# Supplementary material for: Interplay between the human gut microbiome and host metabolism
Source: Nat Commun. 2019 Oct 3;10:4505. doi: 10.1038/s41467-019-12476-z (PMC6776654; doi:10.1038/s41467-019-12476-z)
Supplement: Supplementary file 4 — Supplementary Dataset 1 [file 41467_2019_12476_MOESM4_ESM.txt]

Pathway	Species	Mean	SD
1CMET2-PWY: N10-formyl-tetrahydrofolate biosynthesis	g__Klebsiella.s__Klebsiella_oxytoca	0.000147	0.004655
1CMET2-PWY: N10-formyl-tetrahydrofolate biosynthesis	g__Bacteroides.s__Bacteroides_sp_2_1_16	0.000191	0.006063
1CMET2-PWY: N10-formyl-tetrahydrofolate biosynthesis	g__Enterobacter.s__Enterobacter_cloacae	0.000298	0.009438
1CMET2-PWY: N10-formyl-tetrahydrofolate biosynthesis	g__Bacteroides.s__Bacteroides_salanitronis	0.000314	0.009964
1CMET2-PWY: N10-formyl-tetrahydrofolate biosynthesis	g__Serratia.s__Serratia_marcescens	0.000402	0.012733
1CMET2-PWY: N10-formyl-tetrahydrofolate biosynthesis	g__Enterobacter.s__Enterobacter_aerogenes	0.000723	0.017906
1CMET2-PWY: N10-formyl-tetrahydrofolate biosynthesis	g__Ralstonia.s__Ralstonia_pickettii	0.001046	0.009134
1CMET2-PWY: N10-formyl-tetrahydrofolate biosynthesis	g__Citrobacter.s__Citrobacter_koseri	0.001335	0.023646
1CMET2-PWY: N10-formyl-tetrahydrofolate biosynthesis	g__Parabacteroides.s__Parabacteroides_sp_20_3	0.00152	0.030239
1CMET2-PWY: N10-formyl-tetrahydrofolate biosynthesis	g__Streptococcus.s__Streptococcus_sanguinis	0.001762	0.021791
1CMET2-PWY: N10-formyl-tetrahydrofolate biosynthesis	g__Acinetobacter.s__Acinetobacter_johnsonii	0.003008	0.06646
1CMET2-PWY: N10-formyl-tetrahydrofolate biosynthesis	g__Saccharomyces.s__Saccharomyces_cerevisiae	0.003232	0.023807
1CMET2-PWY: N10-formyl-tetrahydrofolate biosynthesis	g__Shigella.s__Shigella_sonnei	0.003528	0.088479
1CMET2-PWY: N10-formyl-tetrahydrofolate biosynthesis	g__Bacteroides.s__Bacteroides_sp_3_2_5	0.004023	0.062417
1CMET2-PWY: N10-formyl-tetrahydrofolate biosynthesis	g__Bacteroides.s__Bacteroides_fluxus	0.004208	0.089166
1CMET2-PWY: N10-formyl-tetrahydrofolate biosynthesis	g__Streptococcus.s__Streptococcus_gordonii	0.005756	0.045562
1CMET2-PWY: N10-formyl-tetrahydrofolate biosynthesis	g__Bacteroides.s__Bacteroides_sp_1_1_14	0.006164	0.195324
1CMET2-PWY: N10-formyl-tetrahydrofolate biosynthesis	g__Parabacteroides.s__Parabacteroides_sp_D13	0.011195	0.123171
1CMET2-PWY: N10-formyl-tetrahydrofolate biosynthesis	g__Bacteroides.s__Bacteroides_sp_1_1_6	0.012015	0.192861
1CMET2-PWY: N10-formyl-tetrahydrofolate biosynthesis	g__Bacteroides.s__Bacteroides_sp_1_1_30	0.014952	0.192095
1CMET2-PWY: N10-formyl-tetrahydrofolate biosynthesis	g__Bacteroides.s__Bacteroides_sp_3_1_19	0.020417	0.259866
1CMET2-PWY: N10-formyl-tetrahydrofolate biosynthesis	g__Klebsiella.s__Klebsiella_sp_MS_92_3	0.025339	0.477928
1CMET2-PWY: N10-formyl-tetrahydrofolate biosynthesis	g__Bacteroides.s__Bacteroides_sp_2_1_22	0.027004	0.211631
1CMET2-PWY: N10-formyl-tetrahydrofolate biosynthesis	g__Lactococcus.s__Lactococcus_lactis	0.028964	0.198711
1CMET2-PWY: N10-formyl-tetrahydrofolate biosynthesis	g__Bacteroides.s__Bacteroides_barnesiae	0.039818	0.633509
1CMET2-PWY: N10-formyl-tetrahydrofolate biosynthesis	g__Shigella.s__Shigella_flexneri	0.045039	0.665999
1CMET2-PWY: N10-formyl-tetrahydrofolate biosynthesis	g__Eubacterium.s__Eubacterium_rectale	0.080091	0.800124
1CMET2-PWY: N10-formyl-tetrahydrofolate biosynthesis	g__Bacteroides.s__Bacteroides_sp_D20	0.088468	0.857424
1CMET2-PWY: N10-formyl-tetrahydrofolate biosynthesis	g__Parabacteroides.s__Parabacteroides_goldsteinii	0.09167	0.451403
1CMET2-PWY: N10-formyl-tetrahydrofolate biosynthesis	g__Parabacteroides.s__Parabacteroides_johnsonii	0.103179	0.588868
1CMET2-PWY: N10-formyl-tetrahydrofolate biosynthesis	g__Citrobacter.s__Citrobacter_freundii	0.128545	1.552718
1CMET2-PWY: N10-formyl-tetrahydrofolate biosynthesis	g__Bacteroides.s__Bacteroides_coprophilus	0.133407	0.901959
1CMET2-PWY: N10-formyl-tetrahydrofolate biosynthesis	g__Bacteroides.s__Bacteroides_finegoldii	0.152652	0.622044
1CMET2-PWY: N10-formyl-tetrahydrofolate biosynthesis	g__Bacteroides.s__Bacteroides_faecis	0.153091	0.562117
1CMET2-PWY: N10-formyl-tetrahydrofolate biosynthesis	g__Bacteroides.s__Bacteroides_clarus	0.258909	1.131708
1CMET2-PWY: N10-formyl-tetrahydrofolate biosynthesis	g__Klebsiella.s__Klebsiella_pneumoniae	0.259199	2.335825
1CMET2-PWY: N10-formyl-tetrahydrofolate biosynthesis	g__Bacteroides.s__Bacteroides_coprocola	0.313109	1.73195
1CMET2-PWY: N10-formyl-tetrahydrofolate biosynthesis	g__Bacteroides.s__Bacteroides_xylanisolvens	0.450309	1.319155
1CMET2-PWY: N10-formyl-tetrahydrofolate biosynthesis	g__Streptococcus.s__Streptococcus_parasanguinis	0.511502	1.668437
1CMET2-PWY: N10-formyl-tetrahydrofolate biosynthesis	g__Bacteroides.s__Bacteroides_intestinalis	0.527918	1.824093
1CMET2-PWY: N10-formyl-tetrahydrofolate biosynthesis	g__Bacteroides.s__Bacteroides_massiliensis	0.590048	1.774954
1CMET2-PWY: N10-formyl-tetrahydrofolate biosynthesis	g__Parabacteroides.s__Parabacteroides_distasonis	0.706299	1.369076
1CMET2-PWY: N10-formyl-tetrahydrofolate biosynthesis	g__Bacteroides.s__Bacteroides_thetaiotaomicron	0.752952	1.756303
1CMET2-PWY: N10-formyl-tetrahydrofolate biosynthesis	g__Bacteroides.s__Bacteroides_ovatus	0.763006	2.018518
1CMET2-PWY: N10-formyl-tetrahydrofolate biosynthesis	g__Parabacteroides.s__Parabacteroides_merdae	0.848972	1.40007
1CMET2-PWY: N10-formyl-tetrahydrofolate biosynthesis	g__Bacteroides.s__Bacteroides_cellulosilyticus	0.927164	2.289987
1CMET2-PWY: N10-formyl-tetrahydrofolate biosynthesis	g__Bacteroides.s__Bacteroides_fragilis	0.970223	3.431868
1CMET2-PWY: N10-formyl-tetrahydrofolate biosynthesis	g__Bacteroides.s__Bacteroides_stercoris	1.333472	4.087273
1CMET2-PWY: N10-formyl-tetrahydrofolate biosynthesis	g__Bacteroides.s__Bacteroides_caccae	1.367476	3.02886
1CMET2-PWY: N10-formyl-tetrahydrofolate biosynthesis	g__Escherichia.s__Escherichia_coli	2.630656	8.498949
1CMET2-PWY: N10-formyl-tetrahydrofolate biosynthesis	g__Akkermansia.s__Akkermansia_muciniphila	7.75216	12.089132
1CMET2-PWY: N10-formyl-tetrahydrofolate biosynthesis	g__Bacteroides.s__Bacteroides_uniformis	7.950512	8.681428
1CMET2-PWY: N10-formyl-tetrahydrofolate biosynthesis	unclassified	69.892613	16.00492
3-HYDROXYPHENYLACETATE-DEGRADATION-PWY: 4-hydroxyphenylacetate degradation	g__Shigella.s__Shigella_flexneri	0.049914	0.849884
3-HYDROXYPHENYLACETATE-DEGRADATION-PWY: 4-hydroxyphenylacetate degradation	g__Escherichia.s__Escherichia_coli	15.073636	33.354027
3-HYDROXYPHENYLACETATE-DEGRADATION-PWY: 4-hydroxyphenylacetate degradation	unclassified	84.87645	33.439705
7ALPHADEHYDROX-PWY: cholate degradation (bacteria, anaerobic)	g__Clostridium.s__Clostridium_scindens	1.055009	7.983429
7ALPHADEHYDROX-PWY: cholate degradation (bacteria, anaerobic)	g__Lachnospiraceae_noname.s__Lachnospiraceae_bacterium_5_1_57FAA	5.077548	20.820729
7ALPHADEHYDROX-PWY: cholate degradation (bacteria, anaerobic)	unclassified	93.867443	23.531929
AEROBACTINSYN-PWY: aerobactin biosynthesis	g__Shigella.s__Shigella_sonnei	0.056947	1.315247
AEROBACTINSYN-PWY: aerobactin biosynthesis	g__Shigella.s__Shigella_flexneri	0.618375	5.707953
AEROBACTINSYN-PWY: aerobactin biosynthesis	g__Escherichia.s__Escherichia_coli	40.996752	48.809317
AEROBACTINSYN-PWY: aerobactin biosynthesis	unclassified	58.327926	49.194563
ALLANTOINDEG-PWY: superpathway of allantoin degradation in yeast	g__Saccharomyces.s__Saccharomyces_cerevisiae	2.895416	11.947445
ALLANTOINDEG-PWY: superpathway of allantoin degradation in yeast	unclassified	97.104584	11.947445
ANAEROFRUCAT-PWY: homolactic fermentation	g__Citrobacter.s__Citrobacter_koseri	0.001067	0.017747
ANAEROFRUCAT-PWY: homolactic fermentation	g__Lactococcus.s__Lactococcus_lactis	0.073733	0.487888
ANAEROFRUCAT-PWY: homolactic fermentation	g__Escherichia.s__Escherichia_coli	1.367928	4.976185
ANAEROFRUCAT-PWY: homolactic fermentation	unclassified	98.557272	4.986845
ANAGLYCOLYSIS-PWY: glycolysis III (from glucose)	g__Escherichia.s__Escherichia_sp_TW09276	4.4e-05	0.001397
ANAGLYCOLYSIS-PWY: glycolysis III (from glucose)	g__Pediococcus.s__Pediococcus_pentosaceus	6.3e-05	0.002006
ANAGLYCOLYSIS-PWY: glycolysis III (from glucose)	g__Lactobacillus.s__Lactobacillus_curvatus	8.4e-05	0.002667
ANAGLYCOLYSIS-PWY: glycolysis III (from glucose)	g__Lactococcus.s__Lactococcus_raffinolactis	0.00014	0.004426
ANAGLYCOLYSIS-PWY: glycolysis III (from glucose)	g__Streptococcus.s__Streptococcus_pseudopneumoniae	0.000153	0.004835
ANAGLYCOLYSIS-PWY: glycolysis III (from glucose)	g__Fusobacterium.s__Fusobacterium_nucleatum	0.00048	0.009614
ANAGLYCOLYSIS-PWY: glycolysis III (from glucose)	g__Enterobacter.s__Enterobacter_aerogenes	0.000523	0.010946
ANAGLYCOLYSIS-PWY: glycolysis III (from glucose)	g__Morganella.s__Morganella_morganii	0.000673	0.019419
ANAGLYCOLYSIS-PWY: glycolysis III (from glucose)	g__Citrobacter.s__Citrobacter_koseri	0.000889	0.015197
ANAGLYCOLYSIS-PWY: glycolysis III (from glucose)	g__Lactobacillus.s__Lactobacillus_sakei	0.000992	0.018343
ANAGLYCOLYSIS-PWY: glycolysis III (from glucose)	g__Escherichia.s__Escherichia_sp_TW11588	0.001473	0.028833
ANAGLYCOLYSIS-PWY: glycolysis III (from glucose)	g__Alistipes.s__Alistipes_sp_JC136	0.001789	0.046047
ANAGLYCOLYSIS-PWY: glycolysis III (from glucose)	g__Escherichia.s__Escherichia_hermannii	0.001806	0.057221
ANAGLYCOLYSIS-PWY: glycolysis III (from glucose)	g__Enterobacter.s__Enterobacter_cloacae	0.001817	0.038377
ANAGLYCOLYSIS-PWY: glycolysis III (from glucose)	g__Pediococcus.s__Pediococcus_acidilactici	0.002157	0.068354
ANAGLYCOLYSIS-PWY: glycolysis III (from glucose)	g__Prevotella.s__Prevotella_buccae	0.003686	0.078803
ANAGLYCOLYSIS-PWY: glycolysis III (from glucose)	g__Prevotella.s__Prevotella_multisaccharivorax	0.004617	0.135773
ANAGLYCOLYSIS-PWY: glycolysis III (from glucose)	g__Raoultella.s__Raoultella_ornithinolytica	0.004972	0.097746
ANAGLYCOLYSIS-PWY: glycolysis III (from glucose)	g__Saccharomyces.s__Saccharomyces_cerevisiae	0.005366	0.031825
ANAGLYCOLYSIS-PWY: glycolysis III (from glucose)	g__Shigella.s__Shigella_sonnei	0.006334	0.150852
ANAGLYCOLYSIS-PWY: glycolysis III (from glucose)	g__Hafnia.s__Hafnia_alvei	0.008636	0.145892
ANAGLYCOLYSIS-PWY: glycolysis III (from glucose)	g__Lactobacillus.s__Lactobacillus_casei_paracasei	0.009628	0.094714
ANAGLYCOLYSIS-PWY: glycolysis III (from glucose)	g__Streptococcus.s__Streptococcus_australis	0.013656	0.062924
ANAGLYCOLYSIS-PWY: glycolysis III (from glucose)	g__Bacteroides.s__Bacteroides_sp_1_1_30	0.017181	0.206046
ANAGLYCOLYSIS-PWY: glycolysis III (from glucose)	g__Klebsiella.s__Klebsiella_sp_MS_92_3	0.017278	0.433597
ANAGLYCOLYSIS-PWY: glycolysis III (from glucose)	g__Bacteroides.s__Bacteroides_sp_2_1_22	0.023049	0.168385
ANAGLYCOLYSIS-PWY: glycolysis III (from glucose)	g__Streptococcus.s__Streptococcus_infantis	0.033176	0.153388
ANAGLYCOLYSIS-PWY: glycolysis III (from glucose)	g__Klebsiella.s__Klebsiella_oxytoca	0.039307	0.4447
ANAGLYCOLYSIS-PWY: glycolysis III (from glucose)	g__Lactococcus.s__Lactococcus_lactis	0.046593	0.292651
ANAGLYCOLYSIS-PWY: glycolysis III (from glucose)	g__Streptococcus.s__Streptococcus_mitis_oralis_pneumoniae	0.051236	0.189261
ANAGLYCOLYSIS-PWY: glycolysis III (from glucose)	g__Shigella.s__Shigella_flexneri	0.063419	0.922407
ANAGLYCOLYSIS-PWY: glycolysis III (from glucose)	g__Turicibacter.s__Turicibacter_sanguinis	0.074437	0.417971
ANAGLYCOLYSIS-PWY: glycolysis III (from glucose)	g__Enterobacteriaceae_noname.s__Enterobacteriaceae_bacterium_9_2_54FAA	0.074713	1.558905
ANAGLYCOLYSIS-PWY: glycolysis III (from glucose)	g__Citrobacter.s__Citrobacter_freundii	0.118838	1.37705
ANAGLYCOLYSIS-PWY: glycolysis III (from glucose)	g__Alistipes.s__Alistipes_senegalensis	0.151558	0.540036
ANAGLYCOLYSIS-PWY: glycolysis III (from glucose)	g__Haemophilus.s__Haemophilus_parainfluenzae	0.152671	0.588685
ANAGLYCOLYSIS-PWY: glycolysis III (from glucose)	g__Klebsiella.s__Klebsiella_pneumoniae	0.165326	1.769942
ANAGLYCOLYSIS-PWY: glycolysis III (from glucose)	g__Odoribacter.s__Odoribacter_splanchnicus	0.339604	0.477161
ANAGLYCOLYSIS-PWY: glycolysis III (from glucose)	g__Bacteroides.s__Bacteroides_xylanisolvens	0.58442	1.55221
ANAGLYCOLYSIS-PWY: glycolysis III (from glucose)	g__Alistipes.s__Alistipes_shahii	1.120192	1.783997
ANAGLYCOLYSIS-PWY: glycolysis III (from glucose)	g__Bacteroides.s__Bacteroides_ovatus	1.675239	3.290331
ANAGLYCOLYSIS-PWY: glycolysis III (from glucose)	g__Escherichia.s__Escherichia_coli	4.10638	11.232028
ANAGLYCOLYSIS-PWY: glycolysis III (from glucose)	unclassified	91.075407	11.81153
ARG+POLYAMINE-SYN: superpathway of arginine and polyamine biosynthesis	g__Shigella.s__Shigella_flexneri	0.036234	0.595745
ARG+POLYAMINE-SYN: superpathway of arginine and polyamine biosynthesis	g__Escherichia.s__Escherichia_coli	6.484685	15.240961
ARG+POLYAMINE-SYN: superpathway of arginine and polyamine biosynthesis	unclassified	93.479081	15.283264
ARGDEG-PWY: superpathway of L-arginine, putrescine, and 4-aminobutanoate degradation	g__Shigella.s__Shigella_flexneri	0.040151	0.599319
ARGDEG-PWY: superpathway of L-arginine, putrescine, and 4-aminobutanoate degradation	g__Escherichia.s__Escherichia_sp_TW11588	0.104907	2.250652
ARGDEG-PWY: superpathway of L-arginine, putrescine, and 4-aminobutanoate degradation	g__Escherichia.s__Escherichia_coli	28.09322	37.047074
ARGDEG-PWY: superpathway of L-arginine, putrescine, and 4-aminobutanoate degradation	unclassified	71.761723	37.079487
ARGININE-SYN4-PWY: L-ornithine de novo biosynthesis	g__Bacteroides.s__Bacteroides_oleiciplenus	0.000161	0.005114
ARGININE-SYN4-PWY: L-ornithine de novo biosynthesis	g__Bacteroides.s__Bacteroides_gallinarum	0.000742	0.023522
ARGININE-SYN4-PWY: L-ornithine de novo biosynthesis	g__Bacteroides.s__Bacteroides_sp_2_1_16	0.00089	0.028193
ARGININE-SYN4-PWY: L-ornithine de novo biosynthesis	g__Bacteroides.s__Bacteroides_sp_1_1_14	0.009604	0.304317
ARGININE-SYN4-PWY: L-ornithine de novo biosynthesis	g__Bacteroides.s__Bacteroides_sp_3_2_5	0.015527	0.26601
ARGININE-SYN4-PWY: L-ornithine de novo biosynthesis	g__Bacteroides.s__Bacteroides_fluxus	0.025295	0.381229
ARGININE-SYN4-PWY: L-ornithine de novo biosynthesis	g__Bacteroides.s__Bacteroides_sp_1_1_30	0.039003	0.480156
ARGININE-SYN4-PWY: L-ornithine de novo biosynthesis	g__Saccharomyces.s__Saccharomyces_cerevisiae	0.047833	0.380247
ARGININE-SYN4-PWY: L-ornithine de novo biosynthesis	g__Bacteroides.s__Bacteroides_sp_1_1_6	0.048296	0.69262
ARGININE-SYN4-PWY: L-ornithine de novo biosynthesis	g__Bacteroides.s__Bacteroides_sp_2_1_22	0.084234	0.655656
ARGININE-SYN4-PWY: L-ornithine de novo biosynthesis	g__Bacteroides.s__Bacteroides_sp_D20	0.118577	1.130383
ARGININE-SYN4-PWY: L-ornithine de novo biosynthesis	g__Bacteroides.s__Bacteroides_nordii	0.18379	2.014579
ARGININE-SYN4-PWY: L-ornithine de novo biosynthesis	g__Bacteroides.s__Bacteroides_salyersiae	0.297881	1.163899
ARGININE-SYN4-PWY: L-ornithine de novo biosynthesis	g__Bacteroides.s__Bacteroides_finegoldii	0.463209	1.569425
ARGININE-SYN4-PWY: L-ornithine de novo biosynthesis	g__Bacteroides.s__Bacteroides_faecis	0.586514	1.815101
ARGININE-SYN4-PWY: L-ornithine de novo biosynthesis	g__Bacteroides.s__Bacteroides_clarus	0.729526	2.699191
ARGININE-SYN4-PWY: L-ornithine de novo biosynthesis	g__Bacteroides.s__Bacteroides_xylanisolvens	1.683652	3.890062
ARGININE-SYN4-PWY: L-ornithine de novo biosynthesis	g__Bacteroides.s__Bacteroides_intestinalis	1.718177	5.026576
ARGININE-SYN4-PWY: L-ornithine de novo biosynthesis	g__Bacteroides.s__Bacteroides_massiliensis	1.771753	4.285029
ARGININE-SYN4-PWY: L-ornithine de novo biosynthesis	g__Bacteroides.s__Bacteroides_thetaiotaomicron	2.350611	4.042002
ARGININE-SYN4-PWY: L-ornithine de novo biosynthesis	g__Bacteroides.s__Bacteroides_fragilis	2.907702	7.701137
ARGININE-SYN4-PWY: L-ornithine de novo biosynthesis	g__Bacteroides.s__Bacteroides_cellulosilyticus	2.942887	5.723894
ARGININE-SYN4-PWY: L-ornithine de novo biosynthesis	g__Bacteroides.s__Bacteroides_stercoris	3.23215	7.466585
ARGININE-SYN4-PWY: L-ornithine de novo biosynthesis	g__Bacteroides.s__Bacteroides_ovatus	4.373355	6.651252
ARGININE-SYN4-PWY: L-ornithine de novo biosynthesis	g__Bacteroides.s__Bacteroides_caccae	5.560872	9.521432
ARGININE-SYN4-PWY: L-ornithine de novo biosynthesis	g__Bacteroides.s__Bacteroides_uniformis	22.011455	13.200753
ARGININE-SYN4-PWY: L-ornithine de novo biosynthesis	unclassified	48.796305	11.313128
ARGORNPROST-PWY: arginine, ornithine and proline interconversion	g__Enterococcus.s__Enterococcus_faecium	0.025665	0.568367
ARGORNPROST-PWY: arginine, ornithine and proline interconversion	unclassified	99.974335	0.568367
ARGSYN-PWY: L-arginine biosynthesis I (via L-ornithine)	g__Providencia.s__Providencia_alcalifaciens	9.5e-05	0.003003
ARGSYN-PWY: L-arginine biosynthesis I (via L-ornithine)	g__Leuconostoc.s__Leuconostoc_carnosum	0.000147	0.004658
ARGSYN-PWY: L-arginine biosynthesis I (via L-ornithine)	g__Actinomyces.s__Actinomyces_oris	0.000279	0.006911
ARGSYN-PWY: L-arginine biosynthesis I (via L-ornithine)	g__Pseudomonas.s__Pseudomonas_fragi	0.000342	0.010822
ARGSYN-PWY: L-arginine biosynthesis I (via L-ornithine)	g__Enterobacter.s__Enterobacter_cloacae	0.000454	0.00868
ARGSYN-PWY: L-arginine biosynthesis I (via L-ornithine)	g__Arcobacter.s__Arcobacter_butzleri	0.000577	0.013172
ARGSYN-PWY: L-arginine biosynthesis I (via L-ornithine)	g__Actinomyces.s__Actinomyces_viscosus	0.000628	0.010396
ARGSYN-PWY: L-arginine biosynthesis I (via L-ornithine)	g__Haemophilus.s__Haemophilus_sputorum	0.000708	0.02056
ARGSYN-PWY: L-arginine biosynthesis I (via L-ornithine)	g__Morganella.s__Morganella_morganii	0.000768	0.021201
ARGSYN-PWY: L-arginine biosynthesis I (via L-ornithine)	g__Enterobacter.s__Enterobacter_aerogenes	0.000861	0.027291
ARGSYN-PWY: L-arginine biosynthesis I (via L-ornithine)	g__Bifidobacterium.s__Bifidobacterium_sp_12_1_47BFAA	0.000967	0.022749
ARGSYN-PWY: L-arginine biosynthesis I (via L-ornithine)	g__Veillonella.s__Veillonella_sp_6_1_27	0.000994	0.031489
ARGSYN-PWY: L-arginine biosynthesis I (via L-ornithine)	g__Escherichia.s__Escherichia_sp_TW11588	0.001639	0.039332
ARGSYN-PWY: L-arginine biosynthesis I (via L-ornithine)	g__Escherichia.s__Escherichia_hermannii	0.001888	0.059809
ARGSYN-PWY: L-arginine biosynthesis I (via L-ornithine)	g__Succinatimonas.s__Succinatimonas_hippei	0.002466	0.050972
ARGSYN-PWY: L-arginine biosynthesis I (via L-ornithine)	g__Shigella.s__Shigella_sonnei	0.002519	0.048765
ARGSYN-PWY: L-arginine biosynthesis I (via L-ornithine)	g__Proteus.s__Proteus_mirabilis	0.002963	0.063033
ARGSYN-PWY: L-arginine biosynthesis I (via L-ornithine)	g__Hafnia.s__Hafnia_alvei	0.003017	0.054133
ARGSYN-PWY: L-arginine biosynthesis I (via L-ornithine)	g__Pseudomonas.s__Pseudomonas_aeruginosa	0.003738	0.065306
ARGSYN-PWY: L-arginine biosynthesis I (via L-ornithine)	g__Bifidobacterium.s__Bifidobacterium_breve	0.00643	0.106006
ARGSYN-PWY: L-arginine biosynthesis I (via L-ornithine)	g__Ralstonia.s__Ralstonia_pickettii	0.008448	0.051463
ARGSYN-PWY: L-arginine biosynthesis I (via L-ornithine)	g__Raoultella.s__Raoultella_ornithinolytica	0.01066	0.237554
ARGSYN-PWY: L-arginine biosynthesis I (via L-ornithine)	g__Streptococcus.s__Streptococcus_mutans	0.014617	0.117833
ARGSYN-PWY: L-arginine biosynthesis I (via L-ornithine)	g__Shigella.s__Shigella_flexneri	0.022873	0.290446
ARGSYN-PWY: L-arginine biosynthesis I (via L-ornithine)	g__Lactobacillus.s__Lactobacillus_plantarum	0.028173	0.610634
ARGSYN-PWY: L-arginine biosynthesis I (via L-ornithine)	g__Ruminococcus.s__Ruminococcus_champanellensis	0.048082	0.507677
ARGSYN-PWY: L-arginine biosynthesis I (via L-ornithine)	g__Klebsiella.s__Klebsiella_oxytoca	0.048448	0.548812
ARGSYN-PWY: L-arginine biosynthesis I (via L-ornithine)	g__Oxalobacter.s__Oxalobacter_formigenes	0.050689	0.384827
ARGSYN-PWY: L-arginine biosynthesis I (via L-ornithine)	g__Klebsiella.s__Klebsiella_pneumoniae	0.061865	0.750792
ARGSYN-PWY: L-arginine biosynthesis I (via L-ornithine)	g__Lactococcus.s__Lactococcus_lactis	0.064612	0.412458
ARGSYN-PWY: L-arginine biosynthesis I (via L-ornithine)	g__Enterobacteriaceae_noname.s__Enterobacteriaceae_bacterium_9_2_54FAA	0.078724	1.416341
ARGSYN-PWY: L-arginine biosynthesis I (via L-ornithine)	g__Parasutterella.s__Parasutterella_excrementihominis	0.156803	0.626956
ARGSYN-PWY: L-arginine biosynthesis I (via L-ornithine)	g__Citrobacter.s__Citrobacter_freundii	0.158757	1.684254
ARGSYN-PWY: L-arginine biosynthesis I (via L-ornithine)	g__Burkholderiales_noname.s__Burkholderiales_bacterium_1_1_47	0.171198	0.734201
ARGSYN-PWY: L-arginine biosynthesis I (via L-ornithine)	g__Veillonella.s__Veillonella_dispar	0.203097	0.737979
ARGSYN-PWY: L-arginine biosynthesis I (via L-ornithine)	g__Veillonella.s__Veillonella_parvula	0.33218	1.131575
ARGSYN-PWY: L-arginine biosynthesis I (via L-ornithine)	g__Eubacterium.s__Eubacterium_siraeum	0.489948	2.126887
ARGSYN-PWY: L-arginine biosynthesis I (via L-ornithine)	g__Coprococcus.s__Coprococcus_catus	0.578145	0.719851
ARGSYN-PWY: L-arginine biosynthesis I (via L-ornithine)	g__Blautia.s__Ruminococcus_torques	2.222444	2.714731
ARGSYN-PWY: L-arginine biosynthesis I (via L-ornithine)	g__Bifidobacterium.s__Bifidobacterium_longum	2.314713	3.36113
ARGSYN-PWY: L-arginine biosynthesis I (via L-ornithine)	g__Escherichia.s__Escherichia_coli	3.762718	10.025339
ARGSYN-PWY: L-arginine biosynthesis I (via L-ornithine)	unclassified	89.141331	9.776065
ARGSYNBSUB-PWY: L-arginine biosynthesis II (acetyl cycle)	g__Thermus.s__Thermus_thermophilus	0.000128	0.004063
ARGSYNBSUB-PWY: L-arginine biosynthesis II (acetyl cycle)	g__Lactococcus.s__Lactococcus_raffinolactis	0.000149	0.003408
ARGSYNBSUB-PWY: L-arginine biosynthesis II (acetyl cycle)	g__Enterobacter.s__Enterobacter_cloacae	0.000363	0.011503
ARGSYNBSUB-PWY: L-arginine biosynthesis II (acetyl cycle)	g__Actinomyces.s__Actinomyces_oris	0.000657	0.017038
ARGSYNBSUB-PWY: L-arginine biosynthesis II (acetyl cycle)	g__Morganella.s__Morganella_morganii	0.000762	0.019345
ARGSYNBSUB-PWY: L-arginine biosynthesis II (acetyl cycle)	g__Arcobacter.s__Arcobacter_butzleri	0.001208	0.027803
ARGSYNBSUB-PWY: L-arginine biosynthesis II (acetyl cycle)	g__Actinomyces.s__Actinomyces_viscosus	0.001272	0.022038
ARGSYNBSUB-PWY: L-arginine biosynthesis II (acetyl cycle)	g__Escherichia.s__Escherichia_hermannii	0.001695	0.053713
ARGSYNBSUB-PWY: L-arginine biosynthesis II (acetyl cycle)	g__Bifidobacterium.s__Bifidobacterium_sp_12_1_47BFAA	0.00177	0.044093
ARGSYNBSUB-PWY: L-arginine biosynthesis II (acetyl cycle)	g__Pseudomonas.s__Pseudomonas_fragi	0.002609	0.051418
ARGSYNBSUB-PWY: L-arginine biosynthesis II (acetyl cycle)	g__Shigella.s__Shigella_sonnei	0.004679	0.088466
ARGSYNBSUB-PWY: L-arginine biosynthesis II (acetyl cycle)	g__Pseudomonas.s__Pseudomonas_aeruginosa	0.006294	0.104965
ARGSYNBSUB-PWY: L-arginine biosynthesis II (acetyl cycle)	g__Bifidobacterium.s__Bifidobacterium_breve	0.013609	0.209018
ARGSYNBSUB-PWY: L-arginine biosynthesis II (acetyl cycle)	g__Ralstonia.s__Ralstonia_pickettii	0.017776	0.113198
ARGSYNBSUB-PWY: L-arginine biosynthesis II (acetyl cycle)	g__Shigella.s__Shigella_flexneri	0.030633	0.342301
ARGSYNBSUB-PWY: L-arginine biosynthesis II (acetyl cycle)	g__Streptococcus.s__Streptococcus_mutans	0.032064	0.249931
ARGSYNBSUB-PWY: L-arginine biosynthesis II (acetyl cycle)	g__Lactobacillus.s__Lactobacillus_plantarum	0.047126	0.983419
ARGSYNBSUB-PWY: L-arginine biosynthesis II (acetyl cycle)	g__Ruminococcus.s__Ruminococcus_champanellensis	0.099166	1.055775
ARGSYNBSUB-PWY: L-arginine biosynthesis II (acetyl cycle)	g__Oxalobacter.s__Oxalobacter_formigenes	0.11101	0.835671
ARGSYNBSUB-PWY: L-arginine biosynthesis II (acetyl cycle)	g__Lactococcus.s__Lactococcus_lactis	0.11604	0.781889
ARGSYNBSUB-PWY: L-arginine biosynthesis II (acetyl cycle)	g__Parasutterella.s__Parasutterella_excrementihominis	0.331506	1.301046
ARGSYNBSUB-PWY: L-arginine biosynthesis II (acetyl cycle)	g__Burkholderiales_noname.s__Burkholderiales_bacterium_1_1_47	0.346452	1.387852
ARGSYNBSUB-PWY: L-arginine biosynthesis II (acetyl cycle)	g__Eubacterium.s__Eubacterium_siraeum	0.892633	3.682829
ARGSYNBSUB-PWY: L-arginine biosynthesis II (acetyl cycle)	g__Coprococcus.s__Coprococcus_catus	1.075659	1.688583
ARGSYNBSUB-PWY: L-arginine biosynthesis II (acetyl cycle)	g__Blautia.s__Ruminococcus_torques	3.717703	5.059515
ARGSYNBSUB-PWY: L-arginine biosynthesis II (acetyl cycle)	g__Escherichia.s__Escherichia_coli	4.46228	10.225224
ARGSYNBSUB-PWY: L-arginine biosynthesis II (acetyl cycle)	g__Bifidobacterium.s__Bifidobacterium_longum	4.684229	6.217953
ARGSYNBSUB-PWY: L-arginine biosynthesis II (acetyl cycle)	unclassified	84.000527	10.502739
ARO-PWY: chorismate biosynthesis I	g__Clostridium.s__Clostridium_methylpentosum	4.1e-05	0.001304
ARO-PWY: chorismate biosynthesis I	g__Cryptobacterium.s__Cryptobacterium_curtum	5.7e-05	0.001791
ARO-PWY: chorismate biosynthesis I	g__Clostridium.s__Clostridium_hylemonae	6.2e-05	0.001967
ARO-PWY: chorismate biosynthesis I	g__Streptococcus.s__Streptococcus_cristatus	9.9e-05	0.003123
ARO-PWY: chorismate biosynthesis I	g__Haemophilus.s__Haemophilus_sputorum	0.000166	0.005269
ARO-PWY: chorismate biosynthesis I	g__Leuconostoc.s__Leuconostoc_citreum	0.000184	0.005827
ARO-PWY: chorismate biosynthesis I	g__Campylobacter.s__Campylobacter_hominis	0.000185	0.00587
ARO-PWY: chorismate biosynthesis I	g__Tropheryma.s__Tropheryma_whipplei	0.000242	0.007681
ARO-PWY: chorismate biosynthesis I	g__Fusobacterium.s__Fusobacterium_mortiferum	0.000432	0.013703
ARO-PWY: chorismate biosynthesis I	g__Serratia.s__Serratia_marcescens	0.000463	0.014674
ARO-PWY: chorismate biosynthesis I	g__Clostridium.s__Clostridium_sp_D5	0.000479	0.012058
ARO-PWY: chorismate biosynthesis I	g__Anaerostipes.s__Anaerostipes_caccae	0.000512	0.010103
ARO-PWY: chorismate biosynthesis I	g__Morganella.s__Morganella_morganii	0.000552	0.017501
ARO-PWY: chorismate biosynthesis I	g__Citrobacter.s__Citrobacter_koseri	0.00065	0.011359
ARO-PWY: chorismate biosynthesis I	g__Fusobacterium.s__Fusobacterium_gonidiaformans	0.000669	0.014123
ARO-PWY: chorismate biosynthesis I	g__Shigella.s__Shigella_sonnei	0.000695	0.015574
ARO-PWY: chorismate biosynthesis I	g__Succinatimonas.s__Succinatimonas_hippei	0.000757	0.015081
ARO-PWY: chorismate biosynthesis I	g__Blautia.s__Blautia_hansenii	0.000794	0.025157
ARO-PWY: chorismate biosynthesis I	g__Escherichia.s__Escherichia_sp_TW11588	0.001035	0.022106
ARO-PWY: chorismate biosynthesis I	g__Ralstonia.s__Ralstonia_pickettii	0.001041	0.009401
ARO-PWY: chorismate biosynthesis I	g__Weissella.s__Weissella_confusa	0.001045	0.019404
ARO-PWY: chorismate biosynthesis I	g__Megasphaera.s__Megasphaera_elsdenii	0.001367	0.019485
ARO-PWY: chorismate biosynthesis I	g__Streptococcus.s__Streptococcus_sanguinis	0.00145	0.016427
ARO-PWY: chorismate biosynthesis I	g__Proteus.s__Proteus_mirabilis	0.001728	0.041685
ARO-PWY: chorismate biosynthesis I	g__Escherichia.s__Escherichia_hermannii	0.001764	0.055896
ARO-PWY: chorismate biosynthesis I	g__Acidaminococcus.s__Acidaminococcus_sp_HPA0509	0.002397	0.053677
ARO-PWY: chorismate biosynthesis I	g__Clostridium.s__Clostridium_asparagiforme	0.002451	0.021542
ARO-PWY: chorismate biosynthesis I	g__Clostridium.s__Clostridium_sp_SS2_1	0.002698	0.052123
ARO-PWY: chorismate biosynthesis I	g__Acidaminococcus.s__Acidaminococcus_fermentans	0.003575	0.045437
ARO-PWY: chorismate biosynthesis I	g__Pseudoflavonifractor.s__Pseudoflavonifractor_capillosus	0.003775	0.026457
ARO-PWY: chorismate biosynthesis I	g__Mitsuokella.s__Mitsuokella_multacida	0.00379	0.045079
ARO-PWY: chorismate biosynthesis I	g__Streptococcus.s__Streptococcus_australis	0.00396	0.029073
ARO-PWY: chorismate biosynthesis I	g__Megamonas.s__Megamonas_funiformis	0.004269	0.089694
ARO-PWY: chorismate biosynthesis I	g__Streptococcus.s__Streptococcus_gordonii	0.00439	0.036009
ARO-PWY: chorismate biosynthesis I	g__Clostridiales_noname.s__Clostridiales_bacterium_1_7_47FAA	0.004845	0.035829
ARO-PWY: chorismate biosynthesis I	g__Clostridium.s__Clostridium_scindens	0.006571	0.060612
ARO-PWY: chorismate biosynthesis I	g__Shigella.s__Shigella_flexneri	0.007077	0.130469
ARO-PWY: chorismate biosynthesis I	g__Lachnospiraceae_noname.s__Lachnospiraceae_bacterium_6_1_63FAA	0.007853	0.160097
ARO-PWY: chorismate biosynthesis I	g__Clostridium.s__Clostridium_sp_KLE_1755	0.01377	0.127426
ARO-PWY: chorismate biosynthesis I	g__Acidaminococcus.s__Acidaminococcus_intestini	0.014599	0.161621
ARO-PWY: chorismate biosynthesis I	g__Lachnospiraceae_noname.s__Lachnospiraceae_bacterium_5_1_57FAA	0.014681	0.096294
ARO-PWY: chorismate biosynthesis I	g__Clostridium.s__Clostridium_symbiosum	0.015352	0.113226
ARO-PWY: chorismate biosynthesis I	g__Anaerotruncus.s__Anaerotruncus_colihominis	0.017304	0.099524
ARO-PWY: chorismate biosynthesis I	g__Klebsiella.s__Klebsiella_sp_MS_92_3	0.017328	0.345318
ARO-PWY: chorismate biosynthesis I	g__Lactococcus.s__Lactococcus_lactis	0.017721	0.121174
ARO-PWY: chorismate biosynthesis I	g__Turicibacter.s__Turicibacter_sanguinis	0.020701	0.145335
ARO-PWY: chorismate biosynthesis I	g__Clostridium.s__Clostridium_bolteae	0.022411	0.162063
ARO-PWY: chorismate biosynthesis I	g__Acidaminococcus.s__Acidaminococcus_sp_D21	0.02281	0.313705
ARO-PWY: chorismate biosynthesis I	g__Megamonas.s__Megamonas_rupellensis	0.025658	0.61944
ARO-PWY: chorismate biosynthesis I	g__Burkholderiales_noname.s__Burkholderiales_bacterium_1_1_47	0.026305	0.112915
ARO-PWY: chorismate biosynthesis I	g__Lachnospiraceae_noname.s__Lachnospiraceae_bacterium_2_1_58FAA	0.027365	0.201433
ARO-PWY: chorismate biosynthesis I	g__Ruminococcus.s__Ruminococcus_champanellensis	0.02908	0.234038
ARO-PWY: chorismate biosynthesis I	g__Clostridium.s__Clostridium_clostridioforme	0.029862	0.263314
ARO-PWY: chorismate biosynthesis I	g__Parasutterella.s__Parasutterella_excrementihominis	0.031729	0.128761
ARO-PWY: chorismate biosynthesis I	g__Alistipes.s__Alistipes_sp_HGB5	0.035096	0.286222
ARO-PWY: chorismate biosynthesis I	g__Enterobacteriaceae_noname.s__Enterobacteriaceae_bacterium_9_2_54FAA	0.070045	1.459024
ARO-PWY: chorismate biosynthesis I	g__Clostridium.s__Clostridium_hathewayi	0.078009	0.479163
ARO-PWY: chorismate biosynthesis I	g__Streptococcus.s__Streptococcus_vestibularis	0.093	0.432465
ARO-PWY: chorismate biosynthesis I	g__Haemophilus.s__Haemophilus_parainfluenzae	0.093364	0.371844
ARO-PWY: chorismate biosynthesis I	g__Citrobacter.s__Citrobacter_freundii	0.099901	1.161951
ARO-PWY: chorismate biosynthesis I	g__Lachnospiraceae_noname.s__Lachnospiraceae_bacterium_1_1_57FAA	0.100342	0.400407
ARO-PWY: chorismate biosynthesis I	g__Lachnospiraceae_noname.s__Lachnospiraceae_bacterium_3_1_57FAA_CT1	0.103753	0.652847
ARO-PWY: chorismate biosynthesis I	g__Bacteroides.s__Bacteroides_fragilis	0.1124	0.978763
ARO-PWY: chorismate biosynthesis I	g__Clostridium.s__Clostridium_sp_L2_50	0.130747	0.683039
ARO-PWY: chorismate biosynthesis I	g__Catenibacterium.s__Catenibacterium_mitsuokai	0.144322	0.738258
ARO-PWY: chorismate biosynthesis I	g__Blautia.s__Ruminococcus_gnavus	0.148969	0.657741
ARO-PWY: chorismate biosynthesis I	g__Phascolarctobacterium.s__Phascolarctobacterium_succinatutens	0.184687	0.68459
ARO-PWY: chorismate biosynthesis I	g__Eubacterium.s__Eubacterium_ventriosum	0.188332	0.476615
ARO-PWY: chorismate biosynthesis I	g__Lachnospiraceae_noname.s__Lachnospiraceae_bacterium_3_1_46FAA	0.191551	0.451719
ARO-PWY: chorismate biosynthesis I	g__Peptostreptococcaceae_noname.s__Clostridium_bartlettii	0.193688	0.515055
ARO-PWY: chorismate biosynthesis I	g__Klebsiella.s__Klebsiella_pneumoniae	0.200889	1.67544
ARO-PWY: chorismate biosynthesis I	g__Erysipelotrichaceae_noname.s__Eubacterium_biforme	0.217861	0.834623
ARO-PWY: chorismate biosynthesis I	g__Dorea.s__Dorea_formicigenerans	0.220627	0.316082
ARO-PWY: chorismate biosynthesis I	g__Streptococcus.s__Streptococcus_salivarius	0.244225	0.920121
ARO-PWY: chorismate biosynthesis I	g__Streptococcus.s__Streptococcus_parasanguinis	0.300142	1.077864
ARO-PWY: chorismate biosynthesis I	g__Butyrivibrio.s__Butyrivibrio_crossotus	0.301045	1.685461
ARO-PWY: chorismate biosynthesis I	g__Roseburia.s__Roseburia_intestinalis	0.322294	0.635873
ARO-PWY: chorismate biosynthesis I	g__Alistipes.s__Alistipes_finegoldii	0.332019	0.990105
ARO-PWY: chorismate biosynthesis I	g__Roseburia.s__Roseburia_inulinivorans	0.409914	0.732393
ARO-PWY: chorismate biosynthesis I	g__Streptococcus.s__Streptococcus_thermophilus	0.453787	1.219819
ARO-PWY: chorismate biosynthesis I	g__Eubacterium.s__Eubacterium_eligens	0.511918	0.941226
ARO-PWY: chorismate biosynthesis I	g__Roseburia.s__Roseburia_hominis	0.560796	1.1567
ARO-PWY: chorismate biosynthesis I	g__Anaerostipes.s__Anaerostipes_hadrus	0.621765	1.165074
ARO-PWY: chorismate biosynthesis I	g__Lachnospiraceae_noname.s__Lachnospiraceae_bacterium_5_1_63FAA	0.759278	1.419929
ARO-PWY: chorismate biosynthesis I	g__Blautia.s__Ruminococcus_obeum	0.798449	1.282502
ARO-PWY: chorismate biosynthesis I	g__Blautia.s__Ruminococcus_torques	0.899796	1.208884
ARO-PWY: chorismate biosynthesis I	g__Eubacterium.s__Eubacterium_siraeum	1.18143	2.96434
ARO-PWY: chorismate biosynthesis I	g__Dorea.s__Dorea_longicatena	1.191455	1.69436
ARO-PWY: chorismate biosynthesis I	g__Ruminococcus.s__Ruminococcus_sp_5_1_39BFAA	1.592793	2.332198
ARO-PWY: chorismate biosynthesis I	g__Eubacterium.s__Eubacterium_rectale	2.990658	4.563959
ARO-PWY: chorismate biosynthesis I	g__Escherichia.s__Escherichia_coli	3.488634	10.730257
ARO-PWY: chorismate biosynthesis I	g__Akkermansia.s__Akkermansia_muciniphila	5.946845	9.76161
ARO-PWY: chorismate biosynthesis I	unclassified	74.064379	13.978859
ASPASN-PWY: superpathway of L-aspartate and L-asparagine biosynthesis	g__Enterococcus.s__Enterococcus_gallinarum	3e-05	0.000957
ASPASN-PWY: superpathway of L-aspartate and L-asparagine biosynthesis	g__Pasteurella.s__Pasteurella_bettyae	8.3e-05	0.002637
ASPASN-PWY: superpathway of L-aspartate and L-asparagine biosynthesis	g__Selenomonas.s__Selenomonas_sputigena	0.000324	0.010278
ASPASN-PWY: superpathway of L-aspartate and L-asparagine biosynthesis	g__Propionibacterium.s__Propionibacterium_freudenreichii	0.000567	0.011608
ASPASN-PWY: superpathway of L-aspartate and L-asparagine biosynthesis	g__Atopobium.s__Atopobium_rimae	0.00057	0.008398
ASPASN-PWY: superpathway of L-aspartate and L-asparagine biosynthesis	g__Serratia.s__Serratia_marcescens	0.000648	0.02053
ASPASN-PWY: superpathway of L-aspartate and L-asparagine biosynthesis	g__Streptococcus.s__Streptococcus_mitis_oralis_pneumoniae	0.000875	0.027715
ASPASN-PWY: superpathway of L-aspartate and L-asparagine biosynthesis	g__Klebsiella.s__Klebsiella_oxytoca	0.000904	0.017298
ASPASN-PWY: superpathway of L-aspartate and L-asparagine biosynthesis	g__Haemophilus.s__Haemophilus_pittmaniae	0.001145	0.031839
ASPASN-PWY: superpathway of L-aspartate and L-asparagine biosynthesis	g__Haemophilus.s__Haemophilus_sputorum	0.001481	0.038467
ASPASN-PWY: superpathway of L-aspartate and L-asparagine biosynthesis	g__Leuconostoc.s__Leuconostoc_citreum	0.001577	0.049984
ASPASN-PWY: superpathway of L-aspartate and L-asparagine biosynthesis	g__Prevotella.s__Prevotella_melaninogenica	0.002475	0.066697
ASPASN-PWY: superpathway of L-aspartate and L-asparagine biosynthesis	g__Prevotella.s__Prevotella_denticola	0.002648	0.083899
ASPASN-PWY: superpathway of L-aspartate and L-asparagine biosynthesis	g__Fusobacterium.s__Fusobacterium_gonidiaformans	0.003189	0.056298
ASPASN-PWY: superpathway of L-aspartate and L-asparagine biosynthesis	g__Enterobacter.s__Enterobacter_sp_MGH_8	0.003857	0.122225
ASPASN-PWY: superpathway of L-aspartate and L-asparagine biosynthesis	g__Escherichia.s__Escherichia_sp_TW11588	0.007065	0.130017
ASPASN-PWY: superpathway of L-aspartate and L-asparagine biosynthesis	g__Raoultella.s__Raoultella_ornithinolytica	0.007643	0.146302
ASPASN-PWY: superpathway of L-aspartate and L-asparagine biosynthesis	g__Proteus.s__Proteus_mirabilis	0.00884	0.189894
ASPASN-PWY: superpathway of L-aspartate and L-asparagine biosynthesis	g__Prevotella.s__Prevotella_buccalis	0.008872	0.061873
ASPASN-PWY: superpathway of L-aspartate and L-asparagine biosynthesis	g__Lactobacillus.s__Lactobacillus_acidophilus	0.011824	0.105879
ASPASN-PWY: superpathway of L-aspartate and L-asparagine biosynthesis	g__Prevotella.s__Prevotella_multisaccharivorax	0.011853	0.350241
ASPASN-PWY: superpathway of L-aspartate and L-asparagine biosynthesis	g__Bacteroides.s__Bacteroides_fluxus	0.012412	0.225767
ASPASN-PWY: superpathway of L-aspartate and L-asparagine biosynthesis	g__Enterobacter.s__Enterobacter_mori	0.013916	0.440951
ASPASN-PWY: superpathway of L-aspartate and L-asparagine biosynthesis	g__Bacteroides.s__Bacteroides_sp_1_1_14	0.015257	0.483423
ASPASN-PWY: superpathway of L-aspartate and L-asparagine biosynthesis	g__Shigella.s__Shigella_sonnei	0.01593	0.309251
ASPASN-PWY: superpathway of L-aspartate and L-asparagine biosynthesis	g__Prevotella.s__Prevotella_buccae	0.019135	0.342491
ASPASN-PWY: superpathway of L-aspartate and L-asparagine biosynthesis	g__Bacteroides.s__Bacteroides_sp_1_1_6	0.038637	0.626049
ASPASN-PWY: superpathway of L-aspartate and L-asparagine biosynthesis	g__Bacteroides.s__Bacteroides_sp_1_1_30	0.041918	0.544224
ASPASN-PWY: superpathway of L-aspartate and L-asparagine biosynthesis	g__Prevotella.s__Prevotella_timonensis	0.049754	0.441029
ASPASN-PWY: superpathway of L-aspartate and L-asparagine biosynthesis	g__Bacteroides.s__Bacteroides_sp_2_1_22	0.086651	0.637403
ASPASN-PWY: superpathway of L-aspartate and L-asparagine biosynthesis	g__Shigella.s__Shigella_flexneri	0.090439	1.051178
ASPASN-PWY: superpathway of L-aspartate and L-asparagine biosynthesis	g__Enterobacter.s__Enterobacter_cloacae	0.131736	1.644244
ASPASN-PWY: superpathway of L-aspartate and L-asparagine biosynthesis	g__Citrobacter.s__Citrobacter_freundii	0.329536	3.155769
ASPASN-PWY: superpathway of L-aspartate and L-asparagine biosynthesis	g__Haemophilus.s__Haemophilus_parainfluenzae	0.363167	1.348131
ASPASN-PWY: superpathway of L-aspartate and L-asparagine biosynthesis	g__Bacteroides.s__Bacteroides_finegoldii	0.387033	1.523003
ASPASN-PWY: superpathway of L-aspartate and L-asparagine biosynthesis	g__Bacteroides.s__Bacteroides_faecis	0.456642	1.661934
ASPASN-PWY: superpathway of L-aspartate and L-asparagine biosynthesis	g__Roseburia.s__Roseburia_intestinalis	1.008288	2.227386
ASPASN-PWY: superpathway of L-aspartate and L-asparagine biosynthesis	g__Odoribacter.s__Odoribacter_splanchnicus	1.044977	1.347099
ASPASN-PWY: superpathway of L-aspartate and L-asparagine biosynthesis	g__Bacteroides.s__Bacteroides_xylanisolvens	1.107152	3.075788
ASPASN-PWY: superpathway of L-aspartate and L-asparagine biosynthesis	g__Bacteroides.s__Bacteroides_thetaiotaomicron	2.378448	4.860475
ASPASN-PWY: superpathway of L-aspartate and L-asparagine biosynthesis	g__Bacteroides.s__Bacteroides_ovatus	4.241455	7.459755
ASPASN-PWY: superpathway of L-aspartate and L-asparagine biosynthesis	g__Escherichia.s__Escherichia_coli	9.297211	17.624053
ASPASN-PWY: superpathway of L-aspartate and L-asparagine biosynthesis	g__Faecalibacterium.s__Faecalibacterium_prausnitzii	9.442881	9.366949
ASPASN-PWY: superpathway of L-aspartate and L-asparagine biosynthesis	unclassified	69.350952	16.879097
AST-PWY: L-arginine degradation II (AST pathway)	g__Escherichia.s__Escherichia_hermannii	0.005986	0.189675
AST-PWY: L-arginine degradation II (AST pathway)	g__Shigella.s__Shigella_sonnei	0.029538	0.673393
AST-PWY: L-arginine degradation II (AST pathway)	g__Serratia.s__Serratia_marcescens	0.05569	1.764605
AST-PWY: L-arginine degradation II (AST pathway)	g__Acinetobacter.s__Acinetobacter_johnsonii	0.084274	2.670311
AST-PWY: L-arginine degradation II (AST pathway)	g__Pseudomonas.s__Pseudomonas_fragi	0.121175	3.180052
AST-PWY: L-arginine degradation II (AST pathway)	g__Citrobacter.s__Citrobacter_koseri	0.129333	2.396417
AST-PWY: L-arginine degradation II (AST pathway)	g__Pseudomonas.s__Pseudomonas_aeruginosa	0.135946	1.80973
AST-PWY: L-arginine degradation II (AST pathway)	g__Shigella.s__Shigella_flexneri	0.168542	1.930115
AST-PWY: L-arginine degradation II (AST pathway)	g__Escherichia.s__Escherichia_sp_TW11588	0.196006	3.985135
AST-PWY: L-arginine degradation II (AST pathway)	g__Citrobacter.s__Citrobacter_freundii	0.384157	4.905796
AST-PWY: L-arginine degradation II (AST pathway)	unclassified	37.851511	45.895024
AST-PWY: L-arginine degradation II (AST pathway)	g__Escherichia.s__Escherichia_coli	60.837841	45.983043
BIOTIN-BIOSYNTHESIS-PWY: biotin biosynthesis I	g__Shigella.s__Shigella_flexneri	0.001191	0.019802
BIOTIN-BIOSYNTHESIS-PWY: biotin biosynthesis I	g__Bacteroides.s__Bacteroides_salanitronis	0.001509	0.047804
BIOTIN-BIOSYNTHESIS-PWY: biotin biosynthesis I	g__Shigella.s__Shigella_sonnei	0.008299	0.201104
BIOTIN-BIOSYNTHESIS-PWY: biotin biosynthesis I	g__Escherichia.s__Escherichia_sp_TW11588	0.020338	0.433304
BIOTIN-BIOSYNTHESIS-PWY: biotin biosynthesis I	g__Enterobacter.s__Enterobacter_cloacae	0.024382	0.48727
BIOTIN-BIOSYNTHESIS-PWY: biotin biosynthesis I	g__Klebsiella.s__Klebsiella_sp_MS_92_3	0.04286	0.800733
BIOTIN-BIOSYNTHESIS-PWY: biotin biosynthesis I	g__Haemophilus.s__Haemophilus_parainfluenzae	0.076518	0.677104
BIOTIN-BIOSYNTHESIS-PWY: biotin biosynthesis I	g__Citrobacter.s__Citrobacter_freundii	0.410257	3.483199
BIOTIN-BIOSYNTHESIS-PWY: biotin biosynthesis I	g__Klebsiella.s__Klebsiella_pneumoniae	0.460097	3.911061
BIOTIN-BIOSYNTHESIS-PWY: biotin biosynthesis I	g__Escherichia.s__Escherichia_coli	12.532463	18.960458
BIOTIN-BIOSYNTHESIS-PWY: biotin biosynthesis I	unclassified	86.422087	19.493903
BRANCHED-CHAIN-AA-SYN-PWY: superpathway of branched amino acid biosynthesis	g__Neisseria.s__Neisseria_flavescens	3.5e-05	0.001108
BRANCHED-CHAIN-AA-SYN-PWY: superpathway of branched amino acid biosynthesis	g__Clostridium.s__Clostridium_colicanis	4.3e-05	0.001355
BRANCHED-CHAIN-AA-SYN-PWY: superpathway of branched amino acid biosynthesis	g__Lachnospiraceae_noname.s__Lachnospiraceae_bacterium_ICM7	5.1e-05	0.001615
BRANCHED-CHAIN-AA-SYN-PWY: superpathway of branched amino acid biosynthesis	g__Streptococcus.s__Streptococcus_sp_BS35b	7.9e-05	0.002504
BRANCHED-CHAIN-AA-SYN-PWY: superpathway of branched amino acid biosynthesis	g__Thermus.s__Thermus_scotoductus	8.4e-05	0.002672
BRANCHED-CHAIN-AA-SYN-PWY: superpathway of branched amino acid biosynthesis	g__Staphylococcus.s__Staphylococcus_equorum	0.000107	0.003
BRANCHED-CHAIN-AA-SYN-PWY: superpathway of branched amino acid biosynthesis	g__Streptococcus.s__Streptococcus_pseudopneumoniae	0.000109	0.003445
BRANCHED-CHAIN-AA-SYN-PWY: superpathway of branched amino acid biosynthesis	g__Slackia.s__Slackia_exigua	0.000116	0.003664
BRANCHED-CHAIN-AA-SYN-PWY: superpathway of branched amino acid biosynthesis	g__Anaerofustis.s__Anaerofustis_stercorihominis	0.00016	0.003255
BRANCHED-CHAIN-AA-SYN-PWY: superpathway of branched amino acid biosynthesis	g__Treponema.s__Treponema_succinifaciens	0.000188	0.005942
BRANCHED-CHAIN-AA-SYN-PWY: superpathway of branched amino acid biosynthesis	g__Oribacterium.s__Oribacterium_sinus	0.000232	0.003393
BRANCHED-CHAIN-AA-SYN-PWY: superpathway of branched amino acid biosynthesis	g__Propionibacterium.s__Propionibacterium_freudenreichii	0.000255	0.004333
BRANCHED-CHAIN-AA-SYN-PWY: superpathway of branched amino acid biosynthesis	g__Tropheryma.s__Tropheryma_whipplei	0.000306	0.007013
BRANCHED-CHAIN-AA-SYN-PWY: superpathway of branched amino acid biosynthesis	g__Lactococcus.s__Lactococcus_raffinolactis	0.00036	0.005845
BRANCHED-CHAIN-AA-SYN-PWY: superpathway of branched amino acid biosynthesis	g__Fusobacterium.s__Fusobacterium_nucleatum	0.00045	0.008317
BRANCHED-CHAIN-AA-SYN-PWY: superpathway of branched amino acid biosynthesis	g__Clostridium.s__Clostridium_methylpentosum	0.000471	0.006616
BRANCHED-CHAIN-AA-SYN-PWY: superpathway of branched amino acid biosynthesis	g__Shigella.s__Shigella_sonnei	0.000475	0.010308
BRANCHED-CHAIN-AA-SYN-PWY: superpathway of branched amino acid biosynthesis	g__Streptococcus.s__Streptococcus_cristatus	0.000527	0.008181
BRANCHED-CHAIN-AA-SYN-PWY: superpathway of branched amino acid biosynthesis	g__Campylobacter.s__Campylobacter_hominis	0.000615	0.011111
BRANCHED-CHAIN-AA-SYN-PWY: superpathway of branched amino acid biosynthesis	g__Arcobacter.s__Arcobacter_butzleri	0.000622	0.014969
BRANCHED-CHAIN-AA-SYN-PWY: superpathway of branched amino acid biosynthesis	g__Campylobacter.s__Campylobacter_gracilis	0.000642	0.015466
BRANCHED-CHAIN-AA-SYN-PWY: superpathway of branched amino acid biosynthesis	g__Ruminococcus.s__Ruminococcus_sp	0.000672	0.021288
BRANCHED-CHAIN-AA-SYN-PWY: superpathway of branched amino acid biosynthesis	g__Rothia.s__Rothia_dentocariosa	0.000714	0.006508
BRANCHED-CHAIN-AA-SYN-PWY: superpathway of branched amino acid biosynthesis	g__Fusobacterium.s__Fusobacterium_mortiferum	0.000733	0.020377
BRANCHED-CHAIN-AA-SYN-PWY: superpathway of branched amino acid biosynthesis	g__Alloscardovia.s__Alloscardovia_omnicolens	0.00078	0.007884
BRANCHED-CHAIN-AA-SYN-PWY: superpathway of branched amino acid biosynthesis	g__Bifidobacterium.s__Bifidobacterium_sp_12_1_47BFAA	0.000798	0.017877
BRANCHED-CHAIN-AA-SYN-PWY: superpathway of branched amino acid biosynthesis	g__Enterobacter.s__Enterobacter_cloacae	0.000841	0.017167
BRANCHED-CHAIN-AA-SYN-PWY: superpathway of branched amino acid biosynthesis	g__Butyricicoccus.s__Butyricicoccus_pullicaecorum	0.001143	0.022643
BRANCHED-CHAIN-AA-SYN-PWY: superpathway of branched amino acid biosynthesis	g__Citrobacter.s__Citrobacter_koseri	0.001247	0.016722
BRANCHED-CHAIN-AA-SYN-PWY: superpathway of branched amino acid biosynthesis	g__Succinatimonas.s__Succinatimonas_hippei	0.001342	0.028333
BRANCHED-CHAIN-AA-SYN-PWY: superpathway of branched amino acid biosynthesis	g__Enterococcus.s__Enterococcus_casseliflavus	0.00157	0.046761
BRANCHED-CHAIN-AA-SYN-PWY: superpathway of branched amino acid biosynthesis	g__Marvinbryantia.s__Marvinbryantia_formatexigens	0.001663	0.026693
BRANCHED-CHAIN-AA-SYN-PWY: superpathway of branched amino acid biosynthesis	g__Enterococcus.s__Enterococcus_avium	0.001693	0.034095
BRANCHED-CHAIN-AA-SYN-PWY: superpathway of branched amino acid biosynthesis	g__Streptococcus.s__Streptococcus_tigurinus	0.001899	0.021261
BRANCHED-CHAIN-AA-SYN-PWY: superpathway of branched amino acid biosynthesis	g__Clostridium.s__Clostridium_asparagiforme	0.002044	0.019358
BRANCHED-CHAIN-AA-SYN-PWY: superpathway of branched amino acid biosynthesis	g__Eubacterium.s__Eubacterium_limosum	0.002361	0.019691
BRANCHED-CHAIN-AA-SYN-PWY: superpathway of branched amino acid biosynthesis	g__Streptococcus.s__Streptococcus_sanguinis	0.003862	0.021695
BRANCHED-CHAIN-AA-SYN-PWY: superpathway of branched amino acid biosynthesis	g__Saccharomyces.s__Saccharomyces_cerevisiae	0.004346	0.023777
BRANCHED-CHAIN-AA-SYN-PWY: superpathway of branched amino acid biosynthesis	g__Ralstonia.s__Ralstonia_pickettii	0.005445	0.032605
BRANCHED-CHAIN-AA-SYN-PWY: superpathway of branched amino acid biosynthesis	g__Bifidobacterium.s__Bifidobacterium_breve	0.005746	0.089144
BRANCHED-CHAIN-AA-SYN-PWY: superpathway of branched amino acid biosynthesis	g__Prevotella.s__Prevotella_buccae	0.006985	0.143871
BRANCHED-CHAIN-AA-SYN-PWY: superpathway of branched amino acid biosynthesis	g__Mitsuokella.s__Mitsuokella_multacida	0.00907	0.090671
BRANCHED-CHAIN-AA-SYN-PWY: superpathway of branched amino acid biosynthesis	g__Synergistes.s__Synergistes_sp_3_1_syn1	0.00908	0.099196
BRANCHED-CHAIN-AA-SYN-PWY: superpathway of branched amino acid biosynthesis	g__Megamonas.s__Megamonas_funiformis	0.009088	0.178615
BRANCHED-CHAIN-AA-SYN-PWY: superpathway of branched amino acid biosynthesis	g__Methanosphaera.s__Methanosphaera_stadtmanae	0.011799	0.096143
BRANCHED-CHAIN-AA-SYN-PWY: superpathway of branched amino acid biosynthesis	g__Odoribacter.s__Odoribacter_laneus	0.014644	0.228927
BRANCHED-CHAIN-AA-SYN-PWY: superpathway of branched amino acid biosynthesis	g__Ruminococcus.s__Ruminococcus_albus	0.015422	0.075859
BRANCHED-CHAIN-AA-SYN-PWY: superpathway of branched amino acid biosynthesis	g__Clostridium.s__Clostridium_hathewayi	0.018638	0.186301
BRANCHED-CHAIN-AA-SYN-PWY: superpathway of branched amino acid biosynthesis	g__Streptococcus.s__Streptococcus_infantis	0.022065	0.166822
BRANCHED-CHAIN-AA-SYN-PWY: superpathway of branched amino acid biosynthesis	g__Streptococcus.s__Streptococcus_australis	0.022099	0.074716
BRANCHED-CHAIN-AA-SYN-PWY: superpathway of branched amino acid biosynthesis	g__Klebsiella.s__Klebsiella_sp_MS_92_3	0.02773	0.594744
BRANCHED-CHAIN-AA-SYN-PWY: superpathway of branched amino acid biosynthesis	g__Lactococcus.s__Lactococcus_lactis	0.027808	0.166662
BRANCHED-CHAIN-AA-SYN-PWY: superpathway of branched amino acid biosynthesis	g__Clostridium.s__Clostridium_celatum	0.03178	0.140357
BRANCHED-CHAIN-AA-SYN-PWY: superpathway of branched amino acid biosynthesis	g__Klebsiella.s__Klebsiella_oxytoca	0.042229	0.442696
BRANCHED-CHAIN-AA-SYN-PWY: superpathway of branched amino acid biosynthesis	g__Megamonas.s__Megamonas_hypermegale	0.044081	0.656582
BRANCHED-CHAIN-AA-SYN-PWY: superpathway of branched amino acid biosynthesis	g__Megamonas.s__Megamonas_rupellensis	0.05275	1.312867
BRANCHED-CHAIN-AA-SYN-PWY: superpathway of branched amino acid biosynthesis	g__Pseudoflavonifractor.s__Pseudoflavonifractor_capillosus	0.05359	0.162664
BRANCHED-CHAIN-AA-SYN-PWY: superpathway of branched amino acid biosynthesis	g__Streptococcus.s__Streptococcus_mitis_oralis_pneumoniae	0.053838	0.18471
BRANCHED-CHAIN-AA-SYN-PWY: superpathway of branched amino acid biosynthesis	g__Clostridium.s__Clostridium_leptum	0.145831	0.883165
BRANCHED-CHAIN-AA-SYN-PWY: superpathway of branched amino acid biosynthesis	g__Coprococcus.s__Coprococcus_eutactus	0.23316	1.023522
BRANCHED-CHAIN-AA-SYN-PWY: superpathway of branched amino acid biosynthesis	g__Desulfovibrio.s__Desulfovibrio_piger	0.240951	0.712435
BRANCHED-CHAIN-AA-SYN-PWY: superpathway of branched amino acid biosynthesis	g__Coprococcus.s__Coprococcus_catus	0.284387	0.317676
BRANCHED-CHAIN-AA-SYN-PWY: superpathway of branched amino acid biosynthesis	g__Odoribacter.s__Odoribacter_splanchnicus	0.359702	0.616538
BRANCHED-CHAIN-AA-SYN-PWY: superpathway of branched amino acid biosynthesis	g__Streptococcus.s__Streptococcus_parasanguinis	0.470407	1.474591
BRANCHED-CHAIN-AA-SYN-PWY: superpathway of branched amino acid biosynthesis	g__Subdoligranulum.s__Subdoligranulum_sp_4_3_54A2FAA	0.71286	1.35176
BRANCHED-CHAIN-AA-SYN-PWY: superpathway of branched amino acid biosynthesis	g__Coprococcus.s__Coprococcus_sp_ART55_1	1.182355	2.95907
BRANCHED-CHAIN-AA-SYN-PWY: superpathway of branched amino acid biosynthesis	g__Blautia.s__Ruminococcus_obeum	1.241144	1.744498
BRANCHED-CHAIN-AA-SYN-PWY: superpathway of branched amino acid biosynthesis	g__Bifidobacterium.s__Bifidobacterium_longum	1.4932	2.705075
BRANCHED-CHAIN-AA-SYN-PWY: superpathway of branched amino acid biosynthesis	g__Escherichia.s__Escherichia_coli	1.581561	6.09513
BRANCHED-CHAIN-AA-SYN-PWY: superpathway of branched amino acid biosynthesis	g__Eubacterium.s__Eubacterium_siraeum	1.611657	3.759878
BRANCHED-CHAIN-AA-SYN-PWY: superpathway of branched amino acid biosynthesis	g__Methanobrevibacter.s__Methanobrevibacter_smithii	5.388865	10.561913
BRANCHED-CHAIN-AA-SYN-PWY: superpathway of branched amino acid biosynthesis	g__Faecalibacterium.s__Faecalibacterium_prausnitzii	7.172875	6.526637
BRANCHED-CHAIN-AA-SYN-PWY: superpathway of branched amino acid biosynthesis	g__Akkermansia.s__Akkermansia_muciniphila	7.735892	11.331401
BRANCHED-CHAIN-AA-SYN-PWY: superpathway of branched amino acid biosynthesis	unclassified	69.627631	13.818113
CALVIN-PWY: Calvin-Benson-Bassham cycle	g__Olsenella.s__Olsenella_uli	3.4e-05	0.001077
CALVIN-PWY: Calvin-Benson-Bassham cycle	g__Lactobacillus.s__Lactobacillus_rhamnosus	7e-05	0.002222
CALVIN-PWY: Calvin-Benson-Bassham cycle	g__Peptostreptococcus.s__Peptostreptococcus_stomatis	0.000144	0.003241
CALVIN-PWY: Calvin-Benson-Bassham cycle	g__Porphyromonas.s__Porphyromonas_endodontalis	0.000163	0.005171
CALVIN-PWY: Calvin-Benson-Bassham cycle	g__Campylobacter.s__Campylobacter_hominis	0.00021	0.005468
CALVIN-PWY: Calvin-Benson-Bassham cycle	g__Selenomonas.s__Selenomonas_sputigena	0.000221	0.007008
CALVIN-PWY: Calvin-Benson-Bassham cycle	g__Fusobacterium.s__Fusobacterium_nucleatum	0.000318	0.007327
CALVIN-PWY: Calvin-Benson-Bassham cycle	g__Campylobacter.s__Campylobacter_gracilis	0.000326	0.010327
CALVIN-PWY: Calvin-Benson-Bassham cycle	g__Desulfovibrio.s__Desulfovibrio_desulfuricans	0.000331	0.007618
CALVIN-PWY: Calvin-Benson-Bassham cycle	g__Anaerococcus.s__Anaerococcus_lactolyticus	0.000409	0.009331
CALVIN-PWY: Calvin-Benson-Bassham cycle	g__Succinatimonas.s__Succinatimonas_hippei	0.000455	0.010187
CALVIN-PWY: Calvin-Benson-Bassham cycle	g__Enterobacter.s__Enterobacter_sp_MGH_8	0.000696	0.022058
CALVIN-PWY: Calvin-Benson-Bassham cycle	g__Citrobacter.s__Citrobacter_koseri	0.001283	0.017315
CALVIN-PWY: Calvin-Benson-Bassham cycle	g__Gemella.s__Gemella_haemolysans	0.001743	0.016224
CALVIN-PWY: Calvin-Benson-Bassham cycle	g__Hafnia.s__Hafnia_alvei	0.001945	0.056631
CALVIN-PWY: Calvin-Benson-Bassham cycle	g__Saccharomyces.s__Saccharomyces_cerevisiae	0.002479	0.017446
CALVIN-PWY: Calvin-Benson-Bassham cycle	g__Enterobacter.s__Enterobacter_mori	0.002955	0.093644
CALVIN-PWY: Calvin-Benson-Bassham cycle	g__Clostridium.s__Clostridium_sp_SS2_1	0.002968	0.056499
CALVIN-PWY: Calvin-Benson-Bassham cycle	g__Clostridium.s__Clostridium_scindens	0.004435	0.079731
CALVIN-PWY: Calvin-Benson-Bassham cycle	g__Clostridium.s__Clostridium_asparagiforme	0.006794	0.051196
CALVIN-PWY: Calvin-Benson-Bassham cycle	g__Megamonas.s__Megamonas_funiformis	0.012602	0.264053
CALVIN-PWY: Calvin-Benson-Bassham cycle	g__Lactococcus.s__Lactococcus_lactis	0.027127	0.184882
CALVIN-PWY: Calvin-Benson-Bassham cycle	g__Megamonas.s__Megamonas_rupellensis	0.035053	0.821039
CALVIN-PWY: Calvin-Benson-Bassham cycle	g__Enterobacter.s__Enterobacter_cloacae	0.043395	0.623576
CALVIN-PWY: Calvin-Benson-Bassham cycle	g__Enterobacteriaceae_noname.s__Enterobacteriaceae_bacterium_9_2_54FAA	0.046853	1.396508
CALVIN-PWY: Calvin-Benson-Bassham cycle	g__Klebsiella.s__Klebsiella_oxytoca	0.051762	0.556265
CALVIN-PWY: Calvin-Benson-Bassham cycle	g__Megamonas.s__Megamonas_hypermegale	0.068233	1.040751
CALVIN-PWY: Calvin-Benson-Bassham cycle	g__Turicibacter.s__Turicibacter_sanguinis	0.084308	0.378387
CALVIN-PWY: Calvin-Benson-Bassham cycle	g__Citrobacter.s__Citrobacter_freundii	0.168055	1.810512
CALVIN-PWY: Calvin-Benson-Bassham cycle	g__Desulfovibrio.s__Desulfovibrio_piger	0.185156	0.545291
CALVIN-PWY: Calvin-Benson-Bassham cycle	g__Coprococcus.s__Coprococcus_catus	0.301672	0.3676
CALVIN-PWY: Calvin-Benson-Bassham cycle	g__Odoribacter.s__Odoribacter_splanchnicus	0.30432	0.455607
CALVIN-PWY: Calvin-Benson-Bassham cycle	g__Peptostreptococcaceae_noname.s__Clostridium_bartlettii	0.310001	0.752668
CALVIN-PWY: Calvin-Benson-Bassham cycle	g__Klebsiella.s__Klebsiella_pneumoniae	0.343685	2.698977
CALVIN-PWY: Calvin-Benson-Bassham cycle	g__Blautia.s__Ruminococcus_torques	0.534097	0.925974
CALVIN-PWY: Calvin-Benson-Bassham cycle	g__Anaerostipes.s__Anaerostipes_hadrus	0.782727	1.394827
CALVIN-PWY: Calvin-Benson-Bassham cycle	g__Escherichia.s__Escherichia_coli	0.845154	3.76544
CALVIN-PWY: Calvin-Benson-Bassham cycle	g__Lachnospiraceae_noname.s__Lachnospiraceae_bacterium_5_1_63FAA	1.180894	1.998564
CALVIN-PWY: Calvin-Benson-Bassham cycle	g__Faecalibacterium.s__Faecalibacterium_prausnitzii	2.521288	2.943958
CALVIN-PWY: Calvin-Benson-Bassham cycle	g__Ruminococcus.s__Ruminococcus_bromii	2.821379	4.107952
CALVIN-PWY: Calvin-Benson-Bassham cycle	unclassified	89.30426	7.089761
CATECHOL-ORTHO-CLEAVAGE-PWY: catechol degradation to &beta;-ketoadipate	g__Ralstonia.s__Ralstonia_pickettii	1.306657	9.604665
CATECHOL-ORTHO-CLEAVAGE-PWY: catechol degradation to &beta;-ketoadipate	unclassified	98.693343	9.604665
CITRULBIO-PWY: L-citrulline biosynthesis	g__Clostridium.s__Clostridium_colicanis	0.000321	0.01018
CITRULBIO-PWY: L-citrulline biosynthesis	g__Saccharomyces.s__Saccharomyces_cerevisiae	0.155485	1.08009
CITRULBIO-PWY: L-citrulline biosynthesis	unclassified	99.844194	1.080092
COA-PWY-1: coenzyme A biosynthesis II (mammalian)	g__Lachnospiraceae_noname.s__Lachnospiraceae_bacterium_8_1_57FAA	2e-05	0.000633
COA-PWY-1: coenzyme A biosynthesis II (mammalian)	g__Lactobacillus.s__Lactobacillus_johnsonii	3.7e-05	0.001175
COA-PWY-1: coenzyme A biosynthesis II (mammalian)	g__Propionibacterium.s__Propionibacterium_freudenreichii	4.1e-05	0.001299
COA-PWY-1: coenzyme A biosynthesis II (mammalian)	g__Oribacterium.s__Oribacterium_sinus	4.3e-05	0.001366
COA-PWY-1: coenzyme A biosynthesis II (mammalian)	g__Streptococcus.s__Streptococcus_pseudopneumoniae	4.4e-05	0.001405
COA-PWY-1: coenzyme A biosynthesis II (mammalian)	g__Pasteurella.s__Pasteurella_bettyae	5.1e-05	0.001608
COA-PWY-1: coenzyme A biosynthesis II (mammalian)	g__Meiothermus.s__Meiothermus_silvanus	5.1e-05	0.00163
COA-PWY-1: coenzyme A biosynthesis II (mammalian)	g__Prevotella.s__Prevotella_amnii	5.2e-05	0.001642
COA-PWY-1: coenzyme A biosynthesis II (mammalian)	g__Actinomyces.s__Actinomyces_naeslundii	5.2e-05	0.001654
COA-PWY-1: coenzyme A biosynthesis II (mammalian)	g__Anaeroglobus.s__Anaeroglobus_geminatus	5.4e-05	0.001696
COA-PWY-1: coenzyme A biosynthesis II (mammalian)	g__Lactobacillus.s__Lactobacillus_iners	5.4e-05	0.001708
COA-PWY-1: coenzyme A biosynthesis II (mammalian)	g__Anaerococcus.s__Anaerococcus_vaginalis	5.5e-05	0.00174
COA-PWY-1: coenzyme A biosynthesis II (mammalian)	g__Actinomyces.s__Actinomyces_massiliensis	5.5e-05	0.001397
COA-PWY-1: coenzyme A biosynthesis II (mammalian)	g__Cryptobacterium.s__Cryptobacterium_curtum	6e-05	0.001914
COA-PWY-1: coenzyme A biosynthesis II (mammalian)	g__Anaerococcus.s__Anaerococcus_tetradius	6.3e-05	0.001987
COA-PWY-1: coenzyme A biosynthesis II (mammalian)	g__Pediococcus.s__Pediococcus_pentosaceus	6.7e-05	0.002139
COA-PWY-1: coenzyme A biosynthesis II (mammalian)	g__Varibaculum.s__Varibaculum_cambriense	7e-05	0.002207
COA-PWY-1: coenzyme A biosynthesis II (mammalian)	g__Clostridium.s__Clostridium_colicanis	7.2e-05	0.002271
COA-PWY-1: coenzyme A biosynthesis II (mammalian)	g__Streptococcus.s__Streptococcus_sp_BS35b	7.5e-05	0.002384
COA-PWY-1: coenzyme A biosynthesis II (mammalian)	g__Lactobacillus.s__Lactobacillus_curvatus	7.7e-05	0.002434
COA-PWY-1: coenzyme A biosynthesis II (mammalian)	g__Bacteroides.s__Bacteroides_oleiciplenus	8e-05	0.002545
COA-PWY-1: coenzyme A biosynthesis II (mammalian)	g__Micrococcus.s__Micrococcus_luteus	8.1e-05	0.00258
COA-PWY-1: coenzyme A biosynthesis II (mammalian)	g__Streptococcus.s__Streptococcus_uberis	9.3e-05	0.002959
COA-PWY-1: coenzyme A biosynthesis II (mammalian)	g__Enterococcus.s__Enterococcus_gallinarum	9.7e-05	0.003068
COA-PWY-1: coenzyme A biosynthesis II (mammalian)	g__Leuconostoc.s__Leuconostoc_carnosum	0.000109	0.002533
COA-PWY-1: coenzyme A biosynthesis II (mammalian)	g__Fusobacterium.s__Fusobacterium_varium	0.000112	0.003534
COA-PWY-1: coenzyme A biosynthesis II (mammalian)	g__Porphyromonas.s__Porphyromonas_endodontalis	0.000115	0.003638
COA-PWY-1: coenzyme A biosynthesis II (mammalian)	g__Propionibacterium.s__Propionibacterium_acnes	0.000123	0.002911
COA-PWY-1: coenzyme A biosynthesis II (mammalian)	g__Actinomyces.s__Actinomyces_turicensis	0.000125	0.002058
COA-PWY-1: coenzyme A biosynthesis II (mammalian)	g__Prevotella.s__Prevotella_melaninogenica	0.000132	0.004173
COA-PWY-1: coenzyme A biosynthesis II (mammalian)	g__Lactobacillus.s__Lactobacillus_gastricus	0.000145	0.004599
COA-PWY-1: coenzyme A biosynthesis II (mammalian)	g__Peptoniphilus.s__Peptoniphilus_harei	0.000145	0.003833
COA-PWY-1: coenzyme A biosynthesis II (mammalian)	g__Sutterella.s__Sutterella_parvirubra	0.000146	0.00461
COA-PWY-1: coenzyme A biosynthesis II (mammalian)	g__Abiotrophia.s__Abiotrophia_defectiva	0.000155	0.003486
COA-PWY-1: coenzyme A biosynthesis II (mammalian)	g__Anaerofustis.s__Anaerofustis_stercorihominis	0.000165	0.003471
COA-PWY-1: coenzyme A biosynthesis II (mammalian)	g__Bacteroides.s__Bacteroides_salanitronis	0.000178	0.005631
COA-PWY-1: coenzyme A biosynthesis II (mammalian)	g__Clostridiales_Family_XIII_Incertae_Sedis_noname.s__Eubacterium_infirmum	0.000182	0.003575
COA-PWY-1: coenzyme A biosynthesis II (mammalian)	g__Atopobium.s__Atopobium_rimae	0.000184	0.004301
COA-PWY-1: coenzyme A biosynthesis II (mammalian)	g__Campylobacter.s__Campylobacter_hominis	0.000186	0.004337
COA-PWY-1: coenzyme A biosynthesis II (mammalian)	g__Staphylococcus.s__Staphylococcus_equorum	0.000187	0.00591
COA-PWY-1: coenzyme A biosynthesis II (mammalian)	g__Streptococcus.s__Streptococcus_cristatus	0.000204	0.003959
COA-PWY-1: coenzyme A biosynthesis II (mammalian)	g__Clostridiales_Family_XI_Incertae_Sedis_noname.s__Clostridiales_bacterium_BV3C26	0.00021	0.004761
COA-PWY-1: coenzyme A biosynthesis II (mammalian)	g__Arcobacter.s__Arcobacter_butzleri	0.00022	0.005158
COA-PWY-1: coenzyme A biosynthesis II (mammalian)	g__Serratia.s__Serratia_marcescens	0.000223	0.007081
COA-PWY-1: coenzyme A biosynthesis II (mammalian)	g__Peptostreptococcaceae_noname.s__Clostridium_hiranonis	0.000226	0.005099
COA-PWY-1: coenzyme A biosynthesis II (mammalian)	g__Anaerostipes.s__Anaerostipes_caccae	0.000227	0.005129
COA-PWY-1: coenzyme A biosynthesis II (mammalian)	g__Anaerococcus.s__Anaerococcus_lactolyticus	0.000242	0.004606
COA-PWY-1: coenzyme A biosynthesis II (mammalian)	g__Clostridium.s__Clostridium_methylpentosum	0.000248	0.004052
COA-PWY-1: coenzyme A biosynthesis II (mammalian)	g__Ruminococcus.s__Ruminococcus_sp	0.000253	0.008032
COA-PWY-1: coenzyme A biosynthesis II (mammalian)	g__Parascardovia.s__Parascardovia_denticolens	0.000254	0.004764
COA-PWY-1: coenzyme A biosynthesis II (mammalian)	g__Leuconostoc.s__Leuconostoc_citreum	0.000256	0.008106
COA-PWY-1: coenzyme A biosynthesis II (mammalian)	g__Lactococcus.s__Lactococcus_raffinolactis	0.000264	0.00539
COA-PWY-1: coenzyme A biosynthesis II (mammalian)	g__Clostridium.s__Clostridium_hylemonae	0.000281	0.005774
COA-PWY-1: coenzyme A biosynthesis II (mammalian)	g__Peptostreptococcus.s__Peptostreptococcus_stomatis	0.000303	0.005936
COA-PWY-1: coenzyme A biosynthesis II (mammalian)	g__Prevotella.s__Prevotella_denticola	0.000305	0.009668
COA-PWY-1: coenzyme A biosynthesis II (mammalian)	g__Fusobacterium.s__Fusobacterium_nucleatum	0.00031	0.005367
COA-PWY-1: coenzyme A biosynthesis II (mammalian)	g__Tropheryma.s__Tropheryma_whipplei	0.000314	0.009934
COA-PWY-1: coenzyme A biosynthesis II (mammalian)	g__Fusobacterium.s__Fusobacterium_mortiferum	0.00032	0.010139
COA-PWY-1: coenzyme A biosynthesis II (mammalian)	g__Eggerthella.s__Eggerthella_sp_HGA1	0.000344	0.008077
COA-PWY-1: coenzyme A biosynthesis II (mammalian)	g__Dysgonomonas.s__Dysgonomonas_mossii	0.00039	0.012349
COA-PWY-1: coenzyme A biosynthesis II (mammalian)	g__Clostridium.s__Clostridium_sp_D5	0.000393	0.009666
COA-PWY-1: coenzyme A biosynthesis II (mammalian)	g__Citrobacter.s__Citrobacter_koseri	0.000396	0.009828
COA-PWY-1: coenzyme A biosynthesis II (mammalian)	g__Prevotella.s__Prevotella_disiens	4e-04	0.005316
COA-PWY-1: coenzyme A biosynthesis II (mammalian)	g__Haemophilus.s__Haemophilus_sputorum	0.000411	0.011184
COA-PWY-1: coenzyme A biosynthesis II (mammalian)	g__Pyramidobacter.s__Pyramidobacter_piscolens	0.000436	0.010834
COA-PWY-1: coenzyme A biosynthesis II (mammalian)	g__Peptostreptococcus.s__Peptostreptococcus_anaerobius	0.000439	0.008637
COA-PWY-1: coenzyme A biosynthesis II (mammalian)	g__Atopobium.s__Atopobium_sp_ICM58	0.000503	0.009394
COA-PWY-1: coenzyme A biosynthesis II (mammalian)	g__Veillonella.s__Veillonella_sp_6_1_27	0.000523	0.016577
COA-PWY-1: coenzyme A biosynthesis II (mammalian)	g__Gemella.s__Gemella_haemolysans	0.000542	0.007506
COA-PWY-1: coenzyme A biosynthesis II (mammalian)	g__Parvimonas.s__Parvimonas_micra	0.000574	0.007128
COA-PWY-1: coenzyme A biosynthesis II (mammalian)	g__Subdoligranulum.s__Subdoligranulum_variabile	0.000576	0.007773
COA-PWY-1: coenzyme A biosynthesis II (mammalian)	g__Morganella.s__Morganella_morganii	0.000593	0.018777
COA-PWY-1: coenzyme A biosynthesis II (mammalian)	g__Lachnospiraceae_noname.s__Lachnospiraceae_bacterium_4_1_37FAA	0.000599	0.0128
COA-PWY-1: coenzyme A biosynthesis II (mammalian)	g__Erysipelotrichaceae_noname.s__Erysipelotrichaceae_bacterium_5_2_54FAA	0.000626	0.009274
COA-PWY-1: coenzyme A biosynthesis II (mammalian)	g__Lactobacillus.s__Lactobacillus_crispatus	0.000644	0.011649
COA-PWY-1: coenzyme A biosynthesis II (mammalian)	g__Bifidobacterium.s__Bifidobacterium_sp_12_1_47BFAA	0.000662	0.014848
COA-PWY-1: coenzyme A biosynthesis II (mammalian)	g__Blautia.s__Blautia_hansenii	0.00069	0.021856
COA-PWY-1: coenzyme A biosynthesis II (mammalian)	g__Alloscardovia.s__Alloscardovia_omnicolens	0.000717	0.009729
COA-PWY-1: coenzyme A biosynthesis II (mammalian)	g__Succinatimonas.s__Succinatimonas_hippei	0.000737	0.016712
COA-PWY-1: coenzyme A biosynthesis II (mammalian)	g__Pediococcus.s__Pediococcus_acidilactici	0.000763	0.024163
COA-PWY-1: coenzyme A biosynthesis II (mammalian)	g__Bulleidia.s__Bulleidia_extructa	0.000771	0.024421
COA-PWY-1: coenzyme A biosynthesis II (mammalian)	g__Butyricicoccus.s__Butyricicoccus_pullicaecorum	0.000776	0.015102
COA-PWY-1: coenzyme A biosynthesis II (mammalian)	g__Enterococcus.s__Enterococcus_avium	0.000791	0.019512
COA-PWY-1: coenzyme A biosynthesis II (mammalian)	g__Peptoniphilus.s__Peptoniphilus_lacrimalis	0.000802	0.012539
COA-PWY-1: coenzyme A biosynthesis II (mammalian)	g__Streptococcus.s__Streptococcus_infantarius	0.000806	0.025549
COA-PWY-1: coenzyme A biosynthesis II (mammalian)	g__Coprobacillus.s__Coprobacillus_sp_D6	0.000848	0.025045
COA-PWY-1: coenzyme A biosynthesis II (mammalian)	g__Gemella.s__Gemella_sanguinis	0.000873	0.010782
COA-PWY-1: coenzyme A biosynthesis II (mammalian)	g__Weissella.s__Weissella_confusa	0.000922	0.018895
COA-PWY-1: coenzyme A biosynthesis II (mammalian)	g__Porphyromonas.s__Porphyromonas_uenonis	0.000957	0.010241
COA-PWY-1: coenzyme A biosynthesis II (mammalian)	g__Lactobacillus.s__Lactobacillus_sakei	0.000965	0.014501
COA-PWY-1: coenzyme A biosynthesis II (mammalian)	g__Mitsuokella.s__Mitsuokella_multacida	0.001035	0.021504
COA-PWY-1: coenzyme A biosynthesis II (mammalian)	g__Megasphaera.s__Megasphaera_micronuciformis	0.001047	0.020115
COA-PWY-1: coenzyme A biosynthesis II (mammalian)	g__Fusobacterium.s__Fusobacterium_gonidiaformans	0.001111	0.01931
COA-PWY-1: coenzyme A biosynthesis II (mammalian)	g__Veillonella.s__Veillonella_ratti	0.001145	0.036278
COA-PWY-1: coenzyme A biosynthesis II (mammalian)	g__Clostridium.s__Clostridium_sp_SS2_1	0.00117	0.023443
COA-PWY-1: coenzyme A biosynthesis II (mammalian)	g__Acinetobacter.s__Acinetobacter_johnsonii	0.001229	0.026744
COA-PWY-1: coenzyme A biosynthesis II (mammalian)	g__Lactobacillus.s__Lactobacillus_oris	0.00135	0.024057
COA-PWY-1: coenzyme A biosynthesis II (mammalian)	g__Eubacterium.s__Eubacterium_limosum	0.00136	0.01493
COA-PWY-1: coenzyme A biosynthesis II (mammalian)	g__Escherichia.s__Escherichia_sp_TW11588	0.001383	0.029328
COA-PWY-1: coenzyme A biosynthesis II (mammalian)	g__Granulicatella.s__Granulicatella_adiacens	0.001404	0.024475
COA-PWY-1: coenzyme A biosynthesis II (mammalian)	g__Ralstonia.s__Ralstonia_pickettii	0.001404	0.009489
COA-PWY-1: coenzyme A biosynthesis II (mammalian)	g__Enterococcus.s__Enterococcus_casseliflavus	0.001554	0.049243
COA-PWY-1: coenzyme A biosynthesis II (mammalian)	g__Erysipelotrichaceae_noname.s__Eubacterium_dolichum	0.001558	0.023096
COA-PWY-1: coenzyme A biosynthesis II (mammalian)	g__Saccharomyces.s__Saccharomyces_cerevisiae	0.001597	0.01023
COA-PWY-1: coenzyme A biosynthesis II (mammalian)	g__Fusobacterium.s__Fusobacterium_ulcerans	0.001602	0.036774
COA-PWY-1: coenzyme A biosynthesis II (mammalian)	g__Rothia.s__Rothia_dentocariosa	0.001664	0.009985
COA-PWY-1: coenzyme A biosynthesis II (mammalian)	g__Parabacteroides.s__Parabacteroides_sp_20_3	0.001691	0.022575
COA-PWY-1: coenzyme A biosynthesis II (mammalian)	g__Lactobacillus.s__Lactobacillus_vaginalis	0.001727	0.019935
COA-PWY-1: coenzyme A biosynthesis II (mammalian)	g__Megasphaera.s__Megasphaera_elsdenii	0.001886	0.028676
COA-PWY-1: coenzyme A biosynthesis II (mammalian)	g__Actinomyces.s__Actinomyces_graevenitzii	0.001906	0.015753
COA-PWY-1: coenzyme A biosynthesis II (mammalian)	g__Acidaminococcus.s__Acidaminococcus_sp_HPA0509	0.001994	0.044726
COA-PWY-1: coenzyme A biosynthesis II (mammalian)	g__Erysipelotrichaceae_noname.s__Clostridium_innocuum	0.002025	0.018293
COA-PWY-1: coenzyme A biosynthesis II (mammalian)	g__Proteus.s__Proteus_mirabilis	0.002226	0.043313
COA-PWY-1: coenzyme A biosynthesis II (mammalian)	g__Streptococcus.s__Streptococcus_tigurinus	0.002261	0.02512
COA-PWY-1: coenzyme A biosynthesis II (mammalian)	g__Bacteroides.s__Bacteroides_sp_3_2_5	0.002278	0.038736
COA-PWY-1: coenzyme A biosynthesis II (mammalian)	g__Actinomyces.s__Actinomyces_sp_HPA0247	0.002309	0.025595
COA-PWY-1: coenzyme A biosynthesis II (mammalian)	g__Pseudomonas.s__Pseudomonas_aeruginosa	0.002909	0.046921
COA-PWY-1: coenzyme A biosynthesis II (mammalian)	g__Bacteroides.s__Bacteroides_fluxus	0.002934	0.062911
COA-PWY-1: coenzyme A biosynthesis II (mammalian)	g__Scardovia.s__Scardovia_wiggsiae	0.002966	0.040588
COA-PWY-1: coenzyme A biosynthesis II (mammalian)	g__Erysipelotrichaceae_noname.s__Erysipelotrichaceae_bacterium_2_2_44A	0.003027	0.02038
COA-PWY-1: coenzyme A biosynthesis II (mammalian)	g__Enterococcus.s__Enterococcus_hirae	0.00313	0.064549
COA-PWY-1: coenzyme A biosynthesis II (mammalian)	g__Atopobium.s__Atopobium_parvulum	0.003256	0.018786
COA-PWY-1: coenzyme A biosynthesis II (mammalian)	g__Atopobium.s__Atopobium_vaginae	0.00332	0.053189
COA-PWY-1: coenzyme A biosynthesis II (mammalian)	g__Clostridium.s__Clostridium_citroniae	0.003383	0.041763
COA-PWY-1: coenzyme A biosynthesis II (mammalian)	g__Gardnerella.s__Gardnerella_vaginalis	0.003423	0.057471
COA-PWY-1: coenzyme A biosynthesis II (mammalian)	g__Solobacterium.s__Solobacterium_moorei	0.003611	0.04077
COA-PWY-1: coenzyme A biosynthesis II (mammalian)	g__Prevotella.s__Prevotella_multisaccharivorax	0.003739	0.109095
COA-PWY-1: coenzyme A biosynthesis II (mammalian)	g__Erysipelotrichaceae_noname.s__Erysipelotrichaceae_bacterium_21_3	0.003814	0.038377
COA-PWY-1: coenzyme A biosynthesis II (mammalian)	g__Bacteroides.s__Bacteroides_massiliensis	0.003999	0.099264
COA-PWY-1: coenzyme A biosynthesis II (mammalian)	g__Erysipelotrichaceae_noname.s__Clostridium_spiroforme	0.00412	0.044797
COA-PWY-1: coenzyme A biosynthesis II (mammalian)	g__Streptococcus.s__Streptococcus_sanguinis	0.00415	0.021409
COA-PWY-1: coenzyme A biosynthesis II (mammalian)	g__Eubacterium.s__Eubacterium_sp_3_1_31	0.004151	0.049798
COA-PWY-1: coenzyme A biosynthesis II (mammalian)	g__Lactobacillus.s__Lactobacillus_fermentum	0.004159	0.037833
COA-PWY-1: coenzyme A biosynthesis II (mammalian)	g__Collinsella.s__Collinsella_stercoris	0.004211	0.072532
COA-PWY-1: coenzyme A biosynthesis II (mammalian)	g__Acidaminococcus.s__Acidaminococcus_fermentans	0.004245	0.055385
COA-PWY-1: coenzyme A biosynthesis II (mammalian)	g__Actinomyces.s__Actinomyces_sp_ICM47	0.00426	0.044763
COA-PWY-1: coenzyme A biosynthesis II (mammalian)	g__Lachnospiraceae_noname.s__Lachnospiraceae_bacterium_9_1_43BFAA	0.004334	0.050975
COA-PWY-1: coenzyme A biosynthesis II (mammalian)	g__Shigella.s__Shigella_sonnei	0.00448	0.093279
COA-PWY-1: coenzyme A biosynthesis II (mammalian)	g__Clostridium.s__Clostridium_celatum	0.004534	0.034431
COA-PWY-1: coenzyme A biosynthesis II (mammalian)	g__Clostridium.s__Clostridium_perfringens	0.004651	0.053227
COA-PWY-1: coenzyme A biosynthesis II (mammalian)	g__Streptococcus.s__Streptococcus_gordonii	0.004796	0.031456
COA-PWY-1: coenzyme A biosynthesis II (mammalian)	g__Rothia.s__Rothia_mucilaginosa	0.004863	0.025071
COA-PWY-1: coenzyme A biosynthesis II (mammalian)	g__Collinsella.s__Collinsella_tanakaei	0.004908	0.051649
COA-PWY-1: coenzyme A biosynthesis II (mammalian)	g__Clostridium.s__Clostridium_scindens	0.004993	0.050007
COA-PWY-1: coenzyme A biosynthesis II (mammalian)	g__Bacteroides.s__Bacteroides_sp_1_1_14	0.004994	0.158237
COA-PWY-1: coenzyme A biosynthesis II (mammalian)	g__Enterococcus.s__Enterococcus_faecium	0.005252	0.156939
COA-PWY-1: coenzyme A biosynthesis II (mammalian)	g__Odoribacter.s__Odoribacter_laneus	0.005438	0.089542
COA-PWY-1: coenzyme A biosynthesis II (mammalian)	g__Lactobacillus.s__Lactobacillus_amylovorus	0.005534	0.134115
COA-PWY-1: coenzyme A biosynthesis II (mammalian)	g__Synergistes.s__Synergistes_sp_3_1_syn1	0.005556	0.067201
COA-PWY-1: coenzyme A biosynthesis II (mammalian)	g__Lachnospiraceae_noname.s__Lachnospiraceae_bacterium_6_1_63FAA	0.005569	0.123951
COA-PWY-1: coenzyme A biosynthesis II (mammalian)	g__Blautia.s__Blautia_hydrogenotrophica	0.006407	0.075952
COA-PWY-1: coenzyme A biosynthesis II (mammalian)	g__Clostridiales_noname.s__Clostridiales_bacterium_1_7_47FAA	0.00648	0.034709
COA-PWY-1: coenzyme A biosynthesis II (mammalian)	g__Lactobacillus.s__Lactobacillus_acidophilus	0.006544	0.056876
COA-PWY-1: coenzyme A biosynthesis II (mammalian)	g__Erysipelotrichaceae_noname.s__Erysipelotrichaceae_bacterium_3_1_53	0.006547	0.148426
COA-PWY-1: coenzyme A biosynthesis II (mammalian)	g__Lactobacillus.s__Lactobacillus_casei_paracasei	0.006851	0.068944
COA-PWY-1: coenzyme A biosynthesis II (mammalian)	g__Lactobacillus.s__Lactobacillus_reuteri	0.006871	0.157862
COA-PWY-1: coenzyme A biosynthesis II (mammalian)	g__Streptococcus.s__Streptococcus_mutans	0.007101	0.04892
COA-PWY-1: coenzyme A biosynthesis II (mammalian)	g__Erysipelotrichaceae_noname.s__Erysipelotrichaceae_bacterium_6_1_45	0.007139	0.106152
COA-PWY-1: coenzyme A biosynthesis II (mammalian)	g__Clostridium.s__Clostridium_sp_ATCC_BAA_442	0.007675	0.11529
COA-PWY-1: coenzyme A biosynthesis II (mammalian)	g__Parabacteroides.s__Parabacteroides_sp_D13	0.007817	0.083282
COA-PWY-1: coenzyme A biosynthesis II (mammalian)	g__Actinomyces.s__Actinomyces_odontolyticus	0.008103	0.034252
COA-PWY-1: coenzyme A biosynthesis II (mammalian)	g__Eggerthella.s__Eggerthella_sp_1_3_56FAA	0.008262	0.079789
COA-PWY-1: coenzyme A biosynthesis II (mammalian)	g__Bacteroides.s__Bacteroides_sp_1_1_6	0.008773	0.145705
COA-PWY-1: coenzyme A biosynthesis II (mammalian)	g__Paraprevotella.s__Paraprevotella_xylaniphila	0.009074	0.140906
COA-PWY-1: coenzyme A biosynthesis II (mammalian)	g__Bacteroides.s__Bacteroides_sp_3_1_40A	0.009186	0.130122
COA-PWY-1: coenzyme A biosynthesis II (mammalian)	g__Lactobacillus.s__Lactobacillus_plantarum	0.009262	0.197511
COA-PWY-1: coenzyme A biosynthesis II (mammalian)	g__Bacteroides.s__Bacteroides_sp_9_1_42FAA	0.009408	0.135781
COA-PWY-1: coenzyme A biosynthesis II (mammalian)	g__Porphyromonas.s__Porphyromonas_asaccharolytica	0.009415	0.095308
COA-PWY-1: coenzyme A biosynthesis II (mammalian)	g__Bacteroides.s__Bacteroides_sp_1_1_30	0.009614	0.121475
COA-PWY-1: coenzyme A biosynthesis II (mammalian)	g__Bifidobacterium.s__Bifidobacterium_angulatum	0.009817	0.119129
COA-PWY-1: coenzyme A biosynthesis II (mammalian)	g__Pseudoflavonifractor.s__Pseudoflavonifractor_capillosus	0.010287	0.03305
COA-PWY-1: coenzyme A biosynthesis II (mammalian)	g__Acidaminococcus.s__Acidaminococcus_intestini	0.010455	0.13003
COA-PWY-1: coenzyme A biosynthesis II (mammalian)	g__Acidaminococcus.s__Acidaminococcus_sp_BV3L6	0.010923	0.209676
COA-PWY-1: coenzyme A biosynthesis II (mammalian)	g__Lachnospiraceae_noname.s__Lachnospiraceae_bacterium_1_4_56FAA	0.011374	0.09648
COA-PWY-1: coenzyme A biosynthesis II (mammalian)	g__Lachnospiraceae_noname.s__Lachnospiraceae_bacterium_5_1_57FAA	0.011524	0.075575
COA-PWY-1: coenzyme A biosynthesis II (mammalian)	g__Lactobacillus.s__Lactobacillus_ruminis	0.011555	0.113276
COA-PWY-1: coenzyme A biosynthesis II (mammalian)	g__Holdemania.s__Holdemania_filiformis	0.011676	0.043332
COA-PWY-1: coenzyme A biosynthesis II (mammalian)	g__Bacteroides.s__Bacteroides_sp_3_1_19	0.011823	0.141656
COA-PWY-1: coenzyme A biosynthesis II (mammalian)	g__Clostridium.s__Clostridium_sp_KLE_1755	0.012147	0.115007
COA-PWY-1: coenzyme A biosynthesis II (mammalian)	g__Coprobacillus.s__Coprobacillus_sp_29_1	0.013179	0.11294
COA-PWY-1: coenzyme A biosynthesis II (mammalian)	g__Oxalobacter.s__Oxalobacter_formigenes	0.013192	0.073685
COA-PWY-1: coenzyme A biosynthesis II (mammalian)	g__Streptococcus.s__Streptococcus_infantis	0.013539	0.083559
COA-PWY-1: coenzyme A biosynthesis II (mammalian)	g__Slackia.s__Slackia_piriformis	0.013966	0.076909
COA-PWY-1: coenzyme A biosynthesis II (mammalian)	g__Parasutterella.s__Parasutterella_excrementihominis	0.015004	0.074846
COA-PWY-1: coenzyme A biosynthesis II (mammalian)	g__Clostridium.s__Clostridium_clostridioforme	0.015049	0.15371
COA-PWY-1: coenzyme A biosynthesis II (mammalian)	g__Acidaminococcus.s__Acidaminococcus_sp_D21	0.01612	0.221637
COA-PWY-1: coenzyme A biosynthesis II (mammalian)	g__Klebsiella.s__Klebsiella_sp_MS_92_3	0.016552	0.31868
COA-PWY-1: coenzyme A biosynthesis II (mammalian)	g__Clostridium.s__Clostridium_bolteae	0.018427	0.121732
COA-PWY-1: coenzyme A biosynthesis II (mammalian)	g__Lactococcus.s__Lactococcus_lactis	0.019571	0.12218
COA-PWY-1: coenzyme A biosynthesis II (mammalian)	g__Streptococcus.s__Streptococcus_australis	0.019642	0.077385
COA-PWY-1: coenzyme A biosynthesis II (mammalian)	g__Enterococcus.s__Enterococcus_faecalis	0.021591	0.273105
COA-PWY-1: coenzyme A biosynthesis II (mammalian)	g__Coprobacter.s__Coprobacter_fastidiosus	0.022124	0.09313
COA-PWY-1: coenzyme A biosynthesis II (mammalian)	g__Erysipelotrichaceae_noname.s__Clostridium_ramosum	0.023865	0.199426
COA-PWY-1: coenzyme A biosynthesis II (mammalian)	g__Anaerotruncus.s__Anaerotruncus_colihominis	0.02679	0.114655
COA-PWY-1: coenzyme A biosynthesis II (mammalian)	g__Bacteroides.s__Bacteroides_barnesiae	0.027115	0.412379
COA-PWY-1: coenzyme A biosynthesis II (mammalian)	g__Bacteroides.s__Bacteroides_sp_2_1_22	0.027825	0.204281
COA-PWY-1: coenzyme A biosynthesis II (mammalian)	g__Collinsella.s__Collinsella_intestinalis	0.030336	0.237117
COA-PWY-1: coenzyme A biosynthesis II (mammalian)	g__Veillonella.s__Veillonella_atypica	0.030685	0.150139
COA-PWY-1: coenzyme A biosynthesis II (mammalian)	g__Turicibacter.s__Turicibacter_sanguinis	0.035069	0.192209
COA-PWY-1: coenzyme A biosynthesis II (mammalian)	g__Bacteroides.s__Bacteroides_nordii	0.037121	0.388572
COA-PWY-1: coenzyme A biosynthesis II (mammalian)	g__Streptococcus.s__Streptococcus_mitis_oralis_pneumoniae	0.040714	0.159099
COA-PWY-1: coenzyme A biosynthesis II (mammalian)	g__Gordonibacter.s__Gordonibacter_pamelaeae	0.042732	0.129828
COA-PWY-1: coenzyme A biosynthesis II (mammalian)	g__Veillonella.s__Veillonella_dispar	0.047301	0.181722
COA-PWY-1: coenzyme A biosynthesis II (mammalian)	g__Clostridium.s__Clostridium_hathewayi	0.05059	0.337148
COA-PWY-1: coenzyme A biosynthesis II (mammalian)	g__Parabacteroides.s__Parabacteroides_goldsteinii	0.053686	0.25799
COA-PWY-1: coenzyme A biosynthesis II (mammalian)	g__Bacteroides.s__Bacteroides_salyersiae	0.058968	0.269205
COA-PWY-1: coenzyme A biosynthesis II (mammalian)	g__Bacteroides.s__Bacteroides_sp_D20	0.061144	0.594724
COA-PWY-1: coenzyme A biosynthesis II (mammalian)	g__Alistipes.s__Alistipes_indistinctus	0.061197	0.191838
COA-PWY-1: coenzyme A biosynthesis II (mammalian)	g__Eggerthella.s__Eggerthella_lenta	0.061573	0.239431
COA-PWY-1: coenzyme A biosynthesis II (mammalian)	g__Parabacteroides.s__Parabacteroides_johnsonii	0.06295	0.40776
COA-PWY-1: coenzyme A biosynthesis II (mammalian)	g__Flavonifractor.s__Flavonifractor_plautii	0.066978	0.232339
COA-PWY-1: coenzyme A biosynthesis II (mammalian)	g__Bifidobacterium.s__Bifidobacterium_dentium	0.067697	0.723154
COA-PWY-1: coenzyme A biosynthesis II (mammalian)	g__Streptococcus.s__Streptococcus_lutetiensis	0.067925	0.8413
COA-PWY-1: coenzyme A biosynthesis II (mammalian)	g__Ruminococcus.s__Ruminococcus_callidus	0.068852	0.207778
COA-PWY-1: coenzyme A biosynthesis II (mammalian)	g__Paraprevotella.s__Paraprevotella_clara	0.071928	0.331996
COA-PWY-1: coenzyme A biosynthesis II (mammalian)	g__Lachnospiraceae_noname.s__Lachnospiraceae_bacterium_2_1_58FAA	0.074352	0.546202
COA-PWY-1: coenzyme A biosynthesis II (mammalian)	g__Shigella.s__Shigella_flexneri	0.075963	1.207267
COA-PWY-1: coenzyme A biosynthesis II (mammalian)	g__Bacteroides.s__Bacteroides_coprophilus	0.078377	0.535576
COA-PWY-1: coenzyme A biosynthesis II (mammalian)	g__Clostridium.s__Clostridium_leptum	0.078978	0.457007
COA-PWY-1: coenzyme A biosynthesis II (mammalian)	g__Bacteroides.s__Bacteroides_sp_4_3_47FAA	0.080262	0.505608
COA-PWY-1: coenzyme A biosynthesis II (mammalian)	g__Haemophilus.s__Haemophilus_parainfluenzae	0.081804	0.31699
COA-PWY-1: coenzyme A biosynthesis II (mammalian)	g__Catenibacterium.s__Catenibacterium_mitsuokai	0.086296	0.468093
COA-PWY-1: coenzyme A biosynthesis II (mammalian)	g__Adlercreutzia.s__Adlercreutzia_equolifaciens	0.086973	0.201602
COA-PWY-1: coenzyme A biosynthesis II (mammalian)	g__Clostridium.s__Clostridium_nexile	0.090128	0.469627
COA-PWY-1: coenzyme A biosynthesis II (mammalian)	g__Lachnospiraceae_noname.s__Lachnospiraceae_bacterium_1_1_57FAA	0.090651	0.363667
COA-PWY-1: coenzyme A biosynthesis II (mammalian)	g__Lachnospiraceae_noname.s__Lachnospiraceae_bacterium_3_1_57FAA_CT1	0.093291	0.543762
COA-PWY-1: coenzyme A biosynthesis II (mammalian)	g__Bacteroides.s__Bacteroides_finegoldii	0.094818	0.459396
COA-PWY-1: coenzyme A biosynthesis II (mammalian)	g__Bacteroides.s__Bacteroides_faecis	0.095178	0.377484
COA-PWY-1: coenzyme A biosynthesis II (mammalian)	g__Lachnospiraceae_noname.s__Lachnospiraceae_bacterium_7_1_58FAA	0.096494	0.263496
COA-PWY-1: coenzyme A biosynthesis II (mammalian)	g__Sutterella.s__Sutterella_wadsworthensis	0.097167	0.294772
COA-PWY-1: coenzyme A biosynthesis II (mammalian)	g__Bifidobacterium.s__Bifidobacterium_bifidum	0.103698	0.424106
COA-PWY-1: coenzyme A biosynthesis II (mammalian)	g__Coprococcus.s__Coprococcus_eutactus	0.104133	0.500132
COA-PWY-1: coenzyme A biosynthesis II (mammalian)	g__Citrobacter.s__Citrobacter_freundii	0.105161	1.229421
COA-PWY-1: coenzyme A biosynthesis II (mammalian)	g__Eubacterium.s__Eubacterium_eligens	0.128099	0.303927
COA-PWY-1: coenzyme A biosynthesis II (mammalian)	g__Bifidobacterium.s__Bifidobacterium_pseudocatenulatum	0.134591	0.727016
COA-PWY-1: coenzyme A biosynthesis II (mammalian)	g__Veillonella.s__Veillonella_parvula	0.13604	0.536126
COA-PWY-1: coenzyme A biosynthesis II (mammalian)	g__Desulfovibrio.s__Desulfovibrio_piger	0.145206	0.419927
COA-PWY-1: coenzyme A biosynthesis II (mammalian)	g__Peptostreptococcaceae_noname.s__Clostridium_bartlettii	0.146108	0.445102
COA-PWY-1: coenzyme A biosynthesis II (mammalian)	g__Coprococcus.s__Coprococcus_catus	0.148204	0.224394
COA-PWY-1: coenzyme A biosynthesis II (mammalian)	g__Odoribacter.s__Odoribacter_splanchnicus	0.149256	0.210267
COA-PWY-1: coenzyme A biosynthesis II (mammalian)	g__Phascolarctobacterium.s__Phascolarctobacterium_succinatutens	0.158668	0.605302
COA-PWY-1: coenzyme A biosynthesis II (mammalian)	g__Lachnospiraceae_noname.s__Lachnospiraceae_bacterium_3_1_46FAA	0.169969	0.41655
COA-PWY-1: coenzyme A biosynthesis II (mammalian)	g__Bifidobacterium.s__Bifidobacterium_catenulatum	0.170605	0.802428
COA-PWY-1: coenzyme A biosynthesis II (mammalian)	g__Klebsiella.s__Klebsiella_pneumoniae	0.190799	1.685151
COA-PWY-1: coenzyme A biosynthesis II (mammalian)	g__Bacteroides.s__Bacteroides_coprocola	0.207939	1.209666
COA-PWY-1: coenzyme A biosynthesis II (mammalian)	g__Roseburia.s__Roseburia_intestinalis	0.216735	0.44379
COA-PWY-1: coenzyme A biosynthesis II (mammalian)	g__Blautia.s__Ruminococcus_gnavus	0.234205	1.262791
COA-PWY-1: coenzyme A biosynthesis II (mammalian)	g__Eubacterium.s__Eubacterium_ventriosum	0.243995	0.584089
COA-PWY-1: coenzyme A biosynthesis II (mammalian)	g__Ruminococcus.s__Ruminococcus_lactaris	0.245195	0.59318
COA-PWY-1: coenzyme A biosynthesis II (mammalian)	g__Dorea.s__Dorea_formicigenerans	0.254664	0.393269
COA-PWY-1: coenzyme A biosynthesis II (mammalian)	g__Butyrivibrio.s__Butyrivibrio_crossotus	0.257349	1.495336
COA-PWY-1: coenzyme A biosynthesis II (mammalian)	g__Alistipes.s__Alistipes_finegoldii	0.270161	0.739311
COA-PWY-1: coenzyme A biosynthesis II (mammalian)	g__Roseburia.s__Roseburia_inulinivorans	0.300597	0.561621
COA-PWY-1: coenzyme A biosynthesis II (mammalian)	g__Erysipelotrichaceae_noname.s__Eubacterium_biforme	0.32085	1.315957
COA-PWY-1: coenzyme A biosynthesis II (mammalian)	g__Streptococcus.s__Streptococcus_parasanguinis	0.345091	1.074933
COA-PWY-1: coenzyme A biosynthesis II (mammalian)	g__Bacteroides.s__Bacteroides_intestinalis	0.363107	1.343261
COA-PWY-1: coenzyme A biosynthesis II (mammalian)	g__Bacteroides.s__Bacteroides_xylanisolvens	0.399854	1.081495
COA-PWY-1: coenzyme A biosynthesis II (mammalian)	g__Blautia.s__Ruminococcus_obeum	0.461458	0.96081
COA-PWY-1: coenzyme A biosynthesis II (mammalian)	g__Coprococcus.s__Coprococcus_comes	0.477555	0.707594
COA-PWY-1: coenzyme A biosynthesis II (mammalian)	g__Parabacteroides.s__Parabacteroides_distasonis	0.488027	0.962232
COA-PWY-1: coenzyme A biosynthesis II (mammalian)	g__Parabacteroides.s__Parabacteroides_merdae	0.490424	0.864802
COA-PWY-1: coenzyme A biosynthesis II (mammalian)	g__Roseburia.s__Roseburia_hominis	0.503997	1.077224
COA-PWY-1: coenzyme A biosynthesis II (mammalian)	g__Bacteroides.s__Bacteroides_thetaiotaomicron	0.516293	1.373346
COA-PWY-1: coenzyme A biosynthesis II (mammalian)	g__Anaerostipes.s__Anaerostipes_hadrus	0.517224	1.128872
COA-PWY-1: coenzyme A biosynthesis II (mammalian)	g__Bacteroides.s__Bacteroides_eggerthii	0.522584	2.387432
COA-PWY-1: coenzyme A biosynthesis II (mammalian)	g__Subdoligranulum.s__Subdoligranulum_sp_4_3_54A2FAA	0.64202	1.283074
COA-PWY-1: coenzyme A biosynthesis II (mammalian)	g__Bacteroides.s__Bacteroides_cellulosilyticus	0.651841	1.770169
COA-PWY-1: coenzyme A biosynthesis II (mammalian)	g__Lachnospiraceae_noname.s__Lachnospiraceae_bacterium_5_1_63FAA	0.653066	1.396971
COA-PWY-1: coenzyme A biosynthesis II (mammalian)	g__Bacteroides.s__Bacteroides_fragilis	0.702303	2.704595
COA-PWY-1: coenzyme A biosynthesis II (mammalian)	g__Eubacterium.s__Eubacterium_hallii	0.727455	1.140695
COA-PWY-1: coenzyme A biosynthesis II (mammalian)	g__Collinsella.s__Collinsella_aerofaciens	0.795978	1.245783
COA-PWY-1: coenzyme A biosynthesis II (mammalian)	g__Blautia.s__Ruminococcus_torques	0.818808	1.262141
COA-PWY-1: coenzyme A biosynthesis II (mammalian)	g__Bacteroides.s__Bacteroides_ovatus	0.908735	2.226548
COA-PWY-1: coenzyme A biosynthesis II (mammalian)	g__Eubacterium.s__Eubacterium_siraeum	0.957483	2.621177
COA-PWY-1: coenzyme A biosynthesis II (mammalian)	g__Dorea.s__Dorea_longicatena	0.970068	1.492881
COA-PWY-1: coenzyme A biosynthesis II (mammalian)	g__Barnesiella.s__Barnesiella_intestinihominis	0.995478	1.347226
COA-PWY-1: coenzyme A biosynthesis II (mammalian)	g__Bacteroides.s__Bacteroides_caccae	1.053851	2.56282
COA-PWY-1: coenzyme A biosynthesis II (mammalian)	g__Bifidobacterium.s__Bifidobacterium_adolescentis	1.124044	2.836126
COA-PWY-1: coenzyme A biosynthesis II (mammalian)	g__Bifidobacterium.s__Bifidobacterium_longum	1.223537	2.37183
COA-PWY-1: coenzyme A biosynthesis II (mammalian)	g__Ruminococcus.s__Ruminococcus_sp_5_1_39BFAA	1.314118	2.146497
COA-PWY-1: coenzyme A biosynthesis II (mammalian)	g__Bacteroides.s__Bacteroides_dorei	2.032294	4.083464
COA-PWY-1: coenzyme A biosynthesis II (mammalian)	g__Alistipes.s__Alistipes_putredinis	2.072066	2.659762
COA-PWY-1: coenzyme A biosynthesis II (mammalian)	g__Faecalibacterium.s__Faecalibacterium_prausnitzii	2.226942	2.903669
COA-PWY-1: coenzyme A biosynthesis II (mammalian)	g__Dialister.s__Dialister_invisus	2.469648	5.621651
COA-PWY-1: coenzyme A biosynthesis II (mammalian)	g__Eubacterium.s__Eubacterium_rectale	2.56391	4.294372
COA-PWY-1: coenzyme A biosynthesis II (mammalian)	g__Bacteroides.s__Bacteroides_vulgatus	3.575921	5.018046
COA-PWY-1: coenzyme A biosynthesis II (mammalian)	g__Escherichia.s__Escherichia_coli	3.624832	11.046551
COA-PWY-1: coenzyme A biosynthesis II (mammalian)	g__Bacteroides.s__Bacteroides_uniformis	5.928018	7.461296
COA-PWY-1: coenzyme A biosynthesis II (mammalian)	g__Akkermansia.s__Akkermansia_muciniphila	6.782669	11.24525
COA-PWY-1: coenzyme A biosynthesis II (mammalian)	unclassified	42.439647	15.662239
COA-PWY: coenzyme A biosynthesis I	g__Lactobacillus.s__Lactobacillus_brevis	5.8e-05	0.001834
COA-PWY: coenzyme A biosynthesis I	g__Slackia.s__Slackia_exigua	6.3e-05	0.001994
COA-PWY: coenzyme A biosynthesis I	g__Lactobacillus.s__Lactobacillus_sanfranciscensis	7.3e-05	0.002325
COA-PWY: coenzyme A biosynthesis I	g__Anaerofustis.s__Anaerofustis_stercorihominis	9.5e-05	0.002572
COA-PWY: coenzyme A biosynthesis I	g__Streptococcus.s__Streptococcus_uberis	0.000137	0.004326
COA-PWY: coenzyme A biosynthesis I	g__Lactobacillus.s__Lactobacillus_johnsonii	0.000146	0.004631
COA-PWY: coenzyme A biosynthesis I	g__Actinomyces.s__Actinomyces_naeslundii	0.000158	0.004993
COA-PWY: coenzyme A biosynthesis I	g__Enterococcus.s__Enterococcus_gallinarum	0.000164	0.005204
COA-PWY: coenzyme A biosynthesis I	g__Prevotella.s__Prevotella_amnii	0.000183	0.005784
COA-PWY: coenzyme A biosynthesis I	g__Streptococcus.s__Streptococcus_sp_BS35b	0.000184	0.005834
COA-PWY: coenzyme A biosynthesis I	g__Lactobacillus.s__Lactobacillus_iners	0.000188	0.005957
COA-PWY: coenzyme A biosynthesis I	g__Actinomyces.s__Actinomyces_massiliensis	0.000194	0.004686
COA-PWY: coenzyme A biosynthesis I	g__Pediococcus.s__Pediococcus_pentosaceus	0.000209	0.006614
COA-PWY: coenzyme A biosynthesis I	g__Anaerococcus.s__Anaerococcus_tetradius	0.000303	0.009606
COA-PWY: coenzyme A biosynthesis I	g__Pasteurella.s__Pasteurella_bettyae	0.000329	0.01043
COA-PWY: coenzyme A biosynthesis I	g__Lactobacillus.s__Lactobacillus_curvatus	0.000344	0.010895
COA-PWY: coenzyme A biosynthesis I	g__Clostridiales_Family_XIII_Incertae_Sedis_noname.s__Eubacterium_infirmum	0.000442	0.008501
COA-PWY: coenzyme A biosynthesis I	g__Enterococcus.s__Enterococcus_faecium	0.000473	0.009868
COA-PWY: coenzyme A biosynthesis I	g__Propionibacterium.s__Propionibacterium_acnes	0.000479	0.015163
COA-PWY: coenzyme A biosynthesis I	g__Anaerococcus.s__Anaerococcus_vaginalis	0.000479	0.012624
COA-PWY: coenzyme A biosynthesis I	g__Serratia.s__Serratia_marcescens	0.000535	0.016966
COA-PWY: coenzyme A biosynthesis I	g__Marvinbryantia.s__Marvinbryantia_formatexigens	0.000561	0.012324
COA-PWY: coenzyme A biosynthesis I	g__Peptoniphilus.s__Peptoniphilus_harei	0.000567	0.012854
COA-PWY: coenzyme A biosynthesis I	g__Staphylococcus.s__Staphylococcus_equorum	0.000635	0.020119
COA-PWY: coenzyme A biosynthesis I	g__Campylobacter.s__Campylobacter_hominis	0.000703	0.017431
COA-PWY: coenzyme A biosynthesis I	g__Peptostreptococcus.s__Peptostreptococcus_stomatis	0.000728	0.014074
COA-PWY: coenzyme A biosynthesis I	g__Eggerthella.s__Eggerthella_sp_HGA1	0.000772	0.017444
COA-PWY: coenzyme A biosynthesis I	g__Fusobacterium.s__Fusobacterium_nucleatum	0.000879	0.017109
COA-PWY: coenzyme A biosynthesis I	g__Prevotella.s__Prevotella_melaninogenica	0.000934	0.019907
COA-PWY: coenzyme A biosynthesis I	g__Clostridiales_Family_XI_Incertae_Sedis_noname.s__Clostridiales_bacterium_BV3C26	0.000959	0.021815
COA-PWY: coenzyme A biosynthesis I	g__Bacteroides.s__Bacteroides_salanitronis	0.001073	0.033996
COA-PWY: coenzyme A biosynthesis I	g__Haemophilus.s__Haemophilus_sputorum	0.00117	0.031994
COA-PWY: coenzyme A biosynthesis I	g__Granulicatella.s__Granulicatella_adiacens	0.001206	0.012694
COA-PWY: coenzyme A biosynthesis I	g__Lactococcus.s__Lactococcus_raffinolactis	0.00126	0.022508
COA-PWY: coenzyme A biosynthesis I	g__Arcobacter.s__Arcobacter_butzleri	0.001299	0.029657
COA-PWY: coenzyme A biosynthesis I	g__Streptococcus.s__Streptococcus_infantarius	0.001401	0.04438
COA-PWY: coenzyme A biosynthesis I	g__Parvimonas.s__Parvimonas_micra	0.001472	0.022386
COA-PWY: coenzyme A biosynthesis I	g__Veillonella.s__Veillonella_sp_6_1_27	0.001663	0.052699
COA-PWY: coenzyme A biosynthesis I	g__Pyramidobacter.s__Pyramidobacter_piscolens	0.001888	0.042797
COA-PWY: coenzyme A biosynthesis I	g__Peptoniphilus.s__Peptoniphilus_lacrimalis	0.00219	0.038006
COA-PWY: coenzyme A biosynthesis I	g__Bulleidia.s__Bulleidia_extructa	0.002224	0.06499
COA-PWY: coenzyme A biosynthesis I	g__Succinatimonas.s__Succinatimonas_hippei	0.002284	0.047243
COA-PWY: coenzyme A biosynthesis I	g__Subdoligranulum.s__Subdoligranulum_variabile	0.002463	0.025223
COA-PWY: coenzyme A biosynthesis I	g__Pediococcus.s__Pediococcus_acidilactici	0.002525	0.076781
COA-PWY: coenzyme A biosynthesis I	g__Escherichia.s__Escherichia_sp_TW11588	0.002785	0.059117
COA-PWY: coenzyme A biosynthesis I	g__Fusobacterium.s__Fusobacterium_gonidiaformans	0.002842	0.053959
COA-PWY: coenzyme A biosynthesis I	g__Lactobacillus.s__Lactobacillus_sakei	0.002941	0.043095
COA-PWY: coenzyme A biosynthesis I	g__Streptococcus.s__Streptococcus_tigurinus	0.003112	0.048219
COA-PWY: coenzyme A biosynthesis I	g__Megasphaera.s__Megasphaera_micronuciformis	0.003184	0.059891
COA-PWY: coenzyme A biosynthesis I	g__Prevotella.s__Prevotella_denticola	0.003198	0.101339
COA-PWY: coenzyme A biosynthesis I	g__Porphyromonas.s__Porphyromonas_uenonis	0.003768	0.037565
COA-PWY: coenzyme A biosynthesis I	g__Proteus.s__Proteus_mirabilis	0.003861	0.073566
COA-PWY: coenzyme A biosynthesis I	g__Clostridium.s__Clostridium_sp_SS2_1	0.003903	0.083575
COA-PWY: coenzyme A biosynthesis I	g__Prevotella.s__Prevotella_disiens	0.004329	0.032919
COA-PWY: coenzyme A biosynthesis I	g__Rothia.s__Rothia_dentocariosa	0.005222	0.029193
COA-PWY: coenzyme A biosynthesis I	g__Lactobacillus.s__Lactobacillus_oris	0.005269	0.091793
COA-PWY: coenzyme A biosynthesis I	g__Saccharomyces.s__Saccharomyces_cerevisiae	0.005993	0.040372
COA-PWY: coenzyme A biosynthesis I	g__Enterococcus.s__Enterococcus_hirae	0.007004	0.148499
COA-PWY: coenzyme A biosynthesis I	g__Atopobium.s__Atopobium_vaginae	0.008489	0.153497
COA-PWY: coenzyme A biosynthesis I	g__Solobacterium.s__Solobacterium_moorei	0.009781	0.091886
COA-PWY: coenzyme A biosynthesis I	g__Streptococcus.s__Streptococcus_sanguinis	0.009817	0.061824
COA-PWY: coenzyme A biosynthesis I	g__Actinomyces.s__Actinomyces_sp_ICM47	0.010486	0.107253
COA-PWY: coenzyme A biosynthesis I	g__Erysipelotrichaceae_noname.s__Clostridium_spiroforme	0.01111	0.120423
COA-PWY: coenzyme A biosynthesis I	g__Acidaminococcus.s__Acidaminococcus_fermentans	0.011481	0.160729
COA-PWY: coenzyme A biosynthesis I	g__Shigella.s__Shigella_sonnei	0.012979	0.256234
COA-PWY: coenzyme A biosynthesis I	g__Streptococcus.s__Streptococcus_gordonii	0.014567	0.083227
COA-PWY: coenzyme A biosynthesis I	g__Erysipelotrichaceae_noname.s__Erysipelotrichaceae_bacterium_3_1_53	0.014617	0.305741
COA-PWY: coenzyme A biosynthesis I	g__Atopobium.s__Atopobium_parvulum	0.017629	0.101172
COA-PWY: coenzyme A biosynthesis I	g__Actinomyces.s__Actinomyces_odontolyticus	0.018237	0.082091
COA-PWY: coenzyme A biosynthesis I	g__Streptococcus.s__Streptococcus_mutans	0.01874	0.179027
COA-PWY: coenzyme A biosynthesis I	g__Collinsella.s__Collinsella_stercoris	0.019682	0.417134
COA-PWY: coenzyme A biosynthesis I	g__Eggerthella.s__Eggerthella_sp_1_3_56FAA	0.020213	0.212073
COA-PWY: coenzyme A biosynthesis I	g__Clostridiales_noname.s__Clostridiales_bacterium_1_7_47FAA	0.021969	0.137454
COA-PWY: coenzyme A biosynthesis I	g__Lactobacillus.s__Lactobacillus_plantarum	0.024315	0.501809
COA-PWY: coenzyme A biosynthesis I	g__Porphyromonas.s__Porphyromonas_asaccharolytica	0.027031	0.215117
COA-PWY: coenzyme A biosynthesis I	g__Lactobacillus.s__Lactobacillus_reuteri	0.028414	0.734487
COA-PWY: coenzyme A biosynthesis I	g__Streptococcus.s__Streptococcus_infantis	0.034102	0.161921
COA-PWY: coenzyme A biosynthesis I	g__Pseudoflavonifractor.s__Pseudoflavonifractor_capillosus	0.03499	0.12524
COA-PWY: coenzyme A biosynthesis I	g__Bacteroides.s__Bacteroides_sp_1_1_30	0.037617	0.5105
COA-PWY: coenzyme A biosynthesis I	g__Oxalobacter.s__Oxalobacter_formigenes	0.03939	0.26872
COA-PWY: coenzyme A biosynthesis I	g__Streptococcus.s__Streptococcus_australis	0.04385	0.209763
COA-PWY: coenzyme A biosynthesis I	g__Lactococcus.s__Lactococcus_lactis	0.063942	0.486809
COA-PWY: coenzyme A biosynthesis I	g__Streptococcus.s__Streptococcus_mitis_oralis_pneumoniae	0.086349	0.394101
COA-PWY: coenzyme A biosynthesis I	g__Anaerotruncus.s__Anaerotruncus_colihominis	0.089956	0.395942
COA-PWY: coenzyme A biosynthesis I	g__Turicibacter.s__Turicibacter_sanguinis	0.093454	0.369615
COA-PWY: coenzyme A biosynthesis I	g__Veillonella.s__Veillonella_atypica	0.10483	0.485018
COA-PWY: coenzyme A biosynthesis I	g__Veillonella.s__Veillonella_dispar	0.113074	0.437232
COA-PWY: coenzyme A biosynthesis I	g__Bacteroides.s__Bacteroides_sp_2_1_22	0.114397	0.891263
COA-PWY: coenzyme A biosynthesis I	g__Shigella.s__Shigella_flexneri	0.115639	1.516777
COA-PWY: coenzyme A biosynthesis I	g__Bifidobacterium.s__Bifidobacterium_dentium	0.137299	1.240307
COA-PWY: coenzyme A biosynthesis I	g__Eggerthella.s__Eggerthella_lenta	0.139724	0.60396
COA-PWY: coenzyme A biosynthesis I	g__Citrobacter.s__Citrobacter_freundii	0.241009	2.491306
COA-PWY: coenzyme A biosynthesis I	g__Coprococcus.s__Coprococcus_eutactus	0.324437	1.432784
COA-PWY: coenzyme A biosynthesis I	g__Desulfovibrio.s__Desulfovibrio_piger	0.475936	1.443978
COA-PWY: coenzyme A biosynthesis I	g__Veillonella.s__Veillonella_parvula	0.490582	2.048478
COA-PWY: coenzyme A biosynthesis I	g__Phascolarctobacterium.s__Phascolarctobacterium_succinatutens	0.51164	2.005342
COA-PWY: coenzyme A biosynthesis I	g__Odoribacter.s__Odoribacter_splanchnicus	0.642025	1.103375
COA-PWY: coenzyme A biosynthesis I	g__Roseburia.s__Roseburia_intestinalis	0.746231	1.60769
COA-PWY: coenzyme A biosynthesis I	g__Eubacterium.s__Eubacterium_ventriosum	0.823036	1.815408
COA-PWY: coenzyme A biosynthesis I	g__Streptococcus.s__Streptococcus_parasanguinis	1.053822	3.005778
COA-PWY: coenzyme A biosynthesis I	g__Anaerostipes.s__Anaerostipes_hadrus	1.378959	2.505968
COA-PWY: coenzyme A biosynthesis I	g__Bacteroides.s__Bacteroides_xylanisolvens	1.517205	4.100757
COA-PWY: coenzyme A biosynthesis I	g__Lachnospiraceae_noname.s__Lachnospiraceae_bacterium_5_1_63FAA	1.920292	2.916747
COA-PWY: coenzyme A biosynthesis I	g__Blautia.s__Ruminococcus_torques	1.95798	3.175161
COA-PWY: coenzyme A biosynthesis I	g__Bacteroides.s__Bacteroides_ovatus	3.578296	7.246868
COA-PWY: coenzyme A biosynthesis I	g__Escherichia.s__Escherichia_coli	5.35106	13.919958
COA-PWY: coenzyme A biosynthesis I	g__Faecalibacterium.s__Faecalibacterium_prausnitzii	5.788681	6.619705
COA-PWY: coenzyme A biosynthesis I	g__Akkermansia.s__Akkermansia_muciniphila	13.260927	15.926783
COA-PWY: coenzyme A biosynthesis I	unclassified	58.296209	15.298571
COBALSYN-PWY: adenosylcobalamin salvage from cobinamide I	g__Ruminococcus.s__Ruminococcus_sp	0.001114	0.035314
COBALSYN-PWY: adenosylcobalamin salvage from cobinamide I	g__Escherichia.s__Escherichia_sp_TW11588	0.00282	0.066974
COBALSYN-PWY: adenosylcobalamin salvage from cobinamide I	g__Pyramidobacter.s__Pyramidobacter_piscolens	0.003775	0.107598
COBALSYN-PWY: adenosylcobalamin salvage from cobinamide I	g__Fusobacterium.s__Fusobacterium_gonidiaformans	0.003998	0.078774
COBALSYN-PWY: adenosylcobalamin salvage from cobinamide I	g__Shigella.s__Shigella_sonnei	0.005251	0.107608
COBALSYN-PWY: adenosylcobalamin salvage from cobinamide I	g__Pseudomonas.s__Pseudomonas_aeruginosa	0.006167	0.130318
COBALSYN-PWY: adenosylcobalamin salvage from cobinamide I	g__Megamonas.s__Megamonas_funiformis	0.051571	0.759644
COBALSYN-PWY: adenosylcobalamin salvage from cobinamide I	g__Megamonas.s__Megamonas_rupellensis	0.073	1.684622
COBALSYN-PWY: adenosylcobalamin salvage from cobinamide I	g__Shigella.s__Shigella_flexneri	0.080638	1.001256
COBALSYN-PWY: adenosylcobalamin salvage from cobinamide I	g__Citrobacter.s__Citrobacter_freundii	0.264156	2.803268
COBALSYN-PWY: adenosylcobalamin salvage from cobinamide I	g__Phascolarctobacterium.s__Phascolarctobacterium_succinatutens	0.933048	3.38315
COBALSYN-PWY: adenosylcobalamin salvage from cobinamide I	g__Blautia.s__Ruminococcus_obeum	0.95681	2.039965
COBALSYN-PWY: adenosylcobalamin salvage from cobinamide I	g__Coprococcus.s__Coprococcus_catus	1.019151	1.49393
COBALSYN-PWY: adenosylcobalamin salvage from cobinamide I	g__Roseburia.s__Roseburia_intestinalis	1.871332	3.577295
COBALSYN-PWY: adenosylcobalamin salvage from cobinamide I	g__Escherichia.s__Escherichia_coli	8.452475	17.165567
COBALSYN-PWY: adenosylcobalamin salvage from cobinamide I	g__Faecalibacterium.s__Faecalibacterium_prausnitzii	9.673169	8.085109
COBALSYN-PWY: adenosylcobalamin salvage from cobinamide I	g__Eubacterium.s__Eubacterium_rectale	11.467034	12.604639
COBALSYN-PWY: adenosylcobalamin salvage from cobinamide I	unclassified	65.13449	14.9078
COLANSYN-PWY: colanic acid building blocks biosynthesis	g__Shigella.s__Shigella_sonnei	0.003382	0.077914
COLANSYN-PWY: colanic acid building blocks biosynthesis	g__Escherichia.s__Escherichia_sp_TW11588	0.010278	0.195392
COLANSYN-PWY: colanic acid building blocks biosynthesis	g__Shigella.s__Shigella_flexneri	0.025806	0.307527
COLANSYN-PWY: colanic acid building blocks biosynthesis	g__Escherichia.s__Escherichia_coli	6.998208	14.032837
COLANSYN-PWY: colanic acid building blocks biosynthesis	unclassified	92.962326	14.085834
COMPLETE-ARO-PWY: superpathway of aromatic amino acid biosynthesis	g__Clostridium.s__Clostridium_methylpentosum	4.3e-05	0.001376
COMPLETE-ARO-PWY: superpathway of aromatic amino acid biosynthesis	g__Anaerotruncus.s__Anaerotruncus_colihominis	0.000107	0.002402
COMPLETE-ARO-PWY: superpathway of aromatic amino acid biosynthesis	g__Haemophilus.s__Haemophilus_sputorum	0.00019	0.00603
COMPLETE-ARO-PWY: superpathway of aromatic amino acid biosynthesis	g__Campylobacter.s__Campylobacter_hominis	0.000202	0.00639
COMPLETE-ARO-PWY: superpathway of aromatic amino acid biosynthesis	g__Tropheryma.s__Tropheryma_whipplei	0.000257	0.008135
COMPLETE-ARO-PWY: superpathway of aromatic amino acid biosynthesis	g__Eubacterium.s__Eubacterium_ventriosum	0.00031	0.005695
COMPLETE-ARO-PWY: superpathway of aromatic amino acid biosynthesis	g__Clostridium.s__Clostridium_sp_D5	0.000462	0.011338
COMPLETE-ARO-PWY: superpathway of aromatic amino acid biosynthesis	g__Serratia.s__Serratia_marcescens	0.000475	0.015038
COMPLETE-ARO-PWY: superpathway of aromatic amino acid biosynthesis	g__Anaerostipes.s__Anaerostipes_caccae	0.000524	0.010251
COMPLETE-ARO-PWY: superpathway of aromatic amino acid biosynthesis	g__Morganella.s__Morganella_morganii	0.000549	0.017382
COMPLETE-ARO-PWY: superpathway of aromatic amino acid biosynthesis	g__Erysipelotrichaceae_noname.s__Eubacterium_biforme	0.000608	0.016898
COMPLETE-ARO-PWY: superpathway of aromatic amino acid biosynthesis	g__Citrobacter.s__Citrobacter_koseri	0.000717	0.012554
COMPLETE-ARO-PWY: superpathway of aromatic amino acid biosynthesis	g__Succinatimonas.s__Succinatimonas_hippei	0.000765	0.015424
COMPLETE-ARO-PWY: superpathway of aromatic amino acid biosynthesis	g__Escherichia.s__Escherichia_sp_TW11588	0.001024	0.021597
COMPLETE-ARO-PWY: superpathway of aromatic amino acid biosynthesis	g__Ralstonia.s__Ralstonia_pickettii	0.001078	0.009838
COMPLETE-ARO-PWY: superpathway of aromatic amino acid biosynthesis	g__Megasphaera.s__Megasphaera_elsdenii	0.001553	0.022207
COMPLETE-ARO-PWY: superpathway of aromatic amino acid biosynthesis	g__Streptococcus.s__Streptococcus_sanguinis	0.00169	0.019141
COMPLETE-ARO-PWY: superpathway of aromatic amino acid biosynthesis	g__Proteus.s__Proteus_mirabilis	0.00183	0.044097
COMPLETE-ARO-PWY: superpathway of aromatic amino acid biosynthesis	g__Escherichia.s__Escherichia_hermannii	0.001907	0.060432
COMPLETE-ARO-PWY: superpathway of aromatic amino acid biosynthesis	g__Shigella.s__Shigella_flexneri	0.001939	0.034672
COMPLETE-ARO-PWY: superpathway of aromatic amino acid biosynthesis	g__Clostridium.s__Clostridium_asparagiforme	0.002536	0.022544
COMPLETE-ARO-PWY: superpathway of aromatic amino acid biosynthesis	g__Acidaminococcus.s__Acidaminococcus_sp_HPA0509	0.002543	0.056952
COMPLETE-ARO-PWY: superpathway of aromatic amino acid biosynthesis	g__Clostridium.s__Clostridium_sp_SS2_1	0.002992	0.057633
COMPLETE-ARO-PWY: superpathway of aromatic amino acid biosynthesis	g__Pseudoflavonifractor.s__Pseudoflavonifractor_capillosus	0.003627	0.026396
COMPLETE-ARO-PWY: superpathway of aromatic amino acid biosynthesis	g__Acidaminococcus.s__Acidaminococcus_fermentans	0.003939	0.049343
COMPLETE-ARO-PWY: superpathway of aromatic amino acid biosynthesis	g__Mitsuokella.s__Mitsuokella_multacida	0.004186	0.049721
COMPLETE-ARO-PWY: superpathway of aromatic amino acid biosynthesis	g__Streptococcus.s__Streptococcus_australis	0.004204	0.031399
COMPLETE-ARO-PWY: superpathway of aromatic amino acid biosynthesis	g__Megamonas.s__Megamonas_funiformis	0.004297	0.088784
COMPLETE-ARO-PWY: superpathway of aromatic amino acid biosynthesis	g__Streptococcus.s__Streptococcus_gordonii	0.004889	0.040233
COMPLETE-ARO-PWY: superpathway of aromatic amino acid biosynthesis	g__Clostridiales_noname.s__Clostridiales_bacterium_1_7_47FAA	0.005127	0.037602
COMPLETE-ARO-PWY: superpathway of aromatic amino acid biosynthesis	g__Clostridium.s__Clostridium_symbiosum	0.013974	0.109591
COMPLETE-ARO-PWY: superpathway of aromatic amino acid biosynthesis	g__Clostridium.s__Clostridium_sp_KLE_1755	0.014275	0.131788
COMPLETE-ARO-PWY: superpathway of aromatic amino acid biosynthesis	g__Acidaminococcus.s__Acidaminococcus_intestini	0.014846	0.163675
COMPLETE-ARO-PWY: superpathway of aromatic amino acid biosynthesis	g__Klebsiella.s__Klebsiella_sp_MS_92_3	0.018968	0.376446
COMPLETE-ARO-PWY: superpathway of aromatic amino acid biosynthesis	g__Lactococcus.s__Lactococcus_lactis	0.019697	0.135024
COMPLETE-ARO-PWY: superpathway of aromatic amino acid biosynthesis	g__Acidaminococcus.s__Acidaminococcus_sp_D21	0.023101	0.314086
COMPLETE-ARO-PWY: superpathway of aromatic amino acid biosynthesis	g__Clostridium.s__Clostridium_bolteae	0.023377	0.168771
COMPLETE-ARO-PWY: superpathway of aromatic amino acid biosynthesis	g__Megamonas.s__Megamonas_rupellensis	0.027923	0.685672
COMPLETE-ARO-PWY: superpathway of aromatic amino acid biosynthesis	g__Clostridium.s__Clostridium_clostridioforme	0.03034	0.26291
COMPLETE-ARO-PWY: superpathway of aromatic amino acid biosynthesis	g__Lachnospiraceae_noname.s__Lachnospiraceae_bacterium_2_1_58FAA	0.03108	0.231397
COMPLETE-ARO-PWY: superpathway of aromatic amino acid biosynthesis	g__Ruminococcus.s__Ruminococcus_champanellensis	0.031944	0.263213
COMPLETE-ARO-PWY: superpathway of aromatic amino acid biosynthesis	g__Enterobacteriaceae_noname.s__Enterobacteriaceae_bacterium_9_2_54FAA	0.072569	1.529873
COMPLETE-ARO-PWY: superpathway of aromatic amino acid biosynthesis	g__Clostridium.s__Clostridium_hathewayi	0.079827	0.489786
COMPLETE-ARO-PWY: superpathway of aromatic amino acid biosynthesis	g__Haemophilus.s__Haemophilus_parainfluenzae	0.095544	0.375203
COMPLETE-ARO-PWY: superpathway of aromatic amino acid biosynthesis	g__Streptococcus.s__Streptococcus_vestibularis	0.096667	0.448817
COMPLETE-ARO-PWY: superpathway of aromatic amino acid biosynthesis	g__Lachnospiraceae_noname.s__Lachnospiraceae_bacterium_1_1_57FAA	0.098869	0.401516
COMPLETE-ARO-PWY: superpathway of aromatic amino acid biosynthesis	g__Lachnospiraceae_noname.s__Lachnospiraceae_bacterium_3_1_57FAA_CT1	0.105711	0.653509
COMPLETE-ARO-PWY: superpathway of aromatic amino acid biosynthesis	g__Citrobacter.s__Citrobacter_freundii	0.109368	1.302589
COMPLETE-ARO-PWY: superpathway of aromatic amino acid biosynthesis	g__Bacteroides.s__Bacteroides_fragilis	0.115068	0.994413
COMPLETE-ARO-PWY: superpathway of aromatic amino acid biosynthesis	g__Clostridium.s__Clostridium_sp_L2_50	0.141784	0.741754
COMPLETE-ARO-PWY: superpathway of aromatic amino acid biosynthesis	g__Blautia.s__Ruminococcus_gnavus	0.161614	0.717237
COMPLETE-ARO-PWY: superpathway of aromatic amino acid biosynthesis	g__Lachnospiraceae_noname.s__Lachnospiraceae_bacterium_3_1_46FAA	0.186808	0.440046
COMPLETE-ARO-PWY: superpathway of aromatic amino acid biosynthesis	g__Phascolarctobacterium.s__Phascolarctobacterium_succinatutens	0.192631	0.714627
COMPLETE-ARO-PWY: superpathway of aromatic amino acid biosynthesis	g__Klebsiella.s__Klebsiella_pneumoniae	0.224576	1.902602
COMPLETE-ARO-PWY: superpathway of aromatic amino acid biosynthesis	g__Streptococcus.s__Streptococcus_salivarius	0.268253	0.985342
COMPLETE-ARO-PWY: superpathway of aromatic amino acid biosynthesis	g__Butyrivibrio.s__Butyrivibrio_crossotus	0.314816	1.753162
COMPLETE-ARO-PWY: superpathway of aromatic amino acid biosynthesis	g__Streptococcus.s__Streptococcus_parasanguinis	0.328786	1.165302
COMPLETE-ARO-PWY: superpathway of aromatic amino acid biosynthesis	g__Roseburia.s__Roseburia_intestinalis	0.350306	0.685181
COMPLETE-ARO-PWY: superpathway of aromatic amino acid biosynthesis	g__Streptococcus.s__Streptococcus_thermophilus	0.508474	1.36487
COMPLETE-ARO-PWY: superpathway of aromatic amino acid biosynthesis	g__Eubacterium.s__Eubacterium_eligens	0.544988	0.993526
COMPLETE-ARO-PWY: superpathway of aromatic amino acid biosynthesis	g__Roseburia.s__Roseburia_hominis	0.586399	1.199686
COMPLETE-ARO-PWY: superpathway of aromatic amino acid biosynthesis	g__Anaerostipes.s__Anaerostipes_hadrus	0.683478	1.261716
COMPLETE-ARO-PWY: superpathway of aromatic amino acid biosynthesis	g__Lachnospiraceae_noname.s__Lachnospiraceae_bacterium_5_1_63FAA	0.789202	1.478234
COMPLETE-ARO-PWY: superpathway of aromatic amino acid biosynthesis	g__Blautia.s__Ruminococcus_obeum	0.857865	1.385369
COMPLETE-ARO-PWY: superpathway of aromatic amino acid biosynthesis	g__Blautia.s__Ruminococcus_torques	0.94529	1.290918
COMPLETE-ARO-PWY: superpathway of aromatic amino acid biosynthesis	g__Dorea.s__Dorea_longicatena	1.216606	1.75794
COMPLETE-ARO-PWY: superpathway of aromatic amino acid biosynthesis	g__Eubacterium.s__Eubacterium_siraeum	1.248286	3.22269
COMPLETE-ARO-PWY: superpathway of aromatic amino acid biosynthesis	g__Ruminococcus.s__Ruminococcus_sp_5_1_39BFAA	1.684339	2.462104
COMPLETE-ARO-PWY: superpathway of aromatic amino acid biosynthesis	g__Eubacterium.s__Eubacterium_rectale	3.088271	4.709296
COMPLETE-ARO-PWY: superpathway of aromatic amino acid biosynthesis	g__Escherichia.s__Escherichia_coli	3.608566	10.832865
COMPLETE-ARO-PWY: superpathway of aromatic amino acid biosynthesis	g__Akkermansia.s__Akkermansia_muciniphila	6.448825	10.348289
COMPLETE-ARO-PWY: superpathway of aromatic amino acid biosynthesis	unclassified	74.542124	14.650236
DAPLYSINESYN-PWY: L-lysine biosynthesis I	g__Actinomyces.s__Actinomyces_massiliensis	6e-05	0.001905
DAPLYSINESYN-PWY: L-lysine biosynthesis I	g__Neisseria.s__Neisseria_flavescens	0.000269	0.008514
DAPLYSINESYN-PWY: L-lysine biosynthesis I	g__Propionibacterium.s__Propionibacterium_acnes	0.000313	0.009923
DAPLYSINESYN-PWY: L-lysine biosynthesis I	g__Pseudomonas.s__Pseudomonas_fragi	0.000483	0.01531
DAPLYSINESYN-PWY: L-lysine biosynthesis I	g__Campylobacter.s__Campylobacter_gracilis	0.000546	0.017292
DAPLYSINESYN-PWY: L-lysine biosynthesis I	g__Campylobacter.s__Campylobacter_hominis	0.000833	0.016158
DAPLYSINESYN-PWY: L-lysine biosynthesis I	g__Morganella.s__Morganella_morganii	0.000956	0.030295
DAPLYSINESYN-PWY: L-lysine biosynthesis I	g__Haemophilus.s__Haemophilus_sputorum	0.000971	0.03076
DAPLYSINESYN-PWY: L-lysine biosynthesis I	g__Arcobacter.s__Arcobacter_butzleri	0.001217	0.027625
DAPLYSINESYN-PWY: L-lysine biosynthesis I	g__Atopobium.s__Atopobium_sp_ICM58	0.001465	0.032687
DAPLYSINESYN-PWY: L-lysine biosynthesis I	g__Serratia.s__Serratia_marcescens	0.001509	0.047823
DAPLYSINESYN-PWY: L-lysine biosynthesis I	g__Hafnia.s__Hafnia_alvei	0.001998	0.047853
DAPLYSINESYN-PWY: L-lysine biosynthesis I	g__Rothia.s__Rothia_dentocariosa	0.002078	0.024217
DAPLYSINESYN-PWY: L-lysine biosynthesis I	g__Actinomyces.s__Actinomyces_viscosus	0.002163	0.028126
DAPLYSINESYN-PWY: L-lysine biosynthesis I	g__Enterobacter.s__Enterobacter_sp_MGH_8	0.002214	0.070151
DAPLYSINESYN-PWY: L-lysine biosynthesis I	g__Propionibacterium.s__Propionibacterium_freudenreichii	0.002352	0.07454
DAPLYSINESYN-PWY: L-lysine biosynthesis I	g__Citrobacter.s__Citrobacter_koseri	0.00237	0.031777
DAPLYSINESYN-PWY: L-lysine biosynthesis I	g__Succinatimonas.s__Succinatimonas_hippei	0.003149	0.065669
DAPLYSINESYN-PWY: L-lysine biosynthesis I	g__Escherichia.s__Escherichia_sp_TW11588	0.007081	0.153468
DAPLYSINESYN-PWY: L-lysine biosynthesis I	g__Proteus.s__Proteus_mirabilis	0.008661	0.18156
DAPLYSINESYN-PWY: L-lysine biosynthesis I	g__Raoultella.s__Raoultella_ornithinolytica	0.011752	0.258528
DAPLYSINESYN-PWY: L-lysine biosynthesis I	g__Enterobacter.s__Enterobacter_aerogenes	0.012571	0.367584
DAPLYSINESYN-PWY: L-lysine biosynthesis I	g__Actinomyces.s__Actinomyces_sp_HPA0247	0.012726	0.172821
DAPLYSINESYN-PWY: L-lysine biosynthesis I	g__Ralstonia.s__Ralstonia_pickettii	0.012874	0.108582
DAPLYSINESYN-PWY: L-lysine biosynthesis I	g__Shigella.s__Shigella_sonnei	0.015847	0.327394
DAPLYSINESYN-PWY: L-lysine biosynthesis I	g__Actinomyces.s__Actinomyces_sp_ICM47	0.025901	0.312285
DAPLYSINESYN-PWY: L-lysine biosynthesis I	g__Klebsiella.s__Klebsiella_sp_MS_92_3	0.028838	0.527594
DAPLYSINESYN-PWY: L-lysine biosynthesis I	g__Shigella.s__Shigella_flexneri	0.071261	0.777098
DAPLYSINESYN-PWY: L-lysine biosynthesis I	g__Enterobacter.s__Enterobacter_cloacae	0.085715	1.095986
DAPLYSINESYN-PWY: L-lysine biosynthesis I	g__Oxalobacter.s__Oxalobacter_formigenes	0.086544	0.602358
DAPLYSINESYN-PWY: L-lysine biosynthesis I	g__Klebsiella.s__Klebsiella_oxytoca	0.09862	1.128297
DAPLYSINESYN-PWY: L-lysine biosynthesis I	g__Enterobacteriaceae_noname.s__Enterobacteriaceae_bacterium_9_2_54FAA	0.115799	1.831034
DAPLYSINESYN-PWY: L-lysine biosynthesis I	g__Actinomyces.s__Actinomyces_odontolyticus	0.122063	0.456966
DAPLYSINESYN-PWY: L-lysine biosynthesis I	g__Citrobacter.s__Citrobacter_freundii	0.245196	2.389114
DAPLYSINESYN-PWY: L-lysine biosynthesis I	g__Bifidobacterium.s__Bifidobacterium_animalis	0.311007	1.418143
DAPLYSINESYN-PWY: L-lysine biosynthesis I	g__Klebsiella.s__Klebsiella_pneumoniae	0.359947	2.828949
DAPLYSINESYN-PWY: L-lysine biosynthesis I	g__Haemophilus.s__Haemophilus_parainfluenzae	0.614467	2.239101
DAPLYSINESYN-PWY: L-lysine biosynthesis I	g__Escherichia.s__Escherichia_coli	5.053533	11.509798
DAPLYSINESYN-PWY: L-lysine biosynthesis I	unclassified	92.674649	12.557188
DENOVOPURINE2-PWY: superpathway of purine nucleotides de novo biosynthesis II	g__Haemophilus.s__Haemophilus_parainfluenzae	0.169672	0.775462
DENOVOPURINE2-PWY: superpathway of purine nucleotides de novo biosynthesis II	unclassified	99.830328	0.775462
DTDPRHAMSYN-PWY: dTDP-L-rhamnose biosynthesis I	g__Lautropia.s__Lautropia_mirabilis	3.8e-05	0.001193
DTDPRHAMSYN-PWY: dTDP-L-rhamnose biosynthesis I	g__Olsenella.s__Olsenella_uli	5e-05	0.001589
DTDPRHAMSYN-PWY: dTDP-L-rhamnose biosynthesis I	g__Enterococcus.s__Enterococcus_faecalis	6.2e-05	0.001971
DTDPRHAMSYN-PWY: dTDP-L-rhamnose biosynthesis I	g__Prevotella.s__Prevotella_amnii	6.8e-05	0.002168
DTDPRHAMSYN-PWY: dTDP-L-rhamnose biosynthesis I	g__Treponema.s__Treponema_succinifaciens	7.9e-05	0.002502
DTDPRHAMSYN-PWY: dTDP-L-rhamnose biosynthesis I	g__Neisseria.s__Neisseria_flavescens	0.00011	0.003474
DTDPRHAMSYN-PWY: dTDP-L-rhamnose biosynthesis I	g__Porphyromonas.s__Porphyromonas_endodontalis	0.000111	0.003514
DTDPRHAMSYN-PWY: dTDP-L-rhamnose biosynthesis I	g__Clostridium.s__Clostridium_butyricum	0.000115	0.003632
DTDPRHAMSYN-PWY: dTDP-L-rhamnose biosynthesis I	g__Lactococcus.s__Lactococcus_raffinolactis	0.000123	0.003902
DTDPRHAMSYN-PWY: dTDP-L-rhamnose biosynthesis I	g__Arcobacter.s__Arcobacter_butzleri	0.000133	0.004224
DTDPRHAMSYN-PWY: dTDP-L-rhamnose biosynthesis I	g__Selenomonas.s__Selenomonas_sputigena	0.000186	0.005883
DTDPRHAMSYN-PWY: dTDP-L-rhamnose biosynthesis I	g__Propionibacterium.s__Propionibacterium_freudenreichii	0.000187	0.003871
DTDPRHAMSYN-PWY: dTDP-L-rhamnose biosynthesis I	g__Leuconostoc.s__Leuconostoc_citreum	0.000231	0.007321
DTDPRHAMSYN-PWY: dTDP-L-rhamnose biosynthesis I	g__Lactobacillus.s__Lactobacillus_sakei	0.000262	0.005784
DTDPRHAMSYN-PWY: dTDP-L-rhamnose biosynthesis I	g__Enterococcus.s__Enterococcus_faecium	0.000279	0.005464
DTDPRHAMSYN-PWY: dTDP-L-rhamnose biosynthesis I	g__Fusobacterium.s__Fusobacterium_gonidiaformans	0.000321	0.007958
DTDPRHAMSYN-PWY: dTDP-L-rhamnose biosynthesis I	g__Megasphaera.s__Megasphaera_micronuciformis	0.000355	0.008311
DTDPRHAMSYN-PWY: dTDP-L-rhamnose biosynthesis I	g__Streptococcus.s__Streptococcus_sobrinus	0.000392	0.006722
DTDPRHAMSYN-PWY: dTDP-L-rhamnose biosynthesis I	g__Tropheryma.s__Tropheryma_whipplei	0.000404	0.011167
DTDPRHAMSYN-PWY: dTDP-L-rhamnose biosynthesis I	g__Bacteroides.s__Bacteroides_sp_2_1_16	0.000404	0.012817
DTDPRHAMSYN-PWY: dTDP-L-rhamnose biosynthesis I	g__Oribacterium.s__Oribacterium_sinus	0.000415	0.007869
DTDPRHAMSYN-PWY: dTDP-L-rhamnose biosynthesis I	g__Bacteroides.s__Bacteroides_salanitronis	0.000551	0.016148
DTDPRHAMSYN-PWY: dTDP-L-rhamnose biosynthesis I	g__Lactobacillus.s__Lactobacillus_reuteri	0.000734	0.019006
DTDPRHAMSYN-PWY: dTDP-L-rhamnose biosynthesis I	g__Desulfovibrio.s__Desulfovibrio_desulfuricans	0.000739	0.010507
DTDPRHAMSYN-PWY: dTDP-L-rhamnose biosynthesis I	g__Eggerthella.s__Eggerthella_sp_HGA1	0.000771	0.01796
DTDPRHAMSYN-PWY: dTDP-L-rhamnose biosynthesis I	g__Prevotella.s__Prevotella_histicola	0.000926	0.029331
DTDPRHAMSYN-PWY: dTDP-L-rhamnose biosynthesis I	g__Ruminococcus.s__Ruminococcus_sp	0.000929	0.029432
DTDPRHAMSYN-PWY: dTDP-L-rhamnose biosynthesis I	g__Streptococcus.s__Streptococcus_uberis	0.000959	0.030381
DTDPRHAMSYN-PWY: dTDP-L-rhamnose biosynthesis I	g__Prevotella.s__Prevotella_denticola	0.000972	0.030814
DTDPRHAMSYN-PWY: dTDP-L-rhamnose biosynthesis I	g__Bacteroides.s__Bacteroides_sp_2_1_56FAA	0.000991	0.031408
DTDPRHAMSYN-PWY: dTDP-L-rhamnose biosynthesis I	g__Escherichia.s__Escherichia_sp_TW11588	0.001019	0.021794
DTDPRHAMSYN-PWY: dTDP-L-rhamnose biosynthesis I	g__Clostridium.s__Clostridium_methylpentosum	0.001047	0.011426
DTDPRHAMSYN-PWY: dTDP-L-rhamnose biosynthesis I	g__Atopobium.s__Atopobium_rimae	0.001098	0.01092
DTDPRHAMSYN-PWY: dTDP-L-rhamnose biosynthesis I	g__Prevotella.s__Prevotella_melaninogenica	0.001134	0.025664
DTDPRHAMSYN-PWY: dTDP-L-rhamnose biosynthesis I	g__Bifidobacterium.s__Bifidobacterium_sp_12_1_47BFAA	0.001153	0.025829
DTDPRHAMSYN-PWY: dTDP-L-rhamnose biosynthesis I	g__Shigella.s__Shigella_flexneri	0.001276	0.022043
DTDPRHAMSYN-PWY: dTDP-L-rhamnose biosynthesis I	g__Fusobacterium.s__Fusobacterium_nucleatum	0.00131	0.014666
DTDPRHAMSYN-PWY: dTDP-L-rhamnose biosynthesis I	g__Succinatimonas.s__Succinatimonas_hippei	0.001421	0.02914
DTDPRHAMSYN-PWY: dTDP-L-rhamnose biosynthesis I	g__Marvinbryantia.s__Marvinbryantia_formatexigens	0.001642	0.026647
DTDPRHAMSYN-PWY: dTDP-L-rhamnose biosynthesis I	g__Fusobacterium.s__Fusobacterium_mortiferum	0.001719	0.054453
DTDPRHAMSYN-PWY: dTDP-L-rhamnose biosynthesis I	g__Prevotella.s__Prevotella_disiens	0.002136	0.030315
DTDPRHAMSYN-PWY: dTDP-L-rhamnose biosynthesis I	g__Lactobacillus.s__Lactobacillus_oris	0.003254	0.054571
DTDPRHAMSYN-PWY: dTDP-L-rhamnose biosynthesis I	g__Bacteroides.s__Bacteroides_fluxus	0.004175	0.087066
DTDPRHAMSYN-PWY: dTDP-L-rhamnose biosynthesis I	g__Clostridium.s__Clostridium_sp_SS2_1	0.004579	0.08648
DTDPRHAMSYN-PWY: dTDP-L-rhamnose biosynthesis I	g__Prevotella.s__Prevotella_multisaccharivorax	0.004784	0.137028
DTDPRHAMSYN-PWY: dTDP-L-rhamnose biosynthesis I	g__Prevotella.s__Prevotella_buccalis	0.005449	0.036347
DTDPRHAMSYN-PWY: dTDP-L-rhamnose biosynthesis I	g__Prevotella.s__Prevotella_buccae	0.005587	0.102617
DTDPRHAMSYN-PWY: dTDP-L-rhamnose biosynthesis I	g__Atopobium.s__Atopobium_vaginae	0.005641	0.103589
DTDPRHAMSYN-PWY: dTDP-L-rhamnose biosynthesis I	g__Bacteroides.s__Bacteroides_sp_3_2_5	0.008061	0.126991
DTDPRHAMSYN-PWY: dTDP-L-rhamnose biosynthesis I	g__Streptococcus.s__Streptococcus_sanguinis	0.008712	0.038714
DTDPRHAMSYN-PWY: dTDP-L-rhamnose biosynthesis I	g__Clostridium.s__Clostridium_asparagiforme	0.008924	0.053982
DTDPRHAMSYN-PWY: dTDP-L-rhamnose biosynthesis I	g__Porphyromonas.s__Porphyromonas_uenonis	0.009053	0.086296
DTDPRHAMSYN-PWY: dTDP-L-rhamnose biosynthesis I	g__Clostridiales_noname.s__Clostridiales_bacterium_1_7_47FAA	0.014918	0.10635
DTDPRHAMSYN-PWY: dTDP-L-rhamnose biosynthesis I	g__Oxalobacter.s__Oxalobacter_formigenes	0.015137	0.154649
DTDPRHAMSYN-PWY: dTDP-L-rhamnose biosynthesis I	g__Atopobium.s__Atopobium_parvulum	0.016376	0.093487
DTDPRHAMSYN-PWY: dTDP-L-rhamnose biosynthesis I	g__Streptococcus.s__Streptococcus_australis	0.016515	0.063571
DTDPRHAMSYN-PWY: dTDP-L-rhamnose biosynthesis I	g__Bacteroides.s__Bacteroides_plebeius	0.017525	0.513006
DTDPRHAMSYN-PWY: dTDP-L-rhamnose biosynthesis I	g__Subdoligranulum.s__Subdoligranulum_variabile	0.020218	0.145699
DTDPRHAMSYN-PWY: dTDP-L-rhamnose biosynthesis I	g__Anaerotruncus.s__Anaerotruncus_colihominis	0.021521	0.117304
DTDPRHAMSYN-PWY: dTDP-L-rhamnose biosynthesis I	g__Veillonella.s__Veillonella_atypica	0.021627	0.16027
DTDPRHAMSYN-PWY: dTDP-L-rhamnose biosynthesis I	g__Eggerthella.s__Eggerthella_sp_1_3_56FAA	0.023716	0.243981
DTDPRHAMSYN-PWY: dTDP-L-rhamnose biosynthesis I	g__Prevotella.s__Prevotella_timonensis	0.02539	0.279134
DTDPRHAMSYN-PWY: dTDP-L-rhamnose biosynthesis I	g__Porphyromonas.s__Porphyromonas_asaccharolytica	0.034531	0.290567
DTDPRHAMSYN-PWY: dTDP-L-rhamnose biosynthesis I	g__Bacteroides.s__Bacteroides_sp_1_1_30	0.035456	0.452633
DTDPRHAMSYN-PWY: dTDP-L-rhamnose biosynthesis I	g__Lactococcus.s__Lactococcus_lactis	0.041662	0.275885
DTDPRHAMSYN-PWY: dTDP-L-rhamnose biosynthesis I	g__Ruminococcus.s__Ruminococcus_champanellensis	0.044499	0.456226
DTDPRHAMSYN-PWY: dTDP-L-rhamnose biosynthesis I	g__Eggerthella.s__Eggerthella_lenta	0.044568	0.196692
DTDPRHAMSYN-PWY: dTDP-L-rhamnose biosynthesis I	g__Clostridium.s__Clostridium_clostridioforme	0.052022	0.720978
DTDPRHAMSYN-PWY: dTDP-L-rhamnose biosynthesis I	g__Bacteroides.s__Bacteroides_sp_2_1_22	0.086642	0.630348
DTDPRHAMSYN-PWY: dTDP-L-rhamnose biosynthesis I	g__Bifidobacterium.s__Bifidobacterium_dentium	0.113231	1.242351
DTDPRHAMSYN-PWY: dTDP-L-rhamnose biosynthesis I	g__Bacteroides.s__Bacteroides_finegoldii	0.166423	0.744024
DTDPRHAMSYN-PWY: dTDP-L-rhamnose biosynthesis I	g__Bifidobacterium.s__Bifidobacterium_animalis	0.202349	1.023242
DTDPRHAMSYN-PWY: dTDP-L-rhamnose biosynthesis I	g__Clostridium.s__Clostridium_sp_L2_50	0.220488	1.102991
DTDPRHAMSYN-PWY: dTDP-L-rhamnose biosynthesis I	g__Coprococcus.s__Coprococcus_catus	0.229403	0.392276
DTDPRHAMSYN-PWY: dTDP-L-rhamnose biosynthesis I	g__Blautia.s__Ruminococcus_torques	0.240165	0.87496
DTDPRHAMSYN-PWY: dTDP-L-rhamnose biosynthesis I	g__Bifidobacterium.s__Bifidobacterium_longum	0.44685	1.882745
DTDPRHAMSYN-PWY: dTDP-L-rhamnose biosynthesis I	g__Erysipelotrichaceae_noname.s__Eubacterium_biforme	0.554775	1.903607
DTDPRHAMSYN-PWY: dTDP-L-rhamnose biosynthesis I	g__Roseburia.s__Roseburia_intestinalis	0.611665	1.206424
DTDPRHAMSYN-PWY: dTDP-L-rhamnose biosynthesis I	g__Odoribacter.s__Odoribacter_splanchnicus	0.710687	1.008667
DTDPRHAMSYN-PWY: dTDP-L-rhamnose biosynthesis I	g__Lachnospiraceae_noname.s__Lachnospiraceae_bacterium_5_1_63FAA	1.154446	2.013333
DTDPRHAMSYN-PWY: dTDP-L-rhamnose biosynthesis I	g__Bacteroides.s__Bacteroides_xylanisolvens	1.168703	3.002951
DTDPRHAMSYN-PWY: dTDP-L-rhamnose biosynthesis I	g__Alistipes.s__Alistipes_shahii	1.296643	2.389194
DTDPRHAMSYN-PWY: dTDP-L-rhamnose biosynthesis I	g__Anaerostipes.s__Anaerostipes_hadrus	1.381058	2.435408
DTDPRHAMSYN-PWY: dTDP-L-rhamnose biosynthesis I	g__Blautia.s__Ruminococcus_obeum	1.541272	2.400267
DTDPRHAMSYN-PWY: dTDP-L-rhamnose biosynthesis I	g__Bacteroides.s__Bacteroides_fragilis	1.644145	5.815767
DTDPRHAMSYN-PWY: dTDP-L-rhamnose biosynthesis I	g__Bacteroides.s__Bacteroides_caccae	2.159506	4.802524
DTDPRHAMSYN-PWY: dTDP-L-rhamnose biosynthesis I	g__Escherichia.s__Escherichia_coli	2.638624	9.998414
DTDPRHAMSYN-PWY: dTDP-L-rhamnose biosynthesis I	g__Bacteroides.s__Bacteroides_ovatus	3.637256	6.799816
DTDPRHAMSYN-PWY: dTDP-L-rhamnose biosynthesis I	g__Eubacterium.s__Eubacterium_rectale	4.877751	6.738338
DTDPRHAMSYN-PWY: dTDP-L-rhamnose biosynthesis I	g__Faecalibacterium.s__Faecalibacterium_prausnitzii	6.916997	6.279647
DTDPRHAMSYN-PWY: dTDP-L-rhamnose biosynthesis I	g__Methanobrevibacter.s__Methanobrevibacter_smithii	7.133898	13.598913
DTDPRHAMSYN-PWY: dTDP-L-rhamnose biosynthesis I	unclassified	60.326273	14.893183
ECASYN-PWY: enterobacterial common antigen biosynthesis	g__Shigella.s__Shigella_sonnei	0.059771	1.050584
ECASYN-PWY: enterobacterial common antigen biosynthesis	g__Shigella.s__Shigella_flexneri	0.159239	1.774604
ECASYN-PWY: enterobacterial common antigen biosynthesis	g__Citrobacter.s__Citrobacter_freundii	1.051891	7.991168
ECASYN-PWY: enterobacterial common antigen biosynthesis	g__Escherichia.s__Escherichia_coli	47.425184	42.130694
ECASYN-PWY: enterobacterial common antigen biosynthesis	unclassified	51.303915	42.014614
ENTBACSYN-PWY: enterobactin biosynthesis	g__Shigella.s__Shigella_sonnei	0.027584	0.53432
ENTBACSYN-PWY: enterobactin biosynthesis	g__Shigella.s__Shigella_flexneri	0.118065	1.275157
ENTBACSYN-PWY: enterobactin biosynthesis	g__Escherichia.s__Escherichia_coli	20.86941	24.797051
ENTBACSYN-PWY: enterobactin biosynthesis	unclassified	78.984941	24.945312
ERGOSTEROL-SYN-PWY: superpathway of ergosterol biosynthesis I	g__Saccharomyces.s__Saccharomyces_cerevisiae	1.20691	8.528994
ERGOSTEROL-SYN-PWY: superpathway of ergosterol biosynthesis I	unclassified	98.79309	8.528994
FAO-PWY: fatty acid &beta;-oxidation I	g__Ralstonia.s__Ralstonia_pickettii	0.001468	0.033206
FAO-PWY: fatty acid &beta;-oxidation I	g__Acinetobacter.s__Acinetobacter_ursingii	0.003389	0.10739
FAO-PWY: fatty acid &beta;-oxidation I	g__Citrobacter.s__Citrobacter_koseri	0.015756	0.222873
FAO-PWY: fatty acid &beta;-oxidation I	g__Escherichia.s__Escherichia_sp_TW11588	0.028582	0.627866
FAO-PWY: fatty acid &beta;-oxidation I	g__Citrobacter.s__Citrobacter_freundii	0.685543	5.420363
FAO-PWY: fatty acid &beta;-oxidation I	g__Escherichia.s__Escherichia_coli	5.544354	14.531973
FAO-PWY: fatty acid &beta;-oxidation I	unclassified	93.720908	15.365588
FASYN-ELONG-PWY: fatty acid elongation -- saturated	g__Escherichia.s__Escherichia_sp_TW09276	0.00013	0.004111
FASYN-ELONG-PWY: fatty acid elongation -- saturated	g__Ralstonia.s__Ralstonia_pickettii	0.000226	0.007169
FASYN-ELONG-PWY: fatty acid elongation -- saturated	g__Shigella.s__Shigella_flexneri	0.000675	0.011169
FASYN-ELONG-PWY: fatty acid elongation -- saturated	g__Neisseria.s__Neisseria_flavescens	0.001106	0.035056
FASYN-ELONG-PWY: fatty acid elongation -- saturated	g__Bacteroides.s__Bacteroides_salanitronis	0.001358	0.043027
FASYN-ELONG-PWY: fatty acid elongation -- saturated	g__Aggregatibacter.s__Aggregatibacter_aphrophilus	0.003264	0.103417
FASYN-ELONG-PWY: fatty acid elongation -- saturated	g__Klebsiella.s__Klebsiella_oxytoca	0.00728	0.126746
FASYN-ELONG-PWY: fatty acid elongation -- saturated	g__Enterobacter.s__Enterobacter_sp_MGH_8	0.010041	0.318153
FASYN-ELONG-PWY: fatty acid elongation -- saturated	g__Enterobacter.s__Enterobacter_aerogenes	0.017821	0.449542
FASYN-ELONG-PWY: fatty acid elongation -- saturated	g__Raoultella.s__Raoultella_ornithinolytica	0.018415	0.402274
FASYN-ELONG-PWY: fatty acid elongation -- saturated	g__Pseudomonas.s__Pseudomonas_fragi	0.020756	0.311996
FASYN-ELONG-PWY: fatty acid elongation -- saturated	g__Escherichia.s__Escherichia_sp_TW11588	0.021726	0.471632
FASYN-ELONG-PWY: fatty acid elongation -- saturated	g__Pseudomonas.s__Pseudomonas_aeruginosa	0.024873	0.31989
FASYN-ELONG-PWY: fatty acid elongation -- saturated	g__Shigella.s__Shigella_sonnei	0.031373	0.549117
FASYN-ELONG-PWY: fatty acid elongation -- saturated	g__Enterobacter.s__Enterobacter_mori	0.035189	1.114989
FASYN-ELONG-PWY: fatty acid elongation -- saturated	g__Klebsiella.s__Klebsiella_sp_MS_92_3	0.039456	0.727635
FASYN-ELONG-PWY: fatty acid elongation -- saturated	g__Prevotella.s__Prevotella_buccae	0.114374	1.570557
FASYN-ELONG-PWY: fatty acid elongation -- saturated	g__Haemophilus.s__Haemophilus_parainfluenzae	0.249929	1.024867
FASYN-ELONG-PWY: fatty acid elongation -- saturated	g__Enterobacter.s__Enterobacter_cloacae	0.286035	2.267928
FASYN-ELONG-PWY: fatty acid elongation -- saturated	g__Citrobacter.s__Citrobacter_freundii	0.428891	3.292734
FASYN-ELONG-PWY: fatty acid elongation -- saturated	g__Klebsiella.s__Klebsiella_pneumoniae	0.544947	4.261102
FASYN-ELONG-PWY: fatty acid elongation -- saturated	g__Bacteroides.s__Bacteroides_xylanisolvens	1.149527	3.798911
FASYN-ELONG-PWY: fatty acid elongation -- saturated	g__Escherichia.s__Escherichia_coli	13.265048	18.938737
FASYN-ELONG-PWY: fatty acid elongation -- saturated	unclassified	83.72756	19.378361
FASYN-INITIAL-PWY: superpathway of fatty acid biosynthesis initiation (E. coli)	g__Capnocytophaga.s__Capnocytophaga_granulosa	0.000198	0.006273
FASYN-INITIAL-PWY: superpathway of fatty acid biosynthesis initiation (E. coli)	g__Shigella.s__Shigella_flexneri	0.000509	0.008578
FASYN-INITIAL-PWY: superpathway of fatty acid biosynthesis initiation (E. coli)	g__Pasteurella.s__Pasteurella_bettyae	0.001799	0.056991
FASYN-INITIAL-PWY: superpathway of fatty acid biosynthesis initiation (E. coli)	g__Arcobacter.s__Arcobacter_butzleri	0.002144	0.048003
FASYN-INITIAL-PWY: superpathway of fatty acid biosynthesis initiation (E. coli)	g__Escherichia.s__Escherichia_hermannii	0.004514	0.143036
FASYN-INITIAL-PWY: superpathway of fatty acid biosynthesis initiation (E. coli)	g__Serratia.s__Serratia_marcescens	0.006075	0.19249
FASYN-INITIAL-PWY: superpathway of fatty acid biosynthesis initiation (E. coli)	g__Haemophilus.s__Haemophilus_pittmaniae	0.010507	0.332937
FASYN-INITIAL-PWY: superpathway of fatty acid biosynthesis initiation (E. coli)	g__Citrobacter.s__Citrobacter_koseri	0.011653	0.279615
FASYN-INITIAL-PWY: superpathway of fatty acid biosynthesis initiation (E. coli)	g__Klebsiella.s__Klebsiella_sp_MS_92_3	0.021005	0.490784
FASYN-INITIAL-PWY: superpathway of fatty acid biosynthesis initiation (E. coli)	g__Enterobacter.s__Enterobacter_aerogenes	0.023027	0.726615
FASYN-INITIAL-PWY: superpathway of fatty acid biosynthesis initiation (E. coli)	g__Proteus.s__Proteus_mirabilis	0.023206	0.532121
FASYN-INITIAL-PWY: superpathway of fatty acid biosynthesis initiation (E. coli)	g__Shigella.s__Shigella_sonnei	0.03375	0.573643
FASYN-INITIAL-PWY: superpathway of fatty acid biosynthesis initiation (E. coli)	g__Enterobacter.s__Enterobacter_cloacae	0.046882	0.783094
FASYN-INITIAL-PWY: superpathway of fatty acid biosynthesis initiation (E. coli)	g__Ralstonia.s__Ralstonia_pickettii	0.057095	0.494696
FASYN-INITIAL-PWY: superpathway of fatty acid biosynthesis initiation (E. coli)	g__Streptococcus.s__Streptococcus_sanguinis	0.212418	1.566775
FASYN-INITIAL-PWY: superpathway of fatty acid biosynthesis initiation (E. coli)	g__Citrobacter.s__Citrobacter_freundii	0.38676	3.333931
FASYN-INITIAL-PWY: superpathway of fatty acid biosynthesis initiation (E. coli)	g__Klebsiella.s__Klebsiella_pneumoniae	0.706503	4.903913
FASYN-INITIAL-PWY: superpathway of fatty acid biosynthesis initiation (E. coli)	g__Bacteroides.s__Bacteroides_xylanisolvens	1.247239	4.178843
FASYN-INITIAL-PWY: superpathway of fatty acid biosynthesis initiation (E. coli)	g__Haemophilus.s__Haemophilus_parainfluenzae	3.066689	7.245499
FASYN-INITIAL-PWY: superpathway of fatty acid biosynthesis initiation (E. coli)	g__Escherichia.s__Escherichia_coli	11.073354	15.158365
FASYN-INITIAL-PWY: superpathway of fatty acid biosynthesis initiation (E. coli)	unclassified	83.064673	15.810685
FERMENTATION-PWY: mixed acid fermentation	g__Klebsiella.s__Klebsiella_pneumoniae	0.233178	3.099063
FERMENTATION-PWY: mixed acid fermentation	g__Citrobacter.s__Citrobacter_freundii	0.466234	3.652328
FERMENTATION-PWY: mixed acid fermentation	unclassified	99.300588	4.822394
FOLSYN-PWY: superpathway of tetrahydrofolate biosynthesis and salvage	g__Saccharomyces.s__Saccharomyces_cerevisiae	0.016158	0.168012
FOLSYN-PWY: superpathway of tetrahydrofolate biosynthesis and salvage	g__Shigella.s__Shigella_sonnei	0.017565	0.323406
FOLSYN-PWY: superpathway of tetrahydrofolate biosynthesis and salvage	g__Streptococcus.s__Streptococcus_salivarius	0.110444	1.010543
FOLSYN-PWY: superpathway of tetrahydrofolate biosynthesis and salvage	g__Lactococcus.s__Lactococcus_lactis	0.133932	1.165788
FOLSYN-PWY: superpathway of tetrahydrofolate biosynthesis and salvage	g__Shigella.s__Shigella_flexneri	0.177012	2.062195
FOLSYN-PWY: superpathway of tetrahydrofolate biosynthesis and salvage	g__Escherichia.s__Escherichia_coli	8.627391	16.214126
FOLSYN-PWY: superpathway of tetrahydrofolate biosynthesis and salvage	unclassified	90.917499	16.472844
FUC-RHAMCAT-PWY: superpathway of fucose and rhamnose degradation	g__Citrobacter.s__Citrobacter_koseri	0.009232	0.201576
FUC-RHAMCAT-PWY: superpathway of fucose and rhamnose degradation	g__Shigella.s__Shigella_flexneri	0.029578	0.48393
FUC-RHAMCAT-PWY: superpathway of fucose and rhamnose degradation	g__Citrobacter.s__Citrobacter_freundii	0.512627	4.367856
FUC-RHAMCAT-PWY: superpathway of fucose and rhamnose degradation	g__Escherichia.s__Escherichia_coli	15.833358	21.256662
FUC-RHAMCAT-PWY: superpathway of fucose and rhamnose degradation	unclassified	83.615205	21.464169
FUCCAT-PWY: fucose degradation	g__Klebsiella.s__Klebsiella_oxytoca	0.002972	0.063627
FUCCAT-PWY: fucose degradation	g__Hafnia.s__Hafnia_alvei	0.003326	0.069416
FUCCAT-PWY: fucose degradation	g__Enterobacter.s__Enterobacter_cloacae	0.010575	0.159131
FUCCAT-PWY: fucose degradation	g__Citrobacter.s__Citrobacter_koseri	0.012767	0.18359
FUCCAT-PWY: fucose degradation	g__Haemophilus.s__Haemophilus_sputorum	0.016793	0.327951
FUCCAT-PWY: fucose degradation	g__Shigella.s__Shigella_sonnei	0.034984	0.610043
FUCCAT-PWY: fucose degradation	g__Klebsiella.s__Klebsiella_sp_MS_92_3	0.071144	1.206524
FUCCAT-PWY: fucose degradation	g__Shigella.s__Shigella_flexneri	0.183876	2.048534
FUCCAT-PWY: fucose degradation	g__Enterobacteriaceae_noname.s__Enterobacteriaceae_bacterium_9_2_54FAA	0.271065	3.529442
FUCCAT-PWY: fucose degradation	g__Citrobacter.s__Citrobacter_freundii	0.619616	5.333297
FUCCAT-PWY: fucose degradation	g__Klebsiella.s__Klebsiella_pneumoniae	0.789498	5.95548
FUCCAT-PWY: fucose degradation	g__Escherichia.s__Escherichia_coli	18.105502	24.990492
FUCCAT-PWY: fucose degradation	unclassified	79.877883	26.393287
GALACT-GLUCUROCAT-PWY: superpathway of hexuronide and hexuronate degradation	g__Lactobacillus.s__Lactobacillus_sakei	0.002343	0.074233
GALACT-GLUCUROCAT-PWY: superpathway of hexuronide and hexuronate degradation	g__Escherichia.s__Escherichia_sp_TW11588	0.006196	0.113996
GALACT-GLUCUROCAT-PWY: superpathway of hexuronide and hexuronate degradation	g__Shigella.s__Shigella_sonnei	0.02612	0.599458
GALACT-GLUCUROCAT-PWY: superpathway of hexuronide and hexuronate degradation	g__Shigella.s__Shigella_flexneri	0.12192	1.501803
GALACT-GLUCUROCAT-PWY: superpathway of hexuronide and hexuronate degradation	g__Escherichia.s__Escherichia_coli	11.121711	20.669231
GALACT-GLUCUROCAT-PWY: superpathway of hexuronide and hexuronate degradation	g__Faecalibacterium.s__Faecalibacterium_prausnitzii	25.405967	16.166715
GALACT-GLUCUROCAT-PWY: superpathway of hexuronide and hexuronate degradation	unclassified	63.315745	18.164316
GALACTARDEG-PWY: D-galactarate degradation I	g__Escherichia.s__Escherichia_hermannii	0.014463	0.458261
GALACTARDEG-PWY: D-galactarate degradation I	g__Enterobacter.s__Enterobacter_sp_MGH_8	0.021171	0.670836
GALACTARDEG-PWY: D-galactarate degradation I	g__Citrobacter.s__Citrobacter_koseri	0.056745	1.437178
GALACTARDEG-PWY: D-galactarate degradation I	g__Shigella.s__Shigella_sonnei	0.059372	1.045619
GALACTARDEG-PWY: D-galactarate degradation I	g__Enterobacter.s__Enterobacter_mori	0.084251	2.669558
GALACTARDEG-PWY: D-galactarate degradation I	g__Klebsiella.s__Klebsiella_pneumoniae	0.341581	4.628442
GALACTARDEG-PWY: D-galactarate degradation I	g__Klebsiella.s__Klebsiella_oxytoca	0.569776	6.14776
GALACTARDEG-PWY: D-galactarate degradation I	g__Citrobacter.s__Citrobacter_freundii	1.036938	8.396623
GALACTARDEG-PWY: D-galactarate degradation I	g__Enterobacter.s__Enterobacter_cloacae	1.039245	7.469646
GALACTARDEG-PWY: D-galactarate degradation I	g__Ralstonia.s__Ralstonia_pickettii	2.96343	13.0971
GALACTARDEG-PWY: D-galactarate degradation I	unclassified	46.851639	41.576982
GALACTARDEG-PWY: D-galactarate degradation I	g__Escherichia.s__Escherichia_coli	46.961391	41.961982
GALACTUROCAT-PWY: D-galacturonate degradation I	g__Prevotella.s__Prevotella_salivae	0.000132	0.00418
GALACTUROCAT-PWY: D-galacturonate degradation I	g__Lactobacillus.s__Lactobacillus_sakei	0.002683	0.084999
GALACTUROCAT-PWY: D-galacturonate degradation I	g__Enterobacter.s__Enterobacter_cloacae	0.003198	0.062989
GALACTUROCAT-PWY: D-galacturonate degradation I	g__Citrobacter.s__Citrobacter_koseri	0.005702	0.085032
GALACTUROCAT-PWY: D-galacturonate degradation I	g__Escherichia.s__Escherichia_sp_TW11588	0.007626	0.150775
GALACTUROCAT-PWY: D-galacturonate degradation I	g__Enterobacter.s__Enterobacter_mori	0.012846	0.407036
GALACTUROCAT-PWY: D-galacturonate degradation I	g__Shigella.s__Shigella_sonnei	0.025224	0.604846
GALACTUROCAT-PWY: D-galacturonate degradation I	g__Shigella.s__Shigella_flexneri	0.118605	1.492569
GALACTUROCAT-PWY: D-galacturonate degradation I	g__Citrobacter.s__Citrobacter_freundii	0.493854	4.420223
GALACTUROCAT-PWY: D-galacturonate degradation I	g__Alistipes.s__Alistipes_shahii	4.650027	7.959327
GALACTUROCAT-PWY: D-galacturonate degradation I	g__Escherichia.s__Escherichia_coli	11.85788	21.811687
GALACTUROCAT-PWY: D-galacturonate degradation I	g__Faecalibacterium.s__Faecalibacterium_prausnitzii	31.229549	18.452114
GALACTUROCAT-PWY: D-galacturonate degradation I	unclassified	51.592674	17.883332
GLCMANNANAUT-PWY: superpathway of N-acetylglucosamine, N-acetylmannosamine and N-acetylneuraminate degradation	g__Enterococcus.s__Enterococcus_gallinarum	4.2e-05	0.001332
GLCMANNANAUT-PWY: superpathway of N-acetylglucosamine, N-acetylmannosamine and N-acetylneuraminate degradation	g__Anaerococcus.s__Anaerococcus_vaginalis	0.000109	0.003444
GLCMANNANAUT-PWY: superpathway of N-acetylglucosamine, N-acetylmannosamine and N-acetylneuraminate degradation	g__Fusobacterium.s__Fusobacterium_nucleatum	0.000136	0.004303
GLCMANNANAUT-PWY: superpathway of N-acetylglucosamine, N-acetylmannosamine and N-acetylneuraminate degradation	g__Anaerococcus.s__Anaerococcus_obesiensis	0.000184	0.005821
GLCMANNANAUT-PWY: superpathway of N-acetylglucosamine, N-acetylmannosamine and N-acetylneuraminate degradation	g__Oribacterium.s__Oribacterium_sinus	0.000194	0.006142
GLCMANNANAUT-PWY: superpathway of N-acetylglucosamine, N-acetylmannosamine and N-acetylneuraminate degradation	g__Pasteurella.s__Pasteurella_bettyae	0.00035	0.011092
GLCMANNANAUT-PWY: superpathway of N-acetylglucosamine, N-acetylmannosamine and N-acetylneuraminate degradation	g__Streptococcus.s__Streptococcus_uberis	0.000413	0.013087
GLCMANNANAUT-PWY: superpathway of N-acetylglucosamine, N-acetylmannosamine and N-acetylneuraminate degradation	g__Haemophilus.s__Haemophilus_sputorum	0.001397	0.03909
GLCMANNANAUT-PWY: superpathway of N-acetylglucosamine, N-acetylmannosamine and N-acetylneuraminate degradation	g__Bacteroides.s__Bacteroides_fragilis	0.002397	0.047322
GLCMANNANAUT-PWY: superpathway of N-acetylglucosamine, N-acetylmannosamine and N-acetylneuraminate degradation	g__Lactobacillus.s__Lactobacillus_sakei	0.003508	0.063455
GLCMANNANAUT-PWY: superpathway of N-acetylglucosamine, N-acetylmannosamine and N-acetylneuraminate degradation	g__Escherichia.s__Escherichia_hermannii	0.003739	0.118473
GLCMANNANAUT-PWY: superpathway of N-acetylglucosamine, N-acetylmannosamine and N-acetylneuraminate degradation	g__Citrobacter.s__Citrobacter_koseri	0.003955	0.066891
GLCMANNANAUT-PWY: superpathway of N-acetylglucosamine, N-acetylmannosamine and N-acetylneuraminate degradation	g__Escherichia.s__Escherichia_sp_TW11588	0.004425	0.08894
GLCMANNANAUT-PWY: superpathway of N-acetylglucosamine, N-acetylmannosamine and N-acetylneuraminate degradation	g__Gemella.s__Gemella_haemolysans	0.006965	0.06516
GLCMANNANAUT-PWY: superpathway of N-acetylglucosamine, N-acetylmannosamine and N-acetylneuraminate degradation	g__Hafnia.s__Hafnia_alvei	0.007736	0.134789
GLCMANNANAUT-PWY: superpathway of N-acetylglucosamine, N-acetylmannosamine and N-acetylneuraminate degradation	g__Eubacterium.s__Eubacterium_limosum	0.007969	0.100187
GLCMANNANAUT-PWY: superpathway of N-acetylglucosamine, N-acetylmannosamine and N-acetylneuraminate degradation	g__Shigella.s__Shigella_sonnei	0.010888	0.239489
GLCMANNANAUT-PWY: superpathway of N-acetylglucosamine, N-acetylmannosamine and N-acetylneuraminate degradation	g__Fusobacterium.s__Fusobacterium_ulcerans	0.011012	0.229228
GLCMANNANAUT-PWY: superpathway of N-acetylglucosamine, N-acetylmannosamine and N-acetylneuraminate degradation	g__Streptococcus.s__Streptococcus_sanguinis	0.012071	0.077568
GLCMANNANAUT-PWY: superpathway of N-acetylglucosamine, N-acetylmannosamine and N-acetylneuraminate degradation	g__Lactobacillus.s__Lactobacillus_salivarius	0.021118	0.374172
GLCMANNANAUT-PWY: superpathway of N-acetylglucosamine, N-acetylmannosamine and N-acetylneuraminate degradation	g__Megamonas.s__Megamonas_rupellensis	0.022751	0.405348
GLCMANNANAUT-PWY: superpathway of N-acetylglucosamine, N-acetylmannosamine and N-acetylneuraminate degradation	g__Streptococcus.s__Streptococcus_gordonii	0.030692	0.190361
GLCMANNANAUT-PWY: superpathway of N-acetylglucosamine, N-acetylmannosamine and N-acetylneuraminate degradation	g__Megamonas.s__Megamonas_funiformis	0.033721	0.474862
GLCMANNANAUT-PWY: superpathway of N-acetylglucosamine, N-acetylmannosamine and N-acetylneuraminate degradation	g__Shigella.s__Shigella_flexneri	0.060752	0.88238
GLCMANNANAUT-PWY: superpathway of N-acetylglucosamine, N-acetylmannosamine and N-acetylneuraminate degradation	g__Enterobacteriaceae_noname.s__Enterobacteriaceae_bacterium_9_2_54FAA	0.151176	2.306585
GLCMANNANAUT-PWY: superpathway of N-acetylglucosamine, N-acetylmannosamine and N-acetylneuraminate degradation	g__Dorea.s__Dorea_formicigenerans	0.259422	0.729318
GLCMANNANAUT-PWY: superpathway of N-acetylglucosamine, N-acetylmannosamine and N-acetylneuraminate degradation	g__Citrobacter.s__Citrobacter_freundii	0.295442	2.850163
GLCMANNANAUT-PWY: superpathway of N-acetylglucosamine, N-acetylmannosamine and N-acetylneuraminate degradation	g__Haemophilus.s__Haemophilus_parainfluenzae	0.480319	1.804235
GLCMANNANAUT-PWY: superpathway of N-acetylglucosamine, N-acetylmannosamine and N-acetylneuraminate degradation	g__Blautia.s__Ruminococcus_torques	3.301608	3.913277
GLCMANNANAUT-PWY: superpathway of N-acetylglucosamine, N-acetylmannosamine and N-acetylneuraminate degradation	g__Dorea.s__Dorea_longicatena	4.836971	5.881782
GLCMANNANAUT-PWY: superpathway of N-acetylglucosamine, N-acetylmannosamine and N-acetylneuraminate degradation	g__Escherichia.s__Escherichia_coli	8.267092	17.277522
GLCMANNANAUT-PWY: superpathway of N-acetylglucosamine, N-acetylmannosamine and N-acetylneuraminate degradation	g__Faecalibacterium.s__Faecalibacterium_prausnitzii	15.781174	12.163907
GLCMANNANAUT-PWY: superpathway of N-acetylglucosamine, N-acetylmannosamine and N-acetylneuraminate degradation	unclassified	66.380274	15.474185
GLUCARDEG-PWY: D-glucarate degradation I	g__Escherichia.s__Escherichia_hermannii	0.013739	0.435321
GLUCARDEG-PWY: D-glucarate degradation I	g__Enterobacter.s__Enterobacter_sp_MGH_8	0.023116	0.732455
GLUCARDEG-PWY: D-glucarate degradation I	g__Shigella.s__Shigella_sonnei	0.024102	0.425163
GLUCARDEG-PWY: D-glucarate degradation I	g__Citrobacter.s__Citrobacter_koseri	0.058851	1.643943
GLUCARDEG-PWY: D-glucarate degradation I	g__Enterobacter.s__Enterobacter_aerogenes	0.076306	1.702675
GLUCARDEG-PWY: D-glucarate degradation I	g__Enterobacter.s__Enterobacter_mori	0.084208	2.6682
GLUCARDEG-PWY: D-glucarate degradation I	g__Raoultella.s__Raoultella_ornithinolytica	0.194487	3.915124
GLUCARDEG-PWY: D-glucarate degradation I	g__Escherichia.s__Escherichia_sp_TW11588	0.2167	4.090913
GLUCARDEG-PWY: D-glucarate degradation I	g__Klebsiella.s__Klebsiella_oxytoca	0.708454	6.721063
GLUCARDEG-PWY: D-glucarate degradation I	g__Enterobacter.s__Enterobacter_cloacae	1.218718	8.423493
GLUCARDEG-PWY: D-glucarate degradation I	g__Citrobacter.s__Citrobacter_freundii	1.771352	10.589963
GLUCARDEG-PWY: D-glucarate degradation I	g__Ralstonia.s__Ralstonia_pickettii	2.407154	11.854156
GLUCARDEG-PWY: D-glucarate degradation I	unclassified	42.850279	41.312078
GLUCARDEG-PWY: D-glucarate degradation I	g__Escherichia.s__Escherichia_coli	50.352534	42.467572
GLUCARGALACTSUPER-PWY: superpathway of D-glucarate and D-galactarate degradation	g__Escherichia.s__Escherichia_hermannii	0.014463	0.458261
GLUCARGALACTSUPER-PWY: superpathway of D-glucarate and D-galactarate degradation	g__Enterobacter.s__Enterobacter_sp_MGH_8	0.021171	0.670836
GLUCARGALACTSUPER-PWY: superpathway of D-glucarate and D-galactarate degradation	g__Citrobacter.s__Citrobacter_koseri	0.056745	1.437178
GLUCARGALACTSUPER-PWY: superpathway of D-glucarate and D-galactarate degradation	g__Shigella.s__Shigella_sonnei	0.059372	1.045619
GLUCARGALACTSUPER-PWY: superpathway of D-glucarate and D-galactarate degradation	g__Enterobacter.s__Enterobacter_mori	0.084251	2.669558
GLUCARGALACTSUPER-PWY: superpathway of D-glucarate and D-galactarate degradation	g__Klebsiella.s__Klebsiella_pneumoniae	0.341581	4.628442
GLUCARGALACTSUPER-PWY: superpathway of D-glucarate and D-galactarate degradation	g__Klebsiella.s__Klebsiella_oxytoca	0.569776	6.14776
GLUCARGALACTSUPER-PWY: superpathway of D-glucarate and D-galactarate degradation	g__Citrobacter.s__Citrobacter_freundii	1.036938	8.396623
GLUCARGALACTSUPER-PWY: superpathway of D-glucarate and D-galactarate degradation	g__Enterobacter.s__Enterobacter_cloacae	1.039245	7.469646
GLUCARGALACTSUPER-PWY: superpathway of D-glucarate and D-galactarate degradation	g__Ralstonia.s__Ralstonia_pickettii	2.96343	13.0971
GLUCARGALACTSUPER-PWY: superpathway of D-glucarate and D-galactarate degradation	unclassified	46.851639	41.576982
GLUCARGALACTSUPER-PWY: superpathway of D-glucarate and D-galactarate degradation	g__Escherichia.s__Escherichia_coli	46.961391	41.961982
GLUCONEO-PWY: gluconeogenesis I	g__Citrobacter.s__Citrobacter_koseri	0.003539	0.056556
GLUCONEO-PWY: gluconeogenesis I	g__Enterobacter.s__Enterobacter_sp_MGH_8	0.003974	0.125908
GLUCONEO-PWY: gluconeogenesis I	g__Enterobacter.s__Enterobacter_mori	0.014583	0.462063
GLUCONEO-PWY: gluconeogenesis I	g__Saccharomyces.s__Saccharomyces_cerevisiae	0.058035	0.544987
GLUCONEO-PWY: gluconeogenesis I	g__Enterobacter.s__Enterobacter_cloacae	0.17126	1.39521
GLUCONEO-PWY: gluconeogenesis I	g__Citrobacter.s__Citrobacter_freundii	0.339471	2.687308
GLUCONEO-PWY: gluconeogenesis I	unclassified	99.409137	3.238692
GLUCOSE1PMETAB-PWY: glucose and glucose-1-phosphate degradation	g__Escherichia.s__Escherichia_sp_TW09276	0.000134	0.004248
GLUCOSE1PMETAB-PWY: glucose and glucose-1-phosphate degradation	g__Shigella.s__Shigella_sonnei	0.019872	0.378743
GLUCOSE1PMETAB-PWY: glucose and glucose-1-phosphate degradation	g__Escherichia.s__Escherichia_sp_TW11588	0.052046	1.011846
GLUCOSE1PMETAB-PWY: glucose and glucose-1-phosphate degradation	g__Klebsiella.s__Klebsiella_sp_MS_92_3	0.068273	1.265153
GLUCOSE1PMETAB-PWY: glucose and glucose-1-phosphate degradation	g__Prevotella.s__Prevotella_multisaccharivorax	0.100594	2.147033
GLUCOSE1PMETAB-PWY: glucose and glucose-1-phosphate degradation	g__Shigella.s__Shigella_flexneri	0.151103	1.473173
GLUCOSE1PMETAB-PWY: glucose and glucose-1-phosphate degradation	g__Saccharomyces.s__Saccharomyces_cerevisiae	0.95444	6.466574
GLUCOSE1PMETAB-PWY: glucose and glucose-1-phosphate degradation	g__Klebsiella.s__Klebsiella_pneumoniae	1.336644	8.329958
GLUCOSE1PMETAB-PWY: glucose and glucose-1-phosphate degradation	g__Escherichia.s__Escherichia_coli	23.609633	22.22777
GLUCOSE1PMETAB-PWY: glucose and glucose-1-phosphate degradation	unclassified	73.70726	23.492353
GLUCUROCAT-PWY: superpathway of &beta;-D-glucuronide and D-glucuronate degradation	g__Lactobacillus.s__Lactobacillus_sakei	0.002664	0.084397
GLUCUROCAT-PWY: superpathway of &beta;-D-glucuronide and D-glucuronate degradation	g__Escherichia.s__Escherichia_sp_TW11588	0.006166	0.114976
GLUCUROCAT-PWY: superpathway of &beta;-D-glucuronide and D-glucuronate degradation	g__Streptococcus.s__Streptococcus_pasteurianus	0.011507	0.264975
GLUCUROCAT-PWY: superpathway of &beta;-D-glucuronide and D-glucuronate degradation	g__Shigella.s__Shigella_sonnei	0.03165	0.704316
GLUCUROCAT-PWY: superpathway of &beta;-D-glucuronide and D-glucuronate degradation	g__Shigella.s__Shigella_flexneri	0.138399	1.695488
GLUCUROCAT-PWY: superpathway of &beta;-D-glucuronide and D-glucuronate degradation	g__Escherichia.s__Escherichia_coli	11.25155	21.069632
GLUCUROCAT-PWY: superpathway of &beta;-D-glucuronide and D-glucuronate degradation	g__Faecalibacterium.s__Faecalibacterium_prausnitzii	24.500042	16.290703
GLUCUROCAT-PWY: superpathway of &beta;-D-glucuronide and D-glucuronate degradation	unclassified	64.058023	19.229754
GLUTORN-PWY: L-ornithine biosynthesis	g__Lautropia.s__Lautropia_mirabilis	7e-05	0.002202
GLUTORN-PWY: L-ornithine biosynthesis	g__Lactococcus.s__Lactococcus_raffinolactis	0.00012	0.003799
GLUTORN-PWY: L-ornithine biosynthesis	g__Yersinia.s__Yersinia_enterocolitica	0.000129	0.004075
GLUTORN-PWY: L-ornithine biosynthesis	g__Pseudomonas.s__Pseudomonas_fragi	0.000157	0.00498
GLUTORN-PWY: L-ornithine biosynthesis	g__Providencia.s__Providencia_alcalifaciens	0.000293	0.00929
GLUTORN-PWY: L-ornithine biosynthesis	g__Neisseria.s__Neisseria_subflava	0.000326	0.010342
GLUTORN-PWY: L-ornithine biosynthesis	g__Actinomyces.s__Actinomyces_oris	0.000534	0.012534
GLUTORN-PWY: L-ornithine biosynthesis	g__Morganella.s__Morganella_morganii	0.001126	0.024553
GLUTORN-PWY: L-ornithine biosynthesis	g__Leuconostoc.s__Leuconostoc_carnosum	0.001431	0.032827
GLUTORN-PWY: L-ornithine biosynthesis	g__Arcobacter.s__Arcobacter_butzleri	0.002032	0.046407
GLUTORN-PWY: L-ornithine biosynthesis	g__Bifidobacterium.s__Bifidobacterium_sp_12_1_47BFAA	0.002129	0.052597
GLUTORN-PWY: L-ornithine biosynthesis	g__Enterobacter.s__Enterobacter_aerogenes	0.002295	0.072722
GLUTORN-PWY: L-ornithine biosynthesis	g__Actinomyces.s__Actinomyces_viscosus	0.002359	0.030456
GLUTORN-PWY: L-ornithine biosynthesis	g__Haemophilus.s__Haemophilus_sputorum	0.002648	0.055925
GLUTORN-PWY: L-ornithine biosynthesis	g__Escherichia.s__Escherichia_hermannii	0.002887	0.091468
GLUTORN-PWY: L-ornithine biosynthesis	g__Veillonella.s__Veillonella_sp_6_1_27	0.002927	0.092755
GLUTORN-PWY: L-ornithine biosynthesis	g__Enterobacter.s__Enterobacter_mori	0.00431	0.136574
GLUTORN-PWY: L-ornithine biosynthesis	g__Citrobacter.s__Citrobacter_koseri	0.004327	0.061909
GLUTORN-PWY: L-ornithine biosynthesis	g__Acinetobacter.s__Acinetobacter_johnsonii	0.005574	0.123505
GLUTORN-PWY: L-ornithine biosynthesis	g__Escherichia.s__Escherichia_sp_TW11588	0.005878	0.131656
GLUTORN-PWY: L-ornithine biosynthesis	g__Serratia.s__Serratia_marcescens	0.006096	0.193164
GLUTORN-PWY: L-ornithine biosynthesis	g__Pseudomonas.s__Pseudomonas_aeruginosa	0.007488	0.124567
GLUTORN-PWY: L-ornithine biosynthesis	g__Succinatimonas.s__Succinatimonas_hippei	0.007939	0.169821
GLUTORN-PWY: L-ornithine biosynthesis	g__Proteus.s__Proteus_mirabilis	0.014682	0.368779
GLUTORN-PWY: L-ornithine biosynthesis	g__Enterobacter.s__Enterobacter_cloacae	0.015481	0.203439
GLUTORN-PWY: L-ornithine biosynthesis	g__Shigella.s__Shigella_sonnei	0.015495	0.332894
GLUTORN-PWY: L-ornithine biosynthesis	g__Hafnia.s__Hafnia_alvei	0.015756	0.243287
GLUTORN-PWY: L-ornithine biosynthesis	g__Bifidobacterium.s__Bifidobacterium_breve	0.020195	0.328424
GLUTORN-PWY: L-ornithine biosynthesis	g__Prevotella.s__Prevotella_buccae	0.033201	0.579568
GLUTORN-PWY: L-ornithine biosynthesis	g__Streptococcus.s__Streptococcus_mutans	0.038978	0.316814
GLUTORN-PWY: L-ornithine biosynthesis	g__Raoultella.s__Raoultella_ornithinolytica	0.040015	0.996416
GLUTORN-PWY: L-ornithine biosynthesis	g__Shigella.s__Shigella_flexneri	0.045732	0.487189
GLUTORN-PWY: L-ornithine biosynthesis	g__Lactobacillus.s__Lactobacillus_plantarum	0.052215	1.077603
GLUTORN-PWY: L-ornithine biosynthesis	g__Ralstonia.s__Ralstonia_pickettii	0.054633	0.346609
GLUTORN-PWY: L-ornithine biosynthesis	g__Klebsiella.s__Klebsiella_oxytoca	0.114868	1.504163
GLUTORN-PWY: L-ornithine biosynthesis	g__Ruminococcus.s__Ruminococcus_champanellensis	0.142412	1.532111
GLUTORN-PWY: L-ornithine biosynthesis	g__Enterobacteriaceae_noname.s__Enterobacteriaceae_bacterium_9_2_54FAA	0.147657	1.907237
GLUTORN-PWY: L-ornithine biosynthesis	g__Lactococcus.s__Lactococcus_lactis	0.149758	0.940204
GLUTORN-PWY: L-ornithine biosynthesis	g__Oxalobacter.s__Oxalobacter_formigenes	0.173096	1.229094
GLUTORN-PWY: L-ornithine biosynthesis	g__Citrobacter.s__Citrobacter_freundii	0.299682	2.741017
GLUTORN-PWY: L-ornithine biosynthesis	g__Parasutterella.s__Parasutterella_excrementihominis	0.393796	1.557238
GLUTORN-PWY: L-ornithine biosynthesis	g__Klebsiella.s__Klebsiella_pneumoniae	0.409318	3.100048
GLUTORN-PWY: L-ornithine biosynthesis	g__Burkholderiales_noname.s__Burkholderiales_bacterium_1_1_47	0.47813	1.858817
GLUTORN-PWY: L-ornithine biosynthesis	g__Veillonella.s__Veillonella_dispar	0.794231	2.958655
GLUTORN-PWY: L-ornithine biosynthesis	g__Veillonella.s__Veillonella_parvula	1.085662	3.443743
GLUTORN-PWY: L-ornithine biosynthesis	g__Eubacterium.s__Eubacterium_siraeum	1.291164	5.272565
GLUTORN-PWY: L-ornithine biosynthesis	g__Coprococcus.s__Coprococcus_catus	2.389087	3.410608
GLUTORN-PWY: L-ornithine biosynthesis	g__Escherichia.s__Escherichia_coli	5.524685	11.431714
GLUTORN-PWY: L-ornithine biosynthesis	g__Blautia.s__Ruminococcus_torques	6.232222	8.05526
GLUTORN-PWY: L-ornithine biosynthesis	g__Bifidobacterium.s__Bifidobacterium_longum	7.427797	9.907737
GLUTORN-PWY: L-ornithine biosynthesis	unclassified	72.536981	13.961538
GLYCOCAT-PWY: glycogen degradation I (bacterial)	g__Saccharomyces.s__Saccharomyces_cerevisiae	0.373674	1.867887
GLYCOCAT-PWY: glycogen degradation I (bacterial)	unclassified	99.626326	1.867887
GLYCOGENSYNTH-PWY: glycogen biosynthesis I (from ADP-D-Glucose)	g__Anaerococcus.s__Anaerococcus_obesiensis	4e-05	0.001278
GLYCOGENSYNTH-PWY: glycogen biosynthesis I (from ADP-D-Glucose)	g__Oxalobacter.s__Oxalobacter_formigenes	0.000137	0.004334
GLYCOGENSYNTH-PWY: glycogen biosynthesis I (from ADP-D-Glucose)	g__Anaerococcus.s__Anaerococcus_lactolyticus	0.000329	0.008059
GLYCOGENSYNTH-PWY: glycogen biosynthesis I (from ADP-D-Glucose)	g__Oribacterium.s__Oribacterium_sinus	0.000626	0.01059
GLYCOGENSYNTH-PWY: glycogen biosynthesis I (from ADP-D-Glucose)	g__Lactococcus.s__Lactococcus_raffinolactis	0.001175	0.017607
GLYCOGENSYNTH-PWY: glycogen biosynthesis I (from ADP-D-Glucose)	g__Fusobacterium.s__Fusobacterium_mortiferum	0.001298	0.032174
GLYCOGENSYNTH-PWY: glycogen biosynthesis I (from ADP-D-Glucose)	g__Ruminococcus.s__Ruminococcus_sp	0.001343	0.042567
GLYCOGENSYNTH-PWY: glycogen biosynthesis I (from ADP-D-Glucose)	g__Enterobacter.s__Enterobacter_aerogenes	0.001446	0.04215
GLYCOGENSYNTH-PWY: glycogen biosynthesis I (from ADP-D-Glucose)	g__Granulicatella.s__Granulicatella_adiacens	0.002051	0.036413
GLYCOGENSYNTH-PWY: glycogen biosynthesis I (from ADP-D-Glucose)	g__Citrobacter.s__Citrobacter_koseri	0.002347	0.029931
GLYCOGENSYNTH-PWY: glycogen biosynthesis I (from ADP-D-Glucose)	g__Enterobacter.s__Enterobacter_sp_MGH_8	0.002426	0.076864
GLYCOGENSYNTH-PWY: glycogen biosynthesis I (from ADP-D-Glucose)	g__Fusobacterium.s__Fusobacterium_nucleatum	0.002666	0.034266
GLYCOGENSYNTH-PWY: glycogen biosynthesis I (from ADP-D-Glucose)	g__Escherichia.s__Escherichia_sp_TW11588	0.004327	0.092493
GLYCOGENSYNTH-PWY: glycogen biosynthesis I (from ADP-D-Glucose)	g__Enterococcus.s__Enterococcus_casseliflavus	0.004528	0.139001
GLYCOGENSYNTH-PWY: glycogen biosynthesis I (from ADP-D-Glucose)	g__Enterobacter.s__Enterobacter_mori	0.004817	0.152625
GLYCOGENSYNTH-PWY: glycogen biosynthesis I (from ADP-D-Glucose)	g__Shigella.s__Shigella_sonnei	0.005486	0.130295
GLYCOGENSYNTH-PWY: glycogen biosynthesis I (from ADP-D-Glucose)	g__Clostridium.s__Clostridium_sp_SS2_1	0.015436	0.301832
GLYCOGENSYNTH-PWY: glycogen biosynthesis I (from ADP-D-Glucose)	g__Klebsiella.s__Klebsiella_sp_MS_92_3	0.02333	0.446268
GLYCOGENSYNTH-PWY: glycogen biosynthesis I (from ADP-D-Glucose)	g__Lactobacillus.s__Lactobacillus_salivarius	0.029078	0.540713
GLYCOGENSYNTH-PWY: glycogen biosynthesis I (from ADP-D-Glucose)	g__Lactobacillus.s__Lactobacillus_casei_paracasei	0.034391	0.320148
GLYCOGENSYNTH-PWY: glycogen biosynthesis I (from ADP-D-Glucose)	g__Enterobacter.s__Enterobacter_cloacae	0.074276	0.802594
GLYCOGENSYNTH-PWY: glycogen biosynthesis I (from ADP-D-Glucose)	g__Shigella.s__Shigella_flexneri	0.075729	0.970019
GLYCOGENSYNTH-PWY: glycogen biosynthesis I (from ADP-D-Glucose)	g__Klebsiella.s__Klebsiella_oxytoca	0.093065	1.082112
GLYCOGENSYNTH-PWY: glycogen biosynthesis I (from ADP-D-Glucose)	g__Citrobacter.s__Citrobacter_freundii	0.233056	2.321747
GLYCOGENSYNTH-PWY: glycogen biosynthesis I (from ADP-D-Glucose)	g__Klebsiella.s__Klebsiella_pneumoniae	0.336541	2.581201
GLYCOGENSYNTH-PWY: glycogen biosynthesis I (from ADP-D-Glucose)	g__Coprococcus.s__Coprococcus_catus	0.63554	0.931227
GLYCOGENSYNTH-PWY: glycogen biosynthesis I (from ADP-D-Glucose)	g__Coprococcus.s__Coprococcus_eutactus	0.639522	2.408148
GLYCOGENSYNTH-PWY: glycogen biosynthesis I (from ADP-D-Glucose)	g__Roseburia.s__Roseburia_intestinalis	1.609297	3.022348
GLYCOGENSYNTH-PWY: glycogen biosynthesis I (from ADP-D-Glucose)	g__Erysipelotrichaceae_noname.s__Eubacterium_biforme	1.675926	4.233048
GLYCOGENSYNTH-PWY: glycogen biosynthesis I (from ADP-D-Glucose)	g__Blautia.s__Ruminococcus_obeum	2.472452	3.63412
GLYCOGENSYNTH-PWY: glycogen biosynthesis I (from ADP-D-Glucose)	g__Lachnospiraceae_noname.s__Lachnospiraceae_bacterium_5_1_63FAA	2.704626	3.92232
GLYCOGENSYNTH-PWY: glycogen biosynthesis I (from ADP-D-Glucose)	g__Coprococcus.s__Coprococcus_sp_ART55_1	3.474187	6.84383
GLYCOGENSYNTH-PWY: glycogen biosynthesis I (from ADP-D-Glucose)	g__Eubacterium.s__Eubacterium_siraeum	4.029732	7.899744
GLYCOGENSYNTH-PWY: glycogen biosynthesis I (from ADP-D-Glucose)	g__Anaerostipes.s__Anaerostipes_hadrus	4.484004	5.807859
GLYCOGENSYNTH-PWY: glycogen biosynthesis I (from ADP-D-Glucose)	g__Escherichia.s__Escherichia_coli	6.562826	15.141647
GLYCOGENSYNTH-PWY: glycogen biosynthesis I (from ADP-D-Glucose)	g__Eubacterium.s__Eubacterium_rectale	11.746063	12.440352
GLYCOGENSYNTH-PWY: glycogen biosynthesis I (from ADP-D-Glucose)	unclassified	59.015878	13.276556
GLYCOL-GLYOXDEG-PWY: superpathway of glycol metabolism and degradation	g__Citrobacter.s__Citrobacter_koseri	0.091207	1.959957
GLYCOL-GLYOXDEG-PWY: superpathway of glycol metabolism and degradation	g__Shigella.s__Shigella_flexneri	0.105763	1.046739
GLYCOL-GLYOXDEG-PWY: superpathway of glycol metabolism and degradation	unclassified	43.821266	38.735441
GLYCOL-GLYOXDEG-PWY: superpathway of glycol metabolism and degradation	g__Escherichia.s__Escherichia_coli	55.981764	38.713971
GLYCOLYSIS-E-D: superpathway of glycolysis and Entner-Doudoroff	g__Enterobacter.s__Enterobacter_cloacae	0.007631	0.132573
GLYCOLYSIS-E-D: superpathway of glycolysis and Entner-Doudoroff	g__Citrobacter.s__Citrobacter_freundii	0.345921	3.017574
GLYCOLYSIS-E-D: superpathway of glycolysis and Entner-Doudoroff	g__Escherichia.s__Escherichia_coli	9.884276	16.604223
GLYCOLYSIS-E-D: superpathway of glycolysis and Entner-Doudoroff	unclassified	89.762172	16.736916
GLYCOLYSIS-TCA-GLYOX-BYPASS: superpathway of glycolysis, pyruvate dehydrogenase, TCA, and glyoxylate bypass	g__Citrobacter.s__Citrobacter_freundii	0.516543	3.681389
GLYCOLYSIS-TCA-GLYOX-BYPASS: superpathway of glycolysis, pyruvate dehydrogenase, TCA, and glyoxylate bypass	g__Escherichia.s__Escherichia_coli	12.064476	16.217537
GLYCOLYSIS-TCA-GLYOX-BYPASS: superpathway of glycolysis, pyruvate dehydrogenase, TCA, and glyoxylate bypass	unclassified	87.418981	16.337671
GLYCOLYSIS: glycolysis I (from glucose 6-phosphate)	g__Escherichia.s__Escherichia_sp_TW09276	5e-05	0.001578
GLYCOLYSIS: glycolysis I (from glucose 6-phosphate)	g__Citrobacter.s__Citrobacter_koseri	0.001579	0.023695
GLYCOLYSIS: glycolysis I (from glucose 6-phosphate)	g__Enterobacter.s__Enterobacter_cloacae	0.003527	0.056566
GLYCOLYSIS: glycolysis I (from glucose 6-phosphate)	g__Hafnia.s__Hafnia_alvei	0.010249	0.198071
GLYCOLYSIS: glycolysis I (from glucose 6-phosphate)	g__Saccharomyces.s__Saccharomyces_cerevisiae	0.011834	0.124319
GLYCOLYSIS: glycolysis I (from glucose 6-phosphate)	g__Shigella.s__Shigella_sonnei	0.012162	0.253029
GLYCOLYSIS: glycolysis I (from glucose 6-phosphate)	g__Shigella.s__Shigella_flexneri	0.079426	0.985659
GLYCOLYSIS: glycolysis I (from glucose 6-phosphate)	g__Lactococcus.s__Lactococcus_lactis	0.116114	0.753486
GLYCOLYSIS: glycolysis I (from glucose 6-phosphate)	g__Citrobacter.s__Citrobacter_freundii	0.178969	1.831822
GLYCOLYSIS: glycolysis I (from glucose 6-phosphate)	g__Escherichia.s__Escherichia_coli	4.92442	10.870824
GLYCOLYSIS: glycolysis I (from glucose 6-phosphate)	unclassified	94.661671	11.135249
GLYOXYLATE-BYPASS: glyoxylate cycle	g__Lautropia.s__Lautropia_mirabilis	2.4e-05	0.000768
GLYOXYLATE-BYPASS: glyoxylate cycle	g__Acinetobacter.s__Acinetobacter_ursingii	0.000228	0.007214
GLYOXYLATE-BYPASS: glyoxylate cycle	g__Bacillus.s__Bacillus_cereus_thuringiensis	0.000601	0.019042
GLYOXYLATE-BYPASS: glyoxylate cycle	g__Ralstonia.s__Ralstonia_pickettii	0.00211	0.066873
GLYOXYLATE-BYPASS: glyoxylate cycle	g__Escherichia.s__Escherichia_hermannii	0.003842	0.121737
GLYOXYLATE-BYPASS: glyoxylate cycle	g__Shigella.s__Shigella_sonnei	0.003944	0.124965
GLYOXYLATE-BYPASS: glyoxylate cycle	g__Enterobacter.s__Enterobacter_sp_MGH_8	0.009901	0.313712
GLYOXYLATE-BYPASS: glyoxylate cycle	g__Citrobacter.s__Citrobacter_koseri	0.043103	0.867416
GLYOXYLATE-BYPASS: glyoxylate cycle	g__Debaryomyces.s__Debaryomyces_hansenii	0.069188	1.424107
GLYOXYLATE-BYPASS: glyoxylate cycle	g__Shigella.s__Shigella_flexneri	0.0952	0.966374
GLYOXYLATE-BYPASS: glyoxylate cycle	g__Escherichia.s__Escherichia_sp_TW11588	0.100821	2.044107
GLYOXYLATE-BYPASS: glyoxylate cycle	g__Enterobacter.s__Enterobacter_cloacae	0.632748	4.626785
GLYOXYLATE-BYPASS: glyoxylate cycle	g__Klebsiella.s__Klebsiella_pneumoniae	0.723696	5.93993
GLYOXYLATE-BYPASS: glyoxylate cycle	g__Citrobacter.s__Citrobacter_freundii	1.100536	6.899614
GLYOXYLATE-BYPASS: glyoxylate cycle	g__Saccharomyces.s__Saccharomyces_cerevisiae	2.142424	8.660779
GLYOXYLATE-BYPASS: glyoxylate cycle	g__Escherichia.s__Escherichia_coli	32.870689	25.387209
GLYOXYLATE-BYPASS: glyoxylate cycle	unclassified	62.200946	24.823703
GOLPDLCAT-PWY: superpathway of glycerol degradation to 1,3-propanediol	g__Megamonas.s__Megamonas_funiformis	0.074514	0.916094
GOLPDLCAT-PWY: superpathway of glycerol degradation to 1,3-propanediol	g__Streptococcus.s__Streptococcus_sanguinis	0.081177	0.570548
GOLPDLCAT-PWY: superpathway of glycerol degradation to 1,3-propanediol	g__Klebsiella.s__Klebsiella_sp_MS_92_3	0.098337	1.815023
GOLPDLCAT-PWY: superpathway of glycerol degradation to 1,3-propanediol	g__Escherichia.s__Escherichia_coli	0.187827	3.076461
GOLPDLCAT-PWY: superpathway of glycerol degradation to 1,3-propanediol	g__Megamonas.s__Megamonas_hypermegale	0.666629	5.635578
GOLPDLCAT-PWY: superpathway of glycerol degradation to 1,3-propanediol	g__Citrobacter.s__Citrobacter_freundii	1.183822	7.496945
GOLPDLCAT-PWY: superpathway of glycerol degradation to 1,3-propanediol	g__Klebsiella.s__Klebsiella_pneumoniae	1.565309	10.319022
GOLPDLCAT-PWY: superpathway of glycerol degradation to 1,3-propanediol	unclassified	96.142385	14.830304
HCAMHPDEG-PWY: 3-phenylpropanoate and 3-(3-hydroxyphenyl)propanoate degradation to 2-oxopent-4-enoate	g__Klebsiella.s__Klebsiella_sp_MS_92_3	0.03978	0.877928
HCAMHPDEG-PWY: 3-phenylpropanoate and 3-(3-hydroxyphenyl)propanoate degradation to 2-oxopent-4-enoate	g__Shigella.s__Shigella_sonnei	0.146139	2.333315
HCAMHPDEG-PWY: 3-phenylpropanoate and 3-(3-hydroxyphenyl)propanoate degradation to 2-oxopent-4-enoate	g__Klebsiella.s__Klebsiella_pneumoniae	1.916403	11.985271
HCAMHPDEG-PWY: 3-phenylpropanoate and 3-(3-hydroxyphenyl)propanoate degradation to 2-oxopent-4-enoate	g__Citrobacter.s__Citrobacter_freundii	2.477352	13.697833
HCAMHPDEG-PWY: 3-phenylpropanoate and 3-(3-hydroxyphenyl)propanoate degradation to 2-oxopent-4-enoate	g__Escherichia.s__Escherichia_coli	42.20859	48.192524
HCAMHPDEG-PWY: 3-phenylpropanoate and 3-(3-hydroxyphenyl)propanoate degradation to 2-oxopent-4-enoate	unclassified	53.211737	49.140342
HEME-BIOSYNTHESIS-II: heme biosynthesis I (aerobic)	g__Hafnia.s__Hafnia_alvei	0.000741	0.018251
HEME-BIOSYNTHESIS-II: heme biosynthesis I (aerobic)	g__Bacillus.s__Bacillus_cereus_thuringiensis	0.001542	0.048864
HEME-BIOSYNTHESIS-II: heme biosynthesis I (aerobic)	g__Propionibacterium.s__Propionibacterium_freudenreichii	0.006897	0.185075
HEME-BIOSYNTHESIS-II: heme biosynthesis I (aerobic)	g__Serratia.s__Serratia_marcescens	0.010785	0.341727
HEME-BIOSYNTHESIS-II: heme biosynthesis I (aerobic)	g__Meiothermus.s__Meiothermus_silvanus	0.039687	1.213506
HEME-BIOSYNTHESIS-II: heme biosynthesis I (aerobic)	g__Citrobacter.s__Citrobacter_koseri	0.07913	1.48311
HEME-BIOSYNTHESIS-II: heme biosynthesis I (aerobic)	g__Acinetobacter.s__Acinetobacter_johnsonii	0.081541	1.499551
HEME-BIOSYNTHESIS-II: heme biosynthesis I (aerobic)	g__Pseudomonas.s__Pseudomonas_fragi	0.082632	1.549908
HEME-BIOSYNTHESIS-II: heme biosynthesis I (aerobic)	g__Klebsiella.s__Klebsiella_sp_MS_92_3	0.088787	1.689324
HEME-BIOSYNTHESIS-II: heme biosynthesis I (aerobic)	g__Rothia.s__Rothia_dentocariosa	0.094391	0.826375
HEME-BIOSYNTHESIS-II: heme biosynthesis I (aerobic)	g__Pseudomonas.s__Pseudomonas_aeruginosa	0.099982	1.435644
HEME-BIOSYNTHESIS-II: heme biosynthesis I (aerobic)	g__Proteus.s__Proteus_mirabilis	0.107513	2.07905
HEME-BIOSYNTHESIS-II: heme biosynthesis I (aerobic)	g__Ralstonia.s__Ralstonia_pickettii	0.334631	3.216117
HEME-BIOSYNTHESIS-II: heme biosynthesis I (aerobic)	g__Saccharomyces.s__Saccharomyces_cerevisiae	0.491383	2.99074
HEME-BIOSYNTHESIS-II: heme biosynthesis I (aerobic)	g__Enterobacter.s__Enterobacter_cloacae	0.596874	4.803861
HEME-BIOSYNTHESIS-II: heme biosynthesis I (aerobic)	g__Citrobacter.s__Citrobacter_freundii	1.144771	7.87301
HEME-BIOSYNTHESIS-II: heme biosynthesis I (aerobic)	g__Veillonella.s__Veillonella_dispar	1.312778	4.817694
HEME-BIOSYNTHESIS-II: heme biosynthesis I (aerobic)	g__Haemophilus.s__Haemophilus_parainfluenzae	2.338022	8.31128
HEME-BIOSYNTHESIS-II: heme biosynthesis I (aerobic)	unclassified	93.087914	14.957566
HEMESYN2-PWY: heme biosynthesis II (anaerobic)	g__Lautropia.s__Lautropia_mirabilis	5.2e-05	0.001658
HEMESYN2-PWY: heme biosynthesis II (anaerobic)	g__Yersinia.s__Yersinia_enterocolitica	0.000168	0.00532
HEMESYN2-PWY: heme biosynthesis II (anaerobic)	g__Hafnia.s__Hafnia_alvei	0.00077	0.020173
HEMESYN2-PWY: heme biosynthesis II (anaerobic)	g__Neisseria.s__Neisseria_flavescens	0.001458	0.046205
HEMESYN2-PWY: heme biosynthesis II (anaerobic)	g__Arcobacter.s__Arcobacter_butzleri	0.001668	0.037369
HEMESYN2-PWY: heme biosynthesis II (anaerobic)	g__Campylobacter.s__Campylobacter_hominis	0.006726	0.13854
HEMESYN2-PWY: heme biosynthesis II (anaerobic)	g__Campylobacter.s__Campylobacter_gracilis	0.007822	0.179734
HEMESYN2-PWY: heme biosynthesis II (anaerobic)	g__Serratia.s__Serratia_marcescens	0.011855	0.375649
HEMESYN2-PWY: heme biosynthesis II (anaerobic)	g__Pseudomonas.s__Pseudomonas_fragi	0.01556	0.294009
HEMESYN2-PWY: heme biosynthesis II (anaerobic)	g__Pseudomonas.s__Pseudomonas_aeruginosa	0.034506	0.448862
HEMESYN2-PWY: heme biosynthesis II (anaerobic)	g__Shigella.s__Shigella_sonnei	0.036522	0.67295
HEMESYN2-PWY: heme biosynthesis II (anaerobic)	g__Acinetobacter.s__Acinetobacter_johnsonii	0.038105	0.916233
HEMESYN2-PWY: heme biosynthesis II (anaerobic)	g__Rothia.s__Rothia_dentocariosa	0.044676	0.359389
HEMESYN2-PWY: heme biosynthesis II (anaerobic)	g__Proteus.s__Proteus_mirabilis	0.051076	1.193669
HEMESYN2-PWY: heme biosynthesis II (anaerobic)	g__Ralstonia.s__Ralstonia_pickettii	0.096494	0.592918
HEMESYN2-PWY: heme biosynthesis II (anaerobic)	g__Shigella.s__Shigella_flexneri	0.099785	1.255383
HEMESYN2-PWY: heme biosynthesis II (anaerobic)	g__Klebsiella.s__Klebsiella_sp_MS_92_3	0.110177	2.103245
HEMESYN2-PWY: heme biosynthesis II (anaerobic)	g__Enterobacter.s__Enterobacter_cloacae	0.390423	3.544672
HEMESYN2-PWY: heme biosynthesis II (anaerobic)	g__Veillonella.s__Veillonella_atypica	0.718235	2.297762
HEMESYN2-PWY: heme biosynthesis II (anaerobic)	g__Actinomyces.s__Actinomyces_odontolyticus	0.719105	2.784764
HEMESYN2-PWY: heme biosynthesis II (anaerobic)	g__Haemophilus.s__Haemophilus_parainfluenzae	2.04512	5.38265
HEMESYN2-PWY: heme biosynthesis II (anaerobic)	g__Sutterella.s__Sutterella_wadsworthensis	3.428998	8.417885
HEMESYN2-PWY: heme biosynthesis II (anaerobic)	g__Escherichia.s__Escherichia_coli	25.27441	32.072577
HEMESYN2-PWY: heme biosynthesis II (anaerobic)	unclassified	66.866289	30.832232
HEXITOLDEGSUPER-PWY: superpathway of hexitol degradation (bacteria)	g__Citrobacter.s__Citrobacter_koseri	0.002044	0.039554
HEXITOLDEGSUPER-PWY: superpathway of hexitol degradation (bacteria)	g__Shigella.s__Shigella_sonnei	0.016155	0.417271
HEXITOLDEGSUPER-PWY: superpathway of hexitol degradation (bacteria)	g__Citrobacter.s__Citrobacter_freundii	0.285537	2.598146
HEXITOLDEGSUPER-PWY: superpathway of hexitol degradation (bacteria)	unclassified	99.696265	2.630155
HISDEG-PWY: L-histidine degradation I	g__Streptococcus.s__Streptococcus_oligofermentans	8.9e-05	0.002817
HISDEG-PWY: L-histidine degradation I	g__Staphylococcus.s__Staphylococcus_aureus	9.4e-05	0.002993
HISDEG-PWY: L-histidine degradation I	g__Micrococcus.s__Micrococcus_luteus	0.00018	0.004204
HISDEG-PWY: L-histidine degradation I	g__Streptococcus.s__Streptococcus_dysgalactiae	0.000213	0.006764
HISDEG-PWY: L-histidine degradation I	g__Yersinia.s__Yersinia_enterocolitica	0.000252	0.007977
HISDEG-PWY: L-histidine degradation I	g__Bacillus.s__Bacillus_cereus_thuringiensis	0.000677	0.021463
HISDEG-PWY: L-histidine degradation I	g__Providencia.s__Providencia_alcalifaciens	0.001194	0.037828
HISDEG-PWY: L-histidine degradation I	g__Stomatobaculum.s__Stomatobaculum_longum	0.001921	0.060861
HISDEG-PWY: L-histidine degradation I	g__Fusobacterium.s__Fusobacterium_varium	0.00277	0.08777
HISDEG-PWY: L-histidine degradation I	g__Streptococcus.s__Streptococcus_cristatus	0.003508	0.048457
HISDEG-PWY: L-histidine degradation I	g__Staphylococcus.s__Staphylococcus_equorum	0.004223	0.105589
HISDEG-PWY: L-histidine degradation I	g__Peptoniphilus.s__Peptoniphilus_lacrimalis	0.005882	0.098145
HISDEG-PWY: L-histidine degradation I	g__Enterobacter.s__Enterobacter_aerogenes	0.00646	0.112661
HISDEG-PWY: L-histidine degradation I	g__Fusobacterium.s__Fusobacterium_gonidiaformans	0.006555	0.093087
HISDEG-PWY: L-histidine degradation I	g__Bacteroides.s__Bacteroides_sp_2_1_56FAA	0.006562	0.207908
HISDEG-PWY: L-histidine degradation I	g__Blautia.s__Blautia_hansenii	0.008277	0.262262
HISDEG-PWY: L-histidine degradation I	g__Peptoniphilus.s__Peptoniphilus_harei	0.008283	0.112352
HISDEG-PWY: L-histidine degradation I	g__Citrobacter.s__Citrobacter_koseri	0.008387	0.180158
HISDEG-PWY: L-histidine degradation I	g__Fusobacterium.s__Fusobacterium_nucleatum	0.008868	0.096852
HISDEG-PWY: L-histidine degradation I	g__Escherichia.s__Escherichia_hermannii	0.012599	0.399211
HISDEG-PWY: L-histidine degradation I	g__Hafnia.s__Hafnia_alvei	0.013624	0.200439
HISDEG-PWY: L-histidine degradation I	g__Pseudomonas.s__Pseudomonas_aeruginosa	0.013965	0.165736
HISDEG-PWY: L-histidine degradation I	g__Pseudomonas.s__Pseudomonas_fragi	0.016061	0.298469
HISDEG-PWY: L-histidine degradation I	g__Enterobacter.s__Enterobacter_mori	0.017533	0.555565
HISDEG-PWY: L-histidine degradation I	g__Prevotella.s__Prevotella_timonensis	0.029812	0.229101
HISDEG-PWY: L-histidine degradation I	g__Porphyromonas.s__Porphyromonas_uenonis	0.049151	0.557932
HISDEG-PWY: L-histidine degradation I	g__Ralstonia.s__Ralstonia_pickettii	0.049259	0.318873
HISDEG-PWY: L-histidine degradation I	g__Synergistes.s__Synergistes_sp_3_1_syn1	0.054054	0.605897
HISDEG-PWY: L-histidine degradation I	g__Fusobacterium.s__Fusobacterium_ulcerans	0.055061	1.403293
HISDEG-PWY: L-histidine degradation I	g__Klebsiella.s__Klebsiella_sp_MS_92_3	0.059799	1.149187
HISDEG-PWY: L-histidine degradation I	g__Enterobacter.s__Enterobacter_cloacae	0.064643	0.866482
HISDEG-PWY: L-histidine degradation I	g__Streptococcus.s__Streptococcus_sanguinis	0.075261	0.369571
HISDEG-PWY: L-histidine degradation I	g__Lachnospiraceae_noname.s__Lachnospiraceae_bacterium_6_1_63FAA	0.088069	1.701279
HISDEG-PWY: L-histidine degradation I	g__Acidaminococcus.s__Acidaminococcus_sp_BV3L6	0.098927	1.994518
HISDEG-PWY: L-histidine degradation I	g__Streptococcus.s__Streptococcus_gordonii	0.101949	0.54144
HISDEG-PWY: L-histidine degradation I	g__Klebsiella.s__Klebsiella_oxytoca	0.146324	2.067339
HISDEG-PWY: L-histidine degradation I	g__Enterobacteriaceae_noname.s__Enterobacteriaceae_bacterium_9_2_54FAA	0.167435	2.39989
HISDEG-PWY: L-histidine degradation I	g__Streptococcus.s__Streptococcus_australis	0.216264	0.945325
HISDEG-PWY: L-histidine degradation I	g__Citrobacter.s__Citrobacter_freundii	0.387092	3.727007
HISDEG-PWY: L-histidine degradation I	g__Clostridium.s__Clostridium_symbiosum	0.401587	3.070622
HISDEG-PWY: L-histidine degradation I	g__Klebsiella.s__Klebsiella_pneumoniae	0.756417	5.756861
HISDEG-PWY: L-histidine degradation I	g__Alistipes.s__Alistipes_shahii	4.014501	5.959471
HISDEG-PWY: L-histidine degradation I	g__Streptococcus.s__Streptococcus_parasanguinis	4.89956	11.362856
HISDEG-PWY: L-histidine degradation I	unclassified	88.136656	15.517459
HISTSYN-PWY: L-histidine biosynthesis	g__Lactococcus.s__Lactococcus_raffinolactis	0.000132	0.004186
HISTSYN-PWY: L-histidine biosynthesis	g__Shigella.s__Shigella_sonnei	0.000134	0.004249
HISTSYN-PWY: L-histidine biosynthesis	g__Leuconostoc.s__Leuconostoc_carnosum	0.000168	0.005318
HISTSYN-PWY: L-histidine biosynthesis	g__Alloscardovia.s__Alloscardovia_omnicolens	0.000265	0.006208
HISTSYN-PWY: L-histidine biosynthesis	g__Actinomyces.s__Actinomyces_turicensis	0.000354	0.007038
HISTSYN-PWY: L-histidine biosynthesis	g__Citrobacter.s__Citrobacter_koseri	0.000482	0.009595
HISTSYN-PWY: L-histidine biosynthesis	g__Butyricicoccus.s__Butyricicoccus_pullicaecorum	0.000508	0.01382
HISTSYN-PWY: L-histidine biosynthesis	g__Actinomyces.s__Actinomyces_viscosus	0.000719	0.018874
HISTSYN-PWY: L-histidine biosynthesis	g__Bifidobacterium.s__Bifidobacterium_sp_12_1_47BFAA	0.000977	0.02198
HISTSYN-PWY: L-histidine biosynthesis	g__Veillonella.s__Veillonella_sp_6_1_27	0.001447	0.045865
HISTSYN-PWY: L-histidine biosynthesis	g__Escherichia.s__Escherichia_sp_TW11588	0.001832	0.040073
HISTSYN-PWY: L-histidine biosynthesis	g__Streptococcus.s__Streptococcus_gordonii	0.003328	0.031002
HISTSYN-PWY: L-histidine biosynthesis	g__Pseudoflavonifractor.s__Pseudoflavonifractor_capillosus	0.004102	0.039206
HISTSYN-PWY: L-histidine biosynthesis	g__Lactobacillus.s__Lactobacillus_fermentum	0.004424	0.056769
HISTSYN-PWY: L-histidine biosynthesis	g__Clostridium.s__Clostridium_sp_SS2_1	0.00493	0.098975
HISTSYN-PWY: L-histidine biosynthesis	g__Clostridium.s__Clostridium_sp_ATCC_BAA_442	0.006805	0.088362
HISTSYN-PWY: L-histidine biosynthesis	g__Collinsella.s__Collinsella_stercoris	0.006997	0.114009
HISTSYN-PWY: L-histidine biosynthesis	g__Streptococcus.s__Streptococcus_mutans	0.007012	0.069855
HISTSYN-PWY: L-histidine biosynthesis	g__Methanosphaera.s__Methanosphaera_stadtmanae	0.007762	0.070041
HISTSYN-PWY: L-histidine biosynthesis	g__Acidaminococcus.s__Acidaminococcus_fermentans	0.008009	0.099502
HISTSYN-PWY: L-histidine biosynthesis	g__Shigella.s__Shigella_flexneri	0.009625	0.2844
HISTSYN-PWY: L-histidine biosynthesis	g__Lactobacillus.s__Lactobacillus_casei_paracasei	0.011204	0.13444
HISTSYN-PWY: L-histidine biosynthesis	g__Streptococcus.s__Streptococcus_sanguinis	0.012689	0.094079
HISTSYN-PWY: L-histidine biosynthesis	g__Bifidobacterium.s__Bifidobacterium_angulatum	0.013426	0.145936
HISTSYN-PWY: L-histidine biosynthesis	g__Collinsella.s__Collinsella_tanakaei	0.01437	0.154097
HISTSYN-PWY: L-histidine biosynthesis	g__Bacteroides.s__Bacteroides_sp_1_1_14	0.017123	0.542571
HISTSYN-PWY: L-histidine biosynthesis	g__Ruminococcaceae_noname.s__Ruminococcaceae_bacterium_D16	0.01736	0.158542
HISTSYN-PWY: L-histidine biosynthesis	g__Lactobacillus.s__Lactobacillus_ruminis	0.023415	0.235481
HISTSYN-PWY: L-histidine biosynthesis	g__Klebsiella.s__Klebsiella_sp_MS_92_3	0.028147	0.599595
HISTSYN-PWY: L-histidine biosynthesis	g__Lactobacillus.s__Lactobacillus_plantarum	0.030472	0.699746
HISTSYN-PWY: L-histidine biosynthesis	g__Bacteroides.s__Bacteroides_sp_1_1_6	0.031475	0.52181
HISTSYN-PWY: L-histidine biosynthesis	g__Lactococcus.s__Lactococcus_lactis	0.032297	0.246273
HISTSYN-PWY: L-histidine biosynthesis	g__Ruminococcus.s__Ruminococcus_champanellensis	0.080628	0.656032
HISTSYN-PWY: L-histidine biosynthesis	g__Parasutterella.s__Parasutterella_excrementihominis	0.082016	0.39686
HISTSYN-PWY: L-histidine biosynthesis	g__Bifidobacterium.s__Bifidobacterium_dentium	0.082697	0.940404
HISTSYN-PWY: L-histidine biosynthesis	g__Veillonella.s__Veillonella_atypica	0.09211	0.504972
HISTSYN-PWY: L-histidine biosynthesis	g__Veillonella.s__Veillonella_dispar	0.103251	0.548188
HISTSYN-PWY: L-histidine biosynthesis	g__Burkholderiales_noname.s__Burkholderiales_bacterium_1_1_47	0.107292	0.555062
HISTSYN-PWY: L-histidine biosynthesis	g__Erysipelotrichaceae_noname.s__Eubacterium_cylindroides	0.127931	0.892305
HISTSYN-PWY: L-histidine biosynthesis	g__Citrobacter.s__Citrobacter_freundii	0.139344	1.70794
HISTSYN-PWY: L-histidine biosynthesis	g__Lachnospiraceae_noname.s__Lachnospiraceae_bacterium_7_1_58FAA	0.152646	0.622599
HISTSYN-PWY: L-histidine biosynthesis	g__Flavonifractor.s__Flavonifractor_plautii	0.153127	0.816604
HISTSYN-PWY: L-histidine biosynthesis	g__Bifidobacterium.s__Bifidobacterium_bifidum	0.17554	0.716493
HISTSYN-PWY: L-histidine biosynthesis	g__Bifidobacterium.s__Bifidobacterium_animalis	0.195584	1.143047
HISTSYN-PWY: L-histidine biosynthesis	g__Bifidobacterium.s__Bifidobacterium_pseudocatenulatum	0.225042	1.134024
HISTSYN-PWY: L-histidine biosynthesis	g__Klebsiella.s__Klebsiella_pneumoniae	0.236582	2.031613
HISTSYN-PWY: L-histidine biosynthesis	g__Veillonella.s__Veillonella_parvula	0.279987	1.334351
HISTSYN-PWY: L-histidine biosynthesis	g__Bacteroides.s__Bacteroides_faecis	0.302972	1.332572
HISTSYN-PWY: L-histidine biosynthesis	g__Streptococcus.s__Streptococcus_salivarius	0.619792	1.78044
HISTSYN-PWY: L-histidine biosynthesis	g__Streptococcus.s__Streptococcus_thermophilus	0.771517	2.292662
HISTSYN-PWY: L-histidine biosynthesis	g__Anaerostipes.s__Anaerostipes_hadrus	1.08974	2.258319
HISTSYN-PWY: L-histidine biosynthesis	g__Lachnospiraceae_noname.s__Lachnospiraceae_bacterium_5_1_63FAA	1.254104	2.5184
HISTSYN-PWY: L-histidine biosynthesis	g__Bacteroides.s__Bacteroides_thetaiotaomicron	1.602214	3.892486
HISTSYN-PWY: L-histidine biosynthesis	g__Bifidobacterium.s__Bifidobacterium_adolescentis	1.805938	3.911813
HISTSYN-PWY: L-histidine biosynthesis	g__Bifidobacterium.s__Bifidobacterium_longum	1.959984	3.405688
HISTSYN-PWY: L-histidine biosynthesis	g__Eubacterium.s__Eubacterium_siraeum	2.304993	5.224203
HISTSYN-PWY: L-histidine biosynthesis	g__Ruminococcus.s__Ruminococcus_bromii	3.659986	5.041227
HISTSYN-PWY: L-histidine biosynthesis	g__Escherichia.s__Escherichia_coli	4.204309	11.487166
HISTSYN-PWY: L-histidine biosynthesis	g__Methanobrevibacter.s__Methanobrevibacter_smithii	5.982414	11.440079
HISTSYN-PWY: L-histidine biosynthesis	unclassified	71.906269	15.672014
HOMOSER-METSYN-PWY: L-methionine biosynthesis I	g__Treponema.s__Treponema_succinifaciens	0.000304	0.009619
HOMOSER-METSYN-PWY: L-methionine biosynthesis I	g__Oribacterium.s__Oribacterium_sinus	0.000831	0.013481
HOMOSER-METSYN-PWY: L-methionine biosynthesis I	g__Lactococcus.s__Lactococcus_raffinolactis	0.001654	0.023007
HOMOSER-METSYN-PWY: L-methionine biosynthesis I	g__Enterobacter.s__Enterobacter_aerogenes	0.002241	0.05005
HOMOSER-METSYN-PWY: L-methionine biosynthesis I	g__Enterobacter.s__Enterobacter_sp_MGH_8	0.002847	0.090208
HOMOSER-METSYN-PWY: L-methionine biosynthesis I	g__Citrobacter.s__Citrobacter_koseri	0.002959	0.0393
HOMOSER-METSYN-PWY: L-methionine biosynthesis I	g__Lactobacillus.s__Lactobacillus_vaginalis	0.003927	0.086421
HOMOSER-METSYN-PWY: L-methionine biosynthesis I	g__Streptococcus.s__Streptococcus_tigurinus	0.007846	0.113544
HOMOSER-METSYN-PWY: L-methionine biosynthesis I	g__Prevotella.s__Prevotella_multisaccharivorax	0.010666	0.284897
HOMOSER-METSYN-PWY: L-methionine biosynthesis I	g__Streptococcus.s__Streptococcus_sanguinis	0.014091	0.063014
HOMOSER-METSYN-PWY: L-methionine biosynthesis I	g__Clostridium.s__Clostridium_sp_SS2_1	0.017502	0.322522
HOMOSER-METSYN-PWY: L-methionine biosynthesis I	g__Raoultella.s__Raoultella_ornithinolytica	0.020503	0.433434
HOMOSER-METSYN-PWY: L-methionine biosynthesis I	g__Streptococcus.s__Streptococcus_infantis	0.031225	0.129032
HOMOSER-METSYN-PWY: L-methionine biosynthesis I	g__Klebsiella.s__Klebsiella_sp_MS_92_3	0.059979	1.143986
HOMOSER-METSYN-PWY: L-methionine biosynthesis I	g__Klebsiella.s__Klebsiella_oxytoca	0.101186	1.127588
HOMOSER-METSYN-PWY: L-methionine biosynthesis I	g__Lactococcus.s__Lactococcus_lactis	0.11054	0.732402
HOMOSER-METSYN-PWY: L-methionine biosynthesis I	g__Enterobacter.s__Enterobacter_cloacae	0.133539	1.607803
HOMOSER-METSYN-PWY: L-methionine biosynthesis I	g__Streptococcus.s__Streptococcus_mitis_oralis_pneumoniae	0.192495	0.665624
HOMOSER-METSYN-PWY: L-methionine biosynthesis I	g__Coprococcus.s__Coprococcus_catus	0.354428	0.673101
HOMOSER-METSYN-PWY: L-methionine biosynthesis I	g__Klebsiella.s__Klebsiella_pneumoniae	0.582272	4.551735
HOMOSER-METSYN-PWY: L-methionine biosynthesis I	g__Blautia.s__Ruminococcus_torques	2.583152	4.025875
HOMOSER-METSYN-PWY: L-methionine biosynthesis I	g__Anaerostipes.s__Anaerostipes_hadrus	2.705274	4.584857
HOMOSER-METSYN-PWY: L-methionine biosynthesis I	g__Lachnospiraceae_noname.s__Lachnospiraceae_bacterium_5_1_63FAA	2.95316	5.002062
HOMOSER-METSYN-PWY: L-methionine biosynthesis I	g__Escherichia.s__Escherichia_coli	6.741851	15.465364
HOMOSER-METSYN-PWY: L-methionine biosynthesis I	g__Ruminococcus.s__Ruminococcus_bromii	9.215339	12.15162
HOMOSER-METSYN-PWY: L-methionine biosynthesis I	unclassified	74.150191	19.209526
HSERMETANA-PWY: L-methionine biosynthesis III	g__Corynebacterium.s__Corynebacterium_kroppenstedtii	6.1e-05	0.001947
HSERMETANA-PWY: L-methionine biosynthesis III	g__Treponema.s__Treponema_succinifaciens	0.000154	0.00487
HSERMETANA-PWY: L-methionine biosynthesis III	g__Acinetobacter.s__Acinetobacter_ursingii	0.000343	0.01087
HSERMETANA-PWY: L-methionine biosynthesis III	g__Actinomyces.s__Actinomyces_massiliensis	0.000639	0.015008
HSERMETANA-PWY: L-methionine biosynthesis III	g__Pasteurella.s__Pasteurella_bettyae	0.001066	0.033791
HSERMETANA-PWY: L-methionine biosynthesis III	g__Saccharomyces.s__Saccharomyces_cerevisiae	0.018291	0.135472
HSERMETANA-PWY: L-methionine biosynthesis III	g__Methanobrevibacter.s__Methanobrevibacter_smithii	12.639623	21.188426
HSERMETANA-PWY: L-methionine biosynthesis III	unclassified	87.339823	21.180847
ILEUSYN-PWY: L-isoleucine biosynthesis I (from threonine)	g__Pseudomonas.s__Pseudomonas_fragi	1.5e-05	0.000478
ILEUSYN-PWY: L-isoleucine biosynthesis I (from threonine)	g__Erysipelotrichaceae_noname.s__Erysipelotrichaceae_bacterium_3_1_53	2.6e-05	0.000808
ILEUSYN-PWY: L-isoleucine biosynthesis I (from threonine)	g__Neisseria.s__Neisseria_flavescens	3e-05	0.00094
ILEUSYN-PWY: L-isoleucine biosynthesis I (from threonine)	g__Clostridium.s__Clostridium_colicanis	3.4e-05	0.001084
ILEUSYN-PWY: L-isoleucine biosynthesis I (from threonine)	g__Lactobacillus.s__Lactobacillus_antri	3.6e-05	0.000817
ILEUSYN-PWY: L-isoleucine biosynthesis I (from threonine)	g__Lachnospiraceae_noname.s__Lachnospiraceae_bacterium_ICM7	4e-05	0.001254
ILEUSYN-PWY: L-isoleucine biosynthesis I (from threonine)	g__Phascolarctobacterium.s__Phascolarctobacterium_succinatutens	6.2e-05	0.001974
ILEUSYN-PWY: L-isoleucine biosynthesis I (from threonine)	g__Ruminococcus.s__Ruminococcus_lactaris	6.5e-05	0.002063
ILEUSYN-PWY: L-isoleucine biosynthesis I (from threonine)	g__Streptococcus.s__Streptococcus_sp_BS35b	6.8e-05	0.002158
ILEUSYN-PWY: L-isoleucine biosynthesis I (from threonine)	g__Bacteroides.s__Bacteroides_plebeius	7e-05	0.001634
ILEUSYN-PWY: L-isoleucine biosynthesis I (from threonine)	g__Veillonella.s__Veillonella_dispar	7.5e-05	0.00151
ILEUSYN-PWY: L-isoleucine biosynthesis I (from threonine)	g__Anaerococcus.s__Anaerococcus_tetradius	8.5e-05	0.00268
ILEUSYN-PWY: L-isoleucine biosynthesis I (from threonine)	g__Thermus.s__Thermus_scotoductus	0.000106	0.003352
ILEUSYN-PWY: L-isoleucine biosynthesis I (from threonine)	g__Oxalobacter.s__Oxalobacter_formigenes	0.000122	0.002801
ILEUSYN-PWY: L-isoleucine biosynthesis I (from threonine)	g__Staphylococcus.s__Staphylococcus_equorum	0.000127	0.003644
ILEUSYN-PWY: L-isoleucine biosynthesis I (from threonine)	g__Streptococcus.s__Streptococcus_pseudopneumoniae	0.000128	0.004042
ILEUSYN-PWY: L-isoleucine biosynthesis I (from threonine)	g__Anaerofustis.s__Anaerofustis_stercorihominis	0.000142	0.00281
ILEUSYN-PWY: L-isoleucine biosynthesis I (from threonine)	g__Erysipelotrichaceae_noname.s__Eubacterium_cylindroides	0.000172	0.00269
ILEUSYN-PWY: L-isoleucine biosynthesis I (from threonine)	g__Propionibacterium.s__Propionibacterium_freudenreichii	0.000187	0.003068
ILEUSYN-PWY: L-isoleucine biosynthesis I (from threonine)	g__Oribacterium.s__Oribacterium_sinus	0.000212	0.003071
ILEUSYN-PWY: L-isoleucine biosynthesis I (from threonine)	g__Slackia.s__Slackia_exigua	0.000224	0.007102
ILEUSYN-PWY: L-isoleucine biosynthesis I (from threonine)	g__Treponema.s__Treponema_succinifaciens	0.000232	0.007354
ILEUSYN-PWY: L-isoleucine biosynthesis I (from threonine)	g__Tropheryma.s__Tropheryma_whipplei	0.000277	0.006283
ILEUSYN-PWY: L-isoleucine biosynthesis I (from threonine)	g__Lactococcus.s__Lactococcus_raffinolactis	0.000282	0.004608
ILEUSYN-PWY: L-isoleucine biosynthesis I (from threonine)	g__Clostridium.s__Clostridium_methylpentosum	0.000362	0.004256
ILEUSYN-PWY: L-isoleucine biosynthesis I (from threonine)	g__Campylobacter.s__Campylobacter_gracilis	0.000375	0.007501
ILEUSYN-PWY: L-isoleucine biosynthesis I (from threonine)	g__Fusobacterium.s__Fusobacterium_nucleatum	0.000394	0.00737
ILEUSYN-PWY: L-isoleucine biosynthesis I (from threonine)	g__Shigella.s__Shigella_sonnei	0.000403	0.008408
ILEUSYN-PWY: L-isoleucine biosynthesis I (from threonine)	g__Arcobacter.s__Arcobacter_butzleri	0.000478	0.011793
ILEUSYN-PWY: L-isoleucine biosynthesis I (from threonine)	g__Ruminococcus.s__Ruminococcus_sp	0.000532	0.016844
ILEUSYN-PWY: L-isoleucine biosynthesis I (from threonine)	g__Campylobacter.s__Campylobacter_hominis	0.000534	0.009697
ILEUSYN-PWY: L-isoleucine biosynthesis I (from threonine)	g__Streptococcus.s__Streptococcus_cristatus	0.000564	0.009121
ILEUSYN-PWY: L-isoleucine biosynthesis I (from threonine)	g__Fusobacterium.s__Fusobacterium_mortiferum	0.000589	0.016802
ILEUSYN-PWY: L-isoleucine biosynthesis I (from threonine)	g__Bifidobacterium.s__Bifidobacterium_sp_12_1_47BFAA	0.000613	0.013764
ILEUSYN-PWY: L-isoleucine biosynthesis I (from threonine)	g__Butyricicoccus.s__Butyricicoccus_pullicaecorum	0.000709	0.012508
ILEUSYN-PWY: L-isoleucine biosynthesis I (from threonine)	g__Rothia.s__Rothia_dentocariosa	0.000719	0.006198
ILEUSYN-PWY: L-isoleucine biosynthesis I (from threonine)	g__Alloscardovia.s__Alloscardovia_omnicolens	8e-04	0.008072
ILEUSYN-PWY: L-isoleucine biosynthesis I (from threonine)	g__Succinatimonas.s__Succinatimonas_hippei	0.000844	0.018851
ILEUSYN-PWY: L-isoleucine biosynthesis I (from threonine)	g__Enterococcus.s__Enterococcus_avium	0.001141	0.019733
ILEUSYN-PWY: L-isoleucine biosynthesis I (from threonine)	g__Enterococcus.s__Enterococcus_casseliflavus	0.001156	0.034528
ILEUSYN-PWY: L-isoleucine biosynthesis I (from threonine)	g__Citrobacter.s__Citrobacter_koseri	0.001209	0.015977
ILEUSYN-PWY: L-isoleucine biosynthesis I (from threonine)	g__Clostridium.s__Clostridium_asparagiforme	0.001392	0.012732
ILEUSYN-PWY: L-isoleucine biosynthesis I (from threonine)	g__Marvinbryantia.s__Marvinbryantia_formatexigens	0.001632	0.027181
ILEUSYN-PWY: L-isoleucine biosynthesis I (from threonine)	g__Streptococcus.s__Streptococcus_tigurinus	0.001762	0.018828
ILEUSYN-PWY: L-isoleucine biosynthesis I (from threonine)	g__Peptostreptococcaceae_noname.s__Clostridium_hiranonis	0.001891	0.042818
ILEUSYN-PWY: L-isoleucine biosynthesis I (from threonine)	g__Eubacterium.s__Eubacterium_limosum	0.002025	0.016818
ILEUSYN-PWY: L-isoleucine biosynthesis I (from threonine)	g__Saccharomyces.s__Saccharomyces_cerevisiae	0.003249	0.017507
ILEUSYN-PWY: L-isoleucine biosynthesis I (from threonine)	g__Streptococcus.s__Streptococcus_sanguinis	0.003597	0.021832
ILEUSYN-PWY: L-isoleucine biosynthesis I (from threonine)	g__Ralstonia.s__Ralstonia_pickettii	0.004288	0.023694
ILEUSYN-PWY: L-isoleucine biosynthesis I (from threonine)	g__Prevotella.s__Prevotella_buccae	0.004731	0.090095
ILEUSYN-PWY: L-isoleucine biosynthesis I (from threonine)	g__Megamonas.s__Megamonas_funiformis	0.005887	0.115411
ILEUSYN-PWY: L-isoleucine biosynthesis I (from threonine)	g__Bifidobacterium.s__Bifidobacterium_breve	0.006815	0.094936
ILEUSYN-PWY: L-isoleucine biosynthesis I (from threonine)	g__Mitsuokella.s__Mitsuokella_multacida	0.006889	0.067819
ILEUSYN-PWY: L-isoleucine biosynthesis I (from threonine)	g__Synergistes.s__Synergistes_sp_3_1_syn1	0.008586	0.097342
ILEUSYN-PWY: L-isoleucine biosynthesis I (from threonine)	g__Odoribacter.s__Odoribacter_laneus	0.008672	0.134118
ILEUSYN-PWY: L-isoleucine biosynthesis I (from threonine)	g__Methanosphaera.s__Methanosphaera_stadtmanae	0.010512	0.085337
ILEUSYN-PWY: L-isoleucine biosynthesis I (from threonine)	g__Streptococcus.s__Streptococcus_infantis	0.018289	0.119679
ILEUSYN-PWY: L-isoleucine biosynthesis I (from threonine)	g__Ruminococcus.s__Ruminococcus_albus	0.018447	0.089683
ILEUSYN-PWY: L-isoleucine biosynthesis I (from threonine)	g__Streptococcus.s__Streptococcus_australis	0.018686	0.063803
ILEUSYN-PWY: L-isoleucine biosynthesis I (from threonine)	g__Enterobacter.s__Enterobacter_cloacae	0.021873	0.5972
ILEUSYN-PWY: L-isoleucine biosynthesis I (from threonine)	g__Lactococcus.s__Lactococcus_lactis	0.022597	0.129262
ILEUSYN-PWY: L-isoleucine biosynthesis I (from threonine)	g__Klebsiella.s__Klebsiella_sp_MS_92_3	0.024633	0.53608
ILEUSYN-PWY: L-isoleucine biosynthesis I (from threonine)	g__Clostridium.s__Clostridium_hathewayi	0.025759	0.223239
ILEUSYN-PWY: L-isoleucine biosynthesis I (from threonine)	g__Clostridium.s__Clostridium_celatum	0.029326	0.128842
ILEUSYN-PWY: L-isoleucine biosynthesis I (from threonine)	g__Megamonas.s__Megamonas_hypermegale	0.030201	0.475809
ILEUSYN-PWY: L-isoleucine biosynthesis I (from threonine)	g__Klebsiella.s__Klebsiella_oxytoca	0.032661	0.342738
ILEUSYN-PWY: L-isoleucine biosynthesis I (from threonine)	g__Megamonas.s__Megamonas_rupellensis	0.0344	0.828444
ILEUSYN-PWY: L-isoleucine biosynthesis I (from threonine)	g__Streptococcus.s__Streptococcus_mitis_oralis_pneumoniae	0.043478	0.144563
ILEUSYN-PWY: L-isoleucine biosynthesis I (from threonine)	g__Pseudoflavonifractor.s__Pseudoflavonifractor_capillosus	0.058685	0.179065
ILEUSYN-PWY: L-isoleucine biosynthesis I (from threonine)	g__Clostridium.s__Clostridium_nexile	0.05872	0.41008
ILEUSYN-PWY: L-isoleucine biosynthesis I (from threonine)	g__Clostridium.s__Clostridium_leptum	0.100057	0.481464
ILEUSYN-PWY: L-isoleucine biosynthesis I (from threonine)	g__Coprococcus.s__Coprococcus_eutactus	0.177159	0.787731
ILEUSYN-PWY: L-isoleucine biosynthesis I (from threonine)	g__Desulfovibrio.s__Desulfovibrio_piger	0.179679	0.519628
ILEUSYN-PWY: L-isoleucine biosynthesis I (from threonine)	g__Odoribacter.s__Odoribacter_splanchnicus	0.221739	0.290254
ILEUSYN-PWY: L-isoleucine biosynthesis I (from threonine)	g__Coprococcus.s__Coprococcus_catus	0.239553	0.256844
ILEUSYN-PWY: L-isoleucine biosynthesis I (from threonine)	g__Dorea.s__Dorea_formicigenerans	0.264533	0.353844
ILEUSYN-PWY: L-isoleucine biosynthesis I (from threonine)	g__Butyrivibrio.s__Butyrivibrio_crossotus	0.297151	1.648963
ILEUSYN-PWY: L-isoleucine biosynthesis I (from threonine)	g__Streptococcus.s__Streptococcus_parasanguinis	0.368343	1.163459
ILEUSYN-PWY: L-isoleucine biosynthesis I (from threonine)	g__Subdoligranulum.s__Subdoligranulum_sp_4_3_54A2FAA	0.518191	1.000095
ILEUSYN-PWY: L-isoleucine biosynthesis I (from threonine)	g__Coprococcus.s__Coprococcus_sp_ART55_1	0.868253	2.259375
ILEUSYN-PWY: L-isoleucine biosynthesis I (from threonine)	g__Blautia.s__Ruminococcus_obeum	0.978402	1.370666
ILEUSYN-PWY: L-isoleucine biosynthesis I (from threonine)	g__Bifidobacterium.s__Bifidobacterium_longum	1.18221	2.131973
ILEUSYN-PWY: L-isoleucine biosynthesis I (from threonine)	g__Eubacterium.s__Eubacterium_siraeum	1.235048	2.967158
ILEUSYN-PWY: L-isoleucine biosynthesis I (from threonine)	g__Escherichia.s__Escherichia_coli	3.963397	11.702057
ILEUSYN-PWY: L-isoleucine biosynthesis I (from threonine)	g__Methanobrevibacter.s__Methanobrevibacter_smithii	4.387615	9.233885
ILEUSYN-PWY: L-isoleucine biosynthesis I (from threonine)	g__Faecalibacterium.s__Faecalibacterium_prausnitzii	5.40173	4.939831
ILEUSYN-PWY: L-isoleucine biosynthesis I (from threonine)	g__Akkermansia.s__Akkermansia_muciniphila	6.386185	10.108147
ILEUSYN-PWY: L-isoleucine biosynthesis I (from threonine)	unclassified	72.706838	16.822333
KDO-NAGLIPASYN-PWY: superpathway of (Kdo)2-lipid A biosynthesis	g__Citrobacter.s__Citrobacter_koseri	0.078085	2.047002
KDO-NAGLIPASYN-PWY: superpathway of (Kdo)2-lipid A biosynthesis	g__Escherichia.s__Escherichia_sp_TW11588	0.151437	2.946392
KDO-NAGLIPASYN-PWY: superpathway of (Kdo)2-lipid A biosynthesis	g__Shigella.s__Shigella_flexneri	0.268752	2.822955
KDO-NAGLIPASYN-PWY: superpathway of (Kdo)2-lipid A biosynthesis	g__Citrobacter.s__Citrobacter_freundii	1.532375	9.840048
KDO-NAGLIPASYN-PWY: superpathway of (Kdo)2-lipid A biosynthesis	g__Escherichia.s__Escherichia_coli	38.686931	37.715363
KDO-NAGLIPASYN-PWY: superpathway of (Kdo)2-lipid A biosynthesis	unclassified	59.282419	37.851043
KETOGLUCONMET-PWY: ketogluconate metabolism	g__Shigella.s__Shigella_flexneri	0.00851	0.269661
KETOGLUCONMET-PWY: ketogluconate metabolism	g__Citrobacter.s__Citrobacter_freundii	0.04859	0.991331
KETOGLUCONMET-PWY: ketogluconate metabolism	g__Proteus.s__Proteus_mirabilis	0.161763	3.254796
KETOGLUCONMET-PWY: ketogluconate metabolism	g__Escherichia.s__Escherichia_coli	7.785722	17.495168
KETOGLUCONMET-PWY: ketogluconate metabolism	unclassified	91.995414	17.761792
LACTOSECAT-PWY: lactose and galactose degradation I	g__Lactobacillus.s__Lactobacillus_iners	0.000175	0.005536
LACTOSECAT-PWY: lactose and galactose degradation I	g__Streptococcus.s__Streptococcus_intermedius	0.000208	0.006584
LACTOSECAT-PWY: lactose and galactose degradation I	g__Streptococcus.s__Streptococcus_dysgalactiae	0.000538	0.017049
LACTOSECAT-PWY: lactose and galactose degradation I	g__Streptococcus.s__Streptococcus_peroris	0.000854	0.027074
LACTOSECAT-PWY: lactose and galactose degradation I	g__Enterococcus.s__Enterococcus_malodoratus	0.000935	0.02964
LACTOSECAT-PWY: lactose and galactose degradation I	g__Enterococcus.s__Enterococcus_casseliflavus	0.001459	0.033961
LACTOSECAT-PWY: lactose and galactose degradation I	g__Streptococcus.s__Streptococcus_uberis	0.00162	0.051323
LACTOSECAT-PWY: lactose and galactose degradation I	g__Anaerococcus.s__Anaerococcus_tetradius	0.00174	0.055145
LACTOSECAT-PWY: lactose and galactose degradation I	g__Streptococcus.s__Streptococcus_sobrinus	0.001966	0.033795
LACTOSECAT-PWY: lactose and galactose degradation I	g__Streptococcus.s__Streptococcus_sp_BS35b	0.002301	0.072907
LACTOSECAT-PWY: lactose and galactose degradation I	g__Anaerococcus.s__Anaerococcus_prevotii	0.002328	0.073754
LACTOSECAT-PWY: lactose and galactose degradation I	g__Streptococcus.s__Streptococcus_pseudopneumoniae	0.002942	0.093208
LACTOSECAT-PWY: lactose and galactose degradation I	g__Lactobacillus.s__Lactobacillus_rhamnosus	0.00349	0.066318
LACTOSECAT-PWY: lactose and galactose degradation I	g__Streptococcus.s__Streptococcus_cristatus	0.004501	0.057449
LACTOSECAT-PWY: lactose and galactose degradation I	g__Lactobacillus.s__Lactobacillus_curvatus	0.005612	0.162977
LACTOSECAT-PWY: lactose and galactose degradation I	g__Lactococcus.s__Lactococcus_garvieae	0.012563	0.364304
LACTOSECAT-PWY: lactose and galactose degradation I	g__Anaerococcus.s__Anaerococcus_lactolyticus	0.016724	0.269654
LACTOSECAT-PWY: lactose and galactose degradation I	g__Streptococcus.s__Streptococcus_tigurinus	0.026573	0.300078
LACTOSECAT-PWY: lactose and galactose degradation I	g__Streptococcus.s__Streptococcus_infantarius	0.030501	0.683971
LACTOSECAT-PWY: lactose and galactose degradation I	g__Enterococcus.s__Enterococcus_avium	0.037169	0.881908
LACTOSECAT-PWY: lactose and galactose degradation I	g__Enterococcus.s__Enterococcus_durans	0.046681	0.492365
LACTOSECAT-PWY: lactose and galactose degradation I	g__Lactococcus.s__Lactococcus_raffinolactis	0.06425	0.828277
LACTOSECAT-PWY: lactose and galactose degradation I	g__Streptococcus.s__Streptococcus_anginosus	0.066058	0.459823
LACTOSECAT-PWY: lactose and galactose degradation I	g__Streptococcus.s__Streptococcus_mutans	0.143035	0.789071
LACTOSECAT-PWY: lactose and galactose degradation I	g__Lactobacillus.s__Lactobacillus_ruminis	0.170219	1.731604
LACTOSECAT-PWY: lactose and galactose degradation I	g__Streptococcus.s__Streptococcus_sanguinis	0.183453	0.689362
LACTOSECAT-PWY: lactose and galactose degradation I	g__Streptococcus.s__Streptococcus_gordonii	0.207038	0.883564
LACTOSECAT-PWY: lactose and galactose degradation I	g__Enterococcus.s__Enterococcus_faecium	0.231765	2.193063
LACTOSECAT-PWY: lactose and galactose degradation I	g__Lactobacillus.s__Lactobacillus_casei_paracasei	0.323165	2.081637
LACTOSECAT-PWY: lactose and galactose degradation I	g__Streptococcus.s__Streptococcus_infantis	0.458699	1.551748
LACTOSECAT-PWY: lactose and galactose degradation I	g__Streptococcus.s__Streptococcus_lutetiensis	0.490758	3.942748
LACTOSECAT-PWY: lactose and galactose degradation I	g__Enterococcus.s__Enterococcus_faecalis	0.495935	3.457399
LACTOSECAT-PWY: lactose and galactose degradation I	g__Streptococcus.s__Streptococcus_australis	0.687936	2.126156
LACTOSECAT-PWY: lactose and galactose degradation I	g__Streptococcus.s__Streptococcus_salivarius	1.068616	2.672038
LACTOSECAT-PWY: lactose and galactose degradation I	g__Streptococcus.s__Streptococcus_mitis_oralis_pneumoniae	1.099504	2.637544
LACTOSECAT-PWY: lactose and galactose degradation I	g__Lactococcus.s__Lactococcus_lactis	1.372883	4.911448
LACTOSECAT-PWY: lactose and galactose degradation I	g__Streptococcus.s__Streptococcus_parasanguinis	6.889164	9.932921
LACTOSECAT-PWY: lactose and galactose degradation I	unclassified	85.846643	14.9272
LEU-DEG2-PWY: L-leucine degradation I	g__Pseudomonas.s__Pseudomonas_fragi	0.356379	5.107885
LEU-DEG2-PWY: L-leucine degradation I	unclassified	99.643621	5.107885
LPSSYN-PWY: superpathway of lipopolysaccharide biosynthesis	g__Shigella.s__Shigella_flexneri	0.126488	1.768319
LPSSYN-PWY: superpathway of lipopolysaccharide biosynthesis	g__Escherichia.s__Escherichia_coli	15.868104	27.105772
LPSSYN-PWY: superpathway of lipopolysaccharide biosynthesis	unclassified	84.005409	27.315106
MANNOSYL-CHITO-DOLICHOL-BIOSYNTHESIS: protein N-glycosylation (eukaryotic, high mannose)	g__Saccharomyces.s__Saccharomyces_cerevisiae	2.790276	15.698385
MANNOSYL-CHITO-DOLICHOL-BIOSYNTHESIS: protein N-glycosylation (eukaryotic, high mannose)	unclassified	97.209724	15.698385
MET-SAM-PWY: superpathway of S-adenosyl-L-methionine biosynthesis	g__Lactococcus.s__Lactococcus_raffinolactis	0.000225	0.004179
MET-SAM-PWY: superpathway of S-adenosyl-L-methionine biosynthesis	g__Enterobacter.s__Enterobacter_aerogenes	0.001282	0.026928
MET-SAM-PWY: superpathway of S-adenosyl-L-methionine biosynthesis	g__Enterobacter.s__Enterobacter_sp_MGH_8	0.001296	0.041073
MET-SAM-PWY: superpathway of S-adenosyl-L-methionine biosynthesis	g__Citrobacter.s__Citrobacter_koseri	0.001872	0.025162
MET-SAM-PWY: superpathway of S-adenosyl-L-methionine biosynthesis	g__Streptococcus.s__Streptococcus_sanguinis	0.002664	0.020445
MET-SAM-PWY: superpathway of S-adenosyl-L-methionine biosynthesis	g__Streptococcus.s__Streptococcus_tigurinus	0.004247	0.060533
MET-SAM-PWY: superpathway of S-adenosyl-L-methionine biosynthesis	g__Clostridium.s__Clostridium_sp_SS2_1	0.009206	0.172903
MET-SAM-PWY: superpathway of S-adenosyl-L-methionine biosynthesis	g__Streptococcus.s__Streptococcus_infantis	0.021197	0.108465
MET-SAM-PWY: superpathway of S-adenosyl-L-methionine biosynthesis	g__Klebsiella.s__Klebsiella_sp_MS_92_3	0.032202	0.636437
MET-SAM-PWY: superpathway of S-adenosyl-L-methionine biosynthesis	g__Lactococcus.s__Lactococcus_lactis	0.05833	0.40973
MET-SAM-PWY: superpathway of S-adenosyl-L-methionine biosynthesis	g__Klebsiella.s__Klebsiella_oxytoca	0.06938	0.755275
MET-SAM-PWY: superpathway of S-adenosyl-L-methionine biosynthesis	g__Enterobacter.s__Enterobacter_cloacae	0.086377	1.069937
MET-SAM-PWY: superpathway of S-adenosyl-L-methionine biosynthesis	g__Streptococcus.s__Streptococcus_mitis_oralis_pneumoniae	0.095074	0.370391
MET-SAM-PWY: superpathway of S-adenosyl-L-methionine biosynthesis	g__Klebsiella.s__Klebsiella_pneumoniae	0.421445	3.360663
MET-SAM-PWY: superpathway of S-adenosyl-L-methionine biosynthesis	g__Escherichia.s__Escherichia_coli	0.678979	2.030073
MET-SAM-PWY: superpathway of S-adenosyl-L-methionine biosynthesis	g__Anaerostipes.s__Anaerostipes_hadrus	1.558535	2.638856
MET-SAM-PWY: superpathway of S-adenosyl-L-methionine biosynthesis	g__Lachnospiraceae_noname.s__Lachnospiraceae_bacterium_5_1_63FAA	1.922076	3.138073
MET-SAM-PWY: superpathway of S-adenosyl-L-methionine biosynthesis	g__Blautia.s__Ruminococcus_torques	1.973178	3.014423
MET-SAM-PWY: superpathway of S-adenosyl-L-methionine biosynthesis	unclassified	93.062436	6.990496
METHANOGENESIS-PWY: methanogenesis from H2 and CO2	g__Methanosphaera.s__Methanosphaera_stadtmanae	0.333718	4.771019
METHANOGENESIS-PWY: methanogenesis from H2 and CO2	g__Methanobrevibacter.s__Methanobrevibacter_smithii	46.383486	49.708715
METHANOGENESIS-PWY: methanogenesis from H2 and CO2	unclassified	53.282796	49.842903
METHGLYUT-PWY: superpathway of methylglyoxal degradation	g__Shigella.s__Shigella_flexneri	0.113585	1.060577
METHGLYUT-PWY: superpathway of methylglyoxal degradation	g__Saccharomyces.s__Saccharomyces_cerevisiae	0.879557	5.708019
METHGLYUT-PWY: superpathway of methylglyoxal degradation	g__Escherichia.s__Escherichia_coli	35.42406	36.732817
METHGLYUT-PWY: superpathway of methylglyoxal degradation	unclassified	63.582798	36.558823
METSYN-PWY: L-homoserine and L-methionine biosynthesis	g__Oribacterium.s__Oribacterium_sinus	0.000182	0.005766
METSYN-PWY: L-homoserine and L-methionine biosynthesis	g__Lactococcus.s__Lactococcus_raffinolactis	0.000214	0.003942
METSYN-PWY: L-homoserine and L-methionine biosynthesis	g__Enterobacter.s__Enterobacter_aerogenes	0.001399	0.028596
METSYN-PWY: L-homoserine and L-methionine biosynthesis	g__Enterobacter.s__Enterobacter_sp_MGH_8	0.001492	0.047288
METSYN-PWY: L-homoserine and L-methionine biosynthesis	g__Citrobacter.s__Citrobacter_koseri	0.002097	0.028229
METSYN-PWY: L-homoserine and L-methionine biosynthesis	g__Lactobacillus.s__Lactobacillus_vaginalis	0.002303	0.054658
METSYN-PWY: L-homoserine and L-methionine biosynthesis	g__Streptococcus.s__Streptococcus_sanguinis	0.003001	0.021893
METSYN-PWY: L-homoserine and L-methionine biosynthesis	g__Streptococcus.s__Streptococcus_tigurinus	0.004574	0.064769
METSYN-PWY: L-homoserine and L-methionine biosynthesis	g__Clostridium.s__Clostridium_sp_SS2_1	0.009268	0.171499
METSYN-PWY: L-homoserine and L-methionine biosynthesis	g__Streptococcus.s__Streptococcus_infantis	0.020458	0.101505
METSYN-PWY: L-homoserine and L-methionine biosynthesis	g__Klebsiella.s__Klebsiella_sp_MS_92_3	0.041637	0.811386
METSYN-PWY: L-homoserine and L-methionine biosynthesis	g__Lactococcus.s__Lactococcus_lactis	0.059098	0.41121
METSYN-PWY: L-homoserine and L-methionine biosynthesis	g__Klebsiella.s__Klebsiella_oxytoca	0.077708	0.830322
METSYN-PWY: L-homoserine and L-methionine biosynthesis	g__Enterobacter.s__Enterobacter_cloacae	0.097536	1.212575
METSYN-PWY: L-homoserine and L-methionine biosynthesis	g__Streptococcus.s__Streptococcus_mitis_oralis_pneumoniae	0.104612	0.393633
METSYN-PWY: L-homoserine and L-methionine biosynthesis	g__Klebsiella.s__Klebsiella_pneumoniae	0.47137	3.741064
METSYN-PWY: L-homoserine and L-methionine biosynthesis	g__Escherichia.s__Escherichia_coli	0.857924	2.482783
METSYN-PWY: L-homoserine and L-methionine biosynthesis	g__Anaerostipes.s__Anaerostipes_hadrus	1.665425	2.815637
METSYN-PWY: L-homoserine and L-methionine biosynthesis	g__Lachnospiraceae_noname.s__Lachnospiraceae_bacterium_5_1_63FAA	1.930788	3.223637
METSYN-PWY: L-homoserine and L-methionine biosynthesis	g__Blautia.s__Ruminococcus_torques	1.977042	3.056417
METSYN-PWY: L-homoserine and L-methionine biosynthesis	unclassified	92.671871	7.470027
NAD-BIOSYNTHESIS-II: NAD salvage pathway II	g__Escherichia.s__Escherichia_hermannii	0.003683	0.116697
NAD-BIOSYNTHESIS-II: NAD salvage pathway II	g__Haemophilus.s__Haemophilus_sputorum	0.009443	0.20411
NAD-BIOSYNTHESIS-II: NAD salvage pathway II	g__Enterobacter.s__Enterobacter_sp_MGH_8	0.012483	0.395537
NAD-BIOSYNTHESIS-II: NAD salvage pathway II	g__Enterobacter.s__Enterobacter_aerogenes	0.016258	0.355715
NAD-BIOSYNTHESIS-II: NAD salvage pathway II	g__Enterobacter.s__Enterobacter_mori	0.020737	0.657062
NAD-BIOSYNTHESIS-II: NAD salvage pathway II	g__Citrobacter.s__Citrobacter_koseri	0.023593	0.39147
NAD-BIOSYNTHESIS-II: NAD salvage pathway II	g__Escherichia.s__Escherichia_sp_TW11588	0.025412	0.503805
NAD-BIOSYNTHESIS-II: NAD salvage pathway II	g__Klebsiella.s__Klebsiella_sp_MS_92_3	0.039986	0.822357
NAD-BIOSYNTHESIS-II: NAD salvage pathway II	g__Shigella.s__Shigella_sonnei	0.053092	1.078413
NAD-BIOSYNTHESIS-II: NAD salvage pathway II	g__Shigella.s__Shigella_flexneri	0.067742	0.672303
NAD-BIOSYNTHESIS-II: NAD salvage pathway II	g__Lactococcus.s__Lactococcus_lactis	0.079323	0.564696
NAD-BIOSYNTHESIS-II: NAD salvage pathway II	g__Streptococcus.s__Streptococcus_mitis_oralis_pneumoniae	0.089864	0.729582
NAD-BIOSYNTHESIS-II: NAD salvage pathway II	g__Saccharomyces.s__Saccharomyces_cerevisiae	0.10181	0.787093
NAD-BIOSYNTHESIS-II: NAD salvage pathway II	g__Streptococcus.s__Streptococcus_infantis	0.102647	0.714092
NAD-BIOSYNTHESIS-II: NAD salvage pathway II	g__Klebsiella.s__Klebsiella_oxytoca	0.293228	3.37773
NAD-BIOSYNTHESIS-II: NAD salvage pathway II	g__Enterobacter.s__Enterobacter_cloacae	0.454455	4.066962
NAD-BIOSYNTHESIS-II: NAD salvage pathway II	g__Citrobacter.s__Citrobacter_freundii	0.81238	6.02667
NAD-BIOSYNTHESIS-II: NAD salvage pathway II	g__Klebsiella.s__Klebsiella_pneumoniae	1.202059	7.627775
NAD-BIOSYNTHESIS-II: NAD salvage pathway II	g__Escherichia.s__Escherichia_coli	25.699978	29.30066
NAD-BIOSYNTHESIS-II: NAD salvage pathway II	unclassified	70.89183	30.174841
NADSYN-PWY: NAD biosynthesis II (from tryptophan)	g__Saccharomyces.s__Saccharomyces_cerevisiae	2.485855	12.205214
NADSYN-PWY: NAD biosynthesis II (from tryptophan)	unclassified	97.514145	12.205214
NAGLIPASYN-PWY: lipid IVA biosynthesis	g__Escherichia.s__Escherichia_sp_TW09276	0.000137	0.004357
NAGLIPASYN-PWY: lipid IVA biosynthesis	g__Yersinia.s__Yersinia_enterocolitica	0.001774	0.05622
NAGLIPASYN-PWY: lipid IVA biosynthesis	g__Aggregatibacter.s__Aggregatibacter_aphrophilus	0.00248	0.07857
NAGLIPASYN-PWY: lipid IVA biosynthesis	g__Haemophilus.s__Haemophilus_sputorum	0.003646	0.115521
NAGLIPASYN-PWY: lipid IVA biosynthesis	g__Escherichia.s__Escherichia_hermannii	0.004395	0.139262
NAGLIPASYN-PWY: lipid IVA biosynthesis	g__Serratia.s__Serratia_marcescens	0.007898	0.250257
NAGLIPASYN-PWY: lipid IVA biosynthesis	g__Hafnia.s__Hafnia_alvei	0.01211	0.165528
NAGLIPASYN-PWY: lipid IVA biosynthesis	g__Pseudomonas.s__Pseudomonas_aeruginosa	0.016096	0.319648
NAGLIPASYN-PWY: lipid IVA biosynthesis	g__Acinetobacter.s__Acinetobacter_johnsonii	0.017135	0.430917
NAGLIPASYN-PWY: lipid IVA biosynthesis	g__Morganella.s__Morganella_morganii	0.023467	0.576559
NAGLIPASYN-PWY: lipid IVA biosynthesis	g__Enterobacter.s__Enterobacter_aerogenes	0.02348	0.559512
NAGLIPASYN-PWY: lipid IVA biosynthesis	g__Citrobacter.s__Citrobacter_koseri	0.024716	0.464794
NAGLIPASYN-PWY: lipid IVA biosynthesis	g__Pseudomonas.s__Pseudomonas_fragi	0.027909	0.583657
NAGLIPASYN-PWY: lipid IVA biosynthesis	g__Shigella.s__Shigella_sonnei	0.036772	0.753001
NAGLIPASYN-PWY: lipid IVA biosynthesis	g__Escherichia.s__Escherichia_sp_TW11588	0.046037	0.957326
NAGLIPASYN-PWY: lipid IVA biosynthesis	g__Klebsiella.s__Klebsiella_sp_MS_92_3	0.047346	0.974203
NAGLIPASYN-PWY: lipid IVA biosynthesis	g__Sutterella.s__Sutterella_parvirubra	0.059994	1.851213
NAGLIPASYN-PWY: lipid IVA biosynthesis	g__Proteus.s__Proteus_mirabilis	0.060405	1.29983
NAGLIPASYN-PWY: lipid IVA biosynthesis	g__Ralstonia.s__Ralstonia_pickettii	0.087521	0.8196
NAGLIPASYN-PWY: lipid IVA biosynthesis	g__Shigella.s__Shigella_flexneri	0.119585	1.171985
NAGLIPASYN-PWY: lipid IVA biosynthesis	g__Enterobacteriaceae_noname.s__Enterobacteriaceae_bacterium_9_2_54FAA	0.315062	3.590446
NAGLIPASYN-PWY: lipid IVA biosynthesis	g__Oxalobacter.s__Oxalobacter_formigenes	0.62736	4.634179
NAGLIPASYN-PWY: lipid IVA biosynthesis	g__Klebsiella.s__Klebsiella_pneumoniae	0.63455	4.511589
NAGLIPASYN-PWY: lipid IVA biosynthesis	g__Citrobacter.s__Citrobacter_freundii	0.762832	5.160779
NAGLIPASYN-PWY: lipid IVA biosynthesis	g__Parasutterella.s__Parasutterella_excrementihominis	1.291452	4.526833
NAGLIPASYN-PWY: lipid IVA biosynthesis	g__Burkholderiales_noname.s__Burkholderiales_bacterium_1_1_47	1.581358	4.781845
NAGLIPASYN-PWY: lipid IVA biosynthesis	g__Haemophilus.s__Haemophilus_parainfluenzae	3.281583	9.006616
NAGLIPASYN-PWY: lipid IVA biosynthesis	g__Sutterella.s__Sutterella_wadsworthensis	3.978482	10.348137
NAGLIPASYN-PWY: lipid IVA biosynthesis	g__Escherichia.s__Escherichia_coli	13.550536	17.907768
NAGLIPASYN-PWY: lipid IVA biosynthesis	unclassified	73.353882	18.97594
NONMEVIPP-PWY: methylerythritol phosphate pathway I	g__Clostridium.s__Clostridium_methylpentosum	3.4e-05	0.001068
NONMEVIPP-PWY: methylerythritol phosphate pathway I	g__Lachnospiraceae_noname.s__Lachnospiraceae_bacterium_8_1_57FAA	3.7e-05	0.001176
NONMEVIPP-PWY: methylerythritol phosphate pathway I	g__Clostridium.s__Clostridium_hylemonae	4.5e-05	0.001436
NONMEVIPP-PWY: methylerythritol phosphate pathway I	g__Porphyromonas.s__Porphyromonas_endodontalis	6.9e-05	0.002201
NONMEVIPP-PWY: methylerythritol phosphate pathway I	g__Propionibacterium.s__Propionibacterium_acnes	7.3e-05	0.002307
NONMEVIPP-PWY: methylerythritol phosphate pathway I	g__Arcobacter.s__Arcobacter_butzleri	8.6e-05	0.002732
NONMEVIPP-PWY: methylerythritol phosphate pathway I	g__Atopobium.s__Atopobium_rimae	9e-05	0.001709
NONMEVIPP-PWY: methylerythritol phosphate pathway I	g__Peptostreptococcus.s__Peptostreptococcus_stomatis	9e-05	0.002851
NONMEVIPP-PWY: methylerythritol phosphate pathway I	g__Thermus.s__Thermus_scotoductus	0.000118	0.003751
NONMEVIPP-PWY: methylerythritol phosphate pathway I	g__Dysgonomonas.s__Dysgonomonas_mossii	0.000148	0.004705
NONMEVIPP-PWY: methylerythritol phosphate pathway I	g__Rothia.s__Rothia_dentocariosa	0.000151	0.002714
NONMEVIPP-PWY: methylerythritol phosphate pathway I	g__Eggerthella.s__Eggerthella_sp_HGA1	0.000157	0.003572
NONMEVIPP-PWY: methylerythritol phosphate pathway I	g__Campylobacter.s__Campylobacter_hominis	0.000161	0.003616
NONMEVIPP-PWY: methylerythritol phosphate pathway I	g__Fusobacterium.s__Fusobacterium_nucleatum	0.000198	0.006274
NONMEVIPP-PWY: methylerythritol phosphate pathway I	g__Actinomyces.s__Actinomyces_turicensis	0.000201	0.003974
NONMEVIPP-PWY: methylerythritol phosphate pathway I	g__Marvinbryantia.s__Marvinbryantia_formatexigens	0.000247	0.007824
NONMEVIPP-PWY: methylerythritol phosphate pathway I	g__Succinatimonas.s__Succinatimonas_hippei	0.000293	0.00744
NONMEVIPP-PWY: methylerythritol phosphate pathway I	g__Bacteroides.s__Bacteroides_sp_2_1_56FAA	0.000293	0.009291
NONMEVIPP-PWY: methylerythritol phosphate pathway I	g__Lachnospiraceae_noname.s__Lachnospiraceae_bacterium_4_1_37FAA	0.000348	0.008682
NONMEVIPP-PWY: methylerythritol phosphate pathway I	g__Butyricicoccus.s__Butyricicoccus_pullicaecorum	0.000394	0.007697
NONMEVIPP-PWY: methylerythritol phosphate pathway I	g__Prevotella.s__Prevotella_melaninogenica	0.000432	0.009823
NONMEVIPP-PWY: methylerythritol phosphate pathway I	g__Citrobacter.s__Citrobacter_koseri	0.00048	0.01129
NONMEVIPP-PWY: methylerythritol phosphate pathway I	g__Bulleidia.s__Bulleidia_extructa	0.000498	0.015785
NONMEVIPP-PWY: methylerythritol phosphate pathway I	g__Ralstonia.s__Ralstonia_pickettii	0.000531	0.006091
NONMEVIPP-PWY: methylerythritol phosphate pathway I	g__Peptostreptococcus.s__Peptostreptococcus_anaerobius	0.00056	0.014736
NONMEVIPP-PWY: methylerythritol phosphate pathway I	g__Parvimonas.s__Parvimonas_micra	0.00062	0.010633
NONMEVIPP-PWY: methylerythritol phosphate pathway I	g__Morganella.s__Morganella_morganii	0.00066	0.020103
NONMEVIPP-PWY: methylerythritol phosphate pathway I	g__Actinomyces.s__Actinomyces_viscosus	0.000717	0.007808
NONMEVIPP-PWY: methylerythritol phosphate pathway I	g__Erysipelotrichaceae_noname.s__Erysipelotrichaceae_bacterium_5_2_54FAA	0.000824	0.011246
NONMEVIPP-PWY: methylerythritol phosphate pathway I	g__Coprobacillus.s__Coprobacillus_sp_D6	0.000838	0.022438
NONMEVIPP-PWY: methylerythritol phosphate pathway I	g__Atopobium.s__Atopobium_parvulum	0.000999	0.009629
NONMEVIPP-PWY: methylerythritol phosphate pathway I	g__Coriobacteriaceae_noname.s__Coriobacteriaceae_bacterium_phI	0.001016	0.018698
NONMEVIPP-PWY: methylerythritol phosphate pathway I	g__Actinomyces.s__Actinomyces_graevenitzii	0.001208	0.012111
NONMEVIPP-PWY: methylerythritol phosphate pathway I	g__Hafnia.s__Hafnia_alvei	0.001621	0.035776
NONMEVIPP-PWY: methylerythritol phosphate pathway I	g__Escherichia.s__Escherichia_hermannii	0.001647	0.052181
NONMEVIPP-PWY: methylerythritol phosphate pathway I	g__Pseudoflavonifractor.s__Pseudoflavonifractor_capillosus	0.002051	0.016879
NONMEVIPP-PWY: methylerythritol phosphate pathway I	g__Peptostreptococcaceae_noname.s__Clostridium_hiranonis	0.002202	0.049315
NONMEVIPP-PWY: methylerythritol phosphate pathway I	g__Clostridium.s__Clostridium_asparagiforme	0.002436	0.020596
NONMEVIPP-PWY: methylerythritol phosphate pathway I	g__Solobacterium.s__Solobacterium_moorei	0.002599	0.056427
NONMEVIPP-PWY: methylerythritol phosphate pathway I	g__Clostridium.s__Clostridium_sp_SS2_1	0.002626	0.049884
NONMEVIPP-PWY: methylerythritol phosphate pathway I	g__Actinomyces.s__Actinomyces_sp_HPA0247	0.002636	0.032184
NONMEVIPP-PWY: methylerythritol phosphate pathway I	g__Fusobacterium.s__Fusobacterium_ulcerans	0.002783	0.065879
NONMEVIPP-PWY: methylerythritol phosphate pathway I	g__Erysipelotrichaceae_noname.s__Clostridium_innocuum	0.003109	0.027348
NONMEVIPP-PWY: methylerythritol phosphate pathway I	g__Proteus.s__Proteus_mirabilis	0.00326	0.085543
NONMEVIPP-PWY: methylerythritol phosphate pathway I	g__Mitsuokella.s__Mitsuokella_multacida	0.00343	0.049354
NONMEVIPP-PWY: methylerythritol phosphate pathway I	g__Prevotella.s__Prevotella_buccae	0.00357	0.075457
NONMEVIPP-PWY: methylerythritol phosphate pathway I	g__Erysipelotrichaceae_noname.s__Erysipelotrichaceae_bacterium_2_2_44A	0.003842	0.02851
NONMEVIPP-PWY: methylerythritol phosphate pathway I	g__Clostridium.s__Clostridium_perfringens	0.004205	0.047267
NONMEVIPP-PWY: methylerythritol phosphate pathway I	g__Clostridium.s__Clostridium_sp_ATCC_BAA_442	0.004219	0.05661
NONMEVIPP-PWY: methylerythritol phosphate pathway I	g__Holdemania.s__Holdemania_sp_AP2	0.004415	0.039749
NONMEVIPP-PWY: methylerythritol phosphate pathway I	g__Erysipelotrichaceae_noname.s__Clostridium_spiroforme	0.004459	0.04811
NONMEVIPP-PWY: methylerythritol phosphate pathway I	g__Erysipelotrichaceae_noname.s__Erysipelotrichaceae_bacterium_21_3	0.004465	0.063765
NONMEVIPP-PWY: methylerythritol phosphate pathway I	g__Prevotella.s__Prevotella_multisaccharivorax	0.005068	0.14996
NONMEVIPP-PWY: methylerythritol phosphate pathway I	g__Lachnospiraceae_noname.s__Lachnospiraceae_bacterium_9_1_43BFAA	0.005084	0.059154
NONMEVIPP-PWY: methylerythritol phosphate pathway I	g__Eubacterium.s__Eubacterium_sp_3_1_31	0.005333	0.072722
NONMEVIPP-PWY: methylerythritol phosphate pathway I	g__Erysipelotrichaceae_noname.s__Erysipelotrichaceae_bacterium_3_1_53	0.005593	0.149986
NONMEVIPP-PWY: methylerythritol phosphate pathway I	g__Eggerthella.s__Eggerthella_sp_1_3_56FAA	0.005765	0.056322
NONMEVIPP-PWY: methylerythritol phosphate pathway I	g__Clostridium.s__Clostridium_scindens	0.006072	0.057963
NONMEVIPP-PWY: methylerythritol phosphate pathway I	g__Lachnospiraceae_noname.s__Lachnospiraceae_bacterium_6_1_63FAA	0.006417	0.142949
NONMEVIPP-PWY: methylerythritol phosphate pathway I	g__Clostridium.s__Clostridium_celatum	0.006638	0.049275
NONMEVIPP-PWY: methylerythritol phosphate pathway I	g__Collinsella.s__Collinsella_tanakaei	0.006749	0.07004
NONMEVIPP-PWY: methylerythritol phosphate pathway I	g__Odoribacter.s__Odoribacter_laneus	0.007998	0.140525
NONMEVIPP-PWY: methylerythritol phosphate pathway I	g__Bifidobacterium.s__Bifidobacterium_angulatum	0.008341	0.094476
NONMEVIPP-PWY: methylerythritol phosphate pathway I	g__Paraprevotella.s__Paraprevotella_xylaniphila	0.008603	0.139312
NONMEVIPP-PWY: methylerythritol phosphate pathway I	g__Porphyromonas.s__Porphyromonas_asaccharolytica	0.00947	0.091505
NONMEVIPP-PWY: methylerythritol phosphate pathway I	g__Erysipelotrichaceae_noname.s__Erysipelotrichaceae_bacterium_6_1_45	0.009615	0.144219
NONMEVIPP-PWY: methylerythritol phosphate pathway I	g__Slackia.s__Slackia_piriformis	0.009625	0.058648
NONMEVIPP-PWY: methylerythritol phosphate pathway I	g__Acidaminococcus.s__Acidaminococcus_intestini	0.009995	0.124813
NONMEVIPP-PWY: methylerythritol phosphate pathway I	g__Bacteroides.s__Bacteroides_sp_2_1_22	0.010858	0.085492
NONMEVIPP-PWY: methylerythritol phosphate pathway I	g__Holdemania.s__Holdemania_filiformis	0.011577	0.044771
NONMEVIPP-PWY: methylerythritol phosphate pathway I	g__Lachnospiraceae_noname.s__Lachnospiraceae_bacterium_5_1_57FAA	0.012234	0.080989
NONMEVIPP-PWY: methylerythritol phosphate pathway I	g__Klebsiella.s__Klebsiella_sp_MS_92_3	0.012433	0.258519
NONMEVIPP-PWY: methylerythritol phosphate pathway I	g__Bacteroides.s__Bacteroides_sp_3_1_19	0.013017	0.149617
NONMEVIPP-PWY: methylerythritol phosphate pathway I	g__Bacteroides.s__Bacteroides_sp_3_1_40A	0.013689	0.193803
NONMEVIPP-PWY: methylerythritol phosphate pathway I	g__Clostridium.s__Clostridium_sp_KLE_1755	0.013944	0.129785
NONMEVIPP-PWY: methylerythritol phosphate pathway I	g__Coprobacillus.s__Coprobacillus_sp_29_1	0.015243	0.14456
NONMEVIPP-PWY: methylerythritol phosphate pathway I	g__Anaerotruncus.s__Anaerotruncus_colihominis	0.021137	0.118583
NONMEVIPP-PWY: methylerythritol phosphate pathway I	g__Alistipes.s__Alistipes_sp_HGB5	0.025886	0.218048
NONMEVIPP-PWY: methylerythritol phosphate pathway I	g__Collinsella.s__Collinsella_intestinalis	0.026036	0.203623
NONMEVIPP-PWY: methylerythritol phosphate pathway I	g__Parasutterella.s__Parasutterella_excrementihominis	0.027793	0.139358
NONMEVIPP-PWY: methylerythritol phosphate pathway I	g__Coprobacter.s__Coprobacter_fastidiosus	0.028059	0.117326
NONMEVIPP-PWY: methylerythritol phosphate pathway I	g__Turicibacter.s__Turicibacter_sanguinis	0.033267	0.196062
NONMEVIPP-PWY: methylerythritol phosphate pathway I	g__Eggerthella.s__Eggerthella_lenta	0.033311	0.149516
NONMEVIPP-PWY: methylerythritol phosphate pathway I	g__Catenibacterium.s__Catenibacterium_mitsuokai	0.036677	0.250533
NONMEVIPP-PWY: methylerythritol phosphate pathway I	g__Erysipelotrichaceae_noname.s__Clostridium_ramosum	0.036884	0.281539
NONMEVIPP-PWY: methylerythritol phosphate pathway I	g__Burkholderiales_noname.s__Burkholderiales_bacterium_1_1_47	0.041104	0.2394
NONMEVIPP-PWY: methylerythritol phosphate pathway I	g__Clostridium.s__Clostridium_hathewayi	0.041416	0.304167
NONMEVIPP-PWY: methylerythritol phosphate pathway I	g__Eubacterium.s__Eubacterium_eligens	0.044651	0.279745
NONMEVIPP-PWY: methylerythritol phosphate pathway I	g__Adlercreutzia.s__Adlercreutzia_equolifaciens	0.053834	0.136608
NONMEVIPP-PWY: methylerythritol phosphate pathway I	g__Flavonifractor.s__Flavonifractor_plautii	0.054506	0.229677
NONMEVIPP-PWY: methylerythritol phosphate pathway I	g__Enterobacteriaceae_noname.s__Enterobacteriaceae_bacterium_9_2_54FAA	0.061694	1.340517
NONMEVIPP-PWY: methylerythritol phosphate pathway I	g__Bifidobacterium.s__Bifidobacterium_dentium	0.0649	0.740673
NONMEVIPP-PWY: methylerythritol phosphate pathway I	g__Clostridium.s__Clostridium_nexile	0.067643	0.433911
NONMEVIPP-PWY: methylerythritol phosphate pathway I	g__Alistipes.s__Alistipes_indistinctus	0.067835	0.215132
NONMEVIPP-PWY: methylerythritol phosphate pathway I	g__Lachnospiraceae_noname.s__Lachnospiraceae_bacterium_2_1_58FAA	0.07696	0.563136
NONMEVIPP-PWY: methylerythritol phosphate pathway I	g__Lachnospiraceae_noname.s__Lachnospiraceae_bacterium_7_1_58FAA	0.081271	0.243532
[truncated: 10,311 more rows]
