# Supplementary material for: Interplay between the human gut microbiome and host metabolism
Source: Nat Commun. 2019 Oct 3;10:4505. doi: 10.1038/s41467-019-12476-z (PMC6776654; doi:10.1038/s41467-019-12476-z)
Supplement: Supplementary file 5 — Supplementary Dataset 2 [file 41467_2019_12476_MOESM5_ESM.txt]

Species	Faecal_metabolite	N	Beta	SE	P	adj_P
Subdoligranulum (unclassified)	tryptophan	461	-1.6101	0.1950	1.52e-16	1.41467884799505e-11
Subdoligranulum (unclassified)	histidine	463	-1.3086	0.1740	5.54e-14	2.5780660585173e-09
Subdoligranulum (unclassified)	azelate (nonanedioate; C9)	462	0.7628	0.1098	3.66e-12	1.13546591746971e-07
Roseburia inulinivorans	nicotinate	434	0.9561	0.1414	1.36e-11	3.16441321262052e-07
Methanobrevibacter smithii	azelate (nonanedioate; C9)	291	0.9347	0.1397	2.23e-11	4.15096556714338e-07
Roseburia inulinivorans	biotin	413	-0.9737	0.1512	1.2e-10	1.8614195368356e-06
Ruminococcus gnavus	N-propionylalanine	153	1.6345	0.2575	2.19e-10	2.91179198976426e-06
Roseburia inulinivorans	galacturonate	432	0.6495	0.1034	3.4e-10	3.51601468068946e-06
Subdoligranulum (unclassified)	threonine	462	-1.2823	0.2039	3.19e-10	3.51601468068946e-06
Oscillibacter (unclassified)	N-acetylmuramate	439	-0.956	0.1544	5.91e-10	5.50049473134919e-06
Subdoligranulum (unclassified)	serine	462	-1.4893	0.2425	8.17e-10	5.84915292921032e-06
Subdoligranulum (unclassified)	methionine	460	-1.402	0.2282	8.09e-10	5.84915292921032e-06
Subdoligranulum (unclassified)	phenylalanine	462	-1.7402	0.2831	7.9e-10	5.84915292921032e-06
Faecalibacterium prausnitzii	galacturonate	453	0.6813	0.1116	1.02e-09	6.76315765050267e-06
Roseburia intestinalis	glucose	390	0.7622	0.1250	1.09e-09	6.76315765050267e-06
Eubacterium rectale	pantothenate (Vitamin B5)	442	0.8996	0.1492	1.66e-09	9.08810715043262e-06
Subdoligranulum (unclassified)	glycylvaline	463	-1.0624	0.1761	1.62e-09	9.08810715043262e-06
Methanobrevibacter smithii	1-methyl-beta-carboline-3-carboxylic acid	254	0.3958	0.0664	2.48e-09	1.09912391698864e-05
Methanobrevibacter smithii	dodecanedioate (C12)	287	0.6684	0.1119	2.32e-09	1.09912391698864e-05
Subdoligranulum (unclassified)	4-acetamidobutanoate	461	-0.5925	0.0991	2.24e-09	1.09912391698864e-05
Subdoligranulum (unclassified)	suberate (octanedioate)	467	1.1022	0.1847	2.42e-09	1.09912391698864e-05
Roseburia intestinalis	maltose	386	0.5849	0.0990	3.47e-09	1.40415778104772e-05
Subdoligranulum (unclassified)	cystine	373	-0.7519	0.1272	3.38e-09	1.40415778104772e-05
Prevotella copri	1-(1-enyl-palmitoyl)-GPE (P-16:0)*	167	1.1713	0.1989	3.86e-09	1.49689154420529e-05
Faecalibacterium prausnitzii	1-methyladenine	461	1.0395	0.1772	4.44e-09	1.65294054871001e-05
Roseburia intestinalis	nicotinate	397	0.9687	0.1657	4.99e-09	1.72008953496475e-05
Roseburia inulinivorans	glucose	427	0.6258	0.1070	4.89e-09	1.72008953496475e-05
Escherichia coli	pyridoxine (Vitamin B6)	383	0.9007	0.1552	6.56e-09	2.18052002886456e-05
Flavonifractor plautii	sphinganine	253	0.7442	0.1286	7.1e-09	2.24921527367635e-05
Methanobrevibacter smithii	indolepropionate	281	-0.7613	0.1316	7.25e-09	2.24921527367635e-05
Akkermansia muciniphila	pantothenate (Vitamin B5)	441	-0.8418	0.1460	8.16e-09	2.30139142736037e-05
Akkermansia muciniphila	nicotinate	444	-0.8703	0.1509	8.04e-09	2.30139142736037e-05
Faecalibacterium prausnitzii	cytosine	453	0.6437	0.1115	7.82e-09	2.30139142736037e-05
Methanobrevibacter smithii	glucose	287	-0.7465	0.1301	9.65e-09	2.49481924034215e-05
Roseburia inulinivorans	N-delta-acetylornithine	440	0.7256	0.1264	9.46e-09	2.49481924034215e-05
Roseburia inulinivorans	3-phenylpropionate (hydrocinnamate)	413	0.5782	0.1006	9.15e-09	2.49481924034215e-05
Subdoligranulum (unclassified)	stearoyl ethanolamide	465	-0.6442	0.1130	1.18e-08	2.96820953171082e-05
Akkermansia muciniphila	4-acetamidobutanoate	443	-0.6091	0.1071	1.31e-08	3.12623024776235e-05
Subdoligranulum sp 4 3 54A2FAA	gamma-glutamylleucine	240	-1.0613	0.1866	1.29e-08	3.12623024776235e-05
Eubacterium eligens	2'-deoxyadenosine	401	0.6313	0.1114	1.47e-08	3.24714296981321e-05
Faecalibacterium prausnitzii	3-phenylpropionate (hydrocinnamate)	432	0.6104	0.1079	1.53e-08	3.24714296981321e-05
Subdoligranulum (unclassified)	palmitoyl ethanolamide	464	-0.6709	0.1186	1.56e-08	3.24714296981321e-05
Subdoligranulum (unclassified)	taurine	459	-0.3661	0.0647	1.51e-08	3.24714296981321e-05
Subdoligranulum (unclassified)	N-acetylputrescine	458	-0.4005	0.0708	1.57e-08	3.24714296981321e-05
Subdoligranulum (unclassified)	mevalonate	404	-0.5786	0.1020	1.4e-08	3.24714296981321e-05
Akkermansia muciniphila	homocitrulline	445	-0.7012	0.1247	1.86e-08	3.51808292461928e-05
Oscillibacter (unclassified)	caproate (6:0)	397	-0.45	0.0800	1.88e-08	3.51808292461928e-05
Roseburia inulinivorans	pantothenate (Vitamin B5)	432	0.774	0.1374	1.76e-08	3.51808292461928e-05
Subdoligranulum sp 4 3 54A2FAA	gamma-glutamylphenylalanine	237	-1.1582	0.2060	1.89e-08	3.51808292461928e-05
Veillonella (unclassified)	galacturonate	387	0.6585	0.1169	1.79e-08	3.51808292461928e-05
Akkermansia muciniphila	biotin	425	0.9492	0.1699	2.31e-08	4.21556777459826e-05
Eubacterium rectale	riboflavin (Vitamin B2)	453	1.2871	0.2306	2.4e-08	4.29558354654369e-05
Subdoligranulum (unclassified)	glycylisoleucine	462	-0.9131	0.1637	2.46e-08	4.31989817039205e-05
Akkermansia muciniphila	N-acetylputrescine	440	-0.4098	0.0735	2.51e-08	4.32607688653458e-05
Subdoligranulum sp 4 3 54A2FAA	uracil	242	-1.2782	0.2300	2.74e-08	4.63662684629958e-05
Roseburia inulinivorans	dihydrocaffeate	342	0.3887	0.0701	3e-08	4.98594518795249e-05
Subdoligranulum (unclassified)	octadecanedioate (C18)	415	0.6896	0.1247	3.22e-08	5.257693779483e-05
Faecalibacterium prausnitzii	adenine	450	0.6116	0.1107	3.28e-08	5.2633242076041e-05
Prevotella copri	N-acetylmuramate	201	1.0759	0.1954	3.69e-08	5.82087973807064e-05
Eubacterium rectale	pyridoxamine	452	1.4687	0.2674	3.95e-08	6.12717264208384e-05
Subdoligranulum sp 4 3 54A2FAA	gamma-glutamylisoleucine*	236	-1.0701	0.1954	4.34e-08	6.62177113923483e-05
Methanobrevibacter smithii	pyrraline	288	-0.6156	0.1127	4.66e-08	6.99533471101119e-05
Flavonifractor plautii	homocitrulline	258	0.826	0.1513	4.74e-08	7.00248301952439e-05
Blautia hydrogenotrophica	cadaverine	59	0.3241	0.0596	5.32e-08	7.73652494997295e-05
Oscillibacter (unclassified)	sphinganine	429	0.5711	0.1053	5.86e-08	8.390706527582e-05
Clostridium hathewayi	1-methyladenine	207	-1.407	0.2596	5.97e-08	8.41869290523372e-05
Eubacterium rectale	1-methyladenine	452	0.9924	0.1838	6.74e-08	9.091280926284e-05
Roseburia intestinalis	glycerate	403	0.9521	0.1763	6.64e-08	9.091280926284e-05
Roseburia inulinivorans	hydroxyproline	438	0.7359	0.1363	6.66e-08	9.091280926284e-05
Akkermansia muciniphila	dihomolinolenate (20:3n3 or 3n6)	434	-0.4923	0.0916	7.56e-08	9.77245256838688e-05
Roseburia inulinivorans	3-hydroxyphenylacetate	338	0.7136	0.1326	7.37e-08	9.77245256838688e-05
Subdoligranulum (unclassified)	7-methylguanine	461	-0.6703	0.1246	7.49e-08	9.77245256838688e-05
Subdoligranulum (unclassified)	homocitrulline	463	-0.6315	0.1180	8.69e-08	0.000110792710788365
Roseburia hominis	glycerol 3-phosphate	436	0.8377	0.1566	8.86e-08	0.000111433629029482
Flavonifractor plautii	azelate (nonanedioate; C9)	251	-0.8414	0.1575	9.22e-08	0.000111443429413144
Lachnospiraceae bacterium 1 4 56FAA	octadecanedioate (C18)	113	-1.23	0.2303	9.19e-08	0.000111443429413144
Subdoligranulum (unclassified)	N-acetylhistidine	466	-0.9548	0.1786	9.04e-08	0.000111443429413144
Roseburia inulinivorans	indolepropionate	423	0.5645	0.1063	1.1e-07	0.000131253941699946
Oscillibacter (unclassified)	5-hydroxyhexanoate	406	-0.5359	0.1010	1.14e-07	0.000132626141999536
Subdoligranulum sp 4 3 54A2FAA	N-acetylmuramate	240	-1.0729	0.2023	1.13e-07	0.000132626141999536
Faecalibacterium prausnitzii	pantothenate (Vitamin B5)	451	0.7708	0.1455	1.17e-07	0.000134435855438126
Haemophilus parainfluenzae	glycerate	277	0.9788	0.1850	1.22e-07	0.000136803122586713
Roseburia inulinivorans	cytidine	410	0.5365	0.1014	1.22e-07	0.000136803122586713
Roseburia inulinivorans	1-methyladenine	441	0.8997	0.1703	1.26e-07	0.00013960646526267
Akkermansia muciniphila	stachydrine	421	-0.3877	0.0735	1.32e-07	0.00014453375227194
Roseburia inulinivorans	N-alpha-acetylornithine	437	0.6886	0.1307	1.37e-07	0.000148264230550277
Roseburia inulinivorans	gentisate	326	0.6002	0.1142	1.46e-07	0.000156188076079309
Subdoligranulum (unclassified)	tyrosol	427	-1.004	0.1916	1.6e-07	0.000169219957894145
Flavonifractor plautii	sebacate (decanedioate)	255	-1.0913	0.2089	1.74e-07	0.000179937221894108
Roseburia inulinivorans	N-acetylhistidine	438	0.9367	0.1792	1.73e-07	0.000179937221894108
Subdoligranulum (unclassified)	leucine	463	-1.4757	0.2827	1.79e-07	0.000183073679721743
Roseburia inulinivorans	3-methylglutarate/2-methylglutarate	434	-0.8506	0.1630	1.81e-07	0.000183107030525676
Veillonella parvula	nicotinate	372	0.8783	0.1686	1.88e-07	0.000188143480067254
Subdoligranulum (unclassified)	glutamine	462	-1.008	0.1936	1.91e-07	0.000189112304008297
Faecalibacterium prausnitzii	maltose	440	0.4745	0.0912	1.99e-07	0.000192928379078273
Methanobrevibacter smithii	dimethylarginine (ADMA + SDMA)	250	-0.5436	0.1045	1.97e-07	0.000192928379078273
Akkermansia muciniphila	ferulate	433	-0.4954	0.0955	2.14e-07	0.000205331845815885
Faecalibacterium prausnitzii	N-alpha-acetylornithine	457	0.7188	0.1387	2.18e-07	0.000207035438280694
Eubacterium rectale	nicotinate	445	0.8096	0.1563	2.21e-07	0.000207764503858923
Roseburia inulinivorans	N6-dimethylallyladenine	399	1.0056	0.1945	2.33e-07	0.000216855376041347
Erysipelotrichaceae bacterium 6 1 45	glycerate	222	-1.1897	0.2303	2.38e-07	0.000219315767211323
Eubacterium siraeum	tryptophan betaine	62	-0.3576	0.0694	2.56e-07	0.000227802295698452
Haemophilus parainfluenzae	galacturonate	273	0.6844	0.1328	2.57e-07	0.000227802295698452
Ruminococcus gnavus	docosapentaenoate (DPA; 22:5n3)	258	0.4482	0.0870	2.55e-07	0.000227802295698452
Subdoligranulum sp 4 3 54A2FAA	1-methyladenine	245	-1.1421	0.2216	2.54e-07	0.000227802295698452
Subdoligranulum (unclassified)	aspartate	463	-1.0436	0.2028	2.65e-07	0.00023267744210445
Roseburia hominis	FAD	158	1.6217	0.3153	2.7e-07	0.000234851997638136
Faecalibacterium prausnitzii	biotin	435	-0.8428	0.1640	2.74e-07	0.000236124515320812
Roseburia inulinivorans	ornithine	432	0.5746	0.1121	2.98e-07	0.000254450927512389
Bilophila wadsworthia	16a-hydroxy DHEA 3-sulfate	53	-0.6817	0.1335	3.26e-07	0.000275828531367457
Subdoligranulum (unclassified)	12-hydroxystearate	362	0.5575	0.1092	3.3e-07	0.000276697498718805
Dorea formicigenerans	gamma-glutamyl-epsilon-lysine	432	0.8817	0.1732	3.57e-07	0.000296663738683173
Akkermansia muciniphila	oleoyl ethanolamide	425	-0.497	0.0977	3.64e-07	0.000297173996231648
Eubacterium rectale	sedoheptulose	447	0.7498	0.1474	3.62e-07	0.000297173996231648
Subdoligranulum (unclassified)	1-methylxanthine	264	-0.3918	0.0771	3.73e-07	0.000301873690104208
Subdoligranulum (unclassified)	sebacate (decanedioate)	462	0.7695	0.1517	3.94e-07	0.000316120386859149
Roseburia intestinalis	pantothenate (Vitamin B5)	394	0.8078	0.1594	4.01e-07	0.000318986852252596
Subdoligranulum (unclassified)	dimethylarginine (ADMA + SDMA)	406	-0.4184	0.0828	4.29e-07	0.000338368212416301
Escherichia coli	glucose	380	-0.6116	0.1211	4.42e-07	0.00034569219969804
Roseburia inulinivorans	homocitrulline	436	0.6076	0.1205	4.57e-07	0.000354445303472445
Akkermansia muciniphila	glycylvaline	446	-0.9598	0.1906	4.76e-07	0.00036185995796084
Clostridium innocuum	N-acetylarginine	111	-1.3343	0.2651	4.83e-07	0.00036185995796084
Prevotella copri	cysteinylglycine	69	0.3021	0.0600	4.85e-07	0.00036185995796084
Roseburia inulinivorans	N-acetylputrescine	431	0.3498	0.0695	4.86e-07	0.00036185995796084
Subdoligranulum (unclassified)	beta-alanine	448	-0.6011	0.1193	4.74e-07	0.00036185995796084
Akkermansia muciniphila	beta-alanine	430	-0.6295	0.1253	5.06e-07	0.000373761224459846
Roseburia inulinivorans	choline	432	0.647	0.1291	5.39e-07	0.000391916066544682
Ruminococcus gnavus	dihomolinolenate (20:3n3 or 3n6)	258	0.5522	0.1102	5.36e-07	0.000391916066544682
Oscillibacter (unclassified)	3-hydroxystearate	365	-0.4354	0.0870	5.57e-07	0.000401864605433111
Clostridium hathewayi	uracil	204	-1.3583	0.2717	5.73e-07	0.000410228228694922
Roseburia inulinivorans	palmitoyl ethanolamide	436	0.5912	0.1184	5.93e-07	0.000421306024940271
Clostridium nexile	gamma-glutamylphenylalanine	110	-1.4264	0.2866	6.47e-07	0.000452758812155125
Eubacterium rectale	glycerate	453	0.8035	0.1614	6.44e-07	0.000452758812155125
Akkermansia muciniphila	indolepropionate	430	-0.5618	0.1129	6.54e-07	0.000454241931750179
Methanobrevibacter smithii	ferulate	285	-0.5568	0.1121	6.74e-07	0.000464665469565627
Blautia hydrogenotrophica	kynurenate	85	-0.636	0.1280	6.79e-07	0.000464670538790945
Subdoligranulum sp 4 3 54A2FAA	xanthine	242	-1.177	0.2370	6.84e-07	0.000464675534012974
Faecalibacterium prausnitzii	nicotinate	454	0.7484	0.1509	7.09e-07	0.000474728939430373
Subdoligranulum (unclassified)	pantothenate (Vitamin B5)	459	-0.6917	0.1394	7.05e-07	0.000474728939430373
Subdoligranulum sp 4 3 54A2FAA	gamma-glutamylmethionine	238	-0.9258	0.1869	7.3e-07	0.000485298664960709
Erysipelotrichaceae bacterium 2 2 44A	2-acetamidobutanoate	127	-1.3004	0.2628	7.52e-07	0.000496378543156159
Akkermansia muciniphila	gamma-glutamyl-epsilon-lysine	440	-0.8023	0.1631	8.75e-07	0.00057350073758139
Haemophilus parainfluenzae	biotin	256	-0.9466	0.1926	8.86e-07	0.000576649548823895
Lachnospiraceae bacterium 1 4 56FAA	ursodeoxycholate sulfate (1)	86	0.5417	0.1103	9.02e-07	0.00058298625771726
Erysipelotrichaceae bacterium 2 2 44A	1-methyladenine	174	-1.3227	0.2694	9.14e-07	0.00058392475881555
Ruminococcus gnavus	ursodeoxycholate sulfate (1)	130	0.4018	0.0819	9.16e-07	0.00058392475881555
Faecalibacterium prausnitzii	cytidine	428	0.5333	0.1089	9.72e-07	0.000601571347003822
Methanobrevibacter smithii	N-acetyl-cadaverine	244	-0.3265	0.0666	9.63e-07	0.000601571347003822
Roseburia intestinalis	N6-dimethylallyladenine	363	1.1311	0.2309	9.66e-07	0.000601571347003822
Roseburia inulinivorans	2'-deoxycytidine	423	0.5531	0.1130	9.76e-07	0.000601571347003822
Subdoligranulum (unclassified)	lysine	464	-0.9789	0.1999	9.71e-07	0.000601571347003822
Erysipelotrichaceae bacterium 2 2 44A	pantothenate (Vitamin B5)	168	-1.0649	0.2180	1.03e-06	0.000630678329914692
Akkermansia muciniphila	lysine	446	-1.034	0.2117	1.05e-06	0.000638722390090646
Roseburia inulinivorans	pyrraline	431	0.4149	0.0851	1.08e-06	0.000652705551877417
Subdoligranulum (unclassified)	valine	465	-1.1476	0.2360	1.16e-06	0.000696531181525578
Subdoligranulum (unclassified)	indolepropionate	449	-0.5102	0.1050	1.19e-06	0.000709964502831526
Flavonifractor plautii	octadecanedioate (C18)	230	-0.7795	0.1605	1.2e-06	0.000711370523631438
Methanobrevibacter (unclassified)	1-methyl-beta-carboline-3-carboxylic acid	160	0.4687	0.0966	1.22e-06	0.000718649314854249
Roseburia inulinivorans	glycerate	441	0.7133	0.1471	1.23e-06	0.000719983028398674
Roseburia intestinalis	galacturonate	395	0.6038	0.1245	1.24e-06	0.000721300070523794
Escherichia coli	nicotinate	385	-0.7723	0.1593	1.25e-06	0.000722600751877173
Akkermansia muciniphila	palmitoyl ethanolamide	446	-0.6162	0.1273	1.29e-06	0.000732082683694488
Methanobrevibacter smithii	pimelate (heptanedioate)	177	0.972	0.2008	1.29e-06	0.000732082683694488
Veillonella (unclassified)	N-formylmethionine	388	0.7336	0.1515	1.29e-06	0.000732082683694488
Roseburia intestinalis	erythronate*	397	0.7157	0.1481	1.35e-06	0.000761489810523653
Flavonifractor plautii	dihomolinolenate (20:3n3 or 3n6)	252	0.5721	0.1184	1.36e-06	0.000762509207860365
Erysipelotrichaceae bacterium 6 1 45	cytidine	203	-0.7994	0.1659	1.45e-06	0.000808101295931622
Subdoligranulum sp 4 3 54A2FAA	gamma-glutamylalanine	239	-0.937	0.1946	1.47e-06	0.000814371047365574
Akkermansia muciniphila	N6-carboxymethyllysine	374	-0.5593	0.1162	1.49e-06	0.000820566600557704
Erysipelotrichaceae bacterium 2 2 44A	N6-acetyllysine	170	-1.3383	0.2783	1.51e-06	0.000826689264888751
Subdoligranulum (unclassified)	N6-carboxymethyllysine	392	-0.5244	0.1091	1.53e-06	0.000832740319110662
Akkermansia muciniphila	linoleoyl ethanolamide	430	-0.4332	0.0902	1.58e-06	0.000854954322151234
Faecalibacterium prausnitzii	glycerate	461	0.7499	0.1563	1.59e-06	0.000855392214904219
Flavonifractor plautii	12-hydroxystearate	199	-0.74	0.1543	1.61e-06	0.000861173981122216
Akkermansia muciniphila	pyrraline	441	-0.4489	0.0937	1.65e-06	0.000877526353079639
Rothia (unclassified)	glycerophosphoethanolamine	63	0.2734	0.0571	1.66e-06	0.000877828531575878
Subdoligranulum (unclassified)	4-imidazoleacetate	454	-0.4895	0.1022	1.68e-06	0.000883385542905029
Akkermansia muciniphila	glucose	436	-0.5554	0.1160	1.69e-06	0.000883651409340494
Subdoligranulum (unclassified)	cis-urocanate	460	-0.8323	0.1739	1.71e-06	0.00088911380111421
Eubacterium rectale	N-acetylhistidine	449	0.9389	0.1963	1.74e-06	0.000899686109470539
Subdoligranulum (unclassified)	N-formylmethionine	462	-0.6613	0.1384	1.76e-06	0.000904999553820622
Faecalibacterium prausnitzii	riboflavin (Vitamin B2)	462	1.0753	0.2251	1.78e-06	0.000910254608672352
Roseburia intestinalis	3-hydroxyphenylacetate	307	0.7255	0.1519	1.79e-06	0.000910366385501563
Akkermansia muciniphila	stearoyl ethanolamide	447	-0.586	0.1229	1.87e-06	0.000945884384207219
Akkermansia muciniphila	dimethylarginine (ADMA + SDMA)	390	-0.4371	0.0917	1.89e-06	0.000950833222870075
Clostridium hathewayi	pseudouridine	204	-1.1017	0.2315	1.95e-06	0.000965363855539738
Methanobrevibacter (unclassified)	saccharopine	156	0.7483	0.1573	1.95e-06	0.000965363855539738
Oscillibacter (unclassified)	3-phenylpropionate (hydrocinnamate)	418	-0.5371	0.1129	1.95e-06	0.000965363855539738
Roseburia inulinivorans	mannose	422	0.6524	0.1372	1.97e-06	0.00097010489089051
Akkermansia muciniphila	N-formylmethionine	444	-0.6964	0.1466	2.05e-06	0.000988577733293517
Holdemania filiformis	3-hydroxypropanoate	99	0.2077	0.0437	2.05e-06	0.000988577733293517
Roseburia inulinivorans	linoleoyl ethanolamide	419	0.3966	0.0835	2.04e-06	0.000988577733293517
Subdoligranulum (unclassified)	tyrosine	464	-1.2706	0.2676	2.05e-06	0.000988577733293517
Veillonella (unclassified)	glycerate	396	0.7672	0.1617	2.1e-06	0.0010074693369471
Clostridium bolteae	dihomolinolenate (20:3n3 or 3n6)	223	0.5296	0.1118	2.15e-06	0.00102616718056321
Bacteroides ovatus	homocitrulline	414	0.6862	0.1449	2.19e-06	0.00103992571063009
Akkermansia muciniphila	3-(3-hydroxyphenyl)propionate	436	-0.2972	0.0629	2.27e-06	0.00106100913599629
Roseburia inulinivorans	stearoyl ethanolamide	436	0.5379	0.1138	2.28e-06	0.00106100913599629
Subdoligranulum (unclassified)	trimethylamine N-oxide	464	-0.6836	0.1446	2.27e-06	0.00106100913599629
Veillonella (unclassified)	N6-dimethylallyladenine	355	1.0154	0.2148	2.28e-06	0.00106100913599629
Subdoligranulum (unclassified)	dihydroferulic acid	452	-0.4392	0.0931	2.37e-06	0.0010974040552986
Akkermansia muciniphila	maltose	430	-0.4248	0.0901	2.44e-06	0.00112422368066308
Roseburia intestinalis	stearoyl ethanolamide	401	0.6089	0.1292	2.46e-06	0.00112688878823135
Roseburia inulinivorans	indoleacetate	436	0.3995	0.0848	2.47e-06	0.00112688878823135
Flavonifractor plautii	docosapentaenoate (DPA; 22:5n3)	248	0.4416	0.0938	2.51e-06	0.00113955196035545
Akkermansia muciniphila	docosapentaenoate (DPA; 22:5n3)	427	-0.3506	0.0745	2.55e-06	0.00114652652631178
Veillonella (unclassified)	nicotinate	389	0.746	0.1585	2.54e-06	0.00114652652631178
Faecalibacterium prausnitzii	N6-dimethylallyladenine	413	0.9769	0.2078	2.58e-06	0.00115443807813362
Methanobrevibacter smithii	N-acetylputrescine	288	-0.4095	0.0872	2.64e-06	0.00117563339168564
Roseburia inulinivorans	erythronate*	432	0.5914	0.1260	2.67e-06	0.00117772278752394
Subdoligranulum sp 4 3 54A2FAA	pantothenate (Vitamin B5)	241	-0.8044	0.1713	2.66e-06	0.00117772278752394
Methanobrevibacter (unclassified)	azelate (nonanedioate; C9)	188	0.9234	0.1969	2.75e-06	0.00120599012245687
Ruminococcus sp 5 1 39BFAA	homocitrulline	330	0.6981	0.1489	2.76e-06	0.00120599012245687
Coprococcus sp ART55 1	4-androsten-3beta,17beta-diol monosulfate (2)	56	-1.0526	0.2246	2.78e-06	0.00120905287672966
Veillonella parvula	pantothenate (Vitamin B5)	371	0.7795	0.1664	2.81e-06	0.00121641602290884
Subdoligranulum (unclassified)	N-propionylmethionine	437	-0.4597	0.0982	2.84e-06	0.00122371099180859
Akkermansia muciniphila	tryptophan	443	-1.0129	0.2164	2.86e-06	0.00122664974086401
Bacteroides clarus	stigmasterol	51	0.7961	0.1706	3.06e-06	0.00127711744007106
Eggerthella (unclassified)	N-acetylmuramate	327	-0.7677	0.1645	3.05e-06	0.00127711744007106
Escherichia coli	gluconate	351	0.4455	0.0955	3.06e-06	0.00127711744007106
Roseburia intestinalis	mannose	383	0.7594	0.1627	3.05e-06	0.00127711744007106
Subdoligranulum (unclassified)	ursodeoxycholate sulfate (1)	196	-0.2907	0.0623	3.05e-06	0.00127711744007106
Veillonella parvula	indolepropionate	364	0.597	0.1279	3.06e-06	0.00127711744007106
Erysipelotrichaceae bacterium 2 2 44A	benzoate	168	-1.4522	0.3113	3.08e-06	0.00127972593157447
Flavonifractor plautii	cholesterol	248	0.6244	0.1339	3.11e-06	0.00128644772434638
Subdoligranulum (unclassified)	nicotinate	462	-0.6738	0.1446	3.15e-06	0.00129151355529342
Subdoligranulum (unclassified)	glycylleucine	463	-0.6993	0.1500	3.15e-06	0.00129151355529342
Holdemania filiformis	5alpha-pregnan-3beta,20alpha-diol disulfate	56	1.642	0.3527	3.23e-06	0.00131274783929672
Olsenella (unclassified)	lactosyl-N-palmitoyl-sphingosine	55	-0.9307	0.1999	3.23e-06	0.00131274783929672
Eubacterium rectale	N-acetylarginine	450	0.7656	0.1645	3.25e-06	0.00131513336841645
Oscillibacter (unclassified)	1-oleoyl-GPI (18:1)*	54	-0.6177	0.1328	3.28e-06	0.00132152729022094
Erysipelotrichaceae bacterium 21 3	N-acetylglutamate	221	-1.2701	0.2731	3.32e-06	0.00132616155843223
Methanobrevibacter smithii	threonate	287	-0.6517	0.1401	3.31e-06	0.00132616155843223
Alistipes putredinis	2-keto-3-deoxy-gluconate	398	0.5468	0.1177	3.36e-06	0.00133071694548247
Methanobrevibacter smithii	sebacate (decanedioate)	288	0.9067	0.1951	3.36e-06	0.00133071694548247
Subdoligranulum (unclassified)	malonate	465	-0.6181	0.1332	3.5e-06	0.00138028991078911
Clostridium bolteae	docosapentaenoate (DPA; 22:5n3)	217	0.4142	0.0894	3.58e-06	0.0014038857431176
Methanobrevibacter smithii	3-methylglutaconate	190	-0.717	0.1547	3.59e-06	0.0014038857431176
Akkermansia muciniphila	7-methylguanine	443	-0.6146	0.1327	3.64e-06	0.0014174826598497
Methanobrevibacter smithii	1-methylurate	181	-0.3597	0.0778	3.82e-06	0.00148137971473166
Flavonifractor plautii	1-methylurate	184	0.3957	0.0857	3.85e-06	0.00148681850971308
Akkermansia muciniphila	N-acetylmethionine	443	-0.5889	0.1276	3.94e-06	0.00149064897868542
Alistipes senegalensis	2-keto-3-deoxy-gluconate	287	0.6697	0.1451	3.93e-06	0.00149064897868542
Dorea longicatena	3-phenylpropionate (hydrocinnamate)	414	0.5643	0.1222	3.88e-06	0.00149064897868542
Roseburia intestinalis	lysine	398	1.0618	0.2300	3.91e-06	0.00149064897868542
Roseburia intestinalis	sedoheptulose	396	0.727	0.1575	3.91e-06	0.00149064897868542
Methanobrevibacter smithii	N6,N6,N6-trimethyllysine	283	-0.6012	0.1305	4.08e-06	0.00153116768352606
Oscillibacter (unclassified)	1-methyladenine	448	-0.8628	0.1872	4.07e-06	0.00153116768352606
Veillonella (unclassified)	pantothenate (Vitamin B5)	386	0.7045	0.1532	4.27e-06	0.00159603643017831
Roseburia inulinivorans	gamma-glutamyl-epsilon-lysine	429	0.7041	0.1532	4.29e-06	0.00159709796260494
Akkermansia muciniphila	N6,N6,N6-trimethyllysine	429	-0.5225	0.1137	4.32e-06	0.00160185904365135
Subdoligranulum (unclassified)	D-urobilin	434	-0.4257	0.0927	4.36e-06	0.00161027563107206
Flavonifractor plautii	sphingosine	259	0.5031	0.1096	4.38e-06	0.00161126829473121
Ruminococcus sp 5 1 39BFAA	gamma-glutamyl-epsilon-lysine	327	0.8917	0.1943	4.44e-06	0.00162690998888781
Akkermansia muciniphila	methionine	442	-1.1294	0.2462	4.49e-06	0.00163877916086114
Clostridium nexile	glutamate	115	-2.2422	0.4890	4.54e-06	0.00164775464836614
Subdoligranulum (unclassified)	N6-carboxyethyllysine	414	-0.4884	0.1065	4.55e-06	0.00164775464836614
Faecalibacterium prausnitzii	N-methylglutamate	392	0.6955	0.1518	4.58e-06	0.00165219020905175
Eubacterium ramulus	2-hydroxybutyrate/2-hydroxyisobutyrate	368	0.5791	0.1264	4.65e-06	0.00167096541434084
Erysipelotrichaceae bacterium 6 1 45	galacturonate	216	-0.7312	0.1597	4.67e-06	0.00167169793019658
Escherichia coli	sedoheptulose	387	-0.7046	0.1540	4.78e-06	0.00169509497746055
Eubacterium eligens	adenine	421	0.571	0.1248	4.77e-06	0.00169509497746055
Subdoligranulum (unclassified)	N-acetyl-cadaverine	403	-0.248	0.0542	4.79e-06	0.00169509497746055
Methanobrevibacter (unclassified)	9,10-DiHOME	164	-0.9107	0.1992	4.82e-06	0.00169697081835576
Subdoligranulum (unclassified)	N-delta-acetylornithine	468	-0.5851	0.1280	4.85e-06	0.00169697081835576
Subdoligranulum (unclassified)	N-acetylhistamine	245	-0.3479	0.0761	4.85e-06	0.00169697081835576
Methanobrevibacter smithii	erythronate*	288	-0.7452	0.1631	4.92e-06	0.00171501575303954
Clostridium bolteae	stearoyl ethanolamide	231	0.6607	0.1447	4.97e-06	0.00171956414462322
Methanobrevibacter smithii	3b-hydroxy-5-cholenoic acid	252	0.8331	0.1824	4.97e-06	0.00171956414462322
Akkermansia muciniphila	2-hydroxybutyrate/2-hydroxyisobutyrate	445	-0.541	0.1186	5.08e-06	0.00175111319391201
Roseburia intestinalis	threonate	391	0.5985	0.1313	5.14e-06	0.00176525764194372
Erysipelotrichaceae bacterium 6 1 45	N-acetylhistidine	222	-1.286	0.2824	5.25e-06	0.00179640672212994
Ruminococcus gnavus	D-urobilin	251	0.5597	0.1230	5.36e-06	0.00182732760392652
Subdoligranulum (unclassified)	pyrraline	459	-0.3983	0.0876	5.39e-06	0.00183084877801895
Akkermansia muciniphila	histidine	445	-0.8821	0.1940	5.42e-06	0.00183434434357253
Akkermansia muciniphila	N-delta-acetylornithine	450	-0.6076	0.1337	5.53e-06	0.00185805957377272
Alistipes shahii	N-acetylhistamine	205	-0.42	0.0924	5.53e-06	0.00185805957377272
Veillonella (unclassified)	glucose	380	0.5338	0.1176	5.62e-06	0.00188150679802447
Subdoligranulum (unclassified)	sphinganine	450	-0.4287	0.0945	5.7e-06	0.00190145006450948
Roseburia intestinalis	palmitoyl ethanolamide	399	0.6319	0.1395	5.88e-06	0.00195449051367738
Roseburia inulinivorans	maltose	421	0.384	0.0848	5.93e-06	0.0019640957034582
Subdoligranulum (unclassified)	sphingosine	457	-0.3706	0.0819	6e-06	0.0019802335498251
Methanobrevibacter smithii	histidine	292	-1.052	0.2327	6.17e-06	0.00202914461877661
Holdemania (unclassified)	homocitrulline	263	0.781	0.1729	6.23e-06	0.00204166262578975
Haemophilus parainfluenzae	cysteine s-sulfate	231	0.8661	0.1919	6.36e-06	0.00207619871416278
Veillonella parvula	biotin	354	-0.7944	0.1760	6.38e-06	0.00207619871416278
Clostridium hathewayi	cis-4-hydroxycyclohexylacetic acid	193	-1.4047	0.3113	6.42e-06	0.00207793882323835
Eubacterium rectale	stachydrine	423	0.3529	0.0782	6.43e-06	0.00207793882323835
Ruminococcus gnavus	N-acetylasparagine	265	0.8989	0.1993	6.46e-06	0.00208041007058096
Oscillibacter (unclassified)	12-hydroxystearate	344	-0.5511	0.1223	6.57e-06	0.00210853902707067
Blautia hydrogenotrophica	3-hydroxylaurate	77	0.9983	0.2216	6.65e-06	0.00211959587670492
Methanobrevibacter smithii	dihomolinolenate (20:3n3 or 3n6)	285	-0.4995	0.1109	6.63e-06	0.00211959587670492
Subdoligranulum (unclassified)	cholate	420	-0.3008	0.0668	6.78e-06	0.00215365605115108
Erysipelotrichaceae bacterium 2 2 44A	N-acetylglutamate	174	-1.3133	0.2921	6.93e-06	0.00218637921868995
Eubacterium rectale	N2-acetyllysine	449	0.7927	0.1763	6.92e-06	0.00218637921868995
Flavonifractor plautii	mevalonate	230	0.636	0.1415	6.98e-06	0.00219359204677596
Rothia (unclassified)	kynurenate	61	-0.1855	0.0413	7e-06	0.00219359204677596
Erysipelotrichaceae bacterium 2 2 44A	gamma-glutamylalanine	168	-0.9813	0.2185	7.09e-06	0.00220578215115018
Scardovia wiggsiae	succinylcarnitine (C4)	83	1.1401	0.2539	7.11e-06	0.00220578215115018
Veillonella parvula	1-methyladenine	380	0.9218	0.2053	7.11e-06	0.00220578215115018
Roseburia intestinalis	ribose	311	0.8091	0.1805	7.35e-06	0.00227266338799695
Erysipelotrichaceae bacterium 6 1 45	pantothenate (Vitamin B5)	216	-0.9437	0.2106	7.43e-06	0.00227472815110008
Escherichia (unclassified)	guanosine	175	-0.607	0.1355	7.43e-06	0.00227472815110008
Oscillibacter (unclassified)	gamma-glutamylleucine	440	-0.7132	0.1592	7.43e-06	0.00227472815110008
Bilophila (unclassified)	uracil	395	-0.9102	0.2033	7.56e-06	0.00229940060432633
Haemophilus parainfluenzae	linoleamide (18:2n6)	262	0.5313	0.1187	7.56e-06	0.00229940060432633
Bacteroides xylanisolvens	tryptophan betaine	53	-0.2189	0.0489	7.72e-06	0.00232977671062004
Ruminococcus flavefaciens	palmitoyl sphingomyelin (d18:1/16:0)	54	1.2051	0.2695	7.76e-06	0.00232977671062004
Subdoligranulum (unclassified)	3-ketosphinganine	392	-0.7614	0.1703	7.75e-06	0.00232977671062004
Subdoligranulum sp 4 3 54A2FAA	N2-acetyllysine	244	-0.9651	0.2158	7.75e-06	0.00232977671062004
Erysipelotrichaceae bacterium 21 3	3-phenylpropionate (hydrocinnamate)	208	-0.6999	0.1568	8.12e-06	0.0023991629585881
Haemophilus parainfluenzae	N6,N6,N6-trimethyllysine	263	0.6163	0.1381	8.08e-06	0.0023991629585881
Methanobrevibacter smithii	4-acetamidobutanoate	289	-0.5912	0.1325	8.09e-06	0.0023991629585881
Roseburia inulinivorans	3-(3-hydroxyphenyl)propionate	427	0.262	0.0587	8.11e-06	0.0023991629585881
Subdoligranulum (unclassified)	isoleucine	465	-1.2567	0.2815	8.03e-06	0.0023991629585881
Eubacterium ramulus	asparagine	353	0.4948	0.1109	8.15e-06	0.00240040652297628
Subdoligranulum sp 4 3 54A2FAA	pseudouridine	244	-0.9281	0.2081	8.22e-06	0.0024133862133736
Akkermansia muciniphila	uridine	432	-0.5078	0.1139	8.28e-06	0.00241576077821297
Faecalibacterium prausnitzii	skatol	232	-0.5574	0.1250	8.28e-06	0.00241576077821297
Eubacterium eligens	maltose	414	0.4303	0.0965	8.33e-06	0.00241926731728477
Eubacterium ramulus	gamma-glutamyl-epsilon-lysine	364	0.7813	0.1753	8.37e-06	0.00241926731728477
Methanobrevibacter smithii	sphingosine	288	-0.4516	0.1013	8.37e-06	0.00241926731728477
Clostridium scindens	asparagine	87	1.0221	0.2296	8.48e-06	0.00243989145443681
Holdemania filiformis	pregnen-diol disulfate*	69	0.7503	0.1685	8.51e-06	0.00243989145443681
Roseburia hominis	glycerophosphoglycerol	403	0.6587	0.1480	8.52e-06	0.00243989145443681
Lachnospiraceae bacterium 1 4 56FAA	12-hydroxystearate	96	-0.923	0.2076	8.71e-06	0.00247148843991434
Ruminococcus gnavus	tryptophan	265	1.134	0.2550	8.69e-06	0.00247148843991434
Subdoligranulum (unclassified)	indoleacetate	464	-0.381	0.0856	8.66e-06	0.00247148843991434
Ruminococcus torques	sphinganine	446	0.4293	0.0966	8.79e-06	0.00248660755756609
Ruminococcus gnavus	palmitoylcarnitine (C16)	203	0.5426	0.1221	8.83e-06	0.0024903537136755
Subdoligranulum (unclassified)	palmitoylcarnitine (C16)	342	-0.4243	0.0955	8.86e-06	0.00249126542241139
Roseburia inulinivorans	sphingosine	429	0.3628	0.0818	9.11e-06	0.00255384517779703
Erysipelotrichaceae bacterium 6 1 45	1-methyladenine	222	-1.1387	0.2568	9.23e-06	0.00256431377984964
Eubacterium siraeum	3-methylglutaconate	267	-0.7143	0.1610	9.19e-06	0.00256431377984964
Roseburia inulinivorans	dimethylarginine (ADMA + SDMA)	385	0.3936	0.0888	9.21e-06	0.00256431377984964
Akkermansia muciniphila	galacturonate	442	-0.4992	0.1126	9.34e-06	0.00258499805115448
Oscillibacter (unclassified)	docosapentaenoate (DPA; 22:5n3)	425	0.3386	0.0764	9.36e-06	0.00258499805115448
Subdoligranulum (unclassified)	glycocholenate sulfate*	272	-0.4913	0.1109	9.48e-06	0.00260269280371703
Subdoligranulum sp 4 3 54A2FAA	N-acetyltyrosine	246	-0.9749	0.2201	9.48e-06	0.00260269280371703
Methanobrevibacter smithii	9,10-DiHOME	246	-0.6569	0.1484	9.53e-06	0.00260872473324165
Faecalibacterium prausnitzii	nicotinate ribonucleoside	459	0.5714	0.1291	9.57e-06	0.00261199193072092
Escherichia coli	pantothenate (Vitamin B5)	382	-0.6943	0.1570	9.73e-06	0.00263611437297527
Methanobrevibacter (unclassified)	dodecanedioate (C12)	185	0.709	0.1603	9.79e-06	0.00263611437297527
Roseburia intestinalis	glutamate	403	1.2464	0.2818	9.7e-06	0.00263611437297527
Ruminococcus gnavus	uridine	256	0.6367	0.1440	9.8e-06	0.00263611437297527
Subdoligranulum (unclassified)	docosapentaenoate (DPA; 22:5n3)	446	-0.3029	0.0685	9.76e-06	0.00263611437297527
Bifidobacterium bifidum	dihydrocaffeate	73	0.778	0.1761	9.95e-06	0.00266145658705147
Clostridium nexile	1-methyladenine	114	-1.473	0.3334	9.96e-06	0.00266145658705147
Subdoligranulum (unclassified)	gamma-glutamyl-epsilon-lysine	457	-0.6776	0.1534	9.98e-06	0.00266145658705147
Eubacterium eligens	3-hydroxypalmitate	58	0.6019	0.1363	1.01e-05	0.00268576247457708
Methanobrevibacter smithii	trigonelline (N'-methylnicotinate)	280	-0.3813	0.0864	1.02e-05	0.00270462667745343
Alistipes senegalensis	agmatine	67	-0.702	0.1592	1.03e-05	0.00271566872937771
Erysipelotrichaceae bacterium 6 1 45	choline	214	-0.8868	0.2010	1.03e-05	0.00271566872937771
Faecalibacterium prausnitzii	2'-deoxycytidine	442	0.5357	0.1215	1.05e-05	0.00275280354039067
Methanobrevibacter smithii	tryptophan	290	-1.1319	0.2568	1.05e-05	0.00275280354039067
Clostridium nexile	pantothenate (Vitamin B5)	112	-1.2862	0.2921	1.06e-05	0.00275573283386276
Subdoligranulum (unclassified)	taurocholate	255	-0.458	0.1040	1.06e-05	0.00275573283386276
Subdoligranulum (unclassified)	1-methylurate	300	-0.2758	0.0626	1.06e-05	0.00275573283386276
Akkermansia muciniphila	serine	444	-1.1676	0.2652	1.07e-05	0.00276627625613068
Methanobrevibacter (unclassified)	picolinate	184	-0.8805	0.2000	1.07e-05	0.00276627625613068
Eubacterium rectale	ribose	348	0.7315	0.1662	1.08e-05	0.00278439487504494
Roseburia intestinalis	tyrosine	398	1.381	0.3140	1.09e-05	0.00279469324400937
Roseburia inulinivorans	p-cresol sulfate	433	0.4276	0.0972	1.09e-05	0.00279469324400937
Methanobrevibacter smithii	saccharopine	250	0.5587	0.1271	1.1e-05	0.00281258446499884
Clostridium leptum	gamma-glutamylisoleucine*	358	-0.7489	0.1704	1.11e-05	0.00281495325052795
Subdoligranulum (unclassified)	glucose	454	-0.4774	0.1087	1.11e-05	0.00281495325052795
Subdoligranulum sp 4 3 54A2FAA	glutamate	245	-1.3853	0.3152	1.11e-05	0.00281495325052795
Rothia (unclassified)	N6-dimethylallyladenine	56	1.2911	0.2940	1.12e-05	0.00283259494735852
Ruminococcus sp 5 1 39BFAA	N-methylalanine	324	0.7828	0.1787	1.19e-05	0.00299336384977616
Subdoligranulum sp 4 3 54A2FAA	riboflavin (Vitamin B2)	245	-1.3685	0.3125	1.19e-05	0.00299336384977616
Clostridium scindens	harmane	67	-0.42	0.0959	1.2e-05	0.0030103820002732
Eggerthella (unclassified)	stigmasterol	108	1.1151	0.2550	1.23e-05	0.00306909655537237
Escherichia (unclassified)	asparagine	180	-0.6115	0.1399	1.23e-05	0.00306909655537237
Erysipelotrichaceae bacterium 2 2 44A	N-acetylalanine	171	-1.2099	0.2774	1.29e-05	0.00321020214240364
Methanobrevibacter smithii	paraxanthine	237	-0.4629	0.1062	1.31e-05	0.00325127945767284
Erysipelotrichaceae bacterium 6 1 45	indolepropionate	213	-0.7374	0.1693	1.32e-05	0.00326738535721142
Roseburia inulinivorans	pentadecanoate (15:0)	339	-0.6713	0.1543	1.35e-05	0.00333278033783562
Clostridium hathewayi	glutamate	207	-1.5714	0.3615	1.38e-05	0.00338886406442365
Subdoligranulum (unclassified)	cysteine sulfinic acid	458	-0.7327	0.1686	1.38e-05	0.00338886406442365
Butyrivibrio crossotus	2-methylserine	55	0.5329	0.1227	1.4e-05	0.00341993090757196
Dorea formicigenerans	beta-hydroxyisovalerate	315	0.7494	0.1725	1.4e-05	0.00341993090757196
Erysipelotrichaceae bacterium 6 1 45	1-stearoyl-GPC (18:0)	191	-0.6976	0.1607	1.43e-05	0.00348407059905092
Roseburia inulinivorans	beta-alanine	422	0.5057	0.1166	1.45e-05	0.00352357484126843
Akkermansia muciniphila	phytosphingosine	444	-0.5635	0.1300	1.47e-05	0.00353525415910637
Oscillibacter (unclassified)	azelate (nonanedioate; C9)	440	-0.5449	0.1257	1.47e-05	0.00353525415910637
Roseburia inulinivorans	malate	430	0.5618	0.1296	1.47e-05	0.00353525415910637
Ruminococcus sp 5 1 39BFAA	glycylisoleucine	329	0.8917	0.2058	1.47e-05	0.00353525415910637
Oscillibacter (unclassified)	5-oxoproline	442	-0.618	0.1426	1.48e-05	0.00355013004448026
Subdoligranulum (unclassified)	3-aminoisobutyrate	231	-0.5405	0.1248	1.49e-05	0.00356492944715301
Clostridium nexile	gamma-glutamylalanine	113	-1.1199	0.2588	1.51e-05	0.00360351730848942
Veillonella parvula	glycerate	380	0.7367	0.1703	1.52e-05	0.00361810447057558
Subdoligranulum (unclassified)	saccharopine	385	0.4434	0.1025	1.53e-05	0.00363261720836539
Faecalibacterium prausnitzii	glycerophosphoglycerol	424	0.6323	0.1462	1.54e-05	0.00364705608998323
Akkermansia muciniphila	hydroxyproline	448	-0.6375	0.1476	1.56e-05	0.00367571452843485
Veillonella (unclassified)	indolepropionate	377	0.5045	0.1168	1.56e-05	0.00367571452843485
Lachnospiraceae bacterium 1 4 56FAA	glutamine	138	1.4571	0.3374	1.57e-05	0.00368993519296955
Escherichia (unclassified)	glucose	183	-0.8507	0.1971	1.58e-05	0.00370408421687688
Oscillibacter (unclassified)	gamma-glutamylphenylalanine	435	-0.7351	0.1703	1.59e-05	0.00370884343805589
Rothia dentocariosa	ursodeoxycholate sulfate (1)	56	-0.1035	0.0240	1.59e-05	0.00370884343805589
Methanobrevibacter (unclassified)	cytosine	189	-0.8004	0.1855	1.6e-05	0.00372283907367119
Lachnospiraceae bacterium 1 4 56FAA	docosapentaenoate (DPA; 22:5n3)	135	0.5348	0.1240	1.61e-05	0.00373676490561759
Dialister invisus	methylsuccinate	274	0.6151	0.1427	1.62e-05	0.00374131470182837
Erysipelotrichaceae bacterium 6 1 45	myo-inositol	216	-0.873	0.2025	1.62e-05	0.00374131470182837
Clostridium hathewayi	N-acetyltyrosine	204	-1.0775	0.2500	1.63e-05	0.00375509139237874
Erysipelotrichaceae bacterium 2 2 44A	beta-hydroxyisovalerate	124	-1.2889	0.2991	1.64e-05	0.00376880004988936
Clostridium bolteae	oleoyl ethanolamide	219	0.505	0.1173	1.67e-05	0.00380020858987218
Clostridium innocuum	N-acetylmuramate	110	-1.1755	0.2731	1.67e-05	0.00380020858987218
Flavonifractor plautii	tryptophan	257	1.1631	0.2701	1.66e-05	0.00380020858987218
Roseburia intestinalis	docosapentaenoate (DPA; 22:5n3)	380	0.3453	0.0802	1.67e-05	0.00380020858987218
Bacteroides uniformis	2-(4-hydroxyphenyl)propionate	131	0.9319	0.2165	1.68e-05	0.00380436109718224
Bifidobacterium dentium	digalacturonic acid	77	0.894	0.2077	1.68e-05	0.00380436109718224
Akkermansia muciniphila	N-acetylhistidine	448	-0.8387	0.1950	1.7e-05	0.0038310087319861
Subdoligranulum (unclassified)	1,3,7-trimethylurate	433	0.3016	0.0701	1.7e-05	0.0038310087319861
Faecalibacterium prausnitzii	glycerol 3-phosphate	459	0.6357	0.1481	1.77e-05	0.0039791214736703
Ruminococcus sp 5 1 39BFAA	octadecanedioate (C18)	297	-0.6419	0.1496	1.78e-05	0.00399195997056309
Roseburia intestinalis	arabinose	365	0.6001	0.1400	1.81e-05	0.00404948240585629
Veillonella parvula	N-delta-acetylornithine	378	0.6206	0.1448	1.83e-05	0.00408440977507091
Akkermansia muciniphila	phenylalanine	444	-1.3019	0.3039	1.84e-05	0.00409690424375299
Lachnospiraceae bacterium 5 1 57FAA	margarate (17:0)	70	0.5064	0.1183	1.88e-05	0.00417597700387938
Erysipelotrichaceae bacterium 2 2 44A	riboflavin (Vitamin B2)	175	-1.7558	0.4104	1.89e-05	0.00417824575370461
Oscillibacter (unclassified)	gamma-glutamylalanine	441	-0.6812	0.1592	1.89e-05	0.00417824575370461
Coprobacter fastidiosus	caffeine	153	0.7741	0.1811	1.92e-05	0.0042345088989625
Subdoligranulum (unclassified)	ornithine	458	-0.485	0.1135	1.94e-05	0.004268503429623
Eubacterium rectale	13-methylmyristate	427	-0.7014	0.1644	1.98e-05	0.00433601256815822
Roseburia inulinivorans	N-formylmethionine	434	0.5897	0.1382	1.98e-05	0.00433601256815822
Bacteroides cellulosilyticus	2-methylmalonyl carnitine	245	0.6972	0.1636	2.03e-05	0.00437347414325956
Bifidobacterium dentium	ursodeoxycholate sulfate (1)	60	0.259	0.0608	2.02e-05	0.00437347414325956
Clostridium nexile	gamma-glutamylleucine	112	-1.1673	0.2739	2.03e-05	0.00437347414325956
Erysipelotrichaceae bacterium 2 2 44A	gamma-glutamylmethionine	166	-0.9603	0.2254	2.03e-05	0.00437347414325956
Ruminococcus sp 5 1 39BFAA	dihomolinolenate (20:3n3 or 3n6)	321	0.4641	0.1088	2.01e-05	0.00437347414325956
Veillonella (unclassified)	hypoxanthine	383	0.6239	0.1464	2.02e-05	0.00437347414325956
Veillonella parvula	N6-dimethylallyladenine	346	0.9578	0.2247	2.02e-05	0.00437347414325956
Subdoligranulum (unclassified)	O-sulfo-L-tyrosine	350	-0.4319	0.1014	2.06e-05	0.00442785709686066
Lachnospiraceae bacterium 1 1 57FAA	2,4-dihydroxyhydrocinnamate	88	0.6453	0.1516	2.08e-05	0.00446054451223277
Coprococcus eutactus	stigmasterol	52	0.1374	0.0323	2.09e-05	0.00447168601377747
Roseburia inulinivorans	threonate	425	0.4621	0.1086	2.1e-05	0.0044725183379345
Rothia (unclassified)	dimethylarginine (ADMA + SDMA)	52	0.3386	0.0796	2.1e-05	0.0044725183379345
Akkermansia muciniphila	deoxycarnitine	439	-0.4869	0.1145	2.11e-05	0.00448355619032318
Akkermansia muciniphila	trimethylamine N-oxide	446	-0.644	0.1516	2.14e-05	0.00453694511256057
Eubacterium rectale	5-methylthioadenosine (MTA)	62	-0.9783	0.2303	2.16e-05	0.00454826493163449
Roseburia intestinalis	homocitrulline	397	0.6006	0.1414	2.16e-05	0.00454826493163449
Rothia (unclassified)	3-(4-hydroxyphenyl)propionate	62	0.5152	0.1213	2.16e-05	0.00454826493163449
Erysipelotrichaceae bacterium 6 1 45	riboflavin (Vitamin B2)	222	-1.5933	0.3752	2.17e-05	0.00454873918348338
Eubacterium rectale	fructose	441	0.5916	0.1393	2.17e-05	0.00454873918348338
Clostridium nexile	N-acetylglutamate	112	-1.5693	0.3697	2.19e-05	0.00458034695019096
Haemophilus parainfluenzae	uracil	272	0.9626	0.2268	2.2e-05	0.00459094504600708
Subdoligranulum sp 4 3 54A2FAA	N-acetylhistidine	245	-1.0923	0.2574	2.21e-05	0.00460149572304997
Akkermansia muciniphila	saccharopine	370	0.4641	0.1096	2.28e-05	0.00472609860131978
Clostridium hathewayi	xanthine	202	-1.217	0.2874	2.28e-05	0.00472609860131978
Subdoligranulum (unclassified)	2-oxo-1-pyrrolidinepropionate	459	0.7895	0.1865	2.3e-05	0.00475696103857986
Faecalibacterium prausnitzii	N-acetylmuramate	452	0.6384	0.1509	2.32e-05	0.00478768661359045
Roseburia intestinalis	gamma-glutamyl-epsilon-lysine	392	0.7583	0.1792	2.33e-05	0.00479768531064927
Roseburia intestinalis	indolepropionate	385	0.5312	0.1256	2.34e-05	0.00480763986335022
Roseburia inulinivorans	cytosine	433	0.4562	0.1079	2.35e-05	0.00481755056339609
Catenibacterium mitsuokai	N-methylglutamate	62	1.2891	0.3051	2.38e-05	0.00485676058191821
Erysipelotrichaceae bacterium 2 2 44A	N-formylphenylalanine	172	-1.3797	0.3266	2.39e-05	0.00485676058191821
Veillonella (unclassified)	N6,N6,N6-trimethyllysine	378	0.4991	0.1181	2.39e-05	0.00485676058191821
Veillonella parvula	cytidine	353	0.5152	0.1220	2.39e-05	0.00485676058191821
Erysipelotrichaceae bacterium 2 2 44A	nicotinate	171	-0.9216	0.2183	2.43e-05	0.0049272870092707
Alistipes putredinis	glycerol 3-phosphate	430	0.6556	0.1555	2.48e-05	0.00501773962103509
Alistipes shahii	palmitoylcarnitine (C16)	288	-0.5262	0.1248	2.49e-05	0.0050270440853803
Akkermansia muciniphila	1,3-propanediol	385	-0.4617	0.1095	2.5e-05	0.00503630827065908
Subdoligranulum (unclassified)	7-ketodeoxycholate	345	-0.3	0.0712	2.52e-05	0.0050656341607189
Faecalibacterium prausnitzii	indolepropionate	441	0.4819	0.1144	2.53e-05	0.00507477524589877
Burkholderiales bacterium 1 1 47	FMN	57	-0.5008	0.1190	2.58e-05	0.00510900255854877
Eubacterium rectale	glutamate	452	1.119	0.2659	2.57e-05	0.00510900255854877
Haemophilus parainfluenzae	pseudouridine	273	0.8896	0.2114	2.57e-05	0.00510900255854877
Paraprevotella xylaniphila	2'-deoxyadenosine	105	0.8545	0.2031	2.58e-05	0.00510900255854877
Ruminococcus gnavus	I-urobilinogen	108	0.5901	0.1402	2.56e-05	0.00510900255854877
Ruminococcus sp 5 1 39BFAA	myristoleate (14:1n5)	323	0.5788	0.1375	2.57e-05	0.00510900255854877
Coprococcus comes	1-palmitoyl-2-oleoyl-GPI (16:0/18:1)*	58	-1.3242	0.3148	2.6e-05	0.00513767600400483
Lachnospiraceae bacterium 1 4 56FAA	deoxycholic acid sulfate	80	0.3909	0.0930	2.61e-05	0.00514650952451367
Subdoligranulum (unclassified)	alanine	467	-1.0566	0.2513	2.63e-05	0.00517498243327444
Bacteroides intestinalis	2-methylserine	86	0.5691	0.1356	2.69e-05	0.00528187611190692
Butyrivibrio crossotus	adenosine	134	0.8877	0.2117	2.74e-05	0.00536872582203109
Veillonella (unclassified)	mannose	375	0.6389	0.1524	2.75e-05	0.00537699971249779
Rothia (unclassified)	nicotinate	64	0.4682	0.1117	2.76e-05	0.00538523891159984
Butyrivibrio crossotus	dCMP	53	-0.3609	0.0861	2.79e-05	0.00542104437136881
Subdoligranulum variabile	1-oleoyl-2-linoleoyl-glycerol (18:1/18:2)	62	-0.5713	0.1364	2.79e-05	0.00542104437136881
Bilophila (unclassified)	xanthine	392	-0.8473	0.2023	2.8e-05	0.00542914031577049
Eubacterium rectale	ornithine	441	0.5225	0.1248	2.82e-05	0.00545655207263657
Eubacterium rectale	p-cresol sulfate	444	0.4465	0.1067	2.84e-05	0.00547249636088312
Flavonifractor plautii	suberate (octanedioate)	257	-1.1071	0.2645	2.84e-05	0.00547249636088312
Escherichia coli	cysteine	388	-0.9372	0.2243	2.94e-05	0.00565348495691803
Methanobrevibacter (unclassified)	nicotinamide	187	-1.6487	0.3947	2.95e-05	0.00566101817903609
Escherichia (unclassified)	erythronate*	187	-0.83	0.1988	2.99e-05	0.00572597162051279
Eggerthella lenta	octadecanedioate (C18)	182	-0.7302	0.1750	3e-05	0.00573332506212196
Escherichia coli	homocitrulline	386	-0.5423	0.1301	3.05e-05	0.00581693605261124
Porphyromonas bennonis	N6-carboxyethyllysine	50	-0.6128	0.1470	3.06e-05	0.00582407339746107
Eubacterium siraeum	azelate (nonanedioate; C9)	388	0.559	0.1341	3.07e-05	0.00583118161029111
Erysipelotrichaceae bacterium 6 1 45	nicotinate	219	-0.9318	0.2236	3.09e-05	0.00585721626152953
Lachnospiraceae bacterium 3 1 57FAA CT1	pantothenate (Vitamin B5)	235	-0.826	0.1984	3.13e-05	0.00590896871226716
Methanobrevibacter smithii	glycylvaline	291	-0.9407	0.2259	3.13e-05	0.00590896871226716
Roseburia inulinivorans	lysine	435	0.834	0.2004	3.16e-05	0.00595352807327985
Faecalibacterium prausnitzii	pyridoxamine	460	1.0862	0.2610	3.17e-05	0.00596030296138267
Dorea formicigenerans	N-carbamoylalanine	417	0.6419	0.1543	3.2e-05	0.00600457915108257
Lachnospiraceae bacterium 8 1 57FAA	N-acetyltaurine	54	-0.2688	0.0647	3.21e-05	0.00601122405758779
Alistipes finegoldii	phenylalanine	360	-1.4215	0.3419	3.22e-05	0.00601784227772151
Akkermansia muciniphila	cystine	356	-0.5679	0.1367	3.24e-05	0.00604308547028791
Clostridium bolteae	deoxycholic acid sulfate	110	0.3443	0.0829	3.26e-05	0.00606822769008405
Bifidobacterium dentium	dCMP	51	0.444	0.1069	3.27e-05	0.0060746925004515
Eubacterium rectale	homocitrulline	446	0.5467	0.1317	3.29e-05	0.0060996715898298
Eubacterium hallii	2-deoxyribose	444	0.6692	0.1612	3.31e-05	0.00611239947115657
Eubacterium rectale	pyrraline	442	0.3906	0.0941	3.31e-05	0.00611239947115657
Coprobacillus (unclassified)	N-acetylmuramate	178	-0.8886	0.2141	3.33e-05	0.00613715550263618
Roseburia intestinalis	ornithine	394	0.5391	0.1300	3.38e-05	0.00621699410524142
Bifidobacterium bifidum	12-dehydrocholate	58	1.0303	0.2486	3.41e-05	0.00625980337338204
Erysipelotrichaceae bacterium 21 3	allantoin	150	0.6416	0.1548	3.42e-05	0.00626580198423006
Subdoligranulum (unclassified)	phytosphingosine	462	-0.5045	0.1218	3.44e-05	0.00627772863403378
Veillonella (unclassified)	3-hydroxypropanoate	112	0.6962	0.1681	3.44e-05	0.00627772863403378
Akkermansia muciniphila	tyrosine	446	-1.1912	0.2877	3.47e-05	0.00629544424251415
Methanobrevibacter smithii	suberate (octanedioate)	293	0.9653	0.2332	3.47e-05	0.00629544424251415
Subdoligranulum sp 4 3 54A2FAA	N6-acetyllysine	242	-0.9511	0.2297	3.46e-05	0.00629544424251415
Alistipes shahii	4-imidazoleacetate	393	-0.4847	0.1172	3.51e-05	0.00633099086656293
Lachnospiraceae bacterium 5 1 63FAA	4-methylcatechol sulfate	65	-0.2548	0.0616	3.5e-05	0.00633099086656293
Roseburia intestinalis	1-methyladenine	403	0.8208	0.1984	3.51e-05	0.00633099086656293
Clostridium nexile	gamma-glutamylmethionine	112	-1.1312	0.2735	3.53e-05	0.00635474948262056
Eubacterium rectale	indolepropionate	431	0.4899	0.1185	3.54e-05	0.00636044899652318
Faecalibacterium prausnitzii	erythronate*	451	0.557	0.1348	3.6e-05	0.00644337531981553
Methanobrevibacter smithii	octadecanedioate (C18)	268	0.6783	0.1642	3.6e-05	0.00644337531981553
Akkermansia muciniphila	nicotinamide riboside	376	-0.3984	0.0965	3.64e-05	0.00650246364115314
Roseburia inulinivorans	N6,N6,N6-trimethyllysine	420	0.4461	0.1082	3.75e-05	0.00668613339380602
Veillonella parvula	3-methylglutarate/2-methylglutarate	373	-0.778	0.1888	3.78e-05	0.0067267359935359
Roseburia intestinalis	arachidonate (20:4n6)	392	0.4476	0.1087	3.81e-05	0.00676718362151109
Akkermansia muciniphila	suberate (octanedioate)	449	0.8347	0.2027	3.82e-05	0.00677202155305903
Erysipelotrichaceae bacterium 2 2 44A	4-ureidobutyrate	166	-0.8606	0.2091	3.85e-05	0.00681222929355233
Erysipelotrichaceae bacterium 21 3	L-urobilin	197	-0.8294	0.2015	3.87e-05	0.00683462391608516
Erysipelotrichaceae bacterium 6 1 45	1-palmitoyl-GPC (16:0)	209	-0.6484	0.1576	3.88e-05	0.00683930663155504
Oscillibacter (unclassified)	N-acetylphenylalanine	447	-0.6488	0.1577	3.9e-05	0.00686156540043367
Roseburia intestinalis	4-hydroxyphenylacetate	346	0.6363	0.1548	3.93e-05	0.00690130073562632
Flavonifractor plautii	N6-carboxyethyllysine	232	0.575	0.1399	3.94e-05	0.0069058314266782
Haemophilus parainfluenzae	1,2-dilinolenoyl-digalactosylglycerol (18:3/18:3)	75	-1.0715	0.2608	3.99e-05	0.00694118126352713
Roseburia inulinivorans	xanthine	434	0.716	0.1742	3.97e-05	0.00694118126352713
Ruminococcus bromii	sitostanol	369	0.5995	0.1459	3.99e-05	0.00694118126352713
Veillonella parvula	1,3-propanediol	322	0.4705	0.1145	3.99e-05	0.00694118126352713
Eubacterium rectale	N6,N6,N6-trimethyllysine	432	0.4758	0.1158	4e-05	0.00694559528669999
Anaerotruncus (unclassified)	azelate (nonanedioate; C9)	247	0.719	0.1751	4.03e-05	0.00694585253096987
Butyrivibrio crossotus	N-acetylcitrulline	137	0.9901	0.2411	4.03e-05	0.00694585253096987
Methanobrevibacter smithii	salicylate	228	-0.5275	0.1285	4.02e-05	0.00694585253096987
Methanobrevibacter smithii	sphinganine	283	-0.4721	0.1150	4.01e-05	0.00694585253096987
Bacteroides ovatus	N-acetylarginine	418	0.7215	0.1758	4.06e-05	0.00696321462768463
Eubacterium rectale	asparagine	430	0.4375	0.1066	4.07e-05	0.00696321462768463
Roseburia intestinalis	tryptophan	396	0.9521	0.2320	4.06e-05	0.00696321462768463
Veillonella (unclassified)	uracil	391	0.7791	0.1899	4.07e-05	0.00696321462768463
Clostridium ramosum	N-acetyl-1-methylhistidine*	55	-0.7109	0.1733	4.1e-05	0.007001669817455
Erysipelotrichaceae bacterium 6 1 45	N-propionylmethionine	204	-0.6669	0.1626	4.12e-05	0.00701009916980133
Methanobrevibacter smithii	maltose	282	-0.4404	0.1074	4.12e-05	0.00701009916980133
Methanobrevibacter smithii	mevalonate	251	-0.5162	0.1259	4.13e-05	0.00701429077292976
Clostridium nexile	uracil	114	-1.3963	0.3407	4.17e-05	0.00704366557949586
Erysipelotrichaceae bacterium 21 3	spermidine	196	-0.5846	0.1427	4.17e-05	0.00704366557949586
Rothia (unclassified)	methylpalmitate (15 or 2)	62	-0.4708	0.1149	4.17e-05	0.00704366557949586
Subdoligranulum (unclassified)	dihomolinolenate (20:3n3 or 3n6)	452	-0.3428	0.0838	4.3e-05	0.00725009421050097
Eubacterium rectale	N-alpha-acetylornithine	448	0.5924	0.1449	4.33e-05	0.0072743200311355
Subdoligranulum sp 4 3 54A2FAA	isoleucine	244	-1.5006	0.3670	4.33e-05	0.0072743200311355
Lachnospiraceae bacterium 3 1 57FAA CT1	myristate (14:0)	234	0.6403	0.1566	4.34e-05	0.00727798269357342
Akkermansia muciniphila	glycerophosphoglycerol	414	-0.5795	0.1417	4.35e-05	0.00728163218096659
Haemophilus parainfluenzae	indolepropionate	265	0.5596	0.1369	4.38e-05	0.00731868722741465
Streptococcus australis	1-palmitoyl-2-linoleoyl-galactosylglycerol (16:0/18:2)*	90	1.2423	0.3044	4.48e-05	0.00747236516579164
Barnesiella intestinihominis	3-hydroxyoctanoate	52	-0.2896	0.0710	4.5e-05	0.00747891778192874
Faecalibacterium prausnitzii	N-acetylarginine	459	0.6372	0.1562	4.5e-05	0.00747891778192874
Dorea longicatena	uridine	428	0.5191	0.1272	4.52e-05	0.00749876676158369
Roseburia inulinivorans	sulfate*	433	0.4122	0.1011	4.56e-05	0.00755166644837217
Roseburia inulinivorans	riboflavin (Vitamin B2)	442	0.8681	0.2130	4.58e-05	0.00755789138183248
Veillonella (unclassified)	ferulate	378	0.4039	0.0991	4.58e-05	0.00755789138183248
Clostridium innocuum	citrulline	113	-2.1095	0.5176	4.59e-05	0.00756098732219061
Ruminococcus gnavus	mevalonate	237	0.5484	0.1346	4.62e-05	0.00759695959379899
Roseburia inulinivorans	N-acetylarginine	439	0.6089	0.1495	4.65e-05	0.00763280497908776
Burkholderiales bacterium 1 1 47	3-hydroxypropanoate	52	-0.9678	0.2377	4.66e-05	0.00763575267751222
Oscillibacter (unclassified)	1-methylurate	287	0.3029	0.0744	4.67e-05	0.00763869001495803
Subdoligranulum (unclassified)	uridine	450	-0.4437	0.1090	4.68e-05	0.00764161704595666
Veillonella (unclassified)	cytosine	387	0.4997	0.1228	4.69e-05	0.00764453382465758
Desulfovibrio desulfuricans	azelate (nonanedioate; C9)	139	0.8239	0.2025	4.73e-05	0.0076962538542241
Methanobrevibacter smithii	biotin	276	0.8799	0.2163	4.74e-05	0.00769906510000064
Subdoligranulum (unclassified)	N-acetylalanine	465	-0.693	0.1704	4.77e-05	0.00773429546228728
Roseburia inulinivorans	erythrose	400	0.5526	0.1359	4.81e-05	0.00778558954102541
Olsenella (unclassified)	tyrosol	71	-0.7911	0.1947	4.83e-05	0.00780438920392008
Subdoligranulum sp 4 3 54A2FAA	pyridoxamine	246	-1.2867	0.3167	4.85e-05	0.00782312370333852
Bifidobacterium bifidum	ribulose/xylulose	78	1.0311	0.2538	4.86e-05	0.00782569113237111
Roseburia inulinivorans	arabonate/xylonate	436	0.5322	0.1312	4.98e-05	0.00800506847447433
Ruminococcus gnavus	thymidine	263	0.6906	0.1703	5.01e-05	0.00803940679271236
Subdoligranulum sp 4 3 54A2FAA	valine	242	-1.2791	0.3155	5.03e-05	0.00805760780575134
Akkermansia muciniphila	N-propionylmethionine	419	-0.4287	0.1058	5.06e-05	0.00809173784913069
Akkermansia muciniphila	6-hydroxynicotinate	437	-0.4968	0.1226	5.1e-05	0.00812777366255269
Subdoligranulum (unclassified)	N-methylalanine	454	-0.6006	0.1483	5.1e-05	0.00812777366255269
Oscillibacter (unclassified)	octadecanedioate (C18)	401	-0.5649	0.1395	5.14e-05	0.00816356349772608
Ruminococcus sp 5 1 39BFAA	tyrosine	330	1.3367	0.3301	5.14e-05	0.00816356349772608
Blautia hydrogenotrophica	vanillate	72	-0.3569	0.0882	5.15e-05	0.00816551159685121
Flavonifractor plautii	dimethylarginine (ADMA + SDMA)	218	0.4893	0.1209	5.18e-05	0.00819910986463299
Bacteroides thetaiotaomicron	N-acetylarginine	390	0.7654	0.1891	5.2e-05	0.0082028657555467
Escherichia coli	N-acetylaspartate (NAA)	390	-0.5621	0.1389	5.2e-05	0.0082028657555467
Roseburia intestinalis	cytosine	395	0.4965	0.1228	5.24e-05	0.00825197831896661
Akkermansia muciniphila	thymidine	437	-0.5399	0.1336	5.31e-05	0.00833401158566359
Lachnospiraceae bacterium 2 1 58FAA	glycocholenate sulfate*	93	0.2197	0.0544	5.31e-05	0.00833401158566359
Erysipelotrichaceae bacterium 2 2 44A	glutamate	173	-1.5306	0.3788	5.33e-05	0.00835131829236846
Subdoligranulum (unclassified)	bilirubin	413	-0.4177	0.1034	5.36e-05	0.00838420900625109
Eubacterium cylindroides	12-hydroxystearate	79	-0.435	0.1077	5.37e-05	0.00838575747718721
Roseburia intestinalis	nicotinate ribonucleoside	399	0.5725	0.1418	5.39e-05	0.00840289053898146
Escherichia coli	glycerate	392	-0.6619	0.1640	5.44e-05	0.00846665742507161
Bacteroides intestinalis	cysteinylglycine	79	0.5277	0.1308	5.5e-05	0.00853150621049649
Subdoligranulum (unclassified)	docosahexaenoate (DHA; 22:6n3)	449	-0.2968	0.0736	5.5e-05	0.00853150621049649
Eubacterium rectale	gamma-glutamyl-epsilon-lysine	440	0.683	0.1694	5.56e-05	0.00861022680932273
Clostridium bolteae	palmitoleate (16:1n7)	230	0.7574	0.1880	5.63e-05	0.00867532449700696
Lachnospiraceae bacterium 5 1 57FAA	phytanate	75	0.235	0.0583	5.63e-05	0.00867532449700696
Subdoligranulum (unclassified)	oleoyl ethanolamide	443	-0.3684	0.0914	5.62e-05	0.00867532449700696
Roseburia inulinivorans	suberate (octanedioate)	437	-0.7457	0.1852	5.67e-05	0.00872251964781639
Escherichia coli	ribulose/xylulose	332	-0.5917	0.1470	5.68e-05	0.00872348429804141
Lachnospiraceae bacterium 1 4 56FAA	dihomolinolenate (20:3n3 or 3n6)	134	0.6431	0.1598	5.69e-05	0.00872444576984724
Turicibacter (unclassified)	4-androsten-3beta,17beta-diol disulfate (2)	51	-0.5993	0.1489	5.7e-05	0.00872540407891686
Dorea formicigenerans	levulinate (4-oxovalerate)	438	0.9673	0.2404	5.73e-05	0.00874256880825243
Gemella (unclassified)	glucuronate	114	0.9474	0.2355	5.73e-05	0.00874256880825243
Erysipelotrichaceae bacterium 21 3	astaxanthin	61	0.7125	0.1771	5.74e-05	0.00874349275076623
Clostridium leptum	gamma-glutamylphenylalanine	357	-0.7268	0.1807	5.75e-05	0.00874441367386004
Subdoligranulum (unclassified)	xylose	405	-0.3719	0.0924	5.76e-05	0.0087453315923108
Roseburia inulinivorans	nicotinate ribonucleoside	437	0.4862	0.1209	5.77e-05	0.00874624652079918
Escherichia coli	threonate	378	-0.4883	0.1214	5.8e-05	0.00877742545824916
Odoribacter splanchnicus	2-hydroxyglutarate	293	0.637	0.1584	5.81e-05	0.00877828531575878
Veillonella parvula	riboflavin (Vitamin B2)	380	1.0132	0.2520	5.82e-05	0.00877914238604795
Roseburia intestinalis	uridine	389	0.4897	0.1219	5.89e-05	0.00887035685433792
Akkermansia muciniphila	4-hydroxyphenylacetate	387	-0.5577	0.1388	5.9e-05	0.0088710624130291
Veillonella (unclassified)	hydroxyproline	393	0.6202	0.1545	5.95e-05	0.00893181148723532
Faecalibacterium prausnitzii	arginine	439	0.3474	0.0865	5.96e-05	0.00893241581283427
Blautia hydrogenotrophica	histamine	63	0.2607	0.0649	5.97e-05	0.00893301819526408
Clostridium bolteae	1-oleoylglycerol (18:1)	131	0.4614	0.1150	6.02e-05	0.00896459648940024
Escherichia coli	maltose	375	-0.3711	0.0925	6.02e-05	0.00896459648940024
Escherichia coli	galactonate	349	0.5034	0.1255	6.01e-05	0.00896459648940024
Clostridium nexile	gamma-glutamylisoleucine*	112	-1.081	0.2695	6.03e-05	0.00896514361590947
Alistipes shahii	suberate (octanedioate)	406	0.8618	0.2150	6.12e-05	0.00898515405359321
Escherichia coli	xylose	338	-0.4148	0.1034	6.07e-05	0.00898515405359321
Lachnospiraceae bacterium 7 1 58FAA	12-hydroxystearate	344	-0.4759	0.1188	6.14e-05	0.00898515405359321
Methanobrevibacter smithii	nicotinate	293	-0.7372	0.1839	6.13e-05	0.00898515405359321
Peptostreptococcaceae noname (unclassified)	argininosuccinate	70	-0.5737	0.1431	6.07e-05	0.00898515405359321
Roseburia hominis	xanthine	431	0.7884	0.1967	6.11e-05	0.00898515405359321
Rothia dentocariosa	N-acetyl-beta-alanine	63	-0.489	0.1220	6.11e-05	0.00898515405359321
Subdoligranulum (unclassified)	3-(3-hydroxyphenyl)propionate	454	-0.2354	0.0587	6.09e-05	0.00898515405359321
Subdoligranulum (unclassified)	N-acetylasparagine	465	-0.5755	0.1436	6.14e-05	0.00898515405359321
Veillonella (unclassified)	cis-4-hydroxycyclohexylacetic acid	374	0.8295	0.2070	6.11e-05	0.00898515405359321
Rothia (unclassified)	N-carbamoylaspartate	51	-0.2503	0.0625	6.16e-05	0.00900027028799629
Holdemania filiformis	1-methylurate	202	0.3206	0.0800	6.18e-05	0.00901533913608463
Ruminococcus sp 5 1 39BFAA	docosapentaenoate (DPA; 22:5n3)	315	0.3529	0.0881	6.21e-05	0.00904492591842649
Methanobrevibacter smithii	glutamine	292	-0.9857	0.2462	6.24e-05	0.00907442024207353
Clostridium innocuum	7-methylurate	69	0.2551	0.0637	6.26e-05	0.00908930288657632
Phascolarctobacterium succinatutens	cysteinylglycine	52	0.1723	0.0431	6.31e-05	0.00914763027837431
Bacteroides thetaiotaomicron	homocitrulline	389	0.5904	0.1476	6.32e-05	0.00914787828367105
Eggerthella lenta	4-methylthio-2-oxobutanoate	101	-0.4067	0.1017	6.33e-05	0.00914812551876501
Escherichia coli	N6,N6,N6-trimethyllysine	372	-0.4854	0.1214	6.38e-05	0.00920609042248923
Bacteroides vulgatus	1,3-propanediol	372	0.4816	0.1205	6.4e-05	0.00922065405243639
Roseburia inulinivorans	N-acetylglucosamine/N-acetylgalactosamine	432	0.6439	0.1612	6.48e-05	0.00932148268832664
Bifidobacterium catenulatum	hesperetin	54	0.2126	0.0533	6.6e-05	0.00942112032043132
Methanobrevibacter (unclassified)	octadecanedioate (C18)	177	0.8288	0.2077	6.6e-05	0.00942112032043132
Odoribacter splanchnicus	gamma-glutamylalanine	294	0.8107	0.2032	6.6e-05	0.00942112032043132
Roseburia hominis	uracil	433	0.7753	0.1943	6.61e-05	0.00942112032043132
Rothia dentocariosa	dipicolinate	119	-0.208	0.0521	6.56e-05	0.00942112032043132
Ruminococcus gnavus	arabinose	238	0.6455	0.1618	6.61e-05	0.00942112032043132
Lachnospiraceae bacterium 3 1 46FAA	3-hydroxypalmitate	55	0.0892	0.0224	6.68e-05	0.0094918187069174
Subdoligranulum (unclassified)	2-hydroxybutyrate/2-hydroxyisobutyrate	464	-0.4474	0.1122	6.67e-05	0.0094918187069174
Phascolarctobacterium succinatutens	diethanolamine	142	-0.8648	0.2170	6.73e-05	0.00953375455319906
Ruminococcus callidus	3'-CMP	50	-0.3454	0.0866	6.72e-05	0.00953375455319906
Methanobrevibacter smithii	glycylisoleucine	290	-0.8218	0.2062	6.75e-05	0.00954718973369396
Roseburia inulinivorans	N-acetylaspartate (NAA)	438	0.4748	0.1192	6.76e-05	0.00954718973369396
Flavonifractor plautii	2-aminoadipate	253	1.1037	0.2771	6.79e-05	0.00957381692399606
Roseburia intestinalis	glucuronate	391	0.6147	0.1543	6.81e-05	0.00957381692399606
Ruminococcus gnavus	octadecanedioate (C18)	230	-0.6347	0.1594	6.82e-05	0.00957381692399606
Subdoligranulum sp 4 3 54A2FAA	N-acetylmethionine	240	-0.63	0.1582	6.81e-05	0.00957381692399606
Escherichia (unclassified)	ferulate	178	-0.6047	0.1519	6.88e-05	0.00964349880529285
Roseburia intestinalis	erythrose	365	0.6518	0.1638	6.9e-05	0.00965698857456061
Bacteroides clarus	cytidine 2',3'-cyclic monophosphate	59	-0.8956	0.2252	6.97e-05	0.00972508111310814
Eubacterium ramulus	urate	366	0.412	0.1036	6.98e-05	0.00972508111310814
Roseburia intestinalis	cystathionine	134	0.905	0.2276	6.97e-05	0.00972508111310814
Clostridium leptum	gamma-glutamylmethionine	358	-0.6883	0.1732	7.05e-05	0.0098079280528333
Subdoligranulum (unclassified)	tyramine	450	-0.2747	0.0691	7.07e-05	0.00982107173539378
Akkermansia muciniphila	xylose	387	-0.3997	0.1006	7.1e-05	0.00984804672990517
Bifidobacterium bifidum	dihydroferulic acid	87	0.5885	0.1482	7.12e-05	0.00986109159395048
Clostridium bartlettii	carnitine	346	0.6075	0.1529	7.14e-05	0.00987409769168363
Roseburia intestinalis	dihydroferulic acid	386	0.4277	0.1078	7.22e-05	0.00995514744885408
Roseburia inulinivorans	dihydroferulic acid	423	0.3647	0.0919	7.21e-05	0.00995514744885408
Lactobacillus casei paracasei	2'-deoxyadenosine	67	0.9796	0.2469	7.27e-05	0.0100092603792861
Akkermansia muciniphila	N-acetylarginine	449	-0.6337	0.1598	7.32e-05	0.0100188169188504
Clostridium bartlettii	secoisolariciresinol diglucoside	51	0.2656	0.0670	7.32e-05	0.0100188169188504
Eubacterium rectale	4-acetamidobutanoate	444	0.4321	0.1089	7.3e-05	0.0100188169188504
Subdoligranulum (unclassified)	7-methylxanthine	261	-0.5645	0.1423	7.29e-05	0.0100188169188504
Rothia (unclassified)	N-carbamoylalanine	61	-0.9854	0.2485	7.34e-05	0.010031438619951
Akkermansia muciniphila	mevalonate	387	-0.4283	0.1081	7.41e-05	0.0100939951560181
Dorea formicigenerans	anserine	411	0.4724	0.1192	7.4e-05	0.0100939951560181
Methanobrevibacter smithii	galacturonate	289	-0.5237	0.1322	7.42e-05	0.0100939951560181
Phascolarctobacterium succinatutens	5alpha-androstan-3beta,17alpha-diol monosulfate (1)	77	0.2951	0.0745	7.44e-05	0.0100939951560181
Roseburia inulinivorans	phytosphingosine	433	0.473	0.1194	7.43e-05	0.0100939951560181
Rothia (unclassified)	dipicolinate	55	-0.2934	0.0741	7.46e-05	0.0101063971941729
Haemophilus parainfluenzae	hydroxyproline	276	0.7278	0.1838	7.49e-05	0.0101322909381531
Alistipes finegoldii	isoleucine	362	-1.3412	0.3388	7.52e-05	0.0101581095188706
Anaerotruncus (unclassified)	N6-carboxyethyllysine	222	-0.6573	0.1660	7.54e-05	0.0101678697243332
Roseburia intestinalis	riboflavin (Vitamin B2)	404	0.9983	0.2522	7.56e-05	0.0101678697243332
Roseburia inulinivorans	uridine	423	0.4206	0.1063	7.56e-05	0.0101678697243332
Bacteroidales bacterium ph8	suberate (octanedioate)	411	0.8678	0.2193	7.59e-05	0.0101922107204255
Roseburia intestinalis	eicosapentaenoate (EPA; 20:5n3)	369	0.3844	0.0972	7.6e-05	0.0101922107204255
Erysipelotrichaceae bacterium 2 2 44A	gamma-glutamylisoleucine*	162	-0.8555	0.2163	7.64e-05	0.0102297840925232
Methanobrevibacter (unclassified)	4-androsten-3alpha,17alpha-diol monosulfate (2)	65	-0.4784	0.1209	7.65e-05	0.0102297840925232
Clostridium leptum	adenosine	322	-0.5638	0.1426	7.68e-05	0.0102404742427632
Roseburia intestinalis	N-formylmethionine	395	0.6352	0.1606	7.68e-05	0.0102404742427632
Rothia (unclassified)	valerylphenylalanine	58	-0.23	0.0582	7.75e-05	0.0103190281906122
Coprococcus eutactus	I-urobilinogen	50	-0.0334	0.0085	7.81e-05	0.0103544776229957
Rothia (unclassified)	glutarate (pentanedioate)	53	-0.2491	0.0630	7.8e-05	0.0103544776229957
Ruminococcus obeum	L-urobilin	412	0.6497	0.1645	7.81e-05	0.0103544776229957
Faecalibacterium prausnitzii	2'-deoxyadenosine	428	0.4162	0.1054	7.84e-05	0.010379465980648
Clostridium leptum	gamma-glutamylalanine	362	-0.6915	0.1752	7.89e-05	0.01041602847208
Eubacterium eligens	sphinganine	413	-0.4331	0.1097	7.88e-05	0.01041602847208
Dorea formicigenerans	pantothenate (Vitamin B5)	434	0.619	0.1570	8.02e-05	0.0105279158571379
Eubacterium cylindroides	1-(3-aminopropyl)-2-pyrrolidone	54	1.133	0.2873	8.02e-05	0.0105279158571379
Gordonibacter pamelaeae	3-hydroxypropanoate	79	-0.3872	0.0982	8e-05	0.0105279158571379
Subdoligranulum (unclassified)	N6-acetyllysine	463	-0.6852	0.1737	8.01e-05	0.0105279158571379
Alistipes finegoldii	tryptophan	359	-0.9559	0.2424	8.05e-05	0.0105375719209048
Ruminococcus gnavus	5-methyluridine (ribothymidine)	244	0.557	0.1413	8.05e-05	0.0105375719209048
Clostridium innocuum	2-aminobutyrate	104	-0.8443	0.2142	8.09e-05	0.0105567219886271
Clostridium nexile	riboflavin (Vitamin B2)	115	-1.99	0.5049	8.1e-05	0.0105567219886271
Eubacterium rectale	2-oxindole-3-acetate	383	0.4021	0.1020	8.11e-05	0.0105567219886271
Veillonella parvula	2-hydroxybutyrate/2-hydroxyisobutyrate	375	0.4984	0.1265	8.11e-05	0.0105567219886271
Clostridium hathewayi	N-acetylhistidine	207	-1.0665	0.2708	8.18e-05	0.0105721400878527
Eggerthella lenta	1-myristoylglycerol (14:0)	72	0.3757	0.0954	8.18e-05	0.0105721400878527
Eubacterium rectale	N6-dimethylallyladenine	403	0.8706	0.2210	8.19e-05	0.0105721400878527
Methanobrevibacter smithii	phytosphingosine	289	-0.5994	0.1522	8.19e-05	0.0105721400878527
Roseburia hominis	biotin	414	-0.6951	0.1764	8.15e-05	0.0105721400878527
Rothia (unclassified)	formiminoglutamate	60	-0.2308	0.0586	8.16e-05	0.0105721400878527
Desulfovibrio desulfuricans	stearoylcarnitine (C18)	61	-0.4753	0.1207	8.22e-05	0.0105797533067382
Escherichia coli	galacturonate	385	-0.4546	0.1155	8.23e-05	0.0105797533067382
Roseburia inulinivorans	glucuronate	425	0.5245	0.1332	8.21e-05	0.0105797533067382
Eubacterium siraeum	mevalonate	339	-0.5014	0.1274	8.27e-05	0.0106147064497237
Methanobrevibacter smithii	cytosine	291	-0.5475	0.1391	8.28e-05	0.0106147064497237
Methanobrevibacter smithii	1-methylxanthine	156	-0.4106	0.1044	8.33e-05	0.0106641160535354
Methanobrevibacter smithii	N-formylmethionine	290	-0.6889	0.1752	8.46e-05	0.0108156657154046
Clostridium hathewayi	nicotinate ribonucleoside	209	-0.7453	0.1896	8.49e-05	0.0108391302247834
Blautia hydrogenotrophica	arginine	90	-0.4509	0.1148	8.54e-05	0.0108434671518254
Erysipelotrichaceae bacterium 2 2 44A	gamma-glutamylleucine	167	-0.7971	0.2028	8.51e-05	0.0108434671518254
Lachnospiraceae bacterium 5 1 57FAA	gamma-glutamylglutamate	70	0.4939	0.1257	8.53e-05	0.0108434671518254
Oscillibacter (unclassified)	glycerol 3-phosphate	446	-0.6186	0.1574	8.53e-05	0.0108434671518254
Ruminococcus torques	deoxycholate	436	0.4532	0.1154	8.56e-05	0.0108540539750087
Eubacterium rectale	N6-acetyllysine	446	0.7471	0.1902	8.58e-05	0.0108646119905098
Eubacterium rectale	dipicolinate	388	0.3954	0.1007	8.64e-05	0.0109108987776523
Rothia (unclassified)	valylglutamine	63	0.3299	0.0840	8.64e-05	0.0109108987776523
Bacteroides clarus	2-methylserine	58	0.2948	0.0752	8.78e-05	0.0110576884529205
Veillonella (unclassified)	erythronate*	387	0.5365	0.1368	8.78e-05	0.0110576884529205
Bacteroides caccae	gamma-glutamylvaline	295	-0.8197	0.2091	8.87e-05	0.0111559400619809
Dorea formicigenerans	sedoheptulose	437	0.5944	0.1517	8.91e-05	0.0111610013951583
Methanobrevibacter smithii	serine	290	-1.2574	0.3209	8.91e-05	0.0111610013951583
Subdoligranulum (unclassified)	cortolone	174	-0.6497	0.1658	8.9e-05	0.0111610013951583
Rothia (unclassified)	1-palmitoyl-GPG (16:0)*	57	0.3244	0.0828	8.95e-05	0.0111960382087894
Subdoligranulum (unclassified)	3-hydroxystearate	382	0.3252	0.0830	8.99e-05	0.0112309809638604
Methanobrevibacter smithii	glycylleucine	292	-0.7226	0.1845	9.01e-05	0.0112408780341077
Eubacterium rectale	lysine	447	0.8608	0.2198	9.03e-05	0.011250748606175
Bacteroides ovatus	S-1-pyrroline-5-carboxylate	349	1.3167	0.3364	9.06e-05	0.0112730354303011
Lachnospiraceae bacterium 1 4 56FAA	glycolithocholate sulfate*	121	0.7026	0.1797	9.27e-05	0.0115130409435437
Roseburia intestinalis	threonine	397	0.9295	0.2378	9.29e-05	0.0115130409435437
Rothia dentocariosa	epicatechin	67	0.938	0.2400	9.28e-05	0.0115130409435437
Erysipelotrichaceae bacterium 21 3	dipicolinate	185	-0.5576	0.1427	9.35e-05	0.0115566219584415
Roseburia inulinivorans	oleoyl ethanolamide	414	0.3615	0.0925	9.34e-05	0.0115566219584415
Bacteroides ovatus	cystine	333	0.6145	0.1573	9.37e-05	0.0115629902354423
Eubacterium rectale	N-acetyltyrosine	449	0.6649	0.1702	9.38e-05	0.0115629902354423
Bacteroidales bacterium ph8	N-palmitoyl-sphingosine (d18:1/16:0)	408	-0.5583	0.1430	9.41e-05	0.0115846282021316
Clostridium nexile	xanthine	111	-1.5564	0.3987	9.47e-05	0.011640011351716
Methanobrevibacter smithii	stearoyl ethanolamide	294	-0.6029	0.1544	9.48e-05	0.011640011351716
Erysipelotrichaceae bacterium 2 2 44A	glycerate	174	-0.9115	0.2336	9.52e-05	0.0116583644675493
Holdemania filiformis	6-hydroxynicotinate	307	0.5675	0.1454	9.52e-05	0.0116583644675493
Barnesiella intestinihominis	taurocholate	224	-0.5127	0.1314	9.54e-05	0.0116675048498105
Roseburia inulinivorans	7-methylxanthine	249	0.5649	0.1448	9.57e-05	0.0116888352805227
Roseburia intestinalis	xylose	351	0.4419	0.1133	9.59e-05	0.011697911768187
Bacteroides dorei	1-palmitoyl-2-oleoyl-GPI (16:0/18:1)*	58	1.0244	0.2627	9.61e-05	0.0117069644954124
Subdoligranulum (unclassified)	N6,N6,N6-trimethyllysine	447	-0.4186	0.1073	9.64e-05	0.0117281596961406
Akkermansia muciniphila	gamma-glutamylmethionine	440	-0.62	0.1591	9.75e-05	0.0118310563781924
Erysipelotrichaceae bacterium 21 3	pantothenate (Vitamin B5)	216	-0.7777	0.1996	9.75e-05	0.0118310563781924
Eubacterium siraeum	histidine	388	-0.8242	0.2116	9.81e-05	0.0118883630575242
Subdoligranulum (unclassified)	thymidine	455	-0.4869	0.1250	9.85e-05	0.0119213149790836
Dorea formicigenerans	nicotinate	436	0.6268	0.1610	9.87e-05	0.0119300070315372
Bacteroidales bacterium ph8	4-imidazoleacetate	398	-0.4708	0.1209	9.92e-05	0.0119593794076484
Ruminococcus bromii	glucose	407	-0.4738	0.1217	9.91e-05	0.0119593794076484
Anaerotruncus (unclassified)	tyrosol	224	-1.1194	0.2876	9.94e-05	0.0119679884839236
Holdemania (unclassified)	1-palmitoyl-2-oleoyl-GPE (16:0/18:1)	61	0.4589	0.1179	9.97e-05	0.0119885999885342
Clostridium innocuum	succinimide	112	-1.6644	0.4278	1e-04	0.0119936825827036
Methanobrevibacter smithii	fumarate	287	-0.6482	0.1666	1e-04	0.0119936825827036
Bacteroides ovatus	sulfate*	412	0.4662	0.1199	0.000101	0.0120206760371097
Bilophila (unclassified)	methionine	390	-1.0581	0.2722	0.000101	0.0120206760371097
Eubacterium rectale	biotin	426	-0.6687	0.1720	0.000101	0.0120206760371097
Haemophilus parainfluenzae	cytosine	271	0.5357	0.1377	0.000101	0.0120206760371097
Roseburia inulinivorans	1-palmitoyl-2-linoleoyl-digalactosylglycerol (16:0/18:2)*	310	0.4852	0.1248	0.000101	0.0120206760371097
Subdoligranulum sp 4 3 54A2FAA	malate	237	-0.6966	0.1791	0.000101	0.0120206760371097
Bacteroidales bacterium ph8	2,3-dimethylsuccinate	403	0.7206	0.1855	0.000102	0.0121087240278846
Bacteroides caccae	1-palmitoyl-2-linolenoyl-digalactosylglycerol (16:0/18:3)	107	0.8589	0.2210	0.000102	0.0121087240278846
Ruminococcus gnavus	12-hydroxystearate	200	-0.5578	0.1436	0.000103	0.0121808267022914
Subdoligranulum sp 4 3 54A2FAA	pyridoxine (Vitamin B6)	239	0.7683	0.1978	0.000103	0.0121808267022914
Veillonella (unclassified)	2-hydroxybutyrate/2-hydroxyisobutyrate	391	0.4643	0.1196	0.000103	0.0121808267022914
Akkermansia muciniphila	riboflavin (Vitamin B2)	452	-0.8727	0.2248	0.000104	0.0122060297497416
Eubacterium hallii	genistein	79	-0.6673	0.1719	0.000104	0.0122060297497416
Holdemania filiformis	N6-carboxymethyllysine	265	0.6142	0.1583	0.000104	0.0122060297497416
Roseburia intestinalis	uracil	397	0.7916	0.2039	0.000104	0.0122060297497416
Ruminococcaceae bacterium D16	anthranilate	69	0.7928	0.2042	0.000104	0.0122060297497416
Veillonella parvula	diaminopimelate	327	0.5069	0.1306	0.000104	0.0122060297497416
Barnesiella intestinihominis	4-methylcatechol sulfate	60	-0.7601	0.1959	0.000105	0.0122461811633921
Clostridium leptum	N-acetylserine	365	-0.8537	0.2201	0.000105	0.0122461811633921
Dorea formicigenerans	deoxycholate	415	0.5068	0.1307	0.000105	0.0122461811633921
Subdoligranulum (unclassified)	N-acetylmethionine	461	-0.4619	0.1191	0.000105	0.0122461811633921
Veillonella (unclassified)	linoleoyl ethanolamide	378	0.3605	0.0930	0.000105	0.0122461811633921
Flavonifractor plautii	4-acetamidobutanoate	253	0.5085	0.1312	0.000106	0.0123473386047918
Akkermansia muciniphila	putrescine	298	-0.382	0.0986	0.000107	0.0123555763301122
Bacteroides eggerthii	glycosyl-N-stearoyl-sphingosine	68	-0.7082	0.1828	0.000107	0.0123555763301122
Coprococcus comes	1-methyladenine	427	0.7712	0.1990	0.000107	0.0123555763301122
Lachnospiraceae bacterium 5 1 57FAA	gamma-glutamylvaline	55	0.8094	0.2089	0.000107	0.0123555763301122
Roseburia hominis	nicotinate	431	0.6088	0.1572	0.000107	0.0123555763301122
Roseburia intestinalis	N-acetylmethionine sulfoxide	400	0.7457	0.1924	0.000107	0.0123555763301122
Veillonella parvula	uracil	375	0.7949	0.2052	0.000107	0.0123555763301122
Erysipelotrichaceae bacterium 2 2 44A	gamma-glutamylphenylalanine	162	-0.9098	0.2350	0.000108	0.0124248028416715
Flavonifractor plautii	5alpha-pregnan-3beta,20alpha-diol disulfate	66	1.3064	0.3375	0.000108	0.0124248028416715
Flavonifractor plautii	N-palmitoyl-sphinganine (d18:0/16:0)	258	0.665	0.1717	0.000108	0.0124248028416715
Bacteroides caccae	gamma-glutamylleucine	365	-0.6681	0.1727	0.00011	0.0125003753999949
Escherichia coli	cis-4-hydroxycyclohexylacetic acid	369	-0.8423	0.2179	0.00011	0.0125003753999949
Haemophilus parainfluenzae	3-phenylpropionate (hydrocinnamate)	255	0.5468	0.1414	0.00011	0.0125003753999949
Methanobrevibacter smithii	dehydrolithocholate	281	0.5131	0.1327	0.00011	0.0125003753999949
Roseburia intestinalis	methionine	395	1.0335	0.2672	0.00011	0.0125003753999949
Ruminococcus albus	gamma-glutamylglutamate	151	1.0587	0.2737	0.00011	0.0125003753999949
Ruminococcus gnavus	7-methylguanine	263	0.5973	0.1544	0.00011	0.0125003753999949
Subdoligranulum (unclassified)	dodecanedioate (C12)	458	0.3628	0.0938	0.000109	0.0125003753999949
Subdoligranulum (unclassified)	linoleoyl ethanolamide	448	-0.329	0.0851	0.00011	0.0125003753999949
Subdoligranulum sp 4 3 54A2FAA	N-acetylserotonin	183	-0.6664	0.1723	0.00011	0.0125003753999949
Bacteroides eggerthii	FAD	88	1.6678	0.4315	0.000111	0.0125832867593637
Subdoligranulum (unclassified)	cholesterol	456	-0.3816	0.0987	0.000111	0.0125832867593637
Akkermansia muciniphila	glycylisoleucine	445	-0.6852	0.1774	0.000112	0.0126197934700718
Clostridium nexile	N2-acetyllysine	115	-1.2441	0.3220	0.000112	0.0126197934700718
Roseburia inulinivorans	uracil	437	0.6705	0.1736	0.000112	0.0126197934700718
Ruminococcus gnavus	6-hydroxynicotinate	264	0.5631	0.1457	0.000112	0.0126197934700718
Subdoligranulum sp 4 3 54A2FAA	thymine	241	-0.7552	0.1954	0.000112	0.0126197934700718
Bacteroides clarus	pyruvate	89	-0.8984	0.2327	0.000113	0.0126863937070219
Dorea formicigenerans	1-oleoyl-GPI (18:1)*	54	-0.6015	0.1558	0.000113	0.0126863937070219
Methanobrevibacter smithii	N6-carboxyethyllysine	270	-0.5404	0.1399	0.000113	0.0126863937070219
Clostridium innocuum	N-acetylneuraminate	102	-1.1092	0.2875	0.000114	0.0127678596389445
Veillonella parvula	guanine	371	0.5761	0.1493	0.000114	0.0127678596389445
Coprococcus comes	dihomolinoleate (20:2n6)	418	0.5098	0.1323	0.000116	0.0129296207349059
Erysipelotrichaceae bacterium 2 2 44A	N-acetylhistidine	174	-1.1486	0.2980	0.000116	0.0129296207349059
Gemella (unclassified)	threonate	118	0.8513	0.2209	0.000116	0.0129296207349059
Veillonella parvula	galacturonate	372	0.4682	0.1215	0.000116	0.0129296207349059
Eubacterium cylindroides	N6-dimethylallyladenine	86	-0.577	0.1498	0.000117	0.0129943965280289
Eubacterium eligens	3-(3-hydroxyphenyl)propionate sulfate	54	-0.4391	0.1140	0.000117	0.0129943965280289
Subdoligranulum sp 4 3 54A2FAA	methionine	239	-1.1428	0.2966	0.000117	0.0129943965280289
Lachnospiraceae bacterium 5 1 57FAA	ectoine	73	0.3912	0.1016	0.000118	0.0130432010300832
Olsenella (unclassified)	3,7-dimethylurate	60	-0.4855	0.1261	0.000118	0.0130432010300832
Oscillibacter (unclassified)	cortolone	166	0.7879	0.2047	0.000118	0.0130432010300832
Veillonella (unclassified)	beta-alanine	376	0.4941	0.1284	0.000118	0.0130432010300832
Akkermansia muciniphila	dihydroferulic acid	434	-0.3835	0.0997	0.000119	0.0131070369753512
Ruminococcus gnavus	palmitoyl ethanolamide	264	0.576	0.1497	0.000119	0.0131070369753512
Subdoligranulum (unclassified)	N6-formyllysine	441	-0.6198	0.1611	0.000119	0.0131070369753512
Akkermansia muciniphila	1-methylhistidine	197	-0.4767	0.1239	0.00012	0.0131239920340935
Clostridium hathewayi	pantothenate (Vitamin B5)	204	-0.7707	0.2004	0.00012	0.0131239920340935
Eubacterium ramulus	sphingosine	362	0.3518	0.0915	0.00012	0.0131239920340935
Methanobrevibacter smithii	ornithine	285	-0.5617	0.1460	0.00012	0.0131239920340935
Rothia dentocariosa	5alpha-androstan-3beta,17alpha-diol monosulfate (1)	64	0.6791	0.1766	0.00012	0.0131239920340935
Ruminococcus torques	glycodeoxycholate	429	0.387	0.1006	0.00012	0.0131239920340935
Erysipelotrichaceae bacterium 21 3	methylmalonate (MMA)	166	-0.6569	0.1709	0.000121	0.0131868714260601
Flavonifractor plautii	malonate	255	0.6762	0.1759	0.000121	0.0131868714260601
Subdoligranulum (unclassified)	paraxanthine	387	-0.3121	0.0812	0.000121	0.0131868714260601
Akkermansia muciniphila	N6-formyllysine	423	-0.6545	0.1704	0.000122	0.0132647887554873
Roseburia hominis	pantothenate (Vitamin B5)	428	0.5852	0.1523	0.000122	0.0132647887554873
Erysipelotrichaceae bacterium 2 2 44A	N-acetylphenylalanine	177	-0.9306	0.2423	0.000123	0.013357911495378
Alistipes indistinctus	histidylalanine	62	1.1732	0.3056	0.000124	0.0134351584730858
Ruminococcus obeum	5-oxoproline	457	0.5591	0.1457	0.000124	0.0134351584730858
Eubacterium rectale	guanine	441	0.5374	0.1401	0.000125	0.0134651297514149
Faecalibacterium prausnitzii	leucylglycine	444	0.5076	0.1324	0.000125	0.0134651297514149
Methanobrevibacter (unclassified)	3-(3-hydroxyphenyl)propionate	184	-0.4141	0.1080	0.000125	0.0134651297514149
Ruminococcus sp 5 1 39BFAA	glycylvaline	329	0.8336	0.2173	0.000125	0.0134651297514149
Veillonella parvula	3-hydroxyphenylacetate	298	0.5821	0.1518	0.000125	0.0134651297514149
Akkermansia muciniphila	ornithine	440	-0.4683	0.1221	0.000126	0.0135258859078019
Bacteroides caccae	1-oleoyl-GPE (18:1)	253	0.6933	0.1808	0.000126	0.0135258859078019
Lachnospiraceae bacterium 3 1 57FAA CT1	3-hydroxylaurate	174	1.0201	0.2660	0.000126	0.0135258859078019
Alistipes senegalensis	pseudouridine	309	0.8253	0.2154	0.000127	0.0136018573750357
Eubacterium rectale	uracil	447	0.7244	0.1891	0.000127	0.0136018573750357
Erysipelotrichaceae bacterium 2 2 44A	N2-acetyllysine	170	-0.9733	0.2541	0.000128	0.0136461455163205
Roseburia intestinalis	N-acetylglucosamine/N-acetylgalactosamine	397	0.7119	0.1859	0.000128	0.0136461455163205
Veillonella (unclassified)	N-acetylmethionine sulfoxide	393	0.683	0.1783	0.000128	0.0136461455163205
Veillonella parvula	2-isopropylmalate	365	0.481	0.1256	0.000128	0.0136461455163205
Blautia hydrogenotrophica	3-methylhistidine	79	-0.2636	0.0689	0.000129	0.0136900296608775
Erysipelotrichaceae bacterium 2 2 44A	N-acetylvaline	172	-0.8358	0.2183	0.000129	0.0136900296608775
Eubacterium rectale	beta-hydroxyisovalerate	318	0.6997	0.1828	0.000129	0.0136900296608775
Flavonifractor plautii	glycocholenate sulfate*	154	0.6374	0.1665	0.000129	0.0136900296608775
Akkermansia muciniphila	glycerate	451	-0.6057	0.1583	0.00013	0.0137491215788993
Clostridium nexile	glycerate	116	-1.1725	0.3063	0.00013	0.0137491215788993
Veillonella (unclassified)	ribose	304	0.6527	0.1706	0.00013	0.0137491215788993
Methanobrevibacter smithii	tyrosol	267	-0.8691	0.2272	0.000131	0.0138391577369729
Akkermansia muciniphila	arachidonate (20:4n6)	439	-0.3969	0.1038	0.000132	0.0138661049019356
Flavonifractor plautii	taurodeoxycholate	157	0.5438	0.1422	0.000132	0.0138661049019356
Lachnospiraceae bacterium 1 4 56FAA	xylose	123	0.6753	0.1766	0.000132	0.0138661049019356
Rothia (unclassified)	1-oleoyl-2-linoleoyl-GPC (18:1/18:2)*	51	0.1326	0.0347	0.000132	0.0138661049019356
Ruminococcus flavefaciens	N-acetylneuraminate	51	1.3347	0.3491	0.000132	0.0138661049019356
Flavonifractor plautii	saccharopine	200	-0.5336	0.1397	0.000133	0.0139554001352387
Burkholderiales bacterium 1 1 47	spermidine	157	0.643	0.1683	0.000134	0.0139972063937132
Eubacterium rectale	6-hydroxynicotinate	438	0.4791	0.1254	0.000134	0.0139972063937132
Porphyromonas bennonis	beta-alanine	50	-0.703	0.1841	0.000134	0.0139972063937132
Veillonella (unclassified)	maltose	378	0.3495	0.0915	0.000134	0.0139972063937132
Haemophilus parainfluenzae	ornithine	266	0.5323	0.1394	0.000135	0.0140700804855994
Roseburia inulinivorans	pyridoxine (Vitamin B6)	430	-0.4995	0.1309	0.000135	0.0140700804855994
Eubacterium cylindroides	3,5-dihydroxybenzoic acid	71	0.9292	0.2436	0.000136	0.0140953817934099
Lachnospiraceae bacterium 1 4 56FAA	uridine	137	0.7053	0.1849	0.000136	0.0140953817934099
Methanobrevibacter smithii	coprostanol	277	0.7418	0.1944	0.000136	0.0140953817934099
Subdoligranulum (unclassified)	3-sulfo-L-alanine	446	-0.4562	0.1196	0.000136	0.0140953817934099
Subdoligranulum (unclassified)	glutamate	469	-0.9331	0.2446	0.000136	0.0140953817934099
Eubacterium cylindroides	skatol	63	-0.5647	0.1481	0.000137	0.0141360574582304
Haemophilus parainfluenzae	erythronate*	273	0.6099	0.1599	0.000137	0.0141360574582304
Holdemania filiformis	N-linoleoylglycine	76	1.1673	0.3061	0.000137	0.0141360574582304
Roseburia hominis	2'-deoxycytidine	420	0.4925	0.1291	0.000137	0.0141360574582304
Eubacterium rectale	1-methylurate	288	0.2842	0.0746	0.000138	0.0142234715439265
Akkermansia muciniphila	3-aminoisobutyrate	221	-0.4615	0.1212	0.000139	0.0142319755566638
Escherichia (unclassified)	pyridoxamine	190	-1.4745	0.3870	0.000139	0.0142319755566638
Eubacterium rectale	galacturonate	444	0.4429	0.1162	0.000139	0.0142319755566638
Lachnospiraceae bacterium 3 1 46FAA	docosapentaenoate (DPA; 22:5n3)	394	0.2811	0.0738	0.000139	0.0142319755566638
Roseburia intestinalis	fructose	391	0.5661	0.1486	0.000139	0.0142319755566638
Subdoligranulum sp 4 3 54A2FAA	N-acetylleucine	241	-0.622	0.1632	0.000139	0.0142319755566638
Clostridium hathewayi	N-acetylphenylalanine	207	-0.9767	0.2565	0.00014	0.0142715627139641
Erysipelotrichaceae bacterium 2 2 44A	uracil	170	-1.0722	0.2815	0.00014	0.0142715627139641
Roseburia intestinalis	pyrraline	394	0.3902	0.1025	0.00014	0.0142715627139641
Rothia dentocariosa	1-margaroylglycerol (17:0)	107	0.7527	0.1976	0.00014	0.0142715627139641
Dorea formicigenerans	dihomolinoleate (20:2n6)	434	0.5186	0.1363	0.000141	0.0143264276579596
Erysipelotrichaceae bacterium 21 3	2-isopropylmalate	218	-0.6347	0.1667	0.000141	0.0143264276579596
Subdoligranulum (unclassified)	6-hydroxynicotinate	455	-0.4285	0.1126	0.000141	0.0143264276579596
Lachnospiraceae bacterium 5 1 63FAA	1-palmitoyl-2-linoleoyl-GPI (16:0/18:2)	98	-0.527	0.1385	0.000142	0.0143965999036304
Subdoligranulum (unclassified)	pimelate (heptanedioate)	302	0.566	0.1488	0.000142	0.0143965999036304
Clostridium nexile	pseudouridine	114	-1.3125	0.3451	0.000143	0.0144350864299073
Roseburia intestinalis	docosahexaenoate (DHA; 22:6n3)	384	0.3232	0.0850	0.000143	0.0144350864299073
Subdoligranulum (unclassified)	hyocholate	415	-0.4903	0.1289	0.000143	0.0144350864299073
Subdoligranulum sp 4 3 54A2FAA	gamma-glutamylvaline	185	-0.8543	0.2246	0.000143	0.0144350864299073
Eubacterium rectale	nicotinamide riboside	377	0.3834	0.1009	0.000144	0.0144576274705677
Odoribacter (unclassified)	sebacate (decanedioate)	87	-1.4188	0.3732	0.000144	0.0144576274705677
Parabacteroides (unclassified)	3-hydroxypropanoate	65	-0.909	0.2391	0.000144	0.0144576274705677
Prevotella copri	cadaverine	136	0.471	0.1239	0.000144	0.0144576274705677
Rothia (unclassified)	dihydroorotate	56	-0.2017	0.0531	0.000144	0.0144576274705677
Clostridium nexile	skatol	60	1.4748	0.3881	0.000145	0.0145266863746589
Faecalibacterium prausnitzii	mannose	439	0.5477	0.1442	0.000145	0.0145266863746589
Escherichia coli	glycerophosphoglycerol	364	-0.5526	0.1455	0.000146	0.0145954485702469
Veillonella (unclassified)	choline	386	0.5551	0.1461	0.000146	0.0145954485702469
Bacteroides ovatus	N-methylpipecolate	417	-0.7448	0.1962	0.000147	0.0146169162347667
Faecalibacterium prausnitzii	pyridoxine (Vitamin B6)	451	-0.5266	0.1387	0.000147	0.0146169162347667
Oscillibacter (unclassified)	gamma-glutamylisoleucine*	435	-0.6121	0.1612	0.000147	0.0146169162347667
Oxalobacter formigenes	guanidinoacetate	57	0.5577	0.1469	0.000147	0.0146169162347667
Subdoligranulum (unclassified)	lactate	461	-0.3639	0.0958	0.000147	0.0146169162347667
Bifidobacterium dentium	carnosine	58	0.8235	0.2170	0.000148	0.0146537282687058
Clostridium bolteae	homocitrulline	229	0.5837	0.1539	0.000148	0.0146537282687058
Ruminococcus gnavus	glutamine	265	0.947	0.2496	0.000148	0.0146537282687058
Subdoligranulum (unclassified)	N-palmitoyl-sphingosine (d18:1/16:0)	464	-0.4798	0.1265	0.000148	0.0146537282687058
Anaerotruncus colihominis	N-acetylmuramate	218	-0.8627	0.2275	0.000149	0.0146902283362555
Haemophilus parainfluenzae	trimethylamine N-oxide	271	0.7139	0.1882	0.000149	0.0146902283362555
Subdoligranulum sp 4 3 54A2FAA	nicotinate ribonucleoside	246	-0.6336	0.1671	0.000149	0.0146902283362555
Subdoligranulum sp 4 3 54A2FAA	leucine	241	-1.4252	0.3758	0.000149	0.0146902283362555
Bifidobacterium bifidum	beta-carotene	59	-1.0552	0.2783	0.00015	0.0147575544675127
Rothia dentocariosa	1-myristoylglycerol (14:0)	55	0.2263	0.0597	0.00015	0.0147575544675127
Bacteroides vulgatus	nicotinate	427	0.6128	0.1617	0.000151	0.0148089752403675
Methanobrevibacter smithii	homocitrulline	292	-0.5847	0.1543	0.000151	0.0148089752403675
Veillonella (unclassified)	1-palmitoyl-2-linoleoyl-digalactosylglycerol (16:0/18:2)*	281	0.5262	0.1388	0.000151	0.0148089752403675
Bifidobacterium dentium	1-palmitoyl-GPE (16:0)	115	0.8534	0.2254	0.000153	0.014879685952761
Clostridium bolteae	palmitoyl ethanolamide	230	0.5938	0.1569	0.000153	0.014879685952761
Clostridium bolteae	1-methylxanthine	136	0.4531	0.1196	0.000152	0.014879685952761
Erysipelotrichaceae bacterium 6 1 45	N6-dimethylallyladenine	201	-1.0996	0.2905	0.000153	0.014879685952761
Roseburia inulinivorans	phenylacetylglutamate	257	-0.5906	0.1560	0.000153	0.014879685952761
Roseburia inulinivorans	cis-4-hydroxycyclohexylacetic acid	413	0.7164	0.1892	0.000153	0.014879685952761
Rothia (unclassified)	phenylacetate	62	-0.2648	0.0699	0.000153	0.014879685952761
Subdoligranulum sp 4 3 54A2FAA	4-methylthio-2-oxobutanoate	115	-0.3131	0.0827	0.000153	0.014879685952761
Holdemania filiformis	homocitrulline	310	0.5542	0.1465	0.000154	0.0149457043103588
Rothia (unclassified)	3-methyl-2-oxobutyrate	50	-0.7281	0.1924	0.000154	0.0149457043103588
Bacteroides finegoldii	3b-hydroxy-5-cholenoic acid	167	0.9365	0.2476	0.000156	0.0149990417224356
Clostridium ramosum	N-acetyltaurine	55	-0.4433	0.1172	0.000156	0.0149990417224356
Holdemania filiformis	docosapentaenoate (DPA; 22:5n3)	298	0.3283	0.0868	0.000156	0.0149990417224356
Methanobrevibacter smithii	fructose	288	-0.5386	0.1424	0.000156	0.0149990417224356
Roseburia intestinalis	xanthine	396	0.7714	0.2040	0.000156	0.0149990417224356
Roseburia intestinalis	phenylalanine	397	1.2434	0.3287	0.000155	0.0149990417224356
Ruminococcus flavefaciens	imidazole propionate	57	-0.6308	0.1668	0.000155	0.0149990417224356
Streptococcus vestibularis	palmitate (16:0)	161	1.0341	0.2735	0.000156	0.0149990417224356
Subdoligranulum (unclassified)	N-acetylarginine	467	-0.5611	0.1484	0.000156	0.0149990417224356
Bacteroides uniformis	1-palmitoyl-GPE (16:0)	411	0.4823	0.1276	0.000157	0.0150330693046908
Faecalibacterium prausnitzii	3-hydroxypalmitate	64	0.8973	0.2374	0.000157	0.0150330693046908
Roseburia inulinivorans	methylpalmitate (15 or 2)	412	-0.416	0.1101	0.000157	0.0150330693046908
Ruminococcus gnavus	linoleoyl ethanolamide	257	0.4172	0.1104	0.000157	0.0150330693046908
Bilophila wadsworthia	uracil	300	-0.8868	0.2348	0.000158	0.0150822711189756
Escherichia (unclassified)	mannose	181	-0.8005	0.2119	0.000158	0.0150822711189756
Ruminococcus gnavus	glycolithocholate sulfate*	224	0.5115	0.1354	0.000158	0.0150822711189756
Subdoligranulum (unclassified)	glycine	466	-0.7447	0.1972	0.000159	0.0151621775797572
Gordonibacter pamelaeae	1-linoleoyl-2-linolenoyl-GPC (18:2/18:3)*	63	-0.1638	0.0434	0.00016	0.0152419204653887
Blautia hydrogenotrophica	indolin-2-one	93	-0.359	0.0952	0.000161	0.0152746455367243
Holdemania filiformis	threonate	303	0.4966	0.1316	0.000161	0.0152746455367243
Lachnospiraceae bacterium 7 1 58FAA	3-phenylpropionate (hydrocinnamate)	419	-0.4423	0.1172	0.000161	0.0152746455367243
Lachnospiraceae bacterium 8 1 57FAA	1,7-dimethylurate	82	0.3464	0.0918	0.000161	0.0152746455367243
Clostridium nexile	alanine	114	-1.9063	0.5053	0.000162	0.0153538678700289
Bacteroides eggerthii	AMP	60	-0.3585	0.0951	0.000163	0.0154172451475713
Ruminococcus gnavus	N-methylalanine	257	0.7907	0.2097	0.000163	0.0154172451475713
Akkermansia muciniphila	N6-acetyllysine	445	-0.6923	0.1837	0.000164	0.0154490285445869
Desulfovibrio desulfuricans	1,2-dipalmitoyl-GPC (16:0/16:0)	71	-0.2888	0.0766	0.000164	0.0154490285445869
Erysipelotrichaceae bacterium 2 2 44A	N-acetylmethionine sulfoxide	175	-1.0885	0.2888	0.000164	0.0154490285445869
Subdoligranulum sp 4 3 54A2FAA	gamma-glutamyltyrosine	214	-0.7926	0.2103	0.000164	0.0154490285445869
Alistipes shahii	pimelate (heptanedioate)	251	0.6786	0.1802	0.000166	0.01551182947363
Bacteroidales bacterium ph8	sebacate (decanedioate)	406	0.6785	0.1801	0.000165	0.01551182947363
Clostridium innocuum	4-ureidobutyrate	108	-0.939	0.2493	0.000166	0.01551182947363
Clostridium nexile	undecanedioate	112	-1.625	0.4315	0.000166	0.01551182947363
Desulfovibrio piger	4-hydroxyphenylacetate	89	-0.4856	0.1289	0.000166	0.01551182947363
Eubacterium siraeum	glutamine	387	-0.8753	0.2323	0.000165	0.01551182947363
Methanobrevibacter smithii	N-acetyl-beta-alanine	103	-0.8993	0.2388	0.000166	0.01551182947363
Ruminococcus torques	4-androsten-3beta,17beta-diol monosulfate (1)	107	0.6086	0.1616	0.000166	0.01551182947363
Eubacterium rectale	sulfate*	443	0.421	0.1118	0.000167	0.0155584115441214
Roseburia intestinalis	4-acetamidobutanoate	396	0.4367	0.1160	0.000167	0.0155584115441214
Rothia (unclassified)	diethanolamine	60	-0.4327	0.1149	0.000167	0.0155584115441214
Erysipelotrichaceae bacterium 6 1 45	succinate	216	-0.8176	0.2173	0.000168	0.0156203038056134
Eubacterium ramulus	lithocholate	361	0.6844	0.1819	0.000168	0.0156203038056134
Roseburia inulinivorans	sedoheptulose	435	0.5014	0.1333	0.000169	0.0156819492385452
Ruminococcus lactaris	1-stearoyl-GPE (18:0)	250	0.6527	0.1735	0.000169	0.0156819492385452
Blautia hydrogenotrophica	N-carbamylglutamate	85	-0.5653	0.1504	0.000171	0.0157108953997476
Clostridium hathewayi	indolelactate	174	-0.6009	0.1599	0.000171	0.0157108953997476
Coprococcus comes	N6,N6,N6-trimethyllysine	407	0.4703	0.1251	0.000171	0.0157108953997476
Erysipelotrichaceae bacterium 2 2 44A	ribose	131	-0.9458	0.2516	0.00017	0.0157108953997476
Escherichia coli	ectoine	371	-0.5634	0.1498	0.00017	0.0157108953997476
Eubacterium rectale	2-hydroxydecanoate	407	0.6929	0.1843	0.00017	0.0157108953997476
Haemophilus parainfluenzae	nicotinate	273	0.6798	0.1809	0.000171	0.0157108953997476
Parabacteroides goldsteinii	7-methylurate	64	0.1234	0.0328	0.000171	0.0157108953997476
Roseburia inulinivorans	methylphosphate	426	0.3445	0.0916	0.000171	0.0157108953997476
Rothia (unclassified)	N-acetylserine	62	-0.6176	0.1643	0.000171	0.0157108953997476
Catenibacterium mitsuokai	pheophorbide A	69	0.6125	0.1630	0.000172	0.0157561102527423
Clostridium hathewayi	N-alpha-acetylornithine	204	-0.8253	0.2197	0.000172	0.0157561102527423
Eubacterium infirmum	palmitoleate (16:1n7)	65	1.452	0.3864	0.000172	0.0157561102527423
Haemophilus parainfluenzae	deoxycarnitine	269	0.4996	0.1330	0.000173	0.0158010588750029
Parabacteroides goldsteinii	3-phenylpropionate (hydrocinnamate)	130	-0.8013	0.2134	0.000173	0.0158010588750029
Roseburia inulinivorans	glycerophosphoglycerol	404	0.504	0.1342	0.000173	0.0158010588750029
Prevotella copri	methyl glucopyranoside (alpha + beta)	55	0.3628	0.0966	0.000174	0.0158302541255813
Roseburia intestinalis	3-methylxanthine	222	0.5263	0.1402	0.000174	0.0158302541255813
Roseburia intestinalis	serine	398	1.0685	0.2847	0.000174	0.0158302541255813
Rothia (unclassified)	4-ureidobutyrate	61	-0.1806	0.0481	0.000174	0.0158302541255813
Bilophila (unclassified)	N-acetylmuramate	391	-0.6302	0.1679	0.000175	0.0158746792858786
Methanobrevibacter smithii	xylose	253	-0.4106	0.1094	0.000175	0.0158746792858786
Veillonella (unclassified)	cytidine	367	0.434	0.1157	0.000175	0.0158746792858786
Roseburia intestinalis	cytidine	376	0.4544	0.1211	0.000176	0.0159498460799934
Methanobrevibacter smithii	N-methylalanine	284	-0.7141	0.1904	0.000177	0.0159937503893156
Oxalobacter formigenes	pimelate (heptanedioate)	65	0.4307	0.1149	0.000177	0.0159937503893156
Streptococcus thermophilus	campesterol	313	0.4457	0.1188	0.000177	0.0159937503893156
Clostridium scindens	p-cresol sulfate	88	0.723	0.1929	0.000178	0.0160685100657971
Subdoligranulum (unclassified)	daidzein	341	-0.3522	0.0940	0.000179	0.0161431248591847
Eubacterium ramulus	N6,N6,N6-trimethyllysine	354	0.4719	0.1260	0.00018	0.0162175951902424
Bacteroidales bacterium ph8	palmitoylcarnitine (C16)	292	-0.4319	0.1153	0.000181	0.0162561591028829
Clostridium innocuum	5-methyluridine (ribothymidine)	104	-0.7796	0.2083	0.000182	0.0162561591028829
Clostridium innocuum	pantothenate (Vitamin B5)	109	-0.9744	0.2603	0.000182	0.0162561591028829
Desulfovibrio desulfuricans	carboxyethyl-GABA	137	-1.2358	0.3302	0.000182	0.0162561591028829
Erysipelotrichaceae bacterium 21 3	nicotinate ribonucleoside	221	-0.6951	0.1857	0.000182	0.0162561591028829
Eubacterium cylindroides	N2,N5-diacetylornithine	59	-1.0014	0.2676	0.000182	0.0162561591028829
Lactobacillus casei paracasei	p-cresol sulfate	71	0.6423	0.1715	0.000181	0.0162561591028829
Methanobrevibacter smithii	N6-dimethylallyladenine	260	-0.9127	0.2438	0.000182	0.0162561591028829
Rothia dentocariosa	ciliatine (2-aminoethylphosphonate)	83	-0.1747	0.0467	0.000181	0.0162561591028829
Roseburia hominis	pseudouridine	435	0.6576	0.1757	0.000183	0.0163141654808867
Subdoligranulum (unclassified)	eicosapentaenoate (EPA; 20:5n3)	430	-0.3132	0.0837	0.000183	0.0163141654808867
Akkermansia muciniphila	sphingosine	439	-0.3358	0.0898	0.000184	0.0163563130266356
Oscillibacter (unclassified)	dihomolinolenate (20:3n3 or 3n6)	431	0.3563	0.0953	0.000184	0.0163563130266356
Roseburia inulinivorans	trimethylamine N-oxide	436	0.5255	0.1405	0.000184	0.0163563130266356
Bacteroides finegoldii	gamma-CEHC	57	-0.6251	0.1672	0.000185	0.0164138519692367
Erysipelotrichaceae bacterium 2 2 44A	1,2-dilinolenoyl-galactosylglycerol (18:3/18:3)*	62	0.1367	0.0366	0.000185	0.0164138519692367
Clostridium innocuum	3-methylxanthine	66	0.7849	0.2100	0.000186	0.0164242900309023
Haemophilus parainfluenzae	pantothenate (Vitamin B5)	269	0.7101	0.1900	0.000186	0.0164242900309023
Paraprevotella (unclassified)	3-(4-hydroxyphenyl)lactate (HPLA)	201	0.5249	0.1404	0.000186	0.0164242900309023
Roseburia hominis	N-alpha-acetylornithine	434	0.5557	0.1487	0.000186	0.0164242900309023
Subdoligranulum sp 4 3 54A2FAA	N-acetylarginine	245	-0.7734	0.2069	0.000186	0.0164242900309023
Methanobrevibacter smithii	3-(3-hydroxyphenyl)propionate	283	-0.283	0.0758	0.000187	0.0164969409188747
Clostridium innocuum	pyridoxamine	113	-1.8569	0.4972	0.000188	0.0165381319907889
Holdemania filiformis	palmitoleate (16:1n7)	309	0.6862	0.1837	0.000188	0.0165381319907889
Methanobrevibacter smithii	12,13-DiHOME	253	-0.5969	0.1598	0.000188	0.0165381319907889
Clostridium innocuum	nicotinate	111	-1.08	0.2894	0.00019	0.0166825335848473
Methanobrevibacter smithii	6-oxolithocholate	263	0.6239	0.1672	0.00019	0.0166825335848473
Ruminococcaceae bacterium D16	5-(2-Hydroxyethyl)-4-methylthiazole	169	-0.7926	0.2124	0.000191	0.0167387538387759
Subdoligranulum sp 4 3 54A2FAA	glutamyl-meso-diaminopimelate	180	-0.5769	0.1547	0.000191	0.0167387538387759
Ruminococcus sp 5 1 39BFAA	2'-deoxyuridine	326	0.6553	0.1757	0.000192	0.0167947627383663
Subdoligranulum (unclassified)	pyruvate	284	-0.8665	0.2324	0.000192	0.0167947627383663
Bacteroides thetaiotaomicron	gamma-glutamyl-epsilon-lysine	381	0.7279	0.1953	0.000193	0.0168505614732303
Lactococcus lactis	oleoylcarnitine (C18)	50	0.2025	0.0543	0.000193	0.0168505614732303
Olsenella (unclassified)	1-stearoyl-GPE (18:0)	60	-0.806	0.2162	0.000194	0.0169061512240686
Streptococcus mitis oralis pneumoniae	argininosuccinate	52	-0.7548	0.2026	0.000194	0.0169061512240686
Akkermansia muciniphila	guanosine	428	-0.3236	0.0869	0.000195	0.0169298885113312
Methanobrevibacter smithii	2-hydroxybutyrate/2-hydroxyisobutyrate	290	-0.4988	0.1339	0.000195	0.0169298885113312
Subdoligranulum sp 4 3 54A2FAA	alanine	244	-1.2426	0.3336	0.000195	0.0169298885113312
Veillonella dispar	1-palmitoyl-2-linoleoyl-galactosylglycerol (16:0/18:2)*	83	-0.9606	0.2578	0.000195	0.0169298885113312
Erysipelotrichaceae bacterium 6 1 45	N-acetylarginine	224	-0.8461	0.2272	0.000196	0.0170008494510614
Lachnospiraceae bacterium 5 1 57FAA	1-stearoyl-GPS (18:0)*	54	0.3389	0.0910	0.000197	0.0170716782475146
Roseburia intestinalis	3-(3-hydroxyphenyl)propionate	392	0.2616	0.0703	0.000198	0.0171423752694627
Alistipes onderdonkii	methyl indole-3-acetate	239	-0.8774	0.2359	2e-04	0.0172673426422597
Methanobrevibacter smithii	solanidine	246	-0.2997	0.0806	2e-04	0.0172673426422597
Subdoligranulum (unclassified)	5-aminovalerate	464	-0.5358	0.1441	2e-04	0.0172673426422597
Bacteroides thetaiotaomicron	N6-carboxyethyllysine	350	0.5186	0.1395	0.000201	0.0173215429122201
Haemophilus parainfluenzae	glucose	269	0.5103	0.1373	0.000201	0.0173215429122201
Escherichia (unclassified)	uridine	176	-0.6906	0.1858	0.000202	0.0173755428114968
Lachnospiraceae bacterium 5 1 57FAA	gamma-glutamylmethionine	71	0.9918	0.2669	0.000202	0.0173755428114968
Eubacterium ramulus	N-carbamoylalanine	349	0.5652	0.1522	0.000205	0.0176010611186023
Rothia (unclassified)	N-palmitoyl-sphinganine (d18:0/16:0)	64	0.4302	0.1159	0.000205	0.0176010611186023
Clostridium nexile	4-methylthio-2-oxobutanoate	54	0.4775	0.1286	0.000206	0.0176706186446144
Bacteroides ovatus	N6-carboxymethyllysine	351	0.519	0.1399	0.000207	0.017740048072052
Erysipelotrichaceae bacterium 2 2 44A	undecanedioate	173	-1.2119	0.3269	0.000209	0.0178293621997543
Methanobrevibacter smithii	N-linoleoylglycine	54	-0.006	0.0016	0.000209	0.0178293621997543
Methanobrevibacter smithii	beta-hydroxyisovalerate	198	-0.7769	0.2095	0.000209	0.0178293621997543
Odoribacter splanchnicus	arginine	290	0.4098	0.1105	0.000209	0.0178293621997543
Subdoligranulum sp 4 3 54A2FAA	glycine	244	-0.9757	0.2631	0.000209	0.0178293621997543
Actinomyces graevenitzii	1-linolenoylglycerol (18:3)	73	-0.3802	0.1025	0.00021	0.017881889420653
Eubacterium siraeum	tyrosol	358	-0.8365	0.2256	0.00021	0.017881889420653
Prevotella copri	myo-inositol	196	0.7068	0.1908	0.000211	0.0179506180197583
Blautia hydrogenotrophica	3-phenylpropionate (hydrocinnamate)	93	-0.3891	0.1050	0.000212	0.0180027801920231
Subdoligranulum (unclassified)	ferulate	451	-0.3305	0.0892	0.000212	0.0180027801920231
Akkermansia muciniphila	benzoate	434	-0.6797	0.1836	0.000213	0.0180055568277013
Anaerotruncus (unclassified)	salicylate	196	-0.6187	0.1670	0.000213	0.0180055568277013
Holdemania filiformis	octadecanedioate (C18)	279	-0.5747	0.1552	0.000213	0.0180055568277013
Roseburia intestinalis	N-acetylhistidine	400	0.7862	0.2123	0.000213	0.0180055568277013
Veillonella parvula	ribose	293	0.6692	0.1807	0.000213	0.0180055568277013
Anaerotruncus (unclassified)	dodecanedioate (C12)	249	0.5011	0.1354	0.000214	0.0180409321052001
Bacteroides ovatus	glucose	406	0.4679	0.1264	0.000214	0.0180409321052001
Subdoligranulum sp 4 3 54A2FAA	fumarate	236	-0.6404	0.1730	0.000214	0.0180409321052001
Dorea longicatena	3-methyladipate	315	-0.5338	0.1442	0.000215	0.0180761156467775
Ruminococcus gnavus	3-aminoisobutyrate	145	0.5708	0.1543	0.000215	0.0180761156467775
Veillonella parvula	2'-deoxycytidine	364	0.4859	0.1313	0.000215	0.0180761156467775
Rothia mucilaginosa	glycerophosphoglycerol	216	0.6662	0.1801	0.000216	0.0181438005395528
Flavonifractor plautii	stearoyl ethanolamide	257	0.6081	0.1644	0.000217	0.0181949567339335
Oscillibacter (unclassified)	valerylphenylalanine	421	-0.4681	0.1266	0.000217	0.0181949567339335
Haemophilus parainfluenzae	1-methyladenine	277	0.8103	0.2192	0.000219	0.0183131571683286
Lachnospiraceae bacterium 5 1 57FAA	gamma-glutamylglycine	51	0.5257	0.1423	0.000219	0.0183131571683286
Oscillibacter (unclassified)	sebacate (decanedioate)	440	-0.6288	0.1701	0.000219	0.0183131571683286
Bifidobacterium dentium	1-palmitoyl-GPG (16:0)*	100	1.1407	0.3087	0.00022	0.0183308996465457
Bifidobacterium dentium	glycolithocholate	70	0.5512	0.1492	0.00022	0.0183308996465457
Eubacterium rectale	indoleacetate	448	0.3502	0.0948	0.00022	0.0183308996465457
Roseburia inulinivorans	glycosyl-N-palmitoyl-sphingosine	271	0.5624	0.1522	0.00022	0.0183308996465457
Bacteroides stercoris	eicosapentaenoate (EPA; 20:5n3)	268	0.457	0.1237	0.000221	0.0183648981089583
Faecalibacterium prausnitzii	N-carbamylglutamate	421	0.6766	0.1832	0.000221	0.0183648981089583
Rothia (unclassified)	2'-deoxyinosine	60	0.6291	0.1703	0.000221	0.0183648981089583
Desulfovibrio piger	3-hydroxyphenylacetate	74	-0.3473	0.0941	0.000222	0.0184315404628681
Alistipes senegalensis	1-stearoyl-GPG (18:0)	134	0.922	0.2498	0.000223	0.0184323515414893
Escherichia (unclassified)	gamma-glutamyl-epsilon-lysine	183	-0.9365	0.2537	0.000223	0.0184323515414893
Roseburia intestinalis	oleoyl ethanolamide	379	0.4035	0.1093	0.000223	0.0184323515414893
Rothia (unclassified)	N-acetylisoleucine	63	-0.2413	0.0654	0.000223	0.0184323515414893
Veillonella parvula	glucose	365	0.459	0.1243	0.000223	0.0184323515414893
Subdoligranulum (unclassified)	deoxycholic acid sulfate	187	-0.2095	0.0568	0.000224	0.0184985792480556
Streptococcus vestibularis	dihomolinoleate (20:2n6)	156	0.8356	0.2265	0.000225	0.0185482460490704
Veillonella (unclassified)	3-hydroxyphenylacetate	302	0.5349	0.1450	0.000225	0.0185482460490704
Escherichia coli	pyridoxamine	392	-1.0694	0.2899	0.000226	0.0185977371938481
Roseburia intestinalis	N-acetylputrescine	394	0.3064	0.0831	0.000226	0.0185977371938481
Faecalibacterium prausnitzii	xanthine	454	0.6846	0.1857	0.000227	0.0186470536126073
Gemella (unclassified)	3-hydroxybenzoate	52	0.6602	0.1791	0.000227	0.0186470536126073
Clostridium innocuum	N6-formyllysine	108	-1.1121	0.3018	0.000228	0.0186797383097938
Clostridium innocuum	pyridoxal	110	-1.6878	0.4580	0.000228	0.0186797383097938
Rothia (unclassified)	fucose	62	-0.6719	0.1823	0.000228	0.0186797383097938
Clostridium nexile	arginine	111	-0.6543	0.1776	0.000229	0.0187286939338907
Erysipelotrichaceae bacterium 6 1 45	N-acetylmethionine sulfoxide	220	-0.9626	0.2613	0.000229	0.0187286939338907
Haemophilus parainfluenzae	cytidine	261	0.475	0.1290	0.00023	0.0187610207481239
Oscillibacter (unclassified)	valerate (5:0)	426	-0.5319	0.1444	0.00023	0.0187610207481239
Subdoligranulum variabile	isocaproate	50	-0.4806	0.1305	0.00023	0.0187610207481239
Alistipes onderdonkii	1-palmitoyl-2-oleoyl-GPI (16:0/18:1)*	50	1.1105	0.3015	0.000231	0.0188096199916458
Faecalibacterium prausnitzii	1,11-undecanedicarboxylate	456	0.8001	0.2173	0.000231	0.0188096199916458
Lachnospiraceae bacterium 3 1 57FAA CT1	arabinose	213	-0.681	0.1850	0.000232	0.018858049456151
Ruminococcus flavefaciens	diaminopimelate	52	-0.778	0.2113	0.000232	0.018858049456151
Roseburia inulinivorans	tryptophan	432	0.7385	0.2006	0.000233	0.018922807682491
Clostridium leptum	gamma-glutamylglycine	300	-0.6274	0.1705	0.000234	0.0189709133980631
Erysipelotrichaceae bacterium 21 3	N2-acetyllysine	219	-0.8423	0.2289	0.000234	0.0189709133980631
Bacteroides stercoris	sulfate*	290	0.5135	0.1396	0.000235	0.0190188517894072
Dorea formicigenerans	3-methylhistidine	355	0.3176	0.0864	0.000235	0.0190188517894072
Clostridium bolteae	arachidonate (20:4n6)	225	0.4669	0.1270	0.000236	0.019050087193981
Clostridium bolteae	1-methylurate	163	0.3067	0.0834	0.000236	0.019050087193981
Eggerthella (unclassified)	FAD	118	-1.3586	0.3695	0.000236	0.019050087193981
Eubacterium eligens	2-piperidinone	423	-0.5126	0.1395	0.000237	0.0190811604770777
Lachnospiraceae bacterium 3 1 57FAA CT1	stachydrine	224	-0.3926	0.1068	0.000237	0.0190811604770777
Paraprevotella (unclassified)	2'-deoxyadenosine	194	0.5451	0.1483	0.000237	0.0190811604770777
Rothia (unclassified)	ethylmalonate	60	-0.5314	0.1446	0.000238	0.0191451101887153
Clostridium hathewayi	N-acetylglutamate	205	-1.0496	0.2857	0.000239	0.0192089494518008
Akkermansia muciniphila	malonate	447	-0.5239	0.1426	0.00024	0.0192229212065638
Clostridium leptum	N-acetylglycine	366	-0.6906	0.1880	0.00024	0.0192229212065638
Eubacterium ramulus	dihomolinolenate (20:3n3 or 3n6)	358	0.3691	0.1005	0.00024	0.0192229212065638
Eubacterium rectale	cytosine	444	0.4375	0.1191	0.00024	0.0192229212065638
Actinomyces graevenitzii	methylsuccinate	118	-0.7903	0.2152	0.000241	0.0192698500162104
Eubacterium cylindroides	glycolithocholate sulfate*	73	-0.8949	0.2438	0.000241	0.0192698500162104
Clostridium innocuum	N-formylmethionine	111	-1.0212	0.2782	0.000242	0.019300065463334
Erysipelotrichaceae bacterium 2 2 44A	N-acetylmethionine	171	-0.7285	0.1985	0.000242	0.019300065463334
Parabacteroides johnsonii	1-palmitoyl-2-oleoyl-GPC (16:0/18:1)	104	-0.5702	0.1554	0.000242	0.019300065463334
Erysipelotrichaceae bacterium 2 2 44A	cis-4-hydroxycyclohexylacetic acid	161	-0.9892	0.2696	0.000243	0.0193632254901991
Akkermansia muciniphila	spermidine	407	-0.3478	0.0948	0.000244	0.0194096738029011
Eubacterium cylindroides	lysylleucine	58	-0.6311	0.1720	0.000244	0.0194096738029011
Clostridium bolteae	palmitoylcarnitine (C16)	169	0.4974	0.1356	0.000245	0.0194228188468791
Flavonifractor plautii	N6-formyllysine	251	0.7816	0.2131	0.000245	0.0194228188468791
Odoribacter splanchnicus	glycerate	297	0.7355	0.2005	0.000245	0.0194228188468791
Roseburia inulinivorans	2,4,6-trihydroxybenzoate	363	0.5448	0.1485	0.000245	0.0194228188468791
Streptococcus gordonii	eicosenoate (20:1n9 or 1n11)	99	1.0652	0.2905	0.000246	0.019485498130279
Faecalibacterium prausnitzii	N2-acetyllysine	458	0.6168	0.1683	0.000247	0.0195480708162582
Bacteroides finegoldii	pseudouridine	193	0.9799	0.2674	0.000248	0.0196105371765178
Erysipelotrichaceae bacterium 6 1 45	arginine	212	-0.4577	0.1250	0.000249	0.0196562113940655
Streptococcus sanguinis	(R)-salsolinol	161	0.748	0.2042	0.000249	0.0196562113940655
Akkermansia muciniphila	hypoxanthine	439	-0.5252	0.1434	0.00025	0.019701730914856
Eubacterium rectale	gamma-glutamylmethionine	441	0.5968	0.1630	0.00025	0.019701730914856
Alistipes shahii	3-hydroxypalmitate	55	-0.3377	0.0923	0.000252	0.0197045666451634
Clostridium clostridioforme	nicotinate ribonucleoside	71	-1.1172	0.3053	0.000253	0.0197045666451634
Erysipelotrichaceae bacterium 6 1 45	N-acetylmethionine	216	-0.6626	0.1810	0.000251	0.0197045666451634
Eubacterium ramulus	stachydrine	352	0.2844	0.0777	0.000253	0.0197045666451634
Eubacterium siraeum	trigonelline (N'-methylnicotinate)	374	-0.2818	0.0770	0.000253	0.0197045666451634
Eubacterium siraeum	glycylisoleucine	388	-0.6945	0.1898	0.000253	0.0197045666451634
Methanobrevibacter smithii	7-methylguanine	290	-0.5622	0.1536	0.000251	0.0197045666451634
Roseburia inulinivorans	4-acetamidobutanoate	433	0.365	0.0998	0.000253	0.0197045666451634
Rothia (unclassified)	nicotianamine	59	0.3489	0.0953	0.000251	0.0197045666451634
Rothia (unclassified)	pterin	59	-0.5359	0.1464	0.000252	0.0197045666451634
Rothia dentocariosa	saccharin	109	0.3478	0.0950	0.000251	0.0197045666451634
Ruminococcus lactaris	1-palmitoyl-2-linoleoyl-GPI (16:0/18:2)	63	0.2524	0.0690	0.000252	0.0197045666451634
Subdoligranulum (unclassified)	biotin	442	0.5832	0.1593	0.000252	0.0197045666451634
Veillonella dispar	indole	76	0.0293	0.0080	0.000253	0.0197045666451634
Clostridium bartlettii	2-aminobutyrate	337	0.4951	0.1353	0.000254	0.0197659097975017
Clostridium bartlettii	citrate	346	-0.568	0.1553	0.000255	0.0198106002459548
Holdemania filiformis	pregn steroid monosulfate*	56	1.0384	0.2840	0.000255	0.0198106002459548
Bacteroides massiliensis	2'-deoxyadenosine	210	0.5307	0.1451	0.000256	0.01983860955162
Eggerthella lenta	glutaminylleucine	54	-0.5266	0.1440	0.000256	0.01983860955162
Methanobrevibacter (unclassified)	mevalonate	164	-0.6123	0.1675	0.000256	0.01983860955162
Eubacterium ramulus	3-aminoisobutyrate	174	0.5522	0.1511	0.000257	0.0198995349819779
Erysipelotrichaceae bacterium 6 1 45	cytosine	221	-0.6132	0.1678	0.000258	0.0199272298964143
Oscillibacter (unclassified)	adenosine	395	-0.5027	0.1376	0.000258	0.0199272298964143
Subdoligranulum variabile	1-margaroylglycerol (17:0)	74	0.6873	0.1881	0.000258	0.0199272298964143
Coprococcus catus	glycosyl-N-stearoyl-sphingosine	139	-0.708	0.1939	0.000261	0.0200922456209301
Dorea formicigenerans	1-methyl-beta-carboline-3-carboxylic acid	379	-0.2304	0.0631	0.000261	0.0200922456209301
Roseburia inulinivorans	stachydrine	413	0.2587	0.0709	0.000261	0.0200922456209301
Rothia (unclassified)	lithocholate	64	1.2027	0.3294	0.000261	0.0200922456209301
Subdoligranulum sp 4 3 54A2FAA	sedoheptulose	242	-0.6717	0.1840	0.000262	0.0201525586219391
Clostridium scindens	cadaverine	60	0.2355	0.0645	0.000263	0.0202127720143585
Bilophila (unclassified)	alanine	397	-1.0898	0.2987	0.000264	0.0202561730306924
Odoribacter splanchnicus	1-palmitoyl-2-oleoyl-GPE (16:0/18:1)	69	0.5501	0.1508	0.000264	0.0202561730306924
Bacteroides dorei	glycerophosphorylcholine (GPC)	302	0.4359	0.1195	0.000265	0.0202660713747507
Desulfovibrio piger	o-Tyrosine	77	-2.5981	0.7123	0.000265	0.0202660713747507
Erysipelotrichaceae bacterium 2 2 44A	N-formylmethionine	173	-0.8632	0.2367	0.000265	0.0202660713747507
Oscillibacter (unclassified)	pseudouridine	445	-0.6297	0.1727	0.000265	0.0202660713747507
Erysipelotrichaceae bacterium 21 3	N-acetylhistidine	221	-1.0152	0.2784	0.000266	0.0202925244589454
Olsenella (unclassified)	cystine	60	-0.6219	0.1706	0.000266	0.0202925244589454
Oscillibacter (unclassified)	2-hydroxyglutarate	444	-0.4609	0.1264	0.000266	0.0202925244589454
Alistipes putredinis	gamma-glutamylglutamate	408	0.5707	0.1566	0.000267	0.0203521300710526
Erysipelotrichaceae bacterium 6 1 45	glutaminylleucine	53	-0.1849	0.0507	0.000268	0.0203949483185585
Subdoligranulum (unclassified)	N-acetyltaurine	234	-0.253	0.0694	0.000268	0.0203949483185585
Clostridium nexile	nicotinate	113	-1.0877	0.2985	0.000269	0.0204209565827396
Escherichia (unclassified)	arabinose	167	-0.7614	0.2090	0.000269	0.0204209565827396
Haemophilus parainfluenzae	N-alpha-acetylornithine	272	0.5775	0.1585	0.000269	0.0204209565827396
Clostridium citroniae	carnosine	64	-0.4663	0.1280	0.00027	0.0204468378741095
Gemella haemolysans	solanidine	50	-0.219	0.0601	0.00027	0.0204468378741095
Rothia dentocariosa	enterolactone	139	-0.622	0.1708	0.00027	0.0204468378741095
Escherichia coli	lysine	387	-0.7986	0.2194	0.000272	0.0205648299764128
Faecalibacterium prausnitzii	fructose	449	0.4846	0.1331	0.000272	0.0205648299764128
Akkermansia muciniphila	glycerophosphoinositol*	423	-0.4218	0.1159	0.000273	0.0206236823683489
Bacteroides ovatus	7-methylguanine	412	0.5648	0.1552	0.000274	0.0206656788125184
Subdoligranulum sp 4 3 54A2FAA	N6-dimethylallyladenine	215	-0.9514	0.2615	0.000274	0.0206656788125184
Bacteroides intestinalis	cystathionine	64	0.6521	0.1792	0.000275	0.0206907992170489
Roseburia inulinivorans	xylose	380	0.353	0.0971	0.000275	0.0206907992170489
Roseburia inulinivorans	cholesterol	427	0.3666	0.1008	0.000275	0.0206907992170489
Clostridium innocuum	N-acetylalanine	110	-1.1856	0.3261	0.000277	0.0207908553106234
Oscillibacter (unclassified)	gamma-glutamylvaline	348	-0.7107	0.1955	0.000277	0.0207908553106234
Streptococcus australis	1-methylhistamine	63	-0.6374	0.1753	0.000277	0.0207908553106234
Paraprevotella xylaniphila	1-pentadecanoylglycerol (15:0)	70	-0.5409	0.1488	0.000278	0.0208490987606888
Flavonifractor plautii	deoxycholic acid sulfate	130	0.3045	0.0838	0.000279	0.020873635481396
Lachnospiraceae bacterium 3 1 57FAA CT1	nicotinate	237	-0.7145	0.1966	0.000279	0.020873635481396
Veillonella (unclassified)	3-ureidopropionate	382	0.4543	0.1250	0.000279	0.020873635481396
Ruminococcus gnavus	phenylalanine	263	1.3479	0.3710	0.00028	0.0208980541425007
Subdoligranulum sp 4 3 54A2FAA	diaminopimelate	210	-0.5665	0.1559	0.00028	0.0208980541425007
Veillonella (unclassified)	guanine	385	0.5132	0.1413	0.00028	0.0208980541425007
Erysipelotrichaceae bacterium 6 1 45	fructose	216	-0.7538	0.2076	0.000281	0.0209391068795357
Escherichia (unclassified)	N-formylmethionine	184	-0.8209	0.2260	0.000281	0.0209391068795357
Actinomyces odontolyticus	2-hydroxybutyrate/2-hydroxyisobutyrate	230	0.6013	0.1657	0.000285	0.0211188124203083
Alistipes senegalensis	N-acetylmuramate	305	0.7171	0.1976	0.000285	0.0211188124203083
Haemophilus parainfluenzae	dehydrolithocholate	262	-0.4726	0.1302	0.000284	0.0211188124203083
Roseburia intestinalis	maltotriose	299	0.4198	0.1157	0.000285	0.0211188124203083
Roseburia inulinivorans	glutamate	441	0.8709	0.2400	0.000284	0.0211188124203083
Rothia (unclassified)	4-hydroxycinnamate	57	0.3075	0.0848	0.000285	0.0211188124203083
Ruminococcus gnavus	xanthosine	197	0.4943	0.1362	0.000285	0.0211188124203083
Desulfovibrio piger	S-1-pyrroline-5-carboxylate	88	-1.1118	0.3065	0.000286	0.0211424141197371
Dorea formicigenerans	pyrraline	434	0.3589	0.0989	0.000286	0.0211424141197371
Methanobrevibacter smithii	glycerophosphoinositol*	276	-0.4929	0.1359	0.000286	0.0211424141197371
Escherichia (unclassified)	inosine	164	-0.5646	0.1557	0.000287	0.0211826886229903
Eubacterium ramulus	deoxycholate	348	0.4556	0.1256	0.000287	0.0211826886229903
Clostridium symbiosum	retinol (Vitamin A)	71	-0.3824	0.1055	0.000288	0.0212228355743726
Rothia (unclassified)	threonate	62	0.3624	0.1000	0.000288	0.0212228355743726
Ruminococcus sp 5 1 39BFAA	dipicolinate	289	-0.3716	0.1025	0.000289	0.021262855578873
Subdoligranulum sp 4 3 54A2FAA	stigmasterol	74	0.3687	0.1017	0.000289	0.021262855578873
Clostridium innocuum	nicotinamide	113	-1.9884	0.5488	0.000291	0.0213930918333001
Dorea longicatena	2'-deoxyuridine	434	0.5735	0.1584	0.000292	0.0214158591314419
Lachnospiraceae bacterium 1 4 56FAA	N-acetyl-cadaverine	131	0.3587	0.0990	0.000292	0.0214158591314419
Methanobrevibacter smithii	1,3,7-trimethylurate	274	0.3134	0.0865	0.000292	0.0214158591314419
Rothia (unclassified)	proline	63	-0.6465	0.1785	0.000293	0.0214722804839697
Roseburia hominis	coprostanol	407	-0.5661	0.1563	0.000294	0.0215116880436189
Roseburia inulinivorans	pseudouridine	438	0.5794	0.1601	0.000294	0.0215116880436189
Anaerotruncus colihominis	1,3,7-trimethylurate	208	-0.4063	0.1122	0.000295	0.0215340691516275
Subdoligranulum (unclassified)	arachidonate (20:4n6)	457	-0.3462	0.0956	0.000295	0.0215340691516275
Veillonella atypica	1-methyl-beta-carboline-3-carboxylic acid	232	0.2787	0.0770	0.000295	0.0215340691516275
Clostridium hathewayi	3-hydroxy-3-methylglutarate	206	-0.6907	0.1909	0.000296	0.0215394911221007
Lachnospiraceae bacterium 5 1 57FAA	3-hydroxypyridine	76	1.0747	0.2970	0.000296	0.0215394911221007
Lachnospiraceae bacterium 5 1 63FAA	1-oleoyl-GPI (18:1)*	53	-0.3479	0.0961	0.000296	0.0215394911221007
Rothia (unclassified)	bilirubin	58	0.2227	0.0615	0.000296	0.0215394911221007
Bifidobacterium bifidum	glycolithocholate	50	0.4018	0.1111	0.000297	0.0215616849625652
Erysipelotrichaceae bacterium 6 1 45	threonate	211	-0.662	0.1830	0.000297	0.0215616849625652
Faecalibacterium prausnitzii	gamma-glutamyl-epsilon-lysine	449	0.5856	0.1619	0.000297	0.0215616849625652
Roseburia intestinalis	dihomolinolenate (20:3n3 or 3n6)	387	0.3481	0.0962	0.000298	0.021600584967952
Roseburia inulinivorans	13-methylmyristate	413	-0.5427	0.1500	0.000298	0.021600584967952
Rothia (unclassified)	creatine	62	0.2363	0.0653	0.000299	0.0216393639779877
Ruminococcus callidus	N6-acetyllysine	215	0.9714	0.2686	0.000299	0.0216393639779877
Escherichia (unclassified)	glycylvaline	182	-1.0974	0.3035	3e-04	0.0216780225563152
Escherichia coli	ribose	297	-0.6404	0.1772	3e-04	0.0216780225563152
Atopobium parvulum	4-androsten-3beta,17beta-diol monosulfate (1)	57	-0.3659	0.1012	0.000301	0.021716561263082
Eubacterium ramulus	glutarate (pentanedioate)	306	0.4175	0.1155	0.000301	0.021716561263082
Erysipelotrichaceae bacterium 6 1 45	N-formylmethionine	220	-0.7892	0.2184	0.000302	0.0217381554572448
Ruminococcus gnavus	N-acetyl-cadaverine	237	0.2774	0.0768	0.000302	0.0217381554572448
Ruminococcus sp 5 1 39BFAA	4-imidazoleacetate	322	0.4467	0.1236	0.000302	0.0217381554572448
Roseburia inulinivorans	cis-urocanate	431	0.6295	0.1743	0.000303	0.0217764524965709
Rothia (unclassified)	undecanedioate	62	-0.3413	0.0945	0.000303	0.0217764524965709
Actinomyces graevenitzii	isoleucylglycine	127	1.1909	0.3298	0.000305	0.021844640589011
Akkermansia muciniphila	eriodictyol	64	-0.2622	0.0726	0.000307	0.021844640589011
Bilophila wadsworthia	1-palmitoyl-2-oleoyl-GPI (16:0/18:1)*	50	-0.7358	0.2039	0.000307	0.021844640589011
Clostridium bolteae	phenethylamine	222	0.6068	0.1681	0.000307	0.021844640589011
Granulicatella (unclassified)	thioproline	216	0.6963	0.1929	0.000306	0.021844640589011
Holdemania filiformis	oleoyl ethanolamide	300	0.4136	0.1146	0.000307	0.021844640589011
Lachnospiraceae bacterium 3 1 57FAA CT1	indolepropionate	230	-0.5722	0.1585	0.000306	0.021844640589011
Methanobrevibacter smithii	dimethylmalonic acid	262	0.9669	0.2678	0.000305	0.021844640589011
Oscillibacter (unclassified)	docosadienoate (22:2n6)	421	-0.358	0.0992	0.000306	0.021844640589011
Ruminococcus sp 5 1 39BFAA	2-hydroxydecanoate	308	0.7337	0.2033	0.000307	0.021844640589011
Subdoligranulum sp 4 3 54A2FAA	3-(4-hydroxyphenyl)lactate (HPLA)	238	-0.447	0.1239	0.000307	0.021844640589011
Subdoligranulum sp 4 3 54A2FAA	allo-threonine	201	-0.6748	0.1869	0.000305	0.021844640589011
Subdoligranulum variabile	S-1-pyrroline-5-carboxylate	77	0.8556	0.2370	0.000307	0.021844640589011
Clostridium leptum	gamma-glutamylleucine	361	-0.6069	0.1682	0.000308	0.0218656452076798
Escherichia coli	betaine	385	0.6578	0.1823	0.000308	0.0218656452076798
Streptococcus gordonii	5-hydroxylysine	60	0.5016	0.1390	0.000308	0.0218656452076798
Clostridiaceae bacterium JC118	butyrylglycine (C4)	103	-1.0405	0.2884	0.000309	0.0218699101476121
Clostridium citroniae	alpha-hydroxyisovalerate	124	-0.6848	0.1898	0.000309	0.0218699101476121
Roseburia intestinalis	linoleoyl ethanolamide	383	0.3595	0.0996	0.000309	0.0218699101476121
Veillonella atypica	biotin	256	-0.8061	0.2234	0.000309	0.0218699101476121
Clostridiales bacterium 1 7 47FAA	glycoursodeoxycholate	65	0.1817	0.0504	0.00031	0.0219073673659467
Subdoligranulum sp 4 3 54A2FAA	N-acetylglutamate	243	-0.9405	0.2608	0.00031	0.0219073673659467
Clostridium symbiosum	7-methylxanthine	78	-0.1956	0.0543	0.000311	0.0219613609998433
Bacteroides uniformis	taurodeoxycholate	265	0.4291	0.1190	0.000312	0.0219985945262389
Rothia (unclassified)	sulfate*	63	0.2283	0.0633	0.000312	0.0219985945262389
Bacteroides uniformis	N-acetylmuramate	448	-0.55	0.1526	0.000313	0.022019059524926
Clostridium bolteae	2-oleoylglycerol (18:1)	162	0.4984	0.1383	0.000313	0.022019059524926
Methanobrevibacter (unclassified)	3-methylglutaconate	128	-0.7443	0.2065	0.000313	0.022019059524926
Subdoligranulum (unclassified)	dihydrocaffeate	361	-0.2598	0.0721	0.000315	0.0221430194147739
Subdoligranulum (unclassified)	7-methylurate	253	-0.2983	0.0828	0.000316	0.0221965499486811
Bilophila (unclassified)	4-methylcatechol sulfate	56	0.3342	0.0928	0.000317	0.022216490706961
Rothia (unclassified)	isovalerate (C5)	62	-0.3111	0.0864	0.000317	0.022216490706961
Streptococcus gordonii	glycolithocholate	60	0.4989	0.1385	0.000317	0.022216490706961
Erysipelotrichaceae bacterium 2 2 44A	N-acetylmuramate	171	-0.8297	0.2304	0.000318	0.0222196476243889
Faecalibacterium prausnitzii	glutamate, gamma-methyl ester	432	0.5816	0.1615	0.000318	0.0222196476243889
Flavonifractor plautii	N-formylmethionine	255	0.6758	0.1877	0.000318	0.0222196476243889
Turicibacter sanguinis	1-methyladenosine	53	1.524	0.4233	0.000318	0.0222196476243889
Clostridium hathewayi	nicotinate	204	-0.7913	0.2199	0.000319	0.0222727994092481
Streptococcus australis	epicatechin	102	0.8397	0.2334	0.00032	0.022325871506274
Dorea formicigenerans	uridine	425	0.4387	0.1220	0.000322	0.0224317773525847
Roseburia inulinivorans	N6-acetyllysine	433	0.6278	0.1745	0.000322	0.0224317773525847
Eubacterium hallii	palmitoyl sphingomyelin (d18:1/16:0)	417	-0.4091	0.1138	0.000323	0.0224510272740066
Methanobrevibacter (unclassified)	alpha-tocopherol	184	-1.1186	0.3111	0.000323	0.0224510272740066
Ruminococcus gnavus	stearoyl ethanolamide	265	0.5129	0.1426	0.000323	0.0224510272740066
Coprococcus comes	3-phenylpropionate (hydrocinnamate)	399	0.4373	0.1216	0.000324	0.022503728728908
Clostridium innocuum	glutamine	111	-1.3795	0.3838	0.000325	0.0225563515835783
Clostridium leptum	gamma-glutamyltyrosine	329	-0.6494	0.1807	0.000326	0.022592061392718
Eubacterium hallii	methylsuccinate	426	0.4061	0.1130	0.000326	0.022592061392718
Lachnospiraceae bacterium 5 1 57FAA	N6-carboxyethyllysine	68	0.5637	0.1569	0.000327	0.0226276650016818
Odoribacter splanchnicus	gamma-glutamylleucine	293	0.7254	0.2019	0.000327	0.0226276650016818
Bacteroides vulgatus	sitostanol	380	-0.5196	0.1447	0.000328	0.0226631628835217
Erysipelotrichaceae bacterium 6 1 45	glucose	215	-0.6043	0.1682	0.000328	0.0226631628835217
Escherichia coli	erythronate*	383	-0.5069	0.1411	0.000329	0.0226649529096562
Eubacterium rectale	3-methylhistidine	363	0.3015	0.0840	0.000329	0.0226649529096562
Eubacterium siraeum	sphinganine	378	-0.3956	0.1102	0.000329	0.0226649529096562
Rothia (unclassified)	hydantoin-5-propionic acid	51	1.1879	0.3308	0.000329	0.0226649529096562
Clostridium clostridioforme	1-palmitoyl-GPE (16:0)	66	1.1682	0.3253	0.00033	0.0227002382540926
Erysipelotrichaceae bacterium 6 1 45	dihydroferulic acid	213	-0.529	0.1473	0.00033	0.0227002382540926
Parabacteroides goldsteinii	3-methylxanthine	65	0.3796	0.1057	0.000331	0.0227522107345858
Clostridium leptum	glutaminylleucine	78	-0.1489	0.0415	0.000332	0.0228041065029306
Methanobrevibacter smithii	putrescine	190	-0.4022	0.1121	0.000333	0.0228559257288442
Dorea longicatena	indoleacetate	441	0.367	0.1023	0.000334	0.0228907999007028
Veillonella (unclassified)	glycerophosphoglycerol	362	0.5279	0.1472	0.000334	0.0228907999007028
Eggerthella (unclassified)	docosapentaenoate (DPA; 22:5n3)	320	0.2846	0.0794	0.000336	0.0229940060432633
Roseburia intestinalis	indoleacetate	397	0.3612	0.1007	0.000336	0.0229940060432633
Lachnospiraceae bacterium 8 1 57FAA	7-methylurate	61	0.3488	0.0973	0.000338	0.0230969090840834
Roseburia intestinalis	2'-deoxycytidine	387	0.4832	0.1348	0.000338	0.0230969090840834
Akkermansia muciniphila	glycylleucine	446	-0.5672	0.1583	0.00034	0.0231485970199014
Lachnospiraceae bacterium 3 1 57FAA CT1	N-acetylmethionine	236	-0.6392	0.1784	0.00034	0.0231485970199014
Methanobrevibacter (unclassified)	pimelate (heptanedioate)	109	1.0444	0.2915	0.00034	0.0231485970199014
Paraprevotella xylaniphila	3-(2-hydroxyphenyl)propionate	72	1.084	0.3026	0.00034	0.0231485970199014
Roseburia inulinivorans	glycerophosphoinositol*	415	0.371	0.1036	0.00034	0.0231485970199014
Faecalibacterium prausnitzii	glucose	446	0.4134	0.1154	0.000341	0.0231997098706483
Akkermansia muciniphila	methylpalmitate (15 or 2)	421	0.4299	0.1201	0.000343	0.023267744210445
Akkermansia muciniphila	glucuronate	436	-0.5129	0.1432	0.000343	0.023267744210445
Roseburia intestinalis	N-acetylmethionine	394	0.5015	0.1401	0.000343	0.023267744210445
Ruminococcus sp 5 1 39BFAA	deoxycholate	316	0.5351	0.1495	0.000343	0.023267744210445
Faecalibacterium prausnitzii	leucylalanine	451	0.4679	0.1307	0.000346	0.0234370873269693
Methanobrevibacter (unclassified)	N-acetylcitrulline	172	0.9416	0.2631	0.000346	0.0234370873269693
Eubacterium rectale	N-delta-acetylornithine	451	0.4909	0.1372	0.000347	0.0234877301557073
Alistipes putredinis	pseudouridine	428	0.624	0.1745	0.000348	0.0235212054763539
Clostridium citroniae	2-hydroxy-3-methylvalerate	119	-0.6316	0.1766	0.000348	0.0235212054763539
Ruminococcus gnavus	N-carbamoylaspartate	207	-0.4046	0.1131	0.000349	0.0235716770085495
Bacteroides caccae	gamma-glutamylmethionine	366	-0.6363	0.1780	0.00035	0.0236049578946543
Clostridium nexile	beta-hydroxyisovalerate	82	-1.4192	0.3970	0.00035	0.0236049578946543
Escherichia (unclassified)	fructose	186	-0.7354	0.2058	0.000351	0.0236381424540266
Haemophilus parainfluenzae	diaminopimelate	236	0.5549	0.1552	0.000351	0.0236381424540266
Akkermansia muciniphila	eicosapentaenoate (EPA; 20:5n3)	412	-0.3276	0.0917	0.000353	0.0237213392239338
Erysipelotrichaceae bacterium 2 2 44A	guanine	170	-0.7731	0.2164	0.000353	0.0237213392239338
Rothia (unclassified)	gamma-glutamylalanine	63	-0.2918	0.0817	0.000353	0.0237213392239338
Escherichia coli	acisoga	376	-0.6217	0.1740	0.000354	0.0237542363388537
Lachnospiraceae bacterium 5 1 57FAA	spermidine	68	0.3855	0.1079	0.000354	0.0237542363388537
Clostridium bolteae	linoleoyl ethanolamide	222	0.394	0.1103	0.000355	0.0237870387176615
Granulicatella (unclassified)	5-hydroxylysine	130	0.5663	0.1586	0.000355	0.0237870387176615
Erysipelotrichaceae bacterium 21 3	1-stearoyl-GPE (18:0)	174	-0.7308	0.2047	0.000356	0.0238026348819494
Parabacteroides johnsonii	12-dehydrocholate	61	0.3594	0.1007	0.000356	0.0238026348819494
Ruminococcus sp 5 1 39BFAA	palmitoleate (16:1n7)	329	0.6108	0.1711	0.000356	0.0238026348819494
Clostridium celatum	2-oleoylglycerol (18:1)	50	-0.2394	0.0671	0.000357	0.0238352501667973
Eubacterium hallii	thioproline	445	0.485	0.1359	0.000357	0.0238352501667973
Subdoligranulum (unclassified)	I-urobilinogen	151	-0.3365	0.0943	0.000358	0.023884881512084
Dorea formicigenerans	sphingosine	432	0.3419	0.0958	0.000359	0.0239002007769664
Roseburia intestinalis	7-methylguanine	395	0.5245	0.1470	0.000359	0.0239002007769664
Ruminococcus gnavus	2'-deoxyuridine	264	0.655	0.1836	0.000359	0.0239002007769664
Eubacterium ramulus	lysine	368	0.8142	0.2282	0.00036	0.0239496437905938
Parabacteroides goldsteinii	1-myristoylglycerol (14:0)	50	0.162	0.0454	0.000363	0.0241147498883412
Roseburia intestinalis	p-cresol sulfate	396	0.4028	0.1129	0.000363	0.0241147498883412
Anaerotruncus colihominis	docosapentaenoate (DPA; 22:5n3)	213	0.3756	0.1054	0.000365	0.0242130481448679
Rothia (unclassified)	2-aminobutyrate	60	-0.2579	0.0724	0.000365	0.0242130481448679
Bacteroides thetaiotaomicron	histidine	388	0.7967	0.2238	0.00037	0.0245097946131378
Subdoligranulum sp 4 3 54A2FAA	phenylalanine	241	-1.3459	0.3780	0.00037	0.0245097946131378
Veillonella (unclassified)	serine	390	0.952	0.2674	0.000371	0.0245585579006403
Akkermansia muciniphila	5-aminovalerate	446	-0.5475	0.1539	0.000373	0.0246034545442834
Eubacterium siraeum	N1,N12-diacetylspermine	186	-0.3491	0.0981	0.000373	0.0246034545442834
Methanobrevibacter (unclassified)	erythronate*	185	-0.7368	0.2071	0.000373	0.0246034545442834
Parabacteroides goldsteinii	1-oleoyl-2-linoleoyl-glycerol (18:1/18:2)	69	0.1675	0.0471	0.000373	0.0246034545442834
Roseburia intestinalis	glycylvaline	397	0.7294	0.2050	0.000373	0.0246034545442834
Akkermansia muciniphila	dihomolinoleate (20:2n6)	442	-0.4407	0.1239	0.000375	0.0246132696161265
Bacteroides coprocola	1-oleoyl-GPG (18:1)*	63	-0.074	0.0208	0.000374	0.0246132696161265
Eubacterium siraeum	sebacate (decanedioate)	387	0.6633	0.1865	0.000375	0.0246132696161265
Lachnospiraceae bacterium 5 1 63FAA	tyrosine	435	1.0489	0.2948	0.000375	0.0246132696161265
Methanobrevibacter smithii	glycerate	295	-0.6967	0.1958	0.000374	0.0246132696161265
Paraprevotella clara	indole	53	-0.2423	0.0681	0.000375	0.0246132696161265
Subdoligranulum sp 4 3 54A2FAA	proline	244	-1.2192	0.3427	0.000374	0.0246132696161265
Bacteroides thetaiotaomicron	2-aminoadipate	388	0.9107	0.2561	0.000376	0.0246441459806403
Roseburia intestinalis	glycerophosphoglycerol	375	0.5969	0.1678	0.000376	0.0246441459806403
Alistipes finegoldii	valine	363	-1.0147	0.2855	0.00038	0.0248015225805584
Bifidobacterium catenulatum	taurochenodeoxycholate	76	1.0357	0.2914	0.00038	0.0248015225805584
Coprobacter fastidiosus	1-methyladenosine	65	-0.1223	0.0344	0.00038	0.0248015225805584
Eubacterium hallii	thymidine	441	0.4717	0.1327	0.000379	0.0248015225805584
Ruminococcus gnavus	tryptamine	237	0.2792	0.0786	0.00038	0.0248015225805584
Streptococcus vestibularis	caffeine	125	0.7398	0.2082	0.00038	0.0248015225805584
Subdoligranulum (unclassified)	stearate (18:0)	459	0.4197	0.1181	0.000381	0.024849363823909
Escherichia coli	nicotinamide	390	-1.0365	0.2918	0.000382	0.024897138062717
Clostridium bolteae	phytosphingosine	229	0.6288	0.1771	0.000383	0.0249099819220138
Eubacterium siraeum	glycylvaline	388	-0.7467	0.2102	0.000383	0.0249099819220138
Holdemania filiformis	N6-carboxyethyllysine	276	0.4913	0.1383	0.000383	0.0249099819220138
Haemophilus parainfluenzae	arabonate/xylonate	273	0.5998	0.1689	0.000384	0.0249401640664644
Roseburia intestinalis	cystine	318	0.5244	0.1477	0.000384	0.0249401640664644
Ruminococcus callidus	propionylglycine (C3)	202	0.6165	0.1737	0.000385	0.0249876750935044
Bacteroides coprocola	linoleamide (18:2n6)	145	0.2575	0.0725	0.000386	0.0250176859755759
Subdoligranulum sp 4 3 54A2FAA	N-acetylvaline	244	-0.6793	0.1914	0.000386	0.0250176859755759
Lachnospiraceae bacterium 3 1 46FAA	4-methylcatechol sulfate	62	-0.0592	0.0167	0.000387	0.0250650438676192
Alistipes senegalensis	indole-3-carboxylic acid	267	0.7368	0.2076	0.000388	0.0250774576490351
Clostridium scindens	taurocholate	51	0.434	0.1223	0.000388	0.0250774576490351
Holdemania filiformis	linoleoyl ethanolamide	301	0.395	0.1113	0.000388	0.0250774576490351
Porphyromonas asaccharolytica	5alpha-pregnan-3beta,20alpha-diol monosulfate (1)	70	0.1321	0.0372	0.000389	0.0251246426033674
Akkermansia muciniphila	4-hydroxybenzoate	247	-0.7048	0.1987	0.00039	0.025136898177489
Bacteroides faecis	3'-CMP	57	0.4577	0.1290	0.00039	0.025136898177489
Roseburia inulinivorans	N-acetylmethionine sulfoxide	438	0.5716	0.1612	0.00039	0.025136898177489
Ruminococcus gnavus	arachidonate (20:4n6)	264	0.4479	0.1263	0.000392	0.0252483203612302
Bacteroides faecis	1-linoleoyl-2-linolenoyl-digalactosylglycerol (18;2/18:3)*	50	0.7936	0.2239	0.000393	0.0252777428464544
Odoribacter splanchnicus	N-carbamylglutamate	274	0.8773	0.2475	0.000393	0.0252777428464544
Clostridium nexile	N-acetylmethionine	113	-0.8736	0.2466	0.000395	0.0252840686743487
Erysipelotrichaceae bacterium 21 3	N-acetylmuramate	218	-0.7186	0.2028	0.000395	0.0252840686743487
Eubacterium ramulus	sphinganine	356	0.3723	0.1050	0.000394	0.0252840686743487
Eubacterium rectale	pseudouridine	450	0.6094	0.1720	0.000395	0.0252840686743487
Eubacterium rectale	N-acetylaspartate (NAA)	448	0.4664	0.1316	0.000394	0.0252840686743487
Granulicatella (unclassified)	N6,N6,N6-trimethyllysine	213	0.5432	0.1533	0.000395	0.0252840686743487
Granulicatella adiacens	cis-urocanate	77	1.6625	0.4691	0.000394	0.0252840686743487
Clostridium nexile	sedoheptulose	112	-0.9773	0.2759	0.000396	0.02533065761467
Eubacterium ramulus	N-methylalanine	361	0.5974	0.1687	0.000397	0.0253597651380828
Veillonella parvula	linoleoyl ethanolamide	361	0.3402	0.0960	0.000397	0.0253597651380828
Bacteroides caccae	pterin	352	-0.7579	0.2140	0.000398	0.0253714032760468
Erysipelotrichaceae bacterium 2 2 44A	gamma-glutamylglutamate	161	-0.7799	0.2202	0.000398	0.0253714032760468
Eubacterium siraeum	glycylleucine	388	-0.6215	0.1755	0.000398	0.0253714032760468
Clostridium bolteae	xylose	203	0.4983	0.1407	0.000399	0.0254003555129071
Lachnospiraceae bacterium 5 1 57FAA	pristanate	69	0.2306	0.0651	0.000399	0.0254003555129071
Roseburia inulinivorans	N-acetylasparagine	436	0.4973	0.1405	4e-04	0.0254466102096459
Eubacterium rectale	nicotinate ribonucleoside	449	0.4783	0.1351	0.000402	0.0255389301640925
Eubacterium rectale	N-acetylalanine	448	0.661	0.1868	0.000402	0.0255389301640925
Alistipes finegoldii	trigonelline (N'-methylnicotinate)	355	-0.2702	0.0764	0.000403	0.0255849956802437
Bacteroidales bacterium ph8	putrescine	269	-0.4081	0.1154	0.000405	0.0256944414593871
Akkermansia muciniphila	5-methyluridine (ribothymidine)	414	-0.3798	0.1074	0.000408	0.0257443786789466
Akkermansia muciniphila	leucylglycine	434	-0.4794	0.1356	0.000408	0.0257443786789466
Alistipes finegoldii	asparagine	351	-0.4013	0.1135	0.000408	0.0257443786789466
Bacteroides uniformis	homocitrulline	450	0.4572	0.1293	0.000407	0.0257443786789466
Clostridium scindens	1-methylxanthine	52	0.5415	0.1532	0.000407	0.0257443786789466
Eubacterium ramulus	arachidonate (20:4n6)	364	0.3839	0.1086	0.000408	0.0257443786789466
Flavonifractor plautii	pyruvate	161	1.2041	0.3406	0.000407	0.0257443786789466
Lachnospiraceae bacterium 7 1 58FAA	docosapentaenoate (DPA; 22:5n3)	425	0.27	0.0764	0.000407	0.0257443786789466
Prevotella copri	glycerophosphoethanolamine	201	0.85	0.2405	0.000409	0.0257899929053442
Eubacterium rectale	allo-threonine	375	0.5303	0.1501	0.00041	0.0258180652944044
Faecalibacterium prausnitzii	uracil	456	0.6541	0.1851	0.00041	0.0258180652944044
Clostridium hathewayi	ribose	157	-0.7984	0.2260	0.000411	0.0258635371750991
Butyrivibrio crossotus	1-methyladenosine	56	0.6209	0.1758	0.000412	0.0259089476073063
Flavonifractor plautii	thymidine	253	0.5762	0.1632	0.000414	0.0260171400489513
Akkermansia muciniphila	docosahexaenoate (DHA; 22:6n3)	431	-0.2837	0.0804	0.000418	0.026057379986513
Clostridium scindens	7-methylxanthine	52	0.9407	0.2666	0.000417	0.026057379986513
Eggerthella lenta	4-androsten-3beta,17beta-diol monosulfate (2)	69	0.5561	0.1576	0.000417	0.026057379986513
Escherichia (unclassified)	xylose	169	-0.511	0.1448	0.000418	0.026057379986513
Escherichia coli	1-methyl-beta-carboline-3-carboxylic acid	331	0.2281	0.0647	0.000418	0.026057379986513
Eubacterium rectale	7-methylguanine	444	0.4918	0.1393	0.000415	0.026057379986513
Eubacterium siraeum	threonine	387	-0.8505	0.2410	0.000418	0.026057379986513
Odoribacter splanchnicus	gamma-glutamyl-epsilon-lysine	289	0.7733	0.2191	0.000416	0.026057379986513
Roseburia inulinivorans	eicosapentaenoate (EPA; 20:5n3)	403	0.3049	0.0864	0.000418	0.026057379986513
Rothia dentocariosa	phenylacetylglutamine	77	-0.1807	0.0512	0.000418	0.026057379986513
Streptococcus anginosus	butyrylglycine (C4)	67	-1.252	0.3547	0.000416	0.026057379986513
Streptococcus vestibularis	stearate (18:0)	161	0.8414	0.2384	0.000418	0.026057379986513
Lachnospiraceae bacterium 3 1 57FAA CT1	leucine	237	-1.4451	0.4096	0.000419	0.0261022351383573
Haemophilus parainfluenzae	choline	271	0.5722	0.1622	0.00042	0.0261470302833094
Bacteroides thetaiotaomicron	arginine	374	0.3747	0.1062	0.000421	0.0261567965623427
Eubacterium siraeum	tryptophan	386	-0.8445	0.2395	0.000421	0.0261567965623427
Subdoligranulum sp 4 3 54A2FAA	cis-4-hydroxycyclohexylacetic acid	228	-0.915	0.2594	0.000421	0.0261567965623427
Akkermansia muciniphila	N-acetylaspartate (NAA)	447	-0.4558	0.1293	0.000422	0.0261665238022859
Escherichia coli	uridine	376	-0.4069	0.1154	0.000422	0.0261665238022859
Eubacterium ramulus	1-palmitoyl-2-linoleoyl-GPI (16:0/18:2)	82	-0.2852	0.0809	0.000422	0.0261665238022859
Erysipelotrichaceae bacterium 21 3	biliverdin	215	-0.7451	0.2114	0.000424	0.0262730320778393
Alistipes indistinctus	N-linoleoylglycine	60	0.5453	0.1548	0.000426	0.0263793986258139
Olsenella (unclassified)	dimethylarginine (ADMA + SDMA)	67	0.6019	0.1708	0.000427	0.0264237414304787
Coprobacillus (unclassified)	1-palmitoyl-2-linoleoyl-galactosylglycerol (16:0/18:2)*	57	-0.7388	0.2097	0.000428	0.0264680253078284
Akkermansia muciniphila	isocaproate	208	-0.6521	0.1852	0.000429	0.0264946576410906
Eubacterium rectale	paraxanthine	371	0.3227	0.0916	0.000429	0.0264946576410906
Methanobrevibacter (unclassified)	sphingosine	185	-0.4794	0.1362	0.00043	0.0265388063938762
Bacteroides caccae	1-palmitoyl-GPS (16:0)*	54	0.2902	0.0825	0.000432	0.0265565799178658
Blautia hydrogenotrophica	mannitol/sorbitol	93	-1.0082	0.2864	0.000431	0.0265565799178658
Clostridium hathewayi	11-ketoetiocholanolone sulfate	57	-0.3875	0.1101	0.000432	0.0265565799178658
Coprobacillus (unclassified)	pregnen-diol disulfate*	50	0.5687	0.1615	0.000431	0.0265565799178658
Subdoligranulum (unclassified)	putrescine	311	-0.3528	0.1002	0.000432	0.0265565799178658
Subdoligranulum (unclassified)	N-acetylaspartate (NAA)	465	-0.4292	0.1219	0.000432	0.0265565799178658
Akkermansia muciniphila	isoleucine	447	-1.0528	0.2992	0.000433	0.0265654139568165
Dorea formicigenerans	uracil	439	0.6891	0.1958	0.000433	0.0265654139568165
Subdoligranulum (unclassified)	N-palmitoylglycine	253	-0.6169	0.1753	0.000433	0.0265654139568165
Lachnospiraceae bacterium 1 1 57FAA	4-androsten-3beta,17beta-diol monosulfate (1)	53	1.1351	0.3226	0.000434	0.02659170766908
Methanobrevibacter smithii	pantothenate (Vitamin B5)	287	-0.6235	0.1772	0.000434	0.02659170766908
Clostridium bolteae	N-palmitoylglycine	127	0.7608	0.2163	0.000435	0.0266179322328562
Lactococcus lactis	taurodeoxycholate	68	-0.5024	0.1428	0.000435	0.0266179322328562
Eubacterium rectale	erythronate*	443	0.494	0.1404	0.000436	0.0266440879205621
Methanobrevibacter smithii	1-palmitoyl-2-linoleoyl-GPI (16:0/18:2)	56	0.0777	0.0221	0.000436	0.0266440879205621
Akkermansia muciniphila	threonate	434	-0.412	0.1171	0.000437	0.0266876751180169
Bacteroides intestinalis	1-linoleoyl-2-linolenoyl-digalactosylglycerol (18;2/18:3)*	50	0.9779	0.2782	0.00044	0.0267830149184978
Bacteroides ovatus	1,3,7-trimethylurate	390	-0.2917	0.0830	0.00044	0.0267830149184978
Bacteroides thetaiotaomicron	glycylvaline	388	0.785	0.2233	0.00044	0.0267830149184978
Dorea longicatena	lysine	441	0.8439	0.2401	0.00044	0.0267830149184978
Rothia (unclassified)	mevalonate	56	0.2432	0.0692	0.00044	0.0267830149184978
Methanobrevibacter smithii	trimethylamine N-oxide	291	-0.6213	0.1768	0.000441	0.0268263403838071
Clostridium hathewayi	N-acetylvaline	204	-0.7822	0.2226	0.000442	0.0268520703420801
Eubacterium infirmum	sitostanol	60	-0.0068	0.0019	0.000442	0.0268520703420801
Clostridium nexile	3-(4-hydroxyphenyl)lactate (HPLA)	111	-0.6339	0.1805	0.000443	0.0268777332078934
Subdoligranulum (unclassified)	biliverdin	451	-0.477	0.1358	0.000443	0.0268777332078934
Dorea formicigenerans	N-acetyl-3-methylhistidine*	339	0.4558	0.1298	0.000444	0.0269208558421826
Escherichia coli	picolinate	382	-0.484	0.1378	0.000445	0.0269639223272084
Bacteroides thetaiotaomicron	sulfate*	384	0.4476	0.1275	0.000447	0.0270498872875654
Subdoligranulum variabile	N-acetylserine	104	1.2093	0.3444	0.000447	0.0270498872875654
Blautia hydrogenotrophica	isocaproate	50	0.4295	0.1224	0.000448	0.027057623377753
Clostridium nexile	N6-acetyllysine	112	-1.218	0.3470	0.000448	0.027057623377753
Coprococcus eutactus	deoxycarnitine	146	0.6902	0.1966	0.000448	0.027057623377753
Anaerotruncus (unclassified)	1-methyl-beta-carboline-3-carboxylic acid	215	0.285	0.0812	0.000449	0.027065329405414
Clostridium bolteae	N-palmitoyl-sphingosine (d18:1/16:0)	229	0.6023	0.1716	0.000449	0.027065329405414
Clostridium hathewayi	N-delta-acetylornithine	205	-0.6978	0.1989	0.000449	0.027065329405414
Clostridium ramosum	1-methylxanthine	50	0.3891	0.1109	0.00045	0.0270730055454434
Roseburia inulinivorans	arachidonate (20:4n6)	428	0.3343	0.0953	0.00045	0.0270730055454434
Ruminococcus gnavus	cholesterol	262	0.4497	0.1282	0.00045	0.0270730055454434
Bilophila wadsworthia	1-methylhistamine	62	-0.4442	0.1266	0.000451	0.0270806519713824
Granulicatella (unclassified)	5-aminovalerate	220	0.7246	0.2065	0.000451	0.0270806519713824
Olsenella (unclassified)	hydantoin-5-propionic acid	61	-0.8515	0.2427	0.000451	0.0270806519713824
Dorea longicatena	prolylglycine	308	-0.6583	0.1877	0.000454	0.0272256594627371
Lachnospiraceae bacterium 3 1 46FAA	adrenate (22:4n6)	307	0.5611	0.1600	0.000454	0.0272256594627371
Clostridium citroniae	4-androsten-3beta,17beta-diol disulfate (1)	53	0.2017	0.0575	0.000456	0.0272928395111586
Gemella (unclassified)	glucose	116	0.7723	0.2203	0.000456	0.0272928395111586
Veillonella (unclassified)	succinate	388	0.5101	0.1455	0.000456	0.0272928395111586
Veillonella parvula	pyruvate	236	0.9213	0.2629	0.000457	0.0273351133783377
Methanobrevibacter (unclassified)	dihomolinolenate (20:3n3 or 3n6)	184	-0.5543	0.1582	0.000459	0.0274194983121803
Streptococcus thermophilus	4-methylcatechol sulfate	58	-0.3245	0.0926	0.000459	0.0274194983121803
Alistipes finegoldii	leucine	362	-1.1814	0.3373	0.000461	0.0275036668743978
Gemella sanguinis	4-androsten-3alpha,17alpha-diol monosulfate (2)	50	0.4184	0.1194	0.000461	0.0275036668743978
Sutterella wadsworthensis	apigenin	57	0.1406	0.0402	0.000463	0.0276052929389776
Haemophilus parainfluenzae	glycerol 3-phosphate	274	0.6192	0.1769	0.000464	0.0276118499070242
Holdemania (unclassified)	methyl indole-3-acetate	154	-0.9187	0.2624	0.000464	0.0276118499070242
Oscillibacter (unclassified)	2-aminophenol	443	-0.7463	0.2132	0.000464	0.0276118499070242
Rothia (unclassified)	gamma-glutamylphenylalanine	62	-0.3608	0.1031	0.000465	0.0276360180277316
Veillonella (unclassified)	1-methyladenine	395	0.6723	0.1921	0.000465	0.0276360180277316
Ruminococcus sp 5 1 39BFAA	glutaminylleucine	69	0.6638	0.1898	0.000469	0.0278381939660681
Ruminococcus sp 5 1 39BFAA	tryptophan	328	0.8891	0.2542	0.000469	0.0278381939660681
Streptococcus parasanguinis	argininosuccinate	99	-0.7621	0.2179	0.00047	0.0278797699908455
Lachnospiraceae bacterium 5 1 57FAA	arabitol/xylitol	66	0.7477	0.2138	0.000471	0.027921293052534
Alistipes senegalensis	docosadienoate (22:2n6)	291	0.4229	0.1210	0.000472	0.0279627632522725
Akkermansia muciniphila	sulfate*	442	-0.3891	0.1113	0.000473	0.0280041806909427
Bacteroides vulgatus	homocitrulline	429	0.4869	0.1393	0.000474	0.0280277274606122
Desulfovibrio desulfuricans	fucitol	77	0.9478	0.2712	0.000474	0.0280277274606122
Eubacterium hallii	glycocholenate sulfate*	263	-0.476	0.1362	0.000476	0.0281102696552584
Gemella (unclassified)	3-methyladipate	76	-0.3281	0.0939	0.000476	0.0281102696552584
Oscillibacter (unclassified)	gamma-glutamylglycine	366	-0.5941	0.1701	0.000477	0.0281336222772681
Parasutterella excrementihominis	cystathionine	59	0.2959	0.0847	0.000477	0.0281336222772681
Veillonella (unclassified)	palmitoyl ethanolamide	390	0.4698	0.1345	0.000478	0.0281747478976382
Bacteroides plebeius	glycylvaline	117	-0.9998	0.2863	0.000479	0.0281979746408682
Haemophilus parainfluenzae	hypoxanthine	271	0.5787	0.1657	0.000479	0.0281979746408682
Bacteroides ovatus	1-methylurate	265	0.2858	0.0818	0.00048	0.0282033263156909
Bacteroides vulgatus	trimethylamine N-oxide	431	0.5724	0.1640	0.00048	0.0282033263156909
Subdoligranulum (unclassified)	cytosine	461	-0.3839	0.1100	0.00048	0.0282033263156909
Lachnospiraceae bacterium 3 1 57FAA CT1	fumarate	232	-0.6764	0.1938	0.000483	0.0283616919965802
Bilophila (unclassified)	phenylalanine	392	-1.1731	0.3362	0.000484	0.0283667209013989
Erysipelotrichaceae bacterium 2 2 44A	2-aminobutyrate	170	-0.5941	0.1703	0.000484	0.0283667209013989
Faecalibacterium prausnitzii	cis-4-hydroxycyclohexylacetic acid	435	0.6858	0.1965	0.000484	0.0283667209013989
Desulfovibrio piger	5alpha-androstan-3beta,17alpha-diol monosulfate (1)	51	0.07	0.0201	0.000485	0.0284074410121229
Odoribacter (unclassified)	harmane	66	0.17	0.0487	0.000486	0.0284481099025818
Rothia dentocariosa	methionine sulfone	71	-0.9291	0.2664	0.000487	0.0284708327399163
Veillonella parvula	lactate	372	0.3663	0.1050	0.000487	0.0284708327399163
Eubacterium rectale	glycerophosphoglycerol	416	0.5201	0.1491	0.000488	0.0285113852471994
Bacteroidales bacterium ph8	N-acetyl-cadaverine	351	-0.2258	0.0648	0.000489	0.0285161075661844
Eubacterium siraeum	1-methyl-beta-carboline-3-carboxylic acid	332	0.2263	0.0649	0.000489	0.0285161075661844
Oscillibacter (unclassified)	ribitol	418	-0.4937	0.1416	0.000489	0.0285161075661844
Methanobrevibacter smithii	docosahexaenoate (DHA; 22:6n3)	286	-0.3523	0.1011	0.00049	0.0285565301518298
Alistipes shahii	cholesterol	395	-0.4062	0.1165	0.000491	0.0285611560183212
Bacteroidales bacterium ph8	N-acetylputrescine	400	-0.2849	0.0817	0.000491	0.0285611560183212
Escherichia coli	linoleoyl ethanolamide	376	-0.3505	0.1006	0.000491	0.0285611560183212
Erysipelotrichaceae bacterium 2 2 44A	nicotinate ribonucleoside	172	-0.7319	0.2100	0.000492	0.0285835958839923
Erysipelotrichaceae bacterium 6 1 45	uracil	220	-0.9138	0.2622	0.000492	0.0285835958839923
Ruminococcus sp 5 1 39BFAA	guanosine	322	0.3721	0.1068	0.000493	0.0286059797898987
Subdoligranulum (unclassified)	glycodeoxycholate	433	-0.3379	0.0970	0.000493	0.0286059797898987
Alistipes finegoldii	citrulline	365	-1.0561	0.3031	0.000494	0.0286461448970961
Bacteroides clarus	taurocholate	78	0.0952	0.0273	0.000496	0.0287263251484274
Eubacterium ramulus	pyridoxine (Vitamin B6)	363	-0.4984	0.1431	0.000496	0.0287263251484274
Alistipes shahii	3-hydroxystearate	337	0.3331	0.0957	0.000497	0.0287306058946364
Faecalibacterium prausnitzii	phenylalanylglycine	441	0.4616	0.1325	0.000497	0.0287306058946364
Flavonifractor plautii	arachidonate (20:4n6)	256	0.4542	0.1304	0.000497	0.0287306058946364
Akkermansia muciniphila	ribose	349	-0.5553	0.1595	0.000499	0.0287925712610342
Eubacterium hallii	3-hydroxypyridine	450	0.5615	0.1613	0.000499	0.0287925712610342
Streptococcus vestibularis	paraxanthine	132	0.5593	0.1607	0.000499	0.0287925712610342
Erysipelotrichaceae bacterium 6 1 45	skatol	116	0.7692	0.2210	5e-04	0.0288323967911338
Blautia hydrogenotrophica	N-methylalanine	94	0.9618	0.2764	0.000501	0.0288721730016915
Lachnospiraceae bacterium 7 1 58FAA	sphinganine	430	0.3723	0.1070	0.000502	0.0289118999842658
Blautia hydrogenotrophica	N-acetyl-1-methylhistidine*	68	-0.3719	0.1069	0.000503	0.0289158130644937
Roseburia intestinalis	2,4-dihydroxyhydrocinnamate	147	0.7734	0.2223	0.000503	0.0289158130644937
Ruminococcus flavefaciens	fucose	57	2.4081	0.6921	0.000503	0.0289158130644937
Methanobrevibacter (unclassified)	1,3,7-trimethylurate	176	0.409	0.1176	0.000504	0.0289375523308187
Roseburia hominis	glycerol	424	0.3963	0.1139	0.000504	0.0289375523308187
Eubacterium ramulus	nicotinate	367	0.5704	0.1640	0.000506	0.0290344724302963
Faecalibacterium prausnitzii	phenethylamine	441	-0.4305	0.1238	0.000507	0.0290739280707224
Eggerthella (unclassified)	dihomolinolenate (20:3n3 or 3n6)	330	0.3293	0.0947	0.000509	0.0290811093999177
Erysipelotrichaceae bacterium 6 1 45	glycerophosphorylcholine (GPC)	158	-0.5676	0.1633	0.000509	0.0290811093999177
Eubacterium rectale	1,3-propanediol	385	0.3923	0.1129	0.000509	0.0290811093999177
Eubacterium rectale	malonate	448	0.5027	0.1446	0.000508	0.0290811093999177
Ruminococcus gnavus	cysteine sulfinic acid	265	0.7752	0.2230	0.000508	0.0290811093999177
Ruminococcus obeum	gluconate	412	-0.3197	0.0920	0.000509	0.0290811093999177
Lachnospiraceae bacterium 1 4 56FAA	arabinose	123	0.7672	0.2208	0.00051	0.0291203669873054
Granulicatella (unclassified)	gamma-glutamyl-epsilon-lysine	218	0.7753	0.2231	0.000511	0.0291417090478857
Lachnospiraceae bacterium 3 1 57FAA CT1	2-hydroxybutyrate/2-hydroxyisobutyrate	236	-0.5712	0.1644	0.000511	0.0291417090478857
Akkermansia muciniphila	leucine	445	-1.0463	0.3012	0.000513	0.0292378512675034
Clostridium innocuum	sucrose	53	-0.456	0.1313	0.000514	0.0292411259759626
Erysipelotrichaceae bacterium 6 1 45	erythronate*	219	-0.6689	0.1926	0.000514	0.0292411259759626
Eubacterium ramulus	docosapentaenoate (DPA; 22:5n3)	355	0.2819	0.0811	0.000514	0.0292411259759626
Clostridium nexile	4-ureidobutyrate	110	-0.9708	0.2796	0.000516	0.0293011739172412
Desulfovibrio desulfuricans	13-HOTrE	76	0.5274	0.1519	0.000516	0.0293011739172412
Erysipelotrichaceae bacterium 6 1 45	gamma-glutamylalanine	218	-0.775	0.2232	0.000516	0.0293011739172412
Odoribacter (unclassified)	S-1-pyrroline-5-carboxylate	66	0.3803	0.1095	0.000518	0.0293252834574464
Roseburia hominis	methylphosphate	422	0.3554	0.1024	0.000518	0.0293252834574464
Roseburia inulinivorans	fructose	429	0.4493	0.1294	0.000518	0.0293252834574464
Ruminococcus gnavus	deoxycarnitine	265	0.5065	0.1459	0.000517	0.0293252834574464
Ruminococcus sp 5 1 39BFAA	3-aminoisobutyrate	162	0.596	0.1717	0.000518	0.0293252834574464
Subdoligranulum sp 4 3 54A2FAA	N-acetylisoleucine	241	-0.591	0.1703	0.000519	0.0293640346388351
Escherichia coli	glucuronate	379	-0.5156	0.1486	0.00052	0.0293848864345632
Oscillibacter (unclassified)	glycerophosphoglycerol	411	-0.526	0.1516	0.00052	0.0293848864345632
Oscillibacter (unclassified)	valylglycine	441	-0.6225	0.1794	0.000521	0.0294235309068976
Erysipelotrichaceae bacterium 6 1 45	N6,N6,N6-trimethyllysine	207	-0.5774	0.1664	0.000522	0.0294442726735813
Ruminococcus gnavus	aspartate	265	0.9039	0.2605	0.000522	0.0294442726735813
Methanobrevibacter (unclassified)	dCMP	61	-0.1949	0.0562	0.000523	0.0294828109559363
Olsenella (unclassified)	alpha-hydroxyisocaproate	72	-0.4788	0.1381	0.000524	0.0295213025817752
Clostridium hathewayi	gamma-glutamylphenylalanine	201	-0.7797	0.2249	0.000525	0.0295418759624755
Coprococcus sp ART55 1	7-methylxanthine	95	0.663	0.1912	0.000525	0.0295418759624755
Desulfovibrio desulfuricans	lysylleucine	86	-0.5538	0.1597	0.000526	0.0295623996490194
Roseburia hominis	pyridoxine (Vitamin B6)	429	-0.5185	0.1495	0.000526	0.0295623996490194
Bacteroides ovatus	citrate	417	0.51	0.1471	0.000528	0.0296211427199878
Bacteroides salyersiae	4-androsten-3alpha,17alpha-diol monosulfate (2)	50	0.4514	0.1302	0.000528	0.0296211427199878
Clostridium innocuum	cis-4-hydroxycyclohexylacetic acid	102	-1.2404	0.3578	0.000528	0.0296211427199878
Erysipelotrichaceae bacterium 2 2 44A	pyridoxamine	174	-1.4712	0.4245	0.000529	0.0296593655116274
Streptococcus mutans	N6,N6-dimethyladenosine	66	-0.8704	0.2512	0.00053	0.0296975422794361
Clostridium bolteae	azelate (nonanedioate; C9)	225	-0.5527	0.1595	0.000531	0.0297356731064892
Flavonifractor plautii	N-acetylputrescine	253	0.3342	0.0965	0.000532	0.0297379938016978
Flavonifractor plautii	maltotriose	186	0.4381	0.1265	0.000532	0.0297379938016978
Methanobrevibacter (unclassified)	dihydoxyphenylalanine (L-DOPA)	51	-0.7174	0.2071	0.000532	0.0297379938016978
Bacteroidales bacterium ph8	gamma-glutamylglutamate	391	0.567	0.1637	0.000533	0.0297581467646483
Ruminococcus sp 5 1 39BFAA	thymidine	326	0.5776	0.1668	0.000533	0.0297581467646483
Clostridium innocuum	1-methyladenine	113	-1.111	0.3208	0.000534	0.0297961040968288
Dorea longicatena	skatol	225	-0.505	0.1458	0.000535	0.029798307965501
Gemella (unclassified)	xylose	101	0.6081	0.1756	0.000535	0.029798307965501
Prevotella copri	AMP	50	-0.3399	0.0982	0.000535	0.029798307965501
Subdoligranulum sp 4 3 54A2FAA	1,2-dilinolenoyl-digalactosylglycerol (18:3/18:3)	70	0.626	0.1808	0.000537	0.0298918149306434
Anaerotruncus (unclassified)	lactate	243	-0.514	0.1485	0.000538	0.0298938421139568
Bilophila (unclassified)	valine	395	-0.9575	0.2766	0.000538	0.0298938421139568
Roseburia intestinalis	saccharopine	331	-0.3958	0.1144	0.000538	0.0298938421139568
Erysipelotrichaceae bacterium 6 1 45	N-acetylalanine	221	-0.9199	0.2658	0.00054	0.029987068910836
Akkermansia muciniphila	erythronate*	441	-0.4713	0.1362	0.000541	0.0299889210669463
Holdemania (unclassified)	1-linoleoyl-2-linolenoyl-digalactosylglycerol (18;2/18:3)*	68	0.8455	0.2444	0.000541	0.0299889210669463
Rothia (unclassified)	leucine	62	-0.9203	0.2660	0.000541	0.0299889210669463
Eubacterium rectale	mannose	430	0.5137	0.1485	0.000543	0.0300818693006467
Roseburia intestinalis	N6-acetyllysine	397	0.7138	0.2064	0.000544	0.0301014336515626
Ruminococcus lactaris	palmitoleate (16:1n7)	302	0.6728	0.1945	0.000544	0.0301014336515626
Haemophilus parainfluenzae	palmitoyl ethanolamide	273	0.5423	0.1568	0.000545	0.0301388487099049
Rothia dentocariosa	deoxycholic acid sulfate	61	-0.1299	0.0376	0.000548	0.0302867549342609
Streptococcus australis	1-linoleoyl-2-linolenoyl-GPC (18:2/18:3)*	64	-0.1161	0.0336	0.000549	0.0303060298257041
Veillonella (unclassified)	pyrraline	386	0.3172	0.0918	0.000549	0.0303060298257041
Erysipelotrichaceae bacterium 21 3	4-androsten-3beta,17beta-diol monosulfate (2)	73	-0.8332	0.2411	0.00055	0.030307304477785
Eubacterium ramulus	suberate (octanedioate)	372	-0.7377	0.2135	0.00055	0.030307304477785
Ruminococcus obeum	N-acetylmuramate	454	0.5402	0.1563	0.00055	0.030307304477785
Alistipes finegoldii	methionine	358	-0.9719	0.2813	0.000551	0.030344442745456
Oscillibacter (unclassified)	glycodeoxycholate	412	0.3731	0.1080	0.000552	0.0303815370885053
Bacteroides ovatus	serine	414	1.0063	0.2914	0.000553	0.0304185875848134
Bacteroidales bacterium ph8	4-methylcatechol sulfate	64	-0.2754	0.0798	0.000555	0.0304925573478086
Blautia hydrogenotrophica	N-acetylcysteine	86	-1.0854	0.3144	0.000555	0.0304925573478086
Erysipelotrichaceae bacterium 21 3	lysine	219	-0.9874	0.2860	0.000556	0.0304934962427988
Erysipelotrichaceae bacterium 6 1 45	biotin	208	0.8873	0.2570	0.000556	0.0304934962427988
Eubacterium rectale	glutamate, gamma-methyl ester	423	0.6076	0.1760	0.000556	0.0304934962427988
Clostridium hathewayi	N-acetylthreonine	190	-0.7312	0.2118	0.000557	0.0305303498827276
Bacteroidales bacterium ph8	stearoyl ethanolamide	409	-0.4778	0.1384	0.000558	0.0305671601399136
Clostridium hathewayi	ribitol	188	-0.7226	0.2094	0.000559	0.0306039270909147
Clostridium bartlettii	N-acetylsphingosine	140	-0.6528	0.1892	0.000561	0.0306233536705211
Methanobrevibacter smithii	gamma-glutamyl-epsilon-lysine	285	-0.6777	0.1964	0.000561	0.0306233536705211
Roseburia hominis	erythronate*	430	0.4983	0.1444	0.000561	0.0306233536705211
Rothia (unclassified)	methylsuccinate	60	-0.4987	0.1446	0.000561	0.0306233536705211
Veillonella parvula	N-acetylmuramate	371	0.5794	0.1679	0.00056	0.0306233536705211
Bacteroidales bacterium ph8	12-hydroxystearate	324	0.458	0.1328	0.000562	0.0306419970621443
Eubacterium rectale	3-hydroxypalmitate	64	0.2175	0.0631	0.000562	0.0306419970621443
Rothia (unclassified)	glycine	63	-0.4249	0.1232	0.000563	0.0306785479870738
Parabacteroides merdae	alpha-tocotrienol	352	-0.7207	0.2090	0.000564	0.0307150561373691
Lachnospiraceae bacterium 1 4 56FAA	N-methylproline	133	0.4807	0.1394	0.000565	0.0307515215880735
Bifidobacterium pseudocatenulatum	N2,N6-diacetyllysine	79	-0.7368	0.2137	0.000566	0.0307519981859004
Eggerthella lenta	palmitoyl ethanolamide	208	0.5389	0.1563	0.000566	0.0307519981859004
Roseburia intestinalis	choline	393	0.5396	0.1565	0.000566	0.0307519981859004
Methanobrevibacter smithii	glycerol	286	-0.4388	0.1273	0.000567	0.0307704045885068
Roseburia hominis	succinylcarnitine (C4)	347	-0.5022	0.1457	0.000567	0.0307704045885068
Clostridium hathewayi	N6,N6,N6-trimethyllysine	195	-0.6016	0.1746	0.000568	0.0307887681107344
Ruminococcus gnavus	N-acetylputrescine	259	0.3009	0.0873	0.000568	0.0307887681107344
Haemophilus parainfluenzae	linoleoyl ethanolamide	261	0.375	0.1088	0.000569	0.0307891778040539
Paraprevotella xylaniphila	carnosine	55	0.2729	0.0792	0.000569	0.0307891778040539
Ruminococcus sp 5 1 39BFAA	asparagine	318	0.4073	0.1182	0.000569	0.0307891778040539
Phascolarctobacterium succinatutens	taurocholate	78	0.0615	0.0178	0.00057	0.0308253671120363
Ruminococcus lactaris	3-phenylpropionate (hydrocinnamate)	282	0.4953	0.1438	0.000571	0.0308615143883021
Alistipes finegoldii	suberate (octanedioate)	367	0.742	0.2154	0.000572	0.0308796976528411
Clostridium bartlettii	pterin	327	0.8071	0.2343	0.000572	0.0308796976528411
Ruminococcus lactaris	glycerophosphoglycerol	281	0.6677	0.1939	0.000573	0.030915750568313
Dorea longicatena	N6,N6,N6-trimethyllysine	425	0.4321	0.1255	0.000574	0.0309517617075212
Bifidobacterium adolescentis	N-palmitoyl-sphingosine (d18:1/16:0)	347	-0.5224	0.1517	0.000575	0.0309518864569251
Eubacterium rectale	gamma-glutamylleucine	443	0.5473	0.1590	0.000575	0.0309518864569251
Ruminococcus gnavus	malonate	265	0.5958	0.1731	0.000575	0.0309518864569251
Clostridium hathewayi	N2-acetyllysine	206	-0.8318	0.2417	0.000578	0.0310953899506062
Bacteroides finegoldii	2-(4-hydroxyphenyl)propionate	56	-1.0765	0.3128	0.000579	0.0311311932936976
Clostridium innocuum	O-acetylhomoserine	102	-1.4554	0.4230	0.000581	0.0311667075187747
Rothia (unclassified)	gamma-glutamylisoleucine*	62	-0.2729	0.0793	0.000581	0.0311667075187747
Rothia (unclassified)	valine	62	-0.626	0.1820	0.000581	0.0311667075187747
Veillonella (unclassified)	arabonate/xylonate	390	0.4968	0.1444	0.00058	0.0311667075187747
Atopobium parvulum	ribulose/xylulose	161	0.6809	0.1980	0.000583	0.0312379847430959
Subdoligranulum (unclassified)	leucylglycine	452	-0.4378	0.1273	0.000583	0.0312379847430959
Clostridium innocuum	6-oxopiperidine-2-carboxylic acid	111	-0.9794	0.2848	0.000585	0.0312911042830122
Lachnospiraceae bacterium 3 1 57FAA CT1	uracil	238	-0.8617	0.2506	0.000585	0.0312911042830122
Methanobrevibacter smithii	indolin-2-one	280	0.478	0.1390	0.000585	0.0312911042830122
Erysipelotrichaceae bacterium 21 3	cis-4-hydroxycyclohexylacetic acid	205	-0.9767	0.2841	0.000586	0.0313265895630574
Lactococcus lactis	isocaproate	51	0.6777	0.1971	0.000587	0.031362034102253
Prevotella copri	4-androsten-3beta,17beta-diol disulfate (2)	66	-0.8999	0.2618	0.000588	0.0313794348526184
Roseburia inulinivorans	4-cholesten-3-one	426	0.2867	0.0834	0.000588	0.0313794348526184
Bilophila (unclassified)	glycine	396	-0.7987	0.2324	0.000589	0.0313967957387218
Methanobrevibacter smithii	maltotriose	221	-0.3578	0.1041	0.000589	0.0313967957387218
Faecalibacterium prausnitzii	valylglycine	454	0.5805	0.1690	0.000591	0.0314853733906651
Butyrivibrio crossotus	N2-acetyllysine	155	0.7842	0.2283	0.000592	0.0315206054292527
Gemella haemolysans	17-methylstearate	55	1.4985	0.4363	0.000593	0.0315377652955288
Rothia (unclassified)	allo-threonine	55	-0.2382	0.0694	0.000593	0.0315377652955288
Bacteroides caccae	gamma-glutamylphenylalanine	362	-0.6388	0.1860	0.000594	0.0315729070496957
Escherichia (unclassified)	glycylisoleucine	182	-0.9776	0.2847	0.000595	0.0316080086877049
Clostridium hathewayi	valerylphenylalanine	194	-0.6307	0.1838	0.000598	0.0317311540201735
Eubacterium siraeum	sphingosine	383	-0.3348	0.0975	0.000598	0.0317311540201735
Paraprevotella (unclassified)	N-acetylglucosaminylasparagine	203	-0.6905	0.2012	6e-04	0.0318010171441161
Ruminococcus torques	tricarballylate	432	-0.376	0.1096	6e-04	0.0318010171441161
Faecalibacterium prausnitzii	pseudouridine	458	0.5771	0.1682	0.000601	0.0318358890619862
Desulfovibrio piger	S-methylmethionine	60	-0.2513	0.0733	0.000602	0.0318511912801324
Dorea longicatena	thymidine	432	0.5129	0.1495	0.000603	0.0318511912801324
Lachnospiraceae bacterium 5 1 63FAA	2'-deoxyuridine	429	0.5082	0.1482	0.000603	0.0318511912801324
Odoribacter (unclassified)	eicosapentaenoate (EPA; 20:5n3)	75	0.8375	0.2441	0.000602	0.0318511912801324
Veillonella (unclassified)	N-acetylmethionine	387	0.4561	0.1330	0.000603	0.0318511912801324
Lachnospiraceae bacterium 5 1 57FAA	1-stearoyl-GPE (18:0)	58	1.172	0.3417	0.000605	0.0319387073109908
Lachnospiraceae bacterium 1 4 56FAA	palmitoylcarnitine (C16)	116	0.5174	0.1509	0.000606	0.0319733627925842
Erysipelotrichaceae bacterium 6 1 45	3-hydroxy-3-methylglutarate	218	-0.6706	0.1956	0.000607	0.0320079790045101
Clostridium hathewayi	phenyllactate (PLA)	198	-0.481	0.1403	0.000608	0.032024422139107
Haemophilus parainfluenzae	mannitol/sorbitol	274	0.5939	0.1732	0.000608	0.032024422139107
Eggerthella lenta	palmitoleate (16:1n7)	210	0.6281	0.1833	0.00061	0.0320934402902689
Oscillibacter (unclassified)	1-methylnicotinamide	202	0.4199	0.1225	0.00061	0.0320934402902689
Desulfovibrio piger	1,2-dipalmitoyl-GPC (16:0/16:0)	63	0.52	0.1518	0.000612	0.0321441522726689
Eubacterium siraeum	1-methylurate	248	-0.2603	0.0760	0.000612	0.0321441522726689
Methanobrevibacter smithii	docosapentaenoate (DPA; 22:5n3)	281	-0.3167	0.0924	0.000612	0.0321441522726689
Dorea longicatena	glycerophosphoglycerol	409	0.5412	0.1580	0.000613	0.0321603770033884
Haemophilus parainfluenzae	N-acetylmuramate	269	0.64	0.1868	0.000613	0.0321603770033884
Erysipelotrichaceae bacterium 2 2 44A	N-acetylisoleucine	172	-0.7022	0.2050	0.000615	0.0322108332907679
Paraprevotella (unclassified)	1-palmitoyl-2-linolenoyl-digalactosylglycerol (16:0/18:3)	63	0.2312	0.0675	0.000615	0.0322108332907679
Rothia (unclassified)	thymine	62	-0.7342	0.2143	0.000615	0.0322108332907679
Methanobrevibacter smithii	3-hydroxyphenylacetate	217	-0.5179	0.1512	0.000616	0.0322450628428214
Eubacterium siraeum	dihydrocaffeate	301	-0.2887	0.0843	0.000617	0.032279253913085
Erysipelotrichaceae bacterium 6 1 45	adenine	219	-0.567	0.1656	0.000618	0.0323134065664157
Lachnospiraceae bacterium 1 4 56FAA	azelate (nonanedioate; C9)	133	-0.709	0.2071	0.00062	0.0323815968809784
Rothia (unclassified)	isoleucine	62	-0.7624	0.2227	0.00062	0.0323815968809784
Bilophila (unclassified)	proline	396	-1.0055	0.2938	0.000621	0.0323974644723909
Escherichia (unclassified)	cytidine	173	-0.6383	0.1865	0.000621	0.0323974644723909
Clostridium scindens	phenethylamine	87	1.0813	0.3160	0.000623	0.0324290931613137
Faecalibacterium prausnitzii	N6-acetyllysine	455	0.623	0.1821	0.000623	0.0324290931613137
Lachnospiraceae bacterium 8 1 57FAA	N1,N12-diacetylspermine	60	0.3017	0.0882	0.000622	0.0324290931613137
Methanobrevibacter smithii	linoleoyl ethanolamide	284	-0.38	0.1111	0.000623	0.0324290931613137
Clostridium bolteae	p-hydroxybenzaldehyde	147	-0.7454	0.2179	0.000625	0.0324968494559287
Methanobrevibacter (unclassified)	4-acetamidobutanoate	185	-0.6004	0.1755	0.000625	0.0324968494559287
Dorea formicigenerans	valylleucine	436	0.5133	0.1502	0.00063	0.0327020164028563
Escherichia (unclassified)	glycerate	189	-0.8314	0.2432	0.00063	0.0327020164028563
Veillonella parvula	arabonate/xylonate	375	0.5194	0.1520	0.00063	0.0327020164028563
Lachnospiraceae bacterium 7 1 58FAA	N-acetylserotonin	346	-0.491	0.1437	0.000632	0.0327875459108165
Escherichia (unclassified)	quinolinate	51	-0.1337	0.0391	0.000633	0.0328211299949006
Bifidobacterium adolescentis	1-linoleoyl-2-linolenoyl-galactosylglycerol (18:2/18:3)*	63	0.2778	0.0813	0.000634	0.0328363936102885
Clostridium leptum	hydantoin-5-propionic acid	270	-0.7235	0.2117	0.000634	0.0328363936102885
Escherichia coli	cytosine	387	-0.4254	0.1246	0.000636	0.0329033581274997
Subdoligranulum sp 4 3 54A2FAA	dihydoxyphenylalanine (L-DOPA)	83	-0.4453	0.1304	0.000636	0.0329033581274997
Lachnospiraceae bacterium 2 1 58FAA	1-oleoyl-2-linoleoyl-glycerol (18:1/18:2)	99	-0.5212	0.1526	0.000637	0.032936784582341
Erysipelotrichaceae bacterium 6 1 45	1-stearoyl-GPE (18:0)	172	-0.7246	0.2122	0.000638	0.032970173917299
Akkermansia muciniphila	cis-urocanate	442	-0.6486	0.1900	0.000639	0.0330035261941717
Granulicatella (unclassified)	adenosine	195	0.6254	0.1832	0.00064	0.0330368414746196
Bilophila wadsworthia	thymine	297	-0.6946	0.2035	0.000642	0.0331217112707443
Bacteroidales bacterium ph8	cysteinylglycine	136	-0.9317	0.2730	0.000643	0.0331365659519737
Dorea longicatena	N-acetylmuramate	436	0.5698	0.1670	0.000643	0.0331365659519737
Anaerotruncus (unclassified)	N-delta-acetylornithine	248	-0.6968	0.2042	0.000646	0.0332543423892643
Bacteroides massiliensis	N-acetylglucosaminylasparagine	219	-0.6956	0.2039	0.000646	0.0332543423892643
Alistipes putredinis	N-acetylglutamate	425	0.7132	0.2091	0.000647	0.0332874085221844
Bacteroides ovatus	2-oxo-1-pyrrolidinepropionate	411	-0.7755	0.2274	0.000649	0.0333350242661783
Streptococcus anginosus	1-linoleoyl-GPE (18:2)*	52	-0.4117	0.1207	0.000649	0.0333350242661783
Subdoligranulum (unclassified)	asparagine	447	-0.3298	0.0967	0.000649	0.0333350242661783
Alistipes indistinctus	2-(4-hydroxyphenyl)propionate	83	0.8362	0.2453	0.000652	0.0333602401873779
Dorea formicigenerans	sphinganine	425	0.3743	0.1098	0.000651	0.0333602401873779
Holdemania filiformis	4-androsten-3beta,17beta-diol monosulfate (1)	72	0.8108	0.2378	0.000651	0.0333602401873779
Lachnospiraceae bacterium 1 4 56FAA	docosadienoate (22:2n6)	125	-0.5459	0.1601	0.00065	0.0333602401873779
Ruminococcus gnavus	N6-carboxyethyllysine	242	0.447	0.1311	0.000652	0.0333602401873779
Streptococcus sanguinis	ursodeoxycholate sulfate (1)	71	-0.4165	0.1222	0.000651	0.0333602401873779
Subdoligranulum (unclassified)	N6,N6-dimethyladenosine	338	-0.3685	0.1081	0.000652	0.0333602401873779
Clostridium nexile	gamma-glutamylglutamate	107	-0.8989	0.2637	0.000653	0.0333747105314016
Ruminococcus gnavus	beta-alanine	258	0.51	0.1496	0.000653	0.0333747105314016
Lachnospiraceae bacterium 3 1 46FAA	dipicolinate	356	-0.3238	0.0950	0.000654	0.0333891491248075
Lachnospiraceae bacterium 5 1 57FAA	gamma-glutamylphenylalanine	69	0.8431	0.2474	0.000654	0.0333891491248075
Bacteroides intestinalis	alpha-hydroxyisocaproate	201	0.409	0.1200	0.000656	0.0333996503327175
Bacteroides massiliensis	3-hydroxystearate	193	0.4229	0.1241	0.000656	0.0333996503327175
Clostridium bolteae	N-propionylalanine	122	0.9134	0.2681	0.000656	0.0333996503327175
Holdemania filiformis	epiandrosterone sulfate	69	1.1655	0.3420	0.000655	0.0333996503327175
Ruminococcaceae bacterium D16	2-(4-hydroxyphenyl)propionate	54	1.4499	0.4255	0.000655	0.0333996503327175
Coprococcus comes	N-acetylmuramate	419	0.5732	0.1683	0.000658	0.0334465880731246
Eubacterium rectale	glucose	438	0.4027	0.1182	0.000658	0.0334465880731246
Ruminococcus callidus	N2-acetyllysine	216	0.82	0.2407	0.000658	0.0334465880731246
Anaerotruncus (unclassified)	oleoylcarnitine (C18)	92	-0.3928	0.1153	0.00066	0.033475119736008
Eggerthella lenta	glutamyl-meso-diaminopimelate	152	-0.5871	0.1723	0.000659	0.033475119736008
Roseburia intestinalis	guanine	394	0.4975	0.1461	0.00066	0.033475119736008
Subdoligranulum (unclassified)	citrulline	467	-0.8796	0.2583	0.00066	0.033475119736008
Clostridium nexile	cis-4-hydroxycyclohexylacetic acid	104	-1.2313	0.3616	0.000662	0.0335582716063498
Anaerotruncus colihominis	cortolone	84	0.8989	0.2641	0.000665	0.0336328109477078
Escherichia (unclassified)	lysine	184	-1.1131	0.3270	0.000665	0.0336328109477078
Flavonifractor plautii	histidine	258	0.7928	0.2330	0.000666	0.0336328109477078
Haemophilus parainfluenzae	threonate	268	0.4688	0.1377	0.000666	0.0336328109477078
Parabacteroides (unclassified)	FMN	68	-0.2988	0.0878	0.000666	0.0336328109477078
Roseburia inulinivorans	palmitoyl sphingomyelin (d18:1/16:0)	405	0.3475	0.1021	0.000666	0.0336328109477078
Subdoligranulum (unclassified)	9,10-DiHOME	410	-0.4078	0.1198	0.000665	0.0336328109477078
Dorea longicatena	gamma-glutamyl-epsilon-lysine	434	0.6236	0.1833	0.000669	0.0337659888867412
Clostridium hathewayi	N-acetylmuramate	203	-0.7741	0.2276	0.000671	0.0337753517906081
Eubacterium eligens	oleate/vaccenate (18:1)	425	0.5092	0.1497	0.00067	0.0337753517906081
Roseburia hominis	1,2-dilinoleoyl-digalactosylglycerol (18:2/18:2)*	297	0.4757	0.1399	0.000671	0.0337753517906081
Ruminococcus gnavus	tyrosine	264	1.1885	0.3495	0.000671	0.0337753517906081
Ruminococcus lactaris	4-ureidobutyrate	300	0.6276	0.1845	0.000671	0.0337753517906081
Parasutterella excrementihominis	3-hydroxypropanoate	56	-0.0999	0.0294	0.000672	0.0338074034798249
Erysipelotrichaceae bacterium 2 2 44A	cytosine	174	-0.6336	0.1863	0.000673	0.0338211487119427
Subdoligranulum (unclassified)	taurochenodeoxycholate	282	-0.4089	0.1202	0.000673	0.0338211487119427
Eubacterium rectale	beta-alanine	432	0.4491	0.1321	0.000674	0.0338348642887592
Holdemania (unclassified)	saccharopine	220	-0.4715	0.1387	0.000674	0.0338348642887592
Clostridium nexile	valine	112	-1.6824	0.4949	0.000675	0.0338667975030735
Holdemania filiformis	dehydroisoandrosterone sulfate (DHEA-S)	110	0.5042	0.1483	0.000677	0.0339305607549192
Lactobacillus casei paracasei	3-(4-hydroxyphenyl)lactate (HPLA)	72	1.0218	0.3006	0.000677	0.0339305607549192
Dorea formicigenerans	valylglycine	437	0.6365	0.1873	0.000678	0.0339623909035128
Bacteroides ovatus	3-hydroxypyridine	418	-0.6019	0.1771	0.000679	0.033989400780027
Coprococcus eutactus	4-androsten-3alpha,17alpha-diol monosulfate (2)	50	-0.0927	0.0273	0.00068	0.033989400780027
Eubacterium rectale	5-oxoproline	446	0.4861	0.1431	0.00068	0.033989400780027
Veillonella (unclassified)	fructose	383	0.4782	0.1408	0.00068	0.033989400780027
Haemophilus parainfluenzae	gamma-glutamylhistidine	140	0.8469	0.2493	0.000681	0.0340028622474528
Peptostreptococcaceae noname (unclassified)	stearoyl ethanolamide	317	-0.537	0.1581	0.000681	0.0340028622474528
Streptococcus vestibularis	luteolinidin	55	0.7289	0.2146	0.000683	0.0340661721237597
Veillonella (unclassified)	arabinose	355	0.421	0.1239	0.000683	0.0340661721237597
Olsenella (unclassified)	glutamate, gamma-methyl ester	70	0.643	0.1894	0.000685	0.0341293464328797
Roseburia inulinivorans	saccharopine	360	-0.33	0.0972	0.000685	0.0341293464328797
Ruminococcus gnavus	N6-carboxymethyllysine	233	0.4862	0.1432	0.000688	0.0342604772964925
Bifidobacterium pseudocatenulatum	3-methyl-2-oxobutyrate	82	-0.529	0.1559	0.000691	0.0343730865834687
Roseburia inulinivorans	docosahexaenoate (DHA; 22:6n3)	421	0.2527	0.0745	0.000691	0.0343730865834687
Alistipes indistinctus	palmitoyl sphingomyelin (d18:1/16:0)	261	-0.4691	0.1383	0.000694	0.0344486708950374
Escherichia (unclassified)	3,7-dimethylurate	158	-0.4145	0.1222	0.000694	0.0344486708950374
Roseburia hominis	sedoheptulose	432	0.5236	0.1544	0.000693	0.0344486708950374
Ruminococcus obeum	2,3-dimethylsuccinate	450	0.5868	0.1730	0.000694	0.0344486708950374
Acidaminococcus (unclassified)	gamma-glutamylvaline	53	-1.8816	0.5548	0.000696	0.0344872253369062
Clostridium nexile	N-acetylisoleucine	114	-0.8784	0.2590	0.000696	0.0344872253369062
Flavonifractor plautii	2-(4-hydroxyphenyl)propionate	75	-0.2147	0.0633	0.000696	0.0344872253369062
Roseburia (unclassified)	4-hydroxycinnamate	98	-0.852	0.2513	0.000697	0.0344872253369062
Roseburia hominis	fructose	426	0.4888	0.1442	0.000697	0.0344872253369062
Subdoligranulum (unclassified)	1,7-dimethylurate	307	-0.2524	0.0744	0.000697	0.0344872253369062
Roseburia inulinivorans	glycylvaline	434	0.5969	0.1761	0.000699	0.03451279194292
Rothia (unclassified)	suberate (octanedioate)	63	-0.6799	0.2006	0.000699	0.03451279194292
Ruminococcus lactaris	N2-acetyllysine	302	0.709	0.2091	0.000699	0.03451279194292
Subdoligranulum (unclassified)	trigonelline (N'-methylnicotinate)	449	-0.2206	0.0651	0.000699	0.03451279194292
Clostridium hathewayi	gamma-glutamylleucine	202	-0.7351	0.2169	7e-04	0.0345438408214453
Desulfovibrio piger	butyrylglycine (C4)	62	-1.0236	0.3020	0.000701	0.0345565438379702
Eubacterium hallii	2-hydroxydecanoate	410	0.6049	0.1785	0.000701	0.0345565438379702
Coprococcus catus	glutamate, gamma-methyl ester	373	-0.6141	0.1812	0.000702	0.0345875202450659
Erysipelotrichaceae bacterium 2 2 44A	alpha-hydroxyisovalerate	168	-0.4661	0.1376	0.000703	0.0346184638728948
Clostridium bartlettii	1-methylimidazoleacetate	295	0.7651	0.2258	0.000704	0.0346493747734601
Eubacterium ramulus	alpha-hydroxyisovalerate	362	0.3356	0.0991	0.000705	0.0346802529986548
Bacteroides finegoldii	3-(4-hydroxyphenyl)lactate (HPLA)	188	0.5619	0.1659	0.000707	0.0346869692288552
Clostridium bolteae	N-acetyl-cadaverine	206	0.2558	0.0755	0.000707	0.0346869692288552
Clostridium hathewayi	sedoheptulose	204	-0.6552	0.1934	0.000707	0.0346869692288552
Eubacterium eligens	3-ketosphinganine	364	-0.6704	0.1979	0.000706	0.0346869692288552
Holdemania (unclassified)	taurodeoxycholate	155	0.5833	0.1722	0.000707	0.0346869692288552
Prevotella copri	N-methylalanine	200	0.7348	0.2170	0.000709	0.0347484584417177
Rothia (unclassified)	dimethylglycine	59	-0.7241	0.2138	0.000709	0.0347484584417177
Roseburia intestinalis	bufotenine	105	0.1582	0.0467	0.00071	0.0347791545040335
Clostridium clostridioforme	1-methylurate	56	0.6136	0.1813	0.000712	0.034840449795661
Flavonifractor plautii	N-linoleoylglycine	65	0.7813	0.2308	0.000712	0.034840449795661
Dorea longicatena	glutarate (pentanedioate)	369	0.4175	0.1234	0.000713	0.0348710491267415
Clostridium innocuum	2-deoxyribose	111	-1.0598	0.3132	0.000714	0.034883295257234
Clostridium nexile	N-acetylalanine	113	-1.2035	0.3556	0.000714	0.034883295257234
Akkermansia muciniphila	valine	447	-0.8564	0.2531	0.000715	0.0349138239464179
Subdoligranulum (unclassified)	phenethylamine	449	-0.3905	0.1154	0.000716	0.0349443206180988
Akkermansia muciniphila	N6-dimethylallyladenine	402	-0.7079	0.2093	0.000718	0.0349502936048106
Clostridium hathewayi	gamma-glutamylglutamate	197	-0.6931	0.2049	0.000717	0.0349502936048106
Lachnospiraceae bacterium 3 1 57FAA CT1	methionine	235	-1.1081	0.3276	0.000717	0.0349502936048106
Methanobrevibacter smithii	threonine	292	-0.8797	0.2600	0.000718	0.0349502936048106
Parabacteroides (unclassified)	stigmasterol	61	0.2029	0.0600	0.000718	0.0349502936048106
Anaerotruncus (unclassified)	2,4-dihydroxyhydrocinnamate	82	0.8389	0.2481	0.000721	0.0350413442835108
Clostridium nexile	phenyllactate (PLA)	109	-0.6676	0.1974	0.000721	0.0350413442835108
Erysipelotrichaceae bacterium 2 2 44A	citrulline	175	-1.4613	0.4322	0.000721	0.0350413442835108
Rothia (unclassified)	5-(2-Hydroxyethyl)-4-methylthiazole	63	-0.2732	0.0808	0.000722	0.0350716311481028
Clostridium bolteae	10-hydroxystearate	224	0.481	0.1423	0.000723	0.0350835851181475
Odoribacter splanchnicus	erythrose	269	0.6635	0.1963	0.000723	0.0350835851181475
Erysipelotrichaceae bacterium 21 3	glycerate	222	-0.7298	0.2159	0.000724	0.0350955141840878
Methanobrevibacter smithii	palmitoyl dihydrosphingomyelin (d18:0/16:0)*	210	-0.6565	0.1942	0.000724	0.0350955141840878
Erysipelotrichaceae bacterium 21 3	gamma-glutamyl-epsilon-lysine	216	-0.7875	0.2330	0.000725	0.0351074184236683
Eubacterium ramulus	propionylglycine (C3)	336	0.4261	0.1261	0.000725	0.0351074184236683
Clostridium innocuum	xanthine	111	-1.1607	0.3436	0.000729	0.0352460998013805
Erysipelotrichaceae bacterium 6 1 45	glycerophosphoinositol*	204	-0.5668	0.1678	0.000729	0.0352460998013805
Rothia (unclassified)	p-cresol	55	-0.9236	0.2734	0.000729	0.0352460998013805
Erysipelotrichaceae bacterium 6 1 45	gamma-glutamylphenylalanine	215	-0.7901	0.2339	0.00073	0.0352761231020246
Veillonella (unclassified)	mannitol/sorbitol	389	0.472	0.1397	0.000731	0.0353061152420037
Subdoligranulum sp 4 3 54A2FAA	dimethylmalonic acid	220	-1.033	0.3059	0.000732	0.0353360762698044
Roseburia intestinalis	trimethylamine N-oxide	398	0.5546	0.1642	0.000733	0.0353476818782511
Rothia (unclassified)	sebacate (decanedioate)	62	-0.4259	0.1261	0.000733	0.0353476818782511
Eggerthella (unclassified)	deoxycholate	323	0.4462	0.1322	0.000735	0.0354257731634947
Erysipelotrichaceae bacterium 6 1 45	imidazole lactate	207	-0.7917	0.2345	0.000736	0.0354556102254399
Escherichia (unclassified)	glucuronate	184	-0.7968	0.2361	0.000739	0.0355633153495736
Holdemania filiformis	N-acetylkynurenine (2)	107	-1.4056	0.4165	0.000739	0.0355633153495736
Alistipes finegoldii	agmatine	76	0.2089	0.0619	0.000741	0.0356411337673172
Blautia hydrogenotrophica	diglycerol	97	0.642	0.1903	0.000742	0.035670797942459
Dialister invisus	2-aminoheptanoate	228	0.56	0.1660	0.000743	0.0357004314886125
Alistipes shahii	solanidine	343	-0.2415	0.0716	0.000744	0.0357116074111832
Eggerthella (unclassified)	D-urobilin	316	0.3589	0.1064	0.000744	0.0357116074111832
Eubacterium hallii	picolinate	443	0.4893	0.1451	0.000746	0.0357891488267875
Bacteroides ovatus	phenylacetate	414	-0.7725	0.2292	0.000749	0.0358038837465296
Bacteroides vulgatus	coprostanol	402	-0.5687	0.1687	0.000749	0.0358038837465296
Clostridium citroniae	N-acetylleucine	131	-0.8185	0.2428	0.000749	0.0358038837465296
Eggerthella (unclassified)	eriodictyol	51	0.3378	0.1002	0.000748	0.0358038837465296
Streptococcus gordonii	1-methylurate	60	0.2465	0.0731	0.000748	0.0358038837465296
Streptococcus vestibularis	10-heptadecenoate (17:1n7)	161	0.9258	0.2746	0.000749	0.0358038837465296
Subdoligranulum sp 4 3 54A2FAA	cysteinylglycine	72	1.1454	0.3398	0.000749	0.0358038837465296
Akkermansia muciniphila	1-methylnicotinamide	206	-0.3632	0.1078	0.000751	0.0358258860113668
Clostridium citroniae	N6,N6-dimethyladenosine	91	0.8013	0.2378	0.000751	0.0358258860113668
Clostridium nexile	5-oxoproline	111	-0.8919	0.2646	0.00075	0.0358258860113668
Erysipelotrichaceae bacterium 2 2 44A	N-acetylthreonine	157	-0.7544	0.2238	0.000751	0.0358258860113668
Akkermansia muciniphila	3-methylglutarate/2-methylglutarate	446	0.5966	0.1771	0.000754	0.0359321641263195
Bacteroides thetaiotaomicron	N-acetylhistidine	390	0.7825	0.2323	0.000754	0.0359321641263195
Clostridium innocuum	skatol	66	0.9905	0.2940	0.000755	0.0359614060980265
Alistipes shahii	putrescine	266	-0.3679	0.1092	0.000756	0.0359722180431419
Streptococcus parasanguinis	3-methyladipate	304	-0.473	0.1404	0.000756	0.0359722180431419
Anaerotruncus (unclassified)	N6,N6,N6-trimethyllysine	241	-0.5889	0.1748	0.000757	0.0359830079005247
Granulicatella (unclassified)	glycylleucine	219	0.7396	0.2196	0.000757	0.0359830079005247
Flavonifractor plautii	1-methylxanthine	143	0.4239	0.1259	0.000759	0.0360596587151153
Coprococcus comes	saccharin	279	0.2607	0.0774	0.000761	0.0360810052860899
Lachnospiraceae bacterium 5 1 63FAA	1,3,7-trimethylurate	406	-0.2629	0.0781	0.00076	0.0360810052860899
Roseburia intestinalis	1,2-dilinolenoyl-galactosylglycerol (18:3/18:3)*	166	0.5304	0.1576	0.000761	0.0360810052860899
Ruminococcus obeum	prolylglycine	322	-0.5917	0.1758	0.000761	0.0360810052860899
Bacteroides nordii	3-methylhistidine	97	0.5547	0.1648	0.000762	0.036110022583216
Faecalibacterium prausnitzii	3-ketosphinganine	385	-0.5899	0.1753	0.000764	0.0361863747110025
Ruminococcus torques	suberate (octanedioate)	463	-0.6441	0.1915	0.000769	0.0364046699854164
Flavonifractor plautii	N-palmitoyl-sphingosine (d18:1/16:0)	257	0.5675	0.1687	0.00077	0.0364334784789886
Odoribacter splanchnicus	guanosine-2',3'-cyclic monophosphate	56	1.0735	0.3192	0.000771	0.0364437395353033
Subdoligranulum (unclassified)	taurodeoxycholate	272	-0.3355	0.0998	0.000771	0.0364437395353033
Alistipes finegoldii	methyl indole-3-acetate	215	-0.7673	0.2282	0.000773	0.0365197284764953
Akkermansia muciniphila	p-cresol sulfate	443	-0.3544	0.1054	0.000774	0.0365298864480414
Atopobium parvulum	pregnen-diol disulfate*	51	-0.3102	0.0923	0.000774	0.0365298864480414
Clostridium citroniae	N-acetylisoleucine	130	-0.8765	0.2608	0.000775	0.0365585438684133
Escherichia (unclassified)	arginine	181	-0.4436	0.1320	0.000776	0.0365686471034031
Streptococcus australis	3-methyladipate	172	-0.6775	0.2016	0.000776	0.0365686471034031
Alistipes finegoldii	alanine	366	-0.9891	0.2943	0.000777	0.0365972413998294
Clostridium nexile	fructose	114	-0.8619	0.2565	0.000778	0.0366258067692993
Clostridiales bacterium 1 7 47FAA	3-(4-hydroxyphenyl)lactate (HPLA)	103	-0.6912	0.2058	0.000783	0.0368239387908608
Eubacterium ramulus	homocitrulline	368	0.4593	0.1367	0.000783	0.0368239387908608
Alistipes finegoldii	diaminopimelate	319	-0.4489	0.1337	0.000784	0.0368523463858361
Lachnospiraceae bacterium 1 4 56FAA	ferulate	134	0.5376	0.1601	0.000787	0.0369560336904545
Parabacteroides merdae	4-methylcatechol sulfate	51	-0.2756	0.0821	0.000787	0.0369560336904545
Eubacterium ramulus	N-acetylasparagine	370	0.5232	0.1559	0.000788	0.0369843316950694
Clostridiaceae bacterium JC118	glycodeoxycholate sulfate	58	0.7766	0.2314	0.000789	0.0369855562763119
Clostridium innocuum	serine	111	-1.5186	0.4525	0.00079	0.0369855562763119
Lachnospiraceae bacterium 3 1 57FAA CT1	caprate (10:0)	233	0.358	0.1067	0.000791	0.0369855562763119
Lachnospiraceae bacterium 5 1 63FAA	tryptophan	432	0.7473	0.2227	0.000792	0.0369855562763119
Methanobrevibacter smithii	aspartate	292	-0.8682	0.2587	0.000791	0.0369855562763119
Ruminococcus sp 5 1 39BFAA	eriodictyol	51	-0.4455	0.1327	0.00079	0.0369855562763119
Streptococcus vestibularis	nonadecanoate (19:0)	160	0.8181	0.2438	0.000792	0.0369855562763119
Subdoligranulum (unclassified)	5,6-dihydrothymine	186	-0.4839	0.1442	0.000789	0.0369855562763119
Subdoligranulum sp 4 3 54A2FAA	phenyllactate (PLA)	238	-0.4193	0.1249	0.000792	0.0369855562763119
Subdoligranulum sp 4 3 54A2FAA	indolin-2-one	236	-0.4875	0.1453	0.000791	0.0369855562763119
Ruminococcus bromii	stearoyl ethanolamide	417	-0.4376	0.1304	0.000793	0.0370136833678693
Faecalibacterium prausnitzii	3-hydroxyphenylacetate	348	0.4753	0.1417	0.000795	0.0370512902299524
Roseburia intestinalis	octadecanedioate (C18)	359	-0.4933	0.1471	0.000795	0.0370512902299524
Scardovia wiggsiae	5alpha-androstan-3beta,17beta-diol monosulfate (1)	66	-0.0742	0.0221	0.000795	0.0370512902299524
Eggerthella (unclassified)	ursodeoxycholate sulfate (1)	153	0.2394	0.0714	0.000796	0.0370607791726147
Escherichia coli	anserine	360	-0.4084	0.1218	0.000796	0.0370607791726147
[truncated: 114,091 more rows]
