# Supplementary material for: Interplay between the human gut microbiome and host metabolism
Source: Nat Commun. 2019 Oct 3;10:4505. doi: 10.1038/s41467-019-12476-z (PMC6776654; doi:10.1038/s41467-019-12476-z)
Supplement: Supplementary file 6 — Supplementary Dataset 3 [file 41467_2019_12476_MOESM6_ESM.txt]

Pathway	Faecal_metabolite	N	Beta	SE	P	adj_P
PWY-5667: CDP-diacylglycerol biosynthesis I	nicotinate	463	1.2462	0.1379	1.65e-19	1.4267692495651e-14
PWY0-1319: CDP-diacylglycerol biosynthesis II	nicotinate	463	1.2461	0.1379	1.67e-19	1.4267692495651e-14
PYRIDNUCSYN-PWY: NAD <i>de novo</i> biosynthesis I (from aspartate)	N-acetylputrescine	458	-0.618	0.0717	6.7e-18	2.76126839197269e-13
PWY-5667: CDP-diacylglycerol biosynthesis I	pantothenate (Vitamin B5)	460	1.1575	0.1346	7.99e-18	2.76126839197269e-13
PWY0-1319: CDP-diacylglycerol biosynthesis II	pantothenate (Vitamin B5)	460	1.1573	0.1346	8.08e-18	2.76126839197269e-13
PWY-6151: <i>S</i>-adenosyl-L-methionine cycle I	nicotinate	462	1.1793	0.1468	9.47e-16	2.69690714438752e-11
PWY-6151: <i>S</i>-adenosyl-L-methionine cycle I	pantothenate (Vitamin B5)	459	1.1298	0.1419	1.71e-15	3.67371722941911e-11
RHAMCAT-PWY: L-rhamnose degradation I	N-acetylputrescine	457	0.6026	0.0757	1.72e-15	3.67371722941911e-11
P42-PWY: incomplete reductive TCA cycle	azelate (nonanedioate; C9)	462	0.929	0.1173	2.43e-15	4.61350535787516e-11
TRNA-CHARGING-PWY: tRNA charging	sebacate (decanedioate)	462	1.2137	0.1539	3.11e-15	5.31407468999694e-11
TRNA-CHARGING-PWY: tRNA charging	dihomolinolenate (20:3n3 or 3n6)	452	-0.665	0.0853	6.41e-15	9.13500348639099e-11
PWY-5104: L-isoleucine biosynthesis IV	azelate (nonanedioate; C9)	462	0.9003	0.1156	6.66e-15	9.13500348639099e-11
TRNA-CHARGING-PWY: tRNA charging	azelate (nonanedioate; C9)	462	0.8794	0.1130	6.95e-15	9.13500348639099e-11
PWY-5667: CDP-diacylglycerol biosynthesis I	glucose	455	0.8046	0.1048	1.63e-14	1.8795762569121e-10
PWY0-1319: CDP-diacylglycerol biosynthesis II	glucose	455	0.8045	0.1048	1.65e-14	1.8795762569121e-10
TRNA-CHARGING-PWY: tRNA charging	docosapentaenoate (DPA; 22:5n3)	445	-0.538	0.0703	1.93e-14	2.06112623627293e-10
P42-PWY: incomplete reductive TCA cycle	dodecanedioate (C12)	458	0.7426	0.0973	2.29e-14	2.30172707397257e-10
PYRIDNUCSYN-PWY: NAD <i>de novo</i> biosynthesis I (from aspartate)	sebacate (decanedioate)	462	1.2069	0.1586	2.73e-14	2.50909940516018e-10
PYRIDNUCSYN-PWY: NAD <i>de novo</i> biosynthesis I (from aspartate)	dihomolinolenate (20:3n3 or 3n6)	452	-0.6742	0.0886	2.79e-14	2.50909940516018e-10
PWY0-1319: CDP-diacylglycerol biosynthesis II	uridine	451	0.78	0.1027	3.08e-14	2.51423836963567e-10
PWY-5667: CDP-diacylglycerol biosynthesis I	uridine	451	0.7799	0.1027	3.09e-14	2.51423836963567e-10
PWY-5667: CDP-diacylglycerol biosynthesis I	glycerate	470	1.0947	0.1445	3.63e-14	2.73392910096306e-10
PWY0-1319: CDP-diacylglycerol biosynthesis II	glycerate	470	1.0945	0.1445	3.68e-14	2.73392910096306e-10
PWY-5667: CDP-diacylglycerol biosynthesis I	erythronate*	460	0.9334	0.1237	4.42e-14	3.02966662390377e-10
PWY0-1319: CDP-diacylglycerol biosynthesis II	erythronate*	460	0.9333	0.1237	4.45e-14	3.02966662390377e-10
PYRIDNUCSYN-PWY: NAD <i>de novo</i> biosynthesis I (from aspartate)	docosapentaenoate (DPA; 22:5n3)	445	-0.5495	0.0729	4.61e-14	3.02966662390377e-10
PRPP-PWY: superpathway of histidine, purine, and pyrimidine biosynthesis	sebacate (decanedioate)	462	1.1642	0.1549	5.57e-14	3.52499654915839e-10
PWY-5104: L-isoleucine biosynthesis IV	dodecanedioate (C12)	458	0.7173	0.0958	7.06e-14	4.30837934214268e-10
PWY-5667: CDP-diacylglycerol biosynthesis I	sedoheptulose	464	0.9703	0.1298	7.7e-14	4.42554773218395e-10
PWY0-1319: CDP-diacylglycerol biosynthesis II	sedoheptulose	464	0.9702	0.1298	7.77e-14	4.42554773218395e-10
TRNA-CHARGING-PWY: tRNA charging	tryptophan	461	-1.4838	0.2027	2.48e-13	1.36696455048153e-09
FAO-PWY: fatty acid &beta;-oxidation I	azelate (nonanedioate; C9)	456	0.7906	0.1086	3.32e-13	1.77278215140573e-09
PWY0-1319: CDP-diacylglycerol biosynthesis II	cytidine	436	0.7124	0.0986	4.88e-13	2.46757203781776e-09
PWY-5667: CDP-diacylglycerol biosynthesis I	cytidine	436	0.7123	0.0985	4.91e-13	2.46757203781776e-09
P42-PWY: incomplete reductive TCA cycle	1-methyl-beta-carboline-3-carboxylic acid	394	0.4323	0.0599	5.44e-13	2.61385789044779e-09
PWY-841: superpathway of purine nucleotides <i>de novo</i> biosynthesis I	azelate (nonanedioate; C9)	463	0.8625	0.1196	5.64e-13	2.61385789044779e-09
PYRIDNUCSYN-PWY: NAD <i>de novo</i> biosynthesis I (from aspartate)	suberate (octanedioate)	467	1.3933	0.1933	5.66e-13	2.61385789044779e-09
PWY-6151: <i>S</i>-adenosyl-L-methionine cycle I	galacturonate	460	0.7728	0.1074	6.17e-13	2.77439844620758e-09
PWY-5667: CDP-diacylglycerol biosynthesis I	biotin	443	-1.0908	0.1522	7.62e-13	3.24654080739363e-09
PWY0-1319: CDP-diacylglycerol biosynthesis II	biotin	443	-1.0906	0.1522	7.68e-13	3.24654080739363e-09
PYRIDNUCSYN-PWY: NAD <i>de novo</i> biosynthesis I (from aspartate)	azelate (nonanedioate; C9)	462	0.8271	0.1154	7.79e-13	3.24654080739363e-09
PYRIDNUCSYN-PWY: NAD <i>de novo</i> biosynthesis I (from aspartate)	tryptophan	461	-1.4824	0.2082	1.09e-12	4.4344980953121e-09
PWY-5667: CDP-diacylglycerol biosynthesis I	galacturonate	461	0.7278	0.1023	1.14e-12	4.46593532117545e-09
PWY0-1319: CDP-diacylglycerol biosynthesis II	galacturonate	461	0.7278	0.1023	1.15e-12	4.46593532117545e-09
DENOVOPURINE2-PWY: superpathway of purine nucleotides <i>de novo</i> biosynthesis II	sebacate (decanedioate)	461	1.0487	0.1477	1.25e-12	4.74640468917197e-09
PYRIDNUCSYN-PWY: NAD <i>de novo</i> biosynthesis I (from aspartate)	stearoyl ethanolamide	465	-0.8394	0.1183	1.28e-12	4.75465930602271e-09
PWY-5667: CDP-diacylglycerol biosynthesis I	glycylvaline	464	1.2365	0.1746	1.4e-12	5.01932295879936e-09
PWY0-1319: CDP-diacylglycerol biosynthesis II	glycylvaline	464	1.2363	0.1745	1.41e-12	5.01932295879936e-09
PYRIDNUCSYN-PWY: NAD <i>de novo</i> biosynthesis I (from aspartate)	homocitrulline	463	-0.8653	0.1225	1.62e-12	5.64919023413285e-09
POLYISOPRENSYN-PWY: polyisoprenoid biosynthesis (<i>E. coli</i>)	pyridoxine (Vitamin B6)	393	0.9965	0.1412	1.69e-12	5.77542522578446e-09
PWY-5667: CDP-diacylglycerol biosynthesis I	lysine	465	1.3713	0.1949	2e-12	6.60480467900931e-09
PWY0-1319: CDP-diacylglycerol biosynthesis II	lysine	465	1.3715	0.1950	2.01e-12	6.60480467900931e-09
PWY-841: superpathway of purine nucleotides <i>de novo</i> biosynthesis I	dodecanedioate (C12)	459	0.7001	0.1000	2.51e-12	8.09217222101094e-09
TRNA-CHARGING-PWY: tRNA charging	mevalonate	404	-0.7365	0.1054	2.83e-12	8.95488351357113e-09
PWY-6527: stachyose degradation	3-phenylpropionate (hydrocinnamate)	437	0.7227	0.1035	2.95e-12	9.16487596345571e-09
PWY-5667: CDP-diacylglycerol biosynthesis I	homocitrulline	464	0.8096	0.1163	3.4e-12	1.03742845349045e-08
PWY0-1319: CDP-diacylglycerol biosynthesis II	homocitrulline	464	0.8095	0.1164	3.47e-12	1.04021205924801e-08
PWY-4702: phytate degradation I	nicotinate	438	-1.0042	0.1444	3.55e-12	1.04584572288996e-08
PWY-6151: <i>S</i>-adenosyl-L-methionine cycle I	biotin	442	-1.0813	0.1561	4.25e-12	1.23084731770053e-08
PYRIDNUCSYN-PWY: NAD <i>de novo</i> biosynthesis I (from aspartate)	histidine	463	-1.2746	0.1844	4.76e-12	1.35557317922752e-08
PWY-6305: putrescine biosynthesis IV	azelate (nonanedioate; C9)	459	0.7954	0.1157	6.32e-12	1.77033113914821e-08
HSERMETANA-PWY: L-methionine biosynthesis III	N-acetylputrescine	456	-0.5029	0.0733	6.92e-12	1.90713602607504e-08
ASPASN-PWY: superpathway of L-aspartate and L-asparagine biosynthesis	N-acetylputrescine	459	0.511	0.0746	7.58e-12	2.00838637801517e-08
P42-PWY: incomplete reductive TCA cycle	pimelate (heptanedioate)	302	1.1332	0.1655	7.58e-12	2.00838637801517e-08
TRNA-CHARGING-PWY: tRNA charging	12-hydroxystearate	363	0.7524	0.1099	7.64e-12	2.00838637801517e-08
PWY-6527: stachyose degradation	1-methyladenine	470	1.1549	0.1693	9.1e-12	2.35594269117082e-08
RHAMCAT-PWY: L-rhamnose degradation I	ferulate	450	0.6659	0.0978	9.78e-12	2.49420024322936e-08
PWY-6151: <i>S</i>-adenosyl-L-methionine cycle I	glycerate	469	1.0276	0.1510	1.02e-11	2.56305853215287e-08
RHAMCAT-PWY: L-rhamnose degradation I	azelate (nonanedioate; C9)	461	-0.8215	0.1209	1.09e-11	2.69925971018998e-08
PWY-5103: L-isoleucine biosynthesis III	N-acetylputrescine	458	-0.5007	0.0738	1.19e-11	2.90479966977325e-08
PWY-5667: CDP-diacylglycerol biosynthesis I	indolepropionate	449	0.6992	0.1033	1.29e-11	3.10454977134009e-08
PWY0-1319: CDP-diacylglycerol biosynthesis II	indolepropionate	449	0.699	0.1033	1.31e-11	3.10889507140764e-08
PWY-5104: L-isoleucine biosynthesis IV	sebacate (decanedioate)	462	1.0675	0.1580	1.39e-11	3.25356288556391e-08
TRNA-CHARGING-PWY: tRNA charging	7-ketodeoxycholate	344	-0.5289	0.0785	1.57e-11	3.62522693286487e-08
HSERMETANA-PWY: L-methionine biosynthesis III	dihomolinolenate (20:3n3 or 3n6)	450	-0.6075	0.0902	1.64e-11	3.73636977131618e-08
PWY66-422: D-galactose degradation V (Leloir pathway)	1-methyladenine	470	1.1596	0.1723	1.7e-11	3.81684906952635e-08
PYRIDNUCSYN-PWY: NAD <i>de novo</i> biosynthesis I (from aspartate)	serine	462	-1.7231	0.2561	1.72e-11	3.81684906952635e-08
TRNA-CHARGING-PWY: tRNA charging	suberate (octanedioate)	467	1.28	0.1907	1.89e-11	4.14032532117002e-08
PWY-6317: D-galactose degradation I (Leloir pathway)	1-methyladenine	470	1.1571	0.1724	1.95e-11	4.21769125544143e-08
PWY-5177: glutaryl-CoA degradation	N-acetylmuramate	460	0.9656	0.1440	2.01e-11	4.29312304135605e-08
TRNA-CHARGING-PWY: tRNA charging	N-acetylputrescine	458	-0.4877	0.0728	2.04e-11	4.30340691818259e-08
PWY-6151: <i>S</i>-adenosyl-L-methionine cycle I	sedoheptulose	463	0.9165	0.1368	2.08e-11	4.33427784299021e-08
RHAMCAT-PWY: L-rhamnose degradation I	xylose	404	0.6984	0.1043	2.11e-11	4.34381807457233e-08
PWY-5667: CDP-diacylglycerol biosynthesis I	gamma-glutamyl-epsilon-lysine	458	1.0178	0.1520	2.17e-11	4.3823275294849e-08
PWY0-1319: CDP-diacylglycerol biosynthesis II	gamma-glutamyl-epsilon-lysine	458	1.0177	0.1520	2.18e-11	4.3823275294849e-08
PYRIDNUCSYN-PWY: NAD <i>de novo</i> biosynthesis I (from aspartate)	dimethylarginine (ADMA + SDMA)	405	-0.6102	0.0913	2.32e-11	4.59582909213617e-08
TRNA-CHARGING-PWY: tRNA charging	histidine	463	-1.1972	0.1791	2.34e-11	4.59582909213617e-08
RHAMCAT-PWY: L-rhamnose degradation I	suberate (octanedioate)	466	-1.3427	0.2011	2.47e-11	4.79602619274059e-08
HSERMETANA-PWY: L-methionine biosynthesis III	4-acetamidobutanoate	459	-0.6993	0.1053	3.08e-11	5.91327361725156e-08
PWY-5667: CDP-diacylglycerol biosynthesis I	uracil	465	1.1272	0.1699	3.22e-11	6.06496634348261e-08
PWY0-1319: CDP-diacylglycerol biosynthesis II	uracil	465	1.1272	0.1699	3.23e-11	6.06496634348261e-08
PYRIDNUCSYN-PWY: NAD <i>de novo</i> biosynthesis I (from aspartate)	glucose	454	-0.7469	0.1127	3.49e-11	6.48193788203877e-08
PWY-4702: phytate degradation I	pantothenate (Vitamin B5)	435	-0.9357	0.1413	3.54e-11	6.50410552245244e-08
PYRIDNUCSYN-PWY: NAD <i>de novo</i> biosynthesis I (from aspartate)	ferulate	451	-0.6248	0.0945	3.87e-11	7.01281292825159e-08
PWY0-1319: CDP-diacylglycerol biosynthesis II	fructose	458	0.8192	0.1240	3.93e-11	7.01281292825159e-08
PWY-5667: CDP-diacylglycerol biosynthesis I	fructose	458	0.8193	0.1240	3.94e-11	7.01281292825159e-08
PWY-5100: pyruvate fermentation to acetate and lactate II	N-acetylputrescine	459	-0.4684	0.0710	4.26e-11	7.50421260960221e-08
TRNA-CHARGING-PWY: tRNA charging	D-urobilin	434	-0.6175	0.0937	4.43e-11	7.60374031205351e-08
PWY0-1319: CDP-diacylglycerol biosynthesis II	glycylisoleucine	463	1.0707	0.1625	4.44e-11	7.60374031205351e-08
PWY-5667: CDP-diacylglycerol biosynthesis I	glycylisoleucine	463	1.0705	0.1625	4.45e-11	7.60374031205351e-08
P42-PWY: incomplete reductive TCA cycle	histidine	463	-1.2123	0.1841	4.53e-11	7.66379877930857e-08
RHAMCAT-PWY: L-rhamnose degradation I	serine	461	1.7405	0.2648	4.94e-11	8.27549617570925e-08
TRNA-CHARGING-PWY: tRNA charging	arachidonate (20:4n6)	457	-0.641	0.0976	5.01e-11	8.3112771819326e-08
RHAMCAT-PWY: L-rhamnose degradation I	histidine	462	1.2646	0.1925	5.09e-11	8.36279995426801e-08
P42-PWY: incomplete reductive TCA cycle	sebacate (decanedioate)	462	1.0613	0.1617	5.3e-11	8.62489537803822e-08
PYRIDNUCSYN-PWY: NAD <i>de novo</i> biosynthesis I (from aspartate)	cystine	372	-0.8606	0.1315	6.03e-11	9.72027858420238e-08
TRNA-CHARGING-PWY: tRNA charging	docosahexaenoate (DHA; 22:6n3)	449	-0.4892	0.0749	6.49e-11	1.03640186128798e-07
P108-PWY: pyruvate fermentation to propanoate I	nicotinate	450	-0.9827	0.1508	7.14e-11	1.12964431602293e-07
BRANCHED-CHAIN-AA-SYN-PWY: superpathway of branched chain amino acid biosynthesis	N-acetylputrescine	458	-0.4814	0.0739	7.44e-11	1.16630920362185e-07
TRNA-CHARGING-PWY: tRNA charging	stearoyl ethanolamide	465	-0.7547	0.1164	8.93e-11	1.38543704440696e-07
PWY-6317: D-galactose degradation I (Leloir pathway)	3-phenylpropionate (hydrocinnamate)	437	0.6833	0.1054	9e-11	1.38543704440696e-07
PWY-7187: pyrimidine deoxyribonucleotides <i>de novo</i> biosynthesis II	sebacate (decanedioate)	463	0.9972	0.1539	9.18e-11	1.4005284122121e-07
PWY66-422: D-galactose degradation V (Leloir pathway)	3-phenylpropionate (hydrocinnamate)	437	0.676	0.1044	9.45e-11	1.42896183651001e-07
RHAMCAT-PWY: L-rhamnose degradation I	glycylvaline	462	1.2629	0.1953	1.01e-10	1.50248258781375e-07
FAO-PWY: fatty acid &beta;-oxidation I	dodecanedioate (C12)	451	0.5844	0.0904	1.02e-10	1.50248258781375e-07
PRPP-PWY: superpathway of histidine, purine, and pyrimidine biosynthesis	suberate (octanedioate)	468	1.2387	0.1916	1.02e-10	1.50248258781375e-07
RHAMCAT-PWY: L-rhamnose degradation I	sebacate (decanedioate)	461	-1.0524	0.1632	1.13e-10	1.65028839961979e-07
PYRIDNUCSYN-PWY: NAD <i>de novo</i> biosynthesis I (from aspartate)	4-acetamidobutanoate	461	-0.6673	0.1036	1.17e-10	1.69422513142308e-07
DENOVOPURINE2-PWY: superpathway of purine nucleotides <i>de novo</i> biosynthesis II	azelate (nonanedioate; C9)	461	0.7058	0.1097	1.25e-10	1.79414097250701e-07
HSERMETANA-PWY: L-methionine biosynthesis III	azelate (nonanedioate; C9)	460	0.7655	0.1190	1.26e-10	1.79414097250701e-07
PYRIDNUCSYN-PWY: NAD <i>de novo</i> biosynthesis I (from aspartate)	oleoyl ethanolamide	443	-0.6111	0.0952	1.38e-10	1.94877177651292e-07
PWY-4702: phytate degradation I	biotin	420	1.0367	0.1619	1.53e-10	2.14288500229174e-07
RHAMCAT-PWY: L-rhamnose degradation I	tryptophan	460	1.3828	0.2164	1.66e-10	2.30605808312941e-07
TRNA-CHARGING-PWY: tRNA charging	N-acetylmuramate	460	0.9077	0.1421	1.69e-10	2.32880049426793e-07
PYRIDNUCSYN-PWY: NAD <i>de novo</i> biosynthesis I (from aspartate)	3-(3-hydroxyphenyl)propionate	454	-0.3909	0.0612	1.74e-10	2.37851831783786e-07
PWY-6151: <i>S</i>-adenosyl-L-methionine cycle I	cytidine	435	0.6598	0.1036	1.89e-10	2.56305853215287e-07
PWY-6151: <i>S</i>-adenosyl-L-methionine cycle I	glucose	454	0.7067	0.1112	2.06e-10	2.77160135235428e-07
PWY0-1319: CDP-diacylglycerol biosynthesis II	2'-deoxycytidine	451	0.7182	0.1130	2.1e-10	2.8033452695422e-07
PWY-5667: CDP-diacylglycerol biosynthesis I	2'-deoxycytidine	451	0.7179	0.1130	2.12e-10	2.80810547191942e-07
RHAMCAT-PWY: L-rhamnose degradation I	glucose	453	0.7523	0.1185	2.15e-10	2.82593633032239e-07
RHAMCAT-PWY: L-rhamnose degradation I	dimethylarginine (ADMA + SDMA)	404	0.6155	0.0970	2.17e-10	2.83045140700851e-07
PWY-5667: CDP-diacylglycerol biosynthesis I	N-acetylhistidine	467	1.1301	0.1794	2.96e-10	3.81568112305464e-07
PWY0-1319: CDP-diacylglycerol biosynthesis II	N-acetylhistidine	467	1.13	0.1794	2.97e-10	3.81568112305464e-07
PWY-5667: CDP-diacylglycerol biosynthesis I	threonate	453	0.6773	0.1078	3.29e-10	4.18949320564246e-07
PWY0-1319: CDP-diacylglycerol biosynthesis II	threonate	453	0.6773	0.1078	3.31e-10	4.18949320564246e-07
ASPASN-PWY: superpathway of L-aspartate and L-asparagine biosynthesis	histidine	464	1.1864	0.1889	3.37e-10	4.23407218301724e-07
PWY-5177: glutaryl-CoA degradation	sebacate (decanedioate)	462	0.9883	0.1575	3.49e-10	4.35283419815742e-07
PWY-6545: pyrimidine deoxyribonucleotides <i>de novo</i> biosynthesis III	sebacate (decanedioate)	462	0.9912	0.1582	3.67e-10	4.52376757713312e-07
PYRIDNUCSYN-PWY: NAD <i>de novo</i> biosynthesis I (from aspartate)	mevalonate	404	-0.6939	0.1107	3.68e-10	4.52376757713312e-07
PWY-6151: <i>S</i>-adenosyl-L-methionine cycle I	erythronate*	459	0.8092	0.1292	3.76e-10	4.58909527661656e-07
PWY-841: superpathway of purine nucleotides <i>de novo</i> biosynthesis I	sebacate (decanedioate)	463	1.0154	0.1623	3.96e-10	4.7989181027543e-07
PYRIDNUCSYN-PWY: NAD <i>de novo</i> biosynthesis I (from aspartate)	palmitoyl ethanolamide	464	-0.7693	0.1231	4.08e-10	4.90952056863084e-07
MET-SAM-PWY: superpathway of <i>S</i>-adenosyl-L-methionine biosynthesis	sebacate (decanedioate)	463	1.0287	0.1646	4.13e-10	4.93493321109153e-07
HSERMETANA-PWY: L-methionine biosynthesis III	pyrraline	457	-0.5657	0.0905	4.16e-10	4.93626087673885e-07
PWY-841: superpathway of purine nucleotides <i>de novo</i> biosynthesis I	1-methyl-beta-carboline-3-carboxylic acid	395	0.3789	0.0607	4.28e-10	5.04362782419047e-07
PWY-5667: CDP-diacylglycerol biosynthesis I	N6,N6,N6-trimethyllysine	448	0.6516	0.1045	4.52e-10	5.25311546004304e-07
PWY0-1319: CDP-diacylglycerol biosynthesis II	N6,N6,N6-trimethyllysine	448	0.6515	0.1045	4.54e-10	5.25311546004304e-07
PYRIDNUCSYN-PWY: NAD <i>de novo</i> biosynthesis I (from aspartate)	phytosphingosine	462	-0.7925	0.1271	4.55e-10	5.25311546004304e-07
PWY0-1319: CDP-diacylglycerol biosynthesis II	asparagine	448	0.5901	0.0947	4.67e-10	5.33116174687796e-07
PWY-5667: CDP-diacylglycerol biosynthesis I	asparagine	448	0.5902	0.0947	4.68e-10	5.33116174687796e-07
PWY-5104: L-isoleucine biosynthesis IV	1-methyl-beta-carboline-3-carboxylic acid	395	0.3622	0.0585	5.77e-10	6.52929259625697e-07
HSERMETANA-PWY: L-methionine biosynthesis III	dimethylarginine (ADMA + SDMA)	403	-0.5602	0.0904	5.87e-10	6.59875157181462e-07
PWY-4981: L-proline biosynthesis II (from arginine)	N-acetylputrescine	458	-0.472	0.0763	6.18e-10	6.90183081860772e-07
PWY-6305: putrescine biosynthesis IV	dodecanedioate (C12)	455	0.6067	0.0982	6.47e-10	7.17878298832426e-07
ILEUSYN-PWY: L-isoleucine biosynthesis I (from threonine)	pyridoxine (Vitamin B6)	460	-0.8218	0.1332	6.82e-10	7.47011076465066e-07
VALSYN-PWY: L-valine biosynthesis	pyridoxine (Vitamin B6)	460	-0.8218	0.1332	6.82e-10	7.47011076465066e-07
PWY-5100: pyruvate fermentation to acetate and lactate II	dihomolinolenate (20:3n3 or 3n6)	453	-0.5294	0.0859	7.02e-10	7.60265885275724e-07
HISDEG-PWY: L-histidine degradation I	histidine	464	-1.1385	0.1847	7.03e-10	7.60265885275724e-07
P108-PWY: pyruvate fermentation to propanoate I	pantothenate (Vitamin B5)	448	-0.8954	0.1453	7.17e-10	7.70529546144069e-07
PWY-6151: <i>S</i>-adenosyl-L-methionine cycle I	N6-acetyllysine	463	1.0865	0.1764	7.24e-10	7.73189323866115e-07
GLUCUROCAT-PWY: superpathway of &beta;-D-glucuronosides degradation	nicotinate	462	0.888	0.1442	7.44e-10	7.89613063321628e-07
PWY-6151: <i>S</i>-adenosyl-L-methionine cycle I	riboflavin (Vitamin B2)	470	1.3386	0.2175	7.59e-10	8.00560257573673e-07
PWY-5667: CDP-diacylglycerol biosynthesis I	N-formylmethionine	463	0.8404	0.1366	7.74e-10	8.04645042215263e-07
RHAMCAT-PWY: L-rhamnose degradation I	glycylisoleucine	461	1.1052	0.1797	7.76e-10	8.04645042215263e-07
PWY-5861: superpathway of demethylmenaquinol-8 biosynthesis I	pyridoxine (Vitamin B6)	350	0.9508	0.1546	7.77e-10	8.04645042215263e-07
PWY0-1319: CDP-diacylglycerol biosynthesis II	N-formylmethionine	463	0.8402	0.1366	7.83e-10	8.059738275806e-07
ASPASN-PWY: superpathway of L-aspartate and L-asparagine biosynthesis	1-oleoyl-GPI (18:1)*	56	1.0629	0.1730	8.01e-10	8.16720635443949e-07
P42-PWY: incomplete reductive TCA cycle	dimethylarginine (ADMA + SDMA)	406	-0.5458	0.0888	8.03e-10	8.16720635443949e-07
PWY-7111: pyruvate fermentation to isobutanol (engineered)	pyridoxine (Vitamin B6)	460	-0.8315	0.1354	8.16e-10	8.25031858870508e-07
PWY-7315: dTDP-<i>N</i>-acetylthomosamine biosynthesis	pyridoxine (Vitamin B6)	363	0.8743	0.1428	9.31e-10	9.34292291447536e-07
P108-PWY: pyruvate fermentation to propanoate I	biotin	433	1.0416	0.1702	9.35e-10	9.34292291447536e-07
METSYN-PWY: superpathway of L-homoserine and L-methionine biosynthesis	sebacate (decanedioate)	463	1.0186	0.1665	9.45e-10	9.38794694916457e-07
PWY-6386: UDP-<i>N</i>-acetylmuramoyl-pentapeptide biosynthesis II (lysine-containing)	2'-deoxycytidine	451	0.6596	0.1078	9.56e-10	9.43585252207389e-07
HISDEG-PWY: L-histidine degradation I	tryptophan	462	-1.2832	0.2099	9.71e-10	9.43585252207389e-07
PWY0-1319: CDP-diacylglycerol biosynthesis II	glucuronate	455	0.8018	0.1311	9.73e-10	9.43585252207389e-07
HSERMETANA-PWY: L-methionine biosynthesis III	ferulate	449	-0.5842	0.0956	9.74e-10	9.43585252207389e-07
PWY-5667: CDP-diacylglycerol biosynthesis I	glucuronate	455	0.8015	0.1311	9.78e-10	9.43585252207389e-07
PWY-5667: CDP-diacylglycerol biosynthesis I	mannose	447	0.8042	0.1316	9.89e-10	9.43585252207389e-07
PWY-5838: superpathway of menaquinol-8 biosynthesis I	pyridoxine (Vitamin B6)	350	0.9565	0.1565	9.89e-10	9.43585252207389e-07
PWY0-1319: CDP-diacylglycerol biosynthesis II	mannose	447	0.8041	0.1316	9.94e-10	9.43585252207389e-07
PWY-5104: L-isoleucine biosynthesis IV	pimelate (heptanedioate)	302	1.0024	0.1641	1.01e-09	9.48237771968643e-07
PWY-6151: <i>S</i>-adenosyl-L-methionine cycle I	1-methyladenine	469	1.0506	0.1720	1.01e-09	9.48237771968643e-07
ARGININE-SYN4-PWY: L-ornithine biosynthesis II	azelate (nonanedioate; C9)	463	-0.7312	0.1198	1.05e-09	9.79042178047581e-07
PWY-6151: <i>S</i>-adenosyl-L-methionine cycle I	lysine	464	1.2375	0.2029	1.06e-09	9.79042178047581e-07
TRNA-CHARGING-PWY: tRNA charging	N6-carboxyethyllysine	414	-0.6439	0.1056	1.06e-09	9.79042178047581e-07
PWY-5667: CDP-diacylglycerol biosynthesis I	1-methyladenine	470	1.0135	0.1664	1.11e-09	1.01425845657386e-06
PWY0-1319: CDP-diacylglycerol biosynthesis II	1-methyladenine	470	1.0137	0.1664	1.11e-09	1.01425845657386e-06
PWY-6737: starch degradation V	pyridoxine (Vitamin B6)	460	-0.7954	0.1306	1.13e-09	1.02704118486977e-06
PWY-7221: guanosine ribonucleotides <i>de novo</i> biosynthesis	2'-deoxycytidine	450	0.6486	0.1067	1.22e-09	1.1029740420552e-06
HSERMETANA-PWY: L-methionine biosynthesis III	docosapentaenoate (DPA; 22:5n3)	443	-0.4478	0.0737	1.23e-09	1.10616210335018e-06
GLUCUROCAT-PWY: superpathway of &beta;-D-glucuronosides degradation	pantothenate (Vitamin B5)	459	0.8322	0.1370	1.24e-09	1.10931678180438e-06
PWY-6151: <i>S</i>-adenosyl-L-methionine cycle I	uridine	450	0.653	0.1076	1.26e-09	1.12133810781688e-06
PWY-5097: L-lysine biosynthesis VI	2'-deoxycytidine	450	0.6801	0.1122	1.33e-09	1.17750184724121e-06
TRNA-CHARGING-PWY: tRNA charging	palmitoylcarnitine (C16)	341	-0.6086	0.1004	1.36e-09	1.19785553392711e-06
PWY-5667: CDP-diacylglycerol biosynthesis I	5-methyluridine (ribothymidine)	432	0.5988	0.0989	1.43e-09	1.24665772142129e-06
PWY0-1319: CDP-diacylglycerol biosynthesis II	5-methyluridine (ribothymidine)	432	0.5988	0.0989	1.43e-09	1.24665772142129e-06
PWY-5667: CDP-diacylglycerol biosynthesis I	N6-acetyllysine	464	1.0283	0.1704	1.58e-09	1.37043400365534e-06
PWY0-1319: CDP-diacylglycerol biosynthesis II	N6-acetyllysine	464	1.0281	0.1704	1.6e-09	1.38077227321367e-06
ASPASN-PWY: superpathway of L-aspartate and L-asparagine biosynthesis	serine	463	1.5809	0.2623	1.68e-09	1.43667294173743e-06
PWY-4702: phytate degradation I	homocitrulline	439	-0.737	0.1223	1.69e-09	1.43667294173743e-06
PWY-841: superpathway of purine nucleotides <i>de novo</i> biosynthesis I	dihomolinolenate (20:3n3 or 3n6)	453	-0.5559	0.0923	1.69e-09	1.43667294173743e-06
PRPP-PWY: superpathway of histidine, purine, and pyrimidine biosynthesis	azelate (nonanedioate; C9)	462	0.6993	0.1162	1.74e-09	1.47185539470165e-06
TRNA-CHARGING-PWY: tRNA charging	phytosphingosine	462	-0.7536	0.1253	1.78e-09	1.49827395311399e-06
PWY0-1319: CDP-diacylglycerol biosynthesis II	glycerophosphoglycerol	433	0.7874	0.1309	1.81e-09	1.5160574977767e-06
PWY-841: superpathway of purine nucleotides <i>de novo</i> biosynthesis I	suberate (octanedioate)	468	1.1923	0.1983	1.82e-09	1.51699724504657e-06
PWY-5667: CDP-diacylglycerol biosynthesis I	glycerophosphoglycerol	433	0.7873	0.1310	1.83e-09	1.51792786855655e-06
PWY-4041: &gamma;-glutamyl cycle	pyridoxine (Vitamin B6)	375	0.8659	0.1441	1.88e-09	1.55186796793797e-06
DENOVOPURINE2-PWY: superpathway of purine nucleotides <i>de novo</i> biosynthesis II	dodecanedioate (C12)	458	0.5493	0.0915	1.91e-09	1.5615444326673e-06
PEPTIDOGLYCANSYN-PWY: peptidoglycan biosynthesis I (<I>meso</I>-diaminopimelate containing)	2'-deoxycytidine	451	0.6428	0.1070	1.91e-09	1.5615444326673e-06
PWY-7219: adenosine ribonucleotides <i>de novo</i> biosynthesis	2'-deoxycytidine	451	0.6473	0.1078	1.92e-09	1.56224520055032e-06
PWY-6387: UDP-<i>N</i>-acetylmuramoyl-pentapeptide biosynthesis I (<i>meso</i>-diaminopimelate containing)	2'-deoxycytidine	451	0.6373	0.1063	2.03e-09	1.64392063831606e-06
GLYCOL-GLYOXDEG-PWY: superpathway of glycol metabolism and degradation	pyridoxine (Vitamin B6)	348	0.8892	0.1484	2.05e-09	1.65228616066458e-06
PWY-6151: <i>S</i>-adenosyl-L-methionine cycle I	uracil	464	1.0654	0.1779	2.11e-09	1.6926615032371e-06
P108-PWY: pyruvate fermentation to propanoate I	homocitrulline	451	-0.7581	0.1266	2.14e-09	1.70870568810191e-06
KETOGLUCONMET-PWY: ketogluconate metabolism	pyridoxine (Vitamin B6)	355	0.8538	0.1428	2.22e-09	1.76433796631918e-06
PWY-5100: pyruvate fermentation to acetate and lactate II	azelate (nonanedioate; C9)	463	0.6812	0.1139	2.25e-09	1.77990175843949e-06
ASPASN-PWY: superpathway of L-aspartate and L-asparagine biosynthesis	mevalonate	405	0.6578	0.1101	2.3e-09	1.80276288194238e-06
GLUCUROCAT-PWY: superpathway of &beta;-D-glucuronosides degradation	glucose	454	0.6562	0.1098	2.3e-09	1.80276288194238e-06
PWY-6151: <i>S</i>-adenosyl-L-methionine cycle I	N2-acetyllysine	466	0.9597	0.1608	2.42e-09	1.888158796898e-06
PWY-5103: L-isoleucine biosynthesis III	dihomolinolenate (20:3n3 or 3n6)	452	-0.5372	0.0901	2.52e-09	1.95724469728037e-06
P42-PWY: incomplete reductive TCA cycle	9,10-DiHOME	411	-0.719	0.1207	2.54e-09	1.96385178632527e-06
BRANCHED-CHAIN-AA-SYN-PWY: superpathway of branched chain amino acid biosynthesis	dihomolinolenate (20:3n3 or 3n6)	452	-0.5363	0.0900	2.56e-09	1.97039935204545e-06
PWY-5686: UMP biosynthesis I	2'-deoxycytidine	450	0.661	0.1110	2.59e-09	1.98455055254886e-06
PWY-6151: <i>S</i>-adenosyl-L-methionine cycle I	asparagine	447	0.5789	0.0973	2.67e-09	2.03238121492298e-06
PWY-821: superpathway of sulfur amino acid biosynthesis (<i>Saccharomyces cerevisiae</i>)	nicotinate	444	-0.8545	0.1436	2.68e-09	2.03238121492298e-06
PWY-5103: L-isoleucine biosynthesis III	N6-carboxymethyllysine	392	-0.6761	0.1137	2.7e-09	2.03238121492298e-06
PWY0-1338: polymyxin resistance	pyridoxine (Vitamin B6)	316	0.9806	0.1648	2.7e-09	2.03238121492298e-06
PWY-841: superpathway of purine nucleotides <i>de novo</i> biosynthesis I	sphingosine	458	-0.518	0.0871	2.73e-09	2.04595023180624e-06
MET-SAM-PWY: superpathway of <i>S</i>-adenosyl-L-methionine biosynthesis	azelate (nonanedioate; C9)	463	0.7157	0.1204	2.76e-09	2.05940074199182e-06
PWY-7446: sulfoquinovose degradation I	pyridoxine (Vitamin B6)	213	1.108	0.1864	2.78e-09	2.06530513605361e-06
PWY66-422: D-galactose degradation V (Leloir pathway)	N2-acetyllysine	467	0.9657	0.1625	2.8e-09	2.0711584098205e-06
PWY-5837: 2-carboxy-1,4-naphthoquinol biosynthesis	pyridoxine (Vitamin B6)	425	0.8022	0.1350	2.82e-09	2.07538072846713e-06
METHGLYUT-PWY: superpathway of methylglyoxal degradation	pyridoxine (Vitamin B6)	347	0.8437	0.1420	2.83e-09	2.07538072846713e-06
TRNA-CHARGING-PWY: tRNA charging	N6-carboxymethyllysine	391	-0.6798	0.1146	2.99e-09	2.18334615701911e-06
P108-PWY: pyruvate fermentation to propanoate I	docosapentaenoate (DPA; 22:5n3)	434	-0.4331	0.0732	3.2e-09	2.32674817103239e-06
HSERMETANA-PWY: L-methionine biosynthesis III	histidine	461	-1.1024	0.1863	3.25e-09	2.35309046030984e-06
RHAMCAT-PWY: L-rhamnose degradation I	glycerophosphoinositol*	440	0.7066	0.1194	3.27e-09	2.35485489788835e-06
PWY-6151: <i>S</i>-adenosyl-L-methionine cycle I	gamma-glutamyl-epsilon-lysine	457	0.9374	0.1584	3.28e-09	2.35485489788835e-06
PWY-6737: starch degradation V	1-methyladenine	470	0.9936	0.1680	3.34e-09	2.38789832563196e-06
PWY-6737: starch degradation V	sedoheptulose	464	0.7852	0.1329	3.46e-09	2.46338403368026e-06
PWY-841: superpathway of purine nucleotides <i>de novo</i> biosynthesis I	dimethylarginine (ADMA + SDMA)	406	-0.5576	0.0944	3.53e-09	2.50279297883807e-06
TRNA-CHARGING-PWY: tRNA charging	12-dehydrocholate	291	-0.551	0.0933	3.55e-09	2.50657239370322e-06
PWY-5104: L-isoleucine biosynthesis IV	dimethylarginine (ADMA + SDMA)	406	-0.5237	0.0888	3.63e-09	2.54905274782416e-06
PWY-6151: <i>S</i>-adenosyl-L-methionine cycle I	2'-deoxycytidine	450	0.6862	0.1163	3.64e-09	2.54905274782416e-06
PYRIDNUCSYN-PWY: NAD <i>de novo</i> biosynthesis I (from aspartate)	N6-carboxymethyllysine	391	-0.6896	0.1169	3.66e-09	2.55259706875632e-06
PWY-6151: <i>S</i>-adenosyl-L-methionine cycle I	maltose	448	0.5051	0.0857	3.72e-09	2.58372835902507e-06
PWY-5104: L-isoleucine biosynthesis IV	dihomolinolenate (20:3n3 or 3n6)	452	-0.526	0.0892	3.75e-09	2.58372835902507e-06
PYRIDNUCSYN-PWY: NAD <i>de novo</i> biosynthesis I (from aspartate)	linoleoyl ethanolamide	448	-0.5238	0.0889	3.75e-09	2.58372835902507e-06
PYRIDNUCSYN-PWY: NAD <i>de novo</i> biosynthesis I (from aspartate)	2-oxo-1-pyrrolidinepropionate	459	1.1573	0.1964	3.84e-09	2.63511238647042e-06
PYRIDNUCSYN-PWY: NAD <i>de novo</i> biosynthesis I (from aspartate)	arachidonate (20:4n6)	457	-0.5948	0.1010	3.87e-09	2.64507640518176e-06
RHAMCAT-PWY: L-rhamnose degradation I	nicotinate	461	0.9169	0.1558	3.99e-09	2.71622936076758e-06
PWY-4041: &gamma;-glutamyl cycle	2'-deoxycytidine	368	-0.7061	0.1201	4.1e-09	2.76904874356436e-06
PWY0-1319: CDP-diacylglycerol biosynthesis II	guanine	459	0.7291	0.1240	4.1e-09	2.76904874356436e-06
PWY-5667: CDP-diacylglycerol biosynthesis I	guanine	459	0.729	0.1240	4.13e-09	2.7741339406831e-06
PWY-6892: thiazole biosynthesis I (facultative anaerobic bacteria)	2'-deoxycytidine	440	-0.6761	0.1150	4.14e-09	2.7741339406831e-06
RHAMCAT-PWY: L-rhamnose degradation I	mevalonate	403	0.6743	0.1147	4.17e-09	2.78332137475975e-06
PWY-6305: putrescine biosynthesis IV	sebacate (decanedioate)	459	0.9329	0.1588	4.25e-09	2.82165575314913e-06
PWY-841: superpathway of purine nucleotides <i>de novo</i> biosynthesis I	docosapentaenoate (DPA; 22:5n3)	446	-0.4399	0.0749	4.28e-09	2.82165575314913e-06
PWY-5897: superpathway of menaquinol-11 biosynthesis	pyridoxine (Vitamin B6)	424	0.8055	0.1372	4.31e-09	2.82165575314913e-06
PWY-5898: superpathway of menaquinol-12 biosynthesis	pyridoxine (Vitamin B6)	424	0.8055	0.1372	4.31e-09	2.82165575314913e-06
PWY-5899: superpathway of menaquinol-13 biosynthesis	pyridoxine (Vitamin B6)	424	0.8055	0.1372	4.31e-09	2.82165575314913e-06
PWY-5100: pyruvate fermentation to acetate and lactate II	histidine	464	-1.0483	0.1786	4.36e-09	2.84349496187952e-06
PYRIDNUCSYN-PWY: NAD <i>de novo</i> biosynthesis I (from aspartate)	glycylvaline	463	-1.0913	0.1861	4.52e-09	2.93663487080633e-06
PWY-6151: <i>S</i>-adenosyl-L-methionine cycle I	glycylvaline	463	1.0703	0.1827	4.69e-09	3.03554154439317e-06
P42-PWY: incomplete reductive TCA cycle	suberate (octanedioate)	467	1.1478	0.1962	4.91e-09	3.15403944683473e-06
PWY-5104: L-isoleucine biosynthesis IV	suberate (octanedioate)	467	1.1306	0.1933	4.91e-09	3.15403944683473e-06
PWY0-1533: methylphosphonate degradation I	2'-deoxycytidine	303	-0.7283	0.1245	4.98e-09	3.1870240924148e-06
HSERMETANA-PWY: L-methionine biosynthesis III	glucose	452	-0.6682	0.1145	5.3e-09	3.37915677124632e-06
ASPASN-PWY: superpathway of L-aspartate and L-asparagine biosynthesis	tryptophan	462	1.2512	0.2144	5.35e-09	3.39835517893875e-06
PWY-5723: Rubisco shunt	pyridoxine (Vitamin B6)	377	0.849	0.1455	5.43e-09	3.43639699496051e-06
PWY-7560: methylerythritol phosphate pathway II	9,10-DiHOME	411	-0.7095	0.1217	5.47e-09	3.44893731140865e-06
PWY-4702: phytate degradation I	maltose	425	-0.5076	0.0871	5.56e-09	3.49279545067891e-06
PWY-6270: isoprene biosynthesis I	9,10-DiHOME	411	-0.7122	0.1223	5.72e-09	3.58014525126115e-06
BRANCHED-CHAIN-AA-SYN-PWY: superpathway of branched chain amino acid biosynthesis	sebacate (decanedioate)	463	0.9375	0.1610	5.78e-09	3.59138868262874e-06
PWY-841: superpathway of purine nucleotides <i>de novo</i> biosynthesis I	N6-carboxymethyllysine	392	-0.6825	0.1172	5.78e-09	3.59138868262874e-06
HSERMETANA-PWY: L-methionine biosynthesis III	sebacate (decanedioate)	460	0.9424	0.1620	5.96e-09	3.68981373227804e-06
GLUCUROCAT-PWY: superpathway of &beta;-D-glucuronosides degradation	galacturonate	460	0.6248	0.1075	6.22e-09	3.82922173988306e-06
METSYN-PWY: superpathway of L-homoserine and L-methionine biosynthesis	azelate (nonanedioate; C9)	463	0.7064	0.1216	6.23e-09	3.82922173988306e-06
HSERMETANA-PWY: L-methionine biosynthesis III	mevalonate	402	-0.6177	0.1063	6.26e-09	3.83387011022149e-06
PWY-6317: D-galactose degradation I (Leloir pathway)	N2-acetyllysine	467	0.9451	0.1627	6.31e-09	3.84914840059968e-06
PYRIDNUCSYN-PWY: NAD <i>de novo</i> biosynthesis I (from aspartate)	dodecanedioate (C12)	458	0.5618	0.0967	6.33e-09	3.84914840059968e-06
PWY-4702: phytate degradation I	galacturonate	437	-0.6284	0.1082	6.38e-09	3.85213508483752e-06
PWY-5860: superpathway of demethylmenaquinol-6 biosynthesis I	2'-deoxycytidine	281	-0.8778	0.1512	6.38e-09	3.85213508483752e-06
HSERMETANA-PWY: L-methionine biosynthesis III	tryptophan	459	-1.2244	0.2109	6.44e-09	3.86707076780959e-06
PWY-5667: CDP-diacylglycerol biosynthesis I	tryptophan	462	1.1528	0.1986	6.45e-09	3.86707076780959e-06
PWY0-1319: CDP-diacylglycerol biosynthesis II	tryptophan	462	1.1525	0.1986	6.5e-09	3.88342201841343e-06
PWY0-1319: CDP-diacylglycerol biosynthesis II	pyridoxine (Vitamin B6)	460	-0.7547	0.1301	6.58e-09	3.91234681689541e-06
PWY-5667: CDP-diacylglycerol biosynthesis I	N-acetylarginine	468	0.8526	0.1470	6.6e-09	3.91234681689541e-06
PWY0-1319: CDP-diacylglycerol biosynthesis II	N-acetylarginine	468	0.8527	0.1470	6.62e-09	3.91234681689541e-06
PWY-5667: CDP-diacylglycerol biosynthesis I	pyridoxine (Vitamin B6)	460	-0.7545	0.1301	6.64e-09	3.91234681689541e-06
PWY-5100: pyruvate fermentation to acetate and lactate II	sebacate (decanedioate)	463	0.8925	0.1540	6.78e-09	3.98110809805188e-06
PWY-621: sucrose degradation III (sucrose invertase)	N2-acetyllysine	467	0.9019	0.1558	7.09e-09	4.14887785227485e-06
TRNA-CHARGING-PWY: tRNA charging	serine	462	-1.4485	0.2504	7.27e-09	4.23968954010269e-06
PWY-821: superpathway of sulfur amino acid biosynthesis (<i>Saccharomyces cerevisiae</i>)	homocitrulline	445	-0.6874	0.1191	7.75e-09	4.50424118462238e-06
PWY-6895: superpathway of thiamine diphosphate biosynthesis II	pyridoxine (Vitamin B6)	339	0.9355	0.1621	7.81e-09	4.52372590646642e-06
P108-PWY: pyruvate fermentation to propanoate I	dihomolinolenate (20:3n3 or 3n6)	440	-0.5271	0.0914	7.92e-09	4.57194224654295e-06
RHAMCAT-PWY: L-rhamnose degradation I	pyrraline	458	0.5483	0.0951	8.1e-09	4.65593630449246e-06
PWY-6151: <i>S</i>-adenosyl-L-methionine cycle I	indolepropionate	448	0.6309	0.1094	8.12e-09	4.65593630449246e-06
PWY-841: superpathway of purine nucleotides <i>de novo</i> biosynthesis I	1-methylurate	301	-0.4016	0.0697	8.25e-09	4.714656162823e-06
PWY-5667: CDP-diacylglycerol biosynthesis I	tyrosine	465	1.5266	0.2652	8.56e-09	4.87550689671745e-06
PWY0-1319: CDP-diacylglycerol biosynthesis II	tyrosine	465	1.5263	0.2651	8.59e-09	4.87633948863635e-06
PYRIDNUCSYN-PWY: NAD <i>de novo</i> biosynthesis I (from aspartate)	docosahexaenoate (DHA; 22:6n3)	449	-0.4519	0.0785	8.68e-09	4.91111436182933e-06
PWY-5103: L-isoleucine biosynthesis III	sebacate (decanedioate)	463	0.9236	0.1605	8.78e-09	4.95129899060554e-06
P42-PWY: incomplete reductive TCA cycle	N-acetyl-cadaverine	403	-0.3114	0.0542	8.99e-09	5.0530474131698e-06
PWY66-422: D-galactose degradation V (Leloir pathway)	N-acetyltyrosine	467	0.9127	0.1588	9.02e-09	5.05328698579647e-06
PWY-5104: L-isoleucine biosynthesis IV	stearoyl ethanolamide	465	-0.6876	0.1197	9.11e-09	5.08702902568902e-06
PWY-5686: UMP biosynthesis I	sedoheptulose	463	0.7584	0.1321	9.33e-09	5.19247456675629e-06
PWY-6151: <i>S</i>-adenosyl-L-methionine cycle I	N-acetylhistidine	466	1.0632	0.1852	9.36e-09	5.19247456675629e-06
PWY-5121: superpathway of geranylgeranyl diphosphate biosynthesis II (via MEP)	azelate (nonanedioate; C9)	462	0.6719	0.1170	9.39e-09	5.19247456675629e-06
PWY-5855: ubiquinol-7 biosynthesis (prokaryotic)	2'-deoxycytidine	353	-0.701	0.1222	9.53e-09	5.20254479476397e-06
PWY-5856: ubiquinol-9 biosynthesis (prokaryotic)	2'-deoxycytidine	353	-0.701	0.1222	9.53e-09	5.20254479476397e-06
PWY-5857: ubiquinol-10 biosynthesis (prokaryotic)	2'-deoxycytidine	353	-0.701	0.1222	9.53e-09	5.20254479476397e-06
PWY-6708: ubiquinol-8 biosynthesis (prokaryotic)	2'-deoxycytidine	353	-0.701	0.1222	9.53e-09	5.20254479476397e-06
TRNA-CHARGING-PWY: tRNA charging	1-methylurate	300	-0.3769	0.0657	9.61e-09	5.22918185184204e-06
P108-PWY: pyruvate fermentation to propanoate I	maltose	438	-0.5267	0.0918	9.64e-09	5.22918185184204e-06
PWY-841: superpathway of purine nucleotides <i>de novo</i> biosynthesis I	tryptophan	462	-1.2322	0.2148	9.69e-09	5.23967029041377e-06
PWY-6891: thiazole biosynthesis II (aerobic bacteria)	2'-deoxycytidine	333	-0.7715	0.1345	9.76e-09	5.26087303339894e-06
PWY-5667: CDP-diacylglycerol biosynthesis I	maltose	449	0.4705	0.0821	9.9e-09	5.31955544409085e-06
PWY0-1319: CDP-diacylglycerol biosynthesis II	maltose	449	0.4704	0.0821	1e-08	5.35644416332888e-06
PWY-5850: superpathway of menaquinol-6 biosynthesis I	2'-deoxycytidine	280	-0.8563	0.1494	1.01e-08	5.39310232807166e-06
PWY-6151: <i>S</i>-adenosyl-L-methionine cycle I	pyridoxamine	468	1.4323	0.2501	1.02e-08	5.42953209303411e-06
BRANCHED-CHAIN-AA-SYN-PWY: superpathway of branched chain amino acid biosynthesis	N6-carboxymethyllysine	392	-0.651	0.1137	1.04e-08	5.50171490905878e-06
HSERMETANA-PWY: L-methionine biosynthesis III	N6-carboxyethyllysine	413	-0.6096	0.1065	1.04e-08	5.50171490905878e-06
P108-PWY: pyruvate fermentation to propanoate I	dimethylarginine (ADMA + SDMA)	395	-0.5373	0.0939	1.05e-08	5.5374721373673e-06
PWY-6891: thiazole biosynthesis II (aerobic bacteria)	pyridoxine (Vitamin B6)	339	0.9082	0.1588	1.06e-08	5.57300932119393e-06
PYRIDNUCSYN-PWY: NAD <i>de novo</i> biosynthesis I (from aspartate)	glutamine	462	-1.1611	0.2031	1.09e-08	5.71315705531007e-06
PWY-6122: 5-aminoimidazole ribonucleotide biosynthesis II	sebacate (decanedioate)	463	0.9146	0.1600	1.1e-08	5.73041541741495e-06
PWY-6277: superpathway of 5-aminoimidazole ribonucleotide biosynthesis	sebacate (decanedioate)	463	0.9146	0.1600	1.1e-08	5.73041541741495e-06
P42-PWY: incomplete reductive TCA cycle	sphingosine	457	-0.4858	0.0850	1.11e-08	5.76493408447757e-06
PWY-5100: pyruvate fermentation to acetate and lactate II	tryptophan	462	-1.1628	0.2036	1.12e-08	5.79924354749739e-06
RHAMCAT-PWY: L-rhamnose degradation I	galacturonate	459	0.6657	0.1167	1.16e-08	5.98821328760791e-06
FUC-RHAMCAT-PWY: superpathway of fucose and rhamnose degradation	pyridoxine (Vitamin B6)	433	0.7499	0.1316	1.2e-08	6.17604465579004e-06
PWY-5347: superpathway of L-methionine biosynthesis (transsulfuration)	sebacate (decanedioate)	463	0.9404	0.1650	1.21e-08	6.20881045826821e-06
FUCCAT-PWY: fucose degradation	nicotinate	462	-0.808	0.1418	1.22e-08	6.24138005833632e-06
PWY-3841: folate transformations II	azelate (nonanedioate; C9)	463	-0.6508	0.1143	1.24e-08	6.32476135297424e-06
PWY0-1533: methylphosphonate degradation I	pyridoxine (Vitamin B6)	304	0.8359	0.1468	1.25e-08	6.35679199442675e-06
RHAMCAT-PWY: L-rhamnose degradation I	phytosphingosine	461	0.7552	0.1327	1.28e-08	6.49003940881438e-06
P42-PWY: incomplete reductive TCA cycle	tryptophan	461	-1.1998	0.2110	1.29e-08	6.52139153151321e-06
PWY-6305: putrescine biosynthesis IV	homocitrulline	460	-0.6963	0.1226	1.34e-08	6.73431065310753e-06
PWY-6545: pyrimidine deoxyribonucleotides <i>de novo</i> biosynthesis III	azelate (nonanedioate; C9)	462	0.6653	0.1171	1.34e-08	6.73431065310753e-06
PWY-5667: CDP-diacylglycerol biosynthesis I	pseudouridine	467	0.8796	0.1550	1.38e-08	6.91499662633618e-06
PWY0-1319: CDP-diacylglycerol biosynthesis II	pseudouridine	467	0.8795	0.1550	1.39e-08	6.94473949257794e-06
MET-SAM-PWY: superpathway of <i>S</i>-adenosyl-L-methionine biosynthesis	dodecanedioate (C12)	459	0.5734	0.1011	1.41e-08	7.0241254233927e-06
PWY-6803: phosphatidylcholine acyl editing	pyridoxine (Vitamin B6)	359	0.8275	0.1459	1.43e-08	7.10304980809806e-06
PWY-5104: L-isoleucine biosynthesis IV	N-acetylputrescine	458	-0.4138	0.0730	1.44e-08	7.13198895903406e-06
GLCMANNANAUT-PWY: superpathway of <i>N</i>-acetylglucosamine, <i>N</i>-acetylmannosamine and <i>N</i>-acetylneuraminate degradation	leucylglycine	452	0.7394	0.1305	1.45e-08	7.16076083164096e-06
NAGLIPASYN-PWY: lipid IV<sub>A</sub> biosynthesis	pyridoxine (Vitamin B6)	438	0.7449	0.1315	1.46e-08	7.16870777192181e-06
PWY-6151: <i>S</i>-adenosyl-L-methionine cycle I	fructose	457	0.7305	0.1289	1.46e-08	7.16870777192181e-06
HSERMETANA-PWY: L-methionine biosynthesis III	suberate (octanedioate)	465	1.1168	0.1972	1.48e-08	7.24608715871298e-06
PWY-6317: D-galactose degradation I (Leloir pathway)	N-acetyltyrosine	467	0.8993	0.1589	1.5e-08	7.32302437757962e-06
FAO-PWY: fatty acid &beta;-oxidation I	homocitrulline	456	-0.6519	0.1152	1.53e-08	7.44820428146987e-06
PWY66-422: D-galactose degradation V (Leloir pathway)	sedoheptulose	464	0.7791	0.1377	1.54e-08	7.47558738544586e-06
ARGININE-SYN4-PWY: L-ornithine biosynthesis II	sebacate (decanedioate)	463	-0.9093	0.1609	1.58e-08	7.626426517517e-06
PYRIDNUCSYN-PWY: NAD <i>de novo</i> biosynthesis I (from aspartate)	N6-carboxyethyllysine	414	-0.6054	0.1071	1.58e-08	7.626426517517e-06
TRNA-CHARGING-PWY: tRNA charging	glycocholenate sulfate*	271	-0.6838	0.1211	1.61e-08	7.74934128970162e-06
PWY-5100: pyruvate fermentation to acetate and lactate II	N6-carboxymethyllysine	392	-0.61	0.1080	1.62e-08	7.77557082787948e-06
PWY-5104: L-isoleucine biosynthesis IV	sphinganine	450	-0.5498	0.0973	1.63e-08	7.80165342186587e-06
GLUCOSE1PMETAB-PWY: glucose and glucose-1-phosphate degradation	pyridoxine (Vitamin B6)	408	0.7455	0.1321	1.66e-08	7.90097894776928e-06
PWY-5104: L-isoleucine biosynthesis IV	docosapentaenoate (DPA; 22:5n3)	445	-0.4097	0.0726	1.66e-08	7.90097894776928e-06
GALACTARDEG-PWY: D-galactarate degradation I	pyridoxine (Vitamin B6)	331	0.9549	0.1693	1.7e-08	8.04653648136634e-06
GLUCARGALACTSUPER-PWY: superpathway of D-glucarate and D-galactarate degradation	pyridoxine (Vitamin B6)	331	0.9549	0.1693	1.7e-08	8.04653648136634e-06
GLYCOGENSYNTH-PWY: glycogen biosynthesis I (from ADP-D-Glucose)	N2-acetyllysine	465	0.9095	0.1614	1.76e-08	8.3075193675673e-06
ASPASN-PWY: superpathway of L-aspartate and L-asparagine biosynthesis	7-ketodeoxycholate	345	0.4587	0.0814	1.77e-08	8.33170542132337e-06
GALACT-GLUCUROCAT-PWY: superpathway of hexuronide and hexuronate degradation	galacturonate	460	0.6221	0.1105	1.78e-08	8.35575858467418e-06
PWY-5103: L-isoleucine biosynthesis III	docosapentaenoate (DPA; 22:5n3)	445	-0.4191	0.0744	1.79e-08	8.37967994986965e-06
PWY-821: superpathway of sulfur amino acid biosynthesis (<i>Saccharomyces cerevisiae</i>)	2'-deoxycytidine	434	-0.6707	0.1191	1.8e-08	8.38057285717558e-06
PWY-821: superpathway of sulfur amino acid biosynthesis (<i>Saccharomyces cerevisiae</i>)	galacturonate	443	-0.5978	0.1062	1.8e-08	8.38057285717558e-06
P108-PWY: pyruvate fermentation to propanoate I	glucose	444	-0.6568	0.1167	1.83e-08	8.49709622072418e-06
PWY-6151: <i>S</i>-adenosyl-L-methionine cycle I	homocitrulline	463	0.6836	0.1215	1.85e-08	8.56668163411527e-06
PWY-5973: <i>cis</i>-vaccenate biosynthesis	galacturonate	461	0.6045	0.1075	1.86e-08	8.58946138911445e-06
PWY-5667: CDP-diacylglycerol biosynthesis I	coprostanol	431	-0.8177	0.1454	1.87e-08	8.58946138911445e-06
PWY0-1319: CDP-diacylglycerol biosynthesis II	coprostanol	431	-0.8175	0.1454	1.87e-08	8.58946138911445e-06
HOMOSER-METSYN-PWY: L-methionine biosynthesis I	sebacate (decanedioate)	462	0.9318	0.1660	1.97e-08	9.02453138220044e-06
PYRIDNUCSYN-PWY: NAD <i>de novo</i> biosynthesis I (from aspartate)	sulfate*	460	-0.6049	0.1078	2.01e-08	9.18315089060118e-06
GALACT-GLUCUROCAT-PWY: superpathway of hexuronide and hexuronate degradation	nicotinate	462	0.8331	0.1485	2.03e-08	9.24979345825835e-06
RHAMCAT-PWY: L-rhamnose degradation I	sulfate*	459	0.6217	0.1109	2.1e-08	9.54330304525004e-06
DENOVOPURINE2-PWY: superpathway of purine nucleotides <i>de novo</i> biosynthesis II	1-methylurate	299	-0.3415	0.0610	2.11e-08	9.56331300237409e-06
PWY-5104: L-isoleucine biosynthesis IV	sphingosine	457	-0.4706	0.0841	2.16e-08	9.76403250343949e-06
PWY-5104: L-isoleucine biosynthesis IV	mevalonate	404	-0.588	0.1051	2.23e-08	9.99347452049159e-06
PWY-6151: <i>S</i>-adenosyl-L-methionine cycle I	skatol	232	-0.7154	0.1279	2.23e-08	9.99347452049159e-06
GLYOXYLATE-BYPASS: glyoxylate cycle	2'-deoxycytidine	401	-0.6535	0.1169	2.24e-08	9.99347452049159e-06
PWY-5189: tetrapyrrole biosynthesis II (from glycine)	glucose	452	-0.6029	0.1078	2.24e-08	9.99347452049159e-06
PWY-5667: CDP-diacylglycerol biosynthesis I	guanosine	447	0.4472	0.0800	2.24e-08	9.99347452049159e-06
PWY0-1319: CDP-diacylglycerol biosynthesis II	guanosine	447	0.4473	0.0800	2.25e-08	1.00119473912221e-05
PWY-2942: L-lysine biosynthesis III	2'-deoxycytidine	450	0.6346	0.1135	2.26e-08	1.00303242989878e-05
P42-PWY: incomplete reductive TCA cycle	linoleoyl ethanolamide	448	-0.4967	0.0889	2.29e-08	1.01371399630916e-05
GLCMANNANAUT-PWY: superpathway of <i>N</i>-acetylglucosamine, <i>N</i>-acetylmannosamine and <i>N</i>-acetylneuraminate degradation	suberate (octanedioate)	467	-1.0768	0.1927	2.31e-08	1.01729642771016e-05
HOMOSER-METSYN-PWY: L-methionine biosynthesis I	azelate (nonanedioate; C9)	462	0.6764	0.1211	2.31e-08	1.01729642771016e-05
1CMET2-PWY: <i>N</i><sup>10</sup>-formyl-tetrahydrofolate biosynthesis	azelate (nonanedioate; C9)	462	-0.6407	0.1147	2.33e-08	1.02346638901734e-05
HSERMETANA-PWY: L-methionine biosynthesis III	homocitrulline	461	-0.6915	0.1239	2.39e-08	1.04712989604194e-05
ASPASN-PWY: superpathway of L-aspartate and L-asparagine biosynthesis	xylose	406	0.5646	0.1012	2.44e-08	1.06630227083598e-05
PYRIDNUCSYN-PWY: NAD <i>de novo</i> biosynthesis I (from aspartate)	1,3-propanediol	400	-0.6062	0.1088	2.49e-08	1.08537682739127e-05
PWY-6317: D-galactose degradation I (Leloir pathway)	sedoheptulose	464	0.7746	0.1390	2.5e-08	1.08696290591725e-05
HSERMETANA-PWY: L-methionine biosynthesis III	linoleoyl ethanolamide	446	-0.4911	0.0882	2.56e-08	1.11022501561952e-05
PWY-841: superpathway of purine nucleotides <i>de novo</i> biosynthesis I	mevalonate	405	-0.623	0.1119	2.58e-08	1.11606599374758e-05
PWY-5177: glutaryl-CoA degradation	phenethylamine	449	-0.6744	0.1213	2.7e-08	1.16502660552403e-05
PWY-5850: superpathway of menaquinol-6 biosynthesis I	pyridoxine (Vitamin B6)	289	0.9553	0.1718	2.71e-08	1.16639607424589e-05
GLUCUROCAT-PWY: superpathway of &beta;-D-glucuronosides degradation	cytosine	461	0.6076	0.1093	2.74e-08	1.17634512195961e-05
RHAMCAT-PWY: L-rhamnose degradation I	3-(3-hydroxyphenyl)propionate	454	0.3551	0.0639	2.78e-08	1.19052677015622e-05
PWY-5104: L-isoleucine biosynthesis IV	linoleoyl ethanolamide	448	-0.4924	0.0887	2.82e-08	1.20463751011185e-05
PWY-2723: trehalose degradation V	pyridoxine (Vitamin B6)	344	0.8173	0.1473	2.85e-08	1.21441676087044e-05
PWY0-1319: CDP-diacylglycerol biosynthesis II	thymidine	456	0.6862	0.1237	2.87e-08	1.21808722320136e-05
PWY-5667: CDP-diacylglycerol biosynthesis I	thymidine	456	0.6861	0.1237	2.88e-08	1.21808722320136e-05
PWY-5667: CDP-diacylglycerol biosynthesis I	xylose	406	0.5095	0.0918	2.88e-08	1.21808722320136e-05
PWY0-1319: CDP-diacylglycerol biosynthesis II	xylose	406	0.5094	0.0918	2.92e-08	1.23195570598953e-05
PWY-5189: tetrapyrrole biosynthesis II (from glycine)	coprostanol	429	0.8078	0.1457	2.94e-08	1.23733860172897e-05
PWY-4702: phytate degradation I	glycylvaline	439	-1.0297	0.1858	2.98e-08	1.2480252329764e-05
PWY-7187: pyrimidine deoxyribonucleotides <i>de novo</i> biosynthesis II	2-oxo-1-pyrrolidinepropionate	460	1.0649	0.1921	2.98e-08	1.2480252329764e-05
P108-PWY: pyruvate fermentation to propanoate I	linoleoyl ethanolamide	436	-0.5071	0.0915	3.01e-08	1.25750712009456e-05
PWY-4702: phytate degradation I	lysine	440	-1.1281	0.2037	3.04e-08	1.26694275410483e-05
PWY-6527: stachyose degradation	sedoheptulose	464	0.7564	0.1366	3.08e-08	1.28048990738537e-05
KETOGLUCONMET-PWY: ketogluconate metabolism	sedoheptulose	359	-0.7758	0.1402	3.11e-08	1.28982395388275e-05
PWY-7187: pyrimidine deoxyribonucleotides <i>de novo</i> biosynthesis II	N-acetylputrescine	459	-0.3986	0.0720	3.14e-08	1.29911279918644e-05
P42-PWY: incomplete reductive TCA cycle	glycylleucine	463	-0.8722	0.1577	3.18e-08	1.31248407926669e-05
PWY66-422: D-galactose degradation V (Leloir pathway)	pyridoxine (Vitamin B6)	460	-0.7517	0.1360	3.21e-08	1.32167355633907e-05
PWY-6122: 5-aminoimidazole ribonucleotide biosynthesis II	N-acetylmuramate	461	0.8089	0.1463	3.25e-08	1.33172505667415e-05
PWY-6277: superpathway of 5-aminoimidazole ribonucleotide biosynthesis	N-acetylmuramate	461	0.8089	0.1463	3.25e-08	1.33172505667415e-05
PWY-5177: glutaryl-CoA degradation	azelate (nonanedioate; C9)	462	0.6427	0.1163	3.27e-08	1.33352448689576e-05
RHAMCAT-PWY: L-rhamnose degradation I	homocitrulline	462	0.7083	0.1282	3.27e-08	1.33352448689576e-05
PWY-6737: starch degradation V	3-phenylpropionate (hydrocinnamate)	437	0.5539	0.1003	3.29e-08	1.3384861223465e-05
PWY-5177: glutaryl-CoA degradation	1-methyladenine	469	0.9522	0.1725	3.36e-08	1.3637176038058e-05
BRANCHED-CHAIN-AA-SYN-PWY: superpathway of branched chain amino acid biosynthesis	docosapentaenoate (DPA; 22:5n3)	445	-0.4106	0.0744	3.38e-08	1.36858417672618e-05
TRNA-CHARGING-PWY: tRNA charging	cystine	372	-0.7353	0.1332	3.41e-08	1.37746723319799e-05
PWY-6892: thiazole biosynthesis I (facultative anaerobic bacteria)	pyridoxine (Vitamin B6)	448	0.7327	0.1328	3.44e-08	1.38630838846004e-05
PWY-5667: CDP-diacylglycerol biosynthesis I	methionine	461	1.2549	0.2275	3.45e-08	1.38706697034155e-05
PWY0-1319: CDP-diacylglycerol biosynthesis II	methionine	461	1.2547	0.2275	3.48e-08	1.39257512753973e-05
TRNA-CHARGING-PWY: tRNA charging	sphinganine	450	-0.5354	0.0971	3.48e-08	1.39257512753973e-05
PWY-7392: taxadiene biosynthesis (engineered)	azelate (nonanedioate; C9)	405	0.7174	0.1301	3.51e-08	1.40129835636395e-05
ASPASN-PWY: superpathway of L-aspartate and L-asparagine biosynthesis	12-dehydrocholate	292	0.5364	0.0974	3.63e-08	1.44582788993239e-05
FAO-PWY: fatty acid &beta;-oxidation I	1-methyl-beta-carboline-3-carboxylic acid	391	0.3003	0.0545	3.68e-08	1.46233417028257e-05
FAO-PWY: fatty acid &beta;-oxidation I	9,10-DiHOME	406	-0.6233	0.1132	3.69e-08	1.46290579793412e-05
TRNA-CHARGING-PWY: tRNA charging	3-hydroxystearate	382	0.4487	0.0815	3.72e-08	1.47138545364331e-05
PWY-5855: ubiquinol-7 biosynthesis (prokaryotic)	10-heptadecenoate (17:1n7)	363	0.8117	0.1475	3.76e-08	1.47356270350073e-05
PWY-5856: ubiquinol-9 biosynthesis (prokaryotic)	10-heptadecenoate (17:1n7)	363	0.8117	0.1475	3.76e-08	1.47356270350073e-05
PWY-5857: ubiquinol-10 biosynthesis (prokaryotic)	10-heptadecenoate (17:1n7)	363	0.8117	0.1475	3.76e-08	1.47356270350073e-05
PWY-6708: ubiquinol-8 biosynthesis (prokaryotic)	10-heptadecenoate (17:1n7)	363	0.8117	0.1475	3.76e-08	1.47356270350073e-05
TRNA-CHARGING-PWY: tRNA charging	dimethylarginine (ADMA + SDMA)	405	-0.4985	0.0906	3.8e-08	1.4858310331321e-05
RHAMCAT-PWY: L-rhamnose degradation I	7-ketodeoxycholate	344	0.4849	0.0882	3.84e-08	1.49804334299346e-05
PWY-4702: phytate degradation I	glucose	431	-0.6145	0.1118	3.86e-08	1.49900089910759e-05
RHAMCAT-PWY: L-rhamnose degradation I	linoleoyl ethanolamide	447	0.5145	0.0936	3.86e-08	1.49900089910759e-05
PWY-7219: adenosine ribonucleotides <i>de novo</i> biosynthesis	N-acetylmuramate	461	0.7427	0.1351	3.88e-08	1.50042102183215e-05
P108-PWY: pyruvate fermentation to propanoate I	indolepropionate	437	-0.639	0.1163	3.89e-08	1.50042102183215e-05
PWY-5083: NAD/NADH phosphorylation and dephosphorylation	pyridoxine (Vitamin B6)	420	0.7171	0.1305	3.89e-08	1.50042102183215e-05
PWY-7187: pyrimidine deoxyribonucleotides <i>de novo</i> biosynthesis II	azelate (nonanedioate; C9)	463	0.6291	0.1145	3.93e-08	1.51243544014426e-05
PYRIDNUCSYN-PWY: NAD <i>de novo</i> biosynthesis I (from aspartate)	threonine	462	-1.1936	0.2174	4.01e-08	1.5397550133233e-05
PWY-6317: D-galactose degradation I (Leloir pathway)	pyridoxine (Vitamin B6)	460	-0.7528	0.1371	4.03e-08	1.54396500516832e-05
GLUCUROCAT-PWY: superpathway of &beta;-D-glucuronosides degradation	1-methyladenine	469	0.9381	0.1709	4.05e-08	1.5447004546457e-05
PWY-5973: <i>cis</i>-vaccenate biosynthesis	nicotinate	463	0.8107	0.1477	4.05e-08	1.5447004546457e-05
ASPASN-PWY: superpathway of L-aspartate and L-asparagine biosynthesis	azelate (nonanedioate; C9)	463	-0.6676	0.1216	4.06e-08	1.54506572242623e-05
PWY-5104: L-isoleucine biosynthesis IV	histidine	463	-1.0139	0.1848	4.11e-08	1.56061786179975e-05
TRNA-CHARGING-PWY: tRNA charging	homocitrulline	463	-0.6551	0.1195	4.21e-08	1.59504455585566e-05
PWY-5100: pyruvate fermentation to acetate and lactate II	phytosphingosine	463	-0.6647	0.1214	4.33e-08	1.63687956404453e-05
PWY-7560: methylerythritol phosphate pathway II	glucose	455	-0.6273	0.1146	4.35e-08	1.64081009784621e-05
PWY-5667: CDP-diacylglycerol biosynthesis I	cytosine	462	0.5804	0.1060	4.38e-08	1.64486393711788e-05
PWY0-1319: CDP-diacylglycerol biosynthesis II	cytosine	462	0.5803	0.1060	4.38e-08	1.64486393711788e-05
RHAMCAT-PWY: L-rhamnose degradation I	N-formylmethionine	461	0.8375	0.1530	4.4e-08	1.64875110255448e-05
PWY-5347: superpathway of L-methionine biosynthesis (transsulfuration)	dodecanedioate (C12)	459	0.5532	0.1011	4.41e-08	1.64888229420775e-05
PWY-6151: <i>S</i>-adenosyl-L-methionine cycle I	glucuronate	454	0.7532	0.1377	4.47e-08	1.6676669051999e-05
P105-PWY: TCA cycle IV (2-oxoglutarate decarboxylase)	pyridoxine (Vitamin B6)	368	0.7485	0.1370	4.64e-08	1.72731903982415e-05
RHAMCAT-PWY: L-rhamnose degradation I	2-oxo-1-pyrrolidinepropionate	458	-1.132	0.2072	4.68e-08	1.73842230876455e-05
HSERMETANA-PWY: L-methionine biosynthesis III	N-acetyl-cadaverine	402	-0.3001	0.0550	4.74e-08	1.7568904472024e-05
PWY-841: superpathway of purine nucleotides <i>de novo</i> biosynthesis I	saccharopine	386	0.5999	0.1099	4.79e-08	1.7715801398286e-05
GLUCUROCAT-PWY: superpathway of &beta;-D-glucuronosides degradation	maltose	448	0.4722	0.0866	4.94e-08	1.82311146851478e-05
P108-PWY: pyruvate fermentation to propanoate I	oleoyl ethanolamide	431	-0.5442	0.0998	4.96e-08	1.82654745969515e-05
PWY-7560: methylerythritol phosphate pathway II	coprostanol	431	0.8626	0.1583	5.02e-08	1.84466721597239e-05
POLYISOPRENSYN-PWY: polyisoprenoid biosynthesis (<i>E. coli</i>)	2'-deoxycytidine	386	-0.6281	0.1153	5.09e-08	1.86637595545895e-05
PWY-4702: phytate degradation I	4-acetamidobutanoate	437	-0.568	0.1043	5.11e-08	1.86935323142773e-05
PWY-7560: methylerythritol phosphate pathway II	threonate	453	-0.6256	0.1148	5.12e-08	1.86935323142773e-05
HISDEG-PWY: L-histidine degradation I	1,3,7-trimethylurate	434	0.4053	0.0744	5.21e-08	1.89255376846731e-05
PWY-3001: superpathway of L-isoleucine biosynthesis I	sebacate (decanedioate)	462	0.8355	0.1535	5.22e-08	1.89255376846731e-05
GLUCARDEG-PWY: <i>D</i>-glucarate degradation I	pyridoxine (Vitamin B6)	329	0.874	0.1606	5.23e-08	1.89255376846731e-05
PWY-5860: superpathway of demethylmenaquinol-6 biosynthesis I	pyridoxine (Vitamin B6)	290	0.9478	0.1741	5.24e-08	1.89255376846731e-05
ASPASN-PWY: superpathway of L-aspartate and L-asparagine biosynthesis	glycylvaline	464	1.038	0.1907	5.25e-08	1.89255376846731e-05
PWY-5861: superpathway of demethylmenaquinol-8 biosynthesis I	2'-deoxycytidine	345	-0.7112	0.1307	5.25e-08	1.89255376846731e-05
AEROBACTINSYN-PWY: aerobactin biosynthesis	cis-4-hydroxycyclohexylacetic acid	181	-1.5094	0.2776	5.4e-08	1.93844762935931e-05
PWY-6270: isoprene biosynthesis I	coprostanol	431	0.8618	0.1585	5.4e-08	1.93844762935931e-05
HSERMETANA-PWY: L-methionine biosynthesis III	N6-carboxymethyllysine	390	-0.5886	0.1083	5.47e-08	1.95893455456035e-05
PWY-841: superpathway of purine nucleotides <i>de novo</i> biosynthesis I	deoxycholic acid sulfate	188	-0.3795	0.0698	5.48e-08	1.95893455456035e-05
DENOVOPURINE2-PWY: superpathway of purine nucleotides <i>de novo</i> biosynthesis II	2-oleoylglycerol (18:1)	312	-0.5473	0.1008	5.59e-08	1.99348996945223e-05
PWY-5104: L-isoleucine biosynthesis IV	tryptophan	461	-1.133	0.2086	5.6e-08	1.99348996945223e-05
PWY-7199: pyrimidine deoxyribonucleosides salvage	3-phenylpropionate (hydrocinnamate)	437	0.5723	0.1054	5.63e-08	1.99939835703211e-05
PWY-6527: stachyose degradation	N2-acetyllysine	467	0.8695	0.1601	5.64e-08	1.99939835703211e-05
HSERMETANA-PWY: L-methionine biosynthesis III	phytosphingosine	460	-0.6872	0.1266	5.67e-08	2.00587189472833e-05
FAO-PWY: fatty acid &beta;-oxidation I	coprostanol	424	0.7667	0.1412	5.7e-08	2.01106924607879e-05
PWY-7663: gondoate biosynthesis (anaerobic)	octadecanedioate (C18)	416	-0.7249	0.1336	5.72e-08	2.01106924607879e-05
TRNA-CHARGING-PWY: tRNA charging	N-acetyl-cadaverine	403	-0.3104	0.0572	5.72e-08	2.01106924607879e-05
PWY-6270: isoprene biosynthesis I	glucose	455	-0.6233	0.1149	5.77e-08	2.02448291998933e-05
FAO-PWY: fatty acid &beta;-oxidation I	dimethylarginine (ADMA + SDMA)	399	-0.4681	0.0863	5.79e-08	2.02733728157993e-05
PWY-5083: NAD/NADH phosphorylation and dephosphorylation	2'-deoxycytidine	412	-0.6249	0.1153	5.9e-08	2.06162853983666e-05
P42-PWY: incomplete reductive TCA cycle	sphinganine	450	-0.5354	0.0988	5.94e-08	2.06642252931024e-05
PWY-6305: putrescine biosynthesis IV	dihomolinolenate (20:3n3 or 3n6)	449	-0.4884	0.0901	5.94e-08	2.06642252931024e-05
NONMEVIPP-PWY: methylerythritol phosphate pathway I	sedoheptulose	464	0.7093	0.1309	5.95e-08	2.06642252931024e-05
TCA: TCA cycle I (prokaryotic)	homocitrulline	464	-0.6515	0.1202	5.99e-08	2.07387262951079e-05
ANAGLYCOLYSIS-PWY: glycolysis III (from glucose)	N-acetylhistidine	467	1.0187	0.1880	6.01e-08	2.07387262951079e-05
PWY-6305: putrescine biosynthesis IV	1-methyl-beta-carboline-3-carboxylic acid	391	0.3196	0.0590	6.01e-08	2.07387262951079e-05
P42-PWY: incomplete reductive TCA cycle	docosapentaenoate (DPA; 22:5n3)	445	-0.395	0.0729	6.02e-08	2.07387262951079e-05
P108-PWY: pyruvate fermentation to propanoate I	N-acetylputrescine	447	-0.4096	0.0756	6.05e-08	2.08001396640172e-05
P108-PWY: pyruvate fermentation to propanoate I	glycylvaline	451	-1.0405	0.1921	6.08e-08	2.08537427666145e-05
PYRIDNUCSYN-PWY: NAD <i>de novo</i> biosynthesis I (from aspartate)	N-formylmethionine	462	-0.7821	0.1444	6.09e-08	2.08537427666145e-05
P108-PWY: pyruvate fermentation to propanoate I	suberate (octanedioate)	456	1.1042	0.2039	6.14e-08	2.09829058498915e-05
PWY66-399: gluconeogenesis III	pyrraline	460	-0.5019	0.0927	6.16e-08	2.10092356062031e-05
PWY-7254: TCA cycle VII (acetate-producers)	pyridoxine (Vitamin B6)	397	0.7096	0.1311	6.26e-08	2.13077641584023e-05
TRNA-CHARGING-PWY: tRNA charging	palmitoyl ethanolamide	464	-0.6718	0.1242	6.39e-08	2.17070165943762e-05
KETOGLUCONMET-PWY: ketogluconate metabolism	2'-deoxycytidine	349	-0.6652	0.1230	6.41e-08	2.17317528982803e-05
HSERMETANA-PWY: L-methionine biosynthesis III	stearoyl ethanolamide	463	-0.6533	0.1208	6.43e-08	2.17379717717107e-05
P108-PWY: pyruvate fermentation to propanoate I	palmitoyl ethanolamide	453	-0.6976	0.1290	6.45e-08	2.17379717717107e-05
PWY-6270: isoprene biosynthesis I	azelate (nonanedioate; C9)	463	0.646	0.1195	6.45e-08	2.17379717717107e-05
HSERMETANA-PWY: L-methionine biosynthesis III	indolepropionate	446	-0.6006	0.1111	6.47e-08	2.17624523661799e-05
P42-PWY: incomplete reductive TCA cycle	dihomolinolenate (20:3n3 or 3n6)	452	-0.4902	0.0907	6.5e-08	2.18204066260558e-05
PWY-5347: superpathway of L-methionine biosynthesis (transsulfuration)	azelate (nonanedioate; C9)	463	0.6498	0.1203	6.54e-08	2.19021961977838e-05
GLUCOSE1PMETAB-PWY: glucose and glucose-1-phosphate degradation	2'-deoxycytidine	401	-0.6373	0.1180	6.55e-08	2.19021961977838e-05
DENOVOPURINE2-PWY: superpathway of purine nucleotides <i>de novo</i> biosynthesis II	suberate (octanedioate)	466	0.9928	0.1838	6.57e-08	2.19261647867765e-05
GLYCOGENSYNTH-PWY: glycogen biosynthesis I (from ADP-D-Glucose)	1-methyladenine	468	0.9282	0.1718	6.59e-08	2.19500399309778e-05
HSERMETANA-PWY: L-methionine biosynthesis III	3-(3-hydroxyphenyl)propionate	452	-0.3304	0.0612	6.61e-08	2.19738221757853e-05
PWY-5667: CDP-diacylglycerol biosynthesis I	nicotinamide riboside	392	0.4889	0.0906	6.73e-08	2.23191401895482e-05
PWY0-1319: CDP-diacylglycerol biosynthesis II	nicotinamide riboside	392	0.4889	0.0906	6.74e-08	2.23191401895482e-05
METSYN-PWY: superpathway of L-homoserine and L-methionine biosynthesis	dodecanedioate (C12)	459	0.551	0.1021	6.76e-08	2.2342070505936e-05
HISDEG-PWY: L-histidine degradation I	phenylalanine	463	-1.6148	0.2992	6.81e-08	2.24638720771699e-05
PWY-6270: isoprene biosynthesis I	threonate	453	-0.6213	0.1151	6.84e-08	2.25193582015743e-05
PWY-6545: pyrimidine deoxyribonucleotides <i>de novo</i> biosynthesis III	tryptophan	461	-1.1191	0.2075	6.92e-08	2.27389295416639e-05
PWY-4702: phytate degradation I	gamma-glutamyl-epsilon-lysine	434	-0.8494	0.1576	7.01e-08	2.29791454606809e-05
PWY-841: superpathway of purine nucleotides <i>de novo</i> biosynthesis I	sphinganine	451	-0.5488	0.1018	7.02e-08	2.29791454606809e-05
PWY-3001: superpathway of L-isoleucine biosynthesis I	phenethylamine	449	-0.6282	0.1166	7.12e-08	2.32619206487296e-05
PWY-5121: superpathway of geranylgeranyl diphosphate biosynthesis II (via MEP)	dodecanedioate (C12)	458	0.5225	0.0970	7.15e-08	2.33153543319249e-05
ARGININE-SYN4-PWY: L-ornithine biosynthesis II	homocitrulline	464	0.688	0.1277	7.17e-08	2.33360376832204e-05
PWY-5100: pyruvate fermentation to acetate and lactate II	dimethylarginine (ADMA + SDMA)	406	-0.4714	0.0876	7.3e-08	2.36689782222845e-05
PWY-841: superpathway of purine nucleotides <i>de novo</i> biosynthesis I	pimelate (heptanedioate)	302	0.9103	0.1691	7.3e-08	2.36689782222845e-05
REDCITCYC: TCA cycle VIII (Helicobacter)	pyridoxine (Vitamin B6)	435	0.7001	0.1300	7.32e-08	2.36888743123219e-05
PWY-5100: pyruvate fermentation to acetate and lactate II	docosapentaenoate (DPA; 22:5n3)	446	-0.3805	0.0707	7.35e-08	2.37409958554802e-05
P42-PWY: incomplete reductive TCA cycle	1,3,7-trimethylurate	433	0.3968	0.0738	7.44e-08	2.39863590933551e-05
PWY-6545: pyrimidine deoxyribonucleotides <i>de novo</i> biosynthesis III	dodecanedioate (C12)	459	0.515	0.0957	7.47e-08	2.40377240868574e-05
GALACT-GLUCUROCAT-PWY: superpathway of hexuronide and hexuronate degradation	pantothenate (Vitamin B5)	459	0.7582	0.1410	7.51e-08	2.41210145068522e-05
PWY-621: sucrose degradation III (sucrose invertase)	pantothenate (Vitamin B5)	460	0.7418	0.1379	7.54e-08	2.41719341243685e-05
HSERMETANA-PWY: L-methionine biosynthesis III	oleoyl ethanolamide	441	-0.508	0.0945	7.57e-08	2.42226630317069e-05
TRNA-CHARGING-PWY: tRNA charging	2-oxo-1-pyrrolidinepropionate	459	1.0475	0.1949	7.7e-08	2.45925865390369e-05
GLYOXYLATE-BYPASS: glyoxylate cycle	pyridoxine (Vitamin B6)	410	0.7078	0.1317	7.76e-08	2.47379778725202e-05
HOMOSER-METSYN-PWY: L-methionine biosynthesis I	dodecanedioate (C12)	458	0.5463	0.1017	7.84e-08	2.49464666568324e-05
PWY-5667: CDP-diacylglycerol biosynthesis I	N-acetylmethionine	462	0.6334	0.1180	7.89e-08	2.50588994035764e-05
PWY0-1319: CDP-diacylglycerol biosynthesis II	N-acetylmethionine	462	0.6332	0.1180	8e-08	2.53458010401784e-05
PWY-6151: <i>S</i>-adenosyl-L-methionine cycle I	N-acetylmethionine	461	0.6571	0.1224	8.01e-08	2.53458010401784e-05
HCAMHPDEG-PWY: 3-phenylpropanoate and 3-(3-hydroxyphenyl)propanoate degradation to 2-hydroxypentadienoate	10-heptadecenoate (17:1n7)	208	1.1455	0.2135	8.05e-08	2.537837783989e-05
PWY-6690: cinnamate and 3-hydroxycinnamate degradation to 2-hydroxypentadienoate	10-heptadecenoate (17:1n7)	208	1.1455	0.2135	8.05e-08	2.537837783989e-05
PWY-5100: pyruvate fermentation to acetate and lactate II	serine	463	-1.3458	0.2509	8.16e-08	2.56777871361171e-05
P108-PWY: pyruvate fermentation to propanoate I	stachydrine	428	-0.4036	0.0753	8.22e-08	2.58190455077164e-05
PWY-4702: phytate degradation I	N-acetylhistidine	442	-0.9917	0.1850	8.26e-08	2.58970807040767e-05
PYRIDNUCSYN-PWY: NAD <i>de novo</i> biosynthesis I (from aspartate)	xylose	405	-0.5386	0.1005	8.29e-08	2.59435350812543e-05
PWY-7221: guanosine ribonucleotides <i>de novo</i> biosynthesis	pyridoxine (Vitamin B6)	459	-0.6637	0.1238	8.31e-08	2.59585818430107e-05
RHAMCAT-PWY: L-rhamnose degradation I	glutamine	461	1.1421	0.2131	8.39e-08	2.6160658253969e-05
PWY-6121: 5-aminoimidazole ribonucleotide biosynthesis I	pyridoxine (Vitamin B6)	460	-0.7267	0.1358	8.68e-08	2.70156017718116e-05
FAO-PWY: fatty acid &beta;-oxidation I	octadecanedioate (C18)	410	0.6631	0.1240	8.81e-08	2.73206844141159e-05
PWY-6527: stachyose degradation	N-acetyltyrosine	467	0.8391	0.1569	8.81e-08	2.73206844141159e-05
PWY-7663: gondoate biosynthesis (anaerobic)	azelate (nonanedioate; C9)	463	-0.6452	0.1206	8.89e-08	2.7518828926134e-05
HISDEG-PWY: L-histidine degradation I	4-imidazoleacetate	455	-0.581	0.1087	8.93e-08	2.75926614733274e-05
PWY-7560: methylerythritol phosphate pathway II	azelate (nonanedioate; C9)	463	0.6376	0.1192	8.96e-08	2.7616378418512e-05
GLYCOLYSIS-TCA-GLYOX-BYPASS: superpathway of glycolysis, pyruvate dehydrogenase, TCA, and glyoxylate bypass	pyridoxine (Vitamin B6)	393	0.7262	0.1358	8.97e-08	2.7616378418512e-05
KDO-NAGLIPASYN-PWY: superpathway of (Kdo)<SUB>2</SUB>-lipid A biosynthesis	2'-deoxycytidine	304	-0.6856	0.1283	9.11e-08	2.79969583068497e-05
COMPLETE-ARO-PWY: superpathway of aromatic amino acid biosynthesis	sedoheptulose	463	0.7322	0.1370	9.16e-08	2.81000791795575e-05
PYRIDNUCSYN-PWY: NAD <i>de novo</i> biosynthesis I (from aspartate)	pyrraline	459	-0.4847	0.0908	9.41e-08	2.88152697581344e-05
AEROBACTINSYN-PWY: aerobactin biosynthesis	ribose	150	-1.2055	0.2259	9.52e-08	2.90999609136497e-05
PWY-4702: phytate degradation I	glycerate	446	-0.8158	0.1529	9.55e-08	2.91395345024522e-05
GLYCOL-GLYOXDEG-PWY: superpathway of glycol metabolism and degradation	2'-deoxycytidine	342	-0.6582	0.1234	9.65e-08	2.93921744923056e-05
PWY-5667: CDP-diacylglycerol biosynthesis I	linoleoyl ethanolamide	449	0.447	0.0839	9.94e-08	3.022159170771e-05
PWY-841: superpathway of purine nucleotides <i>de novo</i> biosynthesis I	N-acetylputrescine	459	-0.4023	0.0755	9.96e-08	3.02286121731706e-05
PYRIDNUCSYN-PWY: NAD <i>de novo</i> biosynthesis I (from aspartate)	aspartate	463	-1.1301	0.2121	9.99e-08	3.02425785504763e-05
PWY0-1319: CDP-diacylglycerol biosynthesis II	linoleoyl ethanolamide	449	0.4469	0.0839	1e-07	3.02425785504763e-05
GALACT-GLUCUROCAT-PWY: superpathway of hexuronide and hexuronate degradation	N-alpha-acetylornithine	465	0.7383	0.1386	1.01e-07	3.04372618162774e-05
PWY-621: sucrose degradation III (sucrose invertase)	N-acetylalanine	466	0.9135	0.1715	1.01e-07	3.04372618162774e-05
PWY0-1241: ADP-L-<i>glycero</i>-&beta;-D-<i>manno</i>-heptose biosynthesis	pyridoxine (Vitamin B6)	408	0.6936	0.1303	1.02e-07	3.06845035539428e-05
KDO-NAGLIPASYN-PWY: superpathway of (Kdo)<SUB>2</SUB>-lipid A biosynthesis	pyridoxine (Vitamin B6)	311	0.8163	0.1534	1.03e-07	3.08766115569293e-05
PWY-5100: pyruvate fermentation to acetate and lactate II	stearoyl ethanolamide	466	-0.6176	0.1161	1.03e-07	3.08766115569293e-05
COBALSYN-PWY: superpathway of adenosylcobalamin salvage from cobinamide I	1-methyladenine	466	0.9552	0.1796	1.04e-07	3.10673761473075e-05
PWY-5667: CDP-diacylglycerol biosynthesis I	xanthine	463	0.9253	0.1740	1.04e-07	3.10673761473075e-05
PWY0-1319: CDP-diacylglycerol biosynthesis II	xanthine	463	0.9253	0.1740	1.05e-07	3.13113607767366e-05
PYRIDOXSYN-PWY: pyridoxal 5'-phosphate biosynthesis I	N-acetylmuramate	461	-0.7887	0.1484	1.07e-07	3.17967841090269e-05
TRNA-CHARGING-PWY: tRNA charging	cholesterol	456	-0.5343	0.1005	1.07e-07	3.17967841090269e-05
PWY-2941: L-lysine biosynthesis II	azelate (nonanedioate; C9)	462	0.6311	0.1188	1.08e-07	3.20382316519108e-05
ARGDEG-PWY: superpathway of L-arginine, putrescine, and 4-aminobutanoate degradation	10-heptadecenoate (17:1n7)	178	1.1456	0.2157	1.09e-07	3.21673436965645e-05
ORNARGDEG-PWY: superpathway of L-arginine and L-ornithine degradation	10-heptadecenoate (17:1n7)	178	1.1456	0.2157	1.09e-07	3.21673436965645e-05
PWY0-1296: purine ribonucleosides degradation	3-phenylpropionate (hydrocinnamate)	437	0.5562	0.1047	1.09e-07	3.21673436965645e-05
PWY-6527: stachyose degradation	nicotinate ribonucleoside	467	0.6662	0.1255	1.1e-07	3.24064871881397e-05
PYRIDNUCSYN-PWY: NAD <i>de novo</i> biosynthesis I (from aspartate)	saccharopine	385	0.5467	0.1030	1.12e-07	3.29389048308802e-05
PWY-6151: <i>S</i>-adenosyl-L-methionine cycle I	tyrosine	464	1.4512	0.2736	1.13e-07	3.31189953268466e-05
PYRIDNUCSYN-PWY: NAD <i>de novo</i> biosynthesis I (from aspartate)	palmitoylcarnitine (C16)	341	-0.5402	0.1019	1.13e-07	3.31189953268466e-05
PWY-5104: L-isoleucine biosynthesis IV	N-acetyl-cadaverine	403	-0.2847	0.0537	1.14e-07	3.32978544348065e-05
RHAMCAT-PWY: L-rhamnose degradation I	stachydrine	438	0.4114	0.0776	1.14e-07	3.32978544348065e-05
ASPASN-PWY: superpathway of L-aspartate and L-asparagine biosynthesis	glucose	455	0.616	0.1162	1.15e-07	3.34185636278435e-05
GALACT-GLUCUROCAT-PWY: superpathway of hexuronide and hexuronate degradation	maltose	448	0.468	0.0883	1.15e-07	3.34185636278435e-05
HSERMETANA-PWY: L-methionine biosynthesis III	dodecanedioate (C12)	456	0.5216	0.0984	1.15e-07	3.34185636278435e-05
PWY-5177: glutaryl-CoA degradation	3-phenylpropionate (hydrocinnamate)	436	0.5514	0.1041	1.17e-07	3.3942031495403e-05
HSERMETANA-PWY: L-methionine biosynthesis III	cystine	370	-0.7175	0.1355	1.18e-07	3.41741137620382e-05
PWY-5850: superpathway of menaquinol-6 biosynthesis I	10-heptadecenoate (17:1n7)	291	0.9425	0.1780	1.19e-07	3.43472933925891e-05
PWY-6737: starch degradation V	2'-deoxycytidine	451	0.6029	0.1138	1.19e-07	3.43472933925891e-05
PWY-5838: superpathway of menaquinol-8 biosynthesis I	2'-deoxycytidine	345	-0.7018	0.1327	1.22e-07	3.51538101093479e-05
GLUCUROCAT-PWY: superpathway of &beta;-D-glucuronosides degradation	biotin	443	-0.8397	0.1587	1.23e-07	3.53822895011002e-05
RHAMCAT-PWY: L-rhamnose degradation I	12-dehydrocholate	291	0.5324	0.1008	1.27e-07	3.64715331746122e-05
HSERMETANA-PWY: L-methionine biosynthesis III	palmitoyl ethanolamide	462	-0.6671	0.1263	1.29e-07	3.66760455516051e-05
PWY-1269: CMP-3-deoxy-D-<I>manno</I>-octulosonate biosynthesis	N2-acetyllysine	466	-0.8512	0.1612	1.29e-07	3.66760455516051e-05
PWY-5845: superpathway of menaquinol-9 biosynthesis	pyridoxine (Vitamin B6)	278	0.9359	0.1772	1.29e-07	3.66760455516051e-05
PWY-5896: superpathway of menaquinol-10 biosynthesis	pyridoxine (Vitamin B6)	278	0.9359	0.1772	1.29e-07	3.66760455516051e-05
PWY-621: sucrose degradation III (sucrose invertase)	1-methyladenine	470	0.8818	0.1670	1.29e-07	3.66760455516051e-05
PWY-7323: superpathway of GDP-mannose-derived O-antigen building blocks biosynthesis	2-oxo-1-pyrrolidinepropionate	452	-1.0946	0.2073	1.29e-07	3.66760455516051e-05
PWY-5103: L-isoleucine biosynthesis III	ferulate	452	-0.5034	0.0954	1.3e-07	3.68989600420678e-05
PWY-5686: UMP biosynthesis I	pyridoxine (Vitamin B6)	459	-0.6804	0.1289	1.31e-07	3.69984206845207e-05
PWY-841: superpathway of purine nucleotides <i>de novo</i> biosynthesis I	N6-carboxyethyllysine	415	-0.6	0.1137	1.31e-07	3.69984206845207e-05
PYRIDNUCSYN-PWY: NAD <i>de novo</i> biosynthesis I (from aspartate)	sphingosine	457	-0.4531	0.0859	1.31e-07	3.69984206845207e-05
P108-PWY: pyruvate fermentation to propanoate I	N6-carboxymethyllysine	381	-0.6322	0.1199	1.33e-07	3.75012964550419e-05
P42-PWY: incomplete reductive TCA cycle	4-acetamidobutanoate	461	-0.5496	0.1042	1.34e-07	3.76589740469829e-05
PWY-5840: superpathway of menaquinol-7 biosynthesis	betaine	422	0.887	0.1682	1.34e-07	3.76589740469829e-05
PWY-5862: superpathway of demethylmenaquinol-9 biosynthesis	2'-deoxycytidine	270	-0.8247	0.1564	1.35e-07	3.78777122978256e-05
ASPASN-PWY: superpathway of L-aspartate and L-asparagine biosynthesis	phytosphingosine	463	0.6855	0.1301	1.36e-07	3.80957333740754e-05
FUCCAT-PWY: fucose degradation	glucose	454	-0.5677	0.1078	1.38e-07	3.84667838430773e-05
PWY-2941: L-lysine biosynthesis II	1-methyl-beta-carboline-3-carboxylic acid	394	0.3113	0.0591	1.38e-07	3.84667838430773e-05
PYRIDNUCSYN-PWY: NAD <i>de novo</i> biosynthesis I (from aspartate)	glycylisoleucine	462	-0.9134	0.1734	1.38e-07	3.84667838430773e-05
GLUCUROCAT-PWY: superpathway of &beta;-D-glucuronosides degradation	indolepropionate	448	0.5733	0.1088	1.39e-07	3.86824251866719e-05
DENOVOPURINE2-PWY: superpathway of purine nucleotides <i>de novo</i> biosynthesis II	2'-deoxyadenosine	434	0.5202	0.0988	1.41e-07	3.90482175076774e-05
PWY-5667: CDP-diacylglycerol biosynthesis I	3-phenylpropionate (hydrocinnamate)	437	0.5302	0.1007	1.41e-07	3.90482175076774e-05
PWY0-1319: CDP-diacylglycerol biosynthesis II	3-phenylpropionate (hydrocinnamate)	437	0.5303	0.1007	1.41e-07	3.90482175076774e-05
PYRIDNUCSYN-PWY: NAD <i>de novo</i> biosynthesis I (from aspartate)	beta-alanine	448	-0.6506	0.1237	1.43e-07	3.95380118767918e-05
PWY0-1277: 3-phenylpropanoate and 3-(3-hydroxyphenyl)propanoate degradation	10-heptadecenoate (17:1n7)	201	1.1139	0.2118	1.45e-07	4.00262237115957e-05
PWY-6527: stachyose degradation	pyridoxine (Vitamin B6)	460	-0.7104	0.1351	1.46e-07	4.02372629778837e-05
PWY-4702: phytate degradation I	stachydrine	415	-0.3802	0.0723	1.47e-07	4.03177746630788e-05
PWY-5667: CDP-diacylglycerol biosynthesis I	sulfate*	461	0.5305	0.1009	1.47e-07	4.03177746630788e-05
PWY0-1319: CDP-diacylglycerol biosynthesis II	sulfate*	461	0.5306	0.1010	1.47e-07	4.03177746630788e-05
PWY-6317: D-galactose degradation I (Leloir pathway)	N-acetylmuramate	461	0.7651	0.1456	1.48e-07	4.05269938844684e-05
TCA-GLYOX-BYPASS: superpathway of glyoxylate bypass and TCA	pyridoxine (Vitamin B6)	393	0.7011	0.1334	1.49e-07	4.07355436043496e-05
PWY-5861: superpathway of demethylmenaquinol-8 biosynthesis I	10-heptadecenoate (17:1n7)	356	0.8491	0.1617	1.5e-07	4.0943427031196e-05
PWY-841: superpathway of purine nucleotides <i>de novo</i> biosynthesis I	pyrraline	460	-0.4862	0.0926	1.52e-07	4.142316819641e-05
PWY-3001: superpathway of L-isoleucine biosynthesis I	N-acetylmuramate	460	0.7392	0.1408	1.53e-07	4.15631113322086e-05
PWY-6531: mannitol cycle	octadecanedioate (C18)	381	-0.7553	0.1439	1.53e-07	4.15631113322086e-05
GLUCUROCAT-PWY: superpathway of &beta;-D-glucuronosides degradation	3-phenylpropionate (hydrocinnamate)	436	0.5474	0.1043	1.54e-07	4.17021673482875e-05
HISDEG-PWY: L-histidine degradation I	azelate (nonanedioate; C9)	463	0.621	0.1183	1.54e-07	4.17021673482875e-05
PWY-5100: pyruvate fermentation to acetate and lactate II	mevalonate	405	-0.5445	0.1038	1.55e-07	4.19065477303475e-05
P42-PWY: incomplete reductive TCA cycle	dihydrocaffeate	362	-0.3841	0.0732	1.56e-07	4.20438623570817e-05
PWY-6703: preQ<sub>0</sub> biosynthesis	azelate (nonanedioate; C9)	463	-0.6061	0.1156	1.56e-07	4.20438623570817e-05
HSERMETANA-PWY: L-methionine biosynthesis III	serine	460	-1.3574	0.2589	1.58e-07	4.25158265700948e-05
FUCCAT-PWY: fucose degradation	cytidine	435	-0.5382	0.1027	1.59e-07	4.26505815397494e-05
TCA-GLYOX-BYPASS: superpathway of glyoxylate bypass and TCA	2'-deoxycytidine	384	-0.6173	0.1178	1.59e-07	4.26505815397494e-05
P108-PWY: pyruvate fermentation to propanoate I	4-acetamidobutanoate	450	-0.5597	0.1068	1.61e-07	4.30518960538979e-05
PWY-7560: methylerythritol phosphate pathway II	glycerate	470	-0.8232	0.1571	1.61e-07	4.30518960538979e-05
RHAMCAT-PWY: L-rhamnose degradation I	malonate	464	0.7744	0.1479	1.64e-07	4.37172750153999e-05
TCA: TCA cycle I (prokaryotic)	asparagine	448	-0.5115	0.0977	1.64e-07	4.37172750153999e-05
ASPASN-PWY: superpathway of L-aspartate and L-asparagine biosynthesis	N6,N6,N6-trimethyllysine	448	0.6001	0.1146	1.65e-07	4.3847035542273e-05
TRNA-CHARGING-PWY: tRNA charging	eicosapentaenoate (EPA; 20:5n3)	429	-0.4599	0.0879	1.65e-07	4.3847035542273e-05
P42-PWY: incomplete reductive TCA cycle	stearoyl ethanolamide	465	-0.6371	0.1217	1.66e-07	4.39759913527003e-05
PWY-6823: molybdenum cofactor biosynthesis	pyridoxine (Vitamin B6)	280	0.9255	0.1768	1.66e-07	4.39759913527003e-05
DENOVOPURINE2-PWY: superpathway of purine nucleotides <i>de novo</i> biosynthesis II	3-hydroxypyridine	466	0.7576	0.1449	1.7e-07	4.48964400274072e-05
PYRIDNUCSYN-PWY: NAD <i>de novo</i> biosynthesis I (from aspartate)	octadecanedioate (C18)	415	0.6732	0.1287	1.7e-07	4.48964400274072e-05
PWY-5667: CDP-diacylglycerol biosynthesis I	N2-acetyllysine	467	0.8174	0.1564	1.74e-07	4.58112156748432e-05
PWY0-1319: CDP-diacylglycerol biosynthesis II	N2-acetyllysine	467	0.8175	0.1564	1.74e-07	4.58112156748432e-05
PWY-5897: superpathway of menaquinol-11 biosynthesis	gluconate	387	0.4474	0.0857	1.78e-07	4.66487135708804e-05
PWY-5898: superpathway of menaquinol-12 biosynthesis	gluconate	387	0.4474	0.0857	1.78e-07	4.66487135708804e-05
PWY-5899: superpathway of menaquinol-13 biosynthesis	gluconate	387	0.4474	0.0857	1.78e-07	4.66487135708804e-05
PWY-4702: phytate degradation I	erythronate*	436	-0.6853	0.1313	1.79e-07	4.68389461210172e-05
PWY-7242: D-fructuronate degradation	pantothenate (Vitamin B5)	459	0.6987	0.1339	1.8e-07	4.6956797535625e-05
PWY66-398: TCA cycle III (animals)	dihomolinolenate (20:3n3 or 3n6)	365	-0.5132	0.0983	1.8e-07	4.6956797535625e-05
FUCCAT-PWY: fucose degradation	glycerate	469	-0.7721	0.1480	1.83e-07	4.76666373357698e-05
FAO-PWY: fatty acid &beta;-oxidation I	pimelate (heptanedioate)	297	0.8119	0.1557	1.86e-07	4.82337341386125e-05
GLUCUROCAT-PWY: superpathway of &beta;-D-glucuronosides degradation	pyrraline	459	0.4652	0.0893	1.87e-07	4.82337341386125e-05
ANAGLYCOLYSIS-PWY: glycolysis III (from glucose)	pyridoxine (Vitamin B6)	460	-0.7169	0.1376	1.88e-07	4.82337341386125e-05
ASPASN-PWY: superpathway of L-aspartate and L-asparagine biosynthesis	2-oxo-1-pyrrolidinepropionate	460	-1.0666	0.2047	1.88e-07	4.82337341386125e-05
PWY-5505: L-glutamate and L-glutamine biosynthesis	nicotinate	413	-0.8046	0.1544	1.88e-07	4.82337341386125e-05
PWY-5897: superpathway of menaquinol-11 biosynthesis	betaine	425	0.861	0.1652	1.88e-07	4.82337341386125e-05
PWY-5898: superpathway of menaquinol-12 biosynthesis	betaine	425	0.861	0.1652	1.88e-07	4.82337341386125e-05
PWY-5899: superpathway of menaquinol-13 biosynthesis	betaine	425	0.861	0.1652	1.88e-07	4.82337341386125e-05
PWY66-422: D-galactose degradation V (Leloir pathway)	N-acetylmuramate	461	0.7526	0.1444	1.88e-07	4.82337341386125e-05
TRNA-CHARGING-PWY: tRNA charging	ribitol	437	0.6897	0.1324	1.88e-07	4.82337341386125e-05
HSERMETANA-PWY: L-methionine biosynthesis III	nicotinate	460	-0.7818	0.1501	1.89e-07	4.84175974589597e-05
PWY-5104: L-isoleucine biosynthesis IV	ursodeoxycholate sulfate (1)	197	-0.3573	0.0686	1.9e-07	4.86009102903238e-05
PWY-4981: L-proline biosynthesis II (from arginine)	mevalonate	404	-0.6009	0.1154	1.93e-07	4.92944989243152e-05
PWY-6969: TCA cycle V (2-oxoglutarate:ferredoxin oxidoreductase)	homocitrulline	464	-0.6291	0.1209	1.94e-07	4.9402221086702e-05
PYRIDNUCSYN-PWY: NAD <i>de novo</i> biosynthesis I (from aspartate)	p-cresol sulfate	462	-0.525	0.1009	1.94e-07	4.9402221086702e-05
PHOSLIPSYN-PWY: superpathway of phospholipid biosynthesis I (bacteria)	2-oxo-1-pyrrolidinepropionate	454	-1.0656	0.2049	1.99e-07	5.0600064275637e-05
PWY-5103: L-isoleucine biosynthesis III	azelate (nonanedioate; C9)	463	0.6206	0.1194	2e-07	5.06283166845011e-05
PWY-5845: superpathway of menaquinol-9 biosynthesis	10-heptadecenoate (17:1n7)	280	0.937	0.1802	2e-07	5.06283166845011e-05
PWY-5896: superpathway of menaquinol-10 biosynthesis	10-heptadecenoate (17:1n7)	280	0.937	0.1802	2e-07	5.06283166845011e-05
PWY-4702: phytate degradation I	N-acetylarginine	443	-0.795	0.1530	2.03e-07	5.13117240657822e-05
PWY-5667: CDP-diacylglycerol biosynthesis I	3-hydroxyphenylacetate	355	0.613	0.1180	2.04e-07	5.14123835358097e-05
PWY0-1319: CDP-diacylglycerol biosynthesis II	3-hydroxyphenylacetate	355	0.6131	0.1180	2.04e-07	5.14123835358097e-05
PWY-5863: superpathway of phylloquinol biosynthesis	pyridoxine (Vitamin B6)	423	0.7234	0.1393	2.05e-07	5.1588316061987e-05
PWY-6151: <i>S</i>-adenosyl-L-methionine cycle I	threonate	452	0.5815	0.1119	2.06e-07	5.17637311395579e-05
PWY-7187: pyrimidine deoxyribonucleotides <i>de novo</i> biosynthesis II	docosapentaenoate (DPA; 22:5n3)	446	-0.3707	0.0714	2.07e-07	5.19386310480317e-05
PWY-5104: L-isoleucine biosynthesis IV	N6-carboxymethyllysine	391	-0.5698	0.1098	2.09e-07	5.23635614095747e-05
GLYCOLYSIS-TCA-GLYOX-BYPASS: superpathway of glycolysis, pyruvate dehydrogenase, TCA, and glyoxylate bypass	2'-deoxycytidine	384	-0.6237	0.1202	2.1e-07	5.2460262354006e-05
TRNA-CHARGING-PWY: tRNA charging	3-(3-hydroxyphenyl)propionate	455	-0.3114	0.0600	2.1e-07	5.2460262354006e-05
PWY-6630: superpathway of L-tyrosine biosynthesis	2'-deoxycytidine	379	-0.6435	0.1240	2.11e-07	5.2633124115256e-05
RHAMCAT-PWY: L-rhamnose degradation I	palmitoylcarnitine (C16)	340	0.5522	0.1064	2.12e-07	5.28054819063564e-05
PWY-7392: taxadiene biosynthesis (engineered)	1,3,7-trimethylurate	384	0.4332	0.0835	2.14e-07	5.32260578244263e-05
ASPASN-PWY: superpathway of L-aspartate and L-asparagine biosynthesis	dimethylarginine (ADMA + SDMA)	406	0.4808	0.0927	2.15e-07	5.33195534023093e-05
TRNA-CHARGING-PWY: tRNA charging	cortolone	173	-0.9221	0.1778	2.15e-07	5.33195534023093e-05
PWY-5686: UMP biosynthesis I	glycerate	469	0.7575	0.1461	2.17e-07	5.37375556982775e-05
P42-PWY: incomplete reductive TCA cycle	octadecanedioate (C18)	415	0.6874	0.1326	2.18e-07	5.39070680182658e-05
PWY-5723: Rubisco shunt	2'-deoxycytidine	368	-0.6528	0.1260	2.22e-07	5.4816858780148e-05
PWY-2941: L-lysine biosynthesis II	sebacate (decanedioate)	462	0.8398	0.1622	2.23e-07	5.4984324451187e-05
ASPASN-PWY: superpathway of L-aspartate and L-asparagine biosynthesis	malonate	466	0.7391	0.1427	2.24e-07	5.51513075122231e-05
PWY-5686: UMP biosynthesis I	1-methyladenine	469	0.8655	0.1672	2.25e-07	5.53178100464647e-05
PWY-5121: superpathway of geranylgeranyl diphosphate biosynthesis II (via MEP)	9,10-DiHOME	410	-0.6322	0.1221	2.26e-07	5.54838341251483e-05
PWY-5189: tetrapyrrole biosynthesis II (from glycine)	galacturonate	458	-0.5484	0.1060	2.27e-07	5.54901561086028e-05
PWY-5862: superpathway of demethylmenaquinol-9 biosynthesis	pyridoxine (Vitamin B6)	279	0.929	0.1795	2.27e-07	5.54901561086028e-05
PWY-7221: guanosine ribonucleotides <i>de novo</i> biosynthesis	N-acetylmuramate	460	0.6911	0.1335	2.27e-07	5.54901561086028e-05
PWY0-1319: CDP-diacylglycerol biosynthesis II	ribose	361	0.7817	0.1511	2.29e-07	5.58990860821911e-05
PWY-5667: CDP-diacylglycerol biosynthesis I	ribose	361	0.7815	0.1511	2.3e-07	5.60630967565534e-05
PWY-5686: UMP biosynthesis I	nicotinate	462	0.7315	0.1414	2.31e-07	5.62266401640372e-05
PWY0-1338: polymyxin resistance	2'-deoxycytidine	310	-0.6937	0.1341	2.32e-07	5.6389718298669e-05
TRNA-CHARGING-PWY: tRNA charging	deoxycholic acid sulfate	188	-0.3121	0.0604	2.36e-07	5.72804747715982e-05
PWY-5121: superpathway of geranylgeranyl diphosphate biosynthesis II (via MEP)	coprostanol	430	0.7965	0.1541	2.37e-07	5.74415954723621e-05
PRPP-PWY: superpathway of histidine, purine, and pyrimidine biosynthesis	N-acetylputrescine	458	-0.3791	0.0734	2.38e-07	5.7602259740546e-05
PWY-4981: L-proline biosynthesis II (from arginine)	N-delta-acetylornithine	468	-0.7039	0.1363	2.4e-07	5.80041534857791e-05
PWY-5845: superpathway of menaquinol-9 biosynthesis	2'-deoxycytidine	269	-0.7993	0.1548	2.43e-07	5.84810538322203e-05
PWY-5896: superpathway of menaquinol-10 biosynthesis	2'-deoxycytidine	269	-0.7993	0.1548	2.43e-07	5.84810538322203e-05
PWY0-162: superpathway of pyrimidine ribonucleotides <i>de novo</i> biosynthesis	N-delta-acetylornithine	469	-0.6725	0.1302	2.43e-07	5.84810538322203e-05
PWY-621: sucrose degradation III (sucrose invertase)	3-phenylpropionate (hydrocinnamate)	437	0.536	0.1039	2.47e-07	5.93600991506571e-05
P108-PWY: pyruvate fermentation to propanoate I	N6,N6,N6-trimethyllysine	436	-0.5973	0.1158	2.48e-07	5.95167149788306e-05
GLCMANNANAUT-PWY: superpathway of <i>N</i>-acetylglucosamine, <i>N</i>-acetylmannosamine and <i>N</i>-acetylneuraminate degradation	3-phenylpropionate (hydrocinnamate)	436	0.5499	0.1066	2.49e-07	5.96728914919181e-05
METHGLYUT-PWY: superpathway of methylglyoxal degradation	2'-deoxycytidine	340	-0.657	0.1274	2.51e-07	5.99839339459552e-05
PRPP-PWY: superpathway of histidine, purine, and pyrimidine biosynthesis	docosapentaenoate (DPA; 22:5n3)	445	-0.3695	0.0717	2.51e-07	5.99839339459552e-05
PWY-5667: CDP-diacylglycerol biosynthesis I	4-acetamidobutanoate	462	0.5108	0.0992	2.58e-07	6.15706798226666e-05
PWY0-1319: CDP-diacylglycerol biosynthesis II	4-acetamidobutanoate	462	0.5106	0.0991	2.6e-07	6.19614335992325e-05
ASPASN-PWY: superpathway of L-aspartate and L-asparagine biosynthesis	sebacate (decanedioate)	463	-0.8525	0.1655	2.61e-07	6.21131176315597e-05
PYRIDNUCSYN-PWY: NAD <i>de novo</i> biosynthesis I (from aspartate)	indolepropionate	448	-0.5733	0.1114	2.62e-07	6.22643797333381e-05
PWY-5860: superpathway of demethylmenaquinol-6 biosynthesis I	10-heptadecenoate (17:1n7)	292	0.9288	0.1804	2.63e-07	6.24152216626115e-05
GALACTUROCAT-PWY: D-galacturonate degradation I	3-phenylpropionate (hydrocinnamate)	436	0.5509	0.1071	2.66e-07	6.30396273280317e-05
GLYCOGENSYNTH-PWY: glycogen biosynthesis I (from ADP-D-Glucose)	3-phenylpropionate (hydrocinnamate)	436	0.5282	0.1028	2.74e-07	6.48456175263052e-05
PWY66-422: D-galactose degradation V (Leloir pathway)	uracil	465	0.921	0.1792	2.76e-07	6.50486579194658e-05
PYRIDNUCSYN-PWY: NAD <i>de novo</i> biosynthesis I (from aspartate)	cis-urocanate	460	-0.9466	0.1842	2.76e-07	6.50486579194658e-05
THISYN-PWY: superpathway of thiamine diphosphate biosynthesis I	pyridoxine (Vitamin B6)	448	0.7078	0.1377	2.76e-07	6.50486579194658e-05
FUCCAT-PWY: fucose degradation	homocitrulline	463	-0.6034	0.1174	2.77e-07	6.51047421738968e-05
PWY-6895: superpathway of thiamine diphosphate biosynthesis II	2'-deoxycytidine	333	-0.7144	0.1390	2.77e-07	6.51047421738968e-05
PWY0-1296: purine ribonucleosides degradation	ribitol	438	0.6934	0.1350	2.81e-07	6.59541618621754e-05
PWY-6531: mannitol cycle	tryptophan	418	1.2209	0.2377	2.82e-07	6.60980801158764e-05
P42-PWY: incomplete reductive TCA cycle	N6-carboxyethyllysine	415	-0.5766	0.1123	2.83e-07	6.61509862835624e-05
PWY-841: superpathway of purine nucleotides <i>de novo</i> biosynthesis I	stearoyl ethanolamide	466	-0.6356	0.1238	2.83e-07	6.61509862835624e-05
PWY-6305: putrescine biosynthesis IV	coprostanol	427	0.7682	0.1496	2.84e-07	6.62036037409199e-05
PWY0-162: superpathway of pyrimidine ribonucleotides <i>de novo</i> biosynthesis	N-formylmethionine	463	-0.7345	0.1431	2.84e-07	6.62036037409199e-05
PWY-6270: isoprene biosynthesis I	glycerate	470	-0.8082	0.1575	2.89e-07	6.72773765478818e-05
PWY-5103: L-isoleucine biosynthesis III	mevalonate	405	-0.5728	0.1117	2.92e-07	6.77910408866519e-05
PYRIDNUCSYN-PWY: NAD <i>de novo</i> biosynthesis I (from aspartate)	1-methylurate	300	-0.3498	0.0682	2.92e-07	6.77910408866519e-05
ILEUSYN-PWY: L-isoleucine biosynthesis I (from threonine)	2'-deoxycytidine	451	0.5989	0.1168	2.94e-07	6.79782777133913e-05
PWY-6305: putrescine biosynthesis IV	glucose	451	-0.5777	0.1127	2.94e-07	6.79782777133913e-05
VALSYN-PWY: L-valine biosynthesis	2'-deoxycytidine	451	0.5989	0.1168	2.94e-07	6.79782777133913e-05
GLUCUROCAT-PWY: superpathway of &beta;-D-glucuronosides degradation	N-acetylaspartate (NAA)	465	0.625	0.1219	2.95e-07	6.80253951403595e-05
PWY-821: superpathway of sulfur amino acid biosynthesis (<i>Saccharomyces cerevisiae</i>)	pantothenate (Vitamin B5)	441	-0.719	0.1403	2.95e-07	6.80253951403595e-05
SER-GLYSYN-PWY: superpathway of L-serine and glycine biosynthesis I	sebacate (decanedioate)	463	0.811	0.1582	2.97e-07	6.83942842811681e-05
HISDEG-PWY: L-histidine degradation I	methionine	461	-1.2411	0.2425	3.08e-07	7.07367408515307e-05
PWY-724: superpathway of L-lysine, L-threonine and L-methionine biosynthesis II	N-acetylmuramate	461	0.7249	0.1416	3.08e-07	7.07367408515307e-05
HSERMETANA-PWY: L-methionine biosynthesis III	1-methyl-beta-carboline-3-carboxylic acid	394	0.3078	0.0602	3.14e-07	7.18614541725103e-05
PWY-841: superpathway of purine nucleotides <i>de novo</i> biosynthesis I	homocitrulline	464	-0.6519	0.1275	3.14e-07	7.18614541725103e-05
ARO-PWY: chorismate biosynthesis I	sedoheptulose	464	0.7104	0.1389	3.15e-07	7.18614541725103e-05
KDO-NAGLIPASYN-PWY: superpathway of (Kdo)<SUB>2</SUB>-lipid A biosynthesis	phenethylamine	303	0.6636	0.1298	3.15e-07	7.18614541725103e-05
P42-PWY: incomplete reductive TCA cycle	mevalonate	404	-0.5558	0.1087	3.15e-07	7.18614541725103e-05
PWY-6151: <i>S</i>-adenosyl-L-methionine cycle I	N-formylmethionine	462	0.7337	0.1435	3.17e-07	7.22212937504408e-05
REDCITCYC: TCA cycle VIII (Helicobacter)	2'-deoxycytidine	426	-0.5936	0.1162	3.22e-07	7.32627472128915e-05
PWY-5667: CDP-diacylglycerol biosynthesis I	phenylalanine	463	1.4458	0.2829	3.23e-07	7.33272374761615e-05
ANAGLYCOLYSIS-PWY: glycolysis III (from glucose)	cytosine	462	0.5692	0.1114	3.24e-07	7.33272374761615e-05
PWY0-1319: CDP-diacylglycerol biosynthesis II	phenylalanine	463	1.4458	0.2830	3.24e-07	7.33272374761615e-05
UBISYN-PWY: superpathway of ubiquinol-8 biosynthesis (prokaryotic)	2'-deoxycytidine	299	-0.6716	0.1315	3.24e-07	7.33272374761615e-05
METSYN-PWY: superpathway of L-homoserine and L-methionine biosynthesis	1-methylurate	301	-0.3548	0.0695	3.25e-07	7.34562630467092e-05
GLYCOCAT-PWY: glycogen degradation I	gluconate	390	0.4435	0.0868	3.28e-07	7.3841299828383e-05
PWY-5367: petroselinate biosynthesis	pantothenate (Vitamin B5)	439	0.7597	0.1488	3.28e-07	7.3841299828383e-05
PWY-7456: &beta;-(1,4)-mannan degradation	2'-deoxyadenosine	421	0.5406	0.1059	3.28e-07	7.3841299828383e-05
PWY-6803: phosphatidylcholine acyl editing	2'-deoxycytidine	354	-0.6201	0.1215	3.33e-07	7.486828870236e-05
GLYCOGENSYNTH-PWY: glycogen biosynthesis I (from ADP-D-Glucose)	sedoheptulose	463	0.7005	0.1373	3.34e-07	7.49944415014505e-05
PWY-6121: 5-aminoimidazole ribonucleotide biosynthesis I	N-acetylmuramate	461	0.7385	0.1447	3.35e-07	7.51202631908321e-05
PWY-6386: UDP-<i>N</i>-acetylmuramoyl-pentapeptide biosynthesis II (lysine-containing)	pyridoxine (Vitamin B6)	460	-0.6424	0.1259	3.36e-07	7.52457550723777e-05
FAO-PWY: fatty acid &beta;-oxidation I	mevalonate	397	-0.5068	0.0994	3.38e-07	7.55945710181212e-05
FUCCAT-PWY: fucose degradation	galacturonate	460	-0.5381	0.1055	3.4e-07	7.57444503200326e-05
P108-PWY: pyruvate fermentation to propanoate I	galacturonate	449	-0.5793	0.1136	3.4e-07	7.57444503200326e-05
TRNA-CHARGING-PWY: tRNA charging	4-imidazoleacetate	454	-0.5403	0.1059	3.4e-07	7.57444503200326e-05
PWY-6527: stachyose degradation	N-acetylmuramate	461	0.7305	0.1433	3.42e-07	7.60908001732882e-05
PWY-5838: superpathway of menaquinol-8 biosynthesis I	10-heptadecenoate (17:1n7)	356	0.8334	0.1635	3.43e-07	7.62140508477185e-05
PWY66-422: D-galactose degradation V (Leloir pathway)	N-acetylphenylalanine	470	0.7597	0.1490	3.44e-07	7.63369813905269e-05
PWY-3001: superpathway of L-isoleucine biosynthesis I	pyridoxine (Vitamin B6)	459	-0.6718	0.1319	3.48e-07	7.71244590738606e-05
ILEUSYN-PWY: L-isoleucine biosynthesis I (from threonine)	N-acetylmuramate	461	0.7336	0.1440	3.49e-07	7.71459618560889e-05
VALSYN-PWY: L-valine biosynthesis	N-acetylmuramate	461	0.7336	0.1440	3.49e-07	7.71459618560889e-05
PWY-6151: <i>S</i>-adenosyl-L-methionine cycle I	mannose	446	0.7032	0.1380	3.5e-07	7.72670530795438e-05
ENTBACSYN-PWY: enterobactin biosynthesis	pyridoxine (Vitamin B6)	301	0.8021	0.1575	3.53e-07	7.76284566151833e-05
PWY-6317: D-galactose degradation I (Leloir pathway)	uracil	465	0.9129	0.1793	3.53e-07	7.76284566151833e-05
RHAMCAT-PWY: L-rhamnose degradation I	N-delta-acetylornithine	467	0.717	0.1408	3.53e-07	7.76284566151833e-05
METHANOGENESIS-PWY: methanogenesis from H<SUB>2</SUB> and CO<SUB>2</SUB>	nicotinate	205	-1.1351	0.2229	3.54e-07	7.76484998187518e-05
SER-GLYSYN-PWY: superpathway of L-serine and glycine biosynthesis I	dodecanedioate (C12)	459	0.4952	0.0973	3.54e-07	7.76484998187518e-05
PWY-5083: NAD/NADH phosphorylation and dephosphorylation	10-heptadecenoate (17:1n7)	425	0.7294	0.1433	3.58e-07	7.84252097872416e-05
PWY-6123: inosine-5'-phosphate biosynthesis I	N-acetylarginine	467	0.7706	0.1514	3.59e-07	7.85435777245309e-05
PWY-6317: D-galactose degradation I (Leloir pathway)	N-acetylphenylalanine	470	0.7586	0.1491	3.6e-07	7.86616429305228e-05
PWY-7392: taxadiene biosynthesis (engineered)	pimelate (heptanedioate)	265	0.8915	0.1752	3.62e-07	7.89976320680577e-05
TRNA-CHARGING-PWY: tRNA charging	N-palmitoyl-sphingosine (d18:1/16:0)	464	-0.6551	0.1288	3.63e-07	7.91148169363512e-05
RHAMCAT-PWY: L-rhamnose degradation I	octadecanedioate (C18)	415	-0.688	0.1352	3.64e-07	7.92317032444708e-05
TRNA-CHARGING-PWY: tRNA charging	1-palmitoylglycerol (16:0)	407	-0.6657	0.1309	3.66e-07	7.95656847131424e-05
BRANCHED-CHAIN-AA-SYN-PWY: superpathway of branched chain amino acid biosynthesis	azelate (nonanedioate; C9)	463	0.6076	0.1195	3.67e-07	7.95805821742895e-05
PWY-5177: glutaryl-CoA degradation	deoxycholic acid sulfate	188	-0.3369	0.0663	3.67e-07	7.95805821742895e-05
ANAGLYCOLYSIS-PWY: glycolysis III (from glucose)	N-acetylarginine	468	0.7866	0.1547	3.69e-07	7.9912851572827e-05
PWY-4702: phytate degradation I	uridine	426	-0.5589	0.1100	3.71e-07	8.02442797830138e-05
PWY-6305: putrescine biosynthesis IV	octadecanedioate (C18)	412	0.678	0.1334	3.74e-07	8.07908884134153e-05
PWY-6305: putrescine biosynthesis IV	docosapentaenoate (DPA; 22:5n3)	442	-0.3715	0.0731	3.78e-07	8.13464420784033e-05
PWY-7560: methylerythritol phosphate pathway II	erythronate*	460	-0.6842	0.1347	3.78e-07	8.13464420784033e-05
PYRIDNUCSYN-PWY: NAD <i>de novo</i> biosynthesis I (from aspartate)	methionine	460	-1.219	0.2400	3.78e-07	8.13464420784033e-05
GLUCUROCAT-PWY: superpathway of &beta;-D-glucuronosides degradation	N6,N6,N6-trimethyllysine	447	0.5524	0.1088	3.79e-07	8.14590510428458e-05
PWY-5103: L-isoleucine biosynthesis III	dimethylarginine (ADMA + SDMA)	406	-0.4812	0.0948	3.82e-07	8.20007001074033e-05
PWY-6122: 5-aminoimidazole ribonucleotide biosynthesis II	gluconate	417	-0.4395	0.0866	3.85e-07	8.24375551277238e-05
PWY-6277: superpathway of 5-aminoimidazole ribonucleotide biosynthesis	gluconate	417	-0.4395	0.0866	3.85e-07	8.24375551277238e-05
PYRIDNUCSYN-PWY: NAD <i>de novo</i> biosynthesis I (from aspartate)	N-acetyl-cadaverine	403	-0.2916	0.0575	3.86e-07	8.25482347443476e-05
ASPASN-PWY: superpathway of L-aspartate and L-asparagine biosynthesis	suberate (octanedioate)	468	-1.0269	0.2024	3.9e-07	8.32994022949682e-05
AEROBACTINSYN-PWY: aerobactin biosynthesis	pantothenate (Vitamin B5)	184	-1.0685	0.2106	3.91e-07	8.33047286842702e-05
PWY-5100: pyruvate fermentation to acetate and lactate II	ferulate	452	-0.4599	0.0907	3.91e-07	8.33047286842702e-05
GALACT-GLUCUROCAT-PWY: superpathway of hexuronide and hexuronate degradation	1-methyladenine	469	0.8901	0.1755	3.92e-07	8.34137770530447e-05
PWY-6123: inosine-5'-phosphate biosynthesis I	cytosine	461	0.5479	0.1080	3.94e-07	8.3428769691008e-05
PWY-7111: pyruvate fermentation to isobutanol (engineered)	sedoheptulose	464	0.7032	0.1387	3.94e-07	8.3428769691008e-05
PWY-5104: L-isoleucine biosynthesis IV	saccharopine	385	0.5383	0.1062	3.95e-07	8.3428769691008e-05
PWY-724: superpathway of L-lysine, L-threonine and L-methionine biosynthesis II	phenethylamine	450	-0.6005	0.1184	3.95e-07	8.3428769691008e-05
PYRIDNUCSYN-PWY: NAD <i>de novo</i> biosynthesis I (from aspartate)	pantothenate (Vitamin B5)	459	-0.7248	0.1429	3.95e-07	8.3428769691008e-05
PYRIDNUCSYN-PWY: NAD <i>de novo</i> biosynthesis I (from aspartate)	1,3,7-trimethylurate	433	0.3676	0.0725	3.95e-07	8.3428769691008e-05
PWY-5189: tetrapyrrole biosynthesis II (from glycine)	nicotinate	460	-0.7206	0.1421	3.96e-07	8.35367225294268e-05
PWY-621: sucrose degradation III (sucrose invertase)	sedoheptulose	464	0.6867	0.1354	3.98e-07	8.38551003532134e-05
ECASYN-PWY: enterobacterial common antigen biosynthesis	pyridoxine (Vitamin B6)	286	0.8206	0.1619	3.99e-07	8.39622622601801e-05
PWY-5103: L-isoleucine biosynthesis III	N6-carboxyethyllysine	414	-0.5598	0.1105	4.01e-07	8.4279333447585e-05
GALACT-GLUCUROCAT-PWY: superpathway of hexuronide and hexuronate degradation	cytosine	461	0.5689	0.1123	4.04e-07	8.48055402940015e-05
PWY-2723: trehalose degradation V	2'-deoxycytidine	338	-0.6321	0.1248	4.06e-07	8.51207986956289e-05
PWY-6151: <i>S</i>-adenosyl-L-methionine cycle I	glutamate	469	1.2675	0.2502	4.07e-07	8.52258841982203e-05
PWY-5667: CDP-diacylglycerol biosynthesis I	pyridoxamine	469	1.2348	0.2438	4.11e-07	8.58530608569542e-05
PWY0-1319: CDP-diacylglycerol biosynthesis II	pyridoxamine	469	1.2349	0.2439	4.11e-07	8.58530608569542e-05
PWY-6969: TCA cycle V (2-oxoglutarate:ferredoxin oxidoreductase)	asparagine	448	-0.4961	0.0980	4.12e-07	8.59568673379716e-05
PWY-6859: <i>all-trans</i>-farnesol biosynthesis	azelate (nonanedioate; C9)	412	0.6012	0.1188	4.15e-07	8.64771781173528e-05
PWY-6151: <i>S</i>-adenosyl-L-methionine cycle I	N-acetylmuramate	460	0.7217	0.1426	4.18e-07	8.69962213917904e-05
PWY-4702: phytate degradation I	indolepropionate	424	-0.5597	0.1106	4.19e-07	8.70982583107908e-05
PWY-7111: pyruvate fermentation to isobutanol (engineered)	N-acetylmuramate	461	0.7375	0.1458	4.21e-07	8.74076664265984e-05
MET-SAM-PWY: superpathway of <i>S</i>-adenosyl-L-methionine biosynthesis	1-methylurate	301	-0.3484	0.0689	4.28e-07	8.87531595276236e-05
GLUCUROCAT-PWY: superpathway of &beta;-D-glucuronosides degradation	N-alpha-acetylornithine	465	0.6825	0.1350	4.3e-07	8.90598116222814e-05
PWY-7187: pyrimidine deoxyribonucleotides <i>de novo</i> biosynthesis II	N-acetylmuramate	461	0.7211	0.1427	4.32e-07	8.93657212179208e-05
PWY-6507: 4-deoxy-L-<i>threo</i>-hex-4-enopyranuronate degradation	3-phenylpropionate (hydrocinnamate)	436	0.514	0.1017	4.36e-07	9.00841209204877e-05
PWY-6305: putrescine biosynthesis IV	stearoyl ethanolamide	462	-0.6073	0.1202	4.37e-07	9.01816890942675e-05
PWY-841: superpathway of purine nucleotides <i>de novo</i> biosynthesis I	4-acetamidobutanoate	462	-0.5434	0.1076	4.38e-07	9.02790218804146e-05
FAO-PWY: fatty acid &beta;-oxidation I	sphinganine	443	-0.4632	0.0917	4.39e-07	9.03761201297276e-05
PWY-5667: CDP-diacylglycerol biosynthesis I	1-methyl-beta-carboline-3-carboxylic acid	395	-0.2873	0.0569	4.41e-07	9.05696164005941e-05
PWY0-1319: CDP-diacylglycerol biosynthesis II	1-methyl-beta-carboline-3-carboxylic acid	395	-0.2873	0.0569	4.41e-07	9.05696164005941e-05
GLUCUROCAT-PWY: superpathway of &beta;-D-glucuronosides degradation	ribose	360	0.7521	0.1490	4.43e-07	9.08711428366322e-05
HSERMETANA-PWY: L-methionine biosynthesis III	palmitoylcarnitine (C16)	340	-0.4937	0.0978	4.44e-07	9.0967065409742e-05
PWY-5345: superpathway of L-methionine biosynthesis (by sulfhydrylation)	oleoyl ethanolamide	442	-0.4974	0.0985	4.47e-07	9.14720290516832e-05
PWY-841: superpathway of purine nucleotides <i>de novo</i> biosynthesis I	histidine	464	-0.9621	0.1906	4.48e-07	9.15670033815378e-05
PWY-5862: superpathway of demethylmenaquinol-9 biosynthesis	10-heptadecenoate (17:1n7)	281	0.9226	0.1828	4.49e-07	9.16617507715362e-05
PWY0-1241: ADP-L-<i>glycero</i>-&beta;-D-<i>manno</i>-heptose biosynthesis	2'-deoxycytidine	402	-0.5848	0.1159	4.51e-07	9.19601748608546e-05
PWY-7560: methylerythritol phosphate pathway II	fructose	458	-0.6781	0.1345	4.59e-07	9.34798463455039e-05
PWY-7242: D-fructuronate degradation	nicotinate	462	0.7093	0.1407	4.61e-07	9.37358689089082e-05
NAD-BIOSYNTHESIS-II: NAD salvage pathway III (to nicotinamide riboside)	coprostanol	428	0.7451	0.1478	4.62e-07	9.37358689089082e-05
RHAMCAT-PWY: L-rhamnose degradation I	trigonelline (N'-methylnicotinate)	448	0.3658	0.0726	4.62e-07	9.37358689089082e-05
PWY-5667: CDP-diacylglycerol biosynthesis I	ornithine	459	0.5739	0.1138	4.63e-07	9.37358689089082e-05
PWY0-1319: CDP-diacylglycerol biosynthesis II	ornithine	459	0.5738	0.1138	4.63e-07	9.37358689089082e-05
PWY-6527: stachyose degradation	cytosine	462	0.557	0.1105	4.67e-07	9.44337936501293e-05
ANAGLYCOLYSIS-PWY: glycolysis III (from glucose)	methylpalmitate (15 or 2)	440	-0.5856	0.1162	4.71e-07	9.50177543206612e-05
PYRIDNUCSYN-PWY: NAD <i>de novo</i> biosynthesis I (from aspartate)	nicotinate	462	-0.7528	0.1494	4.71e-07	9.50177543206612e-05
AEROBACTINSYN-PWY: aerobactin biosynthesis	nicotinate	188	-1.0692	0.2123	4.76e-07	9.58002246803898e-05
PWY-5121: superpathway of geranylgeranyl diphosphate biosynthesis II (via MEP)	octadecanedioate (C18)	416	0.6638	0.1318	4.76e-07	9.58002246803898e-05
TRNA-CHARGING-PWY: tRNA charging	ursodeoxycholate	315	-0.5504	0.1093	4.77e-07	9.58885427323073e-05
ECASYN-PWY: enterobacterial common antigen biosynthesis	phenethylamine	281	0.6865	0.1364	4.79e-07	9.59519372333899e-05
GALACTUROCAT-PWY: D-galacturonate degradation I	galacturonate	460	0.5653	0.1123	4.79e-07	9.59519372333899e-05
PWY-6386: UDP-<i>N</i>-acetylmuramoyl-pentapeptide biosynthesis II (lysine-containing)	cytidine	436	0.4902	0.0974	4.79e-07	9.59519372333899e-05
HSERMETANA-PWY: L-methionine biosynthesis III	pantothenate (Vitamin B5)	457	-0.7277	0.1446	4.83e-07	9.65268827313711e-05
PWY-6891: thiazole biosynthesis II (aerobic bacteria)	4-methylcatechol sulfate	53	-0.1457	0.0289	4.83e-07	9.65268827313711e-05
PWY-7286: 7-(3-amino-3-carboxypropyl)-wyosine biosynthesis	dimethylarginine (ADMA + SDMA)	196	-0.6645	0.1320	4.84e-07	9.66137328319305e-05
HISDEG-PWY: L-histidine degradation I	suberate (octanedioate)	468	0.988	0.1964	4.89e-07	9.73842752309831e-05
RHAMCAT-PWY: L-rhamnose degradation I	arachidonate (20:4n6)	456	0.5293	0.1052	4.89e-07	9.73842752309831e-05
PWY-5198: factor 420 biosynthesis	glucose	210	-0.842	0.1674	4.9e-07	9.74140438639792e-05
1CMET2-PWY: <i>N</i><sup>10</sup>-formyl-tetrahydrofolate biosynthesis	homocitrulline	463	0.6159	0.1225	4.92e-07	9.74140438639792e-05
HSERMETANA-PWY: L-methionine biosynthesis III	beta-alanine	446	-0.6275	0.1248	4.92e-07	9.74140438639792e-05
P42-PWY: incomplete reductive TCA cycle	trigonelline (N'-methylnicotinate)	449	-0.3459	0.0688	4.92e-07	9.74140438639792e-05
TRNA-CHARGING-PWY: tRNA charging	methionine	460	-1.1852	0.2357	4.92e-07	9.74140438639792e-05
PWY-6123: inosine-5'-phosphate biosynthesis I	N-acetylhistidine	466	0.9089	0.1807	4.94e-07	9.76968298521232e-05
PWY-6305: putrescine biosynthesis IV	N-acetylputrescine	455	-0.3673	0.0730	4.95e-07	9.77814237699938e-05
FAO-PWY: fatty acid &beta;-oxidation I	glucose	447	-0.5344	0.1063	4.97e-07	9.79500261806978e-05
PWY-6545: pyrimidine deoxyribonucleotides <i>de novo</i> biosynthesis III	2-oxo-1-pyrrolidinepropionate	459	0.9919	0.1973	4.97e-07	9.79500261806978e-05
PWY-7111: pyruvate fermentation to isobutanol (engineered)	2'-deoxycytidine	451	0.599	0.1191	4.98e-07	9.80340360224369e-05
PWY-3841: folate transformations II	homocitrulline	464	0.6164	0.1226	4.99e-07	9.81178525158635e-05
BRANCHED-CHAIN-AA-SYN-PWY: superpathway of branched chain amino acid biosynthesis	ferulate	452	-0.4814	0.0958	5e-07	9.8201476327696e-05
FUCCAT-PWY: fucose degradation	pantothenate (Vitamin B5)	459	-0.697	0.1387	5.03e-07	9.86469263234093e-05
PWY-5103: L-isoleucine biosynthesis III	cystine	372	-0.6986	0.1390	5.04e-07	9.86469263234093e-05
PYRIDNUCSYN-PWY: NAD <i>de novo</i> biosynthesis I (from aspartate)	phenylalanine	462	-1.4926	0.2971	5.04e-07	9.86469263234093e-05
PWY-6163: chorismate biosynthesis from 3-dehydroquinate	sedoheptulose	464	0.6938	0.1382	5.15e-07	0.00010068460290303
3-HYDROXYPHENYLACETATE-DEGRADATION-PWY: 4-hydroxyphenylacetate degradation	12-hydroxystearate	65	0.2969	0.0592	5.19e-07	0.00010123496028823
PYRIDNUCSYN-PWY: NAD <i>de novo</i> biosynthesis I (from aspartate)	putrescine	310	-0.4911	0.0979	5.19e-07	0.00010123496028823
THRESYN-PWY: superpathway of L-threonine biosynthesis	N2-acetyllysine	465	0.802	0.1598	5.21e-07	0.000101472624481137
GALACT-GLUCUROCAT-PWY: superpathway of hexuronide and hexuronate degradation	biotin	443	-0.8156	0.1625	5.22e-07	0.000101472624481137
PWY-6151: <i>S</i>-adenosyl-L-methionine cycle I	4-acetamidobutanoate	461	0.5142	0.1025	5.22e-07	0.000101472624481137
PWY66-399: gluconeogenesis III	xylose	406	-0.5183	0.1033	5.24e-07	0.000101745656882432
PWY-621: sucrose degradation III (sucrose invertase)	N6-acetyllysine	464	0.8731	0.1741	5.33e-07	0.000103375724376654
PYRIDNUCSYN-PWY: NAD <i>de novo</i> biosynthesis I (from aspartate)	glycylleucine	463	-0.784	0.1564	5.34e-07	0.000103452249143585
PWY-5104: L-isoleucine biosynthesis IV	2'-deoxyadenosine	435	0.5313	0.1060	5.35e-07	0.000103528600581486
PWY-4981: L-proline biosynthesis II (from arginine)	homocitrulline	463	-0.631	0.1259	5.37e-07	0.000103798071777231
PWY-6387: UDP-<i>N</i>-acetylmuramoyl-pentapeptide biosynthesis I (<i>meso</i>-diaminopimelate containing)	pyridoxine (Vitamin B6)	460	-0.6215	0.1240	5.39e-07	0.000104066933998523
PWY-6151: <i>S</i>-adenosyl-L-methionine cycle I	cis-4-hydroxycyclohexylacetic acid	441	0.9318	0.1860	5.43e-07	0.000104559718147069
PWY-4981: L-proline biosynthesis II (from arginine)	pantothenate (Vitamin B5)	459	-0.7411	0.1479	5.44e-07	0.000104559718147069
PWY-5104: L-isoleucine biosynthesis IV	oleoyl ethanolamide	443	-0.4766	0.0951	5.44e-07	0.000104559718147069
PWY-5840: superpathway of menaquinol-7 biosynthesis	pyridoxine (Vitamin B6)	421	0.7004	0.1398	5.44e-07	0.000104559718147069
PANTO-PWY: phosphopantothenate biosynthesis I	azelate (nonanedioate; C9)	462	-0.5567	0.1111	5.47e-07	0.000105018203527162
TRNA-CHARGING-PWY: tRNA charging	threonine	462	-1.0536	0.2103	5.48e-07	0.000105092111905707
PWY-6527: stachyose degradation	uracil	465	0.8848	0.1767	5.52e-07	0.000105740531371329
PWY-5104: L-isoleucine biosynthesis IV	1,3,7-trimethylurate	433	0.3659	0.0731	5.53e-07	0.000105813465343825
HSERMETANA-PWY: L-methionine biosynthesis III	N6,N6,N6-trimethyllysine	445	-0.5576	0.1114	5.54e-07	0.000105886236153071
THISYN-PWY: superpathway of thiamine diphosphate biosynthesis I	2'-deoxycytidine	440	-0.6013	0.1201	5.61e-07	0.000107104345365941
NAGLIPASYN-PWY: lipid IV<sub>A</sub> biosynthesis	2'-deoxycytidine	429	-0.5821	0.1163	5.63e-07	0.000107339336233705
BRANCHED-CHAIN-AA-SYN-PWY: superpathway of branched chain amino acid biosynthesis	mevalonate	405	-0.5576	0.1115	5.65e-07	0.000107339336233705
PWY-6163: chorismate biosynthesis from 3-dehydroquinate	gluconate	417	-0.4272	0.0854	5.65e-07	0.000107339336233705
P42-PWY: incomplete reductive TCA cycle	leucylglycine	452	-0.6776	0.1355	5.66e-07	0.000107339336233705
PWY-5686: UMP biosynthesis I	cytidine	435	0.5027	0.1005	5.66e-07	0.000107339336233705
PWY-6386: UDP-<i>N</i>-acetylmuramoyl-pentapeptide biosynthesis II (lysine-containing)	sedoheptulose	464	0.6485	0.1296	5.66e-07	0.000107339336233705
PWY-7315: dTDP-<i>N</i>-acetylthomosamine biosynthesis	2'-deoxycytidine	358	-0.5979	0.1195	5.69e-07	0.000107669273148393
PWY-841: superpathway of purine nucleotides <i>de novo</i> biosynthesis I	1,3,7-trimethylurate	434	0.3806	0.0761	5.69e-07	0.000107669273148393
PWY-4702: phytate degradation I	N-formylmethionine	438	-0.7238	0.1447	5.7e-07	0.000107739186086072
RHAMCAT-PWY: L-rhamnose degradation I	N6,N6,N6-trimethyllysine	446	0.5895	0.1179	5.71e-07	0.000107808944520021
PWY0-162: superpathway of pyrimidine ribonucleotides <i>de novo</i> biosynthesis	beta-alanine	449	-0.6147	0.1230	5.77e-07	0.00010882154327095
PWY-5188: tetrapyrrole biosynthesis I (from glutamate)	gluconate	415	-0.4326	0.0866	5.8e-07	0.000109026325533455
PWY-5505: L-glutamate and L-glutamine biosynthesis	pyridoxine (Vitamin B6)	410	0.7515	0.1504	5.8e-07	0.000109026325533455
PWY-6270: isoprene biosynthesis I	erythronate*	460	-0.6752	0.1351	5.8e-07	0.000109026325533455
PWY-6519: 8-amino-7-oxononanoate biosynthesis I	pyridoxine (Vitamin B6)	448	0.6494	0.1299	5.81e-07	0.000109094286240353
PWY0-1261: anhydromuropeptides recycling I	2'-deoxycytidine	448	-0.5434	0.1088	5.83e-07	0.000109349661488849
PWY-6151: <i>S</i>-adenosyl-L-methionine cycle I	hydroxyproline	466	0.7271	0.1455	5.85e-07	0.000109604476703905
PWY-6527: stachyose degradation	pseudouridine	467	0.8011	0.1604	5.9e-07	0.000110420192330792
PWY-5667: CDP-diacylglycerol biosynthesis I	riboflavin (Vitamin B2)	471	1.0616	0.2126	5.93e-07	0.000110860226810113
PWY0-1319: CDP-diacylglycerol biosynthesis II	riboflavin (Vitamin B2)	471	1.0618	0.2126	5.94e-07	0.000110925811883337
DENOVOPURINE2-PWY: superpathway of purine nucleotides <i>de novo</i> biosynthesis II	N-acetylmuramate	459	0.6888	0.1380	5.98e-07	0.000111550873524557
RHAMCAT-PWY: L-rhamnose degradation I	pantothenate (Vitamin B5)	458	0.7527	0.1508	5.99e-07	0.000111615562396188
PWY-6531: mannitol cycle	homocitrulline	419	0.6937	0.1390	6.04e-07	0.000112424644402348
PYRIDNUCSYN-PWY: NAD <i>de novo</i> biosynthesis I (from aspartate)	threonate	452	-0.5746	0.1152	6.12e-07	0.000113789758554774
PYRIDNUCSYN-PWY: NAD <i>de novo</i> biosynthesis I (from aspartate)	biotin	442	0.8085	0.1622	6.17e-07	0.00011447029419749
THRESYN-PWY: superpathway of L-threonine biosynthesis	pyridoxine (Vitamin B6)	458	-0.6539	0.1312	6.17e-07	0.00011447029419749
PWY-7254: TCA cycle VII (acetate-producers)	2'-deoxycytidine	388	-0.5719	0.1147	6.18e-07	0.000114531465861929
PWY-7663: gondoate biosynthesis (anaerobic)	citrate	467	0.6829	0.1370	6.19e-07	0.000114592504976715
PWY-6519: 8-amino-7-oxononanoate biosynthesis I	2'-deoxycytidine	442	-0.5688	0.1141	6.2e-07	0.000114653411972206
PWY0-1319: CDP-diacylglycerol biosynthesis II	N-acetylalanine	466	0.8419	0.1689	6.21e-07	0.000114714187276896
PWY-5667: CDP-diacylglycerol biosynthesis I	N-acetylalanine	466	0.8418	0.1689	6.23e-07	0.000114959356769707
TRNA-CHARGING-PWY: tRNA charging	7-ketolithocholate	97	-0.7354	0.1476	6.27e-07	0.000115572650101391
PWY-7560: methylerythritol phosphate pathway II	mannose	447	-0.7157	0.1437	6.32e-07	0.00011636874944832
PWY-4702: phytate degradation I	N-acetylmethionine	437	-0.6166	0.1238	6.38e-07	0.000117347064478904
PWY-5973: <i>cis</i>-vaccenate biosynthesis	glucose	455	0.5457	0.1096	6.41e-07	0.000117772080222938
PWY-6803: phosphatidylcholine acyl editing	10-heptadecenoate (17:1n7)	367	0.7627	0.1532	6.44e-07	0.000118196182936373
TCA: TCA cycle I (prokaryotic)	glucose	455	-0.5479	0.1101	6.45e-07	0.000118252700517782
PWY0-162: superpathway of pyrimidine ribonucleotides <i>de novo</i> biosynthesis	N-acetylputrescine	459	-0.3619	0.0727	6.46e-07	0.00011830909694682
BRANCHED-CHAIN-AA-SYN-PWY: superpathway of branched chain amino acid biosynthesis	N6-carboxyethyllysine	414	-0.5502	0.1106	6.51e-07	0.000119097152350572
DENOVOPURINE2-PWY: superpathway of purine nucleotides <i>de novo</i> biosynthesis II	cystine	371	-0.6436	0.1294	6.54e-07	0.000119518023531406
BIOTIN-BIOSYNTHESIS-PWY: biotin biosynthesis I	pyridoxine (Vitamin B6)	448	0.6513	0.1309	6.57e-07	0.000119937995414846
DENOVOPURINE2-PWY: superpathway of purine nucleotides <i>de novo</i> biosynthesis II	sphinganine	449	-0.4648	0.0935	6.58e-07	0.000119992352483571
PHOSLIPSYN-PWY: superpathway of phospholipid biosynthesis I (bacteria)	N-acetylputrescine	455	0.3769	0.0758	6.6e-07	0.000120228758437874
GALACT-GLUCUROCAT-PWY: superpathway of hexuronide and hexuronate degradation	3-phenylpropionate (hydrocinnamate)	436	0.5302	0.1066	6.64e-07	0.000120828602438729
PWY-6891: thiazole biosynthesis II (aerobic bacteria)	10-heptadecenoate (17:1n7)	344	0.8275	0.1665	6.66e-07	0.000121063615774029
GLCMANNANAUT-PWY: superpathway of <i>N</i>-acetylglucosamine, <i>N</i>-acetylmannosamine and <i>N</i>-acetylneuraminate degradation	indolepropionate	448	0.5594	0.1125	6.67e-07	0.00012111654558597
PWY-7187: pyrimidine deoxyribonucleotides <i>de novo</i> biosynthesis II	7-ketodeoxycholate	345	-0.4005	0.0806	6.75e-07	0.000122439101854436
PWY-6527: stachyose degradation	cis-4-hydroxycyclohexylacetic acid	442	0.94	0.1892	6.78e-07	0.000122852858593117
ANAGLYCOLYSIS-PWY: glycolysis III (from glucose)	pentadecanoate (15:0)	358	-0.7941	0.1599	6.8e-07	0.000123084731770053
PWY-5367: petroselinate biosynthesis	riboflavin (Vitamin B2)	449	1.148	0.2311	6.81e-07	0.000123135298793376
PWY-5103: L-isoleucine biosynthesis III	linoleoyl ethanolamide	448	-0.4493	0.0905	6.88e-07	0.00012426950458923
PWY-841: superpathway of purine nucleotides <i>de novo</i> biosynthesis I	cystine	373	-0.6872	0.1384	6.92e-07	0.000124860014378725
PWY-6270: isoprene biosynthesis I	fructose	458	-0.6691	0.1348	6.93e-07	0.000124908548718842
SER-GLYSYN-PWY: superpathway of L-serine and glycine biosynthesis I	azelate (nonanedioate; C9)	463	0.575	0.1159	6.94e-07	0.000124956980773733
PYRIDNUCSYN-PWY: NAD <i>de novo</i> biosynthesis I (from aspartate)	1-palmitoylglycerol (16:0)	408	-0.6687	0.1348	6.96e-07	0.000125185174623045
HISDEG-PWY: L-histidine degradation I	glutamine	463	-1.0177	0.2051	6.99e-07	0.000125592563194872
ARO-PWY: chorismate biosynthesis I	pyridoxine (Vitamin B6)	460	-0.6768	0.1364	7.02e-07	0.000125999095908355
PWY-6317: D-galactose degradation I (Leloir pathway)	pseudouridine	467	0.8076	0.1628	7.04e-07	0.000126093166082154
PWY66-422: D-galactose degradation V (Leloir pathway)	pseudouridine	467	0.801	0.1615	7.04e-07	0.000126093166082154
BRANCHED-CHAIN-AA-SYN-PWY: superpathway of branched chain amino acid biosynthesis	dimethylarginine (ADMA + SDMA)	406	-0.4706	0.0949	7.08e-07	0.000126676819599597
PWY-5100: pyruvate fermentation to acetate and lactate II	N6-carboxyethyllysine	415	-0.5205	0.1050	7.11e-07	0.000126947726670894
PWY-6387: UDP-<i>N</i>-acetylmuramoyl-pentapeptide biosynthesis I (<i>meso</i>-diaminopimelate containing)	sedoheptulose	464	0.6338	0.1278	7.11e-07	0.000126947726670894
P42-PWY: incomplete reductive TCA cycle	pyrraline	459	-0.4535	0.0915	7.14e-07	0.000127350298674819
KETOGLUCONMET-PWY: ketogluconate metabolism	nicotinate	357	-0.7196	0.1452	7.15e-07	0.0001273956795613
PWY-6121: 5-aminoimidazole ribonucleotide biosynthesis I	gluconate	417	-0.4232	0.0854	7.25e-07	0.000129042877486863
DTDPRHAMSYN-PWY: dTDP-L-rhamnose biosynthesis	N2-acetyllysine	467	0.7875	0.1590	7.26e-07	0.000129086402659936
PWY-5686: UMP biosynthesis I	pantothenate (Vitamin B5)	459	0.6791	0.1371	7.3e-07	0.000129662697745779
PWY-724: superpathway of L-lysine, L-threonine and L-methionine biosynthesis II	4-ureidobutyrate	462	0.668	0.1349	7.31e-07	0.000129705488889148
AST-PWY: L-arginine degradation II (AST pathway)	2'-deoxycytidine	301	-0.6621	0.1337	7.36e-07	0.000130457197763797
HSERMETANA-PWY: L-methionine biosynthesis III	trigonelline (N'-methylnicotinate)	447	-0.3523	0.0712	7.39e-07	0.000130853212798685
ARGININE-SYN4-PWY: L-ornithine biosynthesis II	N-acetylputrescine	459	0.3747	0.0757	7.42e-07	0.000131248407926669
PYRIDNUCSYN-PWY: NAD <i>de novo</i> biosynthesis I (from aspartate)	taurine	459	-0.3447	0.0697	7.54e-07	0.000133233101223251
ILEUSYN-PWY: L-isoleucine biosynthesis I (from threonine)	N2-acetyllysine	467	0.8101	0.1638	7.56e-07	0.000133310784334886
VALSYN-PWY: L-valine biosynthesis	N2-acetyllysine	467	0.8101	0.1638	7.56e-07	0.000133310784334886
PWY-4702: phytate degradation I	pyrraline	435	-0.4538	0.0917	7.58e-07	0.000133525660987758
PWY-6165: chorismate biosynthesis II (archaea)	1-palmitoyl-2-linoleoyl-glycerol (16:0/18:2)*	62	0.3222	0.0651	7.59e-07	0.000133564121242981
COMPLETE-ARO-PWY: superpathway of aromatic amino acid biosynthesis	pyridoxine (Vitamin B6)	459	-0.6654	0.1346	7.61e-07	0.000133778295128143
TRNA-CHARGING-PWY: tRNA charging	O-sulfo-L-tyrosine	349	-0.5146	0.1041	7.64e-07	0.0001341676408746
P42-PWY: incomplete reductive TCA cycle	indolepropionate	448	-0.548	0.1109	7.69e-07	0.000134907050734124
ANAGLYCOLYSIS-PWY: glycolysis III (from glucose)	nicotinate	463	0.7409	0.1499	7.72e-07	0.000135294440124582
RHAMCAT-PWY: L-rhamnose degradation I	cystine	372	0.702	0.1421	7.77e-07	0.000136031180292539
PWY-7187: pyrimidine deoxyribonucleotides <i>de novo</i> biosynthesis II	gluconate	417	-0.4048	0.0819	7.82e-07	0.000136766412292292
PWY-6121: 5-aminoimidazole ribonucleotide biosynthesis I	sebacate (decanedioate)	463	0.7829	0.1586	7.91e-07	0.000138198997882271
PWY-6163: chorismate biosynthesis from 3-dehydroquinate	pyridoxine (Vitamin B6)	460	-0.6682	0.1354	7.94e-07	0.000138581441915518
BRANCHED-CHAIN-AA-SYN-PWY: superpathway of branched chain amino acid biosynthesis	cystine	372	-0.6873	0.1392	7.95e-07	0.000138614390004186
PWY-6151: <i>S</i>-adenosyl-L-methionine cycle I	glycerophosphoglycerol	432	0.6795	0.1377	7.99e-07	0.00013916981088618
PWY-7111: pyruvate fermentation to isobutanol (engineered)	1-methyladenine	470	0.8687	0.1760	8e-07	0.00013920209271706
P108-PWY: pyruvate fermentation to propanoate I	ferulate	441	-0.4862	0.0985	8.01e-07	0.000139234308867714
ANAGLYCOLYSIS-PWY: glycolysis III (from glucose)	homocitrulline	464	0.6098	0.1236	8.03e-07	0.00013944010849043
P108-PWY: pyruvate fermentation to propanoate I	N-formylmethionine	451	-0.7421	0.1504	8.06e-07	0.000139818962904583
PYRIDNUCSYN-PWY: NAD <i>de novo</i> biosynthesis I (from aspartate)	N6,N6,N6-trimethyllysine	447	-0.542	0.1099	8.07e-07	0.000139850455405501
PWY-5103: L-isoleucine biosynthesis III	oleoyl ethanolamide	443	-0.4824	0.0978	8.08e-07	0.000139881884091828
P441-PWY: superpathway of <i>N</i>-acetylneuraminate degradation	gluconate	417	0.4112	0.0834	8.12e-07	0.000140290092895728
PWY-6531: mannitol cycle	glycylvaline	419	1.0499	0.2128	8.12e-07	0.000140290092895728
PYRIDNUCSYN-PWY: NAD <i>de novo</i> biosynthesis I (from aspartate)	3-(4-hydroxyphenyl)propionate	443	-0.3788	0.0768	8.13e-07	0.000140320982265339
PWY-7111: pyruvate fermentation to isobutanol (engineered)	N2-acetyllysine	467	0.8163	0.1655	8.17e-07	0.000140869076405576
METHGLYUT-PWY: superpathway of methylglyoxal degradation	phenethylamine	336	0.6382	0.1294	8.2e-07	0.000141243816960037
GLCMANNANAUT-PWY: superpathway of <i>N</i>-acetylglucosamine, <i>N</i>-acetylmannosamine and <i>N</i>-acetylneuraminate degradation	glycylleucine	463	0.768	0.1558	8.27e-07	0.000142306103127923
REDCITCYC: TCA cycle VIII (Helicobacter)	sedoheptulose	438	-0.6607	0.1340	8.28e-07	0.000142334840014928
ORNDEG-PWY: superpathway of ornithine degradation	10-heptadecenoate (17:1n7)	181	1.0404	0.2112	8.35e-07	0.000143393894428653
P108-PWY: pyruvate fermentation to propanoate I	stearoyl ethanolamide	453	-0.6143	0.1247	8.38e-07	0.000143764595043113
PWY-5177: glutaryl-CoA degradation	palmitoylcarnitine (C16)	341	-0.5088	0.1033	8.39e-07	0.000143791782579489
PWY-7237: <i>myo</i>-, <i>chiro</i>- and <i>scyllo</i>-inositol degradation	5-oxoproline	461	0.6693	0.1359	8.48e-07	0.000145188619590223
PWY-7560: methylerythritol phosphate pathway II	dimethylarginine (ADMA + SDMA)	406	-0.4541	0.0922	8.53e-07	0.000145898493688782
P108-PWY: pyruvate fermentation to propanoate I	histidine	451	-0.9499	0.1930	8.55e-07	0.000146094336332713
PWY-5747: 2-methylcitrate cycle II	3-hydroxysebacate	61	-0.2332	0.0474	8.57e-07	0.000146289787682651
PWY66-422: D-galactose degradation V (Leloir pathway)	cis-4-hydroxycyclohexylacetic acid	442	0.9512	0.1933	8.59e-07	0.000146484848910134
GLUCUROCAT-PWY: superpathway of &beta;-D-glucuronosides degradation	N-delta-acetylornithine	468	0.63	0.1280	8.65e-07	0.000147214185279697
PWY0-1319: CDP-diacylglycerol biosynthesis II	indoleacetate	465	0.4178	0.0849	8.65e-07	0.000147214185279697
PWY-6174: mevalonate pathway II (archaea)	taurolithocholate 3-sulfate	54	-1.2347	0.2510	8.69e-07	0.00014774778536921
PWY-6270: isoprene biosynthesis I	mannose	447	-0.7087	0.1441	8.71e-07	0.000147940621703456
PWY-5103: L-isoleucine biosynthesis III	stearoyl ethanolamide	465	-0.5984	0.1217	8.72e-07	0.00014796339225669
PWY-5667: CDP-diacylglycerol biosynthesis I	indoleacetate	465	0.4177	0.0849	8.73e-07	0.000147986117630255
PWY-6270: isoprene biosynthesis I	dimethylarginine (ADMA + SDMA)	406	-0.4561	0.0927	8.75e-07	0.000148178144409234
BRANCHED-CHAIN-AA-SYN-PWY: superpathway of branched chain amino acid biosynthesis	gluconate	417	-0.4345	0.0884	8.78e-07	0.000148538969718166
AST-PWY: L-arginine degradation II (AST pathway)	pyridoxine (Vitamin B6)	307	0.7755	0.1577	8.79e-07	0.000148561058342392
PWY-6527: stachyose degradation	N-acetylphenylalanine	470	0.7225	0.1470	8.83e-07	0.000149089636619959
PWY-5104: L-isoleucine biosynthesis IV	9,10-DiHOME	410	-0.5814	0.1183	8.91e-07	0.00015016408608738
ASPASN-PWY: superpathway of L-aspartate and L-asparagine biosynthesis	methionine	461	1.2128	0.2468	8.92e-07	0.00015016408608738
PWY0-1319: CDP-diacylglycerol biosynthesis II	pyrraline	460	0.4237	0.0862	8.92e-07	0.00015016408608738
PWY-5667: CDP-diacylglycerol biosynthesis I	pyrraline	460	0.4236	0.0862	8.93e-07	0.00015018446648376
P42-PWY: incomplete reductive TCA cycle	glycylisoleucine	462	-0.8568	0.1744	8.95e-07	0.000150372821125979
PWY-6317: D-galactose degradation I (Leloir pathway)	cis-4-hydroxycyclohexylacetic acid	442	0.9485	0.1931	9e-07	0.000151064353565002
PWY-7560: methylerythritol phosphate pathway II	1-methyl-beta-carboline-3-carboxylic acid	395	0.3029	0.0617	9.04e-07	0.000151586844165273
P42-PWY: incomplete reductive TCA cycle	ursodeoxycholate sulfate (1)	196	-0.3691	0.0751	9.05e-07	0.00015160574977767
GLUCUROCAT-PWY: superpathway of &beta;-D-glucuronosides degradation	glycerophosphoglycerol	432	0.6709	0.1366	9.07e-07	0.00015164345001061
HSERMETANA-PWY: L-methionine biosynthesis III	erythronate*	457	-0.6653	0.1355	9.07e-07	0.00015164345001061
PWY-5103: L-isoleucine biosynthesis III	pyrraline	459	-0.455	0.0927	9.1e-07	0.000151996302656182
PWY-6122: 5-aminoimidazole ribonucleotide biosynthesis II	pyridoxine (Vitamin B6)	460	-0.6781	0.1381	9.13e-07	0.000152199833486541
PWY-6277: superpathway of 5-aminoimidazole ribonucleotide biosynthesis	pyridoxine (Vitamin B6)	460	-0.6781	0.1381	9.13e-07	0.000152199833486541
PWY-724: superpathway of L-lysine, L-threonine and L-methionine biosynthesis II	2'-deoxycytidine	451	0.5604	0.1142	9.15e-07	0.000152384571599732
PWY-5104: L-isoleucine biosynthesis IV	pyrraline	459	-0.4425	0.0901	9.16e-07	0.000152402571597016
TRNA-CHARGING-PWY: tRNA charging	phenylalanine	462	-1.4368	0.2927	9.17e-07	0.000152420536574849
PWY-7187: pyrimidine deoxyribonucleotides <i>de novo</i> biosynthesis II	N6-carboxymethyllysine	392	-0.5626	0.1146	9.18e-07	0.000152438466635331
FAO-PWY: fatty acid &beta;-oxidation I	tryptophan	454	-0.9571	0.1950	9.22e-07	0.00015295404314854
PYRIDOXSYN-PWY: pyridoxal 5'-phosphate biosynthesis I	azelate (nonanedioate; C9)	463	-0.5852	0.1192	9.23e-07	0.000152971420961985
PWY-5103: L-isoleucine biosynthesis III	gluconate	417	-0.433	0.0882	9.24e-07	0.000152988765097497
TRNA-CHARGING-PWY: tRNA charging	lactosyl-N-palmitoyl-sphingosine	295	-0.6207	0.1265	9.26e-07	0.00015317148762656
PWY-841: superpathway of purine nucleotides <i>de novo</i> biosynthesis I	7-methylguanine	462	-0.6734	0.1373	9.29e-07	0.000153519108727918
HSERMETANA-PWY: L-methionine biosynthesis III	glycerophosphoinositol*	439	-0.545	0.1111	9.31e-07	0.000153700965760665
RHAMCAT-PWY: L-rhamnose degradation I	ribulose/xylulose	399	0.752	0.1533	9.34e-07	0.000154047404699535
PWY-621: sucrose degradation III (sucrose invertase)	nicotinate ribonucleoside	467	0.6028	0.1229	9.35e-07	0.000154063627615746
PWY-7187: pyrimidine deoxyribonucleotides <i>de novo</i> biosynthesis II	2-oleoylglycerol (18:1)	314	-0.5014	0.1023	9.56e-07	0.000157372123104569
PWY-7663: gondoate biosynthesis (anaerobic)	mevalonate	405	0.5452	0.1113	9.62e-07	0.000158207398648127
BIOTIN-BIOSYNTHESIS-PWY: biotin biosynthesis I	2'-deoxycytidine	442	-0.5663	0.1156	9.63e-07	0.000158219574773283
PWY-5121: superpathway of geranylgeranyl diphosphate biosynthesis II (via MEP)	1-methyl-beta-carboline-3-carboxylic acid	394	0.2939	0.0600	9.64e-07	0.000158231727505307
ASPASN-PWY: superpathway of L-aspartate and L-asparagine biosynthesis	ferulate	452	0.4747	0.0969	9.66e-07	0.00015840784018296
GALACT-GLUCUROCAT-PWY: superpathway of hexuronide and hexuronate degradation	glucose	454	0.5524	0.1128	9.69e-07	0.000158595384269229
PWY-7286: 7-(3-amino-3-carboxypropyl)-wyosine biosynthesis	indolepropionate	222	-0.781	0.1595	9.69e-07	0.000158595384269229
PWY-7234: inosine-5'-phosphate biosynthesis III	sphingosine	453	-0.3951	0.0807	9.76e-07	0.000159588205893537
PWY-621: sucrose degradation III (sucrose invertase)	nicotinate	463	0.7103	0.1451	9.85e-07	0.000160905841566002
PWY-4981: L-proline biosynthesis II (from arginine)	nicotinate	462	-0.7476	0.1528	9.97e-07	0.000162579037878393
ILEUSYN-PWY: L-isoleucine biosynthesis I (from threonine)	sedoheptulose	464	0.6714	0.1373	9.99e-07	0.000162579037878393
VALSYN-PWY: L-valine biosynthesis	sedoheptulose	464	0.6714	0.1373	9.99e-07	0.000162579037878393
GLCMANNANAUT-PWY: superpathway of <i>N</i>-acetylglucosamine, <i>N</i>-acetylmannosamine and <i>N</i>-acetylneuraminate degradation	histidine	463	0.9042	0.1849	1e-06	0.000162579037878393
PWY-7663: gondoate biosynthesis (anaerobic)	galacturonate	461	0.5599	0.1145	1e-06	0.000162579037878393
METHANOGENESIS-PWY: methanogenesis from H<SUB>2</SUB> and CO<SUB>2</SUB>	pyrraline	201	-0.7086	0.1449	1.01e-06	0.000163892948241494
PWY-6731: starch degradation III	N6-carbamoylthreonyladenosine	82	0.5412	0.1107	1.01e-06	0.000163892948241494
P105-PWY: TCA cycle IV (2-oxoglutarate decarboxylase)	2'-deoxycytidine	362	-0.5884	0.1204	1.02e-06	0.000164889290620998
PWY-6270: isoprene biosynthesis I	1-methyl-beta-carboline-3-carboxylic acid	395	0.3022	0.0618	1.02e-06	0.000164889290620998
PWY-7111: pyruvate fermentation to isobutanol (engineered)	3-phenylpropionate (hydrocinnamate)	437	0.5121	0.1048	1.02e-06	0.000164889290620998
PWY66-422: D-galactose degradation V (Leloir pathway)	pantothenate (Vitamin B5)	460	0.6989	0.1430	1.02e-06	0.000164889290620998
PEPTIDOGLYCANSYN-PWY: peptidoglycan biosynthesis I (<I>meso</I>-diaminopimelate containing)	pyridoxine (Vitamin B6)	460	-0.6119	0.1252	1.03e-06	0.000166034609315563
PWY-7198: pyrimidine deoxyribonucleotides <i>de novo</i> biosynthesis IV	pinoresinol	53	0.938	0.1920	1.03e-06	0.000166034609315563
PWY-7663: gondoate biosynthesis (anaerobic)	nicotinate	463	0.7556	0.1547	1.03e-06	0.000166034609315563
P108-PWY: pyruvate fermentation to propanoate I	3-(3-hydroxyphenyl)propionate	443	-0.3073	0.0629	1.04e-06	0.000167488587712157
DENOVOPURINE2-PWY: superpathway of purine nucleotides <i>de novo</i> biosynthesis II	1,3,7-trimethylurate	432	0.3438	0.0704	1.05e-06	0.000168622271852162
PWY-5345: superpathway of L-methionine biosynthesis (by sulfhydrylation)	glucose	454	-0.5657	0.1159	1.05e-06	0.000168622271852162
PWY-6305: putrescine biosynthesis IV	N6-carboxymethyllysine	390	-0.5513	0.1129	1.05e-06	0.000168622271852162
PWY-6859: <i>all-trans</i>-farnesol biosynthesis	9,10-DiHOME	363	-0.6054	0.1241	1.06e-06	0.000169908820768108
PYRIDNUCSYN-PWY: NAD <i>de novo</i> biosynthesis I (from aspartate)	eicosapentaenoate (EPA; 20:5n3)	429	-0.4509	0.0924	1.06e-06	0.000169908820768108
NAGLIPASYN-PWY: lipid IV<sub>A</sub> biosynthesis	gluconate	399	0.4113	0.0843	1.07e-06	0.000171030410315159
PWY-6629: superpathway of L-tryptophan biosynthesis	pyridoxine (Vitamin B6)	298	0.779	0.1597	1.07e-06	0.000171030410315159
PWY-7323: superpathway of GDP-mannose-derived O-antigen building blocks biosynthesis	gluconate	411	0.434	0.0890	1.07e-06	0.000171030410315159
ASPASN-PWY: superpathway of L-aspartate and L-asparagine biosynthesis	palmitoyl ethanolamide	465	0.627	0.1286	1.09e-06	0.00017357774464409
GLYCOGENSYNTH-PWY: glycogen biosynthesis I (from ADP-D-Glucose)	nicotinate ribonucleoside	465	0.6091	0.1250	1.09e-06	0.00017357774464409
P461-PWY: hexitol fermentation to lactate, formate, ethanol and acetate	2'-deoxycytidine	451	-0.5414	0.1111	1.09e-06	0.00017357774464409
PWY-6151: <i>S</i>-adenosyl-L-methionine cycle I	N-acetylarginine	467	0.7438	0.1526	1.09e-06	0.00017357774464409
BRANCHED-CHAIN-AA-SYN-PWY: superpathway of branched chain amino acid biosynthesis	phenethylamine	449	-0.5853	0.1201	1.1e-06	0.000174844302968568
PWY-5104: L-isoleucine biosynthesis IV	4-acetamidobutanoate	461	-0.5055	0.1038	1.1e-06	0.000174844302968568
PWY-6859: <i>all-trans</i>-farnesol biosynthesis	coprostanol	381	0.7747	0.1590	1.11e-06	0.000176106157269556
PWY-724: superpathway of L-lysine, L-threonine and L-methionine biosynthesis II	N2-acetyllysine	467	0.781	0.1603	1.11e-06	0.000176106157269556
ARO-PWY: chorismate biosynthesis I	gluconate	417	-0.4217	0.0866	1.12e-06	0.00017736333370474
ASPASN-PWY: superpathway of L-aspartate and L-asparagine biosynthesis	linoleoyl ethanolamide	449	0.4452	0.0914	1.12e-06	0.00017736333370474
PWY-5667: CDP-diacylglycerol biosynthesis I	malonate	466	0.6398	0.1314	1.13e-06	0.000178286004391058
PWY-621: sucrose degradation III (sucrose invertase)	lysine	465	0.974	0.2001	1.13e-06	0.000178286004391058
PWY0-1319: CDP-diacylglycerol biosynthesis II	malonate	466	0.6396	0.1314	1.13e-06	0.000178286004391058
RHAMCAT-PWY: L-rhamnose degradation I	4-hydroxybenzoate	255	0.9727	0.1998	1.13e-06	0.000178286004391058
PWY-6123: inosine-5'-phosphate biosynthesis I	maltose	448	0.4185	0.0860	1.15e-06	0.000180940289255727
TRNA-CHARGING-PWY: tRNA charging	dodecanedioate (C12)	459	0.4654	0.0957	1.15e-06	0.000180940289255727
UBISYN-PWY: superpathway of ubiquinol-8 biosynthesis (prokaryotic)	10-heptadecenoate (17:1n7)	308	0.7849	0.1614	1.15e-06	0.000180940289255727
P42-PWY: incomplete reductive TCA cycle	7-methylurate	254	-0.4272	0.0879	1.16e-06	0.000182010890559983
PWY-5345: superpathway of L-methionine biosynthesis (by sulfhydrylation)	homocitrulline	462	-0.6106	0.1256	1.16e-06	0.000182010890559983
UDPNAGSYN-PWY: UDP-<i>N</i>-acetyl-D-glucosamine biosynthesis I	xanthosine	359	-0.4885	0.1005	1.16e-06	0.000182010890559983
PWY-6969: TCA cycle V (2-oxoglutarate:ferredoxin oxidoreductase)	glucose	455	-0.5373	0.1105	1.17e-06	0.000183411527988921
FASYN-INITIAL-PWY: superpathway of fatty acid biosynthesis initiation (E. coli)	pyridoxine (Vitamin B6)	448	0.6336	0.1304	1.18e-06	0.000184471428358669
PWY-5100: pyruvate fermentation to acetate and lactate II	sphingosine	458	-0.4005	0.0824	1.18e-06	0.000184471428358669
PWY-821: superpathway of sulfur amino acid biosynthesis (<i>Saccharomyces cerevisiae</i>)	xylose	388	-0.4634	0.0954	1.18e-06	0.000184471428358669
GLCMANNANAUT-PWY: superpathway of <i>N</i>-acetylglucosamine, <i>N</i>-acetylmannosamine and <i>N</i>-acetylneuraminate degradation	azelate (nonanedioate; C9)	462	-0.5712	0.1176	1.19e-06	0.000185525526354131
PWY-7242: D-fructuronate degradation	glucose	454	0.5209	0.1072	1.19e-06	0.000185525526354131
PYRIDNUCSYN-PWY: NAD <i>de novo</i> biosynthesis I (from aspartate)	pimelate (heptanedioate)	301	0.8145	0.1677	1.19e-06	0.000185525526354131
COLANSYN-PWY: colanic acid building blocks biosynthesis	gluconate	412	0.4233	0.0872	1.2e-06	0.000186573869492474
PWY-7392: taxadiene biosynthesis (engineered)	dodecanedioate (C12)	401	0.5209	0.1073	1.2e-06	0.000186573869492474
PWY66-422: D-galactose degradation V (Leloir pathway)	nicotinate	463	0.724	0.1491	1.2e-06	0.000186573869492474
P161-PWY: acetylene degradation	10-heptadecenoate (17:1n7)	465	0.6652	0.1371	1.22e-06	0.000189338868254708
PWY-6531: mannitol cycle	serine	418	1.4033	0.2892	1.22e-06	0.000189338868254708
PWY-6151: <i>S</i>-adenosyl-L-methionine cycle I	xylose	405	0.4727	0.0975	1.23e-06	0.00019037210112005
PWY-7242: D-fructuronate degradation	indolepropionate	448	0.5165	0.1065	1.23e-06	0.00019037210112005
RHAMCAT-PWY: L-rhamnose degradation I	docosapentaenoate (DPA; 22:5n3)	444	0.3739	0.0771	1.23e-06	0.00019037210112005
NONMEVIPP-PWY: methylerythritol phosphate pathway I	2'-deoxycytidine	451	0.5358	0.1105	1.24e-06	0.000191054558453234
PWY-5100: pyruvate fermentation to acetate and lactate II	dodecanedioate (C12)	459	0.4609	0.0951	1.24e-06	0.000191054558453234
PWY-5104: L-isoleucine biosynthesis IV	glycylleucine	463	-0.7534	0.1554	1.24e-06	0.000191054558453234
PWY-5686: UMP biosynthesis I	uracil	464	0.8356	0.1723	1.24e-06	0.000191054558453234
PWY-6895: superpathway of thiamine diphosphate biosynthesis II	gluconate	312	0.4769	0.0984	1.24e-06	0.000191054558453234
HSERMETANA-PWY: L-methionine biosynthesis III	taurine	457	-0.3433	0.0708	1.25e-06	0.000192248614772942
PWY-4702: phytate degradation I	cytidine	412	-0.4992	0.1030	1.25e-06	0.000192248614772942
PWY-5104: L-isoleucine biosynthesis IV	1-methylurate	301	-0.3129	0.0646	1.26e-06	0.000193438379785122
PWY-7663: gondoate biosynthesis (anaerobic)	glucose	455	0.5641	0.1164	1.26e-06	0.000193438379785122
GLYOXYLATE-BYPASS: glyoxylate cycle	10-heptadecenoate (17:1n7)	418	0.6949	0.1435	1.27e-06	0.000194623876582011
PWY-821: superpathway of sulfur amino acid biosynthesis (<i>Saccharomyces cerevisiae</i>)	glucose	438	-0.53	0.1094	1.27e-06	0.000194623876582011
PWY-5367: petroselinate biosynthesis	pyridoxamine	448	1.3074	0.2700	1.29e-06	0.000197334855653667
PWY-6121: 5-aminoimidazole ribonucleotide biosynthesis I	2'-deoxycytidine	451	0.5711	0.1180	1.29e-06	0.000197334855653667
FAO-PWY: fatty acid &beta;-oxidation I	sebacate (decanedioate)	455	0.7236	0.1495	1.3e-06	0.000198686707918827
PWY-5667: CDP-diacylglycerol biosynthesis I	arabinose	421	0.5796	0.1198	1.31e-06	0.000199857540304777
PWY0-1319: CDP-diacylglycerol biosynthesis II	arabinose	421	0.5796	0.1198	1.31e-06	0.000199857540304777
HSERMETANA-PWY: L-methionine biosynthesis III	pimelate (heptanedioate)	299	0.8298	0.1716	1.33e-06	0.000202186705086792
PWY-6305: putrescine biosynthesis IV	dimethylarginine (ADMA + SDMA)	402	-0.4328	0.0895	1.33e-06	0.000202186705086792
PWY-6317: D-galactose degradation I (Leloir pathway)	pantothenate (Vitamin B5)	460	0.6912	0.1429	1.33e-06	0.000202186705086792
PWY-6531: mannitol cycle	histidine	419	1.0289	0.2128	1.33e-06	0.000202186705086792
METHANOGENESIS-PWY: methanogenesis from H<SUB>2</SUB> and CO<SUB>2</SUB>	dimethylarginine (ADMA + SDMA)	173	-0.7077	0.1464	1.34e-06	0.000203345081887794
PWY-841: superpathway of purine nucleotides <i>de novo</i> biosynthesis I	sitostanol	408	0.645	0.1335	1.34e-06	0.000203345081887794
PWY-5121: superpathway of geranylgeranyl diphosphate biosynthesis II (via MEP)	erythronate*	459	-0.6376	0.1320	1.35e-06	0.000204680805584524
ARGININE-SYN4-PWY: L-ornithine biosynthesis II	1-methylurate	301	0.3469	0.0718	1.36e-06	0.000205649534143239
PWY-5667: CDP-diacylglycerol biosynthesis I	glutamate	470	1.1651	0.2412	1.36e-06	0.000205649534143239
PWY-7039: phosphatidate metabolism, as a signaling molecule	1-stearoyl-GPS (18:0)*	72	0.2289	0.0474	1.36e-06	0.000205649534143239
GLUCOSE1PMETAB-PWY: glucose and glucose-1-phosphate degradation	gluconate	372	0.4151	0.0860	1.37e-06	0.000206613132630152
PWY-5177: glutaryl-CoA degradation	sphinganine	450	-0.4669	0.0967	1.37e-06	0.000206613132630152
PWY0-1319: CDP-diacylglycerol biosynthesis II	glutamate	470	1.1653	0.2413	1.37e-06	0.000206613132630152
PWY-6270: isoprene biosynthesis I	homocitrulline	464	-0.6067	0.1257	1.38e-06	0.000207571641688436
PWY0-862: (5Z)-dodecenoate biosynthesis I	pyridoxine (Vitamin B6)	451	0.6251	0.1295	1.38e-06	0.000207571641688436
TRNA-CHARGING-PWY: tRNA charging	I-urobilinogen	150	-0.4912	0.1018	1.38e-06	0.000207571641688436
PWY-4702: phytate degradation I	riboflavin (Vitamin B2)	446	-1.0461	0.2167	1.39e-06	0.000208525101533069
PWY-5505: L-glutamate and L-glutamine biosynthesis	sedoheptulose	415	-0.7287	0.1510	1.39e-06	0.000208525101533069
TRNA-CHARGING-PWY: tRNA charging	undecanedioate	463	0.9542	0.1977	1.39e-06	0.000208525101533069
ILEUSYN-PWY: L-isoleucine biosynthesis I (from threonine)	1-methyladenine	470	0.8403	0.1741	1.4e-06	0.000209657139644406
VALSYN-PWY: L-valine biosynthesis	1-methyladenine	470	0.8403	0.1741	1.4e-06	0.000209657139644406
ASPASN-PWY: superpathway of L-aspartate and L-asparagine biosynthesis	phenylalanine	463	1.4745	0.3057	1.41e-06	0.000209867162040392
FUCCAT-PWY: fucose degradation	glucuronate	454	-0.6398	0.1326	1.41e-06	0.000209867162040392
GALACTARDEG-PWY: D-galactarate degradation I	10-heptadecenoate (17:1n7)	333	0.7986	0.1656	1.41e-06	0.000209867162040392
GLUCARGALACTSUPER-PWY: superpathway of D-glucarate and D-galactarate degradation	10-heptadecenoate (17:1n7)	333	0.7986	0.1656	1.41e-06	0.000209867162040392
METSYN-PWY: superpathway of L-homoserine and L-methionine biosynthesis	N-acetylputrescine	459	-0.3682	0.0763	1.41e-06	0.000209867162040392
PWY-5484: glycolysis II (from fructose 6-phosphate)	sedoheptulose	464	-0.6809	0.1411	1.41e-06	0.000209867162040392
PWY66-422: D-galactose degradation V (Leloir pathway)	N6-acetyllysine	464	0.8678	0.1799	1.41e-06	0.000209867162040392
P42-PWY: incomplete reductive TCA cycle	glycylvaline	463	-0.9068	0.1880	1.42e-06	0.000210804698271478
PWY-6387: UDP-<i>N</i>-acetylmuramoyl-pentapeptide biosynthesis I (<i>meso</i>-diaminopimelate containing)	cytidine	436	0.4629	0.0960	1.42e-06	0.000210804698271478
PWY-7560: methylerythritol phosphate pathway II	homocitrulline	464	-0.6046	0.1254	1.42e-06	0.000210804698271478
ARGORNPROST-PWY: L-arginine degradation (Stickland reaction)	tryptophan betaine	54	0.3812	0.0791	1.43e-06	0.000211921000345684
PWY-5347: superpathway of L-methionine biosynthesis (transsulfuration)	1-methylurate	301	-0.3358	0.0697	1.43e-06	0.000211921000345684
BIOTIN-BIOSYNTHESIS-PWY: biotin biosynthesis I	gluconate	408	0.4021	0.0835	1.45e-06	0.000214327270566416
PWY-5097: L-lysine biosynthesis VI	sedoheptulose	462	0.6408	0.1330	1.45e-06	0.000214327270566416
RHAMCAT-PWY: L-rhamnose degradation I	threonate	451	0.5703	0.1184	1.45e-06	0.000214327270566416
P42-PWY: incomplete reductive TCA cycle	3-methylglutaconate	323	-0.6435	0.1336	1.46e-06	0.000214691076129844
PWY-4702: phytate degradation I	glucuronate	431	-0.6556	0.1361	1.46e-06	0.000214691076129844
PWY-5100: pyruvate fermentation to acetate and lactate II	beta-alanine	449	-0.5747	0.1193	1.46e-06	0.000214691076129844
PWY-5188: tetrapyrrole biosynthesis I (from glutamate)	N-acetylputrescine	456	-0.3606	0.0749	1.46e-06	0.000214691076129844
PWY-6545: pyrimidine deoxyribonucleotides <i>de novo</i> biosynthesis III	histidine	463	-0.8837	0.1835	1.46e-06	0.000214691076129844
RHAMCAT-PWY: L-rhamnose degradation I	12-hydroxystearate	361	-0.5777	0.1199	1.46e-06	0.000214691076129844
DENOVOPURINE2-PWY: superpathway of purine nucleotides <i>de novo</i> biosynthesis II	N6-carboxyethyllysine	413	-0.502	0.1043	1.47e-06	0.000215790151332458
HSERMETANA-PWY: L-methionine biosynthesis III	putrescine	308	-0.4555	0.0946	1.47e-06	0.000215790151332458
FASYN-ELONG-PWY: fatty acid elongation -- saturated	pyridoxine (Vitamin B6)	448	0.6289	0.1307	1.49e-06	0.000218163793939319
NONMEVIPP-PWY: methylerythritol phosphate pathway I	nicotinate	463	0.679	0.1411	1.49e-06	0.000218163793939319
OANTIGEN-PWY: <i>O</i>-antigen building blocks biosynthesis (<i>E. coli</i>)	xanthosine	359	-0.4803	0.0998	1.49e-06	0.000218163793939319
HISDEG-PWY: L-histidine degradation I	sebacate (decanedioate)	463	0.7801	0.1622	1.5e-06	0.000218877756802124
HSERMETANA-PWY: L-methionine biosynthesis III	1-methylurate	298	-0.3267	0.0679	1.5e-06	0.000218877756802124
PWY-5100: pyruvate fermentation to acetate and lactate II	1-methylurate	301	-0.2988	0.0621	1.5e-06	0.000218877756802124
PYRIDNUCSYN-PWY: NAD <i>de novo</i> biosynthesis I (from aspartate)	trigonelline (N'-methylnicotinate)	449	-0.3368	0.0700	1.5e-06	0.000218877756802124
HSERMETANA-PWY: L-methionine biosynthesis III	nicotianamine	431	-0.5673	0.1180	1.52e-06	0.000221041076248077
PWY-6151: <i>S</i>-adenosyl-L-methionine cycle I	methionine	460	1.1382	0.2367	1.52e-06	0.000221041076248077
PWY-7664: oleate biosynthesis IV (anaerobic)	pyridoxine (Vitamin B6)	448	0.6249	0.1300	1.52e-06	0.000221041076248077
RHAMCAT-PWY: L-rhamnose degradation I	choline	459	0.6935	0.1442	1.52e-06	0.000221041076248077
PWY-5840: superpathway of menaquinol-7 biosynthesis	gluconate	384	0.4205	0.0875	1.53e-06	0.000222117221987759
PWY-6737: starch degradation V	nicotinate	463	0.6887	0.1433	1.53e-06	0.000222117221987759
PWY-6151: <i>S</i>-adenosyl-L-methionine cycle I	phenylalanine	462	1.4097	0.2934	1.54e-06	0.000223189716681675
PWY-6317: D-galactose degradation I (Leloir pathway)	nicotinate	463	0.7168	0.1491	1.54e-06	0.000223189716681675
GLUDEG-I-PWY: GABA shunt	glycochenodeoxycholate	404	-0.49	0.1020	1.55e-06	0.000224258578878744
PWY-6531: mannitol cycle	p-cresol sulfate	417	0.5475	0.1140	1.55e-06	0.000224258578878744
PWY-5177: glutaryl-CoA degradation	dihomolinolenate (20:3n3 or 3n6)	452	-0.4265	0.0888	1.57e-06	0.000226768210508876
PWY-6151: <i>S</i>-adenosyl-L-methionine cycle I	arabinose	420	0.6014	0.1253	1.57e-06	0.000226768210508876
PWY-5177: glutaryl-CoA degradation	tryptamine	399	-0.3021	0.0629	1.58e-06	0.000227827425080255
PWY-5384: sucrose degradation IV (sucrose phosphorylase)	phenethylamine	432	0.5738	0.1195	1.58e-06	0.000227827425080255
PWY-5189: tetrapyrrole biosynthesis II (from glycine)	mannose	444	-0.6426	0.1339	1.59e-06	0.000229076057679767
GALACT-GLUCUROCAT-PWY: superpathway of hexuronide and hexuronate degradation	pyrraline	459	0.4394	0.0916	1.6e-06	0.0002297419412574
GLCMANNANAUT-PWY: superpathway of <i>N</i>-acetylglucosamine, <i>N</i>-acetylmannosamine and <i>N</i>-acetylneuraminate degradation	sphingosine	457	0.4115	0.0858	1.6e-06	0.0002297419412574
HOMOSER-METSYN-PWY: L-methionine biosynthesis I	1-methylurate	301	-0.3325	0.0693	1.6e-06	0.0002297419412574
TRNA-CHARGING-PWY: tRNA charging	aspartate	463	-0.997	0.2078	1.6e-06	0.0002297419412574
NONMEVIPP-PWY: methylerythritol phosphate pathway I	pyridoxine (Vitamin B6)	460	-0.6115	0.1275	1.61e-06	0.00023059649269439
PWY-5100: pyruvate fermentation to acetate and lactate II	sphinganine	451	-0.4578	0.0954	1.61e-06	0.00023059649269439
TRNA-CHARGING-PWY: tRNA charging	ursodeoxycholate sulfate (1)	196	-0.3176	0.0662	1.61e-06	0.00023059649269439
PWY-4041: &gamma;-glutamyl cycle	10-heptadecenoate (17:1n7)	381	0.7223	0.1506	1.62e-06	0.000231834440094229
3-HYDROXYPHENYLACETATE-DEGRADATION-PWY: 4-hydroxyphenylacetate degradation	cholesterol	78	-0.3999	0.0834	1.64e-06	0.000234108381661415
FAO-PWY: fatty acid &beta;-oxidation I	sitostanol	400	0.5889	0.1229	1.64e-06	0.000234108381661415
PWY-7560: methylerythritol phosphate pathway II	glycerol	456	-0.5187	0.1082	1.64e-06	0.000234108381661415
HOMOSER-METSYN-PWY: L-methionine biosynthesis I	glucose	454	-0.5629	0.1175	1.65e-06	0.00023514298460118
PWY-5100: pyruvate fermentation to acetate and lactate II	4-acetamidobutanoate	462	-0.4815	0.1005	1.65e-06	0.00023514298460118
PRPP-PWY: superpathway of histidine, purine, and pyrimidine biosynthesis	stearoyl ethanolamide	465	-0.571	0.1192	1.66e-06	0.000235977657425056
PWY-5104: L-isoleucine biosynthesis IV	palmitoylcarnitine (C16)	341	-0.4541	0.0948	1.66e-06	0.000235977657425056
PWY0-162: superpathway of pyrimidine ribonucleotides <i>de novo</i> biosynthesis	pantothenate (Vitamin B5)	460	-0.6802	0.1420	1.66e-06	0.000235977657425056
NONOXIPENT-PWY: pentose phosphate pathway (non-oxidative branch)	pyridoxine (Vitamin B6)	460	-0.6372	0.1330	1.67e-06	0.000236808174201676
PWY-5103: L-isoleucine biosynthesis III	suberate (octanedioate)	468	0.9482	0.1980	1.67e-06	0.000236808174201676
PWY-7234: inosine-5'-phosphate biosynthesis III	azelate (nonanedioate; C9)	457	0.5395	0.1126	1.67e-06	0.000236808174201676
PWY-5667: CDP-diacylglycerol biosynthesis I	stearoyl ethanolamide	466	0.5456	0.1139	1.68e-06	0.000237831446231252
PWY-821: superpathway of sulfur amino acid biosynthesis (<i>Saccharomyces cerevisiae</i>)	oleoyl ethanolamide	425	-0.4388	0.0916	1.68e-06	0.000237831446231252
PWY0-1319: CDP-diacylglycerol biosynthesis II	stearoyl ethanolamide	466	0.5455	0.1139	1.69e-06	0.000239049057358628
TRNA-CHARGING-PWY: tRNA charging	sphingosine	457	-0.4012	0.0838	1.71e-06	0.000241677975736499
PWY-6270: isoprene biosynthesis I	N-acetylputrescine	459	-0.3571	0.0746	1.72e-06	0.000242689825229999
PWY66-399: gluconeogenesis III	glucose	455	-0.562	0.1175	1.72e-06	0.000242689825229999
PWY-821: superpathway of sulfur amino acid biosynthesis (<i>Saccharomyces cerevisiae</i>)	cytidine	419	-0.5017	0.1049	1.73e-06	0.000243899409275273
PWY4FS-8: phosphatidylglycerol biosynthesis II (non-plastidic)	N-acetylputrescine	455	0.3523	0.0737	1.75e-06	0.00024651565986631
BRANCHED-CHAIN-AA-SYN-PWY: superpathway of branched chain amino acid biosynthesis	linoleoyl ethanolamide	448	-0.4331	0.0906	1.76e-06	0.00024710945037464
PWY-6305: putrescine biosynthesis IV	4-acetamidobutanoate	458	-0.4962	0.1038	1.76e-06	0.00024710945037464
PWY4FS-7: phosphatidylglycerol biosynthesis I (plastidic)	N-acetylputrescine	455	0.3522	0.0737	1.76e-06	0.00024710945037464
THISYN-PWY: superpathway of thiamine diphosphate biosynthesis I	sedoheptulose	452	-0.6737	0.1410	1.76e-06	0.00024710945037464
KETOGLUCONMET-PWY: ketogluconate metabolism	genistein	61	0.4567	0.0956	1.77e-06	0.000247496650404287
PWY-6151: <i>S</i>-adenosyl-L-methionine cycle I	glycylisoleucine	462	0.8123	0.1700	1.77e-06	0.000247496650404287
PWY-6737: starch degradation V	nicotinate ribonucleoside	467	0.5842	0.1223	1.77e-06	0.000247496650404287
PWY-841: superpathway of purine nucleotides <i>de novo</i> biosynthesis I	phytosphingosine	463	-0.628	0.1314	1.77e-06	0.000247496650404287
TRNA-CHARGING-PWY: tRNA charging	enterolactone	448	0.47	0.0984	1.77e-06	0.000247496650404287
FAO-PWY: fatty acid &beta;-oxidation I	threonate	446	-0.5099	0.1067	1.78e-06	0.000248082881306803
PWY-5505: L-glutamate and L-glutamine biosynthesis	ribulose/xylulose	362	-0.7273	0.1522	1.78e-06	0.000248082881306803
PWY-6545: pyrimidine deoxyribonucleotides <i>de novo</i> biosynthesis III	suberate (octanedioate)	467	0.9398	0.1967	1.78e-06	0.000248082881306803
PWY-7560: methylerythritol phosphate pathway II	linoleoyl ethanolamide	449	-0.4315	0.0903	1.78e-06	0.000248082881306803
HSERMETANA-PWY: L-methionine biosynthesis III	biotin	440	0.8084	0.1693	1.79e-06	0.0002486652993254
PWY-2941: L-lysine biosynthesis II	dodecanedioate (C12)	458	0.4752	0.0995	1.79e-06	0.0002486652993254
PWY-4981: L-proline biosynthesis II (from arginine)	N6-carboxymethyllysine	391	-0.594	0.1244	1.79e-06	0.0002486652993254
PWY-5705: allantoin degradation to glyoxylate III	pyridoxine (Vitamin B6)	329	0.7269	0.1522	1.79e-06	0.0002486652993254
BRANCHED-CHAIN-AA-SYN-PWY: superpathway of branched chain amino acid biosynthesis	oleoyl ethanolamide	443	-0.4668	0.0978	1.81e-06	0.000250223082157319
HISTSYN-PWY: L-histidine biosynthesis	sebacate (decanedioate)	462	0.7802	0.1634	1.81e-06	0.000250223082157319
PWY-5667: CDP-diacylglycerol biosynthesis I	glycylleucine	464	0.713	0.1494	1.81e-06	0.000250223082157319
PWY-6270: isoprene biosynthesis I	linoleoyl ethanolamide	449	-0.4327	0.0906	1.81e-06	0.000250223082157319
PWY0-1319: CDP-diacylglycerol biosynthesis II	glycylleucine	464	0.7129	0.1493	1.81e-06	0.000250223082157319
TRNA-CHARGING-PWY: tRNA charging	1-palmitoyl-GPE (16:0)	423	-0.5823	0.1220	1.81e-06	0.000250223082157319
PRPP-PWY: superpathway of histidine, purine, and pyrimidine biosynthesis	2-oxo-1-pyrrolidinepropionate	459	0.9375	0.1964	1.82e-06	0.000251199059155531
PWY-6151: <i>S</i>-adenosyl-L-methionine cycle I	beta-hydroxyisovalerate	332	0.8032	0.1683	1.82e-06	0.000251199059155531
FASYN-INITIAL-PWY: superpathway of fatty acid biosynthesis initiation (E. coli)	2'-deoxycytidine	442	-0.5507	0.1154	1.83e-06	0.000252171887840847
PWY0-845: superpathway of pyridoxal 5'-phosphate biosynthesis and salvage	N-acetylmuramate	461	-0.6989	0.1465	1.83e-06	0.000252171887840847
COMPLETE-ARO-PWY: superpathway of aromatic amino acid biosynthesis	N-acetylmuramate	460	0.6903	0.1448	1.85e-06	0.000254312592356278
PWY-7560: methylerythritol phosphate pathway II	N-acetylputrescine	459	-0.3549	0.0744	1.85e-06	0.000254312592356278
RHAMCAT-PWY: L-rhamnose degradation I	citrate	465	0.657	0.1378	1.85e-06	0.000254312592356278
PWY-6545: pyrimidine deoxyribonucleotides <i>de novo</i> biosynthesis III	cystine	372	-0.6291	0.1319	1.86e-06	0.00025507163562356
PWY-6545: pyrimidine deoxyribonucleotides <i>de novo</i> biosynthesis III	1-methylurate	300	-0.3213	0.0674	1.86e-06	0.00025507163562356
PYRIDOXSYN-PWY: pyridoxal 5'-phosphate biosynthesis I	sebacate (decanedioate)	463	-0.7709	0.1617	1.86e-06	0.00025507163562356
ARGININE-SYN4-PWY: L-ornithine biosynthesis II	phytosphingosine	463	0.6221	0.1305	1.88e-06	0.000257195091563778
P108-PWY: pyruvate fermentation to propanoate I	azelate (nonanedioate; C9)	452	0.5851	0.1228	1.88e-06	0.000257195091563778
PWY-6895: superpathway of thiamine diphosphate biosynthesis II	sedoheptulose	342	-0.7725	0.1621	1.88e-06	0.000257195091563778
FUCCAT-PWY: fucose degradation	asparagine	447	-0.458	0.0961	1.89e-06	0.000258356300041009
AEROBACTINSYN-PWY: aerobactin biosynthesis	3-hydroxysebacate	89	0.4133	0.0868	1.9e-06	0.000258482548359366
BRANCHED-CHAIN-AA-SYN-PWY: superpathway of branched chain amino acid biosynthesis	suberate (octanedioate)	468	0.9437	0.1981	1.9e-06	0.000258482548359366
P42-PWY: incomplete reductive TCA cycle	glutamine	462	-0.9767	0.2050	1.9e-06	0.000258482548359366
PWY-5100: pyruvate fermentation to acetate and lactate II	deoxycholic acid sulfate	188	-0.2998	0.0629	1.9e-06	0.000258482548359366
PWY-6527: stachyose degradation	pantothenate (Vitamin B5)	460	0.6682	0.1403	1.9e-06	0.000258482548359366
PWY-6628: superpathway of L-phenylalanine biosynthesis	2'-deoxycytidine	435	-0.543	0.1140	1.9e-06	0.000258482548359366
PWY-7184: pyrimidine deoxyribonucleotides <i>de novo</i> biosynthesis I	1-methyl-beta-carboline-3-carboxylic acid	395	0.2781	0.0584	1.91e-06	0.000259429877923263
PWY-7242: D-fructuronate degradation	cytosine	461	0.5054	0.1061	1.91e-06	0.000259429877923263
PWY-4702: phytate degradation I	hydroxyproline	443	-0.6903	0.1450	1.93e-06	0.000261938203180039
HISDEG-PWY: L-histidine degradation I	12-hydroxystearate	363	0.5541	0.1164	1.94e-06	0.000262877798169525
THISYN-PWY: superpathway of thiamine diphosphate biosynthesis I	gluconate	406	0.4059	0.0853	1.94e-06	0.000262877798169525
FUCCAT-PWY: fucose degradation	biotin	442	0.7419	0.1559	1.95e-06	0.000263397319509781
MET-SAM-PWY: superpathway of <i>S</i>-adenosyl-L-methionine biosynthesis	N-acetylputrescine	459	-0.3598	0.0756	1.95e-06	0.000263397319509781
PWY-5686: UMP biosynthesis I	N-acetylmuramate	460	0.661	0.1389	1.95e-06	0.000263397319509781
PWY-841: superpathway of purine nucleotides <i>de novo</i> biosynthesis I	2'-deoxyadenosine	436	0.5159	0.1084	1.95e-06	0.000263397319509781
ILEUSYN-PWY: L-isoleucine biosynthesis I (from threonine)	phenethylamine	450	-0.5747	0.1208	1.97e-06	0.000265260063479966
MET-SAM-PWY: superpathway of <i>S</i>-adenosyl-L-methionine biosynthesis	glucose	455	-0.556	0.1169	1.97e-06	0.000265260063479966
P42-PWY: incomplete reductive TCA cycle	N-acetylputrescine	458	-0.3507	0.0737	1.97e-06	0.000265260063479966
VALSYN-PWY: L-valine biosynthesis	phenethylamine	450	-0.5747	0.1208	1.97e-06	0.000265260063479966
GLUCUROCAT-PWY: superpathway of &beta;-D-glucuronosides degradation	erythronate*	459	0.6176	0.1299	1.98e-06	0.000265977772204543
PWY-5022: 4-aminobutanoate degradation V	glucose	443	-0.5451	0.1146	1.98e-06	0.000265977772204543
PWY-6151: <i>S</i>-adenosyl-L-methionine cycle I	N-acetylalanine	465	0.8318	0.1749	1.98e-06	0.000265977772204543
PWY-7323: superpathway of GDP-mannose-derived O-antigen building blocks biosynthesis	azelate (nonanedioate; C9)	454	-0.5827	0.1226	2.01e-06	0.00026979563496346
PWY-6531: mannitol cycle	azelate (nonanedioate; C9)	420	-0.6329	0.1332	2.03e-06	0.000272266290961294
P108-PWY: pyruvate fermentation to propanoate I	serine	450	-1.2598	0.2653	2.04e-06	0.000273178652329773
PEPTIDOGLYCANSYN-PWY: peptidoglycan biosynthesis I (<I>meso</I>-diaminopimelate containing)	sedoheptulose	464	0.6125	0.1290	2.04e-06	0.000273178652329773
SER-GLYSYN-PWY: superpathway of L-serine and glycine biosynthesis I	adipate	463	0.6165	0.1298	2.05e-06	0.000274302792530064
ARGININE-SYN4-PWY: L-ornithine biosynthesis II	N6-carboxymethyllysine	392	0.5923	0.1248	2.06e-06	0.000274994821678901
PWY-5103: L-isoleucine biosynthesis III	phytosphingosine	462	-0.614	0.1293	2.06e-06	0.000274994821678901
RHAMCAT-PWY: L-rhamnose degradation I	palmitoyl ethanolamide	463	0.6254	0.1317	2.06e-06	0.000274994821678901
GALACT-GLUCUROCAT-PWY: superpathway of hexuronide and hexuronate degradation	indolepropionate	448	0.532	0.1121	2.07e-06	0.000275254534970502
P42-PWY: incomplete reductive TCA cycle	thioproline	460	-0.6152	0.1296	2.07e-06	0.000275254534970502
PWY-3001: superpathway of L-isoleucine biosynthesis I	N2-acetyllysine	466	0.7586	0.1598	2.07e-06	0.000275254534970502
PWY-7328: superpathway of UDP-glucose-derived O-antigen building blocks biosynthesis	2'-deoxycytidine	407	-0.5678	0.1196	2.07e-06	0.000275254534970502
PWY-821: superpathway of sulfur amino acid biosynthesis (<i>Saccharomyces cerevisiae</i>)	maltose	433	-0.408	0.0860	2.07e-06	0.000275254534970502
MET-SAM-PWY: superpathway of <i>S</i>-adenosyl-L-methionine biosynthesis	3-(4-hydroxyphenyl)propionate	444	-0.3713	0.0782	2.08e-06	0.000276154454642733
PWY-6167: flavin biosynthesis II (archaea)	nicotinate	189	-1.135	0.2392	2.08e-06	0.000276154454642733
P42-PWY: incomplete reductive TCA cycle	homocitrulline	463	-0.5888	0.1241	2.09e-06	0.000276836813033565
PWY-4702: phytate degradation I	nicotinamide riboside	371	-0.4445	0.0937	2.09e-06	0.000276836813033565
PWY-5345: superpathway of L-methionine biosynthesis (by sulfhydrylation)	galacturonate	460	-0.5364	0.1131	2.09e-06	0.000276836813033565
HISDEG-PWY: L-histidine degradation I	glycylvaline	464	-0.8878	0.1873	2.12e-06	0.000280375855942419
PWY-7187: pyrimidine deoxyribonucleotides <i>de novo</i> biosynthesis II	12-dehydrocholate	292	-0.4589	0.0968	2.12e-06	0.000280375855942419
PEPTIDOGLYCANSYN-PWY: peptidoglycan biosynthesis I (<I>meso</I>-diaminopimelate containing)	cytidine	436	0.4571	0.0965	2.16e-06	0.000285004191992288
PWY-5103: L-isoleucine biosynthesis III	4-acetamidobutanoate	462	-0.5026	0.1061	2.16e-06	0.000285004191992288
PWY-841: superpathway of purine nucleotides <i>de novo</i> biosynthesis I	oleoyl ethanolamide	444	-0.4639	0.0979	2.16e-06	0.000285004191992288
COBALSYN-PWY: superpathway of adenosylcobalamin salvage from cobinamide I	N-acetyltyrosine	463	0.7733	0.1633	2.17e-06	0.000285661890846005
HISDEG-PWY: L-histidine degradation I	N-acetylalanine	466	-0.8565	0.1808	2.17e-06	0.000285661890846005
PWY-6151: <i>S</i>-adenosyl-L-methionine cycle I	5-methyluridine (ribothymidine)	431	0.4863	0.1027	2.17e-06	0.000285661890846005
PWY-6531: mannitol cycle	glucose	413	0.6073	0.1282	2.18e-06	0.000286536800004782
PWY-6892: thiazole biosynthesis I (facultative anaerobic bacteria)	10-heptadecenoate (17:1n7)	455	0.6767	0.1429	2.18e-06	0.000286536800004782
BRANCHED-CHAIN-AA-SYN-PWY: superpathway of branched chain amino acid biosynthesis	pyrraline	459	-0.4376	0.0924	2.19e-06	0.000287409021270598
SER-GLYSYN-PWY: superpathway of L-serine and glycine biosynthesis I	sphinganine	451	-0.4639	0.0980	2.19e-06	0.000287409021270598
DENOVOPURINE2-PWY: superpathway of purine nucleotides <i>de novo</i> biosynthesis II	N6-carboxymethyllysine	390	-0.5336	0.1127	2.21e-06	0.000289588924133836
PWY-5686: UMP biosynthesis I	biotin	442	-0.7189	0.1519	2.21e-06	0.000289588924133836
NAD-BIOSYNTHESIS-II: NAD salvage pathway III (to nicotinamide riboside)	9,10-DiHOME	408	-0.5708	0.1206	2.22e-06	0.000290231570588083
PWY-7199: pyrimidine deoxyribonucleosides salvage	1-methyladenine	470	0.8247	0.1743	2.22e-06	0.000290231570588083
PWY-7323: superpathway of GDP-mannose-derived O-antigen building blocks biosynthesis	sebacate (decanedioate)	454	-0.7852	0.1659	2.22e-06	0.000290231570588083
PWY-5104: L-isoleucine biosynthesis IV	7-methylguanine	461	-0.6228	0.1316	2.23e-06	0.000291316030922573
PWY-5189: tetrapyrrole biosynthesis II (from glycine)	dodecanedioate (C12)	456	0.4438	0.0938	2.24e-06	0.0002923988343276
PWY-5004: superpathway of L-citrulline metabolism	phenylpyruvate	79	-0.4028	0.0852	2.25e-06	0.000292809428654174
PWY-5022: 4-aminobutanoate degradation V	anserine	422	-0.5273	0.1115	2.25e-06	0.000292809428654174
PWY-6151: <i>S</i>-adenosyl-L-methionine cycle I	N6,N6,N6-trimethyllysine	447	0.5137	0.1086	2.25e-06	0.000292809428654174
PWY-6163: chorismate biosynthesis from 3-dehydroquinate	N-acetylmuramate	461	0.6836	0.1445	2.25e-06	0.000292809428654174
RHAMCAT-PWY: L-rhamnose degradation I	5,6-dihydrothymine	186	0.7796	0.1649	2.26e-06	0.000293886975274758
GALACTUROCAT-PWY: D-galacturonate degradation I	1-methyladenine	469	0.8351	0.1766	2.27e-06	0.000294738747111804
PWY-7199: pyrimidine deoxyribonucleosides salvage	N-acetylmuramate	461	0.6825	0.1444	2.27e-06	0.000294738747111804
GLYCOLYSIS: glycolysis I (from glucose 6-phosphate)	sedoheptulose	464	-0.6622	0.1401	2.28e-06	0.000295363833879633
PRPP-PWY: superpathway of histidine, purine, and pyrimidine biosynthesis	O-acetylhomoserine	425	0.7593	0.1607	2.28e-06	0.000295363833879633
PWY-841: superpathway of purine nucleotides <i>de novo</i> biosynthesis I	glucose	455	-0.5554	0.1175	2.28e-06	0.000295363833879633
ARO-PWY: chorismate biosynthesis I	3-phenylpropionate (hydrocinnamate)	437	0.4908	0.1038	2.29e-06	0.000295762360223233
DENOVOPURINE2-PWY: superpathway of purine nucleotides <i>de novo</i> biosynthesis II	tryptophan	460	-0.9254	0.1958	2.29e-06	0.000295762360223233
GALACTARDEG-PWY: D-galactarate degradation I	2'-deoxycytidine	326	-0.6507	0.1377	2.29e-06	0.000295762360223233
GLUCARGALACTSUPER-PWY: superpathway of D-glucarate and D-galactarate degradation	2'-deoxycytidine	326	-0.6507	0.1377	2.29e-06	0.000295762360223233
PWY-5100: pyruvate fermentation to acetate and lactate II	pimelate (heptanedioate)	302	0.7738	0.1638	2.3e-06	0.00029660551567052
PWYG-321: mycolate biosynthesis	pyridoxine (Vitamin B6)	448	0.6148	0.1301	2.3e-06	0.00029660551567052
RHAMCAT-PWY: L-rhamnose degradation I	dihomolinolenate (20:3n3 or 3n6)	451	0.444	0.0940	2.31e-06	0.000297670447927256
P108-PWY: pyruvate fermentation to propanoate I	pyrraline	448	-0.4435	0.0939	2.32e-06	0.000298733775161751
PWY-724: superpathway of L-lysine, L-threonine and L-methionine biosynthesis II	sedoheptulose	464	0.6434	0.1362	2.33e-06	0.000299795500999808
PWY-6167: flavin biosynthesis II (archaea)	sarcosine	64	-0.2757	0.0584	2.36e-06	0.000303427044689278
HISDEG-PWY: L-histidine degradation I	docosapentaenoate (DPA; 22:5n3)	446	-0.3456	0.0732	2.37e-06	0.000304254882103796
RUMP-PWY: formaldehyde oxidation I	1,2-dilinolenoyl-galactosylglycerol (18:3/18:3)*	92	0.2938	0.0623	2.37e-06	0.000304254882103796
GLYCOGENSYNTH-PWY: glycogen biosynthesis I (from ADP-D-Glucose)	pyridoxamine	468	1.1861	0.2514	2.38e-06	0.000305080235385037
PHOSLIPSYN-PWY: superpathway of phospholipid biosynthesis I (bacteria)	gluconate	414	0.4201	0.0890	2.38e-06	0.000305080235385037
AEROBACTINSYN-PWY: aerobactin biosynthesis	uracil	190	-1.1523	0.2443	2.39e-06	0.000305445519413879
HSERMETANA-PWY: L-methionine biosynthesis III	threonate	450	-0.5503	0.1167	2.39e-06	0.000305445519413879
PWY-5104: L-isoleucine biosynthesis IV	ferulate	451	-0.445	0.0943	2.39e-06	0.000305445519413879
PWY-6270: isoprene biosynthesis I	glycerol	456	-0.512	0.1085	2.39e-06	0.000305445519413879
COMPLETE-ARO-PWY: superpathway of aromatic amino acid biosynthesis	gluconate	416	-0.4012	0.0851	2.4e-06	0.00030558074898991
PWY-3001: superpathway of L-isoleucine biosynthesis I	10-heptadecenoate (17:1n7)	466	-0.6775	0.1436	2.4e-06	0.00030558074898991
PWY-5104: L-isoleucine biosynthesis IV	palmitoyl ethanolamide	464	-0.5915	0.1254	2.4e-06	0.00030558074898991
PWY-6700: queuosine biosynthesis	coprostanol	430	-0.6868	0.1456	2.4e-06	0.00030558074898991
RHAMCAT-PWY: L-rhamnose degradation I	maltose	447	0.4415	0.0936	2.4e-06	0.00030558074898991
DENOVOPURINE2-PWY: superpathway of purine nucleotides <i>de novo</i> biosynthesis II	docosapentaenoate (DPA; 22:5n3)	444	-0.3281	0.0696	2.42e-06	0.000306983501500121
GALACT-GLUCUROCAT-PWY: superpathway of hexuronide and hexuronate degradation	N-delta-acetylornithine	468	0.6208	0.1317	2.42e-06	0.000306983501500121
PWY-5104: L-isoleucine biosynthesis IV	glycocholenate sulfate*	272	-0.5382	0.1141	2.42e-06	0.000306983501500121
PWY-6151: <i>S</i>-adenosyl-L-methionine cycle I	pyrraline	459	0.4188	0.0888	2.42e-06	0.000306983501500121
PWY-7560: methylerythritol phosphate pathway II	dodecanedioate (C12)	459	0.4714	0.1000	2.42e-06	0.000306983501500121
FAO-PWY: fatty acid &beta;-oxidation I	N-methylproline	413	-0.3078	0.0653	2.44e-06	0.000308832731775457
PRPP-PWY: superpathway of histidine, purine, and pyrimidine biosynthesis	sphinganine	450	-0.468	0.0993	2.44e-06	0.000308832731775457
PWY-5384: sucrose degradation IV (sucrose phosphorylase)	pyridoxine (Vitamin B6)	440	0.6289	0.1334	2.44e-06	0.000308832731775457
METSYN-PWY: superpathway of L-homoserine and L-methionine biosynthesis	N6-carboxyethyllysine	415	-0.5375	0.1141	2.46e-06	0.000311133678218409
PWY-4702: phytate degradation I	N-delta-acetylornithine	444	-0.6045	0.1283	2.47e-06	0.000311476239823743
PWY-6122: 5-aminoimidazole ribonucleotide biosynthesis II	7-ketodeoxycholate	345	-0.3755	0.0797	2.47e-06	0.000311476239823743
PWY-6277: superpathway of 5-aminoimidazole ribonucleotide biosynthesis	7-ketodeoxycholate	345	-0.3755	0.0797	2.47e-06	0.000311476239823743
TRNA-CHARGING-PWY: tRNA charging	glutamine	462	-0.9374	0.1990	2.47e-06	0.000311476239823743
TRNA-CHARGING-PWY: tRNA charging	oleoyl ethanolamide	443	-0.4468	0.0949	2.48e-06	0.000312506645021588
3-HYDROXYPHENYLACETATE-DEGRADATION-PWY: 4-hydroxyphenylacetate degradation	cadaverine	65	0.169	0.0359	2.5e-06	0.000314794710409343
ASPASN-PWY: superpathway of L-aspartate and L-asparagine biosynthesis	dihydroferulic acid	453	0.4773	0.1014	2.51e-06	0.000315821154428262
PWY-6124: inosine-5'-phosphate biosynthesis II	N-acetylarginine	465	0.724	0.1538	2.52e-06	0.000316846087859957
FUC-RHAMCAT-PWY: superpathway of fucose and rhamnose degradation	pyridoxamine	441	-1.2221	0.2597	2.53e-06	0.000317402745293527
PWY-5097: L-lysine biosynthesis VI	nicotinate	461	0.6701	0.1424	2.53e-06	0.000317402745293527
PWY-5973: <i>cis</i>-vaccenate biosynthesis	maltose	449	0.4023	0.0855	2.53e-06	0.000317402745293527
GOLPDLCAT-PWY: superpathway of glycerol degradation to 1,3-propanediol	asparagine	443	0.4683	0.0995	2.54e-06	0.000318423510475338
PWY-5686: UMP biosynthesis I	galacturonate	460	0.487	0.1035	2.57e-06	0.000321476838830301
PWY-6270: isoprene biosynthesis I	dodecanedioate (C12)	459	0.4713	0.1002	2.57e-06	0.000321476838830301
RHAMCAT-PWY: L-rhamnose degradation I	1-palmitoylglycerol (16:0)	406	0.671	0.1427	2.57e-06	0.000321476838830301
P108-PWY: pyruvate fermentation to propanoate I	sphingosine	446	-0.4178	0.0889	2.58e-06	0.000322020502213508
P42-PWY: incomplete reductive TCA cycle	N-formylmethionine	462	-0.6843	0.1455	2.58e-06	0.000322020502213508
PWY-5705: allantoin degradation to glyoxylate III	2'-deoxycytidine	325	-0.5902	0.1255	2.58e-06	0.000322020502213508
PWY-5667: CDP-diacylglycerol biosynthesis I	oleoyl ethanolamide	444	0.4263	0.0907	2.59e-06	0.000322797062887232
PWY-7560: methylerythritol phosphate pathway II	4-acetamidobutanoate	462	-0.4975	0.1058	2.59e-06	0.000322797062887232
BRANCHED-CHAIN-AA-SYN-PWY: superpathway of branched chain amino acid biosynthesis	stearoyl ethanolamide	465	-0.5724	0.1218	2.6e-06	0.00032357136118463
PWY-6545: pyrimidine deoxyribonucleotides <i>de novo</i> biosynthesis III	N6-carboxymethyllysine	391	-0.5483	0.1167	2.6e-06	0.00032357136118463
PWY-5667: CDP-diacylglycerol biosynthesis I	2-hydroxybutyrate/2-hydroxyisobutyrate	464	0.5166	0.1099	2.62e-06	0.000325586102023782
PWY0-1319: CDP-diacylglycerol biosynthesis II	oleoyl ethanolamide	444	0.4261	0.0907	2.62e-06	0.000325586102023782
RHAMCAT-PWY: L-rhamnose degradation I	sphingosine	456	0.4214	0.0897	2.63e-06	0.000326591276141572
DENOVOPURINE2-PWY: superpathway of purine nucleotides <i>de novo</i> biosynthesis II	pimelate (heptanedioate)	300	0.728	0.1550	2.64e-06	0.000327119870673607
PWY-6608: guanosine nucleotides degradation III	eriodictyol	66	0.2283	0.0486	2.64e-06	0.000327119870673607
PWY0-1319: CDP-diacylglycerol biosynthesis II	2-hydroxybutyrate/2-hydroxyisobutyrate	464	0.5165	0.1100	2.64e-06	0.000327119870673607
PWY-5676: acetyl-CoA fermentation to butanoate II	N6-carboxyethyllysine	411	-0.5287	0.1126	2.65e-06	0.000328121019816671
P42-PWY: incomplete reductive TCA cycle	oleoyl ethanolamide	443	-0.4528	0.0964	2.66e-06	0.000328882570937126
PWY-6151: <i>S</i>-adenosyl-L-methionine cycle I	3-phenylpropionate (hydrocinnamate)	436	0.4888	0.1041	2.66e-06	0.000328882570937126
PWY-5100: pyruvate fermentation to acetate and lactate II	1-methyl-beta-carboline-3-carboxylic acid	395	0.2685	0.0572	2.67e-06	0.000329403912435531
PWY-6151: <i>S</i>-adenosyl-L-methionine cycle I	leucine	463	1.3694	0.2917	2.67e-06	0.000329403912435531
THRESYN-PWY: superpathway of L-threonine biosynthesis	5-oxoproline	462	0.6104	0.1300	2.67e-06	0.000329403912435531
AEROBACTINSYN-PWY: aerobactin biosynthesis	mannose	185	-0.8966	0.1910	2.68e-06	0.000330160868357111
PWY-7221: guanosine ribonucleotides <i>de novo</i> biosynthesis	sedoheptulose	463	0.6027	0.1284	2.68e-06	0.000330160868357111
DENOVOPURINE2-PWY: superpathway of purine nucleotides <i>de novo</i> biosynthesis II	2-oxo-1-pyrrolidinepropionate	458	0.8826	0.1881	2.69e-06	0.000330915644420025
PWY66-422: D-galactose degradation V (Leloir pathway)	lysine	465	0.9676	0.2062	2.69e-06	0.000330915644420025
PWY-1269: CMP-3-deoxy-D-<I>manno</I>-octulosonate biosynthesis	N-acetylmethionine	461	-0.5737	0.1223	2.71e-06	0.000332896650952996
RHAMCAT-PWY: L-rhamnose degradation I	putrescine	310	0.518	0.1104	2.71e-06	0.000332896650952996
DENOVOPURINE2-PWY: superpathway of purine nucleotides <i>de novo</i> biosynthesis II	N-acetylglutamate	464	0.8485	0.1809	2.72e-06	0.000333885019514167
PWY-7187: pyrimidine deoxyribonucleotides <i>de novo</i> biosynthesis II	suberate (octanedioate)	468	0.8926	0.1903	2.73e-06	0.000334631745230862
PWY-841: superpathway of purine nucleotides <i>de novo</i> biosynthesis I	3-(3-hydroxyphenyl)propionate	455	-0.2975	0.0634	2.73e-06	0.000334631745230862
ASPASN-PWY: superpathway of L-aspartate and L-asparagine biosynthesis	1-palmitoyl-GPE (16:0)	424	0.6106	0.1302	2.74e-06	0.000334896536866898
PWY-6305: putrescine biosynthesis IV	glycerol	452	-0.4971	0.1060	2.74e-06	0.000334896536866898
PWY-6859: <i>all-trans</i>-farnesol biosynthesis	dodecanedioate (C12)	408	0.4573	0.0975	2.74e-06	0.000334896536866898
PWY-7187: pyrimidine deoxyribonucleotides <i>de novo</i> biosynthesis II	dihomolinolenate (20:3n3 or 3n6)	453	-0.406	0.0866	2.74e-06	0.000334896536866898
MET-SAM-PWY: superpathway of <i>S</i>-adenosyl-L-methionine biosynthesis	p-cresol sulfate	462	-0.4846	0.1034	2.75e-06	0.000335399046558191
METHANOGENESIS-PWY: methanogenesis from H<SUB>2</SUB> and CO<SUB>2</SUB>	glucose	200	-0.8093	0.1726	2.75e-06	0.000335399046558191
PWY-6519: 8-amino-7-oxononanoate biosynthesis I	gluconate	408	0.3876	0.0827	2.75e-06	0.000335399046558191
HCAMHPDEG-PWY: 3-phenylpropanoate and 3-(3-hydroxyphenyl)propanoate degradation to 2-hydroxypentadienoate	2'-deoxycytidine	199	-0.8024	0.1712	2.76e-06	0.000336138823888901
PWY-6690: cinnamate and 3-hydroxycinnamate degradation to 2-hydroxypentadienoate	2'-deoxycytidine	199	-0.8024	0.1712	2.76e-06	0.000336138823888901
PWY-7286: 7-(3-amino-3-carboxypropyl)-wyosine biosynthesis	azelate (nonanedioate; C9)	232	0.8327	0.1777	2.77e-06	0.000337116435615548
PWY-4981: L-proline biosynthesis II (from arginine)	N-acetylhistidine	466	-0.9104	0.1943	2.79e-06	0.000338585857230421
PWY-5104: L-isoleucine biosynthesis IV	octadecanedioate (C18)	415	0.626	0.1336	2.79e-06	0.000338585857230421
PWY-5177: glutaryl-CoA degradation	dodecanedioate (C12)	458	0.4559	0.0973	2.79e-06	0.000338585857230421
PWY-6527: stachyose degradation	nicotinate	463	0.6872	0.1467	2.79e-06	0.000338585857230421
HISDEG-PWY: L-histidine degradation I	homocitrulline	464	-0.5843	0.1247	2.81e-06	0.000340770971154462
ASPASN-PWY: superpathway of L-aspartate and L-asparagine biosynthesis	N-acetylarginine	468	0.7502	0.1602	2.82e-06	0.000341741137620382
PWY-6317: D-galactose degradation I (Leloir pathway)	N6-acetyllysine	464	0.8427	0.1800	2.83e-06	0.000342709928938938
ASPASN-PWY: superpathway of L-aspartate and L-asparagine biosynthesis	cystine	373	0.6557	0.1400	2.84e-06	0.000343434122732444
RHAMCAT-PWY: L-rhamnose degradation I	dihydroferulic acid	451	0.4803	0.1026	2.84e-06	0.000343434122732444
FAO-PWY: fatty acid &beta;-oxidation I	erythronate*	452	-0.5819	0.1243	2.85e-06	0.000344399661321814
PWY-6305: putrescine biosynthesis IV	suberate (octanedioate)	464	0.9161	0.1957	2.86e-06	0.000345119934178776
PWY0-1296: purine ribonucleosides degradation	N-acetylmuramate	461	0.6772	0.1447	2.86e-06	0.000345119934178776
PWY-821: superpathway of sulfur amino acid biosynthesis (<i>Saccharomyces cerevisiae</i>)	linoleoyl ethanolamide	430	-0.4015	0.0858	2.87e-06	0.000346082238874558
PWY0-862: (5Z)-dodecenoate biosynthesis I	2'-deoxycytidine	443	-0.5331	0.1139	2.89e-06	0.000348002779324491
PWY66-399: gluconeogenesis III	linoleoyl ethanolamide	449	-0.4237	0.0906	2.89e-06	0.000348002779324491
FUCCAT-PWY: fucose degradation	4-acetamidobutanoate	461	-0.4672	0.0999	2.91e-06	0.00034967183912634
P108-PWY: pyruvate fermentation to propanoate I	saccharopine	375	0.5208	0.1113	2.91e-06	0.00034967183912634
P108-PWY: pyruvate fermentation to propanoate I	nicotinamide riboside	380	-0.4518	0.0966	2.91e-06	0.00034967183912634
PWY-3841: folate transformations II	taurodeoxycholate	273	0.4979	0.1065	2.92e-06	0.000350380660762471
PWY-5121: superpathway of geranylgeranyl diphosphate biosynthesis II (via MEP)	threonate	452	-0.5326	0.1139	2.92e-06	0.000350380660762471
PWY-7187: pyrimidine deoxyribonucleotides <i>de novo</i> biosynthesis II	N6-carboxyethyllysine	415	-0.4914	0.1051	2.93e-06	0.000351333871307972
MET-SAM-PWY: superpathway of <i>S</i>-adenosyl-L-methionine biosynthesis	sphinganine	451	-0.4766	0.1020	2.94e-06	0.000352285744952287
3-HYDROXYPHENYLACETATE-DEGRADATION-PWY: 4-hydroxyphenylacetate degradation	campesterol	67	-0.5538	0.1185	2.97e-06	0.00035538206538254
PWY-7196: superpathway of pyrimidine ribonucleosides salvage	3-phenylpropionate (hydrocinnamate)	436	0.4968	0.1063	2.97e-06	0.00035538206538254
PWY-6901: superpathway of glucose and xylose degradation	2'-deoxycytidine	451	-0.5646	0.1208	2.98e-06	0.000356329107805717
DTDPRHAMSYN-PWY: dTDP-L-rhamnose biosynthesis	2'-deoxycytidine	451	0.5312	0.1137	2.99e-06	0.000357274825694036
FAO-PWY: fatty acid &beta;-oxidation I	1-methylurate	295	-0.2946	0.0631	3e-06	0.000357719264780582
PWY-4981: L-proline biosynthesis II (from arginine)	O-sulfo-L-tyrosine	349	-0.5041	0.1079	3e-06	0.000357719264780582
PWY-7539: 6-hydroxymethyl-dihydropterin diphosphate biosynthesis III (Chlamydia)	N-acetylputrescine	457	0.3431	0.0735	3e-06	0.000357719264780582
ASPASN-PWY: superpathway of L-aspartate and L-asparagine biosynthesis	trigonelline (N'-methylnicotinate)	450	0.3341	0.0715	3.01e-06	0.000358411437016498
PWY-5173: superpathway of acetyl-CoA biosynthesis	phenethylamine	385	0.5515	0.1181	3.01e-06	0.000358411437016498
HISDEG-PWY: L-histidine degradation I	threonine	463	-1.0166	0.2178	3.04e-06	0.000361731566283413
TRNA-CHARGING-PWY: tRNA charging	N-acetylglucosaminylasparagine	458	-0.6361	0.1363	3.08e-06	0.000366236153051767
FUC-RHAMCAT-PWY: superpathway of fucose and rhamnose degradation	gluconate	394	0.3876	0.0831	3.09e-06	0.000366659762238535
PWY-4702: phytate degradation I	beta-alanine	424	-0.5733	0.1229	3.09e-06	0.000366659762238535
RHAMCAT-PWY: L-rhamnose degradation I	1-linoleoylglycerol (18:2)	409	0.3359	0.0720	3.09e-06	0.000366659762238535
PWY-5686: UMP biosynthesis I	pyridoxamine	468	1.1511	0.2468	3.1e-06	0.000367591091819287
HISDEG-PWY: L-histidine degradation I	tyrosine	465	-1.3139	0.2817	3.11e-06	0.000368521129680787
PWY-7254: TCA cycle VII (acetate-producers)	linoleoylcarnitine*	50	0.9625	0.2065	3.14e-06	0.000371818146960499
ILEUSYN-PWY: L-isoleucine biosynthesis I (from threonine)	3-phenylpropionate (hydrocinnamate)	437	0.4797	0.1029	3.15e-06	0.000372486015053358
VALSYN-PWY: L-valine biosynthesis	3-phenylpropionate (hydrocinnamate)	437	0.4797	0.1029	3.15e-06	0.000372486015053358
PRPP-PWY: superpathway of histidine, purine, and pyrimidine biosynthesis	sphingosine	457	-0.4	0.0858	3.16e-06	0.00037289433524876
PWY-6282: palmitoleate biosynthesis I (from (5Z)-dodec-5-enoate)	pyridoxine (Vitamin B6)	448	0.6068	0.1302	3.16e-06	0.00037289433524876
PWY-7664: oleate biosynthesis IV (anaerobic)	2'-deoxycytidine	442	-0.5355	0.1149	3.16e-06	0.00037289433524876
GLUCUROCAT-PWY: superpathway of &beta;-D-glucuronosides degradation	glycerate	469	0.7086	0.1521	3.17e-06	0.000373043872677897
PWY-4702: phytate degradation I	N-acetylputrescine	435	-0.3423	0.0735	3.17e-06	0.000373043872677897
PWY-5103: L-isoleucine biosynthesis III	tryptophan	462	-0.9964	0.2138	3.17e-06	0.000373043872677897
PWY0-162: superpathway of pyrimidine ribonucleotides <i>de novo</i> biosynthesis	N-acetylmethionine	462	-0.5789	0.1242	3.17e-06	0.000373043872677897
PWY-6527: stachyose degradation	2'-deoxycytidine	451	0.5554	0.1192	3.18e-06	0.000373963116872958
NAD-BIOSYNTHESIS-II: NAD salvage pathway III (to nicotinamide riboside)	glycerate	467	-0.7095	0.1523	3.2e-06	0.000376056272484602
PYRIDNUCSYN-PWY: NAD <i>de novo</i> biosynthesis I (from aspartate)	deoxycholic acid sulfate	187	-0.3447	0.0740	3.21e-06	0.000376713273269721
PYRIDNUCSYN-PWY: NAD <i>de novo</i> biosynthesis I (from aspartate)	coprostanol	431	0.6926	0.1487	3.21e-06	0.000376713273269721
ASPASN-PWY: superpathway of L-aspartate and L-asparagine biosynthesis	N6-carboxymethyllysine	392	0.57	0.1224	3.22e-06	0.00037736847158355
PWY-621: sucrose degradation III (sucrose invertase)	pyridoxine (Vitamin B6)	460	-0.622	0.1336	3.22e-06	0.00037736847158355
PWY-5189: tetrapyrrole biosynthesis II (from glycine)	maltose	446	-0.3977	0.0854	3.24e-06	0.000379452119907484
PWY-7013: (<i>S</i>)-propane-1,2-diol degradation	1-palmitoyl-2-linoleoyl-galactosylglycerol (16:0/18:2)*	68	-0.9298	0.1998	3.25e-06	0.000380362567556932
PWY-7560: methylerythritol phosphate pathway II	indolepropionate	449	-0.5295	0.1138	3.26e-06	0.000381271768871474
PWY-5861: superpathway of demethylmenaquinol-8 biosynthesis I	phenethylamine	342	0.6284	0.1351	3.27e-06	0.000382179726408567
PWY-7242: D-fructuronate degradation	galacturonate	460	0.489	0.1051	3.28e-06	0.000382824771651248
PYRIDOXSYN-PWY: pyridoxal 5'-phosphate biosynthesis I	ribitol	438	-0.6484	0.1394	3.28e-06	0.000382824771651248
GALACT-GLUCUROCAT-PWY: superpathway of hexuronide and hexuronate degradation	N6,N6,N6-trimethyllysine	447	0.5165	0.1110	3.29e-06	0.000383468056879624
PWY-4702: phytate degradation I	ferulate	428	-0.4372	0.0940	3.29e-06	0.000383468056879624
PWY-6737: starch degradation V	phenethylamine	450	-0.5399	0.1161	3.3e-06	0.000384371422681411
PWY-5367: petroselinate biosynthesis	1-methyladenine	448	0.8581	0.1845	3.32e-06	0.00038617446456762
PWY0-1277: 3-phenylpropanoate and 3-(3-hydroxyphenyl)propanoate degradation	2'-deoxycytidine	192	-0.8061	0.1734	3.32e-06	0.00038617446456762
PWY-5667: CDP-diacylglycerol biosynthesis I	palmitoyl ethanolamide	465	0.5545	0.1193	3.34e-06	0.000388236530493904
PWY0-1319: CDP-diacylglycerol biosynthesis II	palmitoyl ethanolamide	465	0.5542	0.1193	3.36e-06	0.000390030646197175
REDCITCYC: TCA cycle VIII (Helicobacter)	gluconate	396	0.3814	0.0821	3.36e-06	0.000390030646197175
PWY-5686: UMP biosynthesis I	riboflavin (Vitamin B2)	470	0.9831	0.2116	3.37e-06	0.000390925877047077
HSERMETANA-PWY: L-methionine biosynthesis III	glutamine	460	-0.9567	0.2059	3.39e-06	0.000392979123654374
ARGININE-SYN4-PWY: L-ornithine biosynthesis II	docosapentaenoate (DPA; 22:5n3)	446	0.3518	0.0757	3.41e-06	0.000394761950977474
PWY-5910: superpathway of geranylgeranyldiphosphate biosynthesis I (via mevalonate)	1-palmitoyl-2-linoleoyl-GPI (16:0/18:2)	78	0.1444	0.0311	3.41e-06	0.000394761950977474
P42-PWY: incomplete reductive TCA cycle	palmitoylcarnitine (C16)	342	-0.4603	0.0991	3.42e-06	0.000395651554049325
P42-PWY: incomplete reductive TCA cycle	glucose	454	-0.5292	0.1140	3.43e-06	0.000396539953328116
DENOVOPURINE2-PWY: superpathway of purine nucleotides <i>de novo</i> biosynthesis II	stearoyl ethanolamide	464	-0.5279	0.1137	3.45e-06	0.00039812267210994
MET-SAM-PWY: superpathway of <i>S</i>-adenosyl-L-methionine biosynthesis	dimethylarginine (ADMA + SDMA)	406	-0.438	0.0944	3.46e-06	0.00039812267210994
PWY-5097: L-lysine biosynthesis VI	fructose	456	0.578	0.1245	3.46e-06	0.00039812267210994
PWY-6737: starch degradation V	cytosine	462	0.4957	0.1068	3.46e-06	0.00039812267210994
PWY-7184: pyrimidine deoxyribonucleotides <i>de novo</i> biosynthesis I	7-methylguanine	462	-0.6066	0.1307	3.46e-06	0.00039812267210994
PWY-7315: dTDP-<i>N</i>-acetylthomosamine biosynthesis	phenethylamine	356	0.5795	0.1249	3.46e-06	0.00039812267210994
PWY-7560: methylerythritol phosphate pathway II	nicotinate	463	-0.7036	0.1516	3.46e-06	0.00039812267210994
PWY-6700: queuosine biosynthesis	glucose	454	0.5053	0.1089	3.47e-06	0.000398736297089014
RHAMCAT-PWY: L-rhamnose degradation I	mannose	445	0.6931	0.1494	3.47e-06	0.000398736297089014
RHAMCAT-PWY: L-rhamnose degradation I	guanosine	445	0.4175	0.0900	3.48e-06	0.000399616652862544
PHOSLIPSYN-PWY: superpathway of phospholipid biosynthesis I (bacteria)	sebacate (decanedioate)	457	-0.7653	0.1649	3.49e-06	0.00040022703701179
PWY-5189: tetrapyrrole biosynthesis II (from glycine)	glycerol	453	-0.4743	0.1022	3.49e-06	0.00040022703701179
HSERMETANA-PWY: L-methionine biosynthesis III	glycylvaline	461	-0.868	0.1871	3.5e-06	0.000400835784742405
PWY-6531: mannitol cycle	O-sulfo-L-tyrosine	316	0.5473	0.1180	3.5e-06	0.000400835784742405
FUCCAT-PWY: fucose degradation	erythronate*	459	-0.5914	0.1275	3.51e-06	0.000401174378945666
PWY-621: sucrose degradation III (sucrose invertase)	beta-hydroxyisovalerate	333	0.7769	0.1675	3.51e-06	0.000401174378945666
PWY-6317: D-galactose degradation I (Leloir pathway)	lysine	465	0.9566	0.2062	3.51e-06	0.000401174378945666
DENOVOPURINE2-PWY: superpathway of purine nucleotides <i>de novo</i> biosynthesis II	dihomolinolenate (20:3n3 or 3n6)	451	-0.3906	0.0842	3.52e-06	0.00040204839720045
GLCMANNANAUT-PWY: superpathway of <i>N</i>-acetylglucosamine, <i>N</i>-acetylmannosamine and <i>N</i>-acetylneuraminate degradation	pyrraline	459	0.4203	0.0907	3.55e-06	0.000405204087692838
PYRIDNUCSYN-PWY: NAD <i>de novo</i> biosynthesis I (from aspartate)	maltose	448	-0.4143	0.0894	3.56e-06	0.00040607424897482
PWY-5100: pyruvate fermentation to acetate and lactate II	cystine	373	-0.6125	0.1322	3.57e-06	0.000406671953768255
PWY-6151: <i>S</i>-adenosyl-L-methionine cycle I	tryptophan	461	0.9596	0.2070	3.57e-06	0.000406671953768255
PWY-5686: UMP biosynthesis I	pseudouridine	466	0.7284	0.1572	3.58e-06	0.000407539397961682
PWY-5103: L-isoleucine biosynthesis III	phenethylamine	449	-0.5517	0.1191	3.59e-06	0.00040813396009886
PWY-6270: isoprene biosynthesis I	4-acetamidobutanoate	462	-0.4917	0.1061	3.59e-06	0.00040813396009886
PWY-5838: superpathway of menaquinol-8 biosynthesis I	phenethylamine	342	0.6334	0.1367	3.6e-06	0.000408998701939287
ARGININE-SYN4-PWY: L-ornithine biosynthesis II	dihomolinolenate (20:3n3 or 3n6)	453	0.4272	0.0922	3.61e-06	0.000409590141703048
PWY-5675: nitrate reduction V (assimilatory)	3,7-dimethylurate	76	0.762	0.1645	3.61e-06	0.000409590141703048
PWY-4702: phytate degradation I	2'-deoxycytidine	427	-0.557	0.1203	3.62e-06	0.000410180012661069
PWY-6305: putrescine biosynthesis IV	ferulate	448	-0.4374	0.0944	3.62e-06	0.000410180012661069
RHAMCAT-PWY: L-rhamnose degradation I	1,2-dilinoleoyl-digalactosylglycerol (18:2/18:2)*	316	0.6699	0.1446	3.63e-06	0.000411040533320738
PRPP-PWY: superpathway of histidine, purine, and pyrimidine biosynthesis	2-linoleoylglycerol (18:2)	347	-0.3836	0.0828	3.64e-06	0.000411627313348177
PYRIDNUCSYN-PWY: NAD <i>de novo</i> biosynthesis I (from aspartate)	ursodeoxycholate sulfate (1)	196	-0.3621	0.0782	3.64e-06	0.000411627313348177
FUC-RHAMCAT-PWY: superpathway of fucose and rhamnose degradation	2'-deoxycytidine	425	-0.5395	0.1165	3.66e-06	0.000412796225640462
PWY-5667: CDP-diacylglycerol biosynthesis I	ribulose/xylulose	401	0.6161	0.1331	3.66e-06	0.000412796225640462
PWY-7184: pyrimidine deoxyribonucleotides <i>de novo</i> biosynthesis I	tryptophan	462	-0.9653	0.2085	3.66e-06	0.000412796225640462
PWY-724: superpathway of L-lysine, L-threonine and L-methionine biosynthesis II	pyridoxine (Vitamin B6)	460	-0.6162	0.1331	3.66e-06	0.000412796225640462
GLUCUROCAT-PWY: superpathway of &beta;-D-glucuronosides degradation	linoleoyl ethanolamide	448	0.3987	0.0861	3.67e-06	0.000413378370160449
MET-SAM-PWY: superpathway of <i>S</i>-adenosyl-L-methionine biosynthesis	adipate	463	0.624	0.1348	3.67e-06	0.000413378370160449
PWY-6151: <i>S</i>-adenosyl-L-methionine cycle I	indoleacetate	464	0.4091	0.0884	3.68e-06	0.000413958981712642
PWY0-1319: CDP-diacylglycerol biosynthesis II	ribulose/xylulose	401	0.6161	0.1331	3.68e-06	0.000413958981712642
RHAMCAT-PWY: L-rhamnose degradation I	oleoyl ethanolamide	442	0.4744	0.1025	3.7e-06	0.000415934937235334
HISDEG-PWY: L-histidine degradation I	2-hydroxydecanoate	424	-0.7947	0.1717	3.71e-06	0.000416237564206047
PWY-5367: petroselinate biosynthesis	sedoheptulose	443	0.6862	0.1483	3.71e-06	0.000416237564206047
TRNA-CHARGING-PWY: tRNA charging	caproate (6:0)	417	0.3533	0.0764	3.71e-06	0.000416237564206047
PWY-6859: <i>all-trans</i>-farnesol biosynthesis	homocitrulline	412	-0.5948	0.1286	3.73e-06	0.000417932604368533
PWY-7663: gondoate biosynthesis (anaerobic)	dimethylarginine (ADMA + SDMA)	406	0.4405	0.0952	3.73e-06	0.000417932604368533
P108-PWY: pyruvate fermentation to propanoate I	xylose	395	-0.4674	0.1010	3.74e-06	0.000418778458289721
GLYCOGENSYNTH-PWY: glycogen biosynthesis I (from ADP-D-Glucose)	N-acetyltyrosine	465	0.7259	0.1569	3.75e-06	0.000419074318533824
HSERMETANA-PWY: L-methionine biosynthesis III	7-methylguanine	459	-0.616	0.1332	3.75e-06	0.000419074318533824
PWY-5367: petroselinate biosynthesis	N-acetylalanine	444	0.8658	0.1872	3.75e-06	0.000419074318533824
NAGLIPASYN-PWY: lipid IV<sub>A</sub> biosynthesis	10-heptadecenoate (17:1n7)	444	0.6667	0.1442	3.76e-06	0.000419642938423461
PWY0-41: allantoin degradation IV (anaerobic)	pyridoxine (Vitamin B6)	258	0.8219	0.1778	3.76e-06	0.000419642938423461
PWY-1269: CMP-3-deoxy-D-<I>manno</I>-octulosonate biosynthesis	N-acetyltyrosine	466	-0.7292	0.1578	3.79e-06	0.000422715049471687
PWY-5104: L-isoleucine biosynthesis IV	N6-carboxyethyllysine	414	-0.5087	0.1101	3.8e-06	0.000423277810611947
PWY-621: sucrose degradation III (sucrose invertase)	N-acetyltyrosine	467	0.7205	0.1559	3.8e-06	0.000423277810611947
ARO-PWY: chorismate biosynthesis I	N-acetylmuramate	461	0.6736	0.1458	3.81e-06	0.000424115222909986
PWY-7221: guanosine ribonucleotides <i>de novo</i> biosynthesis	1-methyladenine	469	0.7445	0.1611	3.82e-06	0.000424951544827428
GLCMANNANAUT-PWY: superpathway of <i>N</i>-acetylglucosamine, <i>N</i>-acetylmannosamine and <i>N</i>-acetylneuraminate degradation	glycylvaline	463	0.8625	0.1867	3.86e-06	0.000428564259653891
PWY-7184: pyrimidine deoxyribonucleotides <i>de novo</i> biosynthesis I	N6,N6,N6-trimethyllysine	448	-0.5029	0.1089	3.86e-06	0.000428564259653891
PWY0-1319: CDP-diacylglycerol biosynthesis II	isoleucylglycine	465	0.7507	0.1625	3.86e-06	0.000428564259653891
PWY-5667: CDP-diacylglycerol biosynthesis I	isoleucylglycine	465	0.7505	0.1625	3.88e-06	0.000430505069469832
MET-SAM-PWY: superpathway of <i>S</i>-adenosyl-L-methionine biosynthesis	mevalonate	405	-0.5138	0.1113	3.89e-06	0.000431334531259989
PWY-5686: UMP biosynthesis I	glucuronate	454	0.5987	0.1297	3.9e-06	0.000432162917224219
ARGININE-SYN4-PWY: L-ornithine biosynthesis II	N-acetylmuramate	461	-0.6921	0.1499	3.91e-06	0.000432695497245445
PWY-6545: pyrimidine deoxyribonucleotides <i>de novo</i> biosynthesis III	3-hydroxypyridine	467	0.7126	0.1544	3.91e-06	0.000432695497245445
PWY-621: sucrose degradation III (sucrose invertase)	phenylalanine	463	1.348	0.2921	3.92e-06	0.000432695497245445
PWY-841: superpathway of purine nucleotides <i>de novo</i> biosynthesis I	ursodeoxycholate sulfate (1)	197	-0.3596	0.0779	3.92e-06	0.000432695497245445
TRNA-CHARGING-PWY: tRNA charging	3-aminoisobutyrate	230	-0.5815	0.1260	3.92e-06	0.000432695497245445
TRNA-CHARGING-PWY: tRNA charging	bilirubin	413	-0.525	0.1137	3.92e-06	0.000432695497245445
ASPASN-PWY: superpathway of L-aspartate and L-asparagine biosynthesis	docosapentaenoate (DPA; 22:5n3)	446	0.3456	0.0749	3.96e-06	0.000436828568423729
GLUDEG-I-PWY: GABA shunt	glucose	443	-0.531	0.1151	3.97e-06	0.000437649134307393
PWY-5104: L-isoleucine biosynthesis IV	N-acetyl-beta-alanine	175	-0.8616	0.1868	3.98e-06	0.00043846864207902
PWY-6507: 4-deoxy-L-<i>threo</i>-hex-4-enopyranuronate degradation	1-methyladenine	469	0.7736	0.1677	3.99e-06	0.000439287093783932
PWY-6305: putrescine biosynthesis IV	pimelate (heptanedioate)	298	0.8091	0.1755	4e-06	0.000440104491462179
PWY-6151: <i>S</i>-adenosyl-L-methionine cycle I	xanthine	462	0.8289	0.1798	4.01e-06	0.000440920837148563
HOMOSER-METSYN-PWY: L-methionine biosynthesis I	p-cresol sulfate	461	-0.4795	0.1040	4.02e-06	0.000441168713305696
P108-PWY: pyruvate fermentation to propanoate I	beta-alanine	437	-0.5779	0.1254	4.02e-06	0.000441168713305696
PWY-7199: pyrimidine deoxyribonucleosides salvage	taurodeoxycholate	273	-0.5134	0.1114	4.02e-06	0.000441168713305696
P42-PWY: incomplete reductive TCA cycle	N6-carboxymethyllysine	392	-0.5306	0.1151	4.04e-06	0.000443079010265194
P108-PWY: pyruvate fermentation to propanoate I	6-hydroxynicotinate	443	-0.5572	0.1209	4.05e-06	0.000443606284411073
PWY-6163: chorismate biosynthesis from 3-dehydroquinate	N2-acetyllysine	467	0.7536	0.1635	4.05e-06	0.000443606284411073
PWY-6305: putrescine biosynthesis IV	ursodeoxycholate sulfate (1)	195	-0.3526	0.0765	4.06e-06	0.000444416726053412
PWY-6123: inosine-5'-phosphate biosynthesis I	pantothenate (Vitamin B5)	459	0.638	0.1385	4.07e-06	0.000445226129998385
GLUDEG-I-PWY: GABA shunt	anserine	422	-0.5236	0.1137	4.08e-06	0.000446034498237735
GALACTUROCAT-PWY: D-galacturonate degradation I	nicotinate	462	0.6941	0.1507	4.09e-06	0.000446556310820244
HSERMETANA-PWY: L-methionine biosynthesis III	tyramine	448	-0.3394	0.0737	4.09e-06	0.000446556310820244
P42-PWY: incomplete reductive TCA cycle	palmitoyl ethanolamide	464	-0.5811	0.1262	4.1e-06	0.000447362281048393
PWY-5198: factor 420 biosynthesis	nicotinate	215	-1.023	0.2222	4.13e-06	0.000450348084994314
METSYN-PWY: superpathway of L-homoserine and L-methionine biosynthesis	dimethylarginine (ADMA + SDMA)	406	-0.44	0.0956	4.14e-06	0.000451150608975887
PWY-5104: L-isoleucine biosynthesis IV	7-methylurate	254	-0.3855	0.0837	4.15e-06	0.000451376741287265
PWY66-399: gluconeogenesis III	N6,N6,N6-trimethyllysine	448	-0.5236	0.1137	4.15e-06	0.000451376741287265
PYRIDNUCSYN-PWY: NAD <i>de novo</i> biosynthesis I (from aspartate)	sphinganine	450	-0.4573	0.0993	4.15e-06	0.000451376741287265
FASYN-ELONG-PWY: fatty acid elongation -- saturated	2'-deoxycytidine	442	-0.5323	0.1157	4.17e-06	0.000452975379490462
PWY-724: superpathway of L-lysine, L-threonine and L-methionine biosynthesis II	N-acetylglutamate	466	0.8699	0.1890	4.17e-06	0.000452975379490462
PWY-5100: pyruvate fermentation to acetate and lactate II	saccharopine	386	0.4716	0.1025	4.18e-06	0.000453773175112197
PWY-6151: <i>S</i>-adenosyl-L-methionine cycle I	gamma-glutamylmethionine	458	0.6925	0.1505	4.2e-06	0.00045565485016051
PWY-6122: 5-aminoimidazole ribonucleotide biosynthesis II	4-ureidobutyrate	462	0.6448	0.1402	4.21e-06	0.000455871416153932
PWY-6277: superpathway of 5-aminoimidazole ribonucleotide biosynthesis	4-ureidobutyrate	462	0.6448	0.1402	4.21e-06	0.000455871416153932
TCA-GLYOX-BYPASS: superpathway of glyoxylate bypass and TCA	10-heptadecenoate (17:1n7)	400	0.6681	0.1452	4.21e-06	0.000455871416153932
PWY-5667: CDP-diacylglycerol biosynthesis I	skatol	233	-0.5975	0.1299	4.22e-06	0.000456302087163579
PWY-5347: superpathway of L-methionine biosynthesis (transsulfuration)	3-(4-hydroxyphenyl)propionate	444	-0.3598	0.0782	4.23e-06	0.000456302087163579
PWY-5855: ubiquinol-7 biosynthesis (prokaryotic)	pyridoxine (Vitamin B6)	357	0.6562	0.1427	4.23e-06	0.000456302087163579
PWY-5856: ubiquinol-9 biosynthesis (prokaryotic)	pyridoxine (Vitamin B6)	357	0.6562	0.1427	4.23e-06	0.000456302087163579
PWY-5857: ubiquinol-10 biosynthesis (prokaryotic)	pyridoxine (Vitamin B6)	357	0.6562	0.1427	4.23e-06	0.000456302087163579
PWY-6708: ubiquinol-8 biosynthesis (prokaryotic)	pyridoxine (Vitamin B6)	357	0.6562	0.1427	4.23e-06	0.000456302087163579
PWY-5189: tetrapyrrole biosynthesis II (from glycine)	glycerate	467	-0.6844	0.1488	4.24e-06	0.000456804042720814
PWY-621: sucrose degradation III (sucrose invertase)	ribose	361	0.6975	0.1517	4.24e-06	0.000456804042720814
PWY0-1319: CDP-diacylglycerol biosynthesis II	skatol	233	-0.5972	0.1299	4.26e-06	0.000458380745044971
PWY0-1319: CDP-diacylglycerol biosynthesis II	histidine	464	0.8142	0.1771	4.26e-06	0.000458380745044971
PWY-5667: CDP-diacylglycerol biosynthesis I	histidine	464	0.8141	0.1771	4.27e-06	0.000459167607815932
GLCMANNANAUT-PWY: superpathway of <i>N</i>-acetylglucosamine, <i>N</i>-acetylmannosamine and <i>N</i>-acetylneuraminate degradation	tryptophan	461	0.9693	0.2109	4.29e-06	0.000460738365930685
PWY-5100: pyruvate fermentation to acetate and lactate II	threonine	463	-0.9609	0.2090	4.29e-06	0.000460738365930685
3-HYDROXYPHENYLACETATE-DEGRADATION-PWY: 4-hydroxyphenylacetate degradation	N6-dimethylallyladenine	67	-0.8863	0.1928	4.3e-06	0.000461232546066429
METHANOGENESIS-PWY: methanogenesis from H<SUB>2</SUB> and CO<SUB>2</SUB>	N-acetylputrescine	204	-0.6035	0.1313	4.3e-06	0.000461232546066429
PWY-7187: pyrimidine deoxyribonucleotides <i>de novo</i> biosynthesis II	mevalonate	405	-0.4938	0.1074	4.31e-06	0.000462015151550768
BRANCHED-CHAIN-AA-SYN-PWY: superpathway of branched chain amino acid biosynthesis	phytosphingosine	462	-0.5954	0.1296	4.33e-06	0.000463577420393564
KETOGLUCONMET-PWY: ketogluconate metabolism	galacturonate	356	-0.5091	0.1108	4.33e-06	0.000463577420393564
METSYN-PWY: superpathway of L-homoserine and L-methionine biosynthesis	dihomolinolenate (20:3n3 or 3n6)	453	-0.4313	0.0939	4.34e-06	0.000464357087436587
METSYN-PWY: superpathway of L-homoserine and L-methionine biosynthesis	3-(4-hydroxyphenyl)propionate	444	-0.3637	0.0792	4.35e-06	0.000464844887007086
PWY-5121: superpathway of geranylgeranyl diphosphate biosynthesis II (via MEP)	glucose	454	-0.5182	0.1128	4.35e-06	0.000464844887007086
PWY-5667: CDP-diacylglycerol biosynthesis I	methylpalmitate (15 or 2)	440	-0.5143	0.1120	4.37e-06	0.000466398741849179
PWY-6386: UDP-<i>N</i>-acetylmuramoyl-pentapeptide biosynthesis II (lysine-containing)	nicotinate	463	0.6345	0.1381	4.37e-06	0.000466398741849179
PWY-5083: NAD/NADH phosphorylation and dephosphorylation	phenethylamine	407	0.5458	0.1189	4.39e-06	0.000467948719324229
PWY-5100: pyruvate fermentation to acetate and lactate II	suberate (octanedioate)	468	0.8694	0.1893	4.39e-06	0.000467948719324229
PWY-5121: superpathway of geranylgeranyl diphosphate biosynthesis II (via MEP)	sitostanol	407	0.6163	0.1342	4.4e-06	0.000468430219791178
PWY0-1319: CDP-diacylglycerol biosynthesis II	methylpalmitate (15 or 2)	440	-0.514	0.1119	4.4e-06	0.000468430219791178
PWY-7196: superpathway of pyrimidine ribonucleosides salvage	pyridoxine (Vitamin B6)	459	-0.6412	0.1397	4.41e-06	0.000468910521750431
PWY-841: superpathway of purine nucleotides <i>de novo</i> biosynthesis I	linoleoyl ethanolamide	449	-0.4214	0.0918	4.41e-06	0.000468910521750431
PWY66-398: TCA cycle III (animals)	suberate (octanedioate)	383	1.0086	0.2197	4.42e-06	0.000469681538644928
METHANOGENESIS-PWY: methanogenesis from H<SUB>2</SUB> and CO<SUB>2</SUB>	ferulate	199	-0.673	0.1466	4.44e-06	0.000471220699079036
PWY-6151: <i>S</i>-adenosyl-L-methionine cycle I	3-hydroxyphenylacetate	354	0.5764	0.1256	4.44e-06	0.000471220699079036
PWY-5100: pyruvate fermentation to acetate and lactate II	palmitoyl ethanolamide	465	-0.5606	0.1221	4.45e-06	0.000471696049134833
PWY-5667: CDP-diacylglycerol biosynthesis I	dihydroferulic acid	453	0.4283	0.0933	4.45e-06	0.000471696049134833
PWY-621: sucrose degradation III (sucrose invertase)	N-acetylmethionine	462	0.5549	0.1209	4.46e-06	0.000472462949096995
PWY0-1319: CDP-diacylglycerol biosynthesis II	dihydroferulic acid	453	0.4282	0.0933	4.49e-06	0.000475346254001089
HOMOSER-METSYN-PWY: L-methionine biosynthesis I	coprostanol	430	0.726	0.1583	4.51e-06	0.000476872688944283
PWY-3841: folate transformations II	glucose	455	0.5105	0.1113	4.51e-06	0.000476872688944283
METSYN-PWY: superpathway of L-homoserine and L-methionine biosynthesis	mevalonate	405	-0.5149	0.1123	4.53e-06	0.000478395350253502
PWY-6859: <i>all-trans</i>-farnesol biosynthesis	nicotinate	412	-0.695	0.1516	4.53e-06	0.000478395350253502
PWY-6270: isoprene biosynthesis I	indolepropionate	449	-0.5235	0.1142	4.55e-06	0.000480210678249765
1CMET2-PWY: <i>N</i><sup>10</sup>-formyl-tetrahydrofolate biosynthesis	1-methylurate	300	0.3045	0.0664	4.57e-06	0.000481726403123117
PWY-5675: nitrate reduction V (assimilatory)	imidazole propionate	84	0.6251	0.1364	4.57e-06	0.000481726403123117
ANAGLYCOLYSIS-PWY: glycolysis III (from glucose)	indolepropionate	449	0.5137	0.1121	4.59e-06	0.00048323839238372
PWY-5104: L-isoleucine biosynthesis IV	glycylisoleucine	462	-0.785	0.1713	4.59e-06	0.00048323839238372
PWYG-321: mycolate biosynthesis	2'-deoxycytidine	442	-0.5281	0.1153	4.61e-06	0.000485045149147156
PWY-821: superpathway of sulfur amino acid biosynthesis (<i>Saccharomyces cerevisiae</i>)	glycerate	452	-0.6944	0.1516	4.62e-06	0.000485798171017282
PWY-2941: L-lysine biosynthesis II	N-acetylputrescine	458	-0.3459	0.0755	4.63e-06	0.000486550266661245
GLCMANNANAUT-PWY: superpathway of <i>N</i>-acetylglucosamine, <i>N</i>-acetylmannosamine and <i>N</i>-acetylneuraminate degradation	biotin	443	-0.7426	0.1621	4.65e-06	0.00048835165640282
PWY-6167: flavin biosynthesis II (archaea)	nicotinate ribonucleoside	190	-0.9656	0.2109	4.66e-06	0.000489101259616395
ASPASN-PWY: superpathway of L-aspartate and L-asparagine biosynthesis	N-formylmethionine	463	0.6819	0.1489	4.68e-06	0.000490597706767911
PWY0-162: superpathway of pyrimidine ribonucleotides <i>de novo</i> biosynthesis	serine	463	-1.1787	0.2574	4.68e-06	0.000490597706767911
GALACT-GLUCUROCAT-PWY: superpathway of hexuronide and hexuronate degradation	mannose	446	0.641	0.1400	4.69e-06	0.000491344554089391
GLYCOGENSYNTH-PWY: glycogen biosynthesis I (from ADP-D-Glucose)	5-oxoproline	462	0.6071	0.1326	4.71e-06	0.000492835504651562
P108-PWY: pyruvate fermentation to propanoate I	mevalonate	393	-0.5083	0.1110	4.71e-06	0.000492835504651562
PANTO-PWY: phosphopantothenate biosynthesis I	glucose	454	0.4892	0.1069	4.76e-06	0.000497458047422942
PWY-6305: putrescine biosynthesis IV	1-methylurate	298	-0.3053	0.0667	4.76e-06	0.000497458047422942
PRPP-PWY: superpathway of histidine, purine, and pyrimidine biosynthesis	pimelate (heptanedioate)	301	0.7407	0.1620	4.81e-06	0.000502069295037886
PWY-7187: pyrimidine deoxyribonucleotides <i>de novo</i> biosynthesis II	pimelate (heptanedioate)	302	0.7378	0.1614	4.81e-06	0.000502069295037886
GLYCOGENSYNTH-PWY: glycogen biosynthesis I (from ADP-D-Glucose)	pantothenate (Vitamin B5)	458	0.6326	0.1384	4.84e-06	0.000504584230043517
PWY0-162: superpathway of pyrimidine ribonucleotides <i>de novo</i> biosynthesis	oleoyl ethanolamide	444	-0.4385	0.0959	4.84e-06	0.000504584230043517
GLCMANNANAUT-PWY: superpathway of <i>N</i>-acetylglucosamine, <i>N</i>-acetylmannosamine and <i>N</i>-acetylneuraminate degradation	N-acetylputrescine	458	0.3369	0.0737	4.87e-06	0.000507093034799287
PWY-7242: D-fructuronate degradation	N-acetylaspartate (NAA)	465	0.5414	0.1185	4.87e-06	0.000507093034799287
PWY0-162: superpathway of pyrimidine ribonucleotides <i>de novo</i> biosynthesis	methionine	461	-1.0877	0.2380	4.88e-06	0.000507824833004709
PWY-621: sucrose degradation III (sucrose invertase)	isoleucine	466	1.3103	0.2868	4.9e-06	0.000509595731691988
PWY-3841: folate transformations II	dodecanedioate (C12)	459	-0.4352	0.0953	4.91e-06	0.000510325117310242
P42-PWY: incomplete reductive TCA cycle	beta-guanidinopropanoate	385	-0.4048	0.0886	4.92e-06	0.000511053616137471
PWY-5104: L-isoleucine biosynthesis IV	glycylvaline	463	-0.8418	0.1843	4.94e-06	0.000512819325590732
GLYCOLYSIS-TCA-GLYOX-BYPASS: superpathway of glycolysis, pyruvate dehydrogenase, TCA, and glyoxylate bypass	sedoheptulose	396	-0.6536	0.1431	4.96e-06	0.000514270643991837
PWY-5100: pyruvate fermentation to acetate and lactate II	N-acetyl-cadaverine	404	-0.2519	0.0552	4.96e-06	0.000514270643991837
NAD-BIOSYNTHESIS-II: NAD salvage pathway III (to nicotinamide riboside)	nicotinate	460	-0.6657	0.1458	4.97e-06	0.000514994983011916
ANAGLYCOLYSIS-PWY: glycolysis III (from glucose)	glucose	455	0.5136	0.1125	4.98e-06	0.000515718444045304
GLUCOSE1PMETAB-PWY: glucose and glucose-1-phosphate degradation	10-heptadecenoate (17:1n7)	414	0.6701	0.1468	5e-06	0.000517162738529634
HSERMETANA-PWY: L-methionine biosynthesis III	6-hydroxynicotinate	453	-0.5411	0.1185	5e-06	0.000517162738529634
PWY-5103: L-isoleucine biosynthesis III	2-oxo-1-pyrrolidinepropionate	460	0.9187	0.2013	5.01e-06	0.000517883575159744
PWY-4702: phytate degradation I	asparagine	423	-0.4649	0.1019	5.04e-06	0.00052066968972392
PWY-5103: L-isoleucine biosynthesis III	palmitoyl ethanolamide	464	-0.5821	0.1276	5.06e-06	0.000522104515808917
PWY-6703: preQ<sub>0</sub> biosynthesis	homocitrulline	464	0.5605	0.1229	5.06e-06	0.000522104515808917
PWY-621: sucrose degradation III (sucrose invertase)	gamma-glutamyl-epsilon-lysine	458	0.7047	0.1545	5.07e-06	0.000522820629974453
PWY-6122: 5-aminoimidazole ribonucleotide biosynthesis II	ribitol	438	0.6218	0.1363	5.08e-06	0.000523220307146336
PWY-6277: superpathway of 5-aminoimidazole ribonucleotide biosynthesis	ribitol	438	0.6218	0.1363	5.08e-06	0.000523220307146336
PWY-5667: CDP-diacylglycerol biosynthesis I	serine	463	1.1139	0.2442	5.09e-06	0.000523934454966188
PWY-5973: <i>cis</i>-vaccenate biosynthesis	mannose	447	0.6287	0.1379	5.11e-06	0.00052536017245492
PWY0-1319: CDP-diacylglycerol biosynthesis II	serine	463	1.1139	0.2443	5.11e-06	0.00052536017245492
PWY-7184: pyrimidine deoxyribonucleotides <i>de novo</i> biosynthesis I	gamma-glutamyl-epsilon-lysine	458	-0.7216	0.1583	5.13e-06	0.000526782462738149
RHAMCAT-PWY: L-rhamnose degradation I	4-acetamidobutanoate	460	0.5019	0.1101	5.13e-06	0.000526782462738149
PWY-5667: CDP-diacylglycerol biosynthesis I	azelate (nonanedioate; C9)	463	-0.5083	0.1115	5.14e-06	0.000527492326537167
PWY0-1061: superpathway of L-alanine biosynthesis	pyridoxine (Vitamin B6)	458	0.575	0.1261	5.15e-06	0.000528201338158754
PWY0-1319: CDP-diacylglycerol biosynthesis II	azelate (nonanedioate; C9)	463	-0.5084	0.1115	5.16e-06	0.000528909499136524
HSERMETANA-PWY: L-methionine biosynthesis III	phenethylamine	447	-0.5532	0.1214	5.17e-06	0.000529616811000412
PWY-5973: <i>cis</i>-vaccenate biosynthesis	coprostanol	431	-0.682	0.1497	5.18e-06	0.000530323275276687
PWY-6151: <i>S</i>-adenosyl-L-methionine cycle I	guanine	458	0.5912	0.1297	5.19e-06	0.000530711102408673
PWY-6737: starch degradation V	pseudouridine	467	0.7189	0.1578	5.19e-06	0.000530711102408673
P42-PWY: incomplete reductive TCA cycle	docosahexaenoate (DHA; 22:6n3)	449	-0.3595	0.0789	5.2e-06	0.000531098002279136
PWY-4981: L-proline biosynthesis II (from arginine)	threonate	452	-0.5432	0.1192	5.2e-06	0.000531098002279136
PWY-5198: factor 420 biosynthesis	dimethylarginine (ADMA + SDMA)	182	-0.6473	0.1421	5.21e-06	0.000531801471625505
PWY-5667: CDP-diacylglycerol biosynthesis I	7-methylguanine	462	0.574	0.1260	5.22e-06	0.000532504101008476
GLYCOLYSIS-TCA-GLYOX-BYPASS: superpathway of glycolysis, pyruvate dehydrogenase, TCA, and glyoxylate bypass	gluconate	358	0.3931	0.0863	5.24e-06	0.000533906845894694
P42-PWY: incomplete reductive TCA cycle	N6,N6,N6-trimethyllysine	447	-0.5148	0.1130	5.24e-06	0.000533906845894694
PWY-5973: <i>cis</i>-vaccenate biosynthesis	citrate	467	0.5982	0.1313	5.25e-06	0.000534606964394221
ANAGLYCOLYSIS-PWY: glycolysis III (from glucose)	glycylisoleucine	463	0.7831	0.1720	5.29e-06	0.00053803887440828
RHAMCAT-PWY: L-rhamnose degradation I	ornithine	457	0.5713	0.1255	5.29e-06	0.00053803887440828
P42-PWY: incomplete reductive TCA cycle	N-acetyl-beta-alanine	175	-0.8443	0.1855	5.3e-06	0.000538735285362292
PWY-724: superpathway of L-lysine, L-threonine and L-methionine biosynthesis II	2'-deoxyadenosine	436	0.4674	0.1027	5.31e-06	0.000539430868241448
PWY0-1319: CDP-diacylglycerol biosynthesis II	7-methylguanine	462	0.5734	0.1260	5.33e-06	0.00054114089825212
GLUCUROCAT-PWY: superpathway of &beta;-D-glucuronosides degradation	N-acetylarginine	467	0.6914	0.1519	5.35e-06	0.000542848897348291
P108-PWY: pyruvate fermentation to propanoate I	1-methyl-beta-carboline-3-carboxylic acid	385	0.2743	0.0603	5.36e-06	0.000543540800488204
METHANOGENESIS-PWY: methanogenesis from H<SUB>2</SUB> and CO<SUB>2</SUB>	azelate (nonanedioate; C9)	204	0.8712	0.1915	5.38e-06	0.000544599324762339
PWY-6270: isoprene biosynthesis I	octadecanedioate (C18)	416	0.6203	0.1363	5.38e-06	0.000544599324762339
SALVADEHYPOX-PWY: adenosine nucleotides degradation II	coprostanol	429	0.6535	0.1436	5.38e-06	0.000544599324762339
PWY-5695: inosine 5'-phosphate degradation	homocitrulline	464	0.5891	0.1295	5.39e-06	0.00054528855292299
PWY-7219: adenosine ribonucleotides <i>de novo</i> biosynthesis	phenethylamine	450	-0.521	0.1145	5.4e-06	0.000545976965429013
PWY-5173: superpathway of acetyl-CoA biosynthesis	chenodeoxycholate	78	0.7498	0.1649	5.41e-06	0.000546664563727459
PWY-7219: adenosine ribonucleotides <i>de novo</i> biosynthesis	7-ketodeoxycholate	345	-0.3286	0.0723	5.42e-06	0.00054735134926196
PWY-5863: superpathway of phylloquinol biosynthesis	10-heptadecenoate (17:1n7)	429	0.6816	0.1499	5.45e-06	0.000549731168840343
PWY-6387: UDP-<i>N</i>-acetylmuramoyl-pentapeptide biosynthesis I (<i>meso</i>-diaminopimelate containing)	eriodictyol	67	-0.102	0.0224	5.45e-06	0.000549731168840343
PWY0-162: superpathway of pyrimidine ribonucleotides <i>de novo</i> biosynthesis	tryptophan	462	-0.9543	0.2099	5.46e-06	0.000550414929618669
GLUCUROCAT-PWY: superpathway of &beta;-D-glucuronosides degradation	hypoxanthine	457	0.625	0.1375	5.47e-06	0.000551097884075322
PWY-7560: methylerythritol phosphate pathway II	octadecanedioate (C18)	416	0.618	0.1360	5.49e-06	0.000552786931507336
RHAMCAT-PWY: L-rhamnose degradation I	phenylalanine	461	1.4147	0.3113	5.5e-06	0.000553467684603093
P108-PWY: pyruvate fermentation to propanoate I	uridine	438	-0.5225	0.1150	5.51e-06	0.000553821667143619
PWY-5067: glycogen biosynthesis II (from UDP-D-Glucose)	diethanolamine	56	0.7861	0.1730	5.51e-06	0.000553821667143619
PWY-5100: pyruvate fermentation to acetate and lactate II	phenethylamine	450	-0.523	0.1151	5.52e-06	0.00055450061130644
BRANCHED-CHAIN-AA-SYN-PWY: superpathway of branched chain amino acid biosynthesis	palmitoylcarnitine (C16)	341	-0.4609	0.1014	5.54e-06	0.000556182697537285
PWY-6121: 5-aminoimidazole ribonucleotide biosynthesis I	3-phenylpropionate (hydrocinnamate)	437	0.4716	0.1038	5.55e-06	0.000556532662497982
PYRIDNUCSYN-PWY: NAD <i>de novo</i> biosynthesis I (from aspartate)	dihomolinoleate (20:2n6)	459	-0.5547	0.1221	5.55e-06	0.000556532662497982
PWY-7184: pyrimidine deoxyribonucleotides <i>de novo</i> biosynthesis I	methionine	461	-1.084	0.2386	5.56e-06	0.000557208423803321
ASPASN-PWY: superpathway of L-aspartate and L-asparagine biosynthesis	glycylisoleucine	463	0.8062	0.1775	5.57e-06	0.000557883392891421
PWY-5121: superpathway of geranylgeranyl diphosphate biosynthesis II (via MEP)	1,3,7-trimethylurate	433	0.3374	0.0743	5.58e-06	0.000557903905184825
PWY-7111: pyruvate fermentation to isobutanol (engineered)	glycerophosphoglycerol	433	0.6331	0.1394	5.58e-06	0.000557903905184825
PWY-7221: guanosine ribonucleotides <i>de novo</i> biosynthesis	pyridoxamine	468	1.0809	0.2380	5.58e-06	0.000557903905184825
ASPASN-PWY: superpathway of L-aspartate and L-asparagine biosynthesis	arachidonate (20:4n6)	458	0.4725	0.1041	5.6e-06	0.000559249085527218
PWY-7242: D-fructuronate degradation	histidine	463	0.7979	0.1757	5.6e-06	0.000559249085527218
PWY-5104: L-isoleucine biosynthesis IV	12,13-DiHOME	411	-0.6034	0.1329	5.61e-06	0.000559920497094143
PWY-4702: phytate degradation I	methionine	436	-1.0888	0.2398	5.63e-06	0.000561588617864201
PWY-5198: factor 420 biosynthesis	indolepropionate	206	-0.731	0.1610	5.64e-06	0.000561930033871416
PWY-6545: pyrimidine deoxyribonucleotides <i>de novo</i> biosynthesis III	N-acetylputrescine	458	-0.3369	0.0742	5.64e-06	0.000561930033871416
HOMOSER-METSYN-PWY: L-methionine biosynthesis I	3-(3-hydroxyphenyl)propionate	454	-0.2887	0.0636	5.65e-06	0.000562598318052203
ASPASN-PWY: superpathway of L-aspartate and L-asparagine biosynthesis	glutamine	463	0.9522	0.2098	5.68e-06	0.000565256162400632
PWY-5347: superpathway of L-methionine biosynthesis (transsulfuration)	sphinganine	451	-0.4595	0.1013	5.69e-06	0.000565921732555289
ANAGLYCOLYSIS-PWY: glycolysis III (from glucose)	glycylvaline	464	0.8385	0.1848	5.7e-06	0.000566257117568657
THRESYN-PWY: superpathway of L-threonine biosynthesis	10-heptadecenoate (17:1n7)	465	-0.648	0.1428	5.7e-06	0.000566257117568657
COBALSYN-PWY: superpathway of adenosylcobalamin salvage from cobinamide I	N-acetylvaline	460	0.6525	0.1438	5.72e-06	0.000567584003248718
PWY-5100: pyruvate fermentation to acetate and lactate II	glycocholenate sulfate*	272	-0.5145	0.1134	5.72e-06	0.000567584003248718
RHAMCAT-PWY: L-rhamnose degradation I	1-palmitoyl-2-linoleoyl-digalactosylglycerol (16:0/18:2)*	332	0.647	0.1426	5.73e-06	0.000568246290935807
PWY-4702: phytate degradation I	p-cresol sulfate	437	-0.4544	0.1002	5.75e-06	0.000569898938897099
P42-PWY: incomplete reductive TCA cycle	N-acetylhistamine	245	-0.3153	0.0696	5.81e-06	0.000575511886833165
PWY-5695: inosine 5'-phosphate degradation	N6-carboxymethyllysine	392	0.5699	0.1257	5.83e-06	0.000577158410291665
ENTBACSYN-PWY: enterobactin biosynthesis	genistein	52	0.3369	0.0743	5.85e-06	0.000578803026948244
PWY-5973: <i>cis</i>-vaccenate biosynthesis	pantothenate (Vitamin B5)	460	0.646	0.1426	5.87e-06	0.000580426888852642
PWY-5667: CDP-diacylglycerol biosynthesis I	octadecanedioate (C18)	416	-0.5628	0.1242	5.88e-06	0.000580426888852642
PWY-7254: TCA cycle VII (acetate-producers)	sedoheptulose	399	-0.6172	0.1362	5.88e-06	0.000580426888852642
PWY0-1319: CDP-diacylglycerol biosynthesis II	octadecanedioate (C18)	416	-0.5629	0.1242	5.88e-06	0.000580426888852642
PWY66-399: gluconeogenesis III	maltose	449	-0.4148	0.0916	5.89e-06	0.000581078320030038
HSERMETANA-PWY: L-methionine biosynthesis III	threonine	460	-0.9918	0.2189	5.9e-06	0.000581728999411499
PWY-5484: glycolysis II (from fructose 6-phosphate)	FAD	168	-1.3388	0.2956	5.93e-06	0.000584349753774183
PWY-6163: chorismate biosynthesis from 3-dehydroquinate	phenethylamine	450	-0.5416	0.1196	5.95e-06	0.00058598264231737
NAD-BIOSYNTHESIS-II: NAD salvage pathway III (to nicotinamide riboside)	fructose	455	-0.5861	0.1295	5.98e-06	0.000588597927122663
PWY-7456: &beta;-(1,4)-mannan degradation	N-acetylhistamine	232	-0.3932	0.0869	6e-06	0.00059022648984522
FAO-PWY: fatty acid &beta;-oxidation I	N-methylalanine	446	-0.6582	0.1454	6.01e-06	0.000590870033687715
NONMEVIPP-PWY: methylerythritol phosphate pathway I	1-methyladenine	470	0.7534	0.1665	6.04e-06	0.000593136917019284
PWY-4702: phytate degradation I	gamma-glutamylmethionine	434	-0.6966	0.1539	6.04e-06	0.000593136917019284
PWY-6151: <i>S</i>-adenosyl-L-methionine cycle I	nicotinate ribonucleoside	466	0.5673	0.1254	6.05e-06	0.000593777680242192
PWY-7323: superpathway of GDP-mannose-derived O-antigen building blocks biosynthesis	1-linoleoylglycerol (18:2)	404	0.3204	0.0708	6.06e-06	0.000594417707801239
P108-PWY: pyruvate fermentation to propanoate I	pentadecanoate (15:0)	349	0.8018	0.1772	6.08e-06	0.000596037325511166
PWY-4981: L-proline biosynthesis II (from arginine)	docosapentaenoate (DPA; 22:5n3)	445	-0.3431	0.0759	6.1e-06	0.000597655085861334
PWY-7323: superpathway of GDP-mannose-derived O-antigen building blocks biosynthesis	N-acetylputrescine	452	0.3456	0.0764	6.11e-06	0.000598291791077517
TRNA-CHARGING-PWY: tRNA charging	pimelate (heptanedioate)	301	0.7385	0.1633	6.13e-06	0.000599906407105654
PWY-7184: pyrimidine deoxyribonucleotides <i>de novo</i> biosynthesis I	saccharopine	386	0.491	0.1086	6.16e-06	0.000602152576585113
PWY-7234: inosine-5'-phosphate biosynthesis III	1-methyl-beta-carboline-3-carboxylic acid	389	0.2592	0.0573	6.16e-06	0.000602152576585113
PWY-6703: preQ<sub>0</sub> biosynthesis	12-hydroxystearate	363	-0.4812	0.1065	6.19e-06	0.000604334014046312
GALACTUROCAT-PWY: D-galacturonate degradation I	N-alpha-acetylornithine	465	0.6345	0.1404	6.2e-06	0.000604334014046312
PWY-5103: L-isoleucine biosynthesis III	palmitoylcarnitine (C16)	341	-0.4586	0.1015	6.2e-06	0.000604334014046312
PWY-7242: D-fructuronate degradation	maltose	448	0.3813	0.0844	6.2e-06	0.000604334014046312
PWY0-1338: polymyxin resistance	cytidine	296	-0.5353	0.1184	6.2e-06	0.000604334014046312
PWY-5100: pyruvate fermentation to acetate and lactate II	homocitrulline	464	-0.5392	0.1193	6.22e-06	0.000605592557264609
PYRIDNUCSYN-PWY: NAD <i>de novo</i> biosynthesis I (from aspartate)	D-urobilin	434	-0.4531	0.1003	6.22e-06	0.000605592557264609
PWY-5104: L-isoleucine biosynthesis IV	threonate	452	-0.5168	0.1144	6.25e-06	0.000607820748471084
PWY-7345: superpathway of anaerobic sucrose degradation	glycerophosphorylcholine (GPC)	56	0.873	0.1932	6.25e-06	0.000607820748471084
FASYN-ELONG-PWY: fatty acid elongation -- saturated	gluconate	408	0.3786	0.0838	6.29e-06	0.000611015280168335
PWY-5100: pyruvate fermentation to acetate and lactate II	glycylvaline	464	-0.804	0.1780	6.29e-06	0.000611015280168335
PWY-5104: L-isoleucine biosynthesis IV	trigonelline (N'-methylnicotinate)	449	-0.3119	0.0691	6.34e-06	0.000615172859884504
PYRIDNUCSYN-PWY: NAD <i>de novo</i> biosynthesis I (from aspartate)	12-hydroxystearate	362	0.523	0.1158	6.34e-06	0.000615172859884504
CALVIN-PWY: Calvin-Benson-Bassham cycle	3-phenylpropionate (hydrocinnamate)	437	0.469	0.1039	6.36e-06	0.000616763233616808
PWY-6305: putrescine biosynthesis IV	tryptophan	458	-0.9623	0.2132	6.38e-06	0.00061835180318152
METHANOGENESIS-PWY: methanogenesis from H<SUB>2</SUB> and CO<SUB>2</SUB>	N6,N6,N6-trimethyllysine	200	-0.7646	0.1694	6.41e-06	0.000620555436868739
PWY-621: sucrose degradation III (sucrose invertase)	indolepropionate	449	0.4878	0.1081	6.41e-06	0.000620555436868739
PWY-4702: phytate degradation I	glycylisoleucine	438	-0.7825	0.1734	6.43e-06	0.000622139160503697
FAO-PWY: fatty acid &beta;-oxidation I	3-(3-hydroxyphenyl)propionate	447	-0.2594	0.0575	6.44e-06	0.000622754082137878
ASPASN-PWY: superpathway of L-aspartate and L-asparagine biosynthesis	pyrraline	460	0.4225	0.0937	6.46e-06	0.000623981839747787
PWY0-1319: CDP-diacylglycerol biosynthesis II	N-alpha-acetylornithine	466	0.5955	0.1320	6.46e-06	0.000623981839747787
PWY-5667: CDP-diacylglycerol biosynthesis I	N-alpha-acetylornithine	466	0.5955	0.1320	6.47e-06	0.00062459467808019
PWY-5100: pyruvate fermentation to acetate and lactate II	pyrraline	460	-0.3986	0.0884	6.51e-06	0.000628101300369477
METSYN-PWY: superpathway of L-homoserine and L-methionine biosynthesis	glucose	455	-0.533	0.1182	6.53e-06	0.000628965509769193
PWY-5189: tetrapyrrole biosynthesis II (from glycine)	fructose	455	-0.5709	0.1266	6.53e-06	0.000628965509769193
PYRIDNUCSYN-PWY: NAD <i>de novo</i> biosynthesis I (from aspartate)	erythronate*	459	-0.6042	0.1340	6.53e-06	0.000628965509769193
PWY-621: sucrose degradation III (sucrose invertase)	homocitrulline	464	0.5381	0.1194	6.57e-06	0.000632461767370679
PWY-4702: phytate degradation I	N6,N6,N6-trimethyllysine	423	-0.4958	0.1100	6.6e-06	0.000634634639362556
PWY-6859: <i>all-trans</i>-farnesol biosynthesis	cytidine	387	-0.5004	0.1110	6.6e-06	0.000634634639362556
PWY-7663: gondoate biosynthesis (anaerobic)	threonate	453	0.5318	0.1180	6.61e-06	0.00063523872881629
FAO-PWY: fatty acid &beta;-oxidation I	indolepropionate	441	-0.4777	0.1060	6.62e-06	0.000635842139136293
PWY-841: superpathway of purine nucleotides <i>de novo</i> biosynthesis I	dihomolinoleate (20:2n6)	460	-0.5624	0.1248	6.63e-06	0.000636444871467173
PWY0-1261: anhydromuropeptides recycling I	pyridoxine (Vitamin B6)	457	0.569	0.1263	6.64e-06	0.000637046926950965
BRANCHED-CHAIN-AA-SYN-PWY: superpathway of branched chain amino acid biosynthesis	7-ketodeoxycholate	345	-0.378	0.0839	6.65e-06	0.000637290680082878
GALACT-GLUCUROCAT-PWY: superpathway of hexuronide and hexuronate degradation	leucylglycine	452	0.5923	0.1315	6.65e-06	0.000637290680082878
PWY4FS-7: phosphatidylglycerol biosynthesis I (plastidic)	2-oxo-1-pyrrolidinepropionate	454	-0.8926	0.1982	6.66e-06	0.000637419851210277
PWY4FS-8: phosphatidylglycerol biosynthesis II (non-plastidic)	2-oxo-1-pyrrolidinepropionate	454	-0.8926	0.1982	6.66e-06	0.000637419851210277
ECASYN-PWY: enterobacterial common antigen biosynthesis	10-heptadecenoate (17:1n7)	289	0.7573	0.1681	6.67e-06	0.000637419851210277
GLCMANNANAUT-PWY: superpathway of <i>N</i>-acetylglucosamine, <i>N</i>-acetylmannosamine and <i>N</i>-acetylneuraminate degradation	N-palmitoyl-sphingosine (d18:1/16:0)	464	0.5907	0.1311	6.67e-06	0.000637419851210277
GLYCOGENSYNTH-PWY: glycogen biosynthesis I (from ADP-D-Glucose)	riboflavin (Vitamin B2)	469	0.9789	0.2173	6.67e-06	0.000637419851210277
GLCMANNANAUT-PWY: superpathway of <i>N</i>-acetylglucosamine, <i>N</i>-acetylmannosamine and <i>N</i>-acetylneuraminate degradation	sebacate (decanedioate)	462	-0.7218	0.1603	6.68e-06	0.000637662234442501
PWY-6531: mannitol cycle	12-hydroxystearate	329	-0.5798	0.1287	6.68e-06	0.000637662234442501
GALACTUROCAT-PWY: D-galacturonate degradation I	cytosine	461	0.5097	0.1132	6.69e-06	0.000638260248654483
PWY-5837: 2-carboxy-1,4-naphthoquinol biosynthesis	betaine	426	0.7401	0.1644	6.7e-06	0.000638857595439889
PWY-6305: putrescine biosynthesis IV	mevalonate	402	-0.489	0.1086	6.71e-06	0.000639454275915439
PWY-5198: factor 420 biosynthesis	azelate (nonanedioate; C9)	214	0.8572	0.1904	6.72e-06	0.000640050291195365
ORNDEG-PWY: superpathway of ornithine degradation	5,6-dihydrothymine	73	0.3772	0.0838	6.74e-06	0.000641240330612855
PWY-4981: L-proline biosynthesis II (from arginine)	palmitoyl ethanolamide	464	-0.5882	0.1307	6.74e-06	0.000641240330612855
MET-SAM-PWY: superpathway of <i>S</i>-adenosyl-L-methionine biosynthesis	coprostanol	431	0.7111	0.1580	6.75e-06	0.000641834356966494
PWY-6531: mannitol cycle	xylose	370	0.5052	0.1122	6.76e-06	0.00064242772255667
GLCMANNANAUT-PWY: superpathway of <i>N</i>-acetylglucosamine, <i>N</i>-acetylmannosamine and <i>N</i>-acetylneuraminate degradation	trimethylamine N-oxide	464	0.6767	0.1503	6.77e-06	0.000642898144579964
PWY-5103: L-isoleucine biosynthesis III	3'-AMP	54	0.9555	0.2123	6.78e-06	0.000642898144579964
PWY-7242: D-fructuronate degradation	N6,N6,N6-trimethyllysine	447	0.4785	0.1063	6.78e-06	0.000642898144579964
PWY-7560: methylerythritol phosphate pathway II	galacturonate	461	-0.5078	0.1128	6.78e-06	0.000642898144579964
PWY-5505: L-glutamate and L-glutamine biosynthesis	lysine	415	-1.0043	0.2232	6.8e-06	0.000643956045156282
PWY-5855: ubiquinol-7 biosynthesis (prokaryotic)	gluconate	329	0.387	0.0860	6.81e-06	0.000643956045156282
PWY-5856: ubiquinol-9 biosynthesis (prokaryotic)	gluconate	329	0.387	0.0860	6.81e-06	0.000643956045156282
PWY-5857: ubiquinol-10 biosynthesis (prokaryotic)	gluconate	329	0.387	0.0860	6.81e-06	0.000643956045156282
PWY-6708: ubiquinol-8 biosynthesis (prokaryotic)	gluconate	329	0.387	0.0860	6.81e-06	0.000643956045156282
ASPASN-PWY: superpathway of L-aspartate and L-asparagine biosynthesis	galacturonate	461	0.5128	0.1140	6.84e-06	0.000646435116516431
BRANCHED-CHAIN-AA-SYN-PWY: superpathway of branched chain amino acid biosynthesis	2-oxo-1-pyrrolidinepropionate	460	0.9069	0.2016	6.85e-06	0.000647022330762747
DENOVOPURINE2-PWY: superpathway of purine nucleotides <i>de novo</i> biosynthesis II	deoxycholic acid sulfate	187	-0.2832	0.0630	6.86e-06	0.000647608896153542
PWY-2723: trehalose degradation V	phenethylamine	335	0.5805	0.1291	6.87e-06	0.000648194813763674
PWY-5100: pyruvate fermentation to acetate and lactate II	stachydrine	440	-0.3241	0.0721	6.88e-06	0.000648780084665626
TRNA-CHARGING-PWY: tRNA charging	5-hydroxyhexanoate	425	0.404	0.0899	6.95e-06	0.00065501955500873
ARO-PWY: chorismate biosynthesis I	1-methyladenine	470	0.7908	0.1760	6.98e-06	0.000657122077297594
ASPASN-PWY: superpathway of L-aspartate and L-asparagine biosynthesis	threonine	463	1.0016	0.2229	6.98e-06	0.000657122077297594
FAO-PWY: fatty acid &beta;-oxidation I	glycerate	462	-0.6525	0.1452	7.02e-06	0.000660523894849968
PWY66-422: D-galactose degradation V (Leloir pathway)	cytosine	462	0.5046	0.1123	7.03e-06	0.000661100769804977
PWY-5104: L-isoleucine biosynthesis IV	docosahexaenoate (DHA; 22:6n3)	449	-0.3512	0.0782	7.04e-06	0.000661162189962595
PYRIDNUCSYN-PWY: NAD <i>de novo</i> biosynthesis I (from aspartate)	6-hydroxynicotinate	455	-0.5316	0.1183	7.04e-06	0.000661162189962595
P164-PWY: purine nucleobases degradation I (anaerobic)	phenylacetate	450	0.9451	0.2104	7.05e-06	0.000661162189962595
PRPP-PWY: superpathway of histidine, purine, and pyrimidine biosynthesis	dodecanedioate (C12)	458	0.4261	0.0949	7.05e-06	0.000661162189962595
PWY-5103: L-isoleucine biosynthesis III	stachydrine	440	-0.3366	0.0749	7.05e-06	0.000661162189962595
PWY-5676: acetyl-CoA fermentation to butanoate II	suberate (octanedioate)	463	0.8888	0.1979	7.06e-06	0.000661736816127235
PWY-5121: superpathway of geranylgeranyl diphosphate biosynthesis II (via MEP)	glycerate	469	-0.6937	0.1544	7.07e-06	0.000661947902185234
PYRIDNUCSYN-PWY: NAD <i>de novo</i> biosynthesis I (from aspartate)	adipate	462	0.5909	0.1316	7.07e-06	0.000661947902185234
METSYN-PWY: superpathway of L-homoserine and L-methionine biosynthesis	docosapentaenoate (DPA; 22:5n3)	446	-0.347	0.0773	7.08e-06	0.000662158526095322
RHAMCAT-PWY: L-rhamnose degradation I	tyrosol	425	0.942	0.2097	7.08e-06	0.000662158526095322
PWY-5897: superpathway of menaquinol-11 biosynthesis	pyridoxamine	431	-1.1793	0.2626	7.11e-06	0.000663357933439782
PWY-5898: superpathway of menaquinol-12 biosynthesis	pyridoxamine	431	-1.1793	0.2626	7.11e-06	0.000663357933439782
PWY-5899: superpathway of menaquinol-13 biosynthesis	pyridoxamine	431	-1.1793	0.2626	7.11e-06	0.000663357933439782
HISDEG-PWY: L-histidine degradation I	serine	463	-1.1631	0.2590	7.12e-06	0.000663357933439782
P108-PWY: pyruvate fermentation to propanoate I	trimethylamine N-oxide	453	-0.687	0.1530	7.12e-06	0.000663357933439782
PWY-621: sucrose degradation III (sucrose invertase)	5-oxoproline	464	0.59	0.1314	7.12e-06	0.000663357933439782
PWY-7242: D-fructuronate degradation	N-delta-acetylornithine	468	0.5599	0.1247	7.12e-06	0.000663357933439782
GLUCUROCAT-PWY: superpathway of &beta;-D-glucuronosides degradation	mannose	446	0.6177	0.1376	7.14e-06	0.000664496656484077
PWY-7198: pyrimidine deoxyribonucleotides <i>de novo</i> biosynthesis IV	2-oxo-1-pyrrolidinepropionate	398	-0.9644	0.2148	7.14e-06	0.000664496656484077
PWY-7198: pyrimidine deoxyribonucleotides <i>de novo</i> biosynthesis IV	12-hydroxystearate	318	-0.5525	0.1231	7.17e-06	0.000666925410108367
PWY-3001: superpathway of L-isoleucine biosynthesis I	5-oxoproline	463	0.5825	0.1298	7.2e-06	0.000668623964909443
PWY-6305: putrescine biosynthesis IV	deoxycholic acid sulfate	185	-0.2982	0.0665	7.2e-06	0.000668623964909443
RHAMCAT-PWY: L-rhamnose degradation I	N-acetylhistidine	465	0.8942	0.1992	7.2e-06	0.000668623964909443
PWY-6531: mannitol cycle	sulfate*	417	0.539	0.1201	7.21e-06	0.000668825624930227
TRNA-CHARGING-PWY: tRNA charging	taurodeoxycholate	273	-0.4767	0.1062	7.21e-06	0.000668825624930227
PWY-7219: adenosine ribonucleotides <i>de novo</i> biosynthesis	cytidine	436	0.4404	0.0981	7.24e-06	0.000671244122726958
PWY-5188: tetrapyrrole biosynthesis I (from glutamate)	stachydrine	438	-0.3292	0.0734	7.25e-06	0.000671806737458723
PWY-6125: superpathway of guanosine nucleotides <i>de novo</i> biosynthesis II	1-linoleoyl-GPA (18:2)*	50	1.2737	0.2840	7.27e-06	0.000673294870054249
PWY-5667: CDP-diacylglycerol biosynthesis I	beta-alanine	449	0.5137	0.1145	7.28e-06	0.00067385576432188
PWY-6737: starch degradation V	N-acetylmuramate	461	0.6291	0.1403	7.29e-06	0.00067405110748176
PWY-7539: 6-hydroxymethyl-dihydropterin diphosphate biosynthesis III (Chlamydia)	2,3-dihydroxyisovalerate	427	0.3926	0.0875	7.29e-06	0.00067405110748176
PWY0-1319: CDP-diacylglycerol biosynthesis II	beta-alanine	449	0.5136	0.1145	7.31e-06	0.000675534806924011
PWY0-1319: CDP-diacylglycerol biosynthesis II	cis-4-hydroxycyclohexylacetic acid	442	0.8308	0.1853	7.32e-06	0.000676093277670594
PWY66-422: D-galactose degradation V (Leloir pathway)	N-acetylvaline	464	0.6307	0.1407	7.34e-06	0.000677574270700596
PWY-5667: CDP-diacylglycerol biosynthesis I	cis-4-hydroxycyclohexylacetic acid	442	0.8306	0.1853	7.36e-06	0.000679053664386073
PWY-6122: 5-aminoimidazole ribonucleotide biosynthesis II	2'-deoxycytidine	451	0.5376	0.1199	7.37e-06	0.000679242768139756
PWY-6277: superpathway of 5-aminoimidazole ribonucleotide biosynthesis	2'-deoxycytidine	451	0.5376	0.1199	7.37e-06	0.000679242768139756
PWY-5747: 2-methylcitrate cycle II	1-palmitoyl-GPI* (16:0)*	58	-0.2879	0.0642	7.38e-06	0.000679431464342247
PWY-6282: palmitoleate biosynthesis I (from (5Z)-dodec-5-enoate)	2'-deoxycytidine	442	-0.5155	0.1150	7.38e-06	0.000679431464342247
ANAGLYCOLYSIS-PWY: glycolysis III (from glucose)	nicotinate ribonucleoside	467	0.5753	0.1284	7.4e-06	0.000680905874634041
PWY-6531: mannitol cycle	glycylisoleucine	418	0.8861	0.1978	7.47e-06	0.000686976937035591
PWY-5103: L-isoleucine biosynthesis III	3-(3-hydroxyphenyl)propionate	455	-0.2775	0.0620	7.49e-06	0.00068844570219921
PWY-6151: <i>S</i>-adenosyl-L-methionine cycle I	N-acetyltyrosine	466	0.7136	0.1594	7.55e-06	0.00069358752393384
PWY-6151: <i>S</i>-adenosyl-L-methionine cycle I	isoleucine	465	1.2918	0.2885	7.56e-06	0.000694132993124688
PWY-5384: sucrose degradation IV (sucrose phosphorylase)	2'-deoxycytidine	430	-0.5266	0.1177	7.6e-06	0.000697430893102821
1CMET2-PWY: <i>N</i><sup>10</sup>-formyl-tetrahydrofolate biosynthesis	glucose	454	0.4976	0.1112	7.61e-06	0.000697599264294825
FAO-PWY: fatty acid &beta;-oxidation I	4-acetamidobutanoate	454	-0.4356	0.0973	7.61e-06	0.000697599264294825
PWY0-1586: peptidoglycan maturation (<i>meso</i>-diaminopimelate containing)	2'-deoxycytidine	450	-0.5065	0.1132	7.63e-06	0.000699057608590755
PWY-6305: putrescine biosynthesis IV	13-HODE + 9-HODE	441	-0.4319	0.0965	7.64e-06	0.00069922396663624
PWY0-162: superpathway of pyrimidine ribonucleotides <i>de novo</i> biosynthesis	palmitoyl ethanolamide	465	-0.5538	0.1238	7.64e-06	0.00069922396663624
PWY-6387: UDP-<i>N</i>-acetylmuramoyl-pentapeptide biosynthesis I (<i>meso</i>-diaminopimelate containing)	N-acetylmuramate	461	0.6005	0.1342	7.67e-06	0.000701593823754907
PWY-7286: 7-(3-amino-3-carboxypropyl)-wyosine biosynthesis	ferulate	225	-0.6288	0.1406	7.68e-06	0.000701757202386239
PWY-7664: oleate biosynthesis IV (anaerobic)	gluconate	408	0.3729	0.0834	7.68e-06	0.000701757202386239
GLUCUROCAT-PWY: superpathway of &beta;-D-glucuronosides degradation	N-formylmethionine	462	0.6334	0.1416	7.71e-06	0.000702994709459218
PWY-5088: L-glutamate degradation VIII (to propanoate)	1-methylxanthine	123	-0.5654	0.1264	7.71e-06	0.000702994709459218
PWY-6859: <i>all-trans</i>-farnesol biosynthesis	asparagine	398	-0.4661	0.1042	7.71e-06	0.000702994709459218
PWY0-1479: tRNA processing	p-cresol sulfate	276	0.6464	0.1445	7.71e-06	0.000702994709459218
PWY-7254: TCA cycle VII (acetate-producers)	phenethylamine	388	0.5203	0.1163	7.72e-06	0.000703531088647827
GLUCUROCAT-PWY: superpathway of &beta;-D-glucuronosides degradation	N-acetylputrescine	458	0.3224	0.0721	7.75e-06	0.000705512471112936
P108-PWY: pyruvate fermentation to propanoate I	dihydroferulic acid	441	-0.4549	0.1017	7.75e-06	0.000705512471112936
PWY-1269: CMP-3-deoxy-D-<I>manno</I>-octulosonate biosynthesis	lysine	464	-0.908	0.2031	7.77e-06	0.00070695650673865
ASPASN-PWY: superpathway of L-aspartate and L-asparagine biosynthesis	stachydrine	440	0.3414	0.0764	7.81e-06	0.000710217744761891
PWY-6282: palmitoleate biosynthesis I (from (5Z)-dodec-5-enoate)	gluconate	408	0.3726	0.0834	7.84e-06	0.000712566627378669
RHAMCAT-PWY: L-rhamnose degradation I	inosine	418	0.45	0.1007	7.85e-06	0.000713096206889952
GALACT-GLUCUROCAT-PWY: superpathway of hexuronide and hexuronate degradation	gamma-aminobutyrate (GABA)	392	0.466	0.1043	7.86e-06	0.000713246240492885
GLCMANNANAUT-PWY: superpathway of <i>N</i>-acetylglucosamine, <i>N</i>-acetylmannosamine and <i>N</i>-acetylneuraminate degradation	N6,N6,N6-trimethyllysine	447	0.4995	0.1118	7.86e-06	0.000713246240492885
PWY-6151: <i>S</i>-adenosyl-L-methionine cycle I	cytosine	461	0.4898	0.1096	7.88e-06	0.000714681572305895
ANAGLYCOLYSIS-PWY: glycolysis III (from glucose)	N6-acetyllysine	464	0.811	0.1815	7.9e-06	0.00071573568059412
PWY-5695: inosine 5'-phosphate degradation	N-acetylputrescine	459	0.3441	0.0770	7.9e-06	0.00071573568059412
FAO-PWY: fatty acid &beta;-oxidation I	mannose	440	-0.582	0.1303	7.94e-06	0.000718597625186927
PWYG-321: mycolate biosynthesis	gluconate	408	0.3736	0.0836	7.94e-06	0.000718597625186927
PWY-5505: L-glutamate and L-glutamine biosynthesis	pantothenate (Vitamin B5)	410	-0.6811	0.1525	7.97e-06	0.000720930880580849
PWY-5104: L-isoleucine biosynthesis IV	N-acetylglutamate	465	0.8731	0.1955	7.98e-06	0.00072145351275414
PRPP-PWY: superpathway of histidine, purine, and pyrimidine biosynthesis	3-(N-acetyl-L-cystein-S-yl) acetaminophen	50	-0.9463	0.2119	8e-06	0.000722879191158926
METSYN-PWY: superpathway of L-homoserine and L-methionine biosynthesis	sphinganine	451	-0.4595	0.1029	8.02e-06	0.000724058399760335
P42-PWY: incomplete reductive TCA cycle	1-methylurate	300	-0.2952	0.0661	8.03e-06	0.000724058399760335
PWY-6270: isoprene biosynthesis I	nicotinate	463	-0.6788	0.1520	8.03e-06	0.000724058399760335
PWY-7323: superpathway of GDP-mannose-derived O-antigen building blocks biosynthesis	serine	454	1.1885	0.2662	8.03e-06	0.000724058399760335
P42-PWY: incomplete reductive TCA cycle	7-methylguanine	461	-0.5967	0.1337	8.08e-06	0.0007277987327287
PWY-6737: starch degradation V	cytidine	436	0.4571	0.1024	8.08e-06	0.0007277987327287
GLYCOLYSIS-E-D: superpathway of glycolysis and the Entner-Doudoroff pathway	gluconate	416	0.3668	0.0822	8.12e-06	0.000730631394807136
PWY-6151: <i>S</i>-adenosyl-L-methionine cycle I	methylpalmitate (15 or 2)	439	-0.5161	0.1157	8.12e-06	0.000730631394807136
P108-PWY: pyruvate fermentation to propanoate I	N-acetyl-cadaverine	393	-0.2636	0.0591	8.13e-06	0.000731146170750976
HSERMETANA-PWY: L-methionine biosynthesis III	arachidonate (20:4n6)	455	-0.4559	0.1022	8.15e-06	0.000732559250816969
PEPTIDOGLYCANSYN-PWY: peptidoglycan biosynthesis I (<I>meso</I>-diaminopimelate containing)	N-acetylmuramate	461	0.6028	0.1351	8.16e-06	0.000732687252491413
PWY-5097: L-lysine biosynthesis VI	glycerate	468	0.6589	0.1477	8.16e-06	0.000732687252491413
GALACT-GLUCUROCAT-PWY: superpathway of hexuronide and hexuronate degradation	N-acetylputrescine	458	0.332	0.0744	8.18e-06	0.000733964727209831
METSYN-PWY: superpathway of L-homoserine and L-methionine biosynthesis	p-cresol sulfate	462	-0.4664	0.1046	8.19e-06	0.000733964727209831
COBALSYN-PWY: superpathway of adenosylcobalamin salvage from cobinamide I	fructose	455	0.5989	0.1343	8.2e-06	0.000733964727209831
PWY-5345: superpathway of L-methionine biosynthesis (by sulfhydrylation)	linoleoyl ethanolamide	447	-0.4036	0.0905	8.2e-06	0.000733964727209831
PWY-6891: thiazole biosynthesis II (aerobic bacteria)	cytidine	317	-0.5465	0.1225	8.2e-06	0.000733964727209831
RHAMCAT-PWY: L-rhamnose degradation I	taurine	458	0.3223	0.0723	8.2e-06	0.000733964727209831
MET-SAM-PWY: superpathway of <i>S</i>-adenosyl-L-methionine biosynthesis	N6-carboxyethyllysine	415	-0.5035	0.1129	8.21e-06	0.00073447506279145
POLYISOPRENSYN-PWY: polyisoprenoid biosynthesis (<i>E. coli</i>)	phenethylamine	383	0.5323	0.1194	8.23e-06	0.000735494132483197
PWY0-1479: tRNA processing	O-sulfo-L-tyrosine	212	0.7038	0.1578	8.23e-06	0.000735494132483197
PWY0-1338: polymyxin resistance	glycerate	322	-0.7469	0.1675	8.24e-06	0.000735618331763832
PWY0-162: superpathway of pyrimidine ribonucleotides <i>de novo</i> biosynthesis	nicotinate	463	-0.6611	0.1483	8.24e-06	0.000735618331763832
RHAMCAT-PWY: L-rhamnose degradation I	beta-alanine	447	0.5835	0.1309	8.26e-06	0.000737018745886255
PWY-5973: <i>cis</i>-vaccenate biosynthesis	threonate	453	0.4989	0.1119	8.28e-06	0.000738153733942931
PWY-6527: stachyose degradation	cytidine	436	0.47	0.1054	8.29e-06	0.000738153733942931
PWY-6897: thiamine salvage II	biotin	442	-0.7942	0.1782	8.29e-06	0.000738153733942931
PWY-7242: D-fructuronate degradation	gamma-aminobutyrate (GABA)	392	0.4412	0.0990	8.29e-06	0.000738153733942931
GALACT-GLUCUROCAT-PWY: superpathway of hexuronide and hexuronate degradation	trigonelline (N'-methylnicotinate)	449	0.3105	0.0697	8.3e-06	0.000738274711673392
PWY-7286: 7-(3-amino-3-carboxypropyl)-wyosine biosynthesis	glucose	227	-0.7103	0.1594	8.3e-06	0.000738274711673392
PWY-3801: sucrose degradation II (sucrose synthase)	glycerophosphorylcholine (GPC)	56	0.9124	0.2047	8.31e-06	0.000738779618528974
PWY-6305: putrescine biosynthesis IV	3-(3-hydroxyphenyl)propionate	452	-0.2747	0.0616	8.34e-06	0.000740675958356026
RHAMCAT-PWY: L-rhamnose degradation I	1-palmitoyl-GPC (16:0)	444	0.4803	0.1078	8.34e-06	0.000740675958356026
HSERMETANA-PWY: L-methionine biosynthesis III	1-palmitoylglycerol (16:0)	406	-0.6031	0.1353	8.35e-06	0.000741178830942907
HOMOSER-METSYN-PWY: L-methionine biosynthesis I	N-acetylputrescine	458	-0.337	0.0756	8.36e-06	0.00074129629229538
PWY-1269: CMP-3-deoxy-D-<I>manno</I>-octulosonate biosynthesis	gamma-glutamylisoleucine*	455	-0.6755	0.1516	8.36e-06	0.00074129629229538
PWY-6588: pyruvate fermentation to acetone	glycerate	467	-0.6638	0.1490	8.38e-06	0.000742684318791183
BRANCHED-CHAIN-AA-SYN-PWY: superpathway of branched chain amino acid biosynthesis	tryptophan	462	-0.9538	0.2141	8.39e-06	0.000742800037470209
PWY-6317: D-galactose degradation I (Leloir pathway)	cytosine	462	0.5006	0.1124	8.39e-06	0.000742800037470209
PWY0-1261: anhydromuropeptides recycling I	10-heptadecenoate (17:1n7)	464	0.6053	0.1359	8.42e-06	0.000745070010037188
PWY66-422: D-galactose degradation V (Leloir pathway)	N-acetylmethionine	462	0.5512	0.1238	8.43e-06	0.00074556878626807
PWY-724: superpathway of L-lysine, L-threonine and L-methionine biosynthesis II	10-heptadecenoate (17:1n7)	467	-0.6412	0.1440	8.45e-06	0.000746951012129392
GLUCUROCAT-PWY: superpathway of &beta;-D-glucuronosides degradation	fructose	457	0.5723	0.1285	8.48e-06	0.000749215317223589
KETOGLUCONMET-PWY: ketogluconate metabolism	glycerophosphoglycerol	334	-0.6007	0.1349	8.49e-06	0.000749711177880374
PWY-6151: <i>S</i>-adenosyl-L-methionine cycle I	thymidine	455	0.573	0.1287	8.51e-06	0.000751089122197689
PWY-5103: L-isoleucine biosynthesis III	saccharopine	385	0.4689	0.1053	8.53e-06	0.000752465643753707
BRANCHED-CHAIN-AA-SYN-PWY: superpathway of branched chain amino acid biosynthesis	3'-AMP	54	0.8229	0.1849	8.56e-06	0.000754722429832423
GLYCOGENSYNTH-PWY: glycogen biosynthesis I (from ADP-D-Glucose)	pyridoxine (Vitamin B6)	459	-0.5944	0.1336	8.58e-06	0.000756095657757318
PWY-841: superpathway of purine nucleotides <i>de novo</i> biosynthesis I	2-oleoylglycerol (18:1)	314	-0.464	0.1043	8.59e-06	0.000756586693855434
GALACT-GLUCUROCAT-PWY: superpathway of hexuronide and hexuronate degradation	glycerophosphoglycerol	432	0.6183	0.1390	8.62e-06	0.00075883786869853
SER-GLYSYN-PWY: superpathway of L-serine and glycine biosynthesis I	N-acetylmuramate	461	0.6507	0.1463	8.64e-06	0.000760206856086535
PWY-841: superpathway of purine nucleotides <i>de novo</i> biosynthesis I	beta-alanine	449	-0.5709	0.1283	8.66e-06	0.000761574434326431
PWY-6163: chorismate biosynthesis from 3-dehydroquinate	1-methyladenine	470	0.7785	0.1750	8.68e-06	0.000762940605592829
PWY-7187: pyrimidine deoxyribonucleotides <i>de novo</i> biosynthesis II	3-hydroxypyridine	467	0.6639	0.1493	8.69e-06	0.000763426860133964
METSYN-PWY: superpathway of L-homoserine and L-methionine biosynthesis	3-(3-hydroxyphenyl)propionate	455	-0.2846	0.0640	8.7e-06	0.000763520261247387
PWY-6163: chorismate biosynthesis from 3-dehydroquinate	4-ureidobutyrate	462	0.6126	0.1378	8.7e-06	0.000763520261247387
PWY-3841: folate transformations II	1-methylurate	301	0.294	0.0661	8.71e-06	0.000764005469372056
PWY-6895: superpathway of thiamine diphosphate biosynthesis II	cytidine	317	-0.5571	0.1253	8.73e-06	0.00076536688851358
PWY-4041: &gamma;-glutamyl cycle	phenethylamine	367	0.549	0.1235	8.75e-06	0.000766726911327781
GLUCUROCAT-PWY: superpathway of &beta;-D-glucuronosides degradation	gamma-aminobutyrate (GABA)	392	0.453	0.1019	8.76e-06	0.000766816691996554
NAD-BIOSYNTHESIS-II: NAD salvage pathway III (to nicotinamide riboside)	glycerol	453	-0.4607	0.1036	8.76e-06	0.000766816691996554
PWY-5022: 4-aminobutanoate degradation V	glycochenodeoxycholate	405	-0.4514	0.1016	8.79e-06	0.000768262045954772
PWY-5347: superpathway of L-methionine biosynthesis (transsulfuration)	adipate	463	0.5952	0.1339	8.79e-06	0.000768262045954772
PWY66-422: D-galactose degradation V (Leloir pathway)	2'-deoxycytidine	451	0.5338	0.1201	8.79e-06	0.000768262045954772
PWY66-422: D-galactose degradation V (Leloir pathway)	pyridoxamine	469	1.1253	0.2532	8.8e-06	0.000768742845362823
P108-PWY: pyruvate fermentation to propanoate I	dihomolinoleate (20:2n6)	448	-0.5438	0.1224	8.82e-06	0.000769310064780952
PWY-6151: <i>S</i>-adenosyl-L-methionine cycle I	pyridoxine (Vitamin B6)	459	-0.5993	0.1349	8.82e-06	0.000769310064780952
PWY0-862: (5Z)-dodecenoate biosynthesis I	gluconate	411	0.368	0.0828	8.82e-06	0.000769310064780952
TCA: TCA cycle I (prokaryotic)	3-(3-hydroxyphenyl)propionate	455	-0.264	0.0594	8.83e-06	0.000769789348262238
GLUCUROCAT-PWY: superpathway of &beta;-D-glucuronosides degradation	lysine	464	0.9001	0.2026	8.92e-06	0.000776842749126863
PWY-6121: 5-aminoimidazole ribonucleotide biosynthesis I	1-methyladenine	470	0.7741	0.1743	8.92e-06	0.000776842749126863
PWY-5004: superpathway of L-citrulline metabolism	3-methyl-2-oxobutyrate	77	-0.505	0.1137	8.96e-06	0.000779607834296752
GLUCUROCAT-PWY: superpathway of &beta;-D-glucuronosides degradation	xylose	405	0.4318	0.0972	8.97e-06	0.000779607834296752
PWY-7315: dTDP-<i>N</i>-acetylthomosamine biosynthesis	10-heptadecenoate (17:1n7)	368	0.6834	0.1539	8.97e-06	0.000779607834296752
RHAMCAT-PWY: L-rhamnose degradation I	4-hydroxyphenylacetate	403	0.6612	0.1489	8.97e-06	0.000779607834296752
PWY-7242: D-fructuronate degradation	leucylglycine	452	0.5576	0.1256	8.99e-06	0.000780948863042002
PWY-5863: superpathway of phylloquinol biosynthesis	genistein	78	0.8514	0.1918	9.02e-06	0.000783156773713376
PWY-6317: D-galactose degradation I (Leloir pathway)	2'-deoxycytidine	451	0.5375	0.1211	9.04e-06	0.000784494637909664
PWY-6703: preQ<sub>0</sub> biosynthesis	glucose	455	0.4937	0.1112	9.05e-06	0.000784963780574736
PWY-2941: L-lysine biosynthesis II	salicylate	355	-0.5436	0.1225	9.07e-06	0.00078590063849312
UBISYN-PWY: superpathway of ubiquinol-8 biosynthesis (prokaryotic)	pyridoxine (Vitamin B6)	304	0.6977	0.1572	9.07e-06	0.00078590063849312
PWY-5198: factor 420 biosynthesis	1,2-dilinolenoyl-digalactosylglycerol (18:3/18:3)	57	-1.1223	0.2529	9.09e-06	0.000787234399637424
PWY-5103: L-isoleucine biosynthesis III	adipate	463	0.5876	0.1325	9.14e-06	0.000791163626608484
GLCMANNANAUT-PWY: superpathway of <i>N</i>-acetylglucosamine, <i>N</i>-acetylmannosamine and <i>N</i>-acetylneuraminate degradation	dimethylmalonic acid	416	-0.9695	0.2186	9.18e-06	0.000794223707178509
NONMEVIPP-PWY: methylerythritol phosphate pathway I	cytidine	436	0.4432	0.0999	9.2e-06	0.000795551231302509
PWY-4981: L-proline biosynthesis II (from arginine)	octadecanedioate (C18)	416	0.5994	0.1352	9.21e-06	0.000796013120253849
PWY-6892: thiazole biosynthesis I (facultative anaerobic bacteria)	sedoheptulose	452	-0.6099	0.1375	9.22e-06	0.000796474542178949
PWY-7234: inosine-5'-phosphate biosynthesis III	sebacate (decanedioate)	457	0.682	0.1538	9.25e-06	0.000798662335267442
PWY-5347: superpathway of L-methionine biosynthesis (transsulfuration)	p-cresol sulfate	462	-0.4562	0.1029	9.26e-06	0.000799121953122409
HISDEG-PWY: L-histidine degradation I	N-acetyl-cadaverine	404	-0.251	0.0566	9.27e-06	0.000799581106951273
PWY-5100: pyruvate fermentation to acetate and lactate II	glutamine	463	-0.8769	0.1978	9.28e-06	0.000800039797456394
THISYN-PWY: superpathway of thiamine diphosphate biosynthesis I	glycerate	458	-0.6922	0.1561	9.3e-06	0.000801359702438113
PWY-7111: pyruvate fermentation to isobutanol (engineered)	cis-4-hydroxycyclohexylacetic acid	442	0.8715	0.1966	9.32e-06	0.000802678276870454
PWY-5345: superpathway of L-methionine biosynthesis (by sulfhydrylation)	piperine	381	-0.2628	0.0593	9.37e-06	0.000806577949496973
PWY-5667: CDP-diacylglycerol biosynthesis I	glycerol	456	0.449	0.1013	9.38e-06	0.000807032193071295
PRPP-PWY: superpathway of histidine, purine, and pyrimidine biosynthesis	N-palmitoyl-sphingosine (d18:1/16:0)	464	-0.5866	0.1324	9.39e-06	0.000807485979430143
GLYCOLYSIS-E-D: superpathway of glycolysis and the Entner-Doudoroff pathway	2'-deoxycytidine	450	-0.5054	0.1141	9.41e-06	0.000808798819166951
PWY0-1319: CDP-diacylglycerol biosynthesis II	glycerol	456	0.4487	0.1013	9.43e-06	0.00081011033880347
NONMEVIPP-PWY: methylerythritol phosphate pathway I	N-acetylmuramate	461	0.609	0.1375	9.46e-06	0.00081187121092135
PWY-5973: <i>cis</i>-vaccenate biosynthesis	octadecanedioate (C18)	416	-0.5639	0.1273	9.46e-06	0.00081187121092135
PWY-4702: phytate degradation I	linoleoyl ethanolamide	424	-0.3895	0.0879	9.47e-06	0.000811913841762423
PWY-5667: CDP-diacylglycerol biosynthesis I	leucine	464	1.2474	0.2817	9.47e-06	0.000811913841762423
HSERMETANA-PWY: L-methionine biosynthesis III	deoxycholic acid sulfate	186	-0.3277	0.0740	9.5e-06	0.00081407743415086
PWY0-1319: CDP-diacylglycerol biosynthesis II	leucine	464	1.2472	0.2817	9.52e-06	0.000815382363445123
DENOVOPURINE2-PWY: superpathway of purine nucleotides <i>de novo</i> biosynthesis II	N-acetylputrescine	457	-0.319	0.0721	9.56e-06	0.000818398115142999
PWY-5695: inosine 5'-phosphate degradation	argininosuccinate	106	0.7638	0.1726	9.59e-06	0.000820555210260257
GLYOXYLATE-BYPASS: glyoxylate cycle	gluconate	375	0.3696	0.0835	9.6e-06	0.000820999730018936
ASPASN-PWY: superpathway of L-aspartate and L-asparagine biosynthesis	dihomolinolenate (20:3n3 or 3n6)	453	0.4082	0.0922	9.62e-06	0.000822298585269654
[truncated: 233,853 more rows]
