# Supplementary material for: Interplay between the human gut microbiome and host metabolism
Source: Nat Commun. 2019 Oct 3;10:4505. doi: 10.1038/s41467-019-12476-z (PMC6776654; doi:10.1038/s41467-019-12476-z)
Supplement: Supplementary file 7 — Supplementary Dataset 4 [file 41467_2019_12476_MOESM7_ESM.txt]

Species	Blood_metabolite	N	Beta	SE	P	adj_P
Barnesiella intestinihominis	sebacate (decanedioate)	733	-0.6061	0.0836	4.13e-13	5.57570107279151e-08
Faecalibacterium prausnitzii	p-cresol-glucuronide*	806	-0.4735	0.0725	6.37e-11	4.2999050646104e-06
Methanobrevibacter smithii	threonate	527	1.0112	0.1618	4.09e-10	1.84056637511842e-05
Subdoligranulum (unclassified)	p-cresol sulfate	854	0.6162	0.1024	1.75e-09	5.90646300083846e-05
Bacteroidales bacterium ph8	sebacate (decanedioate)	718	-0.4961	0.0845	4.33e-09	0.000116914216199454
Eubacterium rectale	p-cresol-glucuronide*	787	-0.4236	0.0743	1.21e-08	0.000272259818324363
Faecalibacterium prausnitzii	phenylacetylglutamine	844	-0.6947	0.1254	2.98e-08	0.000574735011999955
Klebsiella (unclassified)	phenol sulfate	61	1.1794	0.2146	3.9e-08	0.000658148734379143
Faecalibacterium prausnitzii	deoxycholate	833	-0.7184	0.1316	4.76e-08	0.000714025749434694
Subdoligranulum (unclassified)	cinnamoylglycine	832	0.4255	0.0792	7.81e-08	0.00105438802369253
Oscillibacter (unclassified)	3-phenylpropionate (hydrocinnamate)	799	-0.5457	0.1025	1.02e-07	0.00125186332693096
Roseburia inulinivorans	p-cresol sulfate	802	-0.5322	0.1012	1.45e-07	0.0014490522562057
Ruminococcus torques	cysteinylglycine	827	0.7061	0.1347	1.6e-07	0.0014490522562057
Subdoligranulum (unclassified)	3-phenylpropionate (hydrocinnamate)	826	0.509	0.0972	1.61e-07	0.0014490522562057
Subdoligranulum (unclassified)	5-hydroxyhexanoate	737	0.8185	0.1553	1.36e-07	0.0014490522562057
Faecalibacterium prausnitzii	p-cresol sulfate	844	-0.5511	0.1057	1.85e-07	0.00156099379307874
Subdoligranulum (unclassified)	phenylacetylglutamine	854	0.644	0.1242	2.14e-07	0.00169947305166982
Escherichia coli	phenylacetylglutamine	698	0.7189	0.1389	2.29e-07	0.00171756193929144
Peptostreptococcaceae noname (unclassified)	cholate	567	0.3801	0.0740	2.81e-07	0.00191706913398643
Streptococcus parasanguinis	1-methylimidazoleacetate	771	1.2223	0.2381	2.84e-07	0.00191706913398643
Bacteroides xylanisolvens	phenylacetate	580	-0.8173	0.1596	3.02e-07	0.00194149858639806
Bacteroidales bacterium ph8	prolylproline	719	0.494	0.0968	3.33e-07	0.00204348278366671
Lactobacillus acidophilus	oleate/vaccenate (18:1)	66	-2.2239	0.4389	4.05e-07	0.00237725964257349
Haemophilus parainfluenzae	glycodeoxycholate	469	-0.5068	0.1006	4.71e-07	0.00254349172424678
Sutterella wadsworthensis	tartronate (hydroxymalonate)	425	0.7137	0.1416	4.62e-07	0.00254349172424678
Methanobrevibacter smithii	tartronate (hydroxymalonate)	528	-0.687	0.1368	5.13e-07	0.00256509250322127
Ruminococcus gnavus	glycoursodeoxycholate	473	0.4903	0.0975	4.95e-07	0.00256509250322127
Dorea longicatena	sebacate (decanedioate)	777	0.4098	0.0826	6.92e-07	0.00333654889516752
Subdoligranulum (unclassified)	phenylacetate	794	0.6925	0.1401	7.75e-07	0.0036078887295762
Bacteroidales bacterium ph8	tartronate (hydroxymalonate)	739	0.5582	0.1133	8.42e-07	0.0037844913162976
Roseburia inulinivorans	phenylacetate	743	-0.6839	0.1390	8.69e-07	0.0037844913162976
Bacteroides coprophilus	bilirubin (E,E)*	73	-0.5308	0.1082	9.39e-07	0.00384150216989598
Bilophila (unclassified)	sebacate (decanedioate)	709	-0.421	0.0858	9.34e-07	0.00384150216989598
Lactobacillus acidophilus	eicosenoate (20:1)	66	-1.6914	0.3471	1.1e-06	0.00436780457204861
Subdoligranulum sp 4 3 54A2FAA	p-cresol-glucuronide*	478	0.4731	0.0974	1.19e-06	0.00459016553208018
Rothia mucilaginosa	1-methylimidazoleacetate	461	1.3523	0.2803	1.4e-06	0.00525018933407863
Lactobacillus acidophilus	stearate (18:0)	66	-2.4458	0.5093	1.57e-06	0.00561336032560888
Ruminococcus torques	cysteine	847	1.0168	0.2118	1.58e-06	0.00561336032560888
Eubacterium eligens	3-carboxy-4-methyl-5-propyl-2-furanpropanoate (CMPF)	767	0.3859	0.0808	1.76e-06	0.00609252740306268
Eubacterium hallii	5-HETE	191	-0.5398	0.1133	1.89e-06	0.00637898004090554
Eggerthella (unclassified)	phenol sulfate	617	0.6085	0.1284	2.15e-06	0.0070795235968238
Collinsella (unclassified)	2-methylbutyrylcarnitine (C5)	50	2.1894	0.4639	2.36e-06	0.00758598785413811
Bacteroidales bacterium ph8	cystine	733	-0.4631	0.0983	2.46e-06	0.00760936532056072
Eubacterium hallii	leukotriene B4	255	-0.4046	0.0859	2.48e-06	0.00760936532056072
Lactobacillus acidophilus	margarate (17:0)	66	-1.6845	0.3590	2.7e-06	0.00792419880857831
Ruminococcus torques	tartronate (hydroxymalonate)	847	-0.48	0.1023	2.68e-06	0.00792419880857831
Dorea longicatena	cys-gly, oxidized	774	0.5016	0.1071	2.79e-06	0.00798778805827678
Ruminococcus torques	cystine	840	0.4281	0.0914	2.84e-06	0.00798778805827678
Eubacterium eligens	4-allylphenol sulfate	761	0.3821	0.0820	3.14e-06	0.00847830574748927
Lactobacillus acidophilus	10-nonadecenoate (19:1n9)	66	-1.8967	0.4067	3.1e-06	0.00847830574748927
Bifidobacterium bifidum	7-hydroxycholesterol (alpha or beta)	50	-0.7348	0.1579	3.26e-06	0.00862972297265362
Bacteroides coprophilus	1-(1-enyl-palmitoyl)-2-docosahexaenoyl-GPC (P-16:0/22:6)*	73	1.4973	0.3234	3.66e-06	0.00950226575079946
Eubacterium eligens	3-phenylpropionate (hydrocinnamate)	746	0.4877	0.1058	4.03e-06	0.0102654645362281
Butyrivibrio crossotus	leucylphenylalanine/isoleucylphenylalanine	216	-0.9546	0.2074	4.17e-06	0.0104253759633847
Lactobacillus acidophilus	palmitate (16:0)	66	-2.5058	0.5449	4.25e-06	0.0104321943910913
Lactobacillus acidophilus	arachidate (20:0)	66	-2.1194	0.4615	4.39e-06	0.0105398537759323
Slackia piriformis	1-palmitoyl-2-linoleoyl-glycerol (16:0/18:2)*	80	-1.0758	0.2344	4.45e-06	0.0105398537759323
Lactobacillus acidophilus	linoleate (18:2n6)	66	-1.9224	0.4205	4.84e-06	0.0110749756606521
Roseburia inulinivorans	phenylacetylglutamine	802	-0.5712	0.1249	4.78e-06	0.0110749756606521
Bilophila (unclassified)	tartronate (hydroxymalonate)	732	0.5284	0.1162	5.41e-06	0.0121729389845852
Eggerthella (unclassified)	5alpha-androstan-3beta,17alpha-diol disulfate	276	-0.5053	0.1114	5.68e-06	0.0125709451408946
Coprococcus comes	cis-aconitate	733	-0.9482	0.2093	5.87e-06	0.0127819125584965
Eggerthella (unclassified)	cinnamoylglycine	598	-0.4066	0.0899	6.13e-06	0.0130153131125619
Paraprevotella (unclassified)	7-hydroxycholesterol (alpha or beta)	74	0.3257	0.0721	6.17e-06	0.0130153131125619
Akkermansia muciniphila	p-cresol sulfate	829	0.4686	0.1038	6.36e-06	0.013209707142095
Slackia piriformis	1-margaroyl-GPE (17:0)*	82	-1.715	0.3803	6.51e-06	0.0133163893109813
Collinsella (unclassified)	2-aminophenol sulfate	51	-0.6603	0.1470	7.02e-06	0.0135390596786567
Dorea longicatena	tartronate (hydroxymalonate)	801	-0.4789	0.1066	7e-06	0.0135390596786567
Eubacterium hallii	5-HEPE	595	-0.5721	0.1273	7.02e-06	0.0135390596786567
Lactobacillus acidophilus	dihomo-linoleate (20:2n6)	66	-1.4947	0.3322	6.8e-06	0.0135390596786567
Lachnospiraceae bacterium 3 1 57FAA CT1	lanthionine	388	0.8104	0.1805	7.15e-06	0.0135955607101795
Ruminococcus torques	glycerate	846	-1.0856	0.2420	7.28e-06	0.0136504922686044
Streptococcus parasanguinis	N-acetylphenylalanine	771	1.2112	0.2703	7.42e-06	0.0137224126704411
Clostridium nexile	p-cresol-glucuronide*	190	0.6159	0.1376	7.66e-06	0.0137884972453859
Klebsiella (unclassified)	imidazole propionate	55	1.6287	0.3638	7.56e-06	0.0137884972453859
Lactobacillus acidophilus	nonadecanoate (19:0)	66	-2.3483	0.5253	7.82e-06	0.0138912904260321
Porphyromonas uenonis	5-hydroxyindoleacetate	78	3.2039	0.7194	8.44e-06	0.0147979362455144
Ruminococcus torques	glycylphenylalanine	806	-0.5161	0.1163	9.05e-06	0.015664026419806
Bacteroides xylanisolvens	vanillylmandelate (VMA)	625	1.2715	0.2868	9.28e-06	0.0158587997534267
Eubacterium eligens	cinnamoylglycine	753	0.383	0.0866	9.8e-06	0.0159755761165536
Eubacterium rectale	phenylacetylglutamine	823	-0.5632	0.1275	9.94e-06	0.0159755761165536
Flavonifractor plautii	3-phenylpropionate (hydrocinnamate)	445	-0.5494	0.1242	9.76e-06	0.0159755761165536
Lactobacillus acidophilus	10-heptadecenoate (17:1n7)	66	-1.6561	0.3747	9.87e-06	0.0159755761165536
Subdoligranulum (unclassified)	taurolithocholate 3-sulfate	823	0.3862	0.0872	9.57e-06	0.0159755761165536
Faecalibacterium prausnitzii	phenylacetate	785	-0.617	0.1399	1.02e-05	0.0160122053444657
Subdoligranulum (unclassified)	hippurate	854	0.4711	0.1067	1.01e-05	0.0160122053444657
Coprococcus comes	cys-gly, oxidized	748	0.4777	0.1085	1.06e-05	0.016415364703629
Lactobacillus acidophilus	oleoyl ethanolamide	66	-1.5398	0.3497	1.07e-05	0.016415364703629
Prevotella bivia	benzoate	62	1.1922	0.2712	1.1e-05	0.0166506004595065
Sutterella wadsworthensis	gamma-glutamylglycine	425	0.9681	0.2203	1.11e-05	0.0166506004595065
Clostridium bartlettii	taurolithocholate 3-sulfate	620	-0.4706	0.1072	1.13e-05	0.0167643408249858
Alistipes putredinis	sebacate (decanedioate)	745	-0.3663	0.0836	1.17e-05	0.0171296499932151
Ruminococcus gnavus	imidazole propionate	422	0.6051	0.1381	1.18e-05	0.0171296499932151
Bilophila (unclassified)	choline phosphate	706	-0.8979	0.2054	1.23e-05	0.0176655306772798
Bacteroides coprophilus	1-palmitoyl-2-docosahexaenoyl-GPC (16:0/22:6)	73	0.4621	0.1058	1.26e-05	0.0177193890025154
Ruminococcus torques	leucylphenylalanine/isoleucylphenylalanine	697	-0.446	0.1021	1.25e-05	0.0177193890025154
Eubacterium eligens	1-docosahexaenoyl-GPC (22:6)*	767	0.9778	0.2242	1.3e-05	0.0180934359966775
Bifidobacterium longum	pantothenate	780	-0.9248	0.2128	1.38e-05	0.0190108896586754
Lactobacillus acidophilus	fructose	66	1.8515	0.4263	1.4e-05	0.0190915975784678
Alistipes senegalensis	sebacate (decanedioate)	538	-0.4222	0.0975	1.49e-05	0.0201157254199984
Lachnospiraceae bacterium 5 1 63FAA	chenodeoxycholate	795	-0.5962	0.1379	1.54e-05	0.0205721704518999
Lactobacillus acidophilus	17-methylstearate	66	-2.6643	0.6168	1.57e-05	0.0205721704518999
Lactobacillus fermentum	hypoxanthine	55	-1.9295	0.4470	1.59e-05	0.0205721704518999
Prevotella bivia	gamma-glutamyl-epsilon-lysine	69	-4.4534	1.0308	1.56e-05	0.0205721704518999
Streptococcus salivarius	1-methylimidazoleacetate	814	0.9902	0.2295	1.6e-05	0.0205721704518999
Lactobacillus acidophilus	15-methylpalmitate	66	-2.1242	0.4933	1.66e-05	0.0211422718736212
Eubacterium eligens	1-(1-enyl-oleoyl)-GPC (P-18:1)*	763	0.8782	0.2044	1.74e-05	0.0219540627427694
Eubacterium hallii	gamma-glutamylglycine	828	-0.7492	0.1747	1.81e-05	0.0222144374680886
Prevotella bivia	4-androsten-3beta,17beta-diol monosulfate (1)	69	-1.2166	0.2838	1.81e-05	0.0222144374680886
Ruminococcus obeum	5-HETE	202	-0.5461	0.1273	1.8e-05	0.0222144374680886
Enterobacter cloacae	malonate	56	-2.5757	0.6011	1.83e-05	0.022257559416287
Clostridium symbiosum	imidazole propionate	235	0.8357	0.1953	1.87e-05	0.0223415136517177
Collinsella (unclassified)	3-hydroxyisobutyrate	51	1.4758	0.3448	1.87e-05	0.0223415136517177
Lactobacillus fermentum	acetylcarnitine	55	1.3397	0.3136	1.94e-05	0.0229745127250659
candidate division TM7 single cell isolate TM7b	leucylleucine	68	-0.4756	0.1114	1.97e-05	0.0230439344663254
Collinsella (unclassified)	pipecolate	51	-2.0638	0.4836	1.98e-05	0.0230439344663254
Bacteroides ovatus	sebacate (decanedioate)	746	-0.3484	0.0819	2.1e-05	0.0236258520033538
Eubacterium eligens	3-methyladipate	722	0.7576	0.1779	2.06e-05	0.0236258520033538
Eubacterium rectale	p-cresol sulfate	823	-0.4502	0.1058	2.09e-05	0.0236258520033538
Lactobacillus acidophilus	methyl-4-hydroxybenzoate sulfate	66	0.3627	0.0852	2.08e-05	0.0236258520033538
Bacteroides coprophilus	creatine	73	-0.3301	0.0777	2.17e-05	0.0237347268973785
Coprococcus eutactus	glycylphenylalanine	234	-0.9493	0.2236	2.18e-05	0.0237347268973785
Lachnospiraceae bacterium 3 1 46FAA	chenodeoxycholate	759	-0.5974	0.1406	2.16e-05	0.0237347268973785
Lactobacillus fermentum	1-nonadecanoyl-GPC (19:0)	53	-1.7548	0.4129	2.14e-05	0.0237347268973785
Coprococcus eutactus	lactate	240	-1.0606	0.2502	2.25e-05	0.0241080122483203
Ruminococcus gnavus	7-alpha-hydroxy-3-oxo-4-cholestenoate (7-Hoca)	484	1.5254	0.3599	2.25e-05	0.0241080122483203
Paraprevotella clara	7-hydroxycholesterol (alpha or beta)	62	0.8832	0.2085	2.29e-05	0.0243433975647605
Bacteroides coprophilus	gamma-glutamylglutamine	73	-0.988	0.2336	2.34e-05	0.0245939101696042
Bilophila (unclassified)	phenylpyruvate	726	-1.1017	0.2605	2.35e-05	0.0245939101696042
Slackia piriformis	1-oleoyl-2-linoleoyl-glycerol (18:1/18:2)	89	-0.8583	0.2032	2.4e-05	0.0249239757398019
Dorea longicatena	gamma-glutamylglycine	801	-0.723	0.1713	2.45e-05	0.0251599982373379
Lactobacillus acidophilus	docosadienoate (22:2n6)	66	-2.4026	0.5696	2.46e-05	0.0251599982373379
Bacteroides coprophilus	1-dihomo-linolenylglycerol (20:3)	73	0.359	0.0853	2.56e-05	0.0259858995181894
Bilophila (unclassified)	cys-gly, oxidized	705	-0.4629	0.1100	2.59e-05	0.0260942246007192
Porphyromonas uenonis	1-linoleoyl-GPA (18:2)*	57	2.165	0.5156	2.68e-05	0.0268009665053919
Barnesiella intestinihominis	cystine	751	-0.4029	0.0961	2.75e-05	0.0272987785753038
Faecalibacterium prausnitzii	ursodeoxycholate	649	-0.3439	0.0822	2.88e-05	0.028380585513935
Dorea longicatena	choline phosphate	774	0.826	0.1977	2.94e-05	0.0287619067866916
Subdoligranulum (unclassified)	4-methylcatechol sulfate	854	0.4141	0.0992	2.97e-05	0.0288463640082059
Eubacterium eligens	2-docosahexaenoyl-GPC (22:6)*	747	0.7502	0.1798	3.02e-05	0.0288760413374325
Eubacterium ventriosum	p-cresol-glucuronide*	639	-0.3559	0.0854	3.08e-05	0.0288760413374325
Lactobacillus fermentum	3-hydroxylaurate	56	1.8902	0.4530	3.01e-05	0.0288760413374325
Lactobacillus fermentum	1-palmitoyl-2-linoleoyl-GPI (16:0/18:2)	55	1.5016	0.3603	3.08e-05	0.0288760413374325
Streptococcus thermophilus	methyl indole-3-acetate	566	0.8837	0.2120	3.07e-05	0.0288760413374325
Lactobacillus acidophilus	1-palmitoyl-GPE (16:0)	66	2.2373	0.5394	3.36e-05	0.0312838867906478
Bacteroides coprophilus	cytidine	65	-0.5679	0.1370	3.4e-05	0.0314394899457546
Lactobacillus acidophilus	1,2-dipalmitoyl-GPC (16:0/16:0)	66	3.7277	0.8998	3.43e-05	0.0315011360044718
Anaerostipes hadrus	5alpha-pregnan-3beta,20beta-diol monosulfate (1)	613	-0.6115	0.1478	3.5e-05	0.031712553024636
Coprococcus eutactus	tartronate (hydroxymalonate)	240	-0.8891	0.2148	3.48e-05	0.031712553024636
Klebsiella (unclassified)	caffeine	61	-0.4685	0.1133	3.54e-05	0.03186114898738
Alistipes shahii	sebacate (decanedioate)	695	-0.3609	0.0874	3.62e-05	0.0319423283854868
Coprococcus comes	4-hydroxybenzoate	760	0.6668	0.1613	3.58e-05	0.0319423283854868
Eubacterium eligens	pipecolate	767	1.0174	0.2463	3.6e-05	0.0319423283854868
Alistipes putredinis	3-methylglutarylcarnitine (1)	711	-0.649	0.1574	3.73e-05	0.032435131950696
Bacteroidales bacterium ph8	3-methylglutarylcarnitine (1)	684	-0.669	0.1623	3.75e-05	0.032435131950696
Bacteroides pectinophilus	hippurate	72	1.2431	0.3013	3.7e-05	0.032435131950696
Escherichia coli	choline	698	-2.0534	0.4985	3.81e-05	0.032435131950696
Faecalibacterium prausnitzii	glycodeoxycholate	824	-0.3174	0.0771	3.82e-05	0.032435131950696
Faecalibacterium prausnitzii	sphingomyelin (d18:2/24:1, d18:1/24:2)*	844	1.3793	0.3348	3.8e-05	0.032435131950696
Dorea formicigenerans	phenylacetate	759	-0.6176	0.1501	3.88e-05	0.0327386806332189
Sutterella wadsworthensis	glycerate	425	1.4291	0.3475	3.91e-05	0.0327868966577155
Slackia piriformis	histidine	90	2.2593	0.5505	4.06e-05	0.0338345534862845
Bacteroides coprophilus	myristoleate (14:1n5)	73	0.2904	0.0708	4.14e-05	0.0340765300840112
candidate division TM7 single cell isolate TM7b	histidyltryptophan	58	-0.6095	0.1488	4.19e-05	0.0340765300840112
Lactobacillus acidophilus	sphingosine	56	1.7103	0.4174	4.18e-05	0.0340765300840112
Parabacteroides goldsteinii	2-methoxyacetaminophen glucuronide*	58	-0.3254	0.0794	4.14e-05	0.0340765300840112
Bacteroidales bacterium ph8	ergothioneine	739	0.4711	0.1151	4.23e-05	0.0341958439603719
Atopobium parvulum	bradykinin, des-arg(9)	89	0.7429	0.1819	4.42e-05	0.0355191380458585
Subdoligranulum sp 4 3 54A2FAA	phenylacetylglutamine	498	0.6883	0.1686	4.45e-05	0.0355486192442687
Lactobacillus acidophilus	linolenate [alpha or gamma; (18:3n3 or 6)]	66	-2.1044	0.5160	4.54e-05	0.0358433978597248
Sutterella wadsworthensis	sebacate (decanedioate)	413	-0.4448	0.1090	4.52e-05	0.0358433978597248
Mitsuokella (unclassified)	allantoin	141	-2.0764	0.5096	4.61e-05	0.0361844444303858
Collinsella (unclassified)	salicylate	51	0.349	0.0858	4.73e-05	0.0362778445765784
Eubacterium eligens	deoxycholate	759	-0.5725	0.1408	4.76e-05	0.0362778445765784
Lachnospiraceae bacterium 1 4 56FAA	cinnamoylglycine	245	-0.5233	0.1287	4.81e-05	0.0362778445765784
Lactobacillus acidophilus	nicotinamide	66	-1.1984	0.2948	4.79e-05	0.0362778445765784
Lactobacillus acidophilus	adrenate (22:4n6)	66	-2.009	0.4936	4.7e-05	0.0362778445765784
Lactobacillus fermentum	4-hydroxyphenylpyruvate	56	1.4306	0.3515	4.71e-05	0.0362778445765784
Subdoligranulum (unclassified)	imidazole propionate	724	-0.4478	0.1100	4.71e-05	0.0362778445765784
Desulfovibrio piger	1-stearoyl-2-arachidonoyl-GPI (18:0/20:4)	198	2.5272	0.6221	4.86e-05	0.0364513145194602
Ruminococcus sp 5 1 39BFAA	cholate	549	-0.2999	0.0739	4.9e-05	0.0365482793422048
Collinsella (unclassified)	indolepropionate	51	-1.2766	0.3151	5.09e-05	0.0370174639683885
Escherichia coli	phenylacetate	647	0.6534	0.1611	5e-05	0.0370174639683885
Gemella haemolysans	sucrose	63	-1.1305	0.2790	5.07e-05	0.0370174639683885
Lactobacillus fermentum	N1-methyladenosine	56	4.5501	1.1227	5.06e-05	0.0370174639683885
Lactobacillus fermentum	valine	56	4.4377	1.0955	5.1e-05	0.0370174639683885
Bilophila (unclassified)	threonate	731	-0.5672	0.1401	5.18e-05	0.0372699610630415
Lactobacillus fermentum	cortisone	54	-0.9789	0.2419	5.19e-05	0.0372699610630415
Lactobacillus fermentum	2-hydroxybutyrate/2-hydroxyisobutyrate	56	1.1909	0.2948	5.35e-05	0.0382156638603002
Lactobacillus acidophilus	trans-urocanate	66	-1.8774	0.4654	5.49e-05	0.0388050643226365
Lactobacillus gasseri	1-nonadecanoyl-GPC (19:0)	89	-1.1209	0.2778	5.47e-05	0.0388050643226365
Alistipes sp AP11	pyridoxate	304	0.859	0.2131	5.56e-05	0.0388925942675492
Subdoligranulum (unclassified)	glutarate (pentanedioate)	846	-0.6292	0.1561	5.56e-05	0.0388925942675492
Bacteroides coprophilus	uridine	73	-0.3921	0.0973	5.63e-05	0.0391792479466516
Dorea longicatena	methionine sulfoxide	801	-0.7308	0.1815	5.66e-05	0.039186028524244
Alistipes putredinis	tartronate (hydroxymalonate)	768	0.4428	0.1102	5.89e-05	0.0395611281591341
Clostridium bartlettii	glycolithocholate sulfate*	635	-0.4971	0.1237	5.86e-05	0.0395611281591341
Collinsella (unclassified)	1-linolenoyl-GPC (18:3)*	51	-1.9342	0.4814	5.88e-05	0.0395611281591341
Lachnospiraceae bacterium 3 1 57FAA CT1	orotidine	462	1.1345	0.2823	5.84e-05	0.0395611281591341
Lactobacillus acidophilus	1-(1-enyl-palmitoyl)-2-palmitoyl-GPC (P-16:0/16:0)*	66	2.143	0.5333	5.87e-05	0.0395611281591341
Slackia piriformis	1-docosahexaenoyl-GPC (22:6)*	90	-0.5153	0.1282	5.8e-05	0.0395611281591341
Eubacterium eligens	indolepropionate	765	0.5011	0.1248	5.92e-05	0.0395657832701145
Lachnospiraceae bacterium 9 1 43BFAA	1,7-dimethylurate	53	-1.2149	0.3030	6.09e-05	0.0403029240057213
Streptococcus cristatus	carnitine	63	8.0012	1.9957	6.09e-05	0.0403029240057213
Veillonella atypica	hypoxanthine	507	-1.2097	0.3018	6.12e-05	0.0403038924768015
Lactobacillus acidophilus	palmitoleate (16:1n7)	66	-1.9521	0.4876	6.24e-05	0.0406971198070195
Slackia piriformis	1-palmitoyl-GPE (16:0)	90	-0.8717	0.2177	6.21e-05	0.0406971198070195
Actinomyces turicensis	12-HETE	59	0.3362	0.0840	6.32e-05	0.0410207100717572
Prevotella bivia	3-hydroxypyridine sulfate	69	0.6326	0.1582	6.37e-05	0.0411474168862239
Actinomyces turicensis	1-palmitoyl-GPE (16:0)	63	-1.6135	0.4041	6.53e-05	0.0415840467875743
Lactobacillus fermentum	1-palmitoyl-2-oleoyl-GPI (16:0/18:1)*	55	1.0044	0.2515	6.52e-05	0.0415840467875743
Sutterella wadsworthensis	cysteinylglycine	414	-0.7189	0.1801	6.53e-05	0.0415840467875743
Porphyromonas bennonis	3-ureidopropionate	108	3.0011	0.7519	6.57e-05	0.0416423467906196
Klebsiella (unclassified)	alpha-tocopherol	61	3.391	0.8499	6.61e-05	0.0417001019338235
Collinsella (unclassified)	1-myristoyl-GPC (14:0)	51	-2.3304	0.5851	6.8e-05	0.0426992142519086
Slackia piriformis	1-palmitoyl-2-linolenoyl-GPC (16:0/18:3)*	90	0.9254	0.2324	6.86e-05	0.0428765462283088
Lactobacillus acidophilus	palmitoyl ethanolamide	66	-1.6098	0.4046	6.92e-05	0.042916685290496
Lactobacillus fermentum	pro-hydroxy-pro	56	2.1375	0.5372	6.93e-05	0.042916685290496
Faecalibacterium prausnitzii	4-allylphenol sulfate	836	0.3122	0.0786	7.09e-05	0.043177232747442
Lachnospiraceae bacterium 3 1 57FAA CT1	p-cresol-glucuronide*	450	0.3878	0.0976	7.09e-05	0.043177232747442
Lactobacillus fermentum	citrulline	56	3.6277	0.9128	7.06e-05	0.043177232747442
Lactobacillus fermentum	1-stearoyl-2-linoleoyl-GPI (18:0/18:2)	56	1.3897	0.3498	7.1e-05	0.043177232747442
Sutterella wadsworthensis	cystine	421	-0.4766	0.1202	7.31e-05	0.0442549591657954
Ruminococcus obeum	5-HEPE	609	-0.494	0.1246	7.38e-05	0.0444792825981509
Ruminococcus obeum	methionine sulfoxide	849	-0.7157	0.1807	7.46e-05	0.044761614208259
Slackia piriformis	5-oxoproline	90	4.0875	1.0323	7.51e-05	0.0448622373059892
Slackia piriformis	1-stearoyl-2-meadoyl-GPC (18:0/20:3n9)*	90	0.4039	0.1021	7.6e-05	0.0451998678981722
Alistipes shahii	tartronate (hydroxymalonate)	716	0.4536	0.1148	7.74e-05	0.0452353975277573
Bifidobacterium catenulatum	7-hydroxycholesterol (alpha or beta)	54	-0.549	0.1389	7.74e-05	0.0452353975277573
Lactobacillus acidophilus	sphingomyelin (d18:2/23:0, d18:1/23:1, d17:1/24:1)*	66	2.9915	0.7566	7.7e-05	0.0452353975277573
Lactobacillus acidophilus	5alpha-pregnan-3beta,20beta-diol monosulfate (1)	53	-1.5102	0.3818	7.64e-05	0.0452353975277573
Dorea formicigenerans	phenylacetylglutamine	812	-0.5284	0.1337	7.78e-05	0.0452731843808111
Coprobacillus (unclassified)	3-(N-acetyl-L-cystein-S-yl) acetaminophen	63	-0.3893	0.0986	7.83e-05	0.0453685888868818
Collinsella (unclassified)	1-methylxanthine	50	-0.7696	0.1950	7.92e-05	0.0456939555229701
Parabacteroides distasonis	sebacate (decanedioate)	679	-0.3283	0.0833	8.06e-05	0.046303797482561
Ralstonia (unclassified)	4-androsten-3beta,17beta-diol monosulfate (1)	99	-0.9463	0.2401	8.12e-05	0.0464508276676109
Eubacterium limosum	1-palmitoleoyl-3-oleoyl-glycerol (16:1/18:1)*	72	1.3082	0.3321	8.17e-05	0.0465396530120316
Slackia piriformis	1-stearoyl-2-arachidonoyl-GPI (18:0/20:4)	89	-1.7221	0.4374	8.26e-05	0.0468546308637942
Bacteroides coprophilus	1-arachidonoyl-GPE (20:4)*	73	-0.3735	0.0950	8.45e-05	0.0474748525498326
Barnesiella intestinihominis	choline phosphate	732	-0.7951	0.2023	8.48e-05	0.0474748525498326
Clostridium bartlettii	3-hydroxysebacate	585	-0.5492	0.1397	8.49e-05	0.0474748525498326
Parabacteroides (unclassified)	sebacate (decanedioate)	324	-0.4631	0.1178	8.51e-05	0.0474748525498326
Veillonella parvula	glycolithocholate sulfate*	685	-0.4295	0.1093	8.57e-05	0.0476128281407978
Alistipes putredinis	cystine	762	-0.3785	0.0964	8.66e-05	0.0479156623768254
Bacteroides xylanisolvens	phenylacetylglutamine	625	-0.5683	0.1450	8.93e-05	0.0486670776290284
Methanobrevibacter smithii	p-cresol sulfate	528	0.5415	0.1382	8.9e-05	0.0486670776290284
Prevotella bivia	1-palmitoyl-2-linoleoyl-GPC (16:0/18:2)	69	2.7604	0.7043	8.89e-05	0.0486670776290284
Ruminococcus gnavus	thyroxine	484	1.504	0.3839	8.94e-05	0.0486670776290284
Slackia piriformis	1-docosahexaenoyl-GPE (22:6)*	90	-0.4854	0.1239	8.98e-05	0.0486885028089771
Lactobacillus acidophilus	myristoylcarnitine	66	1.6815	0.4296	9.07e-05	0.0488589048232624
Ruminococcus gnavus	cinnamoylglycine	464	-0.3943	0.1008	9.12e-05	0.0488589048232624
Slackia piriformis	2-palmitoyl-GPE (16:0)*	90	-0.6621	0.1692	9.1e-05	0.0488589048232624
Collinsella (unclassified)	3-hydroxyhippurate	51	-0.7944	0.2032	9.23e-05	0.0492527643119042
Coprococcus comes	choline phosphate	748	0.7822	0.2002	9.38e-05	0.0498561286369987
Lactobacillus fermentum	cysteinylglycine	54	0.6383	0.1635	9.45e-05	0.0500312160071023
Alistipes onderdonkii	cystine	747	-0.3758	0.0964	9.65e-05	0.050151998712171
Bilophila (unclassified)	cystine	726	-0.3836	0.0984	9.69e-05	0.050151998712171
Clostridium bartlettii	cholate	609	0.2789	0.0716	9.72e-05	0.050151998712171
Rothia (unclassified)	hydroxybutyrylcarnitine*	106	0.6532	0.1676	9.7e-05	0.050151998712171
Ruminococcus gnavus	glycochenodeoxycholate	483	0.4243	0.1089	9.73e-05	0.050151998712171
Slackia piriformis	3-(3-hydroxyphenyl)propionate sulfate	63	-0.3619	0.0929	9.77e-05	0.050151998712171
Streptococcus cristatus	2-aminoadipate	61	1.6828	0.4317	9.71e-05	0.050151998712171
Streptococcus thermophilus	threonate	672	0.5457	0.1400	9.77e-05	0.050151998712171
Olsenella (unclassified)	hydroxybutyrylcarnitine*	131	-1.2567	0.3227	9.83e-05	0.0502688582668763
Bacteroides cellulosilyticus	sebacate (decanedioate)	539	-0.3581	0.0920	9.97e-05	0.0505636211949788
Collinsella (unclassified)	1-myristoyl-2-palmitoyl-GPC (14:0/16:0)	51	-1.8583	0.4777	1e-04	0.0505636211949788
Eubacterium eligens	1-oleoyl-2-docosahexaenoyl-GPC (18:1/22:6)*	767	0.9646	0.2478	9.93e-05	0.0505636211949788
Desulfovibrio piger	tartronate (hydroxymalonate)	199	0.818	0.2103	0.000101	0.0506895603258362
Ruminococcus torques	indolepropionate	844	-0.4476	0.1151	0.000101	0.0506895603258362
Odoribacter splanchnicus	sebacate (decanedioate)	486	-0.3816	0.0982	0.000102	0.0510018392453353
Bacteroides pectinophilus	3-hydroxyhippurate	72	0.9876	0.2543	0.000103	0.0511231671501144
Bilophila (unclassified)	gamma-glutamylglycine	732	0.6891	0.1775	0.000103	0.0511231671501144
Slackia piriformis	7-methylxanthine	90	0.7309	0.1884	0.000104	0.0514304261297499
Actinomyces turicensis	tyrosylglutamine	56	-0.7001	0.1813	0.000112	0.0516059565943565
Bacteroides coprophilus	C-glycosyltryptophan	73	0.2235	0.0578	0.00011	0.0516059565943565
Bacteroides coprophilus	leucylphenylalanine/isoleucylphenylalanine	59	-0.3148	0.0814	0.00011	0.0516059565943565
Bacteroides salyersiae	7-hydroxycholesterol (alpha or beta)	65	0.4836	0.1251	0.000111	0.0516059565943565
Bifidobacterium longum	3-methyladipate	731	-0.6728	0.1740	0.00011	0.0516059565943565
Butyrivibrio crossotus	3-hydroxypyridine sulfate	237	0.4521	0.1166	0.000106	0.0516059565943565
Eggerthella (unclassified)	3-phenylpropionate (hydrocinnamate)	594	-0.4276	0.1106	0.000111	0.0516059565943565
Escherichia coli	p-cresol-glucuronide*	669	0.3149	0.0815	0.000112	0.0516059565943565
Lactobacillus acidophilus	dihydroorotate	66	1.3066	0.3368	0.000105	0.0516059565943565
Lactobacillus fermentum	urea	56	0.9456	0.2447	0.000111	0.0516059565943565
Lactobacillus fermentum	quinate	56	-0.8233	0.2127	0.000109	0.0516059565943565
Lactobacillus fermentum	propionylcarnitine	55	0.8949	0.2317	0.000112	0.0516059565943565
Lactobacillus fermentum	1-arachidoyl-GPC (20:0)	54	-1.3903	0.3591	0.000108	0.0516059565943565
Methanobrevibacter smithii	oxalate (ethanedioate)	528	0.7248	0.1877	0.000112	0.0516059565943565
Slackia piriformis	1-oleoyl-3-linoleoyl-glycerol (18:1/18:2)	89	-1.3232	0.3423	0.000111	0.0516059565943565
Streptococcus thermophilus	oxalate (ethanedioate)	673	0.6108	0.1577	0.000108	0.0516059565943565
Subdoligranulum (unclassified)	p-cresol-glucuronide*	815	0.2801	0.0725	0.000112	0.0516059565943565
Sutterella wadsworthensis	1-(1-enyl-oleoyl)-GPC (P-18:1)*	422	1.0599	0.2738	0.000108	0.0516059565943565
Sutterella wadsworthensis	choline phosphate	415	-1.0161	0.2630	0.000112	0.0516059565943565
Sutterella wadsworthensis	sphinganine-1-phosphate	377	-1.4858	0.3845	0.000112	0.0516059565943565
Bacteroidales bacterium ph8	isoleucylvaline	722	0.6293	0.1630	0.000113	0.0517137293245324
Bacteroides ovatus	3-phenylpropionate (hydrocinnamate)	749	-0.402	0.1042	0.000113	0.0517137293245324
Alistipes onderdonkii	sebacate (decanedioate)	728	-0.3265	0.0846	0.000114	0.0519951183085394
Lactobacillus fermentum	guanidinoacetate	56	-1.3835	0.3588	0.000115	0.0520991942547592
Parabacteroides goldsteinii	2-methoxyacetaminophen sulfate*	62	-0.3768	0.0977	0.000115	0.0520991942547592
Prevotella bivia	1-palmitoyl-2-linolenoyl-GPC (16:0/18:3)*	69	1.2002	0.3115	0.000117	0.0526518987503314
Slackia piriformis	1-pentadecanoyl-GPC (15:0)*	90	-0.739	0.1919	0.000117	0.0526518987503314
Bacteroides pectinophilus	palmitoylcarnitine	72	-0.4509	0.1172	0.000119	0.0530217140669327
Butyrivibrio crossotus	ascorbate (Vitamin C)	107	0.5162	0.1342	0.000119	0.0530217140669327
Porphyromonas asaccharolytica	mannose	203	-2.3865	0.6203	0.000119	0.0530217140669327
Alistipes shahii	4-hydroxybenzoate	703	-0.619	0.1609	0.00012	0.0531166696094138
Lactobacillus acidophilus	sphingomyelin (d18:1/24:1, d18:2/24:0)*	66	3.6539	0.9500	0.00012	0.0531166696094138
Coprococcus catus	o-cresol sulfate	485	-0.3666	0.0954	0.000122	0.0536501432184117
Sutterella wadsworthensis	histidyltryptophan	348	0.5397	0.1405	0.000122	0.0536501432184117
Bacteroides uniformis	sebacate (decanedioate)	809	-0.3052	0.0795	0.000123	0.0537398020603333
Collinsella intestinalis	3-hydroxy-3-methylglutarate	64	-3.4687	0.9034	0.000123	0.0537398020603333
Collinsella (unclassified)	1,3-dimethylurate	50	-0.8799	0.2294	0.000125	0.0542624069897883
Lactobacillus acidophilus	adenine	66	3.0003	0.7823	0.000125	0.0542624069897883
Klebsiella pneumoniae	5-hydroxyhexanoate	65	-1.2969	0.3384	0.000127	0.0544305343206519
Ruminococcus torques	taurodeoxycholate	778	0.2353	0.0614	0.000127	0.0544305343206519
Slackia piriformis	N-acetylasparagine	90	-0.4108	0.1072	0.000127	0.0544305343206519
Slackia piriformis	3-ureidopropionate	90	-0.6343	0.1655	0.000127	0.0544305343206519
Alistipes putredinis	5-hydroxyindoleacetate	692	-0.8665	0.2262	0.000128	0.0546855163911264
Erysipelotrichaceae bacterium 5 2 54FAA	glycoursodeoxycholate	51	-0.4395	0.1149	0.00013	0.0552676180792742
Klebsiella pneumoniae	2-palmitoleoyl-GPC (16:1)*	61	-0.9905	0.2590	0.000131	0.0552676180792742
Lactobacillus fermentum	1-palmitoyl-GPC (16:0)	56	-5.2695	1.3775	0.000131	0.0552676180792742
Slackia piriformis	3-(3-hydroxyphenyl)propionate	76	-0.2231	0.0583	0.000131	0.0552676180792742
Eubacterium rectale	glycodeoxycholate	803	-0.2973	0.0778	0.000132	0.0555160207288421
Ruminococcus obeum	erythronate*	848	-1.6209	0.4242	0.000133	0.0557628805048103
Barnesiella intestinihominis	tartronate (hydroxymalonate)	757	0.4305	0.1127	0.000134	0.056008211737274
Dorea formicigenerans	p-cresol-glucuronide*	777	-0.2958	0.0775	0.000135	0.0562520285794139
Akkermansia muciniphila	gamma-glutamylalanine	828	-0.854	0.2250	0.000147	0.0562837198631206
Alistipes onderdonkii	glycylphenylalanine	718	0.4812	0.1263	0.000139	0.0562837198631206
Bacteroides coprophilus	1-palmitoylglycerol (16:0)	73	0.345	0.0908	0.000145	0.0562837198631206
Bacteroides intestinalis	threonate	355	0.7817	0.2060	0.000148	0.0562837198631206
Clostridium hathewayi	4-acetaminophen sulfate	84	0.4052	0.1067	0.000146	0.0562837198631206
Coriobacteriaceae bacterium phI	guanidinosuccinate	82	-2.0691	0.5437	0.000142	0.0562837198631206
Erysipelotrichaceae bacterium 6 1 45	1-arachidonoyl-GPC (20:4)*	431	-1.4785	0.3897	0.000148	0.0562837198631206
Eubacterium limosum	3-(3-hydroxyphenyl)propionate sulfate	57	0.7378	0.1944	0.000148	0.0562837198631206
Eubacterium rectale	phenylacetate	767	-0.5541	0.1458	0.000144	0.0562837198631206
Klebsiella (unclassified)	1,7-dimethylurate	61	-0.5397	0.1418	0.000141	0.0562837198631206
Lactobacillus acidophilus	2-oleoyl-GPC (18:1)*	66	-1.4897	0.3927	0.000148	0.0562837198631206
Lactobacillus acidophilus	1-myristoyl-2-palmitoyl-GPC (14:0/16:0)	66	2.3396	0.6133	0.000136	0.0562837198631206
Lactobacillus acidophilus	spermidine	58	0.962	0.2535	0.000147	0.0562837198631206
Lactobacillus acidophilus	1-(1-enyl-palmitoyl)-2-docosahexaenoyl-GPC (P-16:0/22:6)*	66	2.0468	0.5385	0.000144	0.0562837198631206
Lactobacillus acidophilus	N6-carbamoylthreonyladenosine	65	-2.8971	0.7636	0.000148	0.0562837198631206
Lactobacillus fermentum	homoarginine	56	1.0672	0.2798	0.000137	0.0562837198631206
Lactobacillus fermentum	glycochenodeoxycholate	56	0.3277	0.0860	0.000139	0.0562837198631206
Lactobacillus fermentum	hydroxybutyrylcarnitine*	53	2.6211	0.6887	0.000141	0.0562837198631206
Mitsuokella (unclassified)	1-docosahexaenoylglycerol (22:6)	140	1.1853	0.3112	0.00014	0.0562837198631206
Oxalobacter formigenes	cys-gly, oxidized	217	-0.7304	0.1919	0.000141	0.0562837198631206
Parabacteroides (unclassified)	threonate	335	-0.732	0.1924	0.000142	0.0562837198631206
Roseburia inulinivorans	5-hydroxyhexanoate	688	-0.593	0.1556	0.000138	0.0562837198631206
Roseburia inulinivorans	tartronate (hydroxymalonate)	802	-0.3785	0.0992	0.000136	0.0562837198631206
Roseburia inulinivorans	2-aminobutyrate	802	1.0931	0.2868	0.000138	0.0562837198631206
Slackia piriformis	1-margaroyl-GPC (17:0)	90	-1.2314	0.3244	0.000147	0.0562837198631206
Slackia piriformis	1-palmitoyl-2-meadoyl-GPC (16:0/20:3n9)*	86	0.3481	0.0915	0.000143	0.0562837198631206
Streptococcus cristatus	1-stearoyl-2-oleoyl-GPE (18:0/18:1)	62	0.8439	0.2213	0.000137	0.0562837198631206
Streptococcus cristatus	1-(1-enyl-palmitoyl)-2-linoleoyl-GPE (P-16:0/18:2)*	63	0.8156	0.2146	0.000144	0.0562837198631206
Streptococcus mitis oralis pneumoniae	cysteine	444	1.0926	0.2877	0.000146	0.0562837198631206
Streptococcus mutans	4-androsten-3alpha,17alpha-diol monosulfate (3)	169	-0.8879	0.2331	0.000139	0.0562837198631206
Sutterella wadsworthensis	cys-gly, oxidized	412	-0.5362	0.1408	0.00014	0.0562837198631206
Slackia piriformis	N-acetylglutamate	85	1.6917	0.4460	0.000149	0.0565048466853888
Alistipes indistinctus	carboxyibuprofen	71	0.227	0.0599	0.00015	0.0565662857223157
Faecalibacterium prausnitzii	sphingomyelin (d18:1/24:1, d18:2/24:0)*	824	0.739	0.1949	0.00015	0.0565662857223157
Eggerthella (unclassified)	imidazole propionate	524	0.4974	0.1312	0.000151	0.0567847775966006
Lactobacillus fermentum	1-dihomo-linolenylglycerol (20:3)	56	1.2638	0.3339	0.000153	0.0569609582546613
Lactobacillus fermentum	deoxycholate	55	0.3837	0.1014	0.000154	0.0569609582546613
Oscillibacter (unclassified)	2-hydroxyacetaminophen sulfate*	394	0.2015	0.0532	0.000152	0.0569609582546613
Peptostreptococcus (unclassified)	1-linoleoyl-GPC (18:2)	67	1.7619	0.4654	0.000153	0.0569609582546613
Peptostreptococcus (unclassified)	1-linolenoyl-GPC (18:3)*	67	0.7654	0.2022	0.000154	0.0569609582546613
Subdoligranulum sp 4 3 54A2FAA	ursodeoxycholate	386	0.4027	0.1064	0.000154	0.0569609582546613
Lactobacillus gasseri	hydroquinone sulfate	77	-0.7293	0.1928	0.000155	0.0570184049905776
Streptococcus parasanguinis	5alpha-androstan-3beta,17alpha-diol disulfate	370	-0.3808	0.1007	0.000155	0.0570184049905776
Holdemania filiformis	1-palmitoylglycerol (16:0)	582	0.796	0.2105	0.000156	0.0570752289976492
Lactobacillus acidophilus	2-arachidonoyl-GPC (20:4)*	65	-1.6648	0.4402	0.000156	0.0570752289976492
Bacteroides vulgatus	sebacate (decanedioate)	751	-0.3002	0.0795	0.000159	0.0572420642824116
Coprococcus catus	gamma-glutamylglycine	743	-0.6517	0.1726	0.000159	0.0572420642824116
Eubacterium eligens	4-hydroxybenzoate	754	-0.5747	0.1522	0.000159	0.0572420642824116
Eubacterium limosum	saccharin	58	-0.1717	0.0454	0.000158	0.0572420642824116
Lactobacillus fermentum	betaine	56	2.199	0.5820	0.000158	0.0572420642824116
Streptococcus cristatus	alanine	63	1.3668	0.3617	0.000158	0.0572420642824116
Lactobacillus fermentum	arachidate (20:0)	56	-2.5378	0.6722	0.00016	0.0572964959535675
Slackia piriformis	1-palmitoylglycerol (16:0)	90	-1.1884	0.3149	0.00016	0.0572964959535675
Eubacterium hallii	cysteine	828	0.8312	0.2204	0.000162	0.0578592293959686
Bacteroides coprophilus	2-linoleoylglycerol (18:2)	72	0.1191	0.0316	0.000163	0.0579099831059651
Lactobacillus fermentum	pantothenate	56	1.6732	0.4438	0.000163	0.0579099831059651
Bacteroides clarus	taurine	261	-1.66	0.4405	0.000164	0.0581123318867646
Holdemania (unclassified)	bradykinin, des-arg(9)	130	1.2601	0.3348	0.000167	0.0588663526230525
Lactobacillus fermentum	2-linoleoylglycerol (18:2)	56	0.4181	0.1110	0.000167	0.0588663526230525
Slackia piriformis	taurocholenate sulfate	86	-0.3609	0.0959	0.000168	0.0590646300083846
Barnesiella intestinihominis	prolylproline	738	0.3623	0.0963	0.000169	0.0592618773813254
Lactobacillus fermentum	3-hydroxy-2-ethylpropionate	56	0.7167	0.1906	0.00017	0.059304464238762
Streptococcus cristatus	isobutyrylcarnitine	63	0.5351	0.1423	0.00017	0.059304464238762
Streptococcus cristatus	glutarylcarnitine (C5)	63	1.0998	0.2926	0.000171	0.0594995683736894
Lactobacillus fermentum	1-stearyl-GPC (O-18:0)*	56	-1.1559	0.3077	0.000172	0.0595406087117489
Streptococcus cristatus	tryptophan	63	1.4888	0.3963	0.000172	0.0595406087117489
Anaerotruncus colihominis	1-stearoyl-2-docosapentaenoyl-GPC (18:0/22:5n3)*	408	1.328	0.3546	0.00018	0.0595609714370265
Bacteroides coprophilus	sphingomyelin (d18:1/24:1, d18:2/24:0)*	71	1.1381	0.3035	0.000177	0.0595609714370265
Bacteroides pectinophilus	1-palmitoyl-2-dihomo-linolenoyl-GPC (16:0/20:3n3 or 6)*	72	-0.2813	0.0749	0.000174	0.0595609714370265
Clostridium bartlettii	palmitate (16:0)	643	-1.4836	0.3957	0.000177	0.0595609714370265
Erysipelotrichaceae bacterium 21 3	riboflavin (Vitamin B2)	54	-0.9185	0.2452	0.00018	0.0595609714370265
Lactobacillus acidophilus	5alpha-pregnan-3beta,20alpha-diol disulfate	54	-0.9633	0.2571	0.000179	0.0595609714370265
Lactobacillus acidophilus	allantoin	66	1.3737	0.3666	0.000179	0.0595609714370265
Lactobacillus acidophilus	sphingomyelin (d18:1/21:0, d17:1/22:0, d16:1/23:0)*	66	2.9501	0.7871	0.000178	0.0595609714370265
Lactobacillus fermentum	glycodeoxycholate	54	0.4399	0.1174	0.000179	0.0595609714370265
Lactobacillus fermentum	cysteine	56	0.559	0.1490	0.000177	0.0595609714370265
Lactobacillus gasseri	phenylalanylleucine	91	0.4419	0.1179	0.000178	0.0595609714370265
Lactobacillus gasseri	umbelliferone sulfate	51	-0.3879	0.1035	0.000179	0.0595609714370265
Oscillibacter (unclassified)	glycodeoxycholate	804	0.2964	0.0792	0.00018	0.0595609714370265
Ruminococcus obeum	choline phosphate	820	0.7234	0.1931	0.000179	0.0595609714370265
Ruminococcus sp 5 1 39BFAA	mannitol/sorbitol	600	-0.4143	0.1106	0.000179	0.0595609714370265
Slackia piriformis	glycerate	90	-0.954	0.2541	0.000173	0.0595609714370265
Slackia piriformis	3-hydroxyhippurate	90	-0.3735	0.0995	0.000175	0.0595609714370265
Slackia piriformis	1-stearoyl-2-linoleoyl-GPC (18:0/18:2)*	90	1.8762	0.5001	0.000176	0.0595609714370265
Alistipes sp AP11	ethyl glucuronide	66	-0.3332	0.0890	0.000182	0.0600755160965477
Parabacteroides distasonis	5-hydroxyindoleacetate	636	-0.9196	0.2458	0.000183	0.0602582706148258
Klebsiella pneumoniae	thymol sulfate	67	-0.3131	0.0837	0.000184	0.0602934364579349
Sutterella wadsworthensis	2-aminoheptanoate	406	-1.2189	0.3259	0.000184	0.0602934364579349
Butyrivibrio crossotus	3-methyl catechol sulfate (1)	236	0.4833	0.1293	0.000186	0.0606543612508463
Slackia piriformis	uridine	90	-1.6539	0.4425	0.000186	0.0606543612508463
Acidaminococcus (unclassified)	2-hydroxyacetaminophen sulfate*	57	0.1564	0.0419	0.000193	0.0611641775539543
Butyrivibrio crossotus	glycylphenylalanine	233	-0.9063	0.2429	0.000191	0.0611641775539543
Butyrivibrio crossotus	tartronate (hydroxymalonate)	238	-0.9339	0.2503	0.00019	0.0611641775539543
Eubacterium biforme	7-hydroxycholesterol (alpha or beta)	71	-0.6626	0.1776	0.000191	0.0611641775539543
Eubacterium eligens	1-(1-enyl-stearoyl)-2-docosahexaenoyl-GPC (P-18:0/22:6)*	767	0.77	0.2066	0.000193	0.0611641775539543
Lactobacillus fermentum	1-(1-enyl-palmitoyl)-GPC (P-16:0)*	55	-1.3391	0.3588	0.00019	0.0611641775539543
Lactobacillus fermentum	tiglylcarnitine	56	0.92	0.2468	0.000193	0.0611641775539543
Parabacteroides distasonis	1-palmitoyl-2-adrenoyl-GPC (16:0/22:4)*	700	0.6263	0.1680	0.000193	0.0611641775539543
Porphyromonas bennonis	1,3-dimethylurate	105	-1.0643	0.2851	0.000189	0.0611641775539543
Slackia piriformis	taurolithocholate 3-sulfate	86	-0.3151	0.0845	0.000192	0.0611641775539543
Slackia piriformis	1-palmitoyl-3-linoleoyl-glycerol (16:0/18:2)*	81	-1.0819	0.2902	0.000193	0.0611641775539543
Slackia piriformis	palmitoylcarnitine	90	-0.7643	0.2048	0.00019	0.0611641775539543
Desulfovibrio desulfuricans	N-acetylaspartate (NAA)	248	1.8214	0.4887	0.000194	0.0613371065727755
Bacteroides coprophilus	pro-hydroxy-pro	73	0.1013	0.0272	0.000195	0.0615092275120694
Coprococcus eutactus	glutarate (pentanedioate)	238	-1.059	0.2846	0.000198	0.0615920829053859
Eubacterium eligens	docosahexaenoate (DHA; 22:6n3)	767	0.7718	0.2073	0.000196	0.0615920829053859
Lactobacillus fermentum	glutarylcarnitine (C5)	55	1.309	0.3516	0.000197	0.0615920829053859
Slackia piriformis	sphinganine-1-phosphate	77	1.2445	0.3344	0.000198	0.0615920829053859
Streptococcus gordonii	3-methyl catechol sulfate (2)	53	-0.662	0.1779	0.000198	0.0615920829053859
Streptococcus salivarius	ergothioneine	814	-0.4039	0.1085	0.000198	0.0615920829053859
Lactobacillus fermentum	heptanoate (7:0)	52	-0.8439	0.2269	0.000199	0.0617608479299496
Alistipes onderdonkii	citraconate/glutaconate	753	-0.5499	0.1479	0.000201	0.0620960608391516
Anaerotruncus colihominis	1-palmitoyl-2-meadoyl-GPC (16:0/20:3n9)*	392	0.8095	0.2178	0.000201	0.0620960608391516
Bacteroides clarus	hypoxanthine	259	-1.4727	0.3962	0.000202	0.0621450982401144
Parabacteroides merdae	riboflavin (Vitamin B2)	66	0.8051	0.2167	0.000203	0.0621450982401144
Streptococcus sanguinis	4-acetaminophen sulfate	58	0.0925	0.0249	0.000203	0.0621450982401144
Subdoligranulum (unclassified)	glycolithocholate sulfate*	843	0.3626	0.0976	0.000203	0.0621450982401144
Peptostreptococcaceae noname (unclassified)	oxalate (ethanedioate)	601	0.6389	0.1720	0.000204	0.0621692848588737
Subdoligranulum (unclassified)	isobutyrylcarnitine	849	0.5234	0.1409	0.000204	0.0621692848588737
Eubacterium ventriosum	phenylacetylglutamine	662	-0.5486	0.1478	0.000206	0.0626373939857258
Sutterella wadsworthensis	allantoin	425	-1.182	0.3185	0.000207	0.0628000175241637
Dorea formicigenerans	methylsuccinate	811	-0.7464	0.2012	0.000208	0.062961911809066
Eubacterium rectale	1-eicosapentaenoyl-GPC (20:5)*	823	0.5806	0.1566	0.000209	0.0629821819987367
Eubacterium ventriosum	phenylacetate	615	-0.6025	0.1625	0.000209	0.0629821819987367
Streptococcus salivarius	N-acetylcitrulline	727	0.4534	0.1224	0.000213	0.0640446258570076
Bacteroides coprophilus	decanoylcarnitine	73	0.2584	0.0698	0.000215	0.0641051564204787
Eubacterium eligens	methyl glucopyranoside (alpha + beta)	767	0.4387	0.1186	0.000217	0.0641051564204787
Lactobacillus fermentum	chenodeoxycholate	56	0.4234	0.1145	0.000217	0.0641051564204787
Peptostreptococcus (unclassified)	1-dihomo-linoleoyl-GPC (20:2)*	67	1.1381	0.3075	0.000215	0.0641051564204787
Porphyromonas uenonis	leucine	81	5.364	1.4499	0.000216	0.0641051564204787
Porphyromonas uenonis	valine	81	5.492	1.4851	0.000217	0.0641051564204787
Ruminococcus torques	1-arachidonylglycerol (20:4)	847	0.6321	0.1708	0.000214	0.0641051564204787
Streptococcus sanguinis	3-(cystein-S-yl)acetaminophen*	72	0.1111	0.0300	0.000217	0.0641051564204787
Butyrivibrio crossotus	bilirubin (E,E)*	238	-1.0002	0.2706	0.000219	0.0642740570029129
Collinsella intestinalis	allantoin	64	-2.9742	0.8048	0.000219	0.0642740570029129
Ruminococcus champanellensis	3-indoxyl sulfate	51	0.4279	0.1158	0.000219	0.0642740570029129
Prevotella bivia	3-methoxycatechol sulfate (1)	62	0.3841	0.1040	0.00022	0.064427486095294
Eubacterium rectale	5-hydroxyhexanoate	713	-0.5865	0.1588	0.000221	0.06458025099247
candidate division TM7 single cell isolate TM7c	arachidonate (20:4n6)	235	1.9744	0.5349	0.000223	0.0647442703133383
Eggerthella lenta	3-(N-acetyl-L-cystein-S-yl) acetaminophen	74	-0.2439	0.0661	0.000223	0.0647442703133383
Erysipelotrichaceae bacterium 21 3	tyrosylglutamine	366	-0.9082	0.2461	0.000223	0.0647442703133383
Bacteroidales bacterium ph8	1-(1-enyl-palmitoyl)-2-docosahexaenoyl-GPC (P-16:0/22:6)*	739	0.8337	0.2259	0.000224	0.0647560825787857
Slackia piriformis	linoleoylcarnitine*	90	-0.4261	0.1155	0.000224	0.0647560825787857
Streptococcus parasanguinis	ergothioneine	771	-0.4087	0.1108	0.000226	0.0651946587638336
Lactobacillus acidophilus	erythronate*	66	5.3169	1.4423	0.000227	0.0653435078252979
Bacteroides pectinophilus	1-arachidonylglycerol (20:4)	72	-0.1031	0.0280	0.00023	0.0656471876867579
Eubacterium eligens	1-(1-enyl-palmitoyl)-2-docosahexaenoyl-GPC (P-16:0/22:6)*	767	0.8023	0.2178	0.000229	0.0656471876867579
Eubacterium hallii	isovalerate	828	-0.4968	0.1349	0.00023	0.0656471876867579
Slackia piriformis	myristoylcarnitine	90	-0.4061	0.1103	0.00023	0.0656471876867579
Slackia piriformis	taurochenodeoxycholate	86	-0.3465	0.0941	0.000232	0.0660783323059445
Anaerotruncus (unclassified)	uracil	318	1.4073	0.3828	0.000237	0.0661077559007658
Bacteroides coprophilus	alpha-tocopherol	73	0.9878	0.2687	0.000237	0.0661077559007658
Bacteroides pectinophilus	anthranilate	57	-0.0215	0.0059	0.000235	0.0661077559007658
Coprococcus comes	tartronate (hydroxymalonate)	775	-0.4001	0.1089	0.000237	0.0661077559007658
Methanobrevibacter smithii	prolylproline	513	-0.4368	0.1187	0.000233	0.0661077559007658
Peptostreptococcus (unclassified)	imidazole lactate	67	1.0657	0.2898	0.000235	0.0661077559007658
Ruminococcus torques	C-glycosyltryptophan	824	1.0777	0.2929	0.000234	0.0661077559007658
Slackia piriformis	cis-4-decenoyl carnitine	90	-1.0476	0.2850	0.000237	0.0661077559007658
Slackia piriformis	1-stearoyl-2-oleoyl-GPC (18:0/18:1)	90	1.3538	0.3680	0.000235	0.0661077559007658
Streptococcus cristatus	palmitoyl dihydrosphingomyelin (d18:0/16:0)*	63	0.8544	0.2324	0.000236	0.0661077559007658
Odoribacter (unclassified)	7-methylurate	55	0.4762	0.1296	0.000239	0.0661191876908849
Prevotella bivia	sphingomyelin (d18:2/23:0, d18:1/23:1, d17:1/24:1)*	69	2.3057	0.6274	0.000238	0.0661191876908849
Rothia mucilaginosa	glucuronate	459	1.066	0.2902	0.000239	0.0661191876908849
Slackia piriformis	1-oleoyl-GPI (18:1)*	90	0.6463	0.1759	0.000239	0.0661191876908849
Anaerotruncus colihominis	1-stearoyl-2-docosapentaenoyl-GPC (18:0/22:5n6)*	407	0.9445	0.2577	0.000248	0.0661891573634816
Bacteroidales bacterium ph8	leucylphenylalanine/isoleucylphenylalanine	611	0.4277	0.1165	0.000243	0.0661891573634816
Bacteroides finegoldii	choline phosphate	298	1.1466	0.3124	0.000242	0.0661891573634816
Bacteroides pectinophilus	16a-hydroxy DHEA 3-sulfate	70	-0.992	0.2708	0.00025	0.0661891573634816
Bacteroides pectinophilus	cysteine sulfinic acid	72	0.0685	0.0187	0.000252	0.0661891573634816
Bacteroides pectinophilus	1-stearoyl-2-dihomo-linolenoyl-GPC (18:0/20:3n3 or 6)*	72	-0.08	0.0218	0.00024	0.0661891573634816
Bacteroides pectinophilus	4-ethylphenylsulfate	72	-0.0218	0.0059	0.000247	0.0661891573634816
Bifidobacterium dentium	5-hydroxylysine	236	1.4592	0.3980	0.000246	0.0661891573634816
Clostridium innocuum	phenylacetylglutamine	211	0.8754	0.2392	0.000252	0.0661891573634816
Dorea longicatena	1-stearoyl-2-dihomo-linolenoyl-GPC (18:0/20:3n3 or 6)*	801	0.9109	0.2484	0.000245	0.0661891573634816
Eubacterium eligens	5alpha-androstan-3beta,17alpha-diol disulfate	378	0.4187	0.1141	0.000243	0.0661891573634816
Eubacterium eligens	1-nonadecanoyl-GPC (19:0)	739	0.8197	0.2236	0.000246	0.0661891573634816
Eubacterium rectale	phosphocholine (18:0/20:5, 16:0/22:5n6)*	823	0.6958	0.1898	0.000247	0.0661891573634816
Lactobacillus fermentum	4-allylphenol sulfate	56	-0.1903	0.0520	0.000252	0.0661891573634816
Lactobacillus fermentum	2-palmitoyl-GPC (16:0)*	56	-2.1193	0.5780	0.000246	0.0661891573634816
Lactobacillus gasseri	5alpha-androstan-3alpha,17beta-diol monosulfate (1)	61	-0.5914	0.1614	0.000248	0.0661891573634816
Mitsuokella (unclassified)	1-arachidonylglycerol (20:4)	141	1.4164	0.3868	0.00025	0.0661891573634816
Oscillibacter (unclassified)	xanthine	823	-0.8636	0.2355	0.000246	0.0661891573634816
Porphyromonas uenonis	1-oleoylglycerol (18:1)	81	1.5801	0.4317	0.000252	0.0661891573634816
Ruminococcus obeum	leukotriene B4	263	-0.3175	0.0867	0.000249	0.0661891573634816
Ruminococcus sp 5 1 39BFAA	chenodeoxycholate	600	-0.5912	0.1614	0.000249	0.0661891573634816
Slackia piriformis	decanoylcarnitine	90	-0.1705	0.0466	0.000252	0.0661891573634816
Streptococcus cristatus	pyruvate	63	0.5963	0.1625	0.000244	0.0661891573634816
Streptococcus cristatus	N-acetylvaline	63	1.2715	0.3468	0.000246	0.0661891573634816
Turicibacter (unclassified)	4-androsten-3beta,17beta-diol disulfate (2)	323	-0.6537	0.1783	0.000245	0.0661891573634816
Veillonella parvula	cholate	636	0.2456	0.0671	0.000249	0.0661891573634816
Lactobacillus acidophilus	2-linoleoyl-GPC (18:2)*	66	-1.7334	0.4737	0.000253	0.0661942475841475
Lactococcus lactis	5-KETE	50	-0.923	0.2522	0.000253	0.0661942475841475
Slackia piriformis	1-arachidonoyl-GPC (20:4)*	90	-0.6216	0.1699	0.000254	0.0663273435628834
Collinsella (unclassified)	glutamate	51	2.2268	0.6089	0.000255	0.0663363653727292
Methanobrevibacter smithii	5alpha-androstan-3beta,17alpha-diol disulfate	278	0.5258	0.1438	0.000256	0.0663363653727292
Slackia piriformis	1-(1-enyl-stearoyl)-GPC (P-18:0) *	90	-1.1549	0.3158	0.000256	0.0663363653727292
Streptococcus cristatus	sphingomyelin (d18:1/18:1, d18:2/18:0)	63	0.9648	0.2639	0.000256	0.0663363653727292
Akkermansia muciniphila	glycolithocholate sulfate*	818	0.3704	0.1014	0.000258	0.066471862779338
Lactobacillus fermentum	pyruvate	56	0.427	0.1168	0.000258	0.066471862779338
Sutterella wadsworthensis	4-hydroxybenzoate	420	-0.7865	0.2152	0.000258	0.066471862779338
Bacteroidales bacterium ph8	sphingomyelin (d18:2/24:1, d18:1/24:2)*	739	1.3167	0.3607	0.000262	0.0673738582299723
Slackia piriformis	1-palmitoyl-2-linoleoyl-GPC (16:0/18:2)	90	1.4726	0.4036	0.000263	0.0675024342952967
Bacteroides coprophilus	ergothioneine	73	0.1727	0.0474	0.000269	0.0676262919729028
Bacteroides pectinophilus	1-dihomo-linolenoyl-GPC (20:3n3 or 6)*	72	-0.0288	0.0079	0.000269	0.0676262919729028
Bacteroides pectinophilus	deoxycholate	72	-1.6121	0.4422	0.000267	0.0676262919729028
Barnesiella intestinihominis	threonate	756	-0.5002	0.1372	0.000268	0.0676262919729028
Enterococcus faecalis	5alpha-pregnan-3beta,20beta-diol monosulfate (1)	58	0.873	0.2395	0.000267	0.0676262919729028
Lactobacillus fermentum	choline	56	2.2481	0.6176	0.000272	0.0676262919729028
Lactobacillus fermentum	5-methylthioadenosine (MTA)	55	0.7649	0.2102	0.000273	0.0676262919729028
Lactobacillus fermentum	1-stearoyl-GPC (18:0)	56	-2.2916	0.6295	0.000272	0.0676262919729028
Prevotella bivia	palmitoyl sphingomyelin (d18:1/16:0)	69	3.0321	0.8328	0.000272	0.0676262919729028
Rothia mucilaginosa	hypotaurine	461	0.9189	0.2522	0.000269	0.0676262919729028
Ruminococcus torques	cys-gly, oxidized	817	0.3829	0.1052	0.000273	0.0676262919729028
Slackia piriformis	1-stearoyl-GPE (18:0)	90	-1.9071	0.5236	0.00027	0.0676262919729028
Streptococcus cristatus	cortisol	63	-0.3604	0.0988	0.000265	0.0676262919729028
Streptococcus cristatus	homoarginine	63	0.8557	0.2347	0.000267	0.0676262919729028
Streptococcus cristatus	4-imidazoleacetate	63	0.4915	0.1350	0.000273	0.0676262919729028
Streptococcus cristatus	gamma-glutamylthreonine*	63	0.8916	0.2449	0.000271	0.0676262919729028
Subdoligranulum (unclassified)	methylsuccinate	852	0.6835	0.1877	0.000271	0.0676262919729028
Subdoligranulum variabile	o-cresol sulfate	116	0.6977	0.1915	0.00027	0.0676262919729028
Sutterella wadsworthensis	cotinine	72	0.3246	0.0890	0.000264	0.0676262919729028
Bacteroides pectinophilus	valylarginine	71	-0.0137	0.0038	0.000274	0.067749695959382
Slackia piriformis	1-methylxanthine	90	0.6458	0.1775	0.000275	0.0678726487429857
Bacteroidales bacterium ph8	1-arachidonoyl-GPA (20:4)	706	-0.3816	0.1050	0.000279	0.0679898164923747
Gemella sanguinis	S-allylcysteine	83	-0.6197	0.1704	0.000276	0.0679898164923747
Lactobacillus acidophilus	1-(1-enyl-palmitoyl)-2-oleoyl-GPC (P-16:0/18:1)*	66	2.5631	0.7051	0.000278	0.0679898164923747
Lactobacillus gasseri	malate	89	-1.3326	0.3666	0.000278	0.0679898164923747
Lactobacillus rhamnosus	1-arachidonylglycerol (20:4)	52	-2.2421	0.6170	0.000279	0.0679898164923747
Slackia piriformis	hippurate	90	-0.8325	0.2291	0.000279	0.0679898164923747
Slackia piriformis	2-piperidinone	90	0.083	0.0228	0.000278	0.0679898164923747
Clostridium sp L2 50	isovalerylcarnitine	107	-1.8392	0.5064	0.000282	0.0681062127773655
Lachnospiraceae bacterium 3 1 57FAA CT1	2-methylbutyrylglycine	380	0.8991	0.2476	0.000282	0.0681062127773655
Lactobacillus acidophilus	cis-aconitate	63	0.8271	0.2277	0.00028	0.0681062127773655
Slackia piriformis	1-palmitoyl-GPC (16:0)	90	-0.8817	0.2428	0.000282	0.0681062127773655
Streptococcus parasanguinis	N-acetyltyrosine	760	0.8488	0.2338	0.000282	0.0681062127773655
Oxalobacter formigenes	dimethylmalonic acid	57	1.462	0.4027	0.000283	0.0682256746627463
Coriobacteriaceae bacterium phI	benzoate	88	-0.6671	0.1841	0.000291	0.0689235381751977
Desulfovibrio desulfuricans	3-hydroxy-2-ethylpropionate	252	1.808	0.4988	0.00029	0.0689235381751977
Eggerthella (unclassified)	2-methylmalonyl carnitine	491	0.7872	0.2172	0.000289	0.0689235381751977
Lactobacillus fermentum	alpha-tocopherol	56	0.5	0.1380	0.00029	0.0689235381751977
Lactobacillus fermentum	6-oxopiperidine-2-carboxylic acid	56	2.1573	0.5953	0.00029	0.0689235381751977
Peptostreptococcaceae noname (unclassified)	threonate	601	0.5489	0.1514	0.00029	0.0689235381751977
Prevotella bivia	sphingomyelin (d18:1/24:1, d18:2/24:0)*	67	3.3713	0.9298	0.000288	0.0689235381751977
Ruminococcus sp 5 1 39BFAA	4-vinylphenol sulfate	601	-0.4218	0.1164	0.000291	0.0689235381751977
Streptococcus cristatus	trans-urocanate	63	-0.3667	0.1012	0.000289	0.0689235381751977
Streptococcus cristatus	gamma-CEHC	62	0.4649	0.1282	0.000288	0.0689235381751977
Dorea longicatena	cystine	795	0.3422	0.0945	0.000292	0.0690392673002684
Streptococcus cristatus	1-palmitoyl-2-linoleoyl-GPC (16:0/18:2)	63	2.1139	0.5840	0.000295	0.0696266367731207
Bacteroides vulgatus	1-myristoylglycerol (14:0)	755	0.5716	0.1580	0.000298	0.0700806522718532
Gemella morbillorum	3-indoxyl sulfate	58	1.8964	0.5243	0.000298	0.0700806522718532
Slackia piriformis	2,3-dihydroxyisovalerate	90	0.1489	0.0412	0.000299	0.0700806522718532
Streptococcus cristatus	1-(1-enyl-palmitoyl)-2-arachidonoyl-GPE (P-16:0/20:4)*	63	0.5894	0.1630	0.000299	0.0700806522718532
Actinomyces turicensis	4-androsten-3beta,17beta-diol monosulfate (2)	58	-0.5859	0.1624	0.000307	0.0701205725563284
Akkermansia muciniphila	glycoursodeoxycholate	802	-0.2779	0.0769	0.000303	0.0701205725563284
Bacteroides coprophilus	4-androsten-3beta,17beta-diol monosulfate (2)	64	-0.1673	0.0464	0.000308	0.0701205725563284
Bacteroides pectinophilus	3-methylglutaconate	71	-0.0573	0.0159	0.000308	0.0701205725563284
Deinococcus radiodurans	4-hydroxyphenylacetate	52	0.1732	0.0480	0.000308	0.0701205725563284
Eubacterium eligens	glutamate	767	-0.7453	0.2062	0.000301	0.0701205725563284
Eubacterium hallii	methionine sulfoxide	828	-0.6745	0.1867	0.000303	0.0701205725563284
Lactobacillus acidophilus	piperine	62	-0.5642	0.1564	0.000308	0.0701205725563284
Lactobacillus fermentum	1-palmitoleoyl-2-linoleoyl-GPC (16:1/18:2)*	56	1.3369	0.3702	0.000305	0.0701205725563284
Lactobacillus fermentum	1-(1-enyl-palmitoyl)-2-linoleoyl-GPE (P-16:0/18:2)*	56	0.5534	0.1533	0.000307	0.0701205725563284
Ruminococcus gnavus	indolepropionate	481	-0.5092	0.1411	0.000308	0.0701205725563284
Slackia piriformis	oxalate (ethanedioate)	90	-0.6434	0.1780	3e-04	0.0701205725563284
Slackia piriformis	theobromine	90	0.1242	0.0344	0.000307	0.0701205725563284
Streptococcus australis	3-(N-acetyl-L-cystein-S-yl) acetaminophen	59	0.3884	0.1076	0.000307	0.0701205725563284
Streptococcus cristatus	pregn steroid monosulfate*	63	-0.3587	0.0993	0.000302	0.0701205725563284
Subdoligranulum sp 4 3 54A2FAA	taurodeoxycholate	464	0.2838	0.0786	0.000305	0.0701205725563284
Sutterella wadsworthensis	1-(1-enyl-palmitoyl)-GPC (P-16:0)*	423	1.2861	0.3564	0.000307	0.0701205725563284
Actinomyces turicensis	pyroglutamylglycine	63	0.7951	0.2204	0.000309	0.0702298053779349
Butyrivibrio crossotus	prolylproline	232	-0.6948	0.1926	0.00031	0.0703386710303932
Lactobacillus gasseri	6-oxopiperidine-2-carboxylic acid	92	0.7159	0.1986	0.000313	0.0709002078336506
Bacteroides pectinophilus	pyroglutamylglutamine	70	-0.0163	0.0045	0.000315	0.0712337246332277
Slackia piriformis	1-myristoyl-GPC (14:0)	90	-0.4484	0.1245	0.000317	0.0715661259920035
Lactobacillus acidophilus	palmitoylcarnitine	66	2.0833	0.5787	0.000318	0.0716720337425855
Coprococcus eutactus	glucose	240	-0.7937	0.2208	0.000324	0.0729026290389204
Bacteroides intestinalis	cortisone	354	1.1986	0.3335	0.000326	0.0731089487716502
Streptococcus cristatus	guanidinosuccinate	57	-0.739	0.2057	0.000326	0.0731089487716502
Subdoligranulum variabile	N-acetyltaurine	186	1.3087	0.3642	0.000327	0.0732115954048491
Bacteroides pectinophilus	1-dihomo-linolenoyl-GPE (20:3n3 or 6)*	72	0.0189	0.0053	0.000331	0.073497716288629
Escherichia coli	gamma-glutamylglutamine	698	-1.8856	0.5253	0.000331	0.073497716288629
Klebsiella (unclassified)	5-acetylamino-6-amino-3-methyluracil	60	0.6236	0.1737	0.000331	0.073497716288629
Lactobacillus fermentum	3-methyl-2-oxobutyrate	56	0.9462	0.2635	0.00033	0.073497716288629
Lactobacillus fermentum	2-aminobutyrate	56	2.1621	0.6022	0.00033	0.073497716288629
Slackia piriformis	1-(1-enyl-stearoyl)-GPE (P-18:0)*	89	0.7748	0.2160	0.000333	0.073820396125891
Eubacterium eligens	ribitol	746	-1.1631	0.3243	0.000335	0.0738997238200144
Haemophilus parainfluenzae	7-hydroxycholesterol (alpha or beta)	114	0.7625	0.2125	0.000334	0.0738997238200144
Slackia piriformis	1-stearoyl-GPC (18:0)	90	-1.2675	0.3534	0.000335	0.0738997238200144
Lactobacillus delbrueckii	ferulic acid 4-sulfate	52	-0.541	0.1510	0.000339	0.0746601149301976
Ruminococcus torques	1-(1-enyl-palmitoyl)-2-linoleoyl-GPC (P-16:0/18:2)*	847	-0.925	0.2582	0.000341	0.0749782739240918
Lachnospiraceae bacterium 2 1 58FAA	N-acetylvaline	298	-2.1524	0.6011	0.000343	0.0750513288923396
Lactobacillus fermentum	cytidine	51	-0.7583	0.2118	0.000343	0.0750513288923396
Parabacteroides goldsteinii	p-cresol-glucuronide*	230	0.5378	0.1502	0.000342	0.0750513288923396
Streptococcus cristatus	behenoyl sphingomyelin (d18:1/22:0)*	62	0.6117	0.1710	0.000347	0.0758037045322587
Anaerotruncus colihominis	phosphocholine (16:0/22:5n3, 18:1/20:4)*	408	1.6653	0.4658	0.00035	0.0760897004938932
Methanobrevibacter smithii	sebacate (decanedioate)	510	0.3598	0.1006	0.00035	0.0760897004938932
Streptococcus cristatus	piperine	57	-0.2565	0.0717	0.000349	0.0760897004938932
Bacteroides coprophilus	1-pentadecanoyl-GPC (15:0)*	73	-0.4043	0.1132	0.000355	0.0761242405448517
Bacteroides fragilis	serotonin	532	-0.5868	0.1643	0.000356	0.0761242405448517
Bacteroides pectinophilus	5,6-dihydrothymine	70	0.2232	0.0625	0.000354	0.0761242405448517
Bifidobacterium catenulatum	1-palmitoleoylglycerol (16:1)*	221	1.0188	0.2854	0.000358	0.0761242405448517
Clostridium asparagiforme	1-(1-enyl-palmitoyl)-2-docosahexaenoyl-GPC (P-16:0/22:6)*	227	-1.3778	0.3860	0.000358	0.0761242405448517
Clostridium leptum	octadecanedioate	690	-0.6949	0.1948	0.00036	0.0761242405448517
Collinsella (unclassified)	3-methylxanthine	51	-0.7234	0.2028	0.000362	0.0761242405448517
Dorea longicatena	4-hydroxybenzoate	786	0.5625	0.1574	0.000352	0.0761242405448517
Eubacterium rectale	1-palmitoyl-2-eicosapentaenoyl-GPC (16:0/20:5)*	823	0.5847	0.1638	0.000356	0.0761242405448517
Lactobacillus acidophilus	1-(1-enyl-palmitoyl)-2-linoleoyl-GPC (P-16:0/18:2)*	66	2.1124	0.5920	0.000359	0.0761242405448517
Lactobacillus delbrueckii	saccharin	63	-0.2249	0.0630	0.000356	0.0761242405448517
Lactobacillus delbrueckii	xanthurenate	71	-0.8921	0.2499	0.000358	0.0761242405448517
Lactobacillus fermentum	2-hydroxyoctanoate	56	-1.2524	0.3511	0.000361	0.0761242405448517
Lactobacillus fermentum	3-hydroxyisobutyrate	56	0.7037	0.1973	0.000361	0.0761242405448517
Lactobacillus fermentum	isobutyrylcarnitine	55	0.5245	0.1470	0.00036	0.0761242405448517
Prevotella bivia	sphingomyelin (d18:2/24:1, d18:1/24:2)*	69	2.6882	0.7527	0.000355	0.0761242405448517
Slackia piriformis	trans-4-hydroxyproline	90	0.6356	0.1780	0.000357	0.0761242405448517
Streptococcus cristatus	gamma-glutamyl-epsilon-lysine	63	1.2072	0.3384	0.00036	0.0761242405448517
Streptococcus gordonii	dehydroisoandrosterone sulfate (DHEA-S)	219	-0.6711	0.1882	0.000362	0.0761242405448517
Streptococcus parasanguinis	thyroxine	770	1.0709	0.3002	0.000361	0.0761242405448517
Subdoligranulum sp 4 3 54A2FAA	p-cresol sulfate	498	0.4999	0.1401	0.00036	0.0761242405448517
Lachnospiraceae bacterium 3 1 57FAA CT1	pyroglutamine*	465	0.8009	0.2246	0.000363	0.0761887940573271
Slackia piriformis	tyramine O-sulfate	59	1.2107	0.3396	0.000364	0.0761887940573271
Streptococcus cristatus	choline phosphate	62	0.7829	0.2196	0.000364	0.0761887940573271
Erysipelotrichaceae bacterium 3 1 53	1-(1-enyl-oleoyl)-GPE (P-18:1)*	57	2.1343	0.5991	0.000368	0.076433525602059
Eubacterium eligens	1-stearoyl-2-docosapentaenoyl-GPC (18:0/22:5n6)*	765	-0.6916	0.1941	0.000368	0.076433525602059
Lactobacillus acidophilus	glucose	66	8.5272	2.3931	0.000366	0.076433525602059
Lactobacillus acidophilus	1-palmitoyl-2-dihomo-linolenoyl-GPC (16:0/20:3n3 or 6)*	66	2.5291	0.7099	0.000367	0.076433525602059
Streptococcus cristatus	methionine	63	1.8957	0.5321	0.000367	0.076433525602059
Slackia piriformis	1-palmitoyl-2-oleoyl-GPC (16:0/18:1)	90	1.6139	0.4534	0.000371	0.0769382584441016
Bacteroides pectinophilus	3-methylglutarylcarnitine (2)	71	-0.0174	0.0049	0.000372	0.0770273176621177
Rothia (unclassified)	piperine	92	0.3716	0.1045	0.000374	0.0773228496981346
Clostridium bolteae	5-hydroxyindoleacetate	378	0.9826	0.2763	0.000376	0.0776174779664574
Lactobacillus acidophilus	sphingomyelin (d18:2/16:0, d18:1/16:1)*	66	3.5785	1.0064	0.000377	0.0777050923032881
Dorea formicigenerans	4-ethylphenylsulfate	812	-0.2688	0.0756	0.000379	0.0777611629116032
Lactobacillus fermentum	1-(1-enyl-oleoyl)-GPC (P-18:1)*	55	-0.8084	0.2274	0.000379	0.0777611629116032
Lactobacillus fermentum	1-myristoylglycerol (14:0)	55	-0.5859	0.1648	0.000378	0.0777611629116032
Lactobacillus fermentum	tetradecanedioate	56	0.6734	0.1896	0.000382	0.0777856105604927
Lactobacillus fermentum	4-hydroxychlorothalonil	56	0.6922	0.1949	0.000382	0.0777856105604927
Lactobacillus fermentum	glycoursodeoxycholate	55	0.3766	0.1060	0.00038	0.0777856105604927
Parvimonas (unclassified)	5,6-dihydrothymine	82	-3.4111	0.9602	0.000382	0.0777856105604927
Streptococcus anginosus	1-methylimidazoleacetate	239	1.3368	0.3764	0.000382	0.0777856105604927
Lactobacillus fermentum	stearidonate (18:4n3)	56	0.767	0.2160	0.000383	0.0778717841418634
Bacteroides pectinophilus	1-arachidoyl-GPC (20:0)	70	2.6364	0.7428	0.000386	0.0781819239002242
Lactobacillus acidophilus	21-hydroxypregnenolone disulfate	56	-1.2077	0.3403	0.000387	0.0781819239002242
Lactobacillus fermentum	N-acetylglutamine	56	-0.7778	0.2192	0.000388	0.0781819239002242
Lactobacillus fermentum	histidine	56	6.8313	1.9254	0.000388	0.0781819239002242
Ruminococcus lactaris	1-stearyl-GPC (O-18:0)*	534	1.0175	0.2867	0.000387	0.0781819239002242
Slackia piriformis	undecanedioate	75	2.0853	0.5878	0.000388	0.0781819239002242
Slackia piriformis	pantothenate	90	-1.6733	0.4718	0.00039	0.0784678073775431
Slackia piriformis	malonate	90	-0.9012	0.2542	0.000392	0.0787528400111795
Streptococcus cristatus	lactate	63	0.7334	0.2069	0.000393	0.0788364240060969
Odoribacter splanchnicus	isoleucylvaline	497	0.7028	0.1983	0.000394	0.0789197599772905
Eubacterium eligens	pyridoxate	765	0.4512	0.1274	0.000399	0.0791817411088524
Lachnospiraceae bacterium 3 1 57FAA CT1	phenylacetylglutamine	466	0.6172	0.1743	4e-04	0.0791817411088524
Lactobacillus fermentum	1-palmitoyl-2-linolenoyl-GPC (16:0/18:3)*	56	1.4727	0.4158	0.000397	0.0791817411088524
Oscillibacter (unclassified)	indoleacetate	824	-0.6413	0.1812	4e-04	0.0791817411088524
Paraprevotella xylaniphila	arabitol/xylitol	206	1.9804	0.5594	4e-04	0.0791817411088524
Slackia piriformis	N-acetylalanine	90	-1.563	0.4413	0.000398	0.0791817411088524
Slackia piriformis	2-hydroxy-3-methylvalerate	90	1.2247	0.3459	0.000399	0.0791817411088524
Slackia piriformis	caproate (6:0)	90	-0.5576	0.1575	0.000398	0.0791817411088524
Rothia (unclassified)	gamma-glutamylthreonine*	111	-1.3492	0.3812	0.000401	0.0792634733599238
Eubacterium cylindroides	1-palmitoyl-2-linoleoyl-GPI (16:0/18:2)	186	1.6882	0.4775	0.000407	0.0793008540431852
Faecalibacterium prausnitzii	1-(1-enyl-stearoyl)-2-docosahexaenoyl-GPC (P-18:0/22:6)*	844	0.7015	0.1982	0.000403	0.0793008540431852
Lactobacillus acidophilus	sphingomyelin (d18:1/17:0, d17:1/18:0, d19:1/16:0)	66	3.1364	0.8875	0.000409	0.0793008540431852
Lactobacillus fermentum	linoleate (18:2n6)	55	3.1965	0.9045	0.00041	0.0793008540431852
Lactobacillus fermentum	glycylvaline	52	-0.4689	0.1326	0.000405	0.0793008540431852
Lactobacillus fermentum	xanthine	56	-1.6998	0.4810	0.00041	0.0793008540431852
Lactobacillus fermentum	gamma-glutamylglycine	56	-0.763	0.2156	0.000403	0.0793008540431852
Oscillibacter (unclassified)	taurodeoxycholate	758	0.2234	0.0632	0.000405	0.0793008540431852
Phascolarctobacterium succinatutens	dimethylmalonic acid	53	0.3488	0.0986	0.000405	0.0793008540431852
Ruminococcus lactaris	1-(1-enyl-stearoyl)-2-oleoyl-GPE (P-18:0/18:1)	534	0.9374	0.2653	0.00041	0.0793008540431852
Slackia piriformis	1-(1-enyl-palmitoyl)-GPE (P-16:0)*	88	1.5822	0.4476	0.000408	0.0793008540431852
Slackia piriformis	laurylcarnitine	90	-0.2513	0.0711	0.000409	0.0793008540431852
Streptococcus cristatus	cys-gly, oxidized	60	0.2985	0.0844	0.000409	0.0793008540431852
Streptococcus mutans	dehydroisoandrosterone sulfate (DHEA-S)	174	-0.6882	0.1946	0.000406	0.0793008540431852
Subdoligranulum (unclassified)	threonate	853	0.4385	0.1240	0.000407	0.0793008540431852
Coriobacteriaceae bacterium phI	glycolithocholate	65	0.6754	0.1912	0.000412	0.0794600083704635
Lactobacillus acidophilus	palmitoyl dihydrosphingomyelin (d18:0/16:0)*	66	2.9489	0.8349	0.000412	0.0794600083704635
Actinomyces turicensis	2-linoleoyl-GPE (18:2)*	60	-0.8583	0.2430	0.000413	0.0795050008485145
Porphyromonas uenonis	gamma-glutamylleucine	81	2.168	0.6141	0.000414	0.0795050008485145
Sutterella wadsworthensis	2-hydroxypalmitate	425	1.703	0.4823	0.000414	0.0795050008485145
Bacteroides coprophilus	1-oleoyl-2-docosahexaenoyl-GPC (18:1/22:6)*	73	0.7889	0.2235	0.000415	0.0795838358879208
Slackia piriformis	tiglylcarnitine	90	0.5261	0.1490	0.000416	0.0796624472818253
Klebsiella (unclassified)	arachidonate (20:4n6)	61	-4.1974	1.1895	0.000418	0.0797062642243899
Phascolarctobacterium succinatutens	ascorbate (Vitamin C)	102	0.5073	0.1438	0.000418	0.0797062642243899
Streptococcus cristatus	gamma-glutamylleucine	63	2.2115	0.6268	0.000418	0.0797062642243899
Butyrivibrio crossotus	hippurate	238	0.6479	0.1837	0.00042	0.0799746753287013
Gemella (unclassified)	7-methylurate	83	0.6886	0.1953	0.000423	0.0799818759297213
Lactobacillus fermentum	1-(1-enyl-stearoyl)-GPC (P-18:0) *	56	-1.8401	0.5220	0.000423	0.0799818759297213
Lactobacillus fermentum	p-cresol sulfate	56	0.5382	0.1526	0.000421	0.0799818759297213
Prevotella bivia	pyrraline	56	-0.9793	0.2778	0.000423	0.0799818759297213
Streptococcus cristatus	cysteine	63	0.4521	0.1282	0.000423	0.0799818759297213
Sutterella wadsworthensis	4-hydroxyphenylpyruvate	425	-1.0156	0.2882	0.000425	0.0802476491622408
Slackia piriformis	1,2-distearoyl-GPC (18:0/18:0)	71	-0.6439	0.1828	0.000428	0.0805886802744407
Streptococcus cristatus	N-acetylleucine	63	0.4656	0.1322	0.000428	0.0805886802744407
Alistipes finegoldii	hydroquinone sulfate	548	-0.4824	0.1370	0.00043	0.0807033264390371
Eubacterium eligens	1-(1-enyl-palmitoyl)-GPC (P-16:0)*	763	0.9475	0.2692	0.000431	0.0807033264390371
Lactobacillus fermentum	1-palmitoyl-2-linoleoyl-glycerol (16:0/18:2)*	51	-0.3809	0.1082	0.00043	0.0807033264390371
Streptococcus cristatus	21-hydroxypregnenolone disulfate	56	-0.362	0.1028	0.000431	0.0807033264390371
Bacteroides coprophilus	beta-alanine	73	-0.6001	0.1705	0.000432	0.0807785363312138
Streptococcus cristatus	gamma-glutamylglycine	63	-1.1839	0.3366	0.000436	0.0814137243506206
Lactobacillus acidophilus	2-stearoyl-GPE (18:0)*	66	-0.9646	0.2743	0.000438	0.0816742160810496
Lactobacillus acidophilus	2-stearoyl-GPI (18:0)*	64	-1.3762	0.3916	0.000441	0.0820070895984183
Slackia piriformis	glycerophosphoinositol*	89	0.6709	0.1909	0.000441	0.0820070895984183
Lactobacillus fermentum	hexadecanedioate	56	1.4871	0.4233	0.000444	0.0822570647423561
Lactobacillus fermentum	p-cresol-glucuronide*	56	0.1909	0.0544	0.000446	0.0822570647423561
Parabacteroides (unclassified)	oxalate (ethanedioate)	335	-0.7457	0.2124	0.000446	0.0822570647423561
Ruminococcus callidus	guanosine	399	0.3614	0.1029	0.000446	0.0822570647423561
Slackia piriformis	allantoin	90	0.7999	0.2277	0.000443	0.0822570647423561
Slackia piriformis	1-linoleoyl-GPI (18:2)*	90	0.8576	0.2442	0.000446	0.0822570647423561
Bacteroides pectinophilus	1-nonadecanoyl-GPC (19:0)	71	2.3643	0.6735	0.000447	0.0823290262755733
Alistipes indistinctus	1-methylnicotinamide	522	-0.7203	0.2053	0.00045	0.0824317379454098
Bacteroidales bacterium ph8	threonate	738	-0.4942	0.1408	0.000449	0.0824317379454098
Lactobacillus fermentum	3-indoxyl sulfate	56	0.4305	0.1227	0.00045	0.0824317379454098
Prevotella bivia	homocitrulline	69	-1.7148	0.4887	0.00045	0.0824317379454098
Klebsiella pneumoniae	2-hydroxyphenylacetate	65	-0.5444	0.1552	0.000452	0.0825740197604171
Prevotella bivia	2-methylbutyrylglycine	54	-1.2375	0.3528	0.000452	0.0825740197604171
Lactobacillus acidophilus	thyroxine	65	-1.965	0.5603	0.000453	0.0826448722588362
Slackia piriformis	oleoylcarnitine	90	-0.8418	0.2401	0.000454	0.0827155335224418
Anaerotruncus colihominis	xanthine	408	-1.1478	0.3276	0.000458	0.0829829925603514
Eubacterium ventriosum	p-cresol sulfate	662	-0.4496	0.1283	0.000457	0.0829829925603514
Lachnospiraceae bacterium 2 1 58FAA	thymine	274	-1.0257	0.2929	0.000461	0.0829829925603514
Lactobacillus acidophilus	bilirubin (E,Z or Z,E)*	63	1.6872	0.4817	0.000461	0.0829829925603514
Lactobacillus fermentum	3-methyl-2-oxovalerate	56	1.358	0.3875	0.000457	0.0829829925603514
Porphyromonas somerae	N-acetylcarnosine	100	-1.8981	0.5419	0.00046	0.0829829925603514
Streptococcus cristatus	5-hydroxyhexanoate	50	-0.7878	0.2249	0.00046	0.0829829925603514
Streptococcus cristatus	sphingomyelin (d18:1/17:0, d17:1/18:0, d19:1/16:0)	63	0.6383	0.1822	0.000459	0.0829829925603514
Streptococcus cristatus	gamma-glutamylalanine	63	1.1168	0.3188	0.00046	0.0829829925603514
Lachnospiraceae bacterium 3 1 57FAA CT1	p-cresol sulfate	466	0.5382	0.1537	0.000464	0.0834117963063054
Roseburia hominis	1-palmitoyl-2-arachidonoyl-GPI (16:0/20:4)*	747	-0.8186	0.2339	0.000466	0.0836599318659794
Coprococcus comes	1-dihomo-linolenylglycerol (20:3)	775	0.5307	0.1517	0.00047	0.0837349513465967
Faecalibacterium prausnitzii	1-(1-enyl-palmitoyl)-2-docosahexaenoyl-GPC (P-16:0/22:6)*	844	0.733	0.2096	0.000471	0.0837349513465967
Lachnospiraceae bacterium 5 1 57FAA	indoleacetylglutamine	60	-1.0796	0.3087	0.00047	0.0837349513465967
Lactobacillus fermentum	13-HODE + 9-HODE	56	-0.1956	0.0559	0.00047	0.0837349513465967
Lactobacillus fermentum	dihomo-linoleate (20:2n6)	56	1.1231	0.3212	0.000472	0.0837349513465967
Peptostreptococcus (unclassified)	kynurenine	67	-0.926	0.2649	0.000472	0.0837349513465967
Porphyromonas uenonis	palmitoyl ethanolamide	81	2.49	0.7121	0.000471	0.0837349513465967
Ralstonia (unclassified)	dehydroisoandrosterone sulfate (DHEA-S)	99	-0.8887	0.2541	0.000469	0.0837349513465967
Ralstonia (unclassified)	4-androsten-3beta,17beta-diol disulfate (1)	98	-0.76	0.2172	0.000468	0.0837349513465967
Erysipelotrichaceae bacterium 5 2 54FAA	N-acetylglutamate	50	-1.5603	0.4464	0.000474	0.0839794064461172
Streptococcus tigurinus	tartronate (hydroxymalonate)	77	-1.0094	0.2888	0.000475	0.0840462812326761
Sutterella wadsworthensis	alpha-ketoglutarate	425	-1.0625	0.3042	0.000478	0.0844663968407116
Streptococcus cristatus	valine	63	1.7381	0.4980	0.000482	0.0850618910596941
Lactobacillus fermentum	2-stearoyl-GPE (18:0)*	56	-0.361	0.1034	0.000483	0.0851270907692645
Bacteroides coprophilus	3-methylglutaconate	69	-0.2363	0.0677	0.000486	0.0852844054779452
Clostridium asparagiforme	1-(1-enyl-stearoyl)-2-docosahexaenoyl-GPC (P-18:0/22:6)*	227	-1.3642	0.3914	0.000492	0.0852844054779452
Clostridium innocuum	carnitine	211	4.0767	1.1696	0.000491	0.0852844054779452
Collinsella (unclassified)	1-myristoyl-2-linoleoyl-GPC (14:0/18:2)*	51	-2.747	0.7883	0.000493	0.0852844054779452
Faecalibacterium prausnitzii	1-(1-enyl-oleoyl)-GPC (P-18:1)*	839	0.6814	0.1955	0.000491	0.0852844054779452
Lactobacillus acidophilus	1-docosapentaenoyl-GPC (22:5n6)*	66	-1.1012	0.3159	0.000491	0.0852844054779452
Lactobacillus acidophilus	5,6-dihydrothymine	65	2.419	0.6937	0.000489	0.0852844054779452
Lactobacillus acidophilus	ursodeoxycholate	56	-0.2799	0.0803	0.00049	0.0852844054779452
Lactobacillus fermentum	1-(1-enyl-stearoyl)-2-arachidonoyl-GPE (P-18:0/20:4)*	56	1.0329	0.2965	0.000494	0.0852844054779452
Lactobacillus fermentum	1-(1-enyl-stearoyl)-2-oleoyl-GPE (P-18:0/18:1)	55	0.7978	0.2289	0.00049	0.0852844054779452
Lactobacillus fermentum	1-margaroyl-GPE (17:0)*	52	-0.7366	0.2113	0.000489	0.0852844054779452
Lactobacillus fermentum	1-arachidonylglycerol (20:4)	56	1.5135	0.4342	0.000491	0.0852844054779452
Roseburia inulinivorans	dihomo-linoleate (20:2n6)	802	0.6549	0.1880	0.000494	0.0852844054779452
Slackia piriformis	histidyltryptophan	73	-0.8381	0.2403	0.000488	0.0852844054779452
Streptococcus cristatus	sphingomyelin (d18:1/20:1, d18:2/20:0)*	63	0.8439	0.2422	0.000494	0.0852844054779452
Streptococcus cristatus	pimelate (heptanedioate)	55	-1.8702	0.5367	0.000493	0.0852844054779452
Alistipes senegalensis	tartronate (hydroxymalonate)	553	0.452	0.1299	5e-04	0.0856629876843867
Bacteroides coprophilus	5-methyluridine (ribothymidine)	73	-0.4415	0.1268	0.000499	0.0856629876843867
Bifidobacterium animalis	dimethylmalonic acid	62	-0.198	0.0569	0.000499	0.0856629876843867
Slackia piriformis	deoxycarnitine	90	1.9163	0.5503	0.000497	0.0856629876843867
Streptococcus cristatus	choline	63	-2.4111	0.6926	0.000499	0.0856629876843867
Streptococcus cristatus	sphingomyelin (d18:2/16:0, d18:1/16:1)*	63	0.6117	0.1757	5e-04	0.0856629876843867
Bacteroides caccae	octadecanedioate	655	-0.7346	0.2111	0.000502	0.0856957856041046
Coprococcus eutactus	N-acetylalliin	87	0.2481	0.0713	0.000501	0.0856957856041046
Faecalibacterium prausnitzii	ribitol	822	-1.0774	0.3097	0.000503	0.0856957856041046
Holdemania filiformis	anthranilate	404	-0.7011	0.2015	0.000504	0.0856957856041046
Streptococcus cristatus	1-palmitoleoyl-3-oleoyl-glycerol (16:1/18:1)*	51	0.3312	0.0952	0.000503	0.0856957856041046
Sutterella wadsworthensis	leucylphenylalanine/isoleucylphenylalanine	357	0.4983	0.1432	0.000504	0.0856957856041046
Dorea formicigenerans	7-alpha-hydroxy-3-oxo-4-cholestenoate (7-Hoca)	812	1.0047	0.2889	0.000506	0.0858196777724124
Peptostreptococcus (unclassified)	1-(1-enyl-palmitoyl)-GPC (P-16:0)*	67	0.8823	0.2537	0.000506	0.0858196777724124
Dorea longicatena	N-acetyl-beta-alanine	799	0.9777	0.2812	0.000508	0.0859429489273452
Streptococcus cristatus	2-arachidonoyl-GPC (20:4)*	61	-0.3464	0.0996	0.000508	0.0859429489273452
Porphyromonas somerae	alpha-hydroxyisovalerate	100	-2.1024	0.6049	0.000509	0.0860043530821177
Atopobium parvulum	glycolithocholate sulfate*	380	-0.5037	0.1450	0.000511	0.086019311533408
Ruminococcus champanellensis	3-phenylpropionate (hydrocinnamate)	51	1.0745	0.3092	0.000511	0.086019311533408
Slackia piriformis	1-dihomo-linoleoyl-GPC (20:2)*	90	-1.0784	0.3103	0.00051	0.086019311533408
Lactobacillus fermentum	propionylglycine	53	-0.3362	0.0968	0.000514	0.0864165659471544
Porphyromonas uenonis	N-acetylserine	81	4.3363	1.2487	0.000515	0.0864769991593975
Bacteroides intestinalis	isobutyrylglycine	346	-0.8443	0.2432	0.000517	0.0865031195043432
Barnesiella intestinihominis	leucylphenylalanine/isoleucylphenylalanine	626	0.393	0.1132	0.000517	0.0865031195043432
candidate division TM7 single cell isolate TM7b	uracil	59	-0.6531	0.1881	0.000518	0.0865031195043432
Oscillibacter (unclassified)	retinol (Vitamin A)	824	1.2161	0.3503	0.000518	0.0865031195043432
Slackia piriformis	1-pentadecanoyl-2-oleoyl-GPC (15:0/18:1)*	90	1.0436	0.3007	0.000519	0.0865031195043432
Slackia piriformis	myristoleoylcarnitine*	89	-0.2867	0.0826	0.000519	0.0865031195043432
Lactobacillus fermentum	N-acetylglycine	56	-1.1248	0.3242	0.000522	0.0868958586982611
Lactobacillus fermentum	10-heptadecenoate (17:1n7)	56	2.1121	0.6089	0.000523	0.0869551062473896
Slackia piriformis	2-oleoylglycerol (18:1)	89	-0.3337	0.0962	0.000524	0.0870142080460897
Clostridium symbiosum	uridine	268	-1.8689	0.5391	0.000527	0.0874048719253596
Alistipes finegoldii	p-cresol sulfate	657	0.4401	0.1270	0.000528	0.0874144130776302
Lactobacillus fermentum	16-hydroxypalmitate	56	1.9288	0.5565	0.000529	0.0874144130776302
Slackia piriformis	trans-urocanate	90	2.0951	0.6046	0.000529	0.0874144130776302
Sutterella wadsworthensis	2-hydroxy-3-methylvalerate	425	-1.0431	0.3010	0.00053	0.0874725921185996
Eubacterium cylindroides	methyl-4-hydroxybenzoate sulfate	196	-0.3954	0.1141	0.000531	0.0875306290862089
Alistipes finegoldii	3-hydroxy-2-ethylpropionate	656	1.0512	0.3038	0.00054	0.0878912562063911
Bilophila (unclassified)	deoxycholate	723	0.5109	0.1477	0.00054	0.0878912562063911
Clostridium leptum	tyramine O-sulfate	412	0.4457	0.1288	0.00054	0.0878912562063911
Coprococcus comes	leucylleucine	706	-0.4221	0.1220	0.000538	0.0878912562063911
Coriobacteriaceae bacterium phI	cortisol	96	-1.5574	0.4502	0.000541	0.0878912562063911
Lactobacillus fermentum	2-oleoylglycerol (18:1)	55	-1.3125	0.3792	0.000538	0.0878912562063911
Lactobacillus fermentum	1-palmityl-GPC (O-16:0)	52	-0.978	0.2827	0.000541	0.0878912562063911
Lactobacillus fermentum	N-acetylasparagine	56	-0.5384	0.1555	0.000535	0.0878912562063911
Olsenella (unclassified)	succinate	141	-1.9782	0.5716	0.000539	0.0878912562063911
Streptococcus cristatus	1-(1-enyl-palmitoyl)-2-docosahexaenoyl-GPE (P-16:0/22:6)*	63	0.6277	0.1814	0.00054	0.0878912562063911
Streptococcus cristatus	cholate	61	0.0937	0.0271	0.000539	0.0878912562063911
Streptococcus salivarius	gamma-glutamyltyrosine	812	0.8368	0.2419	0.000541	0.0878912562063911
Lactobacillus fermentum	azelate (nonanedioate)	53	0.6925	0.2002	0.000542	0.0878988532909978
Streptococcus cristatus	cysteinylglycine	62	0.2492	0.0721	0.000543	0.0878988532909978
Turicibacter (unclassified)	gamma-glutamylphenylalanine	330	-1.6465	0.4760	0.000543	0.0878988532909978
Lactobacillus acidophilus	arabonate/xylonate	66	2.5087	0.7257	0.000547	0.0881237030060317
Peptostreptococcus (unclassified)	1-(1-enyl-palmitoyl)-2-linoleoyl-GPC (P-16:0/18:2)*	67	0.9987	0.2889	0.000546	0.0881237030060317
Ruminococcus torques	1-palmityl-GPC (O-16:0)	801	-0.8158	0.2360	0.000547	0.0881237030060317
Slackia piriformis	indolepropionate	89	-1.0099	0.2921	0.000546	0.0881237030060317
Lactobacillus fermentum	4-hydroxyphenylacetate	53	0.256	0.0741	0.000549	0.0881304076768559
Lactobacillus fermentum	undecanedioate	51	0.6849	0.1982	0.000549	0.0881304076768559
Lactobacillus gasseri	ferulic acid 4-sulfate	57	0.4078	0.1180	0.000548	0.0881304076768559
Lactobacillus acidophilus	3-hydroxy-3-methylglutarate	66	2.5104	0.7268	0.000552	0.0882478632749387
Lactobacillus acidophilus	sphingomyelin (d18:1/15:0, d16:1/17:0)*	66	3.169	0.9176	0.000553	0.0882478632749387
Methanobrevibacter smithii	cystine	524	0.4129	0.1196	0.000553	0.0882478632749387
Streptococcus cristatus	lanthionine	54	0.3103	0.0898	0.000553	0.0882478632749387
Streptococcus cristatus	1-arachidonoyl-GPI (20:4)*	63	-0.6567	0.1901	0.000552	0.0882478632749387
Bacteroides ovatus	cholesterol	769	1.2264	0.3551	0.000554	0.0883030663508722
Streptococcus cristatus	sphingomyelin (d18:1/20:0, d16:1/22:0)*	62	0.5787	0.1676	0.000556	0.088413082374994
Streptococcus cristatus	salicylate	63	0.5472	0.1585	0.000556	0.088413082374994
Lactobacillus fermentum	1-docosapentaenoyl-GPC (22:5n3)*	56	-1.183	0.3428	0.000557	0.0884186815417267
Oscillibacter (unclassified)	succinylcarnitine	806	1.009	0.2924	0.000558	0.0884186815417267
Streptococcus parasanguinis	glycerate	770	-0.8655	0.2508	0.000558	0.0884186815417267
Paraprevotella (unclassified)	2-methoxyacetaminophen glucuronide*	62	-0.0508	0.0147	0.000559	0.0884732960634721
Clostridium leptum	1-dihomo-linolenoyl-GPE (20:3n3 or 6)*	686	0.5893	0.1708	0.00056	0.0885277826823563
Odoribacter splanchnicus	tartronate (hydroxymalonate)	506	0.4498	0.1304	0.000564	0.0890558431404616
Faecalibacterium prausnitzii	1-(1-enyl-palmitoyl)-2-linoleoyl-GPC (P-16:0/18:2)*	844	0.8746	0.2537	0.000566	0.0892672378764905
Lactobacillus fermentum	cysteine sulfinic acid	56	-0.3788	0.1099	0.000567	0.0893206073405676
Atopobium parvulum	indolepropionate	383	-0.5785	0.1679	0.000572	0.089378223187291
Bacteroides pectinophilus	1-palmitoyl-2-adrenoyl-GPC (16:0/22:4)*	71	0.207	0.0601	0.000572	0.089378223187291
Lactobacillus fermentum	phenylacetylglutamine	56	0.2952	0.0857	0.000571	0.089378223187291
Slackia piriformis	glycoursodeoxycholate	87	-0.4878	0.1416	0.00057	0.089378223187291
Slackia piriformis	glycocholenate sulfate*	90	-1.0653	0.3092	0.000571	0.089378223187291
Slackia piriformis	3-methylhistidine	90	-0.1563	0.0454	0.00057	0.089378223187291
Streptococcus cristatus	palmitoyl sphingomyelin (d18:1/16:0)	63	0.7864	0.2282	0.000569	0.089378223187291
Alistipes sp AP11	stearidonate (18:4n3)	305	0.8151	0.2371	0.000586	0.0894941775951219
Anaerotruncus colihominis	1-arachidonoyl-GPE (20:4)*	408	1.3692	0.3982	0.000586	0.0894941775951219
Bacteroides coprophilus	4-hydroxyhippurate	73	0.1051	0.0306	0.000586	0.0894941775951219
Coprococcus comes	1-palmitoylglycerol (16:0)	775	0.6491	0.1885	0.000575	0.0894941775951219
Haemophilus parainfluenzae	taurodeoxycholate	443	-0.2605	0.0757	0.000582	0.0894941775951219
Lactobacillus acidophilus	1-docosapentaenoyl-GPC (22:5n3)*	66	-1.6105	0.4683	0.000583	0.0894941775951219
Lactobacillus casei paracasei	phenylpyruvate	132	1.8332	0.5326	0.000577	0.0894941775951219
Lactobacillus fermentum	oxalate (ethanedioate)	56	0.1212	0.0352	0.000585	0.0894941775951219
Peptostreptococcaceae noname (unclassified)	trans-urocanate	601	0.7117	0.2068	0.00058	0.0894941775951219
Roseburia inulinivorans	docosadienoate (22:2n6)	802	0.6923	0.2011	0.000576	0.0894941775951219
Slackia piriformis	1,2-dilinoleoyl-GPC (18:2/18:2)	90	1.543	0.4484	0.000579	0.0894941775951219
Slackia piriformis	1-arachidonylglycerol (20:4)	90	0.6474	0.1883	0.000585	0.0894941775951219
Slackia piriformis	N6-carboxymethyllysine	86	-0.9539	0.2774	0.000583	0.0894941775951219
Slackia piriformis	1-palmitoleoyl-GPC (16:1)*	90	-0.4628	0.1345	0.000581	0.0894941775951219
Slackia piriformis	2-palmitoylglycerol (16:0)	85	-0.4589	0.1333	0.000575	0.0894941775951219
Streptococcus cristatus	alpha-ketoglutarate	63	0.9746	0.2834	0.000583	0.0894941775951219
Streptococcus cristatus	deoxycholate	63	0.412	0.1198	0.000586	0.0894941775951219
Streptococcus cristatus	methylsuccinate	63	-1.6248	0.4722	0.000581	0.0894941775951219
Streptococcus cristatus	sphingomyelin (d18:1/21:0, d17:1/22:0, d16:1/23:0)*	63	0.5964	0.1735	0.000585	0.0894941775951219
Streptococcus cristatus	2-hydroxystearate	63	-0.71	0.2064	0.000582	0.0894941775951219
Streptococcus cristatus	1-palmitoleoyl-2-oleoyl-glycerol (16:1/18:1)*	51	0.4522	0.1315	0.000587	0.0895456021047212
Enterococcus faecalis	1-palmitoyl-3-linoleoyl-glycerol (16:0/18:2)*	59	-1.3094	0.3811	0.00059	0.0899016619282733
Eubacterium eligens	hippurate	767	0.3957	0.1152	0.000591	0.0899525110902375
Bifidobacterium animalis	tartronate (hydroxymalonate)	273	-0.6349	0.1849	0.000597	0.0903563974759913
Lactobacillus acidophilus	2-palmitoyl-GPC (16:0)*	66	-1.6785	0.4889	0.000596	0.0903563974759913
Roseburia inulinivorans	adrenate (22:4n6)	801	0.6169	0.1797	0.000596	0.0903563974759913
Streptococcus cristatus	isobutyrylglycine	59	0.2939	0.0856	0.000597	0.0903563974759913
Streptococcus cristatus	N-acetylisoleucine	63	0.2499	0.0728	0.000595	0.0903563974759913
Bifidobacterium longum	1-(1-enyl-palmitoyl)-2-docosahexaenoyl-GPC (P-16:0/22:6)*	780	-0.758	0.2211	0.000606	0.0905484195723253
Eubacterium eligens	taurolithocholate 3-sulfate	743	0.3205	0.0935	0.000608	0.0905484195723253
Eubacterium eligens	1-stearyl-GPC (O-18:0)*	761	0.8134	0.2372	0.000605	0.0905484195723253
Klebsiella (unclassified)	sphinganine-1-phosphate	55	0.83	0.2421	0.000608	0.0905484195723253
Lactobacillus acidophilus	1-palmitoleoyl-GPC (16:1)*	66	3.1629	0.9227	0.000608	0.0905484195723253
Lactobacillus fermentum	linolenate [alpha or gamma; (18:3n3 or 6)]	56	1.5064	0.4394	0.000608	0.0905484195723253
Lactobacillus fermentum	tryptophan	56	-1.3046	0.3806	0.000608	0.0905484195723253
Lactobacillus fermentum	1,2-dilinoleoyl-GPC (18:2/18:2)	56	0.8397	0.2448	0.000603	0.0905484195723253
Roseburia inulinivorans	p-cresol-glucuronide*	763	-0.2504	0.0731	0.000608	0.0905484195723253
Ruminococcus champanellensis	N-acetylalanine	51	2.5227	0.7353	0.000602	0.0905484195723253
Ruminococcus sp 5 1 39BFAA	catechol sulfate	601	-0.5903	0.1721	0.000603	0.0905484195723253
Slackia piriformis	2-linoleoylglycerol (18:2)	86	0.3936	0.1147	0.000602	0.0905484195723253
Streptococcus cristatus	asparagine	63	2.0228	0.5902	0.000609	0.0905484195723253
Streptococcus cristatus	pregnen-diol disulfate*	63	-0.2576	0.0752	0.000609	0.0905484195723253
Streptococcus cristatus	1-palmitoyl-2-arachidonoyl-GPI (16:0/20:4)*	59	0.5006	0.1460	0.000603	0.0905484195723253
Streptococcus vestibularis	3-(N-acetyl-L-cystein-S-yl) acetaminophen	59	0.3844	0.1122	0.000609	0.0905484195723253
Eubacterium eligens	1-margaroyl-GPC (17:0)	767	0.9924	0.2896	0.000611	0.0907458467644143
Ruminococcus flavefaciens	1-oleoyl-2-docosahexaenoyl-GPC (18:1/22:6)*	110	2.263	0.6605	0.000612	0.0907944830521353
Streptococcus cristatus	1-stearoyl-2-linoleoyl-GPC (18:0/18:2)*	63	0.6918	0.2020	0.000615	0.091139400859731
Anaerotruncus colihominis	1-stearoyl-GPE (18:0)	408	1.33	0.3885	0.000618	0.0914835622686258
Methanobrevibacter smithii	histidyltryptophan	435	-0.4119	0.1204	0.000621	0.0918269697642481
Slackia piriformis	1-dihomo-linolenoyl-GPC (20:3n3 or 6)*	90	-0.7633	0.2231	0.000625	0.0923173335548368
Lactobacillus acidophilus	1-arachidonoyl-GPI (20:4)*	66	-1.1183	0.3271	0.000629	0.0926042119340057
Peptostreptococcus (unclassified)	1-palmitoleoyl-2-oleoyl-glycerol (16:1/18:1)*	55	-1.0366	0.3032	0.000629	0.0926042119340057
Streptococcus cristatus	1-eicosenoyl-GPC (20:1)*	63	-1.8136	0.5305	0.000629	0.0926042119340057
Slackia piriformis	catechol sulfate	90	-0.4917	0.1439	0.000634	0.0932386565211723
Slackia piriformis	ergothioneine	90	-0.4923	0.1441	0.000635	0.0932841039771782
Lactobacillus fermentum	1-(1-enyl-stearoyl)-2-docosahexaenoyl-GPE (P-18:0/22:6)*	56	0.6555	0.1920	0.000638	0.0935662809429384
Lactobacillus fermentum	sebacate (decanedioate)	54	0.959	0.2809	0.000639	0.0935662809429384
Sutterella wadsworthensis	cysteine s-sulfate	387	-0.6082	0.1781	0.000639	0.0935662809429384
Clostridiaceae bacterium JC118	tartronate (hydroxymalonate)	340	-0.499	0.1462	0.00064	0.0936111764875187
Actinomyces turicensis	2-palmitoyl-GPC (16:0)*	63	-1.4682	0.4302	0.000643	0.0936441537257298
Alistipes putredinis	glycodeoxycholate	748	-0.2814	0.0824	0.000641	0.0936441537257298
Clostridium leptum	leukotriene B4	212	-0.3096	0.0907	0.000643	0.0936441537257298
Lactobacillus fermentum	maleate	56	-0.9147	0.2680	0.000643	0.0936441537257298
Bacteroides pectinophilus	leucylphenylalanine/isoleucylphenylalanine	65	-0.7696	0.2255	0.000645	0.0938342028458327
candidate division TM7 single cell isolate TM7c	12-HETE	232	0.4691	0.1375	0.000646	0.0938660459728589
Lactobacillus fermentum	allantoin	56	-0.8336	0.2444	0.000648	0.0938660459728589
Ruminococcus torques	1-(1-enyl-stearoyl)-GPC (P-18:0) *	847	-0.8841	0.2592	0.000648	0.0938660459728589
Streptococcus cristatus	sphingomyelin (d18:1/24:1, d18:2/24:0)*	62	0.5616	0.1647	0.000648	0.0938660459728589
Streptococcus cristatus	stearoylcarnitine	63	0.5553	0.1628	0.00065	0.0940548387822998
Bacteroidales bacterium ph8	allantoin	738	-0.8807	0.2586	0.000661	0.0941201134338206
Bacteroides uniformis	ergothioneine	835	0.3588	0.1054	0.000663	0.0941201134338206
Eubacterium eligens	eicosapentaenoate (EPA; 20:5n3)	767	0.5437	0.1596	0.000658	0.0941201134338206
Eubacterium hallii	cholate	761	-0.2118	0.0622	0.000661	0.0941201134338206
Lachnospiraceae bacterium 1 4 56FAA	erythronate*	254	-2.7256	0.8003	0.00066	0.0941201134338206
Lachnospiraceae bacterium 3 1 46FAA	cholate	697	-0.2213	0.0650	0.000657	0.0941201134338206
Lactobacillus acidophilus	laurylcarnitine	66	1.3935	0.4092	0.00066	0.0941201134338206
Lactobacillus fermentum	tartronate (hydroxymalonate)	56	0.1429	0.0419	0.000657	0.0941201134338206
Lactobacillus fermentum	1-(1-enyl-palmitoyl)-2-oleoyl-GPC (P-16:0/18:1)*	56	1.364	0.4005	0.000659	0.0941201134338206
Lactobacillus fermentum	glycolithocholate sulfate*	56	0.2339	0.0687	0.000663	0.0941201134338206
Mitsuokella (unclassified)	4-acetamidophenylglucuronide	55	-0.3816	0.1120	0.000656	0.0941201134338206
Parabacteroides distasonis	o-cresol sulfate	453	0.3494	0.1026	0.000661	0.0941201134338206
Ruminococcus obeum	cys-gly, oxidized	819	0.3578	0.1051	0.000662	0.0941201134338206
Streptococcus cristatus	sphingomyelin (d18:1/14:0, d16:1/16:0)*	63	0.5338	0.1567	0.000656	0.0941201134338206
Streptococcus cristatus	1-(1-enyl-stearoyl)-2-docosahexaenoyl-GPE (P-18:0/22:6)*	63	0.3901	0.1145	0.000654	0.0941201134338206
Streptococcus cristatus	inosine	63	0.1347	0.0396	0.000659	0.0941201134338206
Sutterella wadsworthensis	1-(1-enyl-palmitoyl)-2-linoleoyl-GPC (P-16:0/18:2)*	425	1.1566	0.3395	0.000657	0.0941201134338206
Veillonella dispar	tyramine O-sulfate	231	0.5828	0.1711	0.000659	0.0941201134338206
Ruminococcus albus	tartronate (hydroxymalonate)	277	0.5606	0.1647	0.000664	0.0941630596052038
Lactobacillus fermentum	3-methoxytyrosine	56	2.5317	0.7439	0.000666	0.0941927273534788
Oscillibacter (unclassified)	deoxycholate	813	0.4685	0.1377	0.000666	0.0941927273534788
Prevotella bivia	stearate (18:0)	69	3.0887	0.9077	0.000667	0.0941927273534788
Streptococcus cristatus	sphingomyelin (d18:2/23:0, d18:1/23:1, d17:1/24:1)*	63	0.6232	0.1831	0.000667	0.0941927273534788
Bacteroides caccae	7-hydroxycholesterol (alpha or beta)	166	0.6538	0.1925	0.000681	0.0942564478879448
Butyrivibrio crossotus	3-hydroxylaurate	238	-1.1336	0.3335	0.000675	0.0942564478879448
Coriobacteriaceae bacterium phI	dihydroferulic acid	59	0.7962	0.2345	0.000687	0.0942564478879448
Eubacterium rectale	deoxycholate	813	-0.4549	0.1337	0.000669	0.0942564478879448
Haemophilus parainfluenzae	1-dihomo-linolenoyl-GPC (20:3n3 or 6)*	484	-0.9771	0.2876	0.000681	0.0942564478879448
Klebsiella (unclassified)	1-stearoyl-2-oleoyl-GPC (18:0/18:1)	61	0.3803	0.1120	0.000685	0.0942564478879448
Lactobacillus acidophilus	glutarate (pentanedioate)	66	1.0853	0.3192	0.000672	0.0942564478879448
Lactobacillus fermentum	serine	56	-3.1092	0.9149	0.000677	0.0942564478879448
Lactobacillus fermentum	phenylalanylphenylalanine	56	-0.804	0.2368	0.000685	0.0942564478879448
Parabacteroides merdae	o-cresol sulfate	406	0.3684	0.1085	0.000686	0.0942564478879448
Peptostreptococcus (unclassified)	cysteinylglycine	67	1.5447	0.4551	0.000687	0.0942564478879448
Porphyromonas uenonis	prolylglycine	80	1.5271	0.4492	0.000676	0.0942564478879448
Porphyromonas uenonis	DSGEGDFXAEGGGVR*	81	-0.8678	0.2554	0.00068	0.0942564478879448
Prevotella bivia	cholesterol	69	1.8806	0.5528	0.00067	0.0942564478879448
Ralstonia (unclassified)	kynurenate	99	-2.2265	0.6559	0.000687	0.0942564478879448
Ruminococcus sp 5 1 39BFAA	3-phenylpropionate (hydrocinnamate)	586	-0.4063	0.1196	0.000678	0.0942564478879448
Ruminococcus torques	sebacate (decanedioate)	820	0.2775	0.0816	0.000673	0.0942564478879448
Ruminococcus torques	cysteine s-sulfate	758	0.4112	0.1209	0.000669	0.0942564478879448
Slackia piriformis	taurodeoxycholate	82	-0.1615	0.0475	0.00068	0.0942564478879448
Slackia piriformis	1-palmitoyl-GPI (16:0)*	90	0.5924	0.1745	0.000687	0.0942564478879448
Slackia piriformis	1-palmitoyl-2-dihomo-linolenoyl-GPC (16:0/20:3n3 or 6)*	90	1.3515	0.3979	0.000681	0.0942564478879448
Streptococcus australis	2-methoxyacetaminophen glucuronide*	87	0.3428	0.1010	0.000686	0.0942564478879448
Streptococcus cristatus	maleate	63	0.5693	0.1675	0.000675	0.0942564478879448
Streptococcus cristatus	threonine	63	0.4793	0.1410	0.000678	0.0942564478879448
Streptococcus cristatus	1-stearoyl-2-linoleoyl-GPI (18:0/18:2)	63	0.4703	0.1384	0.000679	0.0942564478879448
Streptococcus cristatus	gamma-glutamylhistidine	63	0.7521	0.2215	0.000687	0.0942564478879448
Streptococcus cristatus	1-linoleoyl-GPI (18:2)*	63	-0.5689	0.1676	0.000686	0.0942564478879448
Veillonella parvula	taurodeoxycholate	638	-0.2319	0.0683	0.000685	0.0942564478879448
Peptostreptococcus (unclassified)	tartarate	63	0.3772	0.1111	0.000688	0.0942978168429728
Bacteroides pectinophilus	palmitoyl ethanolamide	72	0.0269	0.0079	0.000692	0.0946947104587867
Deinococcus radiodurans	N-acetylglutamate	52	-0.5931	0.1748	0.000693	0.0946947104587867
Slackia piriformis	N-acetyltaurine	88	1.23	0.3626	0.000693	0.0946947104587867
Coprococcus catus	alpha-hydroxyisocaproate	742	0.9135	0.2693	0.000694	0.0947354689604366
Bacteroides coprophilus	4-androsten-3beta,17beta-diol disulfate (1)	73	-0.1672	0.0493	0.000696	0.094816739191779
Bacteroides intestinalis	taurocholate	226	0.3263	0.0962	0.000696	0.094816739191779
Eubacterium limosum	1-palmitoleoyl-2-oleoyl-glycerol (16:1/18:1)*	73	1.0676	0.3149	0.000699	0.0950738511201362
Lactobacillus fermentum	gamma-tocopherol/beta-tocopherol	54	-0.1427	0.0421	7e-04	0.0950738511201362
Streptococcus cristatus	1-palmitoyl-2-oleoyl-GPC (16:0/18:1)	63	0.6248	0.1843	7e-04	0.0950738511201362
Abiotrophia defectiva	lanthionine	52	-1.3838	0.4087	0.000709	0.0951475664321379
candidate division TM7 single cell isolate TM7c	aspartate	235	1.4755	0.4357	0.000707	0.0951475664321379
Clostridium asparagiforme	catechol sulfate	227	-0.8202	0.2422	0.000708	0.0951475664321379
Escherichia coli	1-(1-enyl-stearoyl)-GPC (P-18:0) *	698	-0.9325	0.2752	0.000704	0.0951475664321379
Lactobacillus fermentum	2-aminophenol sulfate	56	0.4429	0.1308	0.000707	0.0951475664321379
Parabacteroides (unclassified)	S-allylcysteine	128	0.6119	0.1807	0.000706	0.0951475664321379
Peptostreptococcus (unclassified)	prolylproline	66	-0.2672	0.0789	0.000705	0.0951475664321379
Prevotella timonensis	1-linoleoyl-GPI (18:2)*	105	1.7184	0.5074	0.000708	0.0951475664321379
Streptococcus cristatus	N-palmitoyl-sphingosine (d18:1/16:0)	63	1.698	0.5014	0.000708	0.0951475664321379
Streptococcus cristatus	1-stearoyl-2-arachidonoyl-GPI (18:0/20:4)	63	0.7176	0.2119	0.000707	0.0951475664321379
Streptococcus cristatus	glucose	63	0.7019	0.2073	0.000709	0.0951475664321379
Streptococcus cristatus	octanoylcarnitine	63	0.4659	0.1376	0.000706	0.0951475664321379
Streptococcus cristatus	dihydroorotate	63	-0.4748	0.1402	0.00071	0.095187146672613
Bacteroides pectinophilus	methyl glucopyranoside (alpha + beta)	72	1.3125	0.3879	0.000715	0.0951957406728543
Clostridium asparagiforme	indolepropionate	227	-0.7338	0.2168	0.000712	0.0951957406728543
Lactobacillus fermentum	threonate	56	0.1616	0.0478	0.000715	0.0951957406728543
Parabacteroides (unclassified)	sphinganine-1-phosphate	293	-1.3734	0.4059	0.000715	0.0951957406728543
Paraprevotella (unclassified)	kynurenate	330	1.235	0.3649	0.000714	0.0951957406728543
Paraprevotella xylaniphila	N-acetylhistidine	201	1.666	0.4923	0.000713	0.0951957406728543
Streptococcus cristatus	cortisone	60	-0.6336	0.1873	0.000715	0.0951957406728543
Lactobacillus delbrueckii	2-acetamidophenol sulfate	68	0.2738	0.0809	0.000717	0.0952741050978892
Lactobacillus fermentum	5,6-dihydrothymine	54	-0.9261	0.2737	0.000717	0.0952741050978892
Peptostreptococcus (unclassified)	1-(1-enyl-palmitoyl)-2-linoleoyl-GPE (P-16:0/18:2)*	67	0.6522	0.1928	0.00072	0.0952975542992424
Porphyromonas uenonis	beta-hydroxyisovalerate	80	1.6528	0.4887	0.00072	0.0952975542992424
Slackia piriformis	phenylpyruvate	90	1.048	0.3098	0.000718	0.0952975542992424
Streptococcus cristatus	1-oleoylglycerol (18:1)	63	-0.4433	0.1311	0.000719	0.0952975542992424
Bacteroides coprophilus	sphingomyelin (d18:1/17:0, d17:1/18:0, d19:1/16:0)	73	-0.6704	0.1984	0.000725	0.0953981771229827
Burkholderiales bacterium 1 1 47	nicotinamide	304	-0.9188	0.2718	0.000723	0.0953981771229827
Streptococcus cristatus	2-hydroxypalmitate	63	-0.4675	0.1383	0.000722	0.0953981771229827
Streptococcus cristatus	1-linoleoyl-GPE (18:2)*	63	1.0318	0.3052	0.000724	0.0953981771229827
Streptococcus cristatus	histidine	63	3.4796	1.0294	0.000725	0.0953981771229827
Streptococcus cristatus	gamma-glutamylvaline	57	1.8344	0.5426	0.000723	0.0953981771229827
Slackia piriformis	glucuronate	90	2.1704	0.6425	0.000729	0.0957378883293216
Streptococcus cristatus	cyclo(leu-pro)	61	0.484	0.1433	0.000729	0.0957378883293216
Peptostreptococcus (unclassified)	2-oleoyl-GPE (18:1)*	64	0.3834	0.1135	0.00073	0.0957760486599934
Eggerthella (unclassified)	pregnen-diol disulfate*	616	-0.3963	0.1174	0.000735	0.0961517232694633
Lactobacillus fermentum	2-stearoyl-GPI (18:0)*	55	-1.9619	0.5811	0.000735	0.0961517232694633
Slackia piriformis	7-methylguanine	90	2.3113	0.6845	0.000734	0.0961517232694633
Eubacterium limosum	undecanedioate	74	2.1648	0.6413	0.000736	0.0961893352204034
Escherichia coli	2-hydroxyibuprofen	56	0.2244	0.0665	0.000741	0.0963207812444426
Eubacterium eligens	1-(1-enyl-stearoyl)-2-oleoyl-GPC (P-18:0/18:1)	670	0.5831	0.1729	0.000742	0.0963207812444426
Holdemania filiformis	1-dihomo-linolenylglycerol (20:3)	582	0.5698	0.1688	0.000739	0.0963207812444426
Streptococcus cristatus	2-aminooctanoate	60	-0.2751	0.0815	0.00074	0.0963207812444426
Streptococcus cristatus	guanidinoacetate	63	0.7537	0.2234	0.000741	0.0963207812444426
Streptococcus cristatus	2'-deoxyuridine	59	1.0262	0.3041	0.00074	0.0963207812444426
Streptococcus cristatus	3-hydroxyisobutyrate	62	-0.2521	0.0747	0.000742	0.0963207812444426
Veillonella (unclassified)	glycodeoxycholate	694	-0.2789	0.0827	0.000743	0.0963579417510191
Eubacterium hallii	dimethylmalonic acid	205	-0.8822	0.2616	0.000747	0.0964136107429955
Lactobacillus acidophilus	1-stearoyl-GPE (18:0)	66	2.9158	0.8646	0.000745	0.0964136107429955
Streptococcus cristatus	N-formylphenylalanine	61	0.2343	0.0695	0.000747	0.0964136107429955
Streptococcus cristatus	glycodeoxycholate	61	0.0918	0.0272	0.000746	0.0964136107429955
Streptococcus cristatus	1-palmitoyl-2-linoleoyl-GPI (16:0/18:2)	62	0.4053	0.1202	0.000745	0.0964136107429955
Eubacterium hallii	N-acetyl-beta-alanine	826	0.9473	0.2810	0.000749	0.0965794141111313
Oscillibacter (unclassified)	4-acetamidophenylglucuronide	321	0.163	0.0484	0.00075	0.0966160796211308
Bacteroides pectinophilus	threonate	72	1.5705	0.4660	0.000751	0.0966526752254868
Clostridium symbiosum	ergothioneine	268	-0.601	0.1783	0.000752	0.0966892011239297
Streptococcus thermophilus	leucylleucine	606	-0.4386	0.1302	0.000753	0.0967256575154299
Streptococcus cristatus	1-palmitoyl-2-oleoyl-GPI (16:0/18:1)*	63	0.3181	0.0944	0.000755	0.0968903762223365
Anaerotruncus colihominis	1-palmitoyl-2-oleoyl-GPC (16:0/18:1)	408	1.5947	0.4734	0.000756	0.0969265723214517
Streptococcus mutans	androsterone sulfate	172	-0.6106	0.1813	0.000757	0.0969626997372668
Slackia piriformis	pyrraline	71	0.5278	0.1567	0.000759	0.0971267253651757
Eggerthella lenta	chenodeoxycholate	397	-0.6132	0.1821	0.00076	0.0971625948189877
Klebsiella (unclassified)	sphingosine	54	-0.5103	0.1516	0.000764	0.0974893379992565
Roseburia inulinivorans	erucate (22:1n9)	802	0.5157	0.1532	0.000764	0.0974893379992565
Eubacterium biforme	3-(3-hydroxyphenyl)propionate sulfate	203	-0.5413	0.1608	0.000765	0.0975247634294655
Haemophilus parainfluenzae	glycolithocholate sulfate*	479	-0.4222	0.1255	0.000767	0.0976874851028162
Clostridium symbiosum	piperine	231	-0.4248	0.1263	0.000768	0.0977226570005426
Parabacteroides distasonis	1-palmitoyl-2-palmitoleoyl-GPC (16:0/16:1)*	701	0.6862	0.2040	0.000771	0.0979198059109572
Streptococcus cristatus	N-(2-furoyl)glycine	52	0.2417	0.0719	0.000771	0.0979198059109572
Bacteroides pectinophilus	1-eicosenoyl-GPC (20:1)*	72	2.67	0.7941	0.000773	0.0979323039260724
Roseburia (unclassified)	isoeugenol sulfate	60	-0.3337	0.0993	0.000774	0.0979323039260724
Streptococcus cristatus	taurocholenate sulfate	60	-0.309	0.0919	0.000774	0.0979323039260724
Streptococcus cristatus	tyrosylglutamine	58	0.2091	0.0622	0.000772	0.0979323039260724
Eubacterium eligens	1-(1-enyl-stearoyl)-2-docosahexaenoyl-GPE (P-18:0/22:6)*	767	0.8029	0.2388	0.000775	0.0979670160652714
Clostridium bartlettii	3-methyladipate	605	-0.6465	0.1924	0.000776	0.0980016632612727
Dorea formicigenerans	methionine sulfoxide	812	-0.6074	0.1807	0.000778	0.0980258191623436
Eubacterium cylindroides	methyl glucopyranoside (alpha + beta)	197	-0.8081	0.2405	0.000781	0.0980258191623436
Lactobacillus acidophilus	2-palmitoylglycerol (16:0)	64	-1.2576	0.3744	0.000782	0.0980258191623436
Ruminococcus champanellensis	erythronate*	51	3.3962	1.0105	0.000777	0.0980258191623436
Streptococcus cristatus	1-pentadecanoyl-2-linoleoyl-GPC (15:0/18:2)*	63	0.6088	0.1812	0.00078	0.0980258191623436
Streptococcus cristatus	gamma-glutamyl-2-aminobutyrate	63	1.1372	0.3384	0.000779	0.0980258191623436
Streptococcus cristatus	sphingomyelin (d18:1/15:0, d16:1/17:0)*	63	0.4563	0.1358	0.000782	0.0980258191623436
Subdoligranulum (unclassified)	glycoursodeoxycholate	827	-0.251	0.0747	0.000781	0.0980258191623436
Bacteroides caccae	dimethylmalonic acid	160	1.0647	0.3171	0.000786	0.098253543252043
Klebsiella pneumoniae	N-acetylglutamate	71	-2.1355	0.6360	0.000786	0.098253543252043
Slackia piriformis	glycerophosphoethanolamine	90	1.7441	0.5195	0.000786	0.098253543252043
Ralstonia (unclassified)	urea	99	-2.7606	0.8223	0.000787	0.0982875407777956
Clostridium bartlettii	N-acetylglycine	643	-0.6131	0.1827	0.000791	0.0986957957995928
Methanobrevibacter smithii	glycolithocholate sulfate*	521	0.4169	0.1243	0.000794	0.0989786386527527
Atopobium parvulum	tyrosine	385	2.1606	0.6441	0.000796	0.0990450464498731
Peptostreptococcus (unclassified)	2,3-dihydroxyisovalerate	65	0.1252	0.0373	0.000796	0.0990450464498731
Alistipes putredinis	1-(1-enyl-palmitoyl)-2-docosahexaenoyl-GPC (P-16:0/22:6)*	768	0.7432	0.2217	8e-04	0.0991771302777546
Coprococcus sp ART55 1	isoeugenol sulfate	97	0.7844	0.2339	8e-04	0.0991771302777546
Phascolarctobacterium succinatutens	histidyltryptophan	200	-0.677	0.2019	0.000799	0.0991771302777546
Ralstonia (unclassified)	indolelactate	99	-2.1286	0.6348	0.000799	0.0991771302777546
Streptococcus cristatus	1-palmitoleoylglycerol (16:1)*	63	-0.1982	0.0591	0.000801	0.0992099997624452
Lachnospiraceae bacterium 5 1 63FAA	cysteine sulfinic acid	796	-0.5982	0.1785	0.000805	0.0995228197943477
Peptostreptococcus (unclassified)	pregn steroid monosulfate*	67	-0.2001	0.0597	0.000805	0.0995228197943477
Eggerthella (unclassified)	5alpha-pregnan-3beta,20alpha-diol disulfate	521	-0.3876	0.1157	0.000808	0.0996200308869402
Lactobacillus fermentum	aspartate	56	-1.3594	0.4057	0.000807	0.0996200308869402
Streptococcus cristatus	palmitoylcarnitine	63	0.4957	0.1480	0.000808	0.0996200308869402
Alistipes indistinctus	threonate	522	-0.5435	0.1623	0.000814	0.0997222895033966
Alistipes putredinis	alanine	768	-1.5697	0.4688	0.000814	0.0997222895033966
Bacteroidales bacterium ph8	1,2-dilinoleoyl-GPC (18:2/18:2)	738	0.7081	0.2115	0.000813	0.0997222895033966
Eubacterium rectale	N-acetyl-beta-alanine	821	0.8985	0.2683	0.000813	0.0997222895033966
Ruminococcus callidus	riboflavin (Vitamin B2)	52	0.3399	0.1015	0.00081	0.0997222895033966
Ruminococcus obeum	isovalerate	849	-0.4412	0.1318	0.000814	0.0997222895033966
Streptococcus cristatus	3-methoxytyrosine	63	-1.0083	0.3012	0.000814	0.0997222895033966
Streptococcus cristatus	palmitoyl ethanolamide	62	-0.1855	0.0554	0.000816	0.0998766752220528
Lachnospiraceae bacterium 9 1 43BFAA	1-methylxanthine	51	-1.3504	0.4036	0.000819	0.10003519595025
Ralstonia (unclassified)	urate	99	-3.0804	0.9207	0.00082	0.10003519595025
Streptococcus anginosus	guanidinoacetate	239	2.0212	0.6041	0.000821	0.10003519595025
Streptococcus cristatus	undecanedioate	56	-0.345	0.1031	0.00082	0.10003519595025
Streptococcus cristatus	caproate (6:0)	63	-0.2964	0.0886	0.000821	0.10003519595025
Streptococcus cristatus	1-arachidonoyl-GPE (20:4)*	63	-1.317	0.3937	0.000822	0.100066728567599
Streptococcus cristatus	etiocholanolone glucuronide	52	-0.1592	0.0476	0.000825	0.100341456384901
Bacteroidales bacterium ph8	1-docosahexaenoyl-GPC (22:6)*	739	0.7803	0.2334	0.000829	0.100415855272613
Bacteroides coprophilus	2-docosahexaenoyl-GPE (22:6)*	53	0.2942	0.0881	0.000839	0.100415855272613
Bifidobacterium longum	ergothioneine	780	-0.3669	0.1098	0.00083	0.100415855272613
Blautia hydrogenotrophica	mannose	178	2.3127	0.6925	0.000839	0.100415855272613
Clostridiales bacterium 1 7 47FAA	N-acetylaspartate (NAA)	183	1.5216	0.4555	0.000837	0.100415855272613
Collinsella aerofaciens	pipecolate	727	-0.8502	0.2546	0.000839	0.100415855272613
Coprococcus sp ART55 1	stearoyl sphingomyelin (d18:1/18:0)	315	2.0798	0.6224	0.000833	0.100415855272613
Deinococcus (unclassified)	2-oleoyl-GPC (18:1)*	83	2.8082	0.8399	0.000828	0.100415855272613
Ralstonia (unclassified)	epiandrosterone sulfate	99	-0.7305	0.2185	0.00083	0.100415855272613
Ruminococcus sp 5 1 39BFAA	hippurate	601	-0.4572	0.1369	0.000839	0.100415855272613
Slackia piriformis	4-allylphenol sulfate	88	-0.804	0.2406	0.000832	0.100415855272613
Slackia piriformis	xanthurenate	72	0.915	0.2739	0.000835	0.100415855272613
Slackia piriformis	lanthionine	74	0.8212	0.2458	0.000835	0.100415855272613
Streptococcus cristatus	2-stearoyl-GPI (18:0)*	62	-0.4823	0.1443	0.000834	0.100415855272613
Streptococcus cristatus	glycocholate	62	0.0761	0.0228	0.000835	0.100415855272613
Streptococcus cristatus	pyridoxate	63	-0.481	0.1440	0.000835	0.100415855272613
Streptococcus cristatus	1,5-anhydroglucitol (1,5-AG)	63	0.2085	0.0624	0.000837	0.100415855272613
Streptococcus salivarius	N-acetylphenylalanine	814	0.8837	0.2644	0.00083	0.100415855272613
Collinsella (unclassified)	stearoylcarnitine	51	3.8001	1.1382	0.000842	0.100596548100247
Slackia piriformis	1-methylnicotinamide	90	0.9285	0.2781	0.000842	0.100596548100247
Bifidobacterium bifidum	indoleacetylglutamine	78	-0.3229	0.0967	0.000843	0.100626971018453
Lactobacillus fermentum	stearoylcarnitine	56	-1.6573	0.4965	0.000845	0.100776602437325
Streptococcus cristatus	tartarate	61	-0.2449	0.0734	0.000846	0.100806812734018
Coprococcus sp ART55 1	N6-acetyllysine	314	-1.5608	0.4678	0.000849	0.101075073574439
Eubacterium hallii	cysteinylglycine	810	0.4702	0.1409	0.00085	0.101104967666964
Porphyromonas bennonis	1-methylurate	97	-1.0272	0.3080	0.000851	0.101134809129045
Dorea formicigenerans	chenodeoxycholate	811	-0.4557	0.1366	0.000852	0.101164598099548
Ruminococcus torques	1-linoleoylglycerol (18:2)	847	0.5923	0.1776	0.000856	0.101461077711631
Slackia piriformis	phenol sulfate	90	-0.7458	0.2237	0.000856	0.101461077711631
Bifidobacterium longum	1-(1-enyl-stearoyl)-2-docosahexaenoyl-GPE (P-18:0/22:6)*	780	-0.8127	0.2439	0.00086	0.10184577805957
Lactobacillus fermentum	10-nonadecenoate (19:1n9)	56	1.7078	0.5125	0.000861	0.101874839488607
Lactobacillus acidophilus	behenoyl sphingomyelin (d18:1/22:0)*	66	3.3465	1.0044	0.000862	0.101903850021972
Bacteroides coprophilus	caffeine	72	0.1333	0.0400	0.000866	0.102108485763715
Slackia piriformis	cortisone	90	-0.8969	0.2692	0.000865	0.102108485763715
Streptococcus cristatus	3-methyl-2-oxobutyrate	63	0.9549	0.2867	0.000866	0.102108485763715
Eubacterium ramulus	gentisate	625	-0.4291	0.1288	0.000868	0.102254996454306
Bacteroidales bacterium ph8	hexanoylcarnitine	704	-0.6962	0.2091	0.000869	0.102283549089124
Citrobacter (unclassified)	glycerophosphoinositol*	64	-1.2091	0.3632	0.00087	0.102312051980676
Streptococcus australis	4-acetaminophen sulfate	74	0.43	0.1292	0.000872	0.102458002968666
Gemella (unclassified)	1-(1-enyl-palmitoyl)-2-arachidonoyl-GPE (P-16:0/20:4)*	221	1.5669	0.4708	0.000873	0.102486304590946
Rothia (unclassified)	bilirubin (E,Z or Z,E)*	109	-2.0155	0.6056	0.000874	0.102514557035776
Ruminococcus gnavus	ibuprofen	70	0.1791	0.0538	0.000875	0.102542760431223
Peptostreptococcaceae noname (unclassified)	taurolithocholate 3-sulfate	577	-0.3673	0.1104	0.000877	0.102688004990417
Lactobacillus fermentum	4-methylcatechol sulfate	56	1.7082	0.5134	0.000878	0.102716009204975
Lactobacillus fermentum	1-(1-enyl-stearoyl)-2-docosahexaenoyl-GPC (P-18:0/22:6)*	56	0.992	0.2982	0.000879	0.102743964927387
Bacteroides faecis	salicyluric glucuronide*	54	-0.3977	0.1196	0.000885	0.103355803376017
Bacteroidales bacterium ph8	3-hydroxyoctanoate	739	-0.7003	0.2109	0.000897	0.103557488790907
Bacteroides coprophilus	cis-aconitate	70	1.015	0.3057	0.000898	0.103557488790907
Bifidobacterium animalis	7-hydroxycholesterol (alpha or beta)	73	0.235	0.0707	0.000893	0.103557488790907
Eubacterium ventriosum	4-hydroxyhippurate	662	-0.4747	0.1428	0.00089	0.103557488790907
Faecalibacterium prausnitzii	sucrose	384	-0.41	0.1234	0.000894	0.103557488790907
Lachnospiraceae bacterium 5 1 63FAA	cholate	734	-0.2103	0.0633	0.000899	0.103557488790907
Lactobacillus casei paracasei	3-(3-hydroxyphenyl)propionate sulfate	98	0.8931	0.2688	0.000893	0.103557488790907
Lactobacillus fermentum	gulonic acid*	56	-1.0704	0.3222	0.000895	0.103557488790907
Ruminococcus bromii	1,5-anhydroglucitol (1,5-AG)	757	0.6266	0.1887	0.000896	0.103557488790907
Ruminococcus flavefaciens	eicosapentaenoate (EPA; 20:5n3)	110	1.376	0.4144	0.000899	0.103557488790907
Slackia piriformis	uracil	60	-1.2336	0.3715	0.000899	0.103557488790907
Streptococcus cristatus	C-glycosyltryptophan	60	-0.4866	0.1465	0.000897	0.103557488790907
Streptococcus cristatus	1-palmitoyl-2-stearoyl-GPC (16:0/18:0)	63	1.0517	0.3165	0.000891	0.103557488790907
Streptococcus cristatus	imidazole lactate	63	0.5591	0.1683	0.000892	0.103557488790907
Streptococcus thermophilus	cystine	668	0.3393	0.1021	0.000893	0.103557488790907
Sutterella wadsworthensis	glycylphenylalanine	407	0.5408	0.1629	0.000897	0.103557488790907
Lactobacillus fermentum	gamma-glutamyl-2-aminobutyrate	56	1.0876	0.3277	0.000903	0.103929579145188
Subdoligranulum sp 4 3 54A2FAA	1-margaroyl-2-oleoyl-GPC (17:0/18:1)*	498	1.3312	0.4011	0.000904	0.103956048727339
Erysipelotrichaceae bacterium 3 1 53	1-(1-enyl-stearoyl)-GPE (P-18:0)*	57	2.0472	0.6169	0.000905	0.103982473254883
Streptococcus cristatus	16a-hydroxy DHEA 3-sulfate	60	-0.0919	0.0277	0.000907	0.104123652901078
Anaerotruncus colihominis	1-stearoyl-2-oleoyl-GPC (18:0/18:1)	408	1.2344	0.3722	0.000911	0.104254394711788
Erysipelotrichaceae bacterium 5 2 54FAA	1-methylhistidine	52	-3.369	1.0156	0.000909	0.104254394711788
Roseburia hominis	1-stearoyl-2-docosapentaenoyl-GPC (18:0/22:5n6)*	804	-0.6425	0.1937	0.000911	0.104254394711788
Slackia piriformis	pimelate (heptanedioate)	81	0.695	0.2096	0.000912	0.104254394711788
Streptococcus cristatus	glycerophosphoethanolamine	63	-0.2886	0.0870	0.000912	0.104254394711788
Lactobacillus fermentum	4-methyl-2-oxopentanoate	56	1.2634	0.3810	0.000914	0.104306381987999
Methanobrevibacter (unclassified)	cinnamoylglycine	314	0.4542	0.1370	0.000914	0.104306381987999
Sutterella wadsworthensis	2-hydroxyglutarate	425	-1.2702	0.3832	0.000916	0.104446334146101
Alistipes onderdonkii	1-(1-enyl-palmitoyl)-2-palmitoyl-GPC (P-16:0/16:0)*	751	1.0782	0.3274	0.000988	0.104492932345661
Alistipes shahii	1-(1-enyl-palmitoyl)-2-linoleoyl-GPC (P-16:0/18:2)*	716	0.9194	0.2793	0.000996	0.104492932345661
Alistipes shahii	7-alpha-hydroxy-3-oxo-4-cholestenoate (7-Hoca)	716	-0.9867	0.2984	0.000946	0.104492932345661
Anaerotruncus colihominis	1-palmitoyl-2-adrenoyl-GPC (16:0/22:4)*	408	0.7255	0.2198	0.000964	0.104492932345661
Bacteroides coprophilus	succinylcarnitine	70	-0.6405	0.1953	0.001	0.104492932345661
Bacteroides coprophilus	citraconate/glutaconate	73	-0.5941	0.1811	0.001	0.104492932345661
Bacteroides coprophilus	tartarate	73	0.2745	0.0831	0.00096	0.104492932345661
Bacteroides fragilis	4-acetamidophenylglucuronide	198	0.2003	0.0605	0.000928	0.104492932345661
Bacteroides fragilis	3-(cystein-S-yl)acetaminophen*	112	0.4114	0.1249	0.000986	0.104492932345661
Bacteroides pectinophilus	1-oleoyl-2-linoleoyl-GPC (18:1/18:2)*	72	3.2134	0.9725	0.000952	0.104492932345661
Bilophila (unclassified)	oxalate (ethanedioate)	732	-0.5197	0.1573	0.000954	0.104492932345661
Burkholderiales bacterium 1 1 47	tyrosylglutamine	261	0.9263	0.2821	0.001	0.104492932345661
Butyrivibrio crossotus	5alpha-pregnan-3beta,20alpha-diol monosulfate (2)	217	0.8355	0.2548	0.001	0.104492932345661
Clostridium clostridioforme	4-hydroxyhippurate	130	0.9659	0.2936	0.001	0.104492932345661
Clostridium innocuum	phenylacetate	201	0.8855	0.2682	0.000963	0.104492932345661
Clostridium ramosum	2-linoleoyl-GPE (18:2)*	139	-1.1016	0.3359	0.001	0.104492932345661
Collinsella aerofaciens	glycocholenate sulfate*	721	-0.5638	0.1708	0.000967	0.104492932345661
Coprococcus eutactus	1-stearoyl-2-docosapentaenoyl-GPC (18:0/22:5n6)*	237	-1.1685	0.3546	0.000984	0.104492932345661
Coprococcus eutactus	3-methyl catechol sulfate (2)	57	-0.1074	0.0325	0.000938	0.104492932345661
Coprococcus sp ART55 1	sphingomyelin (d18:1/18:1, d18:2/18:0)	315	1.8925	0.5741	0.00098	0.104492932345661
Coriobacteriaceae bacterium phI	1-(1-enyl-palmitoyl)-2-linoleoyl-GPE (P-16:0/18:2)*	96	1.7012	0.5163	0.000983	0.104492932345661
Eggerthella lenta	succinate	398	-1.2631	0.3838	0.000997	0.104492932345661
Escherichia coli	1-palmityl-GPC (O-16:0)	664	-0.8458	0.2573	0.001	0.104492932345661
Escherichia coli	p-cresol sulfate	698	0.3929	0.1198	0.001	0.104492932345661
Eubacterium cylindroides	tiglylcarnitine	196	-1.5554	0.4724	0.000993	0.104492932345661
Eubacterium hallii	3-methyl-2-oxobutyrate	828	0.8141	0.2470	0.000981	0.104492932345661
Flavonifractor plautii	imidazole propionate	395	0.4764	0.1438	0.000923	0.104492932345661
Gemella (unclassified)	erythronate*	221	-2.7564	0.8378	0.001	0.104492932345661
Klebsiella (unclassified)	1-margaroyl-GPE (17:0)*	58	-0.3884	0.1172	0.000921	0.104492932345661
Lachnospiraceae bacterium 1 4 56FAA	indoleacetylglutamine	97	0.1601	0.0487	0.001	0.104492932345661
Lachnospiraceae bacterium 5 1 57FAA	chiro-inositol	60	0.3661	0.1111	0.000987	0.104492932345661
Lachnospiraceae bacterium 5 1 63FAA	1-methylnicotinamide	796	-0.564	0.1701	0.000918	0.104492932345661
Lachnospiraceae bacterium 5 1 63FAA	bradykinin, des-arg(9)	203	-0.767	0.2320	0.000946	0.104492932345661
Lachnospiraceae bacterium 8 1 57FAA	tyrosine	198	3.1098	0.9447	0.000995	0.104492932345661
Lactobacillus acidophilus	chenodeoxycholate	65	-0.7731	0.2354	0.001	0.104492932345661
Lactobacillus acidophilus	3-aminoisobutyrate	66	-2.4553	0.7471	0.001	0.104492932345661
Lactobacillus acidophilus	phenylpyruvate	66	1.6972	0.5176	0.001	0.104492932345661
Lactobacillus acidophilus	1-stearoyl-GPI (18:0)	66	-1.4818	0.4501	0.000995	0.104492932345661
Lactobacillus delbrueckii	3-(3-hydroxyphenyl)propionate sulfate	73	-1.0366	0.3145	0.000981	0.104492932345661
Lactobacillus fermentum	1-(1-enyl-palmitoyl)-2-arachidonoyl-GPE (P-16:0/20:4)*	56	1.4148	0.4306	0.001	0.104492932345661
Lactobacillus fermentum	N-formylphenylalanine	56	-0.1767	0.0538	0.001	0.104492932345661
Lactobacillus fermentum	indolelactate	56	-1.0393	0.3156	0.000989	0.104492932345661
Lactobacillus fermentum	indolepropionate	56	0.5231	0.1584	0.000957	0.104492932345661
Lactobacillus fermentum	dodecanedioate	56	0.7828	0.2375	0.000979	0.104492932345661
Lactobacillus fermentum	1-myristoyl-2-linoleoyl-GPC (14:0/18:2)*	56	1.1014	0.3338	0.000967	0.104492932345661
Lactobacillus fermentum	gamma-glutamylglutamine	56	-1.5629	0.4767	0.001	0.104492932345661
Lactobacillus gasseri	N-acetylglutamate	90	0.8523	0.2600	0.001	0.104492932345661
Lactobacillus rhamnosus	1-linoleoylglycerol (18:2)	52	-2.2103	0.6691	0.000955	0.104492932345661
Methanobrevibacter (unclassified)	N-acetyl-3-methylhistidine*	166	-0.8424	0.2554	0.000974	0.104492932345661
Porphyromonas bennonis	glycerol 3-phosphate	108	2.2108	0.6717	0.000997	0.104492932345661
Porphyromonas uenonis	phenylalanine	81	5.175	1.5735	0.001	0.104492932345661
Ralstonia (unclassified)	5alpha-pregnan-3beta,20alpha-diol monosulfate (2)	87	-0.9463	0.2872	0.000986	0.104492932345661
Ralstonia (unclassified)	3-hydroxyisobutyrate	92	1.6005	0.4877	0.001	0.104492932345661
Roseburia inulinivorans	eicosenoate (20:1)	802	0.5394	0.1636	0.000976	0.104492932345661
Ruminococcaceae bacterium D16	1-oleoyl-2-dihomo-linolenoyl-GPC (18:1/20:3)*	316	1.0468	0.3181	0.000999	0.104492932345661
Ruminococcaceae bacterium D16	1-stearoyl-2-meadoyl-GPC (18:0/20:3n9)*	316	0.8356	0.2527	0.000946	0.104492932345661
Ruminococcus bromii	3-hydroxyoctanoate	757	-0.6761	0.2043	0.000937	0.104492932345661
Ruminococcus champanellensis	1-stearoyl-GPE (18:0)	51	2.5332	0.7654	0.000934	0.104492932345661
Ruminococcus flavefaciens	2-docosahexaenoyl-GPC (22:6)*	107	1.3796	0.4166	0.000926	0.104492932345661
Ruminococcus sp 5 1 39BFAA	methylsuccinate	600	-0.7528	0.2273	0.000925	0.104492932345661
Scardovia (unclassified)	1-palmitoyl-2-docosahexaenoyl-GPE (16:0/22:6)*	61	-1.9885	0.6042	0.000998	0.104492932345661
Slackia piriformis	glutamate	90	-1.4327	0.4342	0.000969	0.104492932345661
Slackia piriformis	sebacate (decanedioate)	89	0.3716	0.1127	0.000974	0.104492932345661
Slackia piriformis	4-hydroxyphenylacetate	82	-0.2345	0.0710	0.000964	0.104492932345661
Slackia piriformis	2-aminobutyrate	90	-0.9806	0.2977	0.000986	0.104492932345661
Slackia piriformis	saccharin	63	-0.1927	0.0585	0.00099	0.104492932345661
Slackia piriformis	1-arachidonoyl-GPE (20:4)*	90	-0.6937	0.2106	0.000987	0.104492932345661
Streptococcus cristatus	N-acetylputrescine	63	-0.216	0.0655	0.000985	0.104492932345661
Streptococcus cristatus	1-margaroyl-GPE (17:0)*	57	-0.116	0.0352	0.000971	0.104492932345661
Streptococcus cristatus	2-hydroxybutyrate/2-hydroxyisobutyrate	63	0.2742	0.0837	0.001	0.104492932345661
Streptococcus cristatus	2-stearoyl-GPE (18:0)*	63	0.6658	0.2015	0.000954	0.104492932345661
Streptococcus cristatus	orotate	63	0.4378	0.1335	0.001	0.104492932345661
Streptococcus cristatus	alpha-tocopherol	63	0.2113	0.0640	0.000968	0.104492932345661
Streptococcus cristatus	glycylvaline	54	-0.1378	0.0418	0.000978	0.104492932345661
Streptococcus cristatus	1-palmitoyl-GPI (16:0)*	63	-0.9137	0.2766	0.000955	0.104492932345661
Streptococcus cristatus	N-acetylhistidine	61	-0.2998	0.0907	0.000951	0.104492932345661
Streptococcus cristatus	1-palmitoyl-2-dihomo-linolenoyl-GPC (16:0/20:3n3 or 6)*	63	0.6955	0.2115	0.001	0.104492932345661
Streptococcus cristatus	pro-hydroxy-pro	63	-0.1652	0.0504	0.001	0.104492932345661
Streptococcus cristatus	2-linoleoyl-GPC (18:2)*	63	-0.8003	0.2434	0.001	0.104492932345661
Streptococcus cristatus	arabonate/xylonate	63	-1.3256	0.4010	0.000948	0.104492932345661
Streptococcus cristatus	decanoylcarnitine	63	0.4823	0.1464	0.000984	0.104492932345661
Streptococcus cristatus	N-acetylglutamate	61	0.8598	0.2615	0.001	0.104492932345661
Streptococcus cristatus	ergothioneine	63	-0.8504	0.2578	0.000971	0.104492932345661
Streptococcus cristatus	bilirubin (Z,Z)	63	0.2177	0.0663	0.001	0.104492932345661
Streptococcus cristatus	1-docosahexaenoylglycerol (22:6)	62	-0.11	0.0333	0.000946	0.104492932345661
Streptococcus cristatus	1-(1-enyl-palmitoyl)-2-palmitoyl-GPC (P-16:0/16:0)*	63	0.6939	0.2098	0.00094	0.104492932345661
Streptococcus cristatus	1-palmitoyl-2-adrenoyl-GPC (16:0/22:4)*	63	0.1696	0.0515	0.000998	0.104492932345661
Streptococcus cristatus	1-palmitoyl-2-linolenoyl-GPC (16:0/18:3)*	62	0.1669	0.0509	0.001	0.104492932345661
Streptococcus cristatus	1-palmitoyl-2-meadoyl-GPC (16:0/20:3n9)*	62	0.3623	0.1103	0.001	0.104492932345661
Streptococcus cristatus	urate	63	2.6552	0.8052	0.000975	0.104492932345661
Streptococcus cristatus	1-myristoyl-2-linoleoyl-GPC (14:0/18:2)*	63	0.4117	0.1245	0.000948	0.104492932345661
Streptococcus cristatus	glycylglycine	57	0.1938	0.0589	0.000998	0.104492932345661
Streptococcus cristatus	1-oleoyl-GPE (18:1)	63	0.8436	0.2556	0.000964	0.104492932345661
Streptococcus cristatus	isovalerylglycine	59	0.3237	0.0982	0.000974	0.104492932345661
Streptococcus cristatus	1-margaroyl-2-oleoyl-GPC (17:0/18:1)*	63	0.5011	0.1523	0.000997	0.104492932345661
Streptococcus cristatus	guanosine	61	0.1567	0.0477	0.001	0.104492932345661
Streptococcus cristatus	3-methylglutaconate	62	0.3103	0.0939	0.000948	0.104492932345661
Streptococcus cristatus	sphingomyelin (d18:2/24:1, d18:1/24:2)*	63	0.5211	0.1573	0.000924	0.104492932345661
Streptococcus cristatus	phenol sulfate	63	0.155	0.0469	0.000945	0.104492932345661
Streptococcus cristatus	1-oleoyl-GPI (18:1)*	63	-0.5433	0.1647	0.000975	0.104492932345661
Streptococcus cristatus	beta-hydroxyisovalerate	63	0.5991	0.1809	0.000929	0.104492932345661
Streptococcus cristatus	4-acetamidobutanoate	63	-0.2567	0.0776	0.000941	0.104492932345661
Streptococcus gordonii	pregn steroid monosulfate*	219	-0.7491	0.2285	0.001	0.104492932345661
Streptococcus parasanguinis	4-acetamidobutanoate	771	0.917	0.2780	0.000971	0.104492932345661
Streptococcus salivarius	1,2,3-benzenetriol sulfate (2)	727	0.1716	0.0519	0.000945	0.104492932345661
Streptococcus salivarius	N-acetyltyrosine	802	0.7535	0.2284	0.000968	0.104492932345661
Sutterella wadsworthensis	sphingomyelin (d18:2/24:1, d18:1/24:2)*	425	1.5529	0.4702	0.000959	0.104492932345661
Veillonella (unclassified)	3-methylxanthine	706	-0.3655	0.1108	0.000976	0.104492932345661
Actinomyces turicensis	1-stearoyl-2-arachidonoyl-GPI (18:0/20:4)	63	-0.9498	0.2904	0.0011	0.107690613088943
Alistipes (unclassified)	sebacate (decanedioate)	132	-0.6234	0.1914	0.0011	0.107690613088943
Anaerotruncus colihominis	1-adrenoyl-GPC (22:4)*	408	0.9786	0.2999	0.0011	0.107690613088943
Anaerotruncus colihominis	gamma-tocopherol/beta-tocopherol	406	-0.7124	0.2182	0.0011	0.107690613088943
Bacteroidales bacterium ph8	alpha-ketoglutarate	738	-0.81	0.2480	0.0011	0.107690613088943
Bacteroidales bacterium ph8	xanthine	738	-0.7969	0.2450	0.0011	0.107690613088943
Bacteroides coprocola	7-hydroxycholesterol (alpha or beta)	50	0.8292	0.2540	0.0011	0.107690613088943
Bacteroides nordii	serotonin	192	-0.9218	0.2821	0.0011	0.107690613088943
Bacteroides plebeius	glycerate	186	-1.6667	0.5110	0.0011	0.107690613088943
Bacteroides vulgatus	1-linolenoylglycerol (18:3)	740	0.5176	0.1583	0.0011	0.107690613088943
Bacteroides vulgatus	gamma-glutamylisoleucine*	773	0.7665	0.2344	0.0011	0.107690613088943
Bacteroides vulgatus	hypotaurine	776	-0.6565	0.2011	0.0011	0.107690613088943
Barnesiella intestinihominis	hypoxanthine	749	-0.8217	0.2518	0.0011	0.107690613088943
Bifidobacterium dentium	2-hydroxyacetaminophen sulfate*	129	0.2702	0.0828	0.0011	0.107690613088943
Blautia producta	glucose	83	4.6159	1.4120	0.0011	0.107690613088943
Clostridium asparagiforme	palmitoyl dihydrosphingomyelin (d18:0/16:0)*	227	-2.0907	0.6393	0.0011	0.107690613088943
Clostridium bartlettii	methylsuccinate	642	-0.7193	0.2210	0.0011	0.107690613088943
Coprococcus sp ART55 1	caprylate (8:0)	315	0.9805	0.3001	0.0011	0.107690613088943
Desulfovibrio desulfuricans	indoleacetylglutamine	121	-1.0959	0.3366	0.0011	0.107690613088943
Dialister invisus	glycylvaline	459	-0.275	0.0843	0.0011	0.107690613088943
Dorea formicigenerans	p-cresol sulfate	812	-0.3673	0.1128	0.0011	0.107690613088943
Dorea formicigenerans	indolepropionate	809	-0.4091	0.1250	0.0011	0.107690613088943
Dorea formicigenerans	N-acetyl-beta-alanine	810	0.9168	0.2806	0.0011	0.107690613088943
Dorea longicatena	1-stearoyl-2-meadoyl-GPC (18:0/20:3n9)*	800	0.5237	0.1603	0.0011	0.107690613088943
Eubacterium biforme	glycerate	271	-1.3832	0.4231	0.0011	0.107690613088943
Eubacterium ramulus	tryptophan betaine	661	-0.2184	0.0668	0.0011	0.107690613088943
Flavonifractor plautii	phenyllactate (PLA)	463	-1.1634	0.3551	0.0011	0.107690613088943
Flavonifractor plautii	cinnamoylglycine	447	-0.3339	0.1027	0.0011	0.107690613088943
Haemophilus parainfluenzae	serylalanine	484	-0.8164	0.2498	0.0011	0.107690613088943
Klebsiella (unclassified)	1,2-dimyristoyl-GPC (14:0/14:0)	55	-0.1975	0.0607	0.0011	0.107690613088943
Lactobacillus fermentum	1-adrenoyl-GPC (22:4)*	56	-0.5528	0.1689	0.0011	0.107690613088943
Lactobacillus fermentum	cortisol	56	-1.2695	0.3887	0.0011	0.107690613088943
Lactobacillus fermentum	1-margaroyl-2-oleoyl-GPC (17:0/18:1)*	56	2.5136	0.7684	0.0011	0.107690613088943
Oscillibacter (unclassified)	1-palmitoyl-2-meadoyl-GPC (16:0/20:3n9)*	782	0.5347	0.1638	0.0011	0.107690613088943
Parabacteroides merdae	octadecanedioate	633	-0.6659	0.2033	0.0011	0.107690613088943
Parvimonas (unclassified)	N-delta-acetylornithine	85	1.391	0.4249	0.0011	0.107690613088943
Phascolarctobacterium succinatutens	leukotriene B4	72	0.4771	0.1460	0.0011	0.107690613088943
Porphyromonas uenonis	glutamate	81	1.5962	0.4895	0.0011	0.107690613088943
Porphyromonas uenonis	2-methylbutyrylcarnitine (C5)	81	2.1563	0.6628	0.0011	0.107690613088943
Porphyromonas uenonis	glycerophosphoinositol*	77	-1.1325	0.3466	0.0011	0.107690613088943
Porphyromonas uenonis	taurocholate	56	0.8126	0.2495	0.0011	0.107690613088943
Roseburia inulinivorans	2-hydroxybutyrate/2-hydroxyisobutyrate	800	0.6557	0.2011	0.0011	0.107690613088943
Ruminococcus champanellensis	caffeine	51	0.3005	0.0917	0.0011	0.107690613088943
Ruminococcus flavefaciens	docosahexaenoate (DHA; 22:6n3)	110	1.773	0.5429	0.0011	0.107690613088943
Ruminococcus gnavus	glycocholate	481	0.3284	0.1005	0.0011	0.107690613088943
Ruminococcus sp 5 1 39BFAA	phenol sulfate	601	0.4561	0.1392	0.0011	0.107690613088943
Ruminococcus sp 5 1 39BFAA	7-alpha-hydroxy-3-oxo-4-cholestenoate (7-Hoca)	601	1.0631	0.3259	0.0011	0.107690613088943
Ruminococcus sp 5 1 39BFAA	1-stearoyl-2-docosapentaenoyl-GPC (18:0/22:5n6)*	599	0.7613	0.2341	0.0011	0.107690613088943
Ruminococcus sp 5 1 39BFAA	4-ethylphenylsulfate	601	-0.2961	0.0906	0.0011	0.107690613088943
Slackia piriformis	1-margaroyl-2-linoleoyl-GPC (17:0/18:2)*	90	0.9943	0.3044	0.0011	0.107690613088943
Slackia piriformis	1-palmityl-GPC (O-16:0)	87	-1.3718	0.4218	0.0011	0.107690613088943
Slackia piriformis	leucine	90	-3.1833	0.9753	0.0011	0.107690613088943
Slackia piriformis	threonate	90	-0.8852	0.2707	0.0011	0.107690613088943
Slackia piriformis	sphingomyelin (d18:2/14:0, d18:1/14:1)*	89	-1.4448	0.4411	0.0011	0.107690613088943
Solobacterium moorei	theanine	199	0.3621	0.1112	0.0011	0.107690613088943
Streptococcus anginosus	isoeugenol sulfate	62	0.2279	0.0697	0.0011	0.107690613088943
Streptococcus cristatus	1-pentadecanoyl-2-oleoyl-GPC (15:0/18:1)*	63	0.3815	0.1167	0.0011	0.107690613088943
Streptococcus cristatus	1-stearoyl-2-dihomo-linolenoyl-GPC (18:0/20:3n3 or 6)*	63	0.6645	0.2041	0.0011	0.107690613088943
Streptococcus cristatus	pseudouridine	63	-0.6212	0.1902	0.0011	0.107690613088943
Streptococcus cristatus	chenodeoxycholate	63	0.139	0.0426	0.0011	0.107690613088943
Streptococcus cristatus	1-myristoyl-2-palmitoyl-GPC (14:0/16:0)	63	0.5562	0.1706	0.0011	0.107690613088943
Streptococcus cristatus	phenylalanylleucine	62	-0.2163	0.0665	0.0011	0.107690613088943
Streptococcus cristatus	1-palmitoyl-2-palmitoleoyl-GPC (16:0/16:1)*	63	0.4341	0.1335	0.0011	0.107690613088943
Streptococcus cristatus	3-methylglutarylcarnitine (1)	60	-0.5843	0.1788	0.0011	0.107690613088943
Streptococcus cristatus	hexanoylcarnitine	62	1.5737	0.4827	0.0011	0.107690613088943
Streptococcus cristatus	taurochenodeoxycholate	58	0.1548	0.0474	0.0011	0.107690613088943
Streptococcus cristatus	creatine	63	0.2311	0.0706	0.0011	0.107690613088943
Streptococcus cristatus	3-methyladipate	58	-1.6081	0.4933	0.0011	0.107690613088943
Streptococcus cristatus	2-methylcitrate/homocitrate	53	0.1895	0.0579	0.0011	0.107690613088943
Streptococcus cristatus	2-palmitoyl-GPC (16:0)*	63	1.0844	0.3334	0.0011	0.107690613088943
Streptococcus cristatus	gamma-tocopherol/beta-tocopherol	62	-0.1012	0.0311	0.0011	0.107690613088943
Streptococcus cristatus	sphingomyelin (d18:2/14:0, d18:1/14:1)*	63	0.3491	0.1072	0.0011	0.107690613088943
Streptococcus cristatus	leucylalanine	61	0.1558	0.0476	0.0011	0.107690613088943
Streptococcus cristatus	theanine	56	-0.2546	0.0780	0.0011	0.107690613088943
Streptococcus cristatus	1-(1-enyl-palmitoyl)-2-oleoyl-GPE (P-16:0/18:1)*	63	0.4109	0.1255	0.0011	0.107690613088943
Streptococcus cristatus	2-aminobutyrate	63	0.777	0.2388	0.0011	0.107690613088943
Streptococcus cristatus	N-acetylserine	63	-0.5878	0.1804	0.0011	0.107690613088943
Streptococcus cristatus	1-margaroyl-2-linoleoyl-GPC (17:0/18:2)*	63	0.7561	0.2308	0.0011	0.107690613088943
Streptococcus cristatus	lysine	63	4.2122	1.2886	0.0011	0.107690613088943
Streptococcus cristatus	1-stearoyl-2-oleoyl-GPC (18:0/18:1)	63	0.4419	0.1355	0.0011	0.107690613088943
Streptococcus cristatus	indolepropionate	63	-0.1781	0.0547	0.0011	0.107690613088943
Streptococcus cristatus	1-stearoyl-2-docosapentaenoyl-GPC (18:0/22:5n3)*	63	0.2651	0.0811	0.0011	0.107690613088943
Streptococcus cristatus	5,6-dihydrothymine	62	0.6455	0.1972	0.0011	0.107690613088943
Streptococcus salivarius	7-methylxanthine	806	0.3253	0.0997	0.0011	0.107690613088943
Subdoligranulum variabile	tyramine O-sulfate	112	0.7818	0.2389	0.0011	0.107690613088943
Sutterella wadsworthensis	alanine	425	-2.1007	0.6460	0.0011	0.107690613088943
Veillonella dispar	1-stearoyl-2-docosapentaenoyl-GPC (18:0/22:5n6)*	375	-0.8911	0.2726	0.0011	0.107690613088943
Alistipes indistinctus	gamma-glutamylglutamate	492	0.6211	0.1924	0.0012	0.11219241157113
Alistipes putredinis	glycerate	767	0.8233	0.2550	0.0012	0.11219241157113
Alistipes shahii	allantoin	715	-0.8369	0.2591	0.0012	0.11219241157113
Alistipes sp AP11	pantothenate	305	1.2028	0.3708	0.0012	0.11219241157113
Alloscardovia omnicolens	fructose	61	-3.3133	1.0199	0.0012	0.11219241157113
Anaerostipes hadrus	cinnamoylglycine	742	-0.2825	0.0874	0.0012	0.11219241157113
Anaerotruncus colihominis	1-stearoyl-2-meadoyl-GPC (18:0/20:3n9)*	408	0.6828	0.2113	0.0012	0.11219241157113
Atopobium parvulum	adenosine	321	0.4074	0.1255	0.0012	0.11219241157113
Bacteroidales bacterium ph8	hypoxanthine	732	-0.819	0.2522	0.0012	0.11219241157113
Bacteroidales bacterium ph8	phenol sulfate	739	-0.4147	0.1277	0.0012	0.11219241157113
Bacteroides intestinalis	5alpha-androstan-3beta,17alpha-diol disulfate	178	0.4832	0.1488	0.0012	0.11219241157113
Bacteroides vulgatus	biliverdin	734	-0.4915	0.1522	0.0012	0.11219241157113
Clostridium leptum	glycoursodeoxycholate	671	0.2653	0.0820	0.0012	0.11219241157113
Clostridium leptum	1-stearoyl-2-arachidonoyl-GPE (18:0/20:4)	691	0.6961	0.2152	0.0012	0.11219241157113
Collinsella aerofaciens	3-methyladipate	685	-0.5969	0.1843	0.0012	0.11219241157113
Coprobacter fastidiosus	dihydroferulic acid	235	0.5401	0.1670	0.0012	0.11219241157113
Coprococcus catus	indoleacetylglutamine	314	0.6057	0.1868	0.0012	0.11219241157113
Coprococcus eutactus	2-methoxyacetaminophen sulfate*	56	0.0255	0.0079	0.0012	0.11219241157113
Eggerthella (unclassified)	stachydrine	617	-0.2201	0.0680	0.0012	0.11219241157113
Erysipelotrichaceae bacterium 5 2 54FAA	catechol sulfate	54	1.293	0.3985	0.0012	0.11219241157113
Erysipelotrichaceae bacterium 6 1 45	p-cresol-glucuronide*	420	0.336	0.1035	0.0012	0.11219241157113
Eubacterium biforme	6-oxopiperidine-2-carboxylic acid	271	-1.2094	0.3738	0.0012	0.11219241157113
Eubacterium cylindroides	2-linoleoylglycerol (18:2)	194	1.0856	0.3353	0.0012	0.11219241157113
Eubacterium hallii	4-guanidinobutanoate	828	-0.5011	0.1547	0.0012	0.11219241157113
Eubacterium ramulus	phenylacetate	626	-0.5154	0.1593	0.0012	0.11219241157113
Eubacterium ventriosum	4-methylcatechol sulfate	662	-0.404	0.1248	0.0012	0.11219241157113
Haemophilus parainfluenzae	N-acetyl-beta-alanine	483	-1.0555	0.3251	0.0012	0.11219241157113
Lachnospiraceae bacterium 1 4 56FAA	arginine	254	-3.2072	0.9896	0.0012	0.11219241157113
Lactobacillus fermentum	phenylalanylleucine	56	-0.6712	0.2068	0.0012	0.11219241157113
Lactobacillus fermentum	taurolithocholate 3-sulfate	56	0.3577	0.1106	0.0012	0.11219241157113
Lactobacillus fermentum	gamma-glutamylalanine	56	-0.9621	0.2967	0.0012	0.11219241157113
Lactobacillus fermentum	hippurate	56	0.2763	0.0856	0.0012	0.11219241157113
Odoribacter splanchnicus	O-methylcatechol sulfate	506	-0.4946	0.1532	0.0012	0.11219241157113
Pantoea (unclassified)	2-methylbutyrylglycine	60	-0.1694	0.0523	0.0012	0.11219241157113
Peptostreptococcus (unclassified)	cysteine sulfinic acid	67	-0.3125	0.0963	0.0012	0.11219241157113
Peptostreptococcus (unclassified)	pyruvate	67	-0.4122	0.1273	0.0012	0.11219241157113
Phascolarctobacterium succinatutens	threonate	233	0.8838	0.2727	0.0012	0.11219241157113
Roseburia inulinivorans	cystine	795	0.2851	0.0882	0.0012	0.11219241157113
Roseburia inulinivorans	palmitate (16:0)	802	1.0929	0.3375	0.0012	0.11219241157113
Ruminococcus gnavus	2-docosahexaenoyl-GPC (22:6)*	468	-0.7585	0.2338	0.0012	0.11219241157113
Ruminococcus torques	N-acetyl-1-methylhistidine*	585	0.485	0.1495	0.0012	0.11219241157113
Slackia piriformis	trimethylamine N-oxide	90	0.3913	0.1211	0.0012	0.11219241157113
Slackia piriformis	malate	87	-0.9781	0.3010	0.0012	0.11219241157113
Slackia piriformis	1-oleoyl-GPC (18:1)	90	-1.0178	0.3136	0.0012	0.11219241157113
Slackia piriformis	1-linoleoyl-GPC (18:2)	90	-0.81	0.2498	0.0012	0.11219241157113
Slackia piriformis	1-methylhistidine	86	1.7928	0.5527	0.0012	0.11219241157113
Slackia piriformis	lactate	90	-1.2976	0.4001	0.0012	0.11219241157113
Streptococcus cristatus	pyroglutamine*	63	0.6959	0.2154	0.0012	0.11219241157113
Streptococcus cristatus	2-aminoheptanoate	59	-0.2609	0.0805	0.0012	0.11219241157113
Streptococcus cristatus	2-palmitoylglycerol (16:0)	63	0.0715	0.0221	0.0012	0.11219241157113
Streptococcus cristatus	octadecanedioate	62	0.1125	0.0347	0.0012	0.11219241157113
Streptococcus cristatus	2-aminophenol sulfate	63	-0.1138	0.0351	0.0012	0.11219241157113
Streptococcus cristatus	1-(1-enyl-palmitoyl)-2-oleoyl-GPC (P-16:0/18:1)*	63	0.6496	0.2000	0.0012	0.11219241157113
Streptococcus cristatus	phosphocholine (18:0/20:5, 16:0/22:5n6)*	63	0.2451	0.0758	0.0012	0.11219241157113
Streptococcus cristatus	2-arachidonoylglycerol (20:4)	59	-0.1343	0.0413	0.0012	0.11219241157113
Streptococcus cristatus	1-stearoyl-2-docosahexaenoyl-GPC (18:0/22:6)	63	0.328	0.1015	0.0012	0.11219241157113
Streptococcus cristatus	phenylalanyltryptophan	61	0.1117	0.0344	0.0012	0.11219241157113
Streptococcus cristatus	suberate (octanedioate)	53	-1.3407	0.4128	0.0012	0.11219241157113
Streptococcus cristatus	valylarginine	63	0.3134	0.0970	0.0012	0.11219241157113
Streptococcus cristatus	serotonin	63	0.159	0.0492	0.0012	0.11219241157113
Streptococcus cristatus	1-arachidonylglycerol (20:4)	63	-0.1852	0.0570	0.0012	0.11219241157113
Streptococcus salivarius	chenodeoxycholate	812	0.4328	0.1334	0.0012	0.11219241157113
Streptococcus salivarius	4-acetamidobutanoate	814	0.8659	0.2682	0.0012	0.11219241157113
Sutterella wadsworthensis	isovalerylcarnitine	425	-0.8534	0.2627	0.0012	0.11219241157113
Veillonella dispar	taurodeoxycholate	345	-0.2828	0.0875	0.0012	0.11219241157113
Actinomyces turicensis	phenylalanylleucine	62	0.7951	0.2465	0.0013	0.117004219445181
Alistipes finegoldii	pyrraline	526	-0.4669	0.1453	0.0013	0.117004219445181
Alistipes onderdonkii	threonate	753	-0.4418	0.1369	0.0013	0.117004219445181
Alistipes putredinis	pyruvate	767	-0.55	0.1708	0.0013	0.117004219445181
Anaerostipes hadrus	5alpha-pregnan-3beta,20alpha-diol disulfate	642	-0.355	0.1105	0.0013	0.117004219445181
Atopobium parvulum	4-acetaminophen sulfate	71	0.5708	0.1775	0.0013	0.117004219445181
Bacteroides coprophilus	N6-carbamoylthreonyladenosine	71	-0.6567	0.2040	0.0013	0.117004219445181
Bifidobacterium dentium	bradykinin, des-arg(9)	58	0.3274	0.1015	0.0013	0.117004219445181
Bilophila (unclassified)	4-hydroxybenzoate	718	-0.5141	0.1593	0.0013	0.117004219445181
Blautia hydrogenotrophica	1-eicosapentaenoyl-GPC (20:5)*	179	-1.0107	0.3147	0.0013	0.117004219445181
Butyrivibrio crossotus	trimethylamine N-oxide	238	0.7423	0.2307	0.0013	0.117004219445181
Butyrivibrio crossotus	sucrose	100	0.6094	0.1898	0.0013	0.117004219445181
Butyrivibrio crossotus	1-margaroyl-2-linoleoyl-GPC (17:0/18:2)*	238	1.8893	0.5869	0.0013	0.117004219445181
Catenibacterium mitsuokai	anthranilate	68	-0.449	0.1393	0.0013	0.117004219445181
Catenibacterium mitsuokai	tyramine O-sulfate	71	-0.1852	0.0576	0.0013	0.117004219445181
Coprobacter fastidiosus	maleate	371	0.6392	0.1993	0.0013	0.117004219445181
Coprococcus comes	p-cresol-glucuronide*	739	-0.2612	0.0814	0.0013	0.117004219445181
Coriobacteriaceae bacterium phI	2-hydroxyacetaminophen sulfate*	50	-0.258	0.0803	0.0013	0.117004219445181
Eubacterium eligens	betaine	767	1.3275	0.4120	0.0013	0.117004219445181
Eubacterium ramulus	pipecolate	673	-0.8195	0.2542	0.0013	0.117004219445181
Eubacterium rectale	3-phenylpropionate (hydrocinnamate)	798	-0.3289	0.1019	0.0013	0.117004219445181
Eubacterium rectale	eicosapentaenoate (EPA; 20:5n3)	823	0.4978	0.1545	0.0013	0.117004219445181
Eubacterium siraeum	4-ethylphenylsulfate	708	0.2526	0.0783	0.0013	0.117004219445181
Gemella (unclassified)	1-(1-enyl-palmitoyl)-2-linoleoyl-GPE (P-16:0/18:2)*	221	1.3399	0.4179	0.0013	0.117004219445181
Lactobacillus casei paracasei	mannitol/sorbitol	132	0.6878	0.2132	0.0013	0.117004219445181
Lactobacillus fermentum	N6-carboxymethyllysine	55	2.1677	0.6721	0.0013	0.117004219445181
Lactobacillus fermentum	gamma-glutamylthreonine*	56	-0.6351	0.1969	0.0013	0.117004219445181
Lactobacillus fermentum	glycine	56	-3.3383	1.0404	0.0013	0.117004219445181
Lactobacillus fermentum	3-ureidopropionate	56	-1.0037	0.3122	0.0013	0.117004219445181
Lactobacillus fermentum	methionine sulfoxide	56	-0.6689	0.2081	0.0013	0.117004219445181
Lactobacillus fermentum	DSGEGDFXAEGGGVR*	56	1.3955	0.4336	0.0013	0.117004219445181
Lactobacillus fermentum	1-stearoyl-GPI (18:0)	56	-1.2411	0.3870	0.0013	0.117004219445181
Methanobrevibacter smithii	3-phenylpropionate (hydrocinnamate)	515	0.4328	0.1347	0.0013	0.117004219445181
Olsenella (unclassified)	2-hydroxybutyrate/2-hydroxyisobutyrate	140	-1.5454	0.4819	0.0013	0.117004219445181
Pantoea (unclassified)	histidyltryptophan	53	-0.1186	0.0368	0.0013	0.117004219445181
Peptostreptococcaceae noname (unclassified)	sebacate (decanedioate)	578	0.308	0.0958	0.0013	0.117004219445181
Peptostreptococcus (unclassified)	4-imidazoleacetate	65	0.2353	0.0731	0.0013	0.117004219445181
Porphyromonas uenonis	gamma-glutamylisoleucine*	81	1.6292	0.5082	0.0013	0.117004219445181
Porphyromonas uenonis	isobutyrylcarnitine	81	1.1821	0.3681	0.0013	0.117004219445181
Ruminococcus obeum	cysteine sulfinic acid	849	-0.5628	0.1751	0.0013	0.117004219445181
Ruminococcus sp 5 1 39BFAA	N6-acetyllysine	595	-1.1927	0.3700	0.0013	0.117004219445181
Slackia piriformis	erythritol	90	1.4381	0.4475	0.0013	0.117004219445181
Slackia piriformis	glycerol 3-phosphate	90	-0.4298	0.1332	0.0013	0.117004219445181
Streptococcus cristatus	1-palmitoyl-GPE (16:0)	63	0.7147	0.2224	0.0013	0.117004219445181
Streptococcus cristatus	2-hydroxydecanoate	63	-0.1583	0.0492	0.0013	0.117004219445181
Streptococcus cristatus	1-dihomo-linoleoyl-GPC (20:2)*	63	-1.5524	0.4813	0.0013	0.117004219445181
Streptococcus cristatus	3-carboxy-4-methyl-5-propyl-2-furanpropanoate (CMPF)	63	0.1138	0.0353	0.0013	0.117004219445181
Streptococcus cristatus	quinolinate	62	-0.2039	0.0632	0.0013	0.117004219445181
Streptococcus cristatus	stachydrine	63	-0.088	0.0273	0.0013	0.117004219445181
Streptococcus cristatus	myo-inositol	63	-0.6539	0.2026	0.0013	0.117004219445181
Streptococcus cristatus	1-myristoyl-GPC (14:0)	63	0.7195	0.2244	0.0013	0.117004219445181
Streptococcus cristatus	xanthine	63	-0.3159	0.0980	0.0013	0.117004219445181
Streptococcus cristatus	methyl indole-3-acetate	56	-0.1522	0.0474	0.0013	0.117004219445181
Streptococcus cristatus	N6-carbamoylthreonyladenosine	60	-0.4651	0.1444	0.0013	0.117004219445181
Streptococcus vestibularis	sphingomyelin (d18:2/24:1, d18:1/24:2)*	296	-1.929	0.5988	0.0013	0.117004219445181
Subdoligranulum sp 4 3 54A2FAA	4-hydroxyhippurate	498	0.5138	0.1603	0.0013	0.117004219445181
Acidaminococcus (unclassified)	o-cresol sulfate	69	-0.1712	0.0535	0.0014	0.121547791657126
Actinomyces turicensis	N-methylproline	63	0.7884	0.2472	0.0014	0.121547791657126
Alistipes onderdonkii	choline phosphate	725	-0.6432	0.2009	0.0014	0.121547791657126
Alistipes putredinis	5-acetylamino-6-formylamino-3-methyluracil	587	-0.3056	0.0958	0.0014	0.121547791657126
Alistipes putredinis	sphingomyelin (d18:1/24:1, d18:2/24:0)*	752	0.6581	0.2057	0.0014	0.121547791657126
Alistipes shahii	1-(1-enyl-stearoyl)-2-oleoyl-GPC (P-18:0/18:1)	622	0.5808	0.1816	0.0014	0.121547791657126
Alistipes shahii	1-(1-enyl-stearoyl)-2-docosahexaenoyl-GPC (P-18:0/22:6)*	716	0.6998	0.2197	0.0014	0.121547791657126
Anaerotruncus (unclassified)	2-methylmalonyl carnitine	353	-0.8592	0.2690	0.0014	0.121547791657126
Bacteroides coprocola	5-HEPE	148	0.7566	0.2371	0.0014	0.121547791657126
Bacteroides eggerthii	saccharin	213	-0.3555	0.1114	0.0014	0.121547791657126
Bacteroides pectinophilus	catechol sulfate	72	1.4184	0.4436	0.0014	0.121547791657126
Bacteroides vulgatus	orotate	775	-0.8006	0.2502	0.0014	0.121547791657126
Bifidobacterium longum	7-hydroxycholesterol (alpha or beta)	203	-0.5383	0.1682	0.0014	0.121547791657126
Burkholderiales bacterium 1 1 47	p-cresol-glucuronide*	294	-0.414	0.1300	0.0014	0.121547791657126
Clostridium bolteae	xanthurenate	312	0.6962	0.2173	0.0014	0.121547791657126
Coprococcus comes	citrate	775	-1.0429	0.3264	0.0014	0.121547791657126
Dorea formicigenerans	N6-carboxymethyllysine	771	-0.6419	0.2003	0.0014	0.121547791657126
Dorea formicigenerans	gentisate	757	-0.3729	0.1167	0.0014	0.121547791657126
Escherichia coli	1-(1-enyl-palmitoyl)-GPC (P-16:0)*	695	-0.8754	0.2733	0.0014	0.121547791657126
Eubacterium rectale	pyroglutamine*	821	-0.5602	0.1754	0.0014	0.121547791657126
Lactobacillus fermentum	1-oleoylglycerol (18:1)	56	-1.2416	0.3892	0.0014	0.121547791657126
Lactobacillus fermentum	glycerophosphorylcholine (GPC)	56	-1.1293	0.3532	0.0014	0.121547791657126
Lactobacillus fermentum	3-methylglutarylcarnitine (1)	53	2.0945	0.6550	0.0014	0.121547791657126
Lactobacillus rhamnosus	valine	52	-6.1063	1.9099	0.0014	0.121547791657126
Methanobrevibacter smithii	cinnamoylglycine	519	0.3538	0.1106	0.0014	0.121547791657126
Oscillibacter (unclassified)	7-alpha-hydroxy-3-oxo-4-cholestenoate (7-Hoca)	824	0.8939	0.2803	0.0014	0.121547791657126
Pantoea (unclassified)	glycolithocholate	50	-0.5037	0.1580	0.0014	0.121547791657126
Parabacteroides distasonis	sphingomyelin (d18:1/18:1, d18:2/18:0)	701	1.2512	0.3909	0.0014	0.121547791657126
Peptostreptococcus (unclassified)	malate	66	0.6003	0.1882	0.0014	0.121547791657126
Peptostreptococcus (unclassified)	methionine sulfone	67	1.0652	0.3331	0.0014	0.121547791657126
Peptostreptococcus (unclassified)	2-hydroxyglutarate	67	0.4785	0.1502	0.0014	0.121547791657126
Peptostreptococcus (unclassified)	3-methylglutaconate	64	-0.413	0.1297	0.0014	0.121547791657126
Porphyromonas uenonis	propionylcarnitine	77	1.8601	0.5805	0.0014	0.121547791657126
Porphyromonas uenonis	gamma-glutamylphenylalanine	81	2.2636	0.7087	0.0014	0.121547791657126
Ruminococcus obeum	4-hydroxyhippurate	849	-0.4014	0.1257	0.0014	0.121547791657126
Slackia piriformis	isoleucine	90	-2.5258	0.7925	0.0014	0.121547791657126
Streptococcus cristatus	2-linoleoylglycerol (18:2)	63	-0.2162	0.0679	0.0014	0.121547791657126
Streptococcus cristatus	adenine	63	-0.2788	0.0873	0.0014	0.121547791657126
Streptococcus cristatus	caprylate (8:0)	63	0.4759	0.1486	0.0014	0.121547791657126
Streptococcus cristatus	phenylpyruvate	63	0.3287	0.1026	0.0014	0.121547791657126
Streptococcus cristatus	malonate	62	0.3497	0.1092	0.0014	0.121547791657126
Streptococcus cristatus	1-palmitoleoyl-2-linoleoyl-GPC (16:1/18:2)*	63	1.0124	0.3178	0.0014	0.121547791657126
Streptococcus cristatus	1-palmitoyl-2-docosahexaenoyl-GPC (16:0/22:6)	63	0.4505	0.1413	0.0014	0.121547791657126
Streptococcus cristatus	3-methyl-2-oxovalerate	63	1.0376	0.3247	0.0014	0.121547791657126
Streptococcus cristatus	succinimide	63	1.6325	0.5107	0.0014	0.121547791657126
Streptococcus cristatus	7-alpha-hydroxy-3-oxo-4-cholestenoate (7-Hoca)	63	0.4394	0.1374	0.0014	0.121547791657126
Streptococcus cristatus	imidazole propionate	56	-0.4076	0.1275	0.0014	0.121547791657126
Streptococcus cristatus	2-hydroxyoctanoate	63	-0.2946	0.0922	0.0014	0.121547791657126
Streptococcus cristatus	uridine	63	0.5211	0.1631	0.0014	0.121547791657126
Streptococcus cristatus	N-delta-acetylornithine	63	-1.8855	0.5909	0.0014	0.121547791657126
Streptococcus cristatus	methyl-4-hydroxybenzoate sulfate	63	-0.1543	0.0483	0.0014	0.121547791657126
Streptococcus salivarius	5-hydroxylysine	808	0.799	0.2500	0.0014	0.121547791657126
Streptococcus salivarius	2-hydroxyacetaminophen sulfate*	385	0.1673	0.0525	0.0014	0.121547791657126
Subdoligranulum (unclassified)	1,5-anhydroglucitol (1,5-AG)	853	0.5467	0.1715	0.0014	0.121547791657126
Veillonella atypica	azelate (nonanedioate)	483	0.6568	0.2050	0.0014	0.121547791657126
Akkermansia muciniphila	glutarate (pentanedioate)	821	-0.511	0.1609	0.0015	0.124773446017184
Alistipes indistinctus	nicotinamide	522	-0.6145	0.1937	0.0015	0.124773446017184
Alistipes shahii	etiocholanolone glucuronide	626	0.4423	0.1391	0.0015	0.124773446017184
Bacteroides coprophilus	1-adrenoyl-GPC (22:4)*	73	-0.1568	0.0495	0.0015	0.124773446017184
Bacteroides coprophilus	2-methylmalonyl carnitine	52	-0.0955	0.0301	0.0015	0.124773446017184
Bacteroides pectinophilus	chenodeoxycholate	72	-0.0218	0.0069	0.0015	0.124773446017184
Bacteroides salyersiae	1-adrenoyl-GPC (22:4)*	253	-1.1973	0.3762	0.0015	0.124773446017184
Bacteroides uniformis	1-stearoyl-2-arachidonoyl-GPI (18:0/20:4)	833	-0.9662	0.3044	0.0015	0.124773446017184
Bilophila (unclassified)	glycerate	731	0.8366	0.2628	0.0015	0.124773446017184
Citrobacter (unclassified)	leucylleucine	57	-1.4418	0.4538	0.0015	0.124773446017184
Clostridiales bacterium 1 7 47FAA	7-hydroxycholesterol (alpha or beta)	50	-0.7698	0.2420	0.0015	0.124773446017184
Clostridium bartlettii	sphingomyelin (d18:2/16:0, d18:1/16:1)*	643	-1.367	0.4298	0.0015	0.124773446017184
Coprococcus eutactus	1-palmitoleoylglycerol (16:1)*	240	-0.7543	0.2377	0.0015	0.124773446017184
Eubacterium biforme	tartronate (hydroxymalonate)	272	-0.5882	0.1847	0.0015	0.124773446017184
Eubacterium rectale	taurodeoxycholate	755	-0.1935	0.0611	0.0015	0.124773446017184
Faecalibacterium prausnitzii	3-methylxanthine	836	-0.3191	0.1006	0.0015	0.124773446017184
Holdemania filiformis	C-glycosyltryptophan	568	1.0653	0.3354	0.0015	0.124773446017184
Klebsiella (unclassified)	nonadecanoate (19:0)	61	-4.5152	1.4197	0.0015	0.124773446017184
Klebsiella (unclassified)	2-hydroxypalmitate	61	-4.265	1.3456	0.0015	0.124773446017184
Lachnospiraceae bacterium 1 4 56FAA	arabitol/xylitol	254	-1.5854	0.5003	0.0015	0.124773446017184
Lachnospiraceae bacterium 1 4 56FAA	2-isopropylmalate	241	-0.7208	0.2277	0.0015	0.124773446017184
Lachnospiraceae bacterium 3 1 57FAA CT1	1-eicosapentaenoyl-GPC (20:5)*	466	-0.6254	0.1967	0.0015	0.124773446017184
Lachnospiraceae bacterium 5 1 63FAA	cysteine	796	0.6928	0.2179	0.0015	0.124773446017184
Lactobacillus delbrueckii	N-acetylisoleucine	94	-1.193	0.3753	0.0015	0.124773446017184
Lactobacillus delbrueckii	3-hydroxysebacate	88	-0.9382	0.2958	0.0015	0.124773446017184
Lactobacillus fermentum	2-oleoyl-GPC (18:1)*	56	-2.3196	0.7291	0.0015	0.124773446017184
Lactobacillus fermentum	homocitrulline	56	2.1905	0.6911	0.0015	0.124773446017184
Lactobacillus fermentum	docosapentaenoate (n3 DPA; 22:5n3)	56	1.8919	0.5956	0.0015	0.124773446017184
Lactobacillus fermentum	1-pentadecanoyl-2-linoleoyl-GPC (15:0/18:2)*	56	1.289	0.4049	0.0015	0.124773446017184
Lactobacillus fermentum	glutamate	56	-1.0794	0.3396	0.0015	0.124773446017184
Lactobacillus fermentum	glycerol 3-phosphate	56	-1.4423	0.4551	0.0015	0.124773446017184
Lactobacillus fermentum	isovalerate	56	-0.5884	0.1851	0.0015	0.124773446017184
Mitsuokella (unclassified)	2-linoleoylglycerol (18:2)	141	1.3359	0.4206	0.0015	0.124773446017184
Pantoea (unclassified)	anthranilate	56	-0.0837	0.0264	0.0015	0.124773446017184
Parabacteroides merdae	hexadecanedioate	635	-0.5583	0.1756	0.0015	0.124773446017184
Peptostreptococcus (unclassified)	N1-Methyl-2-pyridone-5-carboxamide	67	-1.6969	0.5351	0.0015	0.124773446017184
Peptostreptococcus (unclassified)	glycerophosphoethanolamine	67	0.4569	0.1437	0.0015	0.124773446017184
Peptostreptococcus (unclassified)	1-palmitoyl-GPE (16:0)	67	0.8305	0.2618	0.0015	0.124773446017184
Porphyromonas uenonis	N6-carbamoylthreonyladenosine	78	2.3454	0.7372	0.0015	0.124773446017184
Porphyromonas uenonis	aspartate	81	1.6867	0.5311	0.0015	0.124773446017184
Prevotella buccalis	3-(3-hydroxyphenyl)propionate	93	-0.7224	0.2278	0.0015	0.124773446017184
Prevotella copri	o-cresol sulfate	205	0.5094	0.1607	0.0015	0.124773446017184
Prevotella copri	5-hydroxyhexanoate	284	-0.7914	0.2499	0.0015	0.124773446017184
Roseburia hominis	1-(1-enyl-stearoyl)-2-docosahexaenoyl-GPC (P-18:0/22:6)*	806	0.6488	0.2048	0.0015	0.124773446017184
Slackia piriformis	1-palmitoyl-2-oleoyl-GPI (16:0/18:1)*	87	1.3993	0.4397	0.0015	0.124773446017184
Slackia piriformis	1-dihomo-linolenylglycerol (20:3)	90	-0.6892	0.2168	0.0015	0.124773446017184
Slackia piriformis	inosine	89	-0.509	0.1601	0.0015	0.124773446017184
Slackia piriformis	4-guanidinobutanoate	90	0.6023	0.1895	0.0015	0.124773446017184
Slackia piriformis	1-stearoyl-2-docosapentaenoyl-GPC (18:0/22:5n6)*	90	0.8856	0.2796	0.0015	0.124773446017184
Slackia piriformis	sphingomyelin (d18:1/20:0, d16:1/22:0)*	88	-1.6972	0.5343	0.0015	0.124773446017184
Streptococcus cristatus	4-hydroxyphenylpyruvate	63	1.396	0.4386	0.0015	0.124773446017184
Streptococcus cristatus	1-(1-enyl-stearoyl)-2-oleoyl-GPC (P-18:0/18:1)	57	0.179	0.0563	0.0015	0.124773446017184
Streptococcus cristatus	N-formylmethionine	63	-0.8877	0.2800	0.0015	0.124773446017184
Streptococcus cristatus	1-palmitoyl-2-eicosapentaenoyl-GPC (16:0/20:5)*	63	0.2222	0.0698	0.0015	0.124773446017184
Streptococcus cristatus	N-acetylglutamine	63	-0.3572	0.1123	0.0015	0.124773446017184
Streptococcus cristatus	propionylcarnitine	63	2.5621	0.8089	0.0015	0.124773446017184
Streptococcus cristatus	eicosapentaenoate (EPA; 20:5n3)	63	0.2817	0.0888	0.0015	0.124773446017184
Streptococcus cristatus	1-pentadecanoyl-GPC (15:0)*	63	0.5099	0.1611	0.0015	0.124773446017184
Streptococcus cristatus	creatinine	63	-1.072	0.3368	0.0015	0.124773446017184
Streptococcus cristatus	N-acetylaspartate (NAA)	62	-0.6472	0.2039	0.0015	0.124773446017184
Streptococcus cristatus	glycerophosphorylcholine (GPC)	63	0.5945	0.1872	0.0015	0.124773446017184
Streptococcus cristatus	theobromine	63	1.157	0.3652	0.0015	0.124773446017184
Streptococcus cristatus	1-(1-enyl-palmitoyl)-2-linoleoyl-GPC (P-16:0/18:2)*	63	1.0045	0.3159	0.0015	0.124773446017184
Streptococcus cristatus	1-oleoyl-GPC (18:1)	63	0.7434	0.2344	0.0015	0.124773446017184
Streptococcus cristatus	gamma-glutamylglutamine	63	4.0642	1.2837	0.0015	0.124773446017184
Streptococcus mutans	1-methylimidazoleacetate	174	1.4044	0.4422	0.0015	0.124773446017184
Turicibacter (unclassified)	prolylproline	323	-0.4728	0.1487	0.0015	0.124773446017184
Veillonella dispar	theobromine	377	-0.4117	0.1298	0.0015	0.124773446017184
Alistipes (unclassified)	2-aminophenol sulfate	135	0.662	0.2101	0.0016	0.125952063991224
Alistipes onderdonkii	N-(2-furoyl)glycine	600	-0.2737	0.0867	0.0016	0.125952063991224
Alistipes onderdonkii	tartronate (hydroxymalonate)	753	0.3555	0.1126	0.0016	0.125952063991224
Alistipes putredinis	thymol sulfate	700	0.1697	0.0537	0.0016	0.125952063991224
Alloscardovia omnicolens	bilirubin (E,Z or Z,E)*	58	-2.8234	0.8967	0.0016	0.125952063991224
Bacteroidales bacterium ph8	1-linoleoyl-GPC (18:2)	739	0.9929	0.3151	0.0016	0.125952063991224
Bacteroidales bacterium ph8	benzoate	708	0.5317	0.1689	0.0016	0.125952063991224
Bacteroides coprophilus	3-methylhistidine	73	-0.073	0.0232	0.0016	0.125952063991224
Bacteroides coprophilus	piperine	63	-0.04	0.0127	0.0016	0.125952063991224
Bacteroides coprophilus	1-docosahexaenoylglycerol (22:6)	73	0.059	0.0187	0.0016	0.125952063991224
Bacteroides fragilis	2-methoxyacetaminophen glucuronide*	115	0.3832	0.1216	0.0016	0.125952063991224
Bacteroides intestinalis	1-(1-enyl-palmitoyl)-2-linoleoyl-GPC (P-16:0/18:2)*	355	1.2429	0.3942	0.0016	0.125952063991224
Bacteroides ovatus	xanthine	768	-0.7445	0.2364	0.0016	0.125952063991224
Bacteroides pectinophilus	3-phenylpropionate (hydrocinnamate)	72	0.9056	0.2862	0.0016	0.125952063991224
Bifidobacterium bifidum	imidazole lactate	192	-1.6365	0.5189	0.0016	0.125952063991224
Bifidobacterium longum	3-carboxy-4-methyl-5-propyl-2-furanpropanoate (CMPF)	780	-0.2534	0.0803	0.0016	0.125952063991224
Butyrivibrio crossotus	2-piperidinone	238	-0.5002	0.1587	0.0016	0.125952063991224
candidate division TM7 single cell isolate TM7c	adrenate (22:4n6)	235	1.0079	0.3185	0.0016	0.125952063991224
Catenibacterium mitsuokai	N-acetyl-3-methylhistidine*	54	-0.1724	0.0545	0.0016	0.125952063991224
Clostridium clostridioforme	2-hydroxyglutarate	130	-2.0875	0.6609	0.0016	0.125952063991224
Collinsella (unclassified)	2-aminobutyrate	51	3.3139	1.0487	0.0016	0.125952063991224
Collinsella intestinalis	N-acetylneuraminate	64	-2.0104	0.6385	0.0016	0.125952063991224
Coprococcus comes	sebacate (decanedioate)	753	0.2703	0.0856	0.0016	0.125952063991224
Coprococcus eutactus	lysine	240	-3.1748	1.0046	0.0016	0.125952063991224
Desulfovibrio desulfuricans	glucose	252	2.5951	0.8213	0.0016	0.125952063991224
Dorea formicigenerans	alpha-ketoglutarate	811	0.7528	0.2379	0.0016	0.125952063991224
Eubacterium eligens	1-eicosapentaenoyl-GPC (20:5)*	767	0.5195	0.1650	0.0016	0.125952063991224
Eubacterium limosum	p-cresol-glucuronide*	89	0.835	0.2640	0.0016	0.125952063991224
Eubacterium siraeum	citrulline	708	1.6266	0.5162	0.0016	0.125952063991224
Faecalibacterium prausnitzii	eicosapentaenoate (EPA; 20:5n3)	844	0.4843	0.1533	0.0016	0.125952063991224
Granulicatella adiacens	valine	169	3.5335	1.1187	0.0016	0.125952063991224
Granulicatella adiacens	12-HETE	166	0.52	0.1650	0.0016	0.125952063991224
Lachnospiraceae bacterium 1 4 56FAA	glutarate (pentanedioate)	252	0.869	0.2753	0.0016	0.125952063991224
Lachnospiraceae bacterium 2 1 58FAA	isovalerylglycine	289	-0.9046	0.2869	0.0016	0.125952063991224
Lachnospiraceae bacterium 3 1 46FAA	ursodeoxycholate	582	-0.2784	0.0881	0.0016	0.125952063991224
Lachnospiraceae bacterium 3 1 57FAA CT1	3-carboxy-4-methyl-5-propyl-2-furanpropanoate (CMPF)	466	-0.3031	0.0963	0.0016	0.125952063991224
Lachnospiraceae bacterium 5 1 57FAA	HWESASXX*	77	1.6455	0.5214	0.0016	0.125952063991224
Lachnospiraceae bacterium 8 1 57FAA	xanthine	198	1.2772	0.4039	0.0016	0.125952063991224
Lachnospiraceae bacterium 9 1 43BFAA	3-methylxanthine	53	-1.1304	0.3584	0.0016	0.125952063991224
Lactobacillus fermentum	17-methylstearate	56	1.0681	0.3388	0.0016	0.125952063991224
Lactobacillus fermentum	5-hydroxylysine	56	2.0774	0.6576	0.0016	0.125952063991224
Methanobrevibacter smithii	imidazole propionate	453	-0.4783	0.1515	0.0016	0.125952063991224
Methanobrevibacter smithii	thyroxine	527	-1.1808	0.3741	0.0016	0.125952063991224
Mitsuokella (unclassified)	gamma-glutamyltyrosine	141	-1.7897	0.5670	0.0016	0.125952063991224
Olsenella (unclassified)	phenol sulfate	141	-0.8803	0.2789	0.0016	0.125952063991224
Oscillibacter (unclassified)	1-(1-enyl-oleoyl)-GPE (P-18:1)*	782	-0.658	0.2080	0.0016	0.125952063991224
Oscillibacter (unclassified)	5alpha-pregnan-3beta,20alpha-diol monosulfate (2)	731	-0.3502	0.1107	0.0016	0.125952063991224
Parabacteroides distasonis	1-stearoyl-2-meadoyl-GPC (18:0/20:3n9)*	700	0.5164	0.1635	0.0016	0.125952063991224
Peptostreptococcus (unclassified)	N-acetylphenylalanine	67	-0.392	0.1242	0.0016	0.125952063991224
Peptostreptococcus (unclassified)	cys-gly, oxidized	67	0.3708	0.1175	0.0016	0.125952063991224
Peptostreptococcus (unclassified)	trimethylamine N-oxide	67	-0.2016	0.0637	0.0016	0.125952063991224
Peptostreptococcus (unclassified)	betaine	67	0.4501	0.1428	0.0016	0.125952063991224
Peptostreptococcus (unclassified)	ornithine	67	1.2581	0.3995	0.0016	0.125952063991224
Peptostreptococcus (unclassified)	3-hydroxyhippurate	67	0.0808	0.0257	0.0016	0.125952063991224
Peptostreptococcus (unclassified)	choline	67	0.4047	0.1286	0.0016	0.125952063991224
Peptostreptococcus (unclassified)	21-hydroxypregnenolone disulfate	62	-0.1587	0.0502	0.0016	0.125952063991224
Peptostreptococcus (unclassified)	histidine	67	3.3834	1.0734	0.0016	0.125952063991224
Porphyromonas somerae	prolylproline	97	-0.722	0.2291	0.0016	0.125952063991224
Rothia dentocariosa	indolepropionate	300	-0.685	0.2167	0.0016	0.125952063991224
Ruminococcus torques	arginine	847	-1.866	0.5903	0.0016	0.125952063991224
Ruminococcus torques	1-(1-enyl-palmitoyl)-GPC (P-16:0)*	843	-0.8212	0.2597	0.0016	0.125952063991224
Ruminococcus torques	4-hydroxybenzoate	832	0.4758	0.1504	0.0016	0.125952063991224
Ruminococcus torques	isovalerylcarnitine	845	0.6027	0.1913	0.0016	0.125952063991224
Slackia piriformis	laurate (12:0)	90	-1.0587	0.3355	0.0016	0.125952063991224
Slackia piriformis	pyruvate	90	-1.0108	0.3200	0.0016	0.125952063991224
Streptococcus cristatus	glutarate (pentanedioate)	62	0.3724	0.1180	0.0016	0.125952063991224
Streptococcus cristatus	3-hydroxy-2-ethylpropionate	63	0.4575	0.1450	0.0016	0.125952063991224
Streptococcus cristatus	5alpha-androstan-3beta,17beta-diol disulfate	59	0.1502	0.0475	0.0016	0.125952063991224
Streptococcus cristatus	1-oleoyl-2-linoleoyl-GPC (18:1/18:2)*	63	1.2347	0.3921	0.0016	0.125952063991224
Streptococcus cristatus	phenylalanylserine	63	0.0965	0.0307	0.0016	0.125952063991224
Streptococcus cristatus	2-oleoyl-GPC (18:1)*	63	0.4709	0.1488	0.0016	0.125952063991224
Streptococcus cristatus	oleoylcarnitine	63	0.453	0.1434	0.0016	0.125952063991224
Streptococcus cristatus	4-methyl-2-oxopentanoate	63	0.6127	0.1940	0.0016	0.125952063991224
Streptococcus cristatus	2-oleoylglycerol (18:1)	62	-1.0106	0.3194	0.0016	0.125952063991224
Streptococcus cristatus	bilirubin (E,E)*	63	0.2	0.0633	0.0016	0.125952063991224
Streptococcus cristatus	5-dodecenoate (12:1n7)	63	0.1751	0.0554	0.0016	0.125952063991224
Streptococcus cristatus	trigonelline (N'-methylnicotinate)	63	-0.1866	0.0590	0.0016	0.125952063991224
Streptococcus cristatus	gluconate	63	-0.4465	0.1412	0.0016	0.125952063991224
Streptococcus cristatus	3-hydroxylaurate	63	0.2642	0.0836	0.0016	0.125952063991224
Streptococcus cristatus	1-eicosapentaenoyl-GPC (20:5)*	63	0.2451	0.0778	0.0016	0.125952063991224
Streptococcus cristatus	thymine	60	0.3535	0.1123	0.0016	0.125952063991224
Streptococcus cristatus	cytidine	56	-0.4744	0.1499	0.0016	0.125952063991224
Streptococcus cristatus	gulonic acid*	61	-0.9269	0.2936	0.0016	0.125952063991224
Streptococcus cristatus	thymol sulfate	58	-0.0959	0.0305	0.0016	0.125952063991224
Streptococcus cristatus	glycylphenylalanine	57	0.155	0.0492	0.0016	0.125952063991224
Streptococcus cristatus	leucine	63	1.3436	0.4259	0.0016	0.125952063991224
Streptococcus cristatus	1-stearoyl-2-meadoyl-GPC (18:0/20:3n9)*	63	0.3862	0.1222	0.0016	0.125952063991224
Streptococcus cristatus	serylalanine	63	0.7772	0.2463	0.0016	0.125952063991224
Streptococcus cristatus	4-ethylphenylsulfate	63	0.468	0.1483	0.0016	0.125952063991224
Streptococcus mutans	epiandrosterone sulfate	171	-0.598	0.1895	0.0016	0.125952063991224
Streptococcus thermophilus	5,6-dihydrothymine	664	1.0377	0.3283	0.0016	0.125952063991224
Veillonella parvula	methionine sulfoxide	692	0.5981	0.1895	0.0016	0.125952063991224
Bacteroidales bacterium ph8	N-acetylneuraminate	736	-0.8636	0.2754	0.0017	0.129154910863258
Bacteroides coprophilus	paraxanthine	70	0.1566	0.0499	0.0017	0.129154910863258
Bacteroides coprophilus	1-palmitoyl-3-linoleoyl-glycerol (16:0/18:2)*	66	0.6966	0.2222	0.0017	0.129154910863258
Bacteroides faecis	2-hydroxystearate	349	1.4259	0.4533	0.0017	0.129154910863258
Bacteroides intestinalis	1-(1-enyl-palmitoyl)-2-oleoyl-GPC (P-16:0/18:1)*	354	1.2752	0.4066	0.0017	0.129154910863258
Bilophila wadsworthia	4-hydroxybenzoate	515	-0.5882	0.1877	0.0017	0.129154910863258
Blautia producta	methyl glucopyranoside (alpha + beta)	83	-0.9496	0.3027	0.0017	0.129154910863258
Coprococcus catus	mannitol/sorbitol	742	-0.3057	0.0975	0.0017	0.129154910863258
Deinococcus (unclassified)	margarate (17:0)	83	2.7396	0.8731	0.0017	0.129154910863258
Deinococcus (unclassified)	N-acetylhistidine	80	-2.6349	0.8402	0.0017	0.129154910863258
Dorea formicigenerans	anthranilate	556	-0.5654	0.1806	0.0017	0.129154910863258
Dorea longicatena	1-palmitoyl-GPA (16:0)	127	1.104	0.3509	0.0017	0.129154910863258
Erysipelotrichaceae bacterium 6 1 45	p-cresol sulfate	431	0.5	0.1593	0.0017	0.129154910863258
Eubacterium eligens	2-hydroxystearate	767	0.9674	0.3091	0.0017	0.129154910863258
Eubacterium rectale	4-methylcatechol sulfate	823	-0.321	0.1022	0.0017	0.129154910863258
Eubacterium sp 3 1 31	2-pyrrolidinone	99	-0.9535	0.3041	0.0017	0.129154910863258
Holdemania filiformis	3-phenylpropionate (hydrocinnamate)	566	-0.3881	0.1234	0.0017	0.129154910863258
Lachnospiraceae bacterium 9 1 43BFAA	1,3-dimethylurate	51	-1.0505	0.3344	0.0017	0.129154910863258
Lactobacillus casei paracasei	hydroquinone sulfate	113	0.9542	0.3040	0.0017	0.129154910863258
Lactobacillus delbrueckii	2-linoleoyl-GPE (18:2)*	86	-1.607	0.5108	0.0017	0.129154910863258
Lactobacillus fermentum	isovalerylcarnitine	56	2.0365	0.6495	0.0017	0.129154910863258
Lactobacillus fermentum	1-oleoyl-2-dihomo-linolenoyl-GPC (18:1/20:3)*	56	2.1979	0.7006	0.0017	0.129154910863258
Lactobacillus fermentum	alpha-hydroxyisocaproate	56	-0.4776	0.1522	0.0017	0.129154910863258
Lactobacillus fermentum	creatinine	56	5.9032	1.8782	0.0017	0.129154910863258
Lactobacillus rhamnosus	1-docosahexaenoylglycerol (22:6)	52	-1.5204	0.4852	0.0017	0.129154910863258
Lactococcus lactis	N-palmitoyl glycine	221	1.4338	0.4578	0.0017	0.129154910863258
Odoribacter splanchnicus	1-linoleoyl-GPC (18:2)	506	1.239	0.3959	0.0017	0.129154910863258
Odoribacter splanchnicus	1-(1-enyl-palmitoyl)-GPC (P-16:0)*	503	1.0422	0.3319	0.0017	0.129154910863258
Odoribacter splanchnicus	1,3,7-trimethylurate	466	-0.3575	0.1140	0.0017	0.129154910863258
Parabacteroides merdae	sucrose	283	0.4728	0.1506	0.0017	0.129154910863258
Parabacteroides merdae	cotinine	107	0.2659	0.0849	0.0017	0.129154910863258
Paraprevotella clara	tyramine O-sulfate	174	-0.6599	0.2102	0.0017	0.129154910863258
Parvimonas (unclassified)	alpha-glutamyltyrosine	81	-1.1095	0.3536	0.0017	0.129154910863258
Peptostreptococcus (unclassified)	indoleacetate	67	0.1612	0.0515	0.0017	0.129154910863258
Peptostreptococcus (unclassified)	5-oxoproline	67	0.6325	0.2011	0.0017	0.129154910863258
Peptostreptococcus (unclassified)	1-myristoyl-2-palmitoyl-GPC (14:0/16:0)	67	0.2631	0.0836	0.0017	0.129154910863258
Peptostreptococcus (unclassified)	1-palmitoyl-3-linoleoyl-glycerol (16:0/18:2)*	63	-0.2027	0.0645	0.0017	0.129154910863258
Porphyromonas uenonis	orotidine	80	1.7984	0.5730	0.0017	0.129154910863258
Ralstonia pickettii	1-methylnicotinamide	85	-1.5509	0.4954	0.0017	0.129154910863258
Roseburia hominis	1,7-dimethylurate	795	-0.2862	0.0913	0.0017	0.129154910863258
Ruminococcus torques	phenol sulfate	847	0.3729	0.1190	0.0017	0.129154910863258
Ruminococcus torques	pyruvate	846	0.5135	0.1632	0.0017	0.129154910863258
Ruminococcus torques	glycodeoxycholate	825	0.2487	0.0791	0.0017	0.129154910863258
Scardovia (unclassified)	alpha-hydroxyisovalerate	61	-2.7858	0.8887	0.0017	0.129154910863258
Slackia piriformis	2-hydroxyphenylacetate	84	1.0543	0.3350	0.0017	0.129154910863258
Streptococcus cristatus	N-acetylmethionine	63	-0.5219	0.1664	0.0017	0.129154910863258
Streptococcus cristatus	4-allylphenol sulfate	62	-0.4558	0.1450	0.0017	0.129154910863258
Streptococcus cristatus	4-guanidinobutanoate	63	0.8646	0.2756	0.0017	0.129154910863258
Streptococcus cristatus	N6-acetyllysine	62	3.3035	1.0515	0.0017	0.129154910863258
Streptococcus cristatus	isoleucine	63	2.5071	0.7982	0.0017	0.129154910863258
Streptococcus cristatus	N2,N2-dimethylguanosine	63	-0.4791	0.1531	0.0017	0.129154910863258
Streptococcus cristatus	1,3,7-trimethylurate	57	-0.1801	0.0574	0.0017	0.129154910863258
Streptococcus cristatus	1-oleoyl-2-eicosapentaenoyl-GPC (18:1/20:5)*	60	0.1804	0.0576	0.0017	0.129154910863258
Streptococcus cristatus	1-docosapentaenoyl-GPC (22:5n3)*	63	0.3236	0.1030	0.0017	0.129154910863258
Streptococcus cristatus	5-methylthioadenosine (MTA)	63	-0.3224	0.1025	0.0017	0.129154910863258
Streptococcus cristatus	laurate (12:0)	63	0.2507	0.0797	0.0017	0.129154910863258
Streptococcus cristatus	1-(1-enyl-palmitoyl)-2-docosahexaenoyl-GPC (P-16:0/22:6)*	63	0.741	0.2357	0.0017	0.129154910863258
Streptococcus cristatus	1-stearoyl-2-docosapentaenoyl-GPC (18:0/22:5n6)*	63	0.7661	0.2447	0.0017	0.129154910863258
Subdoligranulum (unclassified)	3-(3-hydroxyphenyl)propionate	709	-0.2407	0.0766	0.0017	0.129154910863258
Subdoligranulum (unclassified)	5alpha-androstan-3beta,17alpha-diol disulfate	402	0.3457	0.1102	0.0017	0.129154910863258
Subdoligranulum sp 4 3 54A2FAA	phenylacetate	469	0.5974	0.1909	0.0017	0.129154910863258
Sutterella wadsworthensis	lactate	425	-1.3757	0.4392	0.0017	0.129154910863258
Akkermansia muciniphila	phenylacetylglutamine	829	0.4055	0.1298	0.0018	0.132429843849083
Alistipes onderdonkii	leucylphenylalanine/isoleucylphenylalanine	620	0.3596	0.1152	0.0018	0.132429843849083
Alistipes senegalensis	3-phenylpropionate (hydrocinnamate)	544	0.3898	0.1250	0.0018	0.132429843849083
Alistipes shahii	1-(1-enyl-oleoyl)-GPE (P-18:1)*	681	0.6798	0.2179	0.0018	0.132429843849083
Alistipes sp AP11	spermidine	220	-1.0441	0.3341	0.0018	0.132429843849083
Anaerotruncus colihominis	sphinganine	157	1.8044	0.5773	0.0018	0.132429843849083
Atopobium parvulum	gamma-glutamyltyrosine	384	1.0567	0.3388	0.0018	0.132429843849083
Atopobium parvulum	S-allylcysteine	151	0.5288	0.1691	0.0018	0.132429843849083
Bacteroidales bacterium ph8	cholesterol	739	1.135	0.3627	0.0018	0.132429843849083
Bifidobacterium dentium	4-acetamidophenylglucuronide	109	0.2254	0.0721	0.0018	0.132429843849083
Butyrivibrio crossotus	catechol sulfate	238	0.7462	0.2388	0.0018	0.132429843849083
Clostridium clostridioforme	3-phenylpropionate (hydrocinnamate)	120	-0.7473	0.2390	0.0018	0.132429843849083
Clostridium leptum	6-oxopiperidine-2-carboxylic acid	686	0.731	0.2347	0.0018	0.132429843849083
Clostridium leptum	1-stearoyl-2-linoleoyl-GPE (18:0/18:2)*	692	0.5731	0.1838	0.0018	0.132429843849083
Collinsella aerofaciens	O-sulfo-L-tyrosine	727	-1.0306	0.3309	0.0018	0.132429843849083
Coprococcus eutactus	glycocholate	239	-0.5055	0.1619	0.0018	0.132429843849083
Coprococcus sp ART55 1	sphingomyelin (d18:2/23:0, d18:1/23:1, d17:1/24:1)*	315	1.8576	0.5958	0.0018	0.132429843849083
Dorea formicigenerans	glucuronate	810	-0.6041	0.1940	0.0018	0.132429843849083
Dorea formicigenerans	cholate	748	-0.1991	0.0637	0.0018	0.132429843849083
Dorea longicatena	glycerate	800	-0.8058	0.2580	0.0018	0.132429843849083
Erysipelotrichaceae bacterium 5 2 54FAA	S-methylcysteine	54	2.422	0.7743	0.0018	0.132429843849083
Eubacterium hallii	cysteine sulfinic acid	828	-0.5612	0.1800	0.0018	0.132429843849083
Eubacterium rectale	1-myristoyl-GPC (14:0)	823	0.7063	0.2265	0.0018	0.132429843849083
Faecalibacterium prausnitzii	taurocholenate sulfate	819	0.3795	0.1214	0.0018	0.132429843849083
Gemella (unclassified)	1-(1-enyl-stearoyl)-2-arachidonoyl-GPE (P-18:0/20:4)*	221	1.3937	0.4465	0.0018	0.132429843849083
Gordonibacter pamelaeae	N-acetyl-3-methylhistidine*	250	-0.6174	0.1976	0.0018	0.132429843849083
Lachnospiraceae bacterium 9 1 43BFAA	5-acetylamino-6-amino-3-methyluracil	52	-1.0287	0.3302	0.0018	0.132429843849083
Lactobacillus fermentum	1-oleoyl-3-linoleoyl-glycerol (18:1/18:2)	56	-1.0233	0.3280	0.0018	0.132429843849083
Mitsuokella (unclassified)	docosadienoate (22:2n6)	141	1.4735	0.4726	0.0018	0.132429843849083
Olsenella (unclassified)	glucuronate	141	-1.1358	0.3636	0.0018	0.132429843849083
Parabacteroides (unclassified)	allantoin	335	-1.069	0.3423	0.0018	0.132429843849083
Parabacteroides merdae	glycerophosphoinositol*	604	0.4302	0.1376	0.0018	0.132429843849083
Peptostreptococcus (unclassified)	4-methylcatechol sulfate	67	-0.5288	0.1694	0.0018	0.132429843849083
Peptostreptococcus (unclassified)	1-(1-enyl-oleoyl)-GPC (P-18:1)*	66	0.1599	0.0513	0.0018	0.132429843849083
Peptostreptococcus (unclassified)	gamma-glutamylglycine	67	-0.2658	0.0852	0.0018	0.132429843849083
Peptostreptococcus (unclassified)	pregnen-diol disulfate*	67	-0.2136	0.0683	0.0018	0.132429843849083
Peptostreptococcus (unclassified)	1-arachidonoyl-GPA (20:4)	65	0.0804	0.0257	0.0018	0.132429843849083
Peptostreptococcus (unclassified)	glycerophosphoinositol*	62	0.1235	0.0395	0.0018	0.132429843849083
Porphyromonas uenonis	isoleucine	81	3.8034	1.2165	0.0018	0.132429843849083
Ralstonia (unclassified)	phenyllactate (PLA)	99	-2.0434	0.6542	0.0018	0.132429843849083
Roseburia inulinivorans	stearate (18:0)	802	1.169	0.3738	0.0018	0.132429843849083
Rothia (unclassified)	4-androsten-3alpha,17alpha-diol monosulfate (3)	108	-1.1053	0.3541	0.0018	0.132429843849083
Ruminococcus bromii	fumarate	756	-1.1074	0.3549	0.0018	0.132429843849083
Ruminococcus lactaris	sphingomyelin (d18:1/21:0, d17:1/22:0, d16:1/23:0)*	539	1.1916	0.3810	0.0018	0.132429843849083
Ruminococcus sp 5 1 39BFAA	4-guanidinobutanoate	601	-0.5837	0.1866	0.0018	0.132429843849083
Scardovia wiggsiae	serine	195	2.9579	0.9492	0.0018	0.132429843849083
Slackia piriformis	homocitrulline	90	0.8089	0.2595	0.0018	0.132429843849083
Streptococcus cristatus	2-docosahexaenoyl-GPE (22:6)*	54	0.2976	0.0953	0.0018	0.132429843849083
Streptococcus cristatus	1-palmitoleoyl-GPC (16:1)*	63	0.6123	0.1961	0.0018	0.132429843849083
Streptococcus cristatus	7-methylxanthine	63	1.3235	0.4230	0.0018	0.132429843849083
Streptococcus cristatus	4-androsten-3beta,17beta-diol monosulfate (2)	55	-0.4303	0.1379	0.0018	0.132429843849083
Streptococcus cristatus	1-(1-enyl-stearoyl)-2-oleoyl-GPE (P-18:0/18:1)	62	0.6203	0.1990	0.0018	0.132429843849083
Streptococcus cristatus	glycerol	63	0.2847	0.0913	0.0018	0.132429843849083
Streptococcus cristatus	16-hydroxypalmitate	63	0.756	0.2422	0.0018	0.132429843849083
Subdoligranulum sp 4 3 54A2FAA	4-methylcatechol sulfate	498	0.4364	0.1395	0.0018	0.132429843849083
Sutterella wadsworthensis	pyruvate	425	-0.6903	0.2213	0.0018	0.132429843849083
Sutterella wadsworthensis	palmitoyl sphingomyelin (d18:1/16:0)	425	2.0811	0.6669	0.0018	0.132429843849083
Veillonella parvula	1-stearoyl-2-meadoyl-GPC (18:0/20:3n9)*	691	-0.5092	0.1629	0.0018	0.132429843849083
Actinomyces odontolyticus	methylsuccinate	428	-0.8835	0.2838	0.0019	0.136296094751396
Anaerotruncus colihominis	imidazole propionate	350	0.5124	0.1651	0.0019	0.136296094751396
Bacteroidales bacterium ph8	sphingomyelin (d18:2/16:0, d18:1/16:1)*	739	1.2291	0.3968	0.0019	0.136296094751396
Bacteroides clarus	linoleoylcarnitine*	260	-1.4906	0.4789	0.0019	0.136296094751396
Bacteroides coprophilus	ribitol	70	-0.8971	0.2894	0.0019	0.136296094751396
Bacteroides coprophilus	1,2-dipalmitoyl-GPC (16:0/16:0)	73	1.0286	0.3304	0.0019	0.136296094751396
Bacteroides coprophilus	acetylcarnitine	70	0.5649	0.1815	0.0019	0.136296094751396
Bacteroides finegoldii	1-stearoyl-2-linoleoyl-GPE (18:0/18:2)*	311	0.9011	0.2897	0.0019	0.136296094751396
Bifidobacterium adolescentis	5-oxoproline	624	1.5746	0.5076	0.0019	0.136296094751396
Clostridium nexile	1-palmitoyl-2-dihomo-linolenoyl-GPC (16:0/20:3n3 or 6)*	198	1.7155	0.5536	0.0019	0.136296094751396
Clostridium nexile	5alpha-androstan-3beta,17beta-diol disulfate	186	-0.5544	0.1785	0.0019	0.136296094751396
Clostridium sp L2 50	2-hydroxystearate	108	2.4044	0.7749	0.0019	0.136296094751396
Clostridium symbiosum	4-allylphenol sulfate	266	-0.4366	0.1404	0.0019	0.136296094751396
Collinsella aerofaciens	dimethylarginine (SDMA + ADMA)	727	-1.9908	0.6417	0.0019	0.136296094751396
Coprococcus sp ART55 1	sphingomyelin (d18:1/17:0, d17:1/18:0, d19:1/16:0)	315	1.5665	0.5057	0.0019	0.136296094751396
Erysipelotrichaceae bacterium 3 1 53	choline	58	5.2285	1.6845	0.0019	0.136296094751396
Escherichia coli	citrulline	698	-1.5158	0.4893	0.0019	0.136296094751396
Faecalibacterium prausnitzii	1-(1-enyl-palmitoyl)-2-palmitoyl-GPC (P-16:0/16:0)*	842	0.9353	0.3014	0.0019	0.136296094751396
Holdemania (unclassified)	guanidinoacetate	462	1.4876	0.4802	0.0019	0.136296094751396
Lactobacillus fermentum	3-hydroxyhippurate	56	0.3216	0.1034	0.0019	0.136296094751396
Lactobacillus fermentum	caprylate (8:0)	56	1.3172	0.4237	0.0019	0.136296094751396
Lactobacillus fermentum	methyl-4-hydroxybenzoate sulfate	56	0.1623	0.0522	0.0019	0.136296094751396
Peptostreptococcus (unclassified)	1-(1-enyl-stearoyl)-2-oleoyl-GPE (P-18:0/18:1)	67	0.1269	0.0408	0.0019	0.136296094751396
Peptostreptococcus (unclassified)	hexadecanedioate	67	1.2679	0.4093	0.0019	0.136296094751396
Peptostreptococcus (unclassified)	trans-4-hydroxyproline	67	-0.3569	0.1151	0.0019	0.136296094751396
Peptostreptococcus (unclassified)	gamma-glutamylleucine	67	0.4691	0.1510	0.0019	0.136296094751396
Peptostreptococcus (unclassified)	5-methyluridine (ribothymidine)	67	0.4788	0.1542	0.0019	0.136296094751396
Peptostreptococcus (unclassified)	1-arachidonoyl-GPE (20:4)*	67	0.3722	0.1201	0.0019	0.136296094751396
Porphyromonas uenonis	4-hydroxyphenylacetate	74	0.9848	0.3174	0.0019	0.136296094751396
Ralstonia (unclassified)	4-androsten-3beta,17beta-diol disulfate (2)	97	-0.9279	0.2981	0.0019	0.136296094751396
Roseburia inulinivorans	oleate/vaccenate (18:1)	802	0.7801	0.2509	0.0019	0.136296094751396
Ruminococcus gnavus	1,5-anhydroglucitol (1,5-AG)	483	-0.6922	0.2229	0.0019	0.136296094751396
Ruminococcus obeum	gamma-glutamylglycine	849	-0.5253	0.1691	0.0019	0.136296094751396
Ruminococcus obeum	sebacate (decanedioate)	823	0.2558	0.0823	0.0019	0.136296094751396
Ruminococcus torques	1-oleoylglycerol (18:1)	847	0.507	0.1632	0.0019	0.136296094751396
Slackia piriformis	1-docosapentaenoyl-GPC (22:5n6)*	88	-0.6671	0.2150	0.0019	0.136296094751396
Slackia piriformis	1-nonadecanoyl-GPC (19:0)	87	-1.1992	0.3861	0.0019	0.136296094751396
Streptococcus cristatus	myristoylcarnitine	63	0.3563	0.1145	0.0019	0.136296094751396
Streptococcus cristatus	azelate (nonanedioate)	61	0.3063	0.0985	0.0019	0.136296094751396
Streptococcus cristatus	1-methylurate	62	-0.1721	0.0554	0.0019	0.136296094751396
Streptococcus cristatus	glycerophosphoinositol*	60	-0.3516	0.1130	0.0019	0.136296094751396
Streptococcus cristatus	citrulline	63	-0.8836	0.2840	0.0019	0.136296094751396
Streptococcus cristatus	N-acetyl-beta-alanine	62	-0.6463	0.2080	0.0019	0.136296094751396
Streptococcus cristatus	1-arachidoyl-GPC (20:0)	61	0.5261	0.1698	0.0019	0.136296094751396
Streptococcus salivarius	dehydroisoandrosterone sulfate (DHEA-S)	814	-0.3427	0.1104	0.0019	0.136296094751396
Streptococcus thermophilus	ethyl glucuronide	135	0.5539	0.1785	0.0019	0.136296094751396
Sutterella wadsworthensis	leucylleucine	386	0.4901	0.1581	0.0019	0.136296094751396
Actinomyces turicensis	1-palmitoyl-GPI (16:0)*	63	-0.6783	0.2195	0.002	0.139036939846131
Akkermansia muciniphila	imidazole propionate	703	-0.3544	0.1146	0.002	0.139036939846131
Alistipes putredinis	alpha-ketoglutarate	767	-0.7558	0.2446	0.002	0.139036939846131
Alistipes putredinis	cortisone	758	0.671	0.2169	0.002	0.139036939846131
Bacteroidales bacterium ph8	2-aminophenol sulfate	737	0.2763	0.0893	0.002	0.139036939846131
Bacteroides coprophilus	10-heptadecenoate (17:1n7)	73	0.2899	0.0939	0.002	0.139036939846131
Bacteroides coprophilus	2-arachidonoylglycerol (20:4)	63	0.1011	0.0328	0.002	0.139036939846131
Clostridium bolteae	phenol sulfate	424	0.465	0.1507	0.002	0.139036939846131
Clostridium clostridioforme	2-hydroxyphenylacetate	112	1.3744	0.4444	0.002	0.139036939846131
Clostridium innocuum	p-cresol sulfate	211	0.6727	0.2172	0.002	0.139036939846131
Clostridium leptum	1-stearoyl-2-oleoyl-GPE (18:0/18:1)	681	0.4729	0.1527	0.002	0.139036939846131
Clostridium nexile	1-palmitoyl-2-meadoyl-GPC (16:0/20:3n9)*	191	1.0237	0.3319	0.002	0.139036939846131
Deinococcus (unclassified)	1-palmitoylglycerol (16:0)	83	1.7815	0.5778	0.002	0.139036939846131
Desulfovibrio piger	2,3-dihydroxyisovalerate	198	0.3364	0.1088	0.002	0.139036939846131
Enterobacter cloacae	sulfate*	57	-5.7739	1.8721	0.002	0.139036939846131
Eubacterium ramulus	cis-4-decenoyl carnitine	673	-0.6518	0.2111	0.002	0.139036939846131
Gemella haemolysans	isovalerate	146	1.0485	0.3393	0.002	0.139036939846131
Lachnospiraceae bacterium 1 4 56FAA	7-alpha-hydroxy-3-oxo-4-cholestenoate (7-Hoca)	254	1.5394	0.4970	0.002	0.139036939846131
Lactobacillus fermentum	1-(1-enyl-palmitoyl)-2-docosahexaenoyl-GPC (P-16:0/22:6)*	56	1.1459	0.3712	0.002	0.139036939846131
Lactobacillus fermentum	pyridoxate	56	-0.7557	0.2443	0.002	0.139036939846131
Lactobacillus fermentum	succinimide	56	-1.1545	0.3735	0.002	0.139036939846131
Lactobacillus fermentum	1-arachidonoyl-GPI (20:4)*	56	-1.2124	0.3927	0.002	0.139036939846131
Methanobrevibacter (unclassified)	imidazole propionate	275	-0.5991	0.1940	0.002	0.139036939846131
Methanobrevibacter smithii	phenylacetate	495	0.5789	0.1870	0.002	0.139036939846131
Oribacterium sinus	ergothioneine	56	-1.2506	0.4056	0.002	0.139036939846131
Paraprevotella clara	phenyllactate (PLA)	270	1.5293	0.4949	0.002	0.139036939846131
Peptostreptococcus (unclassified)	bilirubin (E,E)*	67	-0.5087	0.1645	0.002	0.139036939846131
Peptostreptococcus (unclassified)	3-aminoisobutyrate	67	0.2879	0.0931	0.002	0.139036939846131
Peptostreptococcus (unclassified)	N-acetylhistidine	66	-0.4084	0.1322	0.002	0.139036939846131
Peptostreptococcus (unclassified)	2-hydroxydecanoate	67	0.3814	0.1233	0.002	0.139036939846131
Peptostreptococcus (unclassified)	3-(3-hydroxyphenyl)propionate sulfate	55	0.0955	0.0309	0.002	0.139036939846131
Peptostreptococcus (unclassified)	N-acetylserine	67	1.1304	0.3665	0.002	0.139036939846131
Peptostreptococcus (unclassified)	1-(1-enyl-palmitoyl)-2-oleoyl-GPE (P-16:0/18:1)*	67	0.1641	0.0530	0.002	0.139036939846131
Peptostreptococcus (unclassified)	1-palmitoleoyl-3-oleoyl-glycerol (16:1/18:1)*	52	-0.1862	0.0604	0.002	0.139036939846131
Peptostreptococcus (unclassified)	gamma-glutamyl-2-aminobutyrate	66	-0.2236	0.0724	0.002	0.139036939846131
Peptostreptococcus (unclassified)	theophylline	67	-0.4107	0.1328	0.002	0.139036939846131
Peptostreptococcus (unclassified)	N-acetyltyrosine	67	-0.1255	0.0407	0.002	0.139036939846131
Porphyromonas bennonis	citrulline	108	4.4761	1.4461	0.002	0.139036939846131
Porphyromonas somerae	alpha-hydroxyisocaproate	100	-2.3392	0.7588	0.002	0.139036939846131
Porphyromonas uenonis	gamma-glutamyl-epsilon-lysine	81	2.9001	0.9394	0.002	0.139036939846131
Porphyromonas uenonis	glutarylcarnitine (C5)	77	2.0284	0.6567	0.002	0.139036939846131
Ralstonia (unclassified)	4-androsten-3beta,17beta-diol monosulfate (2)	90	-0.8167	0.2649	0.002	0.139036939846131
Roseburia intestinalis	N-acetyl-beta-alanine	726	0.9211	0.2986	0.002	0.139036939846131
Roseburia inulinivorans	leucylleucine	728	-0.3414	0.1103	0.002	0.139036939846131
Ruminococcus champanellensis	2-hydroxypalmitate	51	-1.7282	0.5598	0.002	0.139036939846131
Ruminococcus champanellensis	docosadienoate (22:2n6)	51	-2.2327	0.7235	0.002	0.139036939846131
Ruminococcus flavefaciens	1-docosahexaenoylglycerol (22:6)	108	1.2214	0.3958	0.002	0.139036939846131
Ruminococcus lactaris	gamma-glutamylmethionine	539	-1.15	0.3721	0.002	0.139036939846131
Ruminococcus torques	1-(1-enyl-palmitoyl)-2-oleoyl-GPC (P-16:0/18:1)*	846	-0.839	0.2716	0.002	0.139036939846131
Slackia piriformis	imidazole propionate	76	-0.4338	0.1405	0.002	0.139036939846131
Streptococcus cristatus	hippurate	63	-0.2046	0.0661	0.002	0.139036939846131
Streptococcus cristatus	hexadecanedioate	63	0.2728	0.0881	0.002	0.139036939846131
Streptococcus cristatus	biliverdin	63	0.5369	0.1739	0.002	0.139036939846131
Streptococcus cristatus	4-androsten-3beta,17beta-diol disulfate (2)	62	-0.4277	0.1382	0.002	0.139036939846131
Streptococcus parasanguinis	N-formylmethionine	771	1.3534	0.4373	0.002	0.139036939846131
Subdoligranulum (unclassified)	ascorbate (Vitamin C)	440	0.2217	0.0718	0.002	0.139036939846131
Sutterella wadsworthensis	1-(1-enyl-stearoyl)-2-docosahexaenoyl-GPC (P-18:0/22:6)*	425	0.8393	0.2712	0.002	0.139036939846131
Sutterella wadsworthensis	1-(1-enyl-stearoyl)-2-oleoyl-GPC (P-18:0/18:1)	372	0.6807	0.2206	0.002	0.139036939846131
Veillonella (unclassified)	gulonic acid*	698	-0.5237	0.1691	0.002	0.139036939846131
Veillonella parvula	dihydroferulic acid	436	0.3865	0.1252	0.002	0.139036939846131
Alistipes sp AP11	tartronate (hydroxymalonate)	305	0.5505	0.1786	0.0021	0.142324409658758
Anaerostipes hadrus	5alpha-pregnan-3beta,20alpha-diol monosulfate (2)	676	-0.3646	0.1186	0.0021	0.142324409658758
Anaerotruncus colihominis	4-acetamidophenol	138	0.2388	0.0778	0.0021	0.142324409658758
Bacteroides coprophilus	1-margaroyl-GPC (17:0)	73	-0.2803	0.0911	0.0021	0.142324409658758
Bacteroides plebeius	glycylphenylalanine	179	-0.7433	0.2420	0.0021	0.142324409658758
Bacteroides vulgatus	hexadecanedioate	776	-0.4924	0.1598	0.0021	0.142324409658758
Bacteroides vulgatus	retinol (Vitamin A)	776	1.0846	0.3525	0.0021	0.142324409658758
Bifidobacterium adolescentis	dihomo-linolenate (20:3n3 or n6)	624	0.9221	0.2996	0.0021	0.142324409658758
Clostridiales bacterium 1 7 47FAA	dopamine sulfate (2)	183	0.7238	0.2357	0.0021	0.142324409658758
Clostridium asparagiforme	1-(1-enyl-stearoyl)-2-docosahexaenoyl-GPE (P-18:0/22:6)*	227	-1.2718	0.4138	0.0021	0.142324409658758
Clostridium asparagiforme	1-(1-enyl-palmitoyl)-2-docosahexaenoyl-GPE (P-16:0/22:6)*	227	-1.5663	0.5095	0.0021	0.142324409658758
Clostridium leptum	1-stearoyl-2-docosahexaenoyl-GPE (18:0/22:6)*	692	0.5392	0.1753	0.0021	0.142324409658758
Clostridium leptum	3-hydroxy-2-ethylpropionate	691	-0.8766	0.2850	0.0021	0.142324409658758
Clostridium leptum	imidazole propionate	586	0.3903	0.1267	0.0021	0.142324409658758
Coprobacter fastidiosus	N-acetylserine	371	-2.1716	0.7061	0.0021	0.142324409658758
Dorea formicigenerans	cysteine	812	0.6648	0.2158	0.0021	0.142324409658758
Escherichia (unclassified)	N-delta-acetylornithine	332	-0.6862	0.2231	0.0021	0.142324409658758
Eubacterium hallii	o-cresol sulfate	530	-0.2922	0.0951	0.0021	0.142324409658758
Faecalibacterium prausnitzii	indolepropionate	842	0.3545	0.1151	0.0021	0.142324409658758
Gemella (unclassified)	1-(1-enyl-stearoyl)-2-oleoyl-GPE (P-18:0/18:1)	217	1.243	0.4039	0.0021	0.142324409658758
Gemella sanguinis	gamma-CEHC glucuronide*	72	-2.0507	0.6679	0.0021	0.142324409658758
Klebsiella (unclassified)	taurolithocholate 3-sulfate	60	-1.0976	0.3569	0.0021	0.142324409658758
Lactobacillus fermentum	lysine	56	-2.8551	0.9263	0.0021	0.142324409658758
Lactobacillus fermentum	1-oleoyl-2-linoleoyl-glycerol (18:1/18:2)	56	-1.0206	0.3318	0.0021	0.142324409658758
Peptostreptococcus (unclassified)	alpha-tocopherol	67	0.6573	0.2137	0.0021	0.142324409658758
Peptostreptococcus (unclassified)	adenosine	61	-0.1333	0.0433	0.0021	0.142324409658758
Peptostreptococcus (unclassified)	methyl indole-3-acetate	56	0.0803	0.0261	0.0021	0.142324409658758
Peptostreptococcus (unclassified)	16a-hydroxy DHEA 3-sulfate	65	-0.0476	0.0155	0.0021	0.142324409658758
Peptostreptococcus (unclassified)	gamma-tocopherol/beta-tocopherol	64	0.1282	0.0417	0.0021	0.142324409658758
Peptostreptococcus (unclassified)	glycocholenate sulfate*	66	-0.5451	0.1771	0.0021	0.142324409658758
Peptostreptococcus (unclassified)	1-(1-enyl-palmitoyl)-GPE (P-16:0)*	67	0.1395	0.0453	0.0021	0.142324409658758
Peptostreptococcus (unclassified)	3-methoxytyrosine	67	-0.6997	0.2279	0.0021	0.142324409658758
Porphyromonas asaccharolytica	asparagine	203	4.2612	1.3852	0.0021	0.142324409658758
Porphyromonas uenonis	N6-acetyllysine	80	2.1517	0.6994	0.0021	0.142324409658758
Rothia mucilaginosa	dimethylglycine	461	0.943	0.3072	0.0021	0.142324409658758
Ruminococcus champanellensis	4-guanidinobutanoate	51	1.4199	0.4618	0.0021	0.142324409658758
Ruminococcus champanellensis	tryptophan	51	1.7719	0.5756	0.0021	0.142324409658758
Ruminococcus obeum	cysteinylglycine	829	0.4202	0.1366	0.0021	0.142324409658758
Slackia piriformis	1-margaroyl-2-oleoyl-GPC (17:0/18:1)*	90	1.283	0.4165	0.0021	0.142324409658758
Slackia piriformis	myo-inositol	90	1.7138	0.5574	0.0021	0.142324409658758
Streptococcus cristatus	alpha-hydroxyisovalerate	63	0.9492	0.3081	0.0021	0.142324409658758
Streptococcus cristatus	1,3-dimethylurate	62	-0.1911	0.0621	0.0021	0.142324409658758
Streptococcus cristatus	pyroglutamylglycine	62	-0.1745	0.0567	0.0021	0.142324409658758
Streptococcus cristatus	arachidonate (20:4n6)	63	-1.988	0.6474	0.0021	0.142324409658758
Streptococcus cristatus	3-hydroxydecanoate	63	0.3416	0.1111	0.0021	0.142324409658758
Streptococcus cristatus	3-ureidopropionate	63	0.6309	0.2049	0.0021	0.142324409658758
Streptococcus thermophilus	3-hydroxy-3-methylglutarate	673	0.9454	0.3076	0.0021	0.142324409658758
Subdoligranulum (unclassified)	andro steroid monosulfate (1)*	588	-0.3758	0.1219	0.0021	0.142324409658758
Sutterella wadsworthensis	threonate	425	-0.537	0.1742	0.0021	0.142324409658758
Turicibacter sanguinis	N-acetylmethionine	305	-1.5272	0.4974	0.0021	0.142324409658758
Alistipes shahii	cystine	710	-0.3026	0.0987	0.0022	0.145166525366229
Anaerostipes hadrus	1-docosahexaenoylglycerol (22:6)	750	0.4362	0.1425	0.0022	0.145166525366229
Bacteroidales bacterium ph8	glycylphenylalanine	709	0.3815	0.1248	0.0022	0.145166525366229
Bacteroidales bacterium ph8	1-eicosapentaenoyl-GPC (20:5)*	739	0.5239	0.1712	0.0022	0.145166525366229
Bacteroides coprophilus	5alpha-pregnan-3beta,20beta-diol monosulfate (1)	56	-0.5332	0.1739	0.0022	0.145166525366229
Bacteroides coprophilus	1-dihomo-linoleoyl-GPC (20:2)*	73	-0.3448	0.1128	0.0022	0.145166525366229
Bacteroides salyersiae	N-acetylalliin	103	0.7918	0.2584	0.0022	0.145166525366229
[truncated: 148,793 more rows]
