# Supplementary material for: Interplay between the human gut microbiome and host metabolism
Source: Nat Commun. 2019 Oct 3;10:4505. doi: 10.1038/s41467-019-12476-z (PMC6776654; doi:10.1038/s41467-019-12476-z)
Supplement: Supplementary file 8 — Supplementary Dataset 5 [file 41467_2019_12476_MOESM8_ESM.txt]

Pathway	Blood_metabolite	N	Beta	SE	P	adj_P
PWY-6151: <i>S</i>-adenosyl-L-methionine cycle I	phenylacetylglutamine	857	-1.1617	0.1245	1.05e-20	2.17442562041626e-15
PWY-5667: CDP-diacylglycerol biosynthesis I	phenylacetylglutamine	859	-1.0011	0.1248	1.04e-15	7.17905601661242e-11
PWY0-1319: CDP-diacylglycerol biosynthesis II	phenylacetylglutamine	859	-1.0009	0.1248	1.04e-15	7.17905601661242e-11
PWY-6151: <i>S</i>-adenosyl-L-methionine cycle I	p-cresol-glucuronide*	818	-0.5759	0.0725	1.92e-15	9.94023140761719e-11
PWY-5667: CDP-diacylglycerol biosynthesis I	p-cresol-glucuronide*	819	-0.5584	0.0732	2.44e-14	8.45609963495213e-10
PWY0-1319: CDP-diacylglycerol biosynthesis II	p-cresol-glucuronide*	819	-0.5584	0.0732	2.45e-14	8.45609963495213e-10
PWY-5973: <i>cis</i>-vaccenate biosynthesis	phenylacetylglutamine	859	-0.8951	0.1254	9.37e-13	2.77202286575515e-08
PWY-6151: <i>S</i>-adenosyl-L-methionine cycle I	phenylacetate	798	-0.9895	0.1404	1.82e-12	4.7112555109019e-08
ANAGLYCOLYSIS-PWY: glycolysis III (from glucose)	phenylacetylglutamine	859	-0.8631	0.1242	3.71e-12	8.53663391718977e-08
PWY-5695: inosine 5'-phosphate degradation	sebacate (decanedioate)	832	-0.5626	0.0815	4.96e-12	1.02715724545378e-07
PWY-621: sucrose degradation III (sucrose invertase)	p-cresol-glucuronide*	819	-0.5035	0.0733	6.67e-12	1.23735172209402e-07
NONMEVIPP-PWY: methylerythritol phosphate pathway I	phenylacetylglutamine	857	-0.8657	0.1263	7.17e-12	1.23735172209402e-07
PWY-621: sucrose degradation III (sucrose invertase)	phenylacetylglutamine	859	-0.8427	0.1235	8.95e-12	1.36826101964969e-07
KETOGLUCONMET-PWY: ketogluconate metabolism	phenylacetylglutamine	673	0.9445	0.1385	9.25e-12	1.36826101964969e-07
PWY-5030: L-histidine degradation III	sebacate (decanedioate)	831	-0.5256	0.0779	1.5e-11	2.07088154325358e-07
ARGININE-SYN4-PWY: L-ornithine biosynthesis II	sebacate (decanedioate)	832	-0.5362	0.0801	2.2e-11	2.84746212197367e-07
PWY-5862: superpathway of demethylmenaquinol-9 biosynthesis	1,5-anhydroglucitol (1,5-AG)	539	-1.3592	0.2042	2.78e-11	3.38650040602645e-07
PWY-621: sucrose degradation III (sucrose invertase)	phenylacetate	799	-0.9282	0.1399	3.21e-11	3.69307208546889e-07
PANTO-PWY: phosphopantothenate biosynthesis I	phenylacetylglutamine	858	-0.8259	0.1249	3.81e-11	4.01356565763908e-07
POLYISOPRENSYN-PWY: polyisoprenoid biosynthesis (<i>E. coli</i>)	phenylacetylglutamine	743	0.887	0.1342	3.9e-11	4.01356565763908e-07
PWY-5686: UMP biosynthesis I	phenylacetylglutamine	856	-0.8362	0.1267	4.07e-11	4.01356565763908e-07
PWY-5845: superpathway of menaquinol-9 biosynthesis	1,5-anhydroglucitol (1,5-AG)	538	-1.3399	0.2037	4.79e-11	4.3128359096455e-07
PWY-5896: superpathway of menaquinol-10 biosynthesis	1,5-anhydroglucitol (1,5-AG)	538	-1.3399	0.2037	4.79e-11	4.3128359096455e-07
PWY-6386: UDP-<i>N</i>-acetylmuramoyl-pentapeptide biosynthesis II (lysine-containing)	phenylacetylglutamine	858	-0.8299	0.1264	5.21e-11	4.49553868347965e-07
PWY-6936: seleno-amino acid biosynthesis (plants)	tartronate (hydroxymalonate)	858	-0.654	0.0999	5.96e-11	4.93698159911654e-07
PWY-6859: <i>all-trans</i>-farnesol biosynthesis	phenylacetylglutamine	776	0.8606	0.1327	8.83e-11	7.03303231804966e-07
PWY-6737: starch degradation V	p-cresol-glucuronide*	819	-0.4623	0.0717	1.11e-10	8.51362412226473e-07
PWY-6163: chorismate biosynthesis from 3-dehydroquinate	p-cresol-glucuronide*	819	-0.4688	0.0727	1.16e-10	8.56916500656655e-07
PWY-6387: UDP-<i>N</i>-acetylmuramoyl-pentapeptide biosynthesis I (<i>meso</i>-diaminopimelate containing)	phenylacetylglutamine	859	-0.8098	0.1258	1.2e-10	8.56916500656655e-07
P108-PWY: pyruvate fermentation to propanoate I	p-cresol sulfate	838	0.669	0.1041	1.32e-10	9.11187879031576e-07
PWY-6527: stachyose degradation	p-cresol-glucuronide*	819	-0.4604	0.0720	1.61e-10	1.05485528609479e-06
PWY-6703: preQ<sub>0</sub> biosynthesis	tartronate (hydroxymalonate)	859	0.646	0.1011	1.63e-10	1.05485528609479e-06
PWY66-422: D-galactose degradation V (Leloir pathway)	p-cresol-glucuronide*	819	-0.4643	0.0727	1.69e-10	1.06054236609047e-06
UBISYN-PWY: superpathway of ubiquinol-8 biosynthesis (prokaryotic)	1,5-anhydroglucitol (1,5-AG)	591	-1.2457	0.1958	2e-10	1.21816561367858e-06
PWY-5030: L-histidine degradation III	cystine	851	-0.5548	0.0874	2.24e-10	1.32536418768229e-06
PWY-6317: D-galactose degradation I (Leloir pathway)	p-cresol-glucuronide*	819	-0.4607	0.0729	2.63e-10	1.51118382886072e-06
FUCCAT-PWY: fucose degradation	phenylacetylglutamine	857	0.7971	0.1262	2.7e-10	1.51118382886072e-06
COMPLETE-ARO-PWY: superpathway of aromatic amino acid biosynthesis	p-cresol-glucuronide*	818	-0.4607	0.0730	2.78e-10	1.51501333953815e-06
HCAMHPDEG-PWY: 3-phenylpropanoate and 3-(3-hydroxyphenyl)propanoate degradation to 2-hydroxypentadienoate	1,5-anhydroglucitol (1,5-AG)	403	-1.5603	0.2478	3.03e-10	1.56869276901459e-06
PWY-6690: cinnamate and 3-hydroxycinnamate degradation to 2-hydroxypentadienoate	1,5-anhydroglucitol (1,5-AG)	403	-1.5603	0.2478	3.03e-10	1.56869276901459e-06
ENTBACSYN-PWY: enterobactin biosynthesis	1,5-anhydroglucitol (1,5-AG)	573	-1.2579	0.2000	3.15e-10	1.59104313688995e-06
METHGLYUT-PWY: superpathway of methylglyoxal degradation	tyramine O-sulfate	426	0.7571	0.1207	3.5e-10	1.72573461937798e-06
PWY-5695: inosine 5'-phosphate degradation	tartronate (hydroxymalonate)	859	0.6493	0.1036	3.65e-10	1.75784130997106e-06
PWY-5861: superpathway of demethylmenaquinol-8 biosynthesis I	1,5-anhydroglucitol (1,5-AG)	659	-1.1886	0.1905	4.36e-10	2.05205534740582e-06
PWY0-1277: 3-phenylpropanoate and 3-(3-hydroxyphenyl)propanoate degradation	1,5-anhydroglucitol (1,5-AG)	389	-1.5607	0.2503	4.53e-10	2.08468742020861e-06
PEPTIDOGLYCANSYN-PWY: peptidoglycan biosynthesis I (<I>meso</I>-diaminopimelate containing)	phenylacetylglutamine	859	-0.7815	0.1258	5.25e-10	2.36350610914811e-06
PWY-6151: <i>S</i>-adenosyl-L-methionine cycle I	p-cresol sulfate	857	-0.6358	0.1026	5.81e-10	2.51525820774341e-06
GLUCOSE1PMETAB-PWY: glucose and glucose-1-phosphate degradation	phenylacetylglutamine	767	0.817	0.1319	5.83e-10	2.51525820774341e-06
PWY0-1319: CDP-diacylglycerol biosynthesis II	phenylacetate	799	-0.8767	0.1417	6.22e-10	2.61345250758602e-06
PWY-5667: CDP-diacylglycerol biosynthesis I	phenylacetate	799	-0.8766	0.1418	6.31e-10	2.61345250758602e-06
PANTO-PWY: phosphopantothenate biosynthesis I	indoleacetate	858	-1.073	0.1738	6.62e-10	2.68808545418406e-06
PWY-2723: trehalose degradation V	1,5-anhydroglucitol (1,5-AG)	639	-1.1948	0.1938	7.05e-10	2.80763747691111e-06
PWY-6803: phosphatidylcholine acyl editing	1,5-anhydroglucitol (1,5-AG)	689	-1.157	0.1884	8.21e-10	3.1665661415932e-06
TRNA-CHARGING-PWY: tRNA charging	3-phenylpropionate (hydrocinnamate)	831	0.5963	0.0971	8.26e-10	3.1665661415932e-06
PWY-5030: L-histidine degradation III	tartronate (hydroxymalonate)	858	0.6063	0.0988	8.41e-10	3.1665661415932e-06
GLUCOSE1PMETAB-PWY: glucose and glucose-1-phosphate degradation	1,5-anhydroglucitol (1,5-AG)	766	-1.1245	0.1837	9.36e-10	3.46133057943813e-06
ARO-PWY: chorismate biosynthesis I	p-cresol-glucuronide*	819	-0.4449	0.0729	1.04e-09	3.77845053505917e-06
COMPLETE-ARO-PWY: superpathway of aromatic amino acid biosynthesis	phenylacetylglutamine	858	-0.765	0.1260	1.26e-09	4.49881162844744e-06
PWY-5860: superpathway of demethylmenaquinol-6 biosynthesis I	1,5-anhydroglucitol (1,5-AG)	567	-1.1545	0.1914	1.61e-09	5.59138016678467e-06
PWY-5837: 2-carboxy-1,4-naphthoquinol biosynthesis	tyramine O-sulfate	481	0.6719	0.1114	1.62e-09	5.59138016678467e-06
PWY-5667: CDP-diacylglycerol biosynthesis I	p-cresol sulfate	859	-0.6155	0.1023	1.81e-09	5.92142691274071e-06
PWY0-1319: CDP-diacylglycerol biosynthesis II	p-cresol sulfate	859	-0.6155	0.1023	1.81e-09	5.92142691274071e-06
TRNA-CHARGING-PWY: tRNA charging	imidazole propionate	728	-0.6742	0.1121	1.81e-09	5.92142691274071e-06
NAD-BIOSYNTHESIS-II: NAD salvage pathway III (to nicotinamide riboside)	phenylacetylglutamine	852	0.7534	0.1253	1.83e-09	5.92142691274071e-06
ORNDEG-PWY: superpathway of ornithine degradation	1,5-anhydroglucitol (1,5-AG)	353	-1.5693	0.2611	1.86e-09	5.92590718531025e-06
PWY-6353: purine nucleotides degradation II (aerobic)	1,5-anhydroglucitol (1,5-AG)	858	-1.021	0.1700	1.91e-09	5.99300567820355e-06
GLYCOL-GLYOXDEG-PWY: superpathway of glycol metabolism and degradation	1,5-anhydroglucitol (1,5-AG)	658	-1.1611	0.1936	1.99e-09	6.15082727026064e-06
PWY-5838: superpathway of menaquinol-8 biosynthesis I	1,5-anhydroglucitol (1,5-AG)	659	-1.1415	0.1908	2.18e-09	6.60281071762011e-06
PWY-6527: stachyose degradation	phenylacetate	799	-0.8367	0.1399	2.2e-09	6.60281071762011e-06
NONMEVIPP-PWY: methylerythritol phosphate pathway I	p-cresol-glucuronide*	817	-0.4373	0.0732	2.26e-09	6.68598898250442e-06
PWY-6700: queuosine biosynthesis	tartronate (hydroxymalonate)	857	0.6036	0.1014	2.65e-09	7.7293466051014e-06
PWY-5686: UMP biosynthesis I	p-cresol-glucuronide*	817	-0.4379	0.0737	2.85e-09	8.14168497142162e-06
PWY-5863: superpathway of phylloquinol biosynthesis	tyramine O-sulfate	479	0.6637	0.1117	2.87e-09	8.14168497142162e-06
PWY-5850: superpathway of menaquinol-6 biosynthesis I	1,5-anhydroglucitol (1,5-AG)	566	-1.1285	0.1904	3.11e-09	8.670090727755e-06
PWY-5862: superpathway of demethylmenaquinol-9 biosynthesis	tyramine O-sulfate	343	0.7475	0.1262	3.14e-09	8.670090727755e-06
PWY-7315: dTDP-<i>N</i>-acetylthomosamine biosynthesis	1,5-anhydroglucitol (1,5-AG)	679	-1.1199	0.1898	3.59e-09	9.67285176532369e-06
PWY-5845: superpathway of menaquinol-9 biosynthesis	tyramine O-sulfate	343	0.7469	0.1266	3.67e-09	9.67285176532369e-06
PWY-5896: superpathway of menaquinol-10 biosynthesis	tyramine O-sulfate	343	0.7469	0.1266	3.67e-09	9.67285176532369e-06
RHAMCAT-PWY: L-rhamnose degradation I	p-cresol sulfate	857	-0.6142	0.1042	3.69e-09	9.67285176532369e-06
PWY66-422: D-galactose degradation V (Leloir pathway)	phenylacetate	799	-0.8246	0.1404	4.24e-09	1.08657364923799e-05
PWY-5097: L-lysine biosynthesis VI	phenylacetylglutamine	854	-0.7509	0.1278	4.25e-09	1.08657364923799e-05
PWY-6317: D-galactose degradation I (Leloir pathway)	phenylacetate	799	-0.8276	0.1411	4.5e-09	1.13645938349282e-05
PWY-6387: UDP-<i>N</i>-acetylmuramoyl-pentapeptide biosynthesis I (<i>meso</i>-diaminopimelate containing)	p-cresol-glucuronide*	819	-0.4295	0.0735	5.03e-09	1.25500411597175e-05
PWY4FS-7: phosphatidylglycerol biosynthesis I (plastidic)	1,5-anhydroglucitol (1,5-AG)	852	-1.0027	0.1722	5.73e-09	1.39601779327565e-05
PWY4FS-8: phosphatidylglycerol biosynthesis II (non-plastidic)	1,5-anhydroglucitol (1,5-AG)	852	-1.0028	0.1722	5.73e-09	1.39601779327565e-05
AST-PWY: L-arginine degradation II (AST pathway)	1,5-anhydroglucitol (1,5-AG)	577	-1.1681	0.2010	6.18e-09	1.48056128724566e-05
PWY-5177: glutaryl-CoA degradation	imidazole propionate	728	-0.6422	0.1105	6.22e-09	1.48056128724566e-05
PWY-6630: superpathway of L-tyrosine biosynthesis	phenylacetylglutamine	739	0.7787	0.1346	7.15e-09	1.68259125389354e-05
ARGININE-SYN4-PWY: L-ornithine biosynthesis II	tartronate (hydroxymalonate)	859	0.591	0.1023	7.66e-09	1.78235422711488e-05
PWY-6936: seleno-amino acid biosynthesis (plants)	sebacate (decanedioate)	831	0.4549	0.0789	8.05e-09	1.8522884914657e-05
FUC-RHAMCAT-PWY: superpathway of fucose and rhamnose degradation	phenylacetylglutamine	806	0.7454	0.1294	8.4e-09	1.91158296300331e-05
PWY-821: superpathway of sulfur amino acid biosynthesis (<i>Saccharomyces cerevisiae</i>)	phenylacetylglutamine	835	0.7295	0.1269	8.96e-09	1.93713711025179e-05
PWY-5855: ubiquinol-7 biosynthesis (prokaryotic)	1,5-anhydroglucitol (1,5-AG)	666	-1.0961	0.1907	8.98e-09	1.93713711025179e-05
PWY-5856: ubiquinol-9 biosynthesis (prokaryotic)	1,5-anhydroglucitol (1,5-AG)	666	-1.0961	0.1907	8.98e-09	1.93713711025179e-05
PWY-5857: ubiquinol-10 biosynthesis (prokaryotic)	1,5-anhydroglucitol (1,5-AG)	666	-1.0961	0.1907	8.98e-09	1.93713711025179e-05
PWY-6708: ubiquinol-8 biosynthesis (prokaryotic)	1,5-anhydroglucitol (1,5-AG)	666	-1.0961	0.1907	8.98e-09	1.93713711025179e-05
P461-PWY: hexitol fermentation to lactate, formate, ethanol and acetate	1,5-anhydroglucitol (1,5-AG)	856	-0.9818	0.1709	9.15e-09	1.95346042482168e-05
PWY-5367: petroselinate biosynthesis	p-cresol-glucuronide*	785	-0.4288	0.0747	9.52e-09	2.01171349916062e-05
METHGLYUT-PWY: superpathway of methylglyoxal degradation	1,5-anhydroglucitol (1,5-AG)	668	-1.099	0.1918	1.01e-08	2.11271753402638e-05
PWY-6386: UDP-<i>N</i>-acetylmuramoyl-pentapeptide biosynthesis II (lysine-containing)	p-cresol-glucuronide*	818	-0.4228	0.0739	1.05e-08	2.17340043153346e-05
PWY-5837: 2-carboxy-1,4-naphthoquinol biosynthesis	1,5-anhydroglucitol (1,5-AG)	798	-0.9839	0.1720	1.06e-08	2.17340043153346e-05
PWY-7221: guanosine ribonucleotides <i>de novo</i> biosynthesis	phenylacetylglutamine	857	-0.7266	0.1272	1.1e-08	2.23330362507739e-05
PWY-6737: starch degradation V	phenylacetylglutamine	859	-0.7181	0.1260	1.21e-08	2.43278317217168e-05
NONMEVIPP-PWY: methylerythritol phosphate pathway I	methyl indole-3-acetate	731	-1.0957	0.1924	1.24e-08	2.44561248917566e-05
PWY-6700: queuosine biosynthesis	methyl indole-3-acetate	731	-1.0953	0.1924	1.24e-08	2.44561248917566e-05
PWY0-1298: superpathway of pyrimidine deoxyribonucleosides degradation	1,5-anhydroglucitol (1,5-AG)	853	-0.9824	0.1726	1.27e-08	2.48115052823778e-05
POLYISOPRENSYN-PWY: polyisoprenoid biosynthesis (<i>E. coli</i>)	1,5-anhydroglucitol (1,5-AG)	743	-1.0535	0.1854	1.34e-08	2.59344043734561e-05
PWY-6700: queuosine biosynthesis	phenylacetylglutamine	857	-0.7229	0.1275	1.41e-08	2.70365090369218e-05
PWY0-1338: polymyxin resistance	phenylacetylglutamine	587	0.8496	0.1499	1.43e-08	2.71684459344277e-05
PWY0-1319: CDP-diacylglycerol biosynthesis II	5-hydroxyhexanoate	741	-0.8771	0.1549	1.5e-08	2.80393695679467e-05
PWY-6163: chorismate biosynthesis from 3-dehydroquinate	phenylacetylglutamine	859	-0.7138	0.1261	1.51e-08	2.80393695679467e-05
PWY-5667: CDP-diacylglycerol biosynthesis I	5-hydroxyhexanoate	741	-0.8775	0.1551	1.52e-08	2.80393695679467e-05
PWY-821: superpathway of sulfur amino acid biosynthesis (<i>Saccharomyces cerevisiae</i>)	p-cresol sulfate	835	0.5827	0.1030	1.53e-08	2.80393695679467e-05
PWY-2723: trehalose degradation V	phenylacetylglutamine	639	0.827	0.1464	1.61e-08	2.92466603915637e-05
PWY-5863: superpathway of phylloquinol biosynthesis	1,5-anhydroglucitol (1,5-AG)	796	-0.9746	0.1728	1.69e-08	3.04329548530309e-05
PWY66-422: D-galactose degradation V (Leloir pathway)	phenylacetylglutamine	859	-0.7039	0.1249	1.75e-08	3.12417474197739e-05
TRNA-CHARGING-PWY: tRNA charging	cinnamoylglycine	835	0.4452	0.0790	1.78e-08	3.15057192050545e-05
PWY-6892: thiazole biosynthesis I (facultative anaerobic bacteria)	phenylacetylglutamine	840	0.7057	0.1254	1.84e-08	3.18333857062121e-05
PWY-6703: preQ<sub>0</sub> biosynthesis	sebacate (decanedioate)	832	-0.4423	0.0786	1.85e-08	3.18333857062121e-05
ARGDEG-PWY: superpathway of L-arginine, putrescine, and 4-aminobutanoate degradation	1,5-anhydroglucitol (1,5-AG)	349	-1.4928	0.2654	1.86e-08	3.18333857062121e-05
ORNARGDEG-PWY: superpathway of L-arginine and L-ornithine degradation	1,5-anhydroglucitol (1,5-AG)	349	-1.4928	0.2654	1.86e-08	3.18333857062121e-05
PWY-5973: <i>cis</i>-vaccenate biosynthesis	indoleacetate	859	-0.9874	0.1756	1.89e-08	3.20816894815514e-05
PWY-5384: sucrose degradation IV (sucrose phosphorylase)	phenylacetylglutamine	825	0.7123	0.1271	2.07e-08	3.48514210937798e-05
GLYCOL-GLYOXDEG-PWY: superpathway of glycol metabolism and degradation	tyramine O-sulfate	417	0.6677	0.1192	2.15e-08	3.59064138548e-05
PWY-6317: D-galactose degradation I (Leloir pathway)	phenylacetylglutamine	859	-0.7022	0.1255	2.18e-08	3.61161741143425e-05
PWY-5686: UMP biosynthesis I	phenylacetate	797	-0.8044	0.1441	2.37e-08	3.89522956945317e-05
PWY-7111: pyruvate fermentation to isobutanol (engineered)	phenylacetylglutamine	858	-0.7049	0.1263	2.4e-08	3.91347693213275e-05
PWY-5505: L-glutamate and L-glutamine biosynthesis	phenylacetylglutamine	775	0.7195	0.1292	2.58e-08	4.1741206106205e-05
PWY-5860: superpathway of demethylmenaquinol-6 biosynthesis I	tyramine O-sulfate	356	0.6815	0.1227	2.8e-08	4.40646223113356e-05
PWY-5173: superpathway of acetyl-CoA biosynthesis	tyramine O-sulfate	455	0.6503	0.1171	2.82e-08	4.40646223113356e-05
PWY-5897: superpathway of menaquinol-11 biosynthesis	tyramine O-sulfate	481	0.6128	0.1104	2.83e-08	4.40646223113356e-05
PWY-5898: superpathway of menaquinol-12 biosynthesis	tyramine O-sulfate	481	0.6128	0.1104	2.83e-08	4.40646223113356e-05
PWY-5899: superpathway of menaquinol-13 biosynthesis	tyramine O-sulfate	481	0.6128	0.1104	2.83e-08	4.40646223113356e-05
GLYOXYLATE-BYPASS: glyoxylate cycle	1,5-anhydroglucitol (1,5-AG)	774	-0.967	0.1743	2.9e-08	4.48175856375775e-05
PWY-7111: pyruvate fermentation to isobutanol (engineered)	phenylacetate	798	-0.7976	0.1440	3.02e-08	4.63263871157468e-05
1CMET2-PWY: <i>N</i><sup>10</sup>-formyl-tetrahydrofolate biosynthesis	indoleacetate	858	-0.9676	0.1752	3.37e-08	5.13152264762101e-05
PWY-5100: pyruvate fermentation to acetate and lactate II	sebacate (decanedioate)	832	0.4358	0.0793	3.82e-08	5.77428284323261e-05
PWY-5850: superpathway of menaquinol-6 biosynthesis I	tyramine O-sulfate	356	0.6757	0.1230	3.91e-08	5.86749770588515e-05
PWY-6123: inosine-5'-phosphate biosynthesis I	phenylacetylglutamine	858	-0.6819	0.1244	4.24e-08	6.27097932112e-05
METHGLYUT-PWY: superpathway of methylglyoxal degradation	phenylacetylglutamine	668	0.7569	0.1381	4.26e-08	6.27097932112e-05
PANTO-PWY: phosphopantothenate biosynthesis I	methyl indole-3-acetate	732	-1.0423	0.1903	4.3e-08	6.27097932112e-05
PWY0-1261: anhydromuropeptides recycling I	phenylacetylglutamine	856	0.6814	0.1244	4.3e-08	6.27097932112e-05
PEPTIDOGLYCANSYN-PWY: peptidoglycan biosynthesis I (<I>meso</I>-diaminopimelate containing)	p-cresol-glucuronide*	819	-0.4016	0.0733	4.36e-08	6.31401645355638e-05
GLYCOLYSIS-TCA-GLYOX-BYPASS: superpathway of glycolysis, pyruvate dehydrogenase, TCA, and glyoxylate bypass	phenylacetylglutamine	738	0.7362	0.1346	4.52e-08	6.49828346331296e-05
PWY-621: sucrose degradation III (sucrose invertase)	p-cresol sulfate	859	-0.5504	0.1007	4.55e-08	6.49828346331296e-05
PWY66-399: gluconeogenesis III	p-cresol sulfate	859	0.5568	0.1019	4.61e-08	6.53887939342398e-05
PWY-5840: superpathway of menaquinol-7 biosynthesis	tyramine O-sulfate	474	0.6134	0.1123	4.73e-08	6.66344877523091e-05
PWY-6859: <i>all-trans</i>-farnesol biosynthesis	phenylacetate	722	0.8221	0.1507	4.92e-08	6.85197718673836e-05
GLUCUROCAT-PWY: superpathway of &beta;-D-glucuronosides degradation	p-cresol-glucuronide*	817	-0.3935	0.0722	4.93e-08	6.85197718673836e-05
PWY-7115: C4 photosynthetic carbon assimilation cycle, NAD-ME type	glycolithocholate sulfate*	700	-0.5956	0.1093	5e-08	6.90293847751194e-05
PWY-4041: &gamma;-glutamyl cycle	tyramine O-sulfate	439	0.6693	0.1230	5.24e-08	7.18637038850912e-05
PWY-6936: seleno-amino acid biosynthesis (plants)	cystine	851	0.4856	0.0893	5.39e-08	7.34345494614264e-05
PWY-7254: TCA cycle VII (acetate-producers)	phenylacetylglutamine	738	0.7161	0.1318	5.49e-08	7.43081024343932e-05
ECASYN-PWY: enterobacterial common antigen biosynthesis	1,5-anhydroglucitol (1,5-AG)	540	-1.1165	0.2056	5.61e-08	7.54392562185233e-05
ARO-PWY: chorismate biosynthesis I	phenylacetylglutamine	859	-0.6858	0.1263	5.67e-08	7.57541829048246e-05
PWY-5861: superpathway of demethylmenaquinol-8 biosynthesis I	tyramine O-sulfate	416	0.6375	0.1175	5.82e-08	7.72598114213836e-05
PWY-7560: methylerythritol phosphate pathway II	phenylacetylglutamine	858	0.6905	0.1274	5.89e-08	7.76910336927618e-05
PWY-5189: tetrapyrrole biosynthesis II (from glycine)	phenylacetylglutamine	856	0.6849	0.1266	6.32e-08	8.27050176079261e-05
PWY-5121: superpathway of geranylgeranyl diphosphate biosynthesis II (via MEP)	phenylacetylglutamine	856	0.681	0.1259	6.35e-08	8.27050176079261e-05
PWY-6527: stachyose degradation	phenylacetylglutamine	859	-0.6717	0.1243	6.49e-08	8.37356450098187e-05
GLUCUROCAT-PWY: superpathway of &beta;-D-glucuronosides degradation	p-cresol sulfate	857	-0.5437	0.1006	6.51e-08	8.37356450098187e-05
NONMEVIPP-PWY: methylerythritol phosphate pathway I	phenylacetate	797	-0.7733	0.1433	6.84e-08	8.74372207151512e-05
PWY-7219: adenosine ribonucleotides <i>de novo</i> biosynthesis	phenylacetylglutamine	859	-0.6816	0.1264	6.95e-08	8.82983234700147e-05
PWY-7663: gondoate biosynthesis (anaerobic)	phenylacetylglutamine	859	-0.6863	0.1274	7.15e-08	9.02853843552629e-05
PWY-7111: pyruvate fermentation to isobutanol (engineered)	p-cresol-glucuronide*	818	-0.3986	0.0741	7.42e-08	9.3126915460252e-05
PWY-7219: adenosine ribonucleotides <i>de novo</i> biosynthesis	tyramine O-sulfate	521	-0.6047	0.1124	7.48e-08	9.33144213466072e-05
P108-PWY: pyruvate fermentation to propanoate I	phenylacetylglutamine	838	0.7049	0.1311	7.59e-08	9.41197060676328e-05
ENTBACSYN-PWY: enterobactin biosynthesis	tyramine O-sulfate	365	0.6867	0.1278	7.84e-08	9.66411386851672e-05
TCA-GLYOX-BYPASS: superpathway of glyoxylate bypass and TCA	phenylacetylglutamine	738	0.7217	0.1346	8.17e-08	0.000100113030818827
PWY-724: superpathway of L-lysine, L-threonine and L-methionine biosynthesis II	tyramine O-sulfate	520	-0.5921	0.1107	8.81e-08	0.000107320390565083
P42-PWY: incomplete reductive TCA cycle	cinnamoylglycine	833	0.4328	0.0809	8.95e-08	0.000107828659665962
PWY-3841: folate transformations II	indoleacetate	859	-0.9382	0.1755	8.96e-08	0.000107828659665962
ILEUSYN-PWY: L-isoleucine biosynthesis I (from threonine)	tyramine O-sulfate	520	-0.5814	0.1088	9.06e-08	0.000107828659665962
VALSYN-PWY: L-valine biosynthesis	tyramine O-sulfate	520	-0.5814	0.1088	9.06e-08	0.000107828659665962
PWY0-1533: methylphosphonate degradation I	1,5-anhydroglucitol (1,5-AG)	579	-1.0853	0.2032	9.21e-08	0.000108987537219231
COMPLETE-ARO-PWY: superpathway of aromatic amino acid biosynthesis	phenylacetate	798	-0.7576	0.1420	9.49e-08	0.000111662874122026
PYRIDNUCSYN-PWY: NAD <i>de novo</i> biosynthesis I (from aspartate)	3-phenylpropionate (hydrocinnamate)	831	0.5129	0.0963	9.97e-08	0.000116647960374227
PWY-4041: &gamma;-glutamyl cycle	1,5-anhydroglucitol (1,5-AG)	705	-1.018	0.1915	1.05e-07	0.000121476291643367
PWY-724: superpathway of L-lysine, L-threonine and L-methionine biosynthesis II	p-cresol-glucuronide*	818	-0.3907	0.0735	1.05e-07	0.000121476291643367
PWY0-1061: superpathway of L-alanine biosynthesis	phenylacetylglutamine	854	0.6577	0.1238	1.07e-07	0.000123102402848963
P42-PWY: incomplete reductive TCA cycle	5alpha-androstan-3beta,17alpha-diol disulfate	405	0.6009	0.1131	1.09e-07	0.000124025323194857
PWY-5723: Rubisco shunt	phenylacetylglutamine	703	0.7309	0.1376	1.09e-07	0.000124025323194857
ANAGLYCOLYSIS-PWY: glycolysis III (from glucose)	p-cresol-glucuronide*	819	-0.3878	0.0730	1.11e-07	0.000125610847705545
PWY-5973: <i>cis</i>-vaccenate biosynthesis	p-cresol sulfate	859	-0.542	0.1022	1.14e-07	0.000128304617353755
PWY-6629: superpathway of L-tryptophan biosynthesis	1,5-anhydroglucitol (1,5-AG)	579	-1.0761	0.2031	1.16e-07	0.000129849869739144
GLYOXYLATE-BYPASS: glyoxylate cycle	phenylacetylglutamine	774	0.6983	0.1322	1.27e-07	0.000139512019756031
KDO-NAGLIPASYN-PWY: superpathway of (Kdo)<SUB>2</SUB>-lipid A biosynthesis	1,5-anhydroglucitol (1,5-AG)	596	-1.0371	0.1963	1.28e-07	0.000139512019756031
PWY-5838: superpathway of menaquinol-8 biosynthesis I	tyramine O-sulfate	416	0.6157	0.1166	1.28e-07	0.000139512019756031
PWY-6700: queuosine biosynthesis	indoleacetate	857	-0.9348	0.1770	1.28e-07	0.000139512019756031
PWY0-1061: superpathway of L-alanine biosynthesis	tyramine O-sulfate	520	0.5708	0.1081	1.28e-07	0.000139512019756031
P105-PWY: TCA cycle IV (2-oxoglutarate decarboxylase)	1,5-anhydroglucitol (1,5-AG)	699	-0.9506	0.1801	1.3e-07	0.000140950052682181
PWY-6895: superpathway of thiamine diphosphate biosynthesis II	phenylacetylglutamine	636	0.7591	0.1439	1.33e-07	0.000143451690235795
PWY-5097: L-lysine biosynthesis VI	p-cresol-glucuronide*	816	-0.3891	0.0738	1.38e-07	0.000148073395320722
PWY-5667: CDP-diacylglycerol biosynthesis I	3-hydroxy-2-ethylpropionate	858	-1.3853	0.2631	1.4e-07	0.000149445059822423
PWY0-1319: CDP-diacylglycerol biosynthesis II	3-hydroxy-2-ethylpropionate	858	-1.3849	0.2631	1.41e-07	0.000149740665435259
ANAGLYCOLYSIS-PWY: glycolysis III (from glucose)	tartronate (hydroxymalonate)	859	0.5243	0.0997	1.44e-07	0.000152146399096182
PWY-6123: inosine-5'-phosphate biosynthesis I	p-cresol-glucuronide*	818	-0.3822	0.0727	1.48e-07	0.000155573688075269
PWY-6270: isoprene biosynthesis I	phenylacetylglutamine	858	0.6692	0.1274	1.5e-07	0.000155573688075269
PWY0-862: (5Z)-dodecenoate biosynthesis I	1,5-anhydroglucitol (1,5-AG)	845	-0.9309	0.1772	1.5e-07	0.000155573688075269
P42-PWY: incomplete reductive TCA cycle	3-phenylpropionate (hydrocinnamate)	828	0.5176	0.0986	1.51e-07	0.000155573688075269
PWY-3841: folate transformations II	tartronate (hydroxymalonate)	859	0.5276	0.1005	1.51e-07	0.000155573688075269
PWY0-862: (5Z)-dodecenoate biosynthesis I	tyramine O-sulfate	513	0.5762	0.1099	1.6e-07	0.000164030221247808
P42-PWY: incomplete reductive TCA cycle	p-cresol sulfate	856	0.5413	0.1033	1.61e-07	0.000164242329292525
PWY-6519: 8-amino-7-oxononanoate biosynthesis I	1,5-anhydroglucitol (1,5-AG)	841	-0.9283	0.1772	1.62e-07	0.000164452357846608
PWY-5189: tetrapyrrole biosynthesis II (from glycine)	tartronate (hydroxymalonate)	856	-0.5302	0.1013	1.64e-07	0.000165670523460287
PWY-7219: adenosine ribonucleotides <i>de novo</i> biosynthesis	3-indoxyl sulfate	859	-0.8005	0.1532	1.75e-07	0.000175924402946299
TCA-GLYOX-BYPASS: superpathway of glyoxylate bypass and TCA	1,5-anhydroglucitol (1,5-AG)	738	-0.9249	0.1772	1.8e-07	0.000179344286760238
P105-PWY: TCA cycle IV (2-oxoglutarate decarboxylase)	phenylacetylglutamine	699	0.7189	0.1378	1.81e-07	0.000179344286760238
PWY0-1533: methylphosphonate degradation I	phenylacetylglutamine	579	0.7864	0.1507	1.81e-07	0.000179344286760238
THISYN-PWY: superpathway of thiamine diphosphate biosynthesis I	phenylacetylglutamine	840	0.6521	0.1250	1.82e-07	0.00017947640041531
PWY-6891: thiazole biosynthesis II (aerobic bacteria)	phenylacetylglutamine	636	0.7517	0.1443	1.89e-07	0.000185496024490487
NONMEVIPP-PWY: methylerythritol phosphate pathway I	tyramine O-sulfate	519	-0.5849	0.1123	1.92e-07	0.000187551535992777
PWY66-399: gluconeogenesis III	p-cresol-glucuronide*	819	0.379	0.0728	1.94e-07	0.000188615502061594
GLYOXYLATE-BYPASS: glyoxylate cycle	tyramine O-sulfate	475	0.5935	0.1141	1.96e-07	0.000188787340687303
PWY-5173: superpathway of acetyl-CoA biosynthesis	1,5-anhydroglucitol (1,5-AG)	746	-0.9484	0.1823	1.96e-07	0.000188787340687303
ILEUSYN-PWY: L-isoleucine biosynthesis I (from threonine)	phenylacetylglutamine	857	-0.6594	0.1268	1.99e-07	0.000189039186746543
PWY-5695: inosine 5'-phosphate degradation	cystine	852	-0.4841	0.0931	1.99e-07	0.000189039186746543
VALSYN-PWY: L-valine biosynthesis	phenylacetylglutamine	857	-0.6594	0.1268	1.99e-07	0.000189039186746543
PWY-7221: guanosine ribonucleotides <i>de novo</i> biosynthesis	methyl indole-3-acetate	731	-1.0075	0.1938	2.01e-07	0.000189203268269986
PWY-7315: dTDP-<i>N</i>-acetylthomosamine biosynthesis	phenylacetylglutamine	679	0.7277	0.1400	2.01e-07	0.000189203268269986
LPSSYN-PWY: superpathway of lipopolysaccharide biosynthesis	tyramine O-sulfate	202	0.8929	0.1718	2.02e-07	0.00018928419535621
PWY-7221: guanosine ribonucleotides <i>de novo</i> biosynthesis	p-cresol-glucuronide*	818	-0.3826	0.0736	2.04e-07	0.000190297222893572
PWY-5973: <i>cis</i>-vaccenate biosynthesis	phenylacetate	799	-0.7319	0.1409	2.05e-07	0.000190372518550217
PWY-5083: NAD/NADH phosphorylation and dephosphorylation	tyramine O-sulfate	482	0.5974	0.1150	2.07e-07	0.000190521101979329
PWY-6629: superpathway of L-tryptophan biosynthesis	tyramine O-sulfate	373	0.6793	0.1308	2.07e-07	0.000190521101979329
GALACT-GLUCUROCAT-PWY: superpathway of hexuronide and hexuronate degradation	p-cresol sulfate	858	-0.5298	0.1020	2.08e-07	0.000190594407520684
ANAGLYCOLYSIS-PWY: glycolysis III (from glucose)	phenylacetate	799	-0.7261	0.1400	2.13e-07	0.000194316197670931
PWY-5198: factor 420 biosynthesis	threonate	400	0.9373	0.1808	2.16e-07	0.000196188777781918
ANAGLYCOLYSIS-PWY: glycolysis III (from glucose)	cysteine s-sulfate	770	-0.6171	0.1191	2.19e-07	0.000198045003481456
PWY0-1297: superpathway of purine deoxyribonucleosides degradation	ergothioneine	859	-0.5364	0.1035	2.2e-07	0.000198084321528603
PWY-6387: UDP-<i>N</i>-acetylmuramoyl-pentapeptide biosynthesis I (<i>meso</i>-diaminopimelate containing)	phenylacetate	799	-0.7436	0.1435	2.21e-07	0.000198123299159758
PWY-6608: guanosine nucleotides degradation III	1,5-anhydroglucitol (1,5-AG)	851	-0.9159	0.1769	2.23e-07	0.000198200250706244
PWY-6892: thiazole biosynthesis I (facultative anaerobic bacteria)	1,5-anhydroglucitol (1,5-AG)	840	-0.8854	0.1710	2.23e-07	0.000198200250706244
GALACTUROCAT-PWY: D-galacturonate degradation I	deoxycholate	845	-0.6818	0.1318	2.3e-07	0.000203548185875352
PWY-7315: dTDP-<i>N</i>-acetylthomosamine biosynthesis	tyramine O-sulfate	425	0.6128	0.1185	2.35e-07	0.000207088154325358
PWY-3841: folate transformations II	threonate	858	-0.6523	0.1263	2.42e-07	0.000211438745802782
NAGLIPASYN-PWY: lipid IV<sub>A</sub> biosynthesis	1,5-anhydroglucitol (1,5-AG)	818	-0.8907	0.1725	2.43e-07	0.000211438745802782
PWY-5705: allantoin degradation to glyoxylate III	phenylacetylglutamine	612	0.7661	0.1484	2.43e-07	0.000211438745802782
PWY-6891: thiazole biosynthesis II (aerobic bacteria)	1,5-anhydroglucitol (1,5-AG)	636	-0.9932	0.1925	2.47e-07	0.000214019975390642
PWY0-1261: anhydromuropeptides recycling I	tyramine O-sulfate	520	0.5696	0.1105	2.53e-07	0.000218305429351315
PWY-7219: adenosine ribonucleotides <i>de novo</i> biosynthesis	p-cresol-glucuronide*	819	-0.3754	0.0729	2.62e-07	0.000225133180220929
PWY-5083: NAD/NADH phosphorylation and dephosphorylation	1,5-anhydroglucitol (1,5-AG)	783	-0.8982	0.1745	2.65e-07	0.000225608233167463
PANTO-PWY: phosphopantothenate biosynthesis I	phenylacetate	798	-0.7267	0.1412	2.66e-07	0.000225608233167463
PWY-5897: superpathway of menaquinol-11 biosynthesis	1,5-anhydroglucitol (1,5-AG)	797	-0.8875	0.1725	2.68e-07	0.000225608233167463
PWY-5898: superpathway of menaquinol-12 biosynthesis	1,5-anhydroglucitol (1,5-AG)	797	-0.8875	0.1725	2.68e-07	0.000225608233167463
PWY-5899: superpathway of menaquinol-13 biosynthesis	1,5-anhydroglucitol (1,5-AG)	797	-0.8875	0.1725	2.68e-07	0.000225608233167463
TRNA-CHARGING-PWY: tRNA charging	glutarate (pentanedioate)	850	-0.817	0.1590	2.76e-07	0.00023130410785534
PWY-6737: starch degradation V	phenylacetate	799	-0.7358	0.1432	2.77e-07	0.00023130410785534
PWY-6305: putrescine biosynthesis IV	sebacate (decanedioate)	827	0.4048	0.0788	2.81e-07	0.000233701893033838
HEMESYN2-PWY: heme <i>b</i> biosynthesis II (anaerobic)	1,5-anhydroglucitol (1,5-AG)	849	-0.8583	0.1673	2.87e-07	0.000235736713224123
PWY-6859: <i>all-trans</i>-farnesol biosynthesis	indoleacetate	776	0.9435	0.1838	2.87e-07	0.000235736713224123
GLYCOL-GLYOXDEG-PWY: superpathway of glycol metabolism and degradation	phenylacetylglutamine	658	0.7272	0.1417	2.88e-07	0.000235736713224123
P441-PWY: superpathway of <i>N</i>-acetylneuraminate degradation	glycerophosphorylcholine (GPC)	858	-1.1775	0.2295	2.88e-07	0.000235736713224123
ILEUSYN-PWY: L-isoleucine biosynthesis I (from threonine)	phenylacetate	797	-0.7396	0.1442	2.93e-07	0.000237827802233029
VALSYN-PWY: L-valine biosynthesis	phenylacetate	797	-0.7396	0.1442	2.93e-07	0.000237827802233029
HSERMETANA-PWY: L-methionine biosynthesis III	cinnamoylglycine	832	0.4107	0.0801	2.94e-07	0.000237827802233029
PWY-5686: UMP biosynthesis I	tyramine O-sulfate	519	-0.5659	0.1104	2.97e-07	0.000239319773675608
PWY-922: mevalonate pathway I	1-methylimidazoleacetate	670	1.225	0.2392	3.02e-07	0.000242269153515767
ENTBACSYN-PWY: enterobactin biosynthesis	phenylacetylglutamine	573	0.7603	0.1485	3.03e-07	0.000242269153515767
ARGININE-SYN4-PWY: L-ornithine biosynthesis II	cystine	852	-0.4688	0.0916	3.08e-07	0.000245173332132321
ANAGLYCOLYSIS-PWY: glycolysis III (from glucose)	methyl indole-3-acetate	733	-0.9717	0.1899	3.09e-07	0.000245173332132321
PWY-7663: gondoate biosynthesis (anaerobic)	p-cresol sulfate	859	-0.5262	0.1029	3.14e-07	0.000248189620069322
PWY-6386: UDP-<i>N</i>-acetylmuramoyl-pentapeptide biosynthesis II (lysine-containing)	methyl indole-3-acetate	732	-0.9873	0.1932	3.21e-07	0.000252757785317262
GLUTORN-PWY: L-ornithine biosynthesis I	ergothioneine	859	-0.5266	0.1031	3.24e-07	0.000253976038323552
PWY-6151: <i>S</i>-adenosyl-L-methionine cycle I	3-indoxyl sulfate	857	-0.7832	0.1533	3.25e-07	0.000253976038323552
METHANOGENESIS-PWY: methanogenesis from H<SUB>2</SUB> and CO<SUB>2</SUB>	threonate	393	0.9286	0.1819	3.3e-07	0.000256913875666798
ECASYN-PWY: enterobacterial common antigen biosynthesis	tyramine O-sulfate	348	0.6709	0.1316	3.41e-07	0.000264483373127143
PWY-6387: UDP-<i>N</i>-acetylmuramoyl-pentapeptide biosynthesis I (<i>meso</i>-diaminopimelate containing)	methyl indole-3-acetate	733	-0.9821	0.1928	3.51e-07	0.000270985242834669
PWY-7328: superpathway of UDP-glucose-derived O-antigen building blocks biosynthesis	1,5-anhydroglucitol (1,5-AG)	771	-0.9359	0.1837	3.52e-07	0.000270985242834669
HSERMETANA-PWY: L-methionine biosynthesis III	p-cresol sulfate	855	0.5241	0.1029	3.55e-07	0.000272282573279638
PWY-6703: preQ<sub>0</sub> biosynthesis	methyl indole-3-acetate	733	-0.9759	0.1917	3.57e-07	0.000272806166399088
PEPTIDOGLYCANSYN-PWY: peptidoglycan biosynthesis I (<I>meso</I>-diaminopimelate containing)	methyl indole-3-acetate	733	-0.977	0.1920	3.59e-07	0.000273083280429044
PWY-6387: UDP-<i>N</i>-acetylmuramoyl-pentapeptide biosynthesis I (<i>meso</i>-diaminopimelate containing)	tyramine O-sulfate	521	-0.5656	0.1111	3.6e-07	0.000273083280429044
PWY-5667: CDP-diacylglycerol biosynthesis I	methyl indole-3-acetate	733	-0.9702	0.1908	3.68e-07	0.000278132995590262
PWY0-1319: CDP-diacylglycerol biosynthesis II	methyl indole-3-acetate	733	-0.9696	0.1909	3.77e-07	0.000283899033384218
PWY-7187: pyrimidine deoxyribonucleotides <i>de novo</i> biosynthesis II	1,5-anhydroglucitol (1,5-AG)	858	0.8742	0.1722	3.82e-07	0.000286334884861416
NAD-BIOSYNTHESIS-II: NAD salvage pathway III (to nicotinamide riboside)	indoleacetate	852	0.8922	0.1757	3.83e-07	0.000286334884861416
PWY-6282: palmitoleate biosynthesis I (from (5Z)-dodec-5-enoate)	tyramine O-sulfate	510	0.5575	0.1098	3.86e-07	0.000287539667516504
PWY-7664: oleate biosynthesis IV (anaerobic)	tyramine O-sulfate	510	0.5555	0.1095	3.88e-07	0.000287704614402015
PWY-4702: phytate degradation I	phenylacetylglutamine	824	0.6577	0.1296	3.89e-07	0.000287704614402015
ARGSYNBSUB-PWY: L-arginine biosynthesis II (acetyl cycle)	ergothioneine	858	-0.5256	0.1036	3.95e-07	0.000291102565688671
PWY-2942: L-lysine biosynthesis III	phenylacetylglutamine	854	-0.6508	0.1284	3.97e-07	0.000291538997401302
PWY-5686: UMP biosynthesis I	5-hydroxyindoleacetate	776	-1.0904	0.2156	4.24e-07	0.00031026635135672
PWY-6282: palmitoleate biosynthesis I (from (5Z)-dodec-5-enoate)	1,5-anhydroglucitol (1,5-AG)	841	-0.8972	0.1775	4.29e-07	0.000312819782414009
FASYN-INITIAL-PWY: superpathway of fatty acid biosynthesis initiation (E. coli)	tyramine O-sulfate	510	0.5558	0.1100	4.36e-07	0.000316808544862653
PWY-5173: superpathway of acetyl-CoA biosynthesis	phenylacetylglutamine	747	0.6627	0.1312	4.39e-07	0.000317059105242962
PWY-7371: 1,4-dihydroxy-6-naphthoate biosynthesis II	tartronate (hydroxymalonate)	620	0.6028	0.1194	4.4e-07	0.000317059105242962
FUC-RHAMCAT-PWY: superpathway of fucose and rhamnose degradation	1,5-anhydroglucitol (1,5-AG)	805	-0.8817	0.1746	4.43e-07	0.000317059105242962
TCA: TCA cycle I (prokaryotic)	phenylacetylglutamine	859	0.6299	0.1247	4.43e-07	0.000317059105242962
PWY-5973: <i>cis</i>-vaccenate biosynthesis	p-cresol-glucuronide*	819	-0.3669	0.0727	4.44e-07	0.000317059105242962
PWY-5840: superpathway of menaquinol-7 biosynthesis	1,5-anhydroglucitol (1,5-AG)	787	-0.8815	0.1747	4.53e-07	0.000321979527615454
PWY-5686: UMP biosynthesis I	methyl indole-3-acetate	730	-0.9703	0.1923	4.54e-07	0.000321979527615454
PWY-6969: TCA cycle V (2-oxoglutarate:ferredoxin oxidoreductase)	phenylacetylglutamine	859	0.6282	0.1246	4.61e-07	0.000325828119945359
PWY-6703: preQ<sub>0</sub> biosynthesis	phenylacetylglutamine	859	-0.6377	0.1266	4.72e-07	0.000332468057284249
FAO-PWY: fatty acid &beta;-oxidation I	phenylacetylglutamine	842	0.6416	0.1275	4.86e-07	0.000340963324798317
PWY-5384: sucrose degradation IV (sucrose phosphorylase)	1,5-anhydroglucitol (1,5-AG)	824	-0.8788	0.1747	4.88e-07	0.000340963324798317
PWY-6151: <i>S</i>-adenosyl-L-methionine cycle I	5-hydroxyindoleacetate	777	-1.0755	0.2138	4.89e-07	0.000340963324798317
GLYCOGENSYNTH-PWY: glycogen biosynthesis I (from ADP-D-Glucose)	p-cresol-glucuronide*	816	-0.3705	0.0737	4.94e-07	0.000343293786029285
PWY-6386: UDP-<i>N</i>-acetylmuramoyl-pentapeptide biosynthesis II (lysine-containing)	tyramine O-sulfate	520	-0.5586	0.1112	5.05e-07	0.000349764274027779
KDO-NAGLIPASYN-PWY: superpathway of (Kdo)<SUB>2</SUB>-lipid A biosynthesis	tyramine O-sulfate	377	0.631	0.1256	5.07e-07	0.000349978980809855
PWY-5030: L-histidine degradation III	threonate	857	-0.6279	0.1252	5.32e-07	0.000366016272761098
PWY-7111: pyruvate fermentation to isobutanol (engineered)	tyramine O-sulfate	520	-0.5421	0.1082	5.42e-07	0.000371661522001139
FASYN-ELONG-PWY: fatty acid elongation -- saturated	tyramine O-sulfate	510	0.5465	0.1091	5.48e-07	0.000374535671849163
PWY-6471: peptidoglycan biosynthesis IV (Enterococcus faecium)	methyl indole-3-acetate	620	1.0309	0.2059	5.52e-07	0.000376028490748677
PWY-5104: L-isoleucine biosynthesis IV	3-phenylpropionate (hydrocinnamate)	830	0.4936	0.0986	5.57e-07	0.000378190498226966
PWY-6305: putrescine biosynthesis IV	imidazole propionate	725	-0.5747	0.1149	5.67e-07	0.000382575194191977
PEPTIDOGLYCANSYN-PWY: peptidoglycan biosynthesis I (<I>meso</I>-diaminopimelate containing)	tyramine O-sulfate	521	-0.5542	0.1108	5.69e-07	0.000382575194191977
PWY-7286: 7-(3-amino-3-carboxypropyl)-wyosine biosynthesis	threonate	443	0.8547	0.1709	5.69e-07	0.000382575194191977
PWY-7664: oleate biosynthesis IV (anaerobic)	1,5-anhydroglucitol (1,5-AG)	841	-0.8864	0.1773	5.77e-07	0.000386698592381009
PWYG-321: mycolate biosynthesis	tyramine O-sulfate	510	0.5479	0.1096	5.83e-07	0.000389459335392528
PWY-7221: guanosine ribonucleotides <i>de novo</i> biosynthesis	phenylacetate	798	-0.7205	0.1443	5.99e-07	0.000398861107526976
PWY-6386: UDP-<i>N</i>-acetylmuramoyl-pentapeptide biosynthesis II (lysine-containing)	phenylacetate	798	-0.7212	0.1446	6.06e-07	0.000401645496764787
1CMET2-PWY: <i>N</i><sup>10</sup>-formyl-tetrahydrofolate biosynthesis	phenylacetylglutamine	858	-0.6301	0.1263	6.09e-07	0.000401645496764787
PWY-561: superpathway of glyoxylate cycle and fatty acid degradation	phenylacetylglutamine	689	0.7026	0.1409	6.09e-07	0.000401645496764787
PWY-2723: trehalose degradation V	tyramine O-sulfate	395	0.6167	0.1237	6.24e-07	0.000410231772377852
PWY-5173: superpathway of acetyl-CoA biosynthesis	3-indoxyl sulfate	747	0.7882	0.1582	6.32e-07	0.000413523033715936
PWY-7198: pyrimidine deoxyribonucleotides <i>de novo</i> biosynthesis IV	1-(1-enyl-stearoyl)-2-arachidonoyl-GPE (P-18:0/20:4)*	749	-1.1606	0.2330	6.33e-07	0.000413523033715936
BIOTIN-BIOSYNTHESIS-PWY: biotin biosynthesis I	1,5-anhydroglucitol (1,5-AG)	841	-0.8821	0.1772	6.38e-07	0.000415478749872888
PWY-841: superpathway of purine nucleotides <i>de novo</i> biosynthesis I	3-phenylpropionate (hydrocinnamate)	830	0.4794	0.0963	6.45e-07	0.000418720562820865
PWY-6803: phosphatidylcholine acyl editing	tyramine O-sulfate	428	0.5958	0.1198	6.53e-07	0.000422589264920184
PWY-7221: guanosine ribonucleotides <i>de novo</i> biosynthesis	tyramine O-sulfate	520	-0.5593	0.1125	6.67e-07	0.000430304669579483
FASYN-INITIAL-PWY: superpathway of fatty acid biosynthesis initiation (E. coli)	1,5-anhydroglucitol (1,5-AG)	841	-0.883	0.1778	6.82e-07	0.000438615283384765
PWY-6703: preQ<sub>0</sub> biosynthesis	glycerate	858	1.189	0.2396	6.93e-07	0.000444309879094344
PWY-6703: preQ<sub>0</sub> biosynthesis	cystine	852	-0.4489	0.0905	7.05e-07	0.000450608483948696
PWY-6163: chorismate biosynthesis from 3-dehydroquinate	phenylacetate	799	-0.7063	0.1424	7.1e-07	0.000452407967910782
PWY-5705: allantoin degradation to glyoxylate III	tyramine O-sulfate	382	0.6482	0.1309	7.32e-07	0.000464995487626264
HOMOSER-METSYN-PWY: L-methionine biosynthesis I	tartronate (hydroxymalonate)	858	-0.496	0.1002	7.45e-07	0.000471806345481321
PWY-6387: UDP-<i>N</i>-acetylmuramoyl-pentapeptide biosynthesis I (<i>meso</i>-diaminopimelate containing)	3-indoxyl sulfate	859	-0.7571	0.1531	7.63e-07	0.000481732505336123
COBALSYN-PWY: superpathway of adenosylcobalamin salvage from cobinamide I	p-cresol-glucuronide*	814	-0.3589	0.0726	7.66e-07	0.000482156614629861
GLUCOSE1PMETAB-PWY: glucose and glucose-1-phosphate degradation	tyramine O-sulfate	470	0.5676	0.1149	7.88e-07	0.000494501410934492
PWY-6737: starch degradation V	tyramine O-sulfate	521	-0.5286	0.1071	8.08e-07	0.000505520328383352
PYRIDNUCSYN-PWY: NAD <i>de novo</i> biosynthesis I (from aspartate)	p-cresol sulfate	858	0.5089	0.1032	8.13e-07	0.000507116474296736
PWY-7254: TCA cycle VII (acetate-producers)	3-indoxyl sulfate	738	0.7836	0.1589	8.19e-07	0.000509324920097503
PWY-5367: petroselinate biosynthesis	phenylacetylglutamine	822	-0.6341	0.1288	8.47e-07	0.000525160678783169
UBISYN-PWY: superpathway of ubiquinol-8 biosynthesis (prokaryotic)	phenylacetylglutamine	591	0.7354	0.1494	8.6e-07	0.000531629291700919
PWY-6628: superpathway of L-phenylalanine biosynthesis	phenylacetylglutamine	834	0.6223	0.1265	8.71e-07	0.000535741331396281
PWY-6519: 8-amino-7-oxononanoate biosynthesis I	tyramine O-sulfate	510	0.5363	0.1090	8.73e-07	0.000535741331396281
PWY-3841: folate transformations II	phenylacetylglutamine	859	-0.6202	0.1261	8.77e-07	0.000535741331396281
PWY-6823: molybdenum cofactor biosynthesis	1,5-anhydroglucitol (1,5-AG)	538	-1.0192	0.2073	8.77e-07	0.000535741331396281
PWY-5097: L-lysine biosynthesis VI	phenylacetate	795	-0.7069	0.1438	8.85e-07	0.00053903828405277
PYRIDOXSYN-PWY: pyridoxal 5'-phosphate biosynthesis I	tartronate (hydroxymalonate)	859	0.4992	0.1016	9e-07	0.000546566976225286
PWYG-321: mycolate biosynthesis	1,5-anhydroglucitol (1,5-AG)	841	-0.8718	0.1776	9.14e-07	0.000553446120039115
FAO-PWY: fatty acid &beta;-oxidation I	indoleacetate	842	0.8658	0.1764	9.19e-07	0.000554851352259487
NAD-BIOSYNTHESIS-II: NAD salvage pathway III (to nicotinamide riboside)	tyramine O-sulfate	521	0.5451	0.1111	9.28e-07	0.000558419791865778
1CMET2-PWY: <i>N</i><sup>10</sup>-formyl-tetrahydrofolate biosynthesis	tartronate (hydroxymalonate)	858	0.4967	0.1012	9.32e-07	0.000558419791865778
KETOGLUCONMET-PWY: ketogluconate metabolism	phenylacetate	624	0.7874	0.1605	9.33e-07	0.000558419791865778
PWY-5695: inosine 5'-phosphate degradation	cys-gly, oxidized	829	-0.522	0.1065	9.6e-07	0.000572924000439031
NAGLIPASYN-PWY: lipid IV<sub>A</sub> biosynthesis	tyramine O-sulfate	505	0.5463	0.1115	9.69e-07	0.00057663339523354
PWY-7283: wybutosine biosynthesis	1-arachidonoyl-GPI (20:4)*	82	-1.3829	0.2826	9.91e-07	0.000586946997402158
PWY-922: mevalonate pathway I	ergothioneine	670	-0.5588	0.1142	9.92e-07	0.000586946997402158
TCA-GLYOX-BYPASS: superpathway of glyoxylate bypass and TCA	tyramine O-sulfate	454	0.5633	0.1153	1.03e-06	0.000607694583917718
PWY-5973: <i>cis</i>-vaccenate biosynthesis	tartronate (hydroxymalonate)	859	0.4913	0.1007	1.06e-06	0.000623617737457045
RHAMCAT-PWY: L-rhamnose degradation I	3-phenylpropionate (hydrocinnamate)	830	-0.477	0.0979	1.1e-06	0.00064531719478157
HEMESYN2-PWY: heme <i>b</i> biosynthesis II (anaerobic)	tyramine O-sulfate	513	0.5397	0.1110	1.16e-06	0.000678593952026597
PWY-5097: L-lysine biosynthesis VI	tyramine O-sulfate	518	-0.5571	0.1146	1.18e-06	0.000688349358039219
PWY0-1261: anhydromuropeptides recycling I	1,5-anhydroglucitol (1,5-AG)	855	-0.8278	0.1705	1.2e-06	0.000698049958400084
PWY-6386: UDP-<i>N</i>-acetylmuramoyl-pentapeptide biosynthesis II (lysine-containing)	3-indoxyl sulfate	858	-0.7486	0.1542	1.21e-06	0.000701895425024323
PWY-7219: adenosine ribonucleotides <i>de novo</i> biosynthesis	1,5-anhydroglucitol (1,5-AG)	858	0.842	0.1737	1.24e-06	0.000717288579227498
PWY-6167: flavin biosynthesis II (archaea)	threonate	367	0.9038	0.1865	1.25e-06	0.000721059033166289
3-HYDROXYPHENYLACETATE-DEGRADATION-PWY: 4-hydroxyphenylacetate degradation	tyramine O-sulfate	117	1.0777	0.2224	1.26e-06	0.000722800760249173
PWY-6151: <i>S</i>-adenosyl-L-methionine cycle I	5-hydroxyhexanoate	739	-0.7472	0.1542	1.26e-06	0.000722800760249173
PWY-5705: allantoin degradation to glyoxylate III	1,5-anhydroglucitol (1,5-AG)	612	-0.9697	0.2002	1.27e-06	0.000724523294747121
PWY0-1296: purine ribonucleosides degradation	cys-gly, oxidized	829	0.5	0.1032	1.27e-06	0.000724523294747121
PWY-6628: superpathway of L-phenylalanine biosynthesis	ergothioneine	834	-0.507	0.1048	1.31e-06	0.000745289786170932
PWY-2942: L-lysine biosynthesis III	methyl indole-3-acetate	729	-0.9513	0.1967	1.32e-06	0.00074687531068162
PWY-7196: superpathway of pyrimidine ribonucleosides salvage	p-cresol-glucuronide*	817	-0.3548	0.0734	1.32e-06	0.00074687531068162
PWY-5973: <i>cis</i>-vaccenate biosynthesis	5-hydroxyhexanoate	741	-0.757	0.1567	1.35e-06	0.000759698392226178
PWY-5973: <i>cis</i>-vaccenate biosynthesis	methyl indole-3-acetate	733	-0.9359	0.1937	1.35e-06	0.000759698392226178
POLYISOPRENSYN-PWY: polyisoprenoid biosynthesis (<i>E. coli</i>)	phenylacetate	690	0.7365	0.1525	1.37e-06	0.000768863879202549
PANTO-PWY: phosphopantothenate biosynthesis I	threonate	857	-0.6106	0.1265	1.38e-06	0.000772382845862147
PWY-5083: NAD/NADH phosphorylation and dephosphorylation	phenylacetylglutamine	784	0.63	0.1305	1.39e-06	0.000775882842351072
FASYN-ELONG-PWY: fatty acid elongation -- saturated	1,5-anhydroglucitol (1,5-AG)	841	-0.8559	0.1774	1.41e-06	0.000784930907523535
1CMET2-PWY: <i>N</i><sup>10</sup>-formyl-tetrahydrofolate biosynthesis	sebacate (decanedioate)	831	-0.3809	0.0791	1.46e-06	0.000808418998168511
PWY0-1061: superpathway of L-alanine biosynthesis	1,5-anhydroglucitol (1,5-AG)	853	-0.8187	0.1700	1.46e-06	0.000808418998168511
ARGININE-SYN4-PWY: L-ornithine biosynthesis II	indoleacetate	859	-0.8402	0.1747	1.51e-06	0.000833874968083442
PWY-5667: CDP-diacylglycerol biosynthesis I	5-hydroxyindoleacetate	777	-1.0251	0.2132	1.53e-06	0.000841466379052907
ILEUSYN-PWY: L-isoleucine biosynthesis I (from threonine)	p-cresol-glucuronide*	817	-0.355	0.0739	1.54e-06	0.000841466379052907
PWY0-1319: CDP-diacylglycerol biosynthesis II	5-hydroxyindoleacetate	777	-1.0247	0.2132	1.54e-06	0.000841466379052907
VALSYN-PWY: L-valine biosynthesis	p-cresol-glucuronide*	817	-0.355	0.0739	1.54e-06	0.000841466379052907
NAD-BIOSYNTHESIS-II: NAD salvage pathway III (to nicotinamide riboside)	methyl indole-3-acetate	726	0.8996	0.1872	1.55e-06	0.000844701682116592
COBALSYN-PWY: superpathway of adenosylcobalamin salvage from cobinamide I	p-cresol sulfate	854	-0.4872	0.1015	1.58e-06	0.000854306224109833
GLUCOSE1PMETAB-PWY: glucose and glucose-1-phosphate degradation	phenylacetate	711	0.7239	0.1508	1.58e-06	0.000854306224109833
PWY0-41: allantoin degradation IV (anaerobic)	phenylacetylglutamine	497	0.7786	0.1622	1.58e-06	0.000854306224109833
PEPTIDOGLYCANSYN-PWY: peptidoglycan biosynthesis I (<I>meso</I>-diaminopimelate containing)	3-indoxyl sulfate	859	-0.7343	0.1530	1.6e-06	0.000861529530914281
HISDEG-PWY: L-histidine degradation I	cystine	852	-0.429	0.0894	1.61e-06	0.000861529530914281
PWY-5121: superpathway of geranylgeranyl diphosphate biosynthesis II (via MEP)	indoleacetate	856	0.8457	0.1763	1.61e-06	0.000861529530914281
PYRIDOXSYN-PWY: pyridoxal 5'-phosphate biosynthesis I	sebacate (decanedioate)	832	-0.3834	0.0799	1.61e-06	0.000861529530914281
PWY-5097: L-lysine biosynthesis VI	methyl indole-3-acetate	729	-0.9416	0.1963	1.62e-06	0.000862423676110746
PWY-5838: superpathway of menaquinol-8 biosynthesis I	phenylacetylglutamine	659	0.6861	0.1431	1.62e-06	0.000862423676110746
PWY-7221: guanosine ribonucleotides <i>de novo</i> biosynthesis	3-indoxyl sulfate	857	-0.7404	0.1545	1.64e-06	0.000870832238701506
1CMET2-PWY: <i>N</i><sup>10</sup>-formyl-tetrahydrofolate biosynthesis	threonate	857	-0.6099	0.1273	1.65e-06	0.000873901418508545
FUCCAT-PWY: fucose degradation	indoleacetate	857	0.8501	0.1775	1.66e-06	0.00087472350173052
PWY-5861: superpathway of demethylmenaquinol-8 biosynthesis I	phenylacetylglutamine	659	0.6851	0.1430	1.66e-06	0.00087472350173052
PWY-6703: preQ<sub>0</sub> biosynthesis	glycylphenylalanine	816	0.5584	0.1166	1.68e-06	0.000883015480372086
FAO-PWY: fatty acid &beta;-oxidation I	5-hydroxyhexanoate	725	0.7579	0.1584	1.71e-06	0.000896508212395854
ARGININE-SYN4-PWY: L-ornithine biosynthesis II	threonate	858	-0.6188	0.1294	1.72e-06	0.000897208124533038
PWY-724: superpathway of L-lysine, L-threonine and L-methionine biosynthesis II	phenylacetylglutamine	858	-0.6094	0.1274	1.72e-06	0.000897208124533038
PWY-6901: superpathway of glucose and xylose degradation	phenylacetylglutamine	859	0.595	0.1245	1.75e-06	0.000910563492636625
PWY-7663: gondoate biosynthesis (anaerobic)	tartronate (hydroxymalonate)	859	0.4909	0.1027	1.76e-06	0.000913471557926392
PEPTIDOGLYCANSYN-PWY: peptidoglycan biosynthesis I (<I>meso</I>-diaminopimelate containing)	phenylacetate	799	-0.6859	0.1435	1.77e-06	0.00091636508288971
PWY-7221: guanosine ribonucleotides <i>de novo</i> biosynthesis	1,5-anhydroglucitol (1,5-AG)	856	0.832	0.1742	1.78e-06	0.000919244176307076
PWY-6629: superpathway of L-tryptophan biosynthesis	phenylacetylglutamine	579	0.7276	0.1524	1.8e-06	0.000927260392501604
GLYCOLYSIS-TCA-GLYOX-BYPASS: superpathway of glycolysis, pyruvate dehydrogenase, TCA, and glyoxylate bypass	1,5-anhydroglucitol (1,5-AG)	738	-0.8481	0.1777	1.83e-06	0.00094037548986453
PWY0-1241: ADP-L-<i>glycero</i>-&beta;-D-<i>manno</i>-heptose biosynthesis	tyramine O-sulfate	474	0.575	0.1206	1.86e-06	0.000953425661002887
ARO-PWY: chorismate biosynthesis I	phenylacetate	799	-0.6773	0.1424	1.96e-06	0.00100220440117951
GALACT-GLUCUROCAT-PWY: superpathway of hexuronide and hexuronate degradation	p-cresol-glucuronide*	818	-0.348	0.0732	1.99e-06	0.00101254404694708
PWY-6628: superpathway of L-phenylalanine biosynthesis	tyramine O-sulfate	511	0.514	0.1081	1.99e-06	0.00101254404694708
PWY-6531: mannitol cycle	indoleacetate	774	-0.8794	0.1850	2e-06	0.00101513801139881
NAD-BIOSYNTHESIS-II: NAD salvage pathway III (to nicotinamide riboside)	ergothioneine	852	-0.4961	0.1044	2.02e-06	0.00102028797984689
PWY-7221: guanosine ribonucleotides <i>de novo</i> biosynthesis	5-hydroxyindoleacetate	777	-1.0308	0.2169	2.02e-06	0.00102028797984689
GLYCOLYSIS-TCA-GLYOX-BYPASS: superpathway of glycolysis, pyruvate dehydrogenase, TCA, and glyoxylate bypass	tyramine O-sulfate	454	0.5531	0.1164	2.03e-06	0.00102284416856564
GALACTUROCAT-PWY: D-galacturonate degradation I	p-cresol sulfate	856	-0.4839	0.1019	2.05e-06	0.00103041436011404
KDO-NAGLIPASYN-PWY: superpathway of (Kdo)<SUB>2</SUB>-lipid A biosynthesis	phenylacetylglutamine	596	0.704	0.1484	2.11e-06	0.00105800485623851
1CMET2-PWY: <i>N</i><sup>10</sup>-formyl-tetrahydrofolate biosynthesis	3-phenylpropionate (hydrocinnamate)	830	-0.4622	0.0975	2.13e-06	0.00106545354761597
REDCITCYC: TCA cycle VIII (Helicobacter)	phenylacetylglutamine	810	0.6108	0.1291	2.21e-06	0.00110280679773263
PWY-6700: queuosine biosynthesis	ergothioneine	857	0.5014	0.1060	2.22e-06	0.00110513390048629
PWY-7283: wybutosine biosynthesis	2-oleoyl-GPC (18:1)*	82	-1.4756	0.3120	2.25e-06	0.00110870309037397
PWY-5104: L-isoleucine biosynthesis IV	5alpha-androstan-3beta,17alpha-diol disulfate	406	0.5186	0.1097	2.26e-06	0.00110870309037397
PWY-5675: nitrate reduction V (assimilatory)	2-palmitoleoyl-GPC (16:1)*	139	2.0162	0.4264	2.26e-06	0.00110870309037397
PWY-5855: ubiquinol-7 biosynthesis (prokaryotic)	phenylacetylglutamine	666	0.6716	0.1421	2.27e-06	0.00110870309037397
PWY-5856: ubiquinol-9 biosynthesis (prokaryotic)	phenylacetylglutamine	666	0.6716	0.1421	2.27e-06	0.00110870309037397
PWY-5857: ubiquinol-10 biosynthesis (prokaryotic)	phenylacetylglutamine	666	0.6716	0.1421	2.27e-06	0.00110870309037397
PWY-6708: ubiquinol-8 biosynthesis (prokaryotic)	phenylacetylglutamine	666	0.6716	0.1421	2.27e-06	0.00110870309037397
PWY-7242: D-fructuronate degradation	p-cresol sulfate	858	-0.4779	0.1011	2.27e-06	0.00110870309037397
PWY-5973: <i>cis</i>-vaccenate biosynthesis	threonate	858	-0.5974	0.1264	2.29e-06	0.00111583970212958
PWY-6353: purine nucleotides degradation II (aerobic)	tyramine O-sulfate	521	0.5119	0.1085	2.36e-06	0.00114456216442118
PWY-7254: TCA cycle VII (acetate-producers)	1,5-anhydroglucitol (1,5-AG)	738	-0.8319	0.1763	2.36e-06	0.00114456216442118
PWY-6700: queuosine biosynthesis	sebacate (decanedioate)	830	-0.3735	0.0792	2.37e-06	0.00114672646203528
KETOGLUCONMET-PWY: ketogluconate metabolism	p-cresol-glucuronide*	644	0.3855	0.0819	2.49e-06	0.0012019801964339
PWY-6123: inosine-5'-phosphate biosynthesis I	phenylacetate	798	-0.6606	0.1405	2.58e-06	0.00124252892595215
PWY-561: superpathway of glyoxylate cycle and fatty acid degradation	1,5-anhydroglucitol (1,5-AG)	689	-0.8691	0.1849	2.59e-06	0.00124445085777883
3-HYDROXYPHENYLACETATE-DEGRADATION-PWY: 4-hydroxyphenylacetate degradation	1,5-anhydroglucitol (1,5-AG)	176	-1.679	0.3572	2.6e-06	0.00124636389177299
PWY-7328: superpathway of UDP-glucose-derived O-antigen building blocks biosynthesis	phenylacetylglutamine	771	0.6279	0.1337	2.63e-06	0.00125783336229952
ARGININE-SYN4-PWY: L-ornithine biosynthesis II	methyl indole-3-acetate	733	-0.8996	0.1917	2.69e-06	0.00128356482750049
NONMEVIPP-PWY: methylerythritol phosphate pathway I	3-indoxyl sulfate	857	-0.7238	0.1543	2.74e-06	0.00130441733988846
PWY0-1061: superpathway of L-alanine biosynthesis	1-dihomo-linoleoyl-GPC (20:2)*	854	-1.1582	0.2471	2.77e-06	0.00131567474192945
PWY-5100: pyruvate fermentation to acetate and lactate II	imidazole propionate	729	-0.53	0.1131	2.81e-06	0.00133161948204635
PWY-5913: partial TCA cycle (obligate autotrophs)	1,5-anhydroglucitol (1,5-AG)	819	-0.8191	0.1752	2.93e-06	0.00138531573555548
PANTO-PWY: phosphopantothenate biosynthesis I	tartronate (hydroxymalonate)	858	0.4712	0.1008	2.96e-06	0.00139631192893636
PWY-2723: trehalose degradation V	3-indoxyl sulfate	639	0.813	0.1740	2.97e-06	0.00139784504169617
PWY0-845: superpathway of pyridoxal 5'-phosphate biosynthesis and salvage	tartronate (hydroxymalonate)	859	0.4778	0.1024	3.07e-06	0.00144163409020147
GLYCOLYSIS-TCA-GLYOX-BYPASS: superpathway of glycolysis, pyruvate dehydrogenase, TCA, and glyoxylate bypass	3-indoxyl sulfate	738	0.7558	0.1620	3.1e-06	0.00144914961266052
PWY0-1296: purine ribonucleosides degradation	sebacate (decanedioate)	832	0.3724	0.0798	3.1e-06	0.00144914961266052
PWY-6703: preQ<sub>0</sub> biosynthesis	indoleacetate	859	-0.8202	0.1759	3.12e-06	0.00145471320935487
PANTO-PWY: phosphopantothenate biosynthesis I	tyramine O-sulfate	520	-0.5055	0.1084	3.13e-06	0.00145471320935487
NONOXIPENT-PWY: pentose phosphate pathway (non-oxidative branch)	phenylacetylglutamine	859	-0.5967	0.1280	3.14e-06	0.00145471320935487
PWY-6507: 4-deoxy-L-<i>threo</i>-hex-4-enopyranuronate degradation	p-cresol-glucuronide*	818	-0.3378	0.0725	3.14e-06	0.00145471320935487
PANTO-PWY: phosphopantothenate biosynthesis I	3-phenylpropionate (hydrocinnamate)	830	-0.4532	0.0972	3.15e-06	0.00145608858510017
PWY-5505: L-glutamate and L-glutamine biosynthesis	tyramine O-sulfate	472	0.519	0.1115	3.21e-06	0.00148051887613452
POLYISOPRENSYN-PWY: polyisoprenoid biosynthesis (<i>E. coli</i>)	p-cresol-glucuronide*	711	0.3619	0.0778	3.33e-06	0.00152905444324488
PWY-5850: superpathway of menaquinol-6 biosynthesis I	phenylacetylglutamine	566	0.701	0.1508	3.33e-06	0.00152905444324488
TCA-GLYOX-BYPASS: superpathway of glyoxylate bypass and TCA	3-indoxyl sulfate	738	0.7527	0.1620	3.37e-06	0.00154399796477092
PWY66-409: superpathway of purine nucleotide salvage	tartronate (hydroxymalonate)	858	-0.4629	0.0997	3.41e-06	0.00155887551048448
BIOTIN-BIOSYNTHESIS-PWY: biotin biosynthesis I	tyramine O-sulfate	510	0.4994	0.1076	3.43e-06	0.00156456469016735
COMPLETE-ARO-PWY: superpathway of aromatic amino acid biosynthesis	tyramine O-sulfate	520	-0.4989	0.1076	3.51e-06	0.00159753719050991
PWY-7210: pyrimidine deoxyribonucleotides biosynthesis from CTP	1-(1-enyl-stearoyl)-2-arachidonoyl-GPE (P-18:0/20:4)*	750	-1.072	0.2312	3.54e-06	0.00160765804015739
GLUTORN-PWY: L-ornithine biosynthesis I	1-(1-enyl-palmitoyl)-2-linoleoyl-GPC (P-16:0/18:2)*	859	-1.1414	0.2462	3.56e-06	0.00160968085021457
NONMEVIPP-PWY: methylerythritol phosphate pathway I	indoleacetate	857	-0.8233	0.1776	3.56e-06	0.00160968085021457
PWY-6803: phosphatidylcholine acyl editing	phenylacetylglutamine	689	0.661	0.1426	3.57e-06	0.00161068564475279
PWY-4702: phytate degradation I	p-cresol sulfate	824	0.4833	0.1043	3.6e-06	0.00162068990341585
PANTO-PWY: phosphopantothenate biosynthesis I	p-cresol-glucuronide*	818	-0.34	0.0734	3.63e-06	0.00163065075965521
PWY-7198: pyrimidine deoxyribonucleotides <i>de novo</i> biosynthesis IV	1-(1-enyl-palmitoyl)-2-arachidonoyl-GPE (P-16:0/20:4)*	749	-1.1323	0.2446	3.67e-06	0.00164505092288759
FUC-RHAMCAT-PWY: superpathway of fucose and rhamnose degradation	tyramine O-sulfate	491	0.526	0.1137	3.75e-06	0.00167727986764599
PWY-7323: superpathway of GDP-mannose-derived O-antigen building blocks biosynthesis	sebacate (decanedioate)	815	-0.3615	0.0783	3.94e-06	0.00175846406905584
PWY0-1241: ADP-L-<i>glycero</i>-&beta;-D-<i>manno</i>-heptose biosynthesis	phenylacetylglutamine	761	0.6135	0.1331	4.03e-06	0.0017947640041531
TRNA-CHARGING-PWY: tRNA charging	1,5-anhydroglucitol (1,5-AG)	857	0.8031	0.1743	4.06e-06	0.00180424443468016
GLUTORN-PWY: L-ornithine biosynthesis I	tyramine O-sulfate	521	0.494	0.1072	4.1e-06	0.00181036552821742
PWY-6703: preQ<sub>0</sub> biosynthesis	prolylproline	837	0.4126	0.0896	4.1e-06	0.00181036552821742
PWY-6936: seleno-amino acid biosynthesis (plants)	prolylproline	836	-0.4148	0.0901	4.1e-06	0.00181036552821742
GLYCOGENSYNTH-PWY: glycogen biosynthesis I (from ADP-D-Glucose)	phenylacetate	797	-0.6527	0.1419	4.24e-06	0.00186819951987132
PWY0-1241: ADP-L-<i>glycero</i>-&beta;-D-<i>manno</i>-heptose biosynthesis	1,5-anhydroglucitol (1,5-AG)	760	-0.8251	0.1795	4.31e-06	0.00189501049924054
GLYCOGENSYNTH-PWY: glycogen biosynthesis I (from ADP-D-Glucose)	phenylacetylglutamine	856	-0.5794	0.1261	4.32e-06	0.00189538310738463
TRNA-CHARGING-PWY: tRNA charging	glycoursodeoxycholate	831	-0.349	0.0760	4.34e-06	0.00190013232509948
PWY-3841: folate transformations II	3-phenylpropionate (hydrocinnamate)	831	-0.4485	0.0977	4.39e-06	0.00191796834913148
PWY-5097: L-lysine biosynthesis VI	3-indoxyl sulfate	854	-0.714	0.1556	4.47e-06	0.00194497889177695
PWY-6630: superpathway of L-tyrosine biosynthesis	tyramine O-sulfate	456	0.5258	0.1146	4.48e-06	0.00194497889177695
PWY-6936: seleno-amino acid biosynthesis (plants)	threonate	857	0.5854	0.1276	4.48e-06	0.00194497889177695
PWY-6703: preQ<sub>0</sub> biosynthesis	threonate	858	-0.5859	0.1277	4.5e-06	0.00194957467461111
ENTBACSYN-PWY: enterobactin biosynthesis	3-indoxyl sulfate	573	0.8304	0.1811	4.53e-06	0.001958474611887
PWY-5695: inosine 5'-phosphate degradation	glycerate	858	1.1116	0.2425	4.56e-06	0.0019673374660909
PWY-6703: preQ<sub>0</sub> biosynthesis	5-hydroxyindoleacetate	777	-0.9818	0.2144	4.64e-06	0.00199769030367913
DTDPRHAMSYN-PWY: dTDP-L-rhamnose biosynthesis	p-cresol-glucuronide*	819	-0.3355	0.0733	4.71e-06	0.0020152586918852
PWY-241: C4 photosynthetic carbon assimilation cycle, NADP-ME type	glycolithocholate sulfate*	679	-0.5159	0.1127	4.71e-06	0.0020152586918852
PWY-6507: 4-deoxy-L-<i>threo</i>-hex-4-enopyranuronate degradation	p-cresol sulfate	858	-0.4634	0.1013	4.71e-06	0.0020152586918852
PWY0-1297: superpathway of purine deoxyribonucleosides degradation	1,5-anhydroglucitol (1,5-AG)	858	-0.7843	0.1714	4.76e-06	0.00203245281358496
PWY-2942: L-lysine biosynthesis III	tyramine O-sulfate	518	-0.5311	0.1161	4.78e-06	0.00203679295817945
PWY-3781: aerobic respiration I (cytochrome c)	sebacate (decanedioate)	501	0.4641	0.1015	4.87e-06	0.00207088154325358
PHOSLIPSYN-PWY: superpathway of phospholipid biosynthesis I (bacteria)	1,5-anhydroglucitol (1,5-AG)	852	-0.7935	0.1738	4.97e-06	0.00210907403073162
PWY-7254: TCA cycle VII (acetate-producers)	tyramine O-sulfate	455	0.5132	0.1125	5.04e-06	0.00213414676351591
PWY-5840: superpathway of menaquinol-7 biosynthesis	glutarate (pentanedioate)	780	0.7414	0.1625	5.06e-06	0.00213414676351591
PWY-7242: D-fructuronate degradation	p-cresol-glucuronide*	818	-0.3318	0.0727	5.06e-06	0.00213414676351591
P105-PWY: TCA cycle IV (2-oxoglutarate decarboxylase)	3-indoxyl sulfate	699	0.7579	0.1662	5.1e-06	0.0021466455021531
PWY-5667: CDP-diacylglycerol biosynthesis I	indoleacetate	859	-0.8064	0.1769	5.16e-06	0.00216749467813154
P105-PWY: TCA cycle IV (2-oxoglutarate decarboxylase)	tyramine O-sulfate	431	0.5358	0.1176	5.18e-06	0.00217149117288533
PWY0-1319: CDP-diacylglycerol biosynthesis II	indoleacetate	859	-0.8061	0.1770	5.24e-06	0.0021922059164947
PWY-3841: folate transformations II	sebacate (decanedioate)	832	-0.3579	0.0786	5.32e-06	0.00222118746171554
UDPNAGSYN-PWY: UDP-<i>N</i>-acetyl-D-glucosamine biosynthesis I	allantoin	858	1.0276	0.2258	5.34e-06	0.00222505179898876
HOMOSER-METSYN-PWY: L-methionine biosynthesis I	sebacate (decanedioate)	831	0.3593	0.0790	5.38e-06	0.00223721741018158
PWY-561: superpathway of glyoxylate cycle and fatty acid degradation	3-indoxyl sulfate	689	0.7755	0.1707	5.56e-06	0.00230743514639076
PEPTIDOGLYCANSYN-PWY: peptidoglycan biosynthesis I (<I>meso</I>-diaminopimelate containing)	ergothioneine	859	0.4783	0.1053	5.61e-06	0.00232352909153052
GALACT-GLUCUROCAT-PWY: superpathway of hexuronide and hexuronate degradation	deoxycholate	847	-0.5986	0.1319	5.69e-06	0.00235139936186164
PWY-6936: seleno-amino acid biosynthesis (plants)	glycerate	857	-1.0799	0.2380	5.7e-06	0.00235139936186164
GLUCOSE1PMETAB-PWY: glucose and glucose-1-phosphate degradation	3-indoxyl sulfate	767	0.722	0.1592	5.79e-06	0.00237843820809322
PWY-6892: thiazole biosynthesis I (facultative anaerobic bacteria)	tyramine O-sulfate	513	0.4941	0.1090	5.79e-06	0.00237843820809322
DTDPRHAMSYN-PWY: dTDP-L-rhamnose biosynthesis	1,5-anhydroglucitol (1,5-AG)	858	0.7764	0.1713	5.8e-06	0.00237843820809322
GALACTUROCAT-PWY: D-galacturonate degradation I	p-cresol-glucuronide*	816	-0.3305	0.0729	5.85e-06	0.0023942009936825
PWY-5667: CDP-diacylglycerol biosynthesis I	tyramine O-sulfate	521	-0.4777	0.1055	5.97e-06	0.00243849365152345
PWY-6435: 4-hydroxybenzoate biosynthesis III (plants)	2-palmitoleoyl-GPC (16:1)*	68	1.744	0.3853	5.99e-06	0.00243894838004279
PWY0-1319: CDP-diacylglycerol biosynthesis II	tyramine O-sulfate	521	-0.4776	0.1055	6e-06	0.00243894838004279
CALVIN-PWY: Calvin-Benson-Bassham cycle	glutarate (pentanedioate)	849	-0.7236	0.1599	6.02e-06	0.00243894838004279
PWY-821: superpathway of sulfur amino acid biosynthesis (<i>Saccharomyces cerevisiae</i>)	p-cresol-glucuronide*	797	0.3367	0.0744	6.02e-06	0.00243894838004279
PWY0-845: superpathway of pyridoxal 5'-phosphate biosynthesis and salvage	indoleacetate	859	-0.7903	0.1746	6.03e-06	0.00243894838004279
PWY0-1296: purine ribonucleosides degradation	o-cresol sulfate	548	-0.4139	0.0915	6.09e-06	0.00245841493146478
PWY-5695: inosine 5'-phosphate degradation	gamma-glutamylglycine	859	0.7683	0.1699	6.13e-06	0.00246974783271293
PWY-6385: peptidoglycan biosynthesis III (mycobacteria)	phenylacetylglutamine	859	-0.5745	0.1271	6.15e-06	0.00247299446427369
PWY-6897: thiamine salvage II	p-cresol-glucuronide*	817	-0.3353	0.0742	6.17e-06	0.0024762285119912
PWY-7371: 1,4-dihydroxy-6-naphthoate biosynthesis II	prolylproline	605	0.4768	0.1055	6.22e-06	0.00249146676963971
PPGPPMET-PWY: ppGpp biosynthesis	1,5-anhydroglucitol (1,5-AG)	851	-0.7879	0.1745	6.3e-06	0.00251863971476787
PWY-4041: &gamma;-glutamyl cycle	phenylacetylglutamine	705	0.623	0.1380	6.37e-06	0.00254171780934977
PWY-7198: pyrimidine deoxyribonucleotides <i>de novo</i> biosynthesis IV	1-(1-enyl-stearoyl)-2-docosahexaenoyl-GPE (P-18:0/22:6)*	749	-1.0874	0.2411	6.46e-06	0.00257267207104195
PWY0-845: superpathway of pyridoxal 5'-phosphate biosynthesis and salvage	sebacate (decanedioate)	832	-0.3646	0.0809	6.54e-06	0.00259953268577321
HEMESYN2-PWY: heme <i>b</i> biosynthesis II (anaerobic)	taurolithocholate 3-sulfate	820	-0.3787	0.0840	6.57e-06	0.00260645435616399
PWY-6163: chorismate biosynthesis from 3-dehydroquinate	tyramine O-sulfate	521	-0.4844	0.1075	6.59e-06	0.00260938993691034
PWY-6151: <i>S</i>-adenosyl-L-methionine cycle I	3-hydroxy-2-ethylpropionate	856	-1.1902	0.2642	6.63e-06	0.00261917208518167
ARGSYN-PWY: L-arginine biosynthesis I (via L-ornithine)	1-(1-enyl-palmitoyl)-2-linoleoyl-GPC (P-16:0/18:2)*	859	-1.1192	0.2484	6.64e-06	0.00261917208518167
PWY0-1297: superpathway of purine deoxyribonucleosides degradation	tartronate (hydroxymalonate)	859	-0.4467	0.0992	6.66e-06	0.00262102085265681
GOLPDLCAT-PWY: superpathway of glycerol degradation to 1,3-propanediol	p-cresol-glucuronide*	808	-0.3385	0.0752	6.67e-06	0.00262102085265681
PWY-5384: sucrose degradation IV (sucrose phosphorylase)	cholesterol	825	-1.5803	0.3510	6.73e-06	0.00263958954282133
PANTO-PWY: phosphopantothenate biosynthesis I	5-hydroxyindoleacetate	776	-0.9529	0.2117	6.78e-06	0.00265417332008682
PWY0-1261: anhydromuropeptides recycling I	3-indoxyl sulfate	856	0.6814	0.1514	6.82e-06	0.00266479474056404
PWY-5913: partial TCA cycle (obligate autotrophs)	taurolithocholate 3-sulfate	789	-0.4081	0.0907	6.84e-06	0.002667576225208
PWY-6876: isopropanol biosynthesis (engineered)	guanosine	60	-1.1233	0.2498	6.88e-06	0.00267813252210238
AST-PWY: L-arginine degradation II (AST pathway)	tyramine O-sulfate	370	0.6087	0.1354	6.9e-06	0.00268087854567537
PWY0-1061: superpathway of L-alanine biosynthesis	methyl indole-3-acetate	728	0.8349	0.1858	7e-06	0.00271463872711144
PWY-6628: superpathway of L-phenylalanine biosynthesis	1-(1-enyl-palmitoyl)-GPC (P-16:0)*	830	-1.1293	0.2514	7.05e-06	0.00272891866914724
ARGSYN-PWY: L-arginine biosynthesis I (via L-ornithine)	ergothioneine	859	-0.4688	0.1044	7.1e-06	0.00274314532781724
PANTO-PWY: phosphopantothenate biosynthesis I	5-hydroxyhexanoate	740	-0.7014	0.1562	7.13e-06	0.00274960622037207
AST-PWY: L-arginine degradation II (AST pathway)	phenylacetylglutamine	577	0.6889	0.1535	7.18e-06	0.00276374153913768
PWY-5104: L-isoleucine biosynthesis IV	cinnamoylglycine	835	0.3621	0.0807	7.21e-06	0.00277014024617038
FAO-PWY: fatty acid &beta;-oxidation I	threonate	841	0.5748	0.1281	7.23e-06	0.0027726802884673
HISDEG-PWY: L-histidine degradation I	tartronate (hydroxymalonate)	859	0.4496	0.1003	7.44e-06	0.0028479406066186
PWY-2941: L-lysine biosynthesis II	sebacate (decanedioate)	831	0.358	0.0799	7.51e-06	0.00286943180624251
P108-PWY: pyruvate fermentation to propanoate I	5-hydroxyhexanoate	723	0.721	0.1611	7.65e-06	0.002917540295744
GLCMANNANAUT-PWY: superpathway of <i>N</i>-acetylglucosamine, <i>N</i>-acetylmannosamine and <i>N</i>-acetylneuraminate degradation	p-cresol sulfate	858	-0.4574	0.1023	7.77e-06	0.0029578583807133
POLYISOPRENSYN-PWY: polyisoprenoid biosynthesis (<i>E. coli</i>)	tyramine O-sulfate	464	0.5194	0.1162	7.79e-06	0.00296003068292576
PWY-6628: superpathway of L-phenylalanine biosynthesis	1-methylimidazoleacetate	834	0.985	0.2205	7.9e-06	0.0029963304380409
PWY0-1297: superpathway of purine deoxyribonucleosides degradation	tyramine O-sulfate	521	0.4875	0.1092	7.98e-06	0.00302113980167524
1CMET2-PWY: <i>N</i><sup>10</sup>-formyl-tetrahydrofolate biosynthesis	methyl indole-3-acetate	732	-0.8595	0.1925	8e-06	0.00302318473467676
PWY-6628: superpathway of L-phenylalanine biosynthesis	1-dihomo-linoleoyl-GPC (20:2)*	834	-1.1152	0.2499	8.12e-06	0.00306294319330038
PWY-6151: <i>S</i>-adenosyl-L-methionine cycle I	methyl indole-3-acetate	731	-0.8544	0.1915	8.15e-06	0.00306866992318485
ARGSYNBSUB-PWY: L-arginine biosynthesis II (acetyl cycle)	1-(1-enyl-palmitoyl)-2-linoleoyl-GPC (P-16:0/18:2)*	858	-1.1052	0.2478	8.17e-06	0.00307061746068635
PWY-5173: superpathway of acetyl-CoA biosynthesis	methyl indole-3-acetate	634	0.865	0.1942	8.41e-06	0.00315509307586279
POLYISOPRENSYN-PWY: polyisoprenoid biosynthesis (<i>E. coli</i>)	3-indoxyl sulfate	743	0.7228	0.1624	8.58e-06	0.00321304948302274
PWY-5154: L-arginine biosynthesis III (via <i>N</i>-acetyl-L-citrulline)	5-methylthioadenosine (MTA)	840	1.026	0.2306	8.63e-06	0.00322594002134989
PWY0-845: superpathway of pyridoxal 5'-phosphate biosynthesis and salvage	threonate	858	-0.5701	0.1282	8.65e-06	0.00322759015299883
PWY-7663: gondoate biosynthesis (anaerobic)	5-hydroxyhexanoate	741	-0.688	0.1547	8.73e-06	0.00324946224201729
PWY4LZ-257: superpathway of fermentation (<i>Chlamydomonas reinhardtii</i>)	glycerophosphorylcholine (GPC)	854	-1.0036	0.2257	8.74e-06	0.00324946224201729
PWY-7315: dTDP-<i>N</i>-acetylthomosamine biosynthesis	3-indoxyl sulfate	679	0.7493	0.1687	8.94e-06	0.0033178639779009
METHGLYUT-PWY: superpathway of methylglyoxal degradation	3-indoxyl sulfate	668	0.7469	0.1682	8.99e-06	0.00333045171267437
PWY-6507: 4-deoxy-L-<i>threo</i>-hex-4-enopyranuronate degradation	deoxycholate	847	-0.579	0.1305	9.09e-06	0.0033605764545325
PWY-7663: gondoate biosynthesis (anaerobic)	cystine	852	-0.4053	0.0913	9.11e-06	0.0033605764545325
PWY-7003: glycerol degradation to butanol	gamma-glutamylglycine	851	-0.7444	0.1678	9.12e-06	0.0033605764545325
PWY-6703: preQ<sub>0</sub> biosynthesis	tyramine O-sulfate	521	-0.4892	0.1103	9.18e-06	0.00337667718775628
ARG+POLYAMINE-SYN: superpathway of arginine and polyamine biosynthesis	taurolithocholate 3-sulfate	824	-0.3842	0.0866	9.22e-06	0.00338537727460958
PWY-7198: pyrimidine deoxyribonucleotides <i>de novo</i> biosynthesis IV	1-(1-enyl-stearoyl)-2-oleoyl-GPE (P-18:0/18:1)	741	-0.965	0.2177	9.31e-06	0.00341237295003378
PYRIDOXSYN-PWY: pyridoxal 5'-phosphate biosynthesis I	gamma-glutamylglycine	859	0.7328	0.1655	9.5e-06	0.00347586124751043
PWY-6386: UDP-<i>N</i>-acetylmuramoyl-pentapeptide biosynthesis II (lysine-containing)	ergothioneine	858	0.468	0.1057	9.57e-06	0.00349529741956557
PWY0-1533: methylphosphonate degradation I	3-indoxyl sulfate	579	0.7942	0.1794	9.61e-06	0.0035037273997653
PWY-5100: pyruvate fermentation to acetate and lactate II	threonate	858	0.5629	0.1272	9.64e-06	0.00350848823848234
HEME-BIOSYNTHESIS-II: heme <i>b</i> biosynthesis I (aerobic)	imidazole propionate	692	0.5079	0.1148	9.71e-06	0.00352776487456005
PWY-7400: L-arginine biosynthesis IV (archaebacteria)	1-(1-enyl-palmitoyl)-2-linoleoyl-GPC (P-16:0/18:2)*	859	-1.1012	0.2490	9.73e-06	0.00352884017790847
PWY0-1061: superpathway of L-alanine biosynthesis	cholesterol	854	-1.4609	0.3305	9.84e-06	0.00356249552196071
UDPNAGSYN-PWY: UDP-<i>N</i>-acetyl-D-glucosamine biosynthesis I	ergothioneine	859	-0.4501	0.1019	9.96e-06	0.00359964749926801
P441-PWY: superpathway of <i>N</i>-acetylneuraminate degradation	1-(1-enyl-palmitoyl)-GPC (P-16:0)*	854	-1.1013	0.2493	9.99e-06	0.00360419975907723
ASPASN-PWY: superpathway of L-aspartate and L-asparagine biosynthesis	p-cresol sulfate	859	-0.4552	0.1031	1.01e-05	0.00363123326160784
PWY-6121: 5-aminoimidazole ribonucleotide biosynthesis I	tyramine O-sulfate	520	-0.4835	0.1095	1.01e-05	0.00363123326160784
PWY-6936: seleno-amino acid biosynthesis (plants)	cys-gly, oxidized	828	0.4562	0.1034	1.02e-05	0.00366083045774463
PWY-5189: tetrapyrrole biosynthesis II (from glycine)	indoleacetate	856	0.7754	0.1758	1.03e-05	0.00369032524143804
METSYN-PWY: superpathway of L-homoserine and L-methionine biosynthesis	tartronate (hydroxymalonate)	859	-0.4421	0.1003	1.04e-05	0.00371330483617884
PWY-6703: preQ<sub>0</sub> biosynthesis	gamma-glutamylglycine	859	0.7306	0.1657	1.04e-05	0.00371330483617884
PWY66-409: superpathway of purine nucleotide salvage	cystine	851	0.3921	0.0890	1.05e-05	0.00374255700587997
PWY0-1061: superpathway of L-alanine biosynthesis	ergothioneine	854	-0.4535	0.1029	1.06e-05	0.00376523916955197
PWY0-321: phenylacetate degradation I (aerobic)	1,5-anhydroglucitol (1,5-AG)	186	-1.5685	0.3562	1.06e-05	0.00376523916955197
PWY-5005: biotin biosynthesis II	etiocholanolone glucuronide	640	-0.5812	0.1320	1.07e-05	0.00378776624150655
PWY-5177: glutaryl-CoA degradation	deoxycholate	847	-0.5812	0.1320	1.07e-05	0.00378776624150655
KETOGLUCONMET-PWY: ketogluconate metabolism	3-indoxyl sulfate	673	0.741	0.1684	1.08e-05	0.00381664175207145
PWY-5675: nitrate reduction V (assimilatory)	2-docosahexaenoyl-GPC (22:6)*	181	1.462	0.3324	1.09e-05	0.0038388790512694
PWY-6151: <i>S</i>-adenosyl-L-methionine cycle I	tyramine O-sulfate	520	-0.4728	0.1075	1.09e-05	0.0038388790512694
ANAGLYCOLYSIS-PWY: glycolysis III (from glucose)	indoleacetate	859	-0.766	0.1742	1.1e-05	0.00385443265241783
GLUCUROCAT-PWY: superpathway of &beta;-D-glucuronosides degradation	phenylacetylglutamine	857	-0.5474	0.1245	1.1e-05	0.00385443265241783
GLUTORN-PWY: L-ornithine biosynthesis I	1,5-anhydroglucitol (1,5-AG)	858	-0.7534	0.1713	1.1e-05	0.00385443265241783
METSYN-PWY: superpathway of L-homoserine and L-methionine biosynthesis	sebacate (decanedioate)	832	0.3463	0.0788	1.11e-05	0.00386982914648397
PWY-6700: queuosine biosynthesis	glycerate	856	1.0569	0.2404	1.11e-05	0.00386982914648397
TRNA-CHARGING-PWY: tRNA charging	indolepropionate	855	0.495	0.1126	1.11e-05	0.00386982914648397
GLUTORN-PWY: L-ornithine biosynthesis I	methyl indole-3-acetate	733	0.8143	0.1854	1.12e-05	0.00389158947725505
P441-PWY: superpathway of <i>N</i>-acetylneuraminate degradation	1-(1-enyl-stearoyl)-GPC (P-18:0) *	858	-1.094	0.2490	1.12e-05	0.00389158947725505
PANTO-PWY: phosphopantothenate biosynthesis I	sebacate (decanedioate)	831	-0.3477	0.0792	1.13e-05	0.00390016023979425
PWY-4242: pantothenate and coenzyme-A biosynthesis III	sebacate (decanedioate)	828	0.3422	0.0779	1.13e-05	0.00390016023979425
PWY-5659: GDP-mannose biosynthesis	hexanoylcarnitine	818	0.8623	0.1964	1.13e-05	0.00390016023979425
PWY0-41: allantoin degradation IV (anaerobic)	tyramine O-sulfate	308	0.6076	0.1384	1.13e-05	0.00390016023979425
PWY-3841: folate transformations II	prolylproline	837	0.3887	0.0886	1.14e-05	0.00392160292244034
PWY-6527: stachyose degradation	p-cresol sulfate	859	-0.4418	0.1007	1.14e-05	0.00392160292244034
PWY-5686: UMP biosynthesis I	3-indoxyl sulfate	856	-0.6783	0.1548	1.17e-05	0.00401812836750695
PWY-724: superpathway of L-lysine, L-threonine and L-methionine biosynthesis II	methyl indole-3-acetate	732	-0.8473	0.1935	1.19e-05	0.00407330419251531
PWY0-1338: polymyxin resistance	phenylacetate	546	0.7581	0.1731	1.19e-05	0.00407330419251531
PYRIDNUCSAL-PWY: NAD salvage pathway I (PNC VI cycle)	ergothioneine	854	-0.4565	0.1043	1.2e-05	0.00410075553119521
GLYCOLYSIS-E-D: superpathway of glycolysis and the Entner-Doudoroff pathway	phenylacetylglutamine	858	0.5499	0.1256	1.21e-05	0.00412811642065376
ANAGLYCOLYSIS-PWY: glycolysis III (from glucose)	threonate	858	-0.5513	0.1260	1.22e-05	0.00414176308650716
GLYCOL-GLYOXDEG-PWY: superpathway of glycol metabolism and degradation	3-indoxyl sulfate	658	0.7532	0.1722	1.22e-05	0.00414176308650716
PWY-5384: sucrose degradation IV (sucrose phosphorylase)	tyramine O-sulfate	503	0.4929	0.1127	1.22e-05	0.00414176308650716
P108-PWY: pyruvate fermentation to propanoate I	3-phenylpropionate (hydrocinnamate)	811	0.442	0.1011	1.23e-05	0.00415527617977472
PWY-5177: glutaryl-CoA degradation	p-cresol-glucuronide*	818	-0.3162	0.0723	1.23e-05	0.00415527617977472
PWY0-1061: superpathway of L-alanine biosynthesis	1-(1-enyl-palmitoyl)-GPC (P-16:0)*	850	-1.0855	0.2483	1.23e-05	0.00415527617977472
PWY-3841: folate transformations II	methyl indole-3-acetate	733	-0.8408	0.1925	1.26e-05	0.00424969176628585
P108-PWY: pyruvate fermentation to propanoate I	cinnamoylglycine	815	0.3663	0.0839	1.28e-05	0.00430313047948796
PWY-7539: 6-hydroxymethyl-dihydropterin diphosphate biosynthesis III (Chlamydia)	1,5-anhydroglucitol (1,5-AG)	856	-0.7566	0.1734	1.28e-05	0.00430313047948796
COA-PWY: coenzyme A biosynthesis I (prokaryotic)	sebacate (decanedioate)	829	0.3456	0.0792	1.29e-05	0.00432971992025465
PWY-7196: superpathway of pyrimidine ribonucleosides salvage	phenylacetylglutamine	857	-0.5554	0.1274	1.3e-05	0.00435622331105122
PYRIDNUCSAL-PWY: NAD salvage pathway I (PNC VI cycle)	tyramine O-sulfate	518	0.4726	0.1085	1.33e-05	0.0044495516195917
ASPASN-PWY: superpathway of L-aspartate and L-asparagine biosynthesis	sebacate (decanedioate)	832	-0.3434	0.0789	1.35e-05	0.00449467859066292
PWY-7560: methylerythritol phosphate pathway II	p-cresol sulfate	858	0.4502	0.1035	1.35e-05	0.00449467859066292
PWY0-1297: superpathway of purine deoxyribonucleosides degradation	cystine	852	0.3862	0.0887	1.35e-05	0.00449467859066292
GLYOXYLATE-BYPASS: glyoxylate cycle	3-indoxyl sulfate	774	0.6936	0.1594	1.36e-05	0.00451345977375781
PWY-5695: inosine 5'-phosphate degradation	4-hydroxybenzoate	844	-0.6621	0.1522	1.36e-05	0.00451345977375781
PWY-5686: UMP biosynthesis I	tartronate (hydroxymalonate)	856	0.4346	0.0999	1.37e-05	0.00453937234281185
PWY-7456: &beta;-(1,4)-mannan degradation	arginine	832	2.5378	0.5839	1.38e-05	0.00455792109998396
PYRIDNUCSYN-PWY: NAD <i>de novo</i> biosynthesis I (from aspartate)	cinnamoylglycine	835	0.3428	0.0789	1.38e-05	0.00455792109998396
PWY-7400: L-arginine biosynthesis IV (archaebacteria)	ergothioneine	859	-0.4543	0.1046	1.39e-05	0.00458363908458993
PWY-6121: 5-aminoimidazole ribonucleotide biosynthesis I	1,5-anhydroglucitol (1,5-AG)	857	0.7522	0.1732	1.41e-05	0.00464219868996431
PWY-6387: UDP-<i>N</i>-acetylmuramoyl-pentapeptide biosynthesis I (<i>meso</i>-diaminopimelate containing)	ergothioneine	859	0.4566	0.1052	1.42e-05	0.00466770125622236
NONMEVIPP-PWY: methylerythritol phosphate pathway I	5-hydroxyindoleacetate	775	-0.9413	0.2169	1.43e-05	0.00469312299025772
ARGININE-SYN4-PWY: L-ornithine biosynthesis II	prolylproline	837	0.3939	0.0908	1.44e-05	0.00471101014579014
PWY-5121: superpathway of geranylgeranyl diphosphate biosynthesis II (via MEP)	3-phenylpropionate (hydrocinnamate)	829	0.4246	0.0979	1.44e-05	0.00471101014579014
PWY-6629: superpathway of L-tryptophan biosynthesis	3-indoxyl sulfate	579	0.7935	0.1831	1.46e-05	0.00476890702389626
PWY-2942: L-lysine biosynthesis III	tartronate (hydroxymalonate)	854	0.4408	0.1017	1.47e-05	0.00479400924186262
PWY-5104: L-isoleucine biosynthesis IV	imidazole propionate	728	-0.4954	0.1144	1.48e-05	0.00481903252203664
PWY-7560: methylerythritol phosphate pathway II	tartronate (hydroxymalonate)	858	-0.4348	0.1004	1.49e-05	0.00483638479537278
PWY0-1415: superpathway of heme <i>b</i> biosynthesis from uroporphyrinogen-III	1-(1-enyl-stearoyl)-2-docosahexaenoyl-GPC (P-18:0/22:6)*	680	-0.9385	0.2167	1.49e-05	0.00483638479537278
PWY-5667: CDP-diacylglycerol biosynthesis I	N6-acetyllysine	851	-1.2747	0.2944	1.5e-05	0.00485362861700058
PWY0-1319: CDP-diacylglycerol biosynthesis II	N6-acetyllysine	851	-1.2749	0.2945	1.5e-05	0.00485362861700058
HISDEG-PWY: L-histidine degradation I	sebacate (decanedioate)	832	-0.3459	0.0799	1.51e-05	0.00487836369783605
PWY-6531: mannitol cycle	3-phenylpropionate (hydrocinnamate)	748	-0.4497	0.1040	1.52e-05	0.00490302172234493
SALVADEHYPOX-PWY: adenosine nucleotides degradation II	1,5-anhydroglucitol (1,5-AG)	849	-0.7652	0.1769	1.53e-05	0.00492760305004351
ANAGLYCOLYSIS-PWY: glycolysis III (from glucose)	3-hydroxy-2-ethylpropionate	858	-1.133	0.2622	1.55e-05	0.00497653704192721
PWY-7117: C4 photosynthetic carbon assimilation cycle, PEPCK type	taurolithocholate 3-sulfate	661	-0.447	0.1035	1.55e-05	0.00497653704192721
PWY0-845: superpathway of pyridoxal 5'-phosphate biosynthesis and salvage	prolylproline	837	0.3873	0.0897	1.56e-05	0.0050008904140489
FERMENTATION-PWY: mixed acid fermentation	taurolithocholate 3-sulfate	809	-0.3906	0.0905	1.58e-05	0.00504937166410596
PWY-6305: putrescine biosynthesis IV	3-phenylpropionate (hydrocinnamate)	825	0.4171	0.0966	1.58e-05	0.00504937166410596
PWY-5860: superpathway of demethylmenaquinol-6 biosynthesis I	phenylacetylglutamine	567	0.6529	0.1513	1.59e-05	0.00506569485195876
RHAMCAT-PWY: L-rhamnose degradation I	5-hydroxyhexanoate	739	-0.6755	0.1565	1.59e-05	0.00506569485195876
PWY-5855: ubiquinol-7 biosynthesis (prokaryotic)	3-hydroxy-2-ethylpropionate	665	1.2309	0.2854	1.61e-05	0.00509804171963038
PWY-5856: ubiquinol-9 biosynthesis (prokaryotic)	3-hydroxy-2-ethylpropionate	665	1.2309	0.2854	1.61e-05	0.00509804171963038
PWY-5857: ubiquinol-10 biosynthesis (prokaryotic)	3-hydroxy-2-ethylpropionate	665	1.2309	0.2854	1.61e-05	0.00509804171963038
PWY-6708: ubiquinol-8 biosynthesis (prokaryotic)	3-hydroxy-2-ethylpropionate	665	1.2309	0.2854	1.61e-05	0.00509804171963038
PWY0-1261: anhydromuropeptides recycling I	indoleacetate	856	0.7556	0.1752	1.62e-05	0.00512187496194016
GLYCOLYSIS-E-D: superpathway of glycolysis and the Entner-Doudoroff pathway	1,5-anhydroglucitol (1,5-AG)	857	-0.7419	0.1722	1.64e-05	0.00517720385813395
PANTO-PWY: phosphopantothenate biosynthesis I	ergothioneine	858	0.4519	0.1049	1.65e-05	0.00520084405839941
P441-PWY: superpathway of <i>N</i>-acetylneuraminate degradation	phenylacetylglutamine	858	0.5368	0.1247	1.67e-05	0.00525588476783204
PWY-6891: thiazole biosynthesis II (aerobic bacteria)	tyramine O-sulfate	400	0.5203	0.1210	1.7e-05	0.00534218304025962
PWY0-1261: anhydromuropeptides recycling I	methyl indole-3-acetate	730	0.8118	0.1889	1.73e-05	0.00542821980277075
PWY-7286: 7-(3-amino-3-carboxypropyl)-wyosine biosynthesis	p-cresol sulfate	444	0.7105	0.1655	1.76e-05	0.00549981893534705
DENOVOPURINE2-PWY: superpathway of purine nucleotides <i>de novo</i> biosynthesis II	3-phenylpropionate (hydrocinnamate)	828	0.4145	0.0966	1.77e-05	0.00549981893534705
NAD-BIOSYNTHESIS-II: NAD salvage pathway III (to nicotinamide riboside)	tartronate (hydroxymalonate)	852	-0.4274	0.0996	1.77e-05	0.00549981893534705
PWY-6317: D-galactose degradation I (Leloir pathway)	tyrosine	859	2.0235	0.4714	1.77e-05	0.00549981893534705
PWY66-422: D-galactose degradation V (Leloir pathway)	tyrosine	859	2.0149	0.4695	1.77e-05	0.00549981893534705
RHAMCAT-PWY: L-rhamnose degradation I	phenylacetylglutamine	857	-0.547	0.1274	1.77e-05	0.00549981893534705
PWY-5103: L-isoleucine biosynthesis III	sebacate (decanedioate)	830	0.3435	0.0801	1.78e-05	0.00549981893534705
PWY-6901: superpathway of glucose and xylose degradation	1-linoleoyl-GPC (18:2)	859	-1.2171	0.2837	1.78e-05	0.00549981893534705
PWY-5022: 4-aminobutanoate degradation V	phenylacetylglutamine	837	0.5419	0.1263	1.79e-05	0.00549981893534705
PWY-5855: ubiquinol-7 biosynthesis (prokaryotic)	tyramine O-sulfate	424	0.542	0.1264	1.79e-05	0.00549981893534705
PWY-5856: ubiquinol-9 biosynthesis (prokaryotic)	tyramine O-sulfate	424	0.542	0.1264	1.79e-05	0.00549981893534705
PWY-5857: ubiquinol-10 biosynthesis (prokaryotic)	tyramine O-sulfate	424	0.542	0.1264	1.79e-05	0.00549981893534705
PWY-6708: ubiquinol-8 biosynthesis (prokaryotic)	tyramine O-sulfate	424	0.542	0.1264	1.79e-05	0.00549981893534705
PWY-7219: adenosine ribonucleotides <i>de novo</i> biosynthesis	ergothioneine	859	0.4528	0.1055	1.79e-05	0.00549981893534705
NAD-BIOSYNTHESIS-II: NAD salvage pathway III (to nicotinamide riboside)	1,5-anhydroglucitol (1,5-AG)	851	-0.74	0.1726	1.8e-05	0.00552235078200955
GLUCARDEG-PWY: <i>D</i>-glucarate degradation I	phenylacetylglutamine	603	0.636	0.1483	1.81e-05	0.00553662569171194
PWY-5686: UMP biosynthesis I	ergothioneine	856	0.4511	0.1052	1.81e-05	0.00553662569171194
PWY-6151: <i>S</i>-adenosyl-L-methionine cycle I	ergothioneine	857	0.4511	0.1053	1.82e-05	0.00555081650769001
PWY66-399: gluconeogenesis III	phenylacetate	799	0.6051	0.1412	1.82e-05	0.00555081650769001
PWY-6165: chorismate biosynthesis II (archaea)	p-cresol sulfate	290	0.8886	0.2075	1.84e-05	0.00560356182292146
ANAGLYCOLYSIS-PWY: glycolysis III (from glucose)	sebacate (decanedioate)	832	-0.3358	0.0784	1.86e-05	0.00565615223267498
PWY-5177: glutaryl-CoA degradation	3-phenylpropionate (hydrocinnamate)	830	0.4129	0.0965	1.87e-05	0.00566990993540878
PWY-841: superpathway of purine nucleotides <i>de novo</i> biosynthesis I	glutarate (pentanedioate)	850	-0.6804	0.1590	1.87e-05	0.00566990993540878
PWY-2941: L-lysine biosynthesis II	p-cresol sulfate	858	0.4401	0.1029	1.88e-05	0.00567530218850836
PWY-6630: superpathway of L-tyrosine biosynthesis	ergothioneine	739	-0.4755	0.1111	1.88e-05	0.00567530218850836
PWY-6936: seleno-amino acid biosynthesis (plants)	choline phosphate	829	0.7929	0.1853	1.88e-05	0.00567530218850836
PWY-5918: superpathay of heme <i>b</i> biosynthesis from glutamate	tyramine O-sulfate	490	0.4843	0.1132	1.89e-05	0.00569718503165832
HSERMETANA-PWY: L-methionine biosynthesis III	glutarate (pentanedioate)	847	-0.6801	0.1590	1.9e-05	0.00571900426189216
ANAGLYCOLYSIS-PWY: glycolysis III (from glucose)	cystine	852	-0.3812	0.0892	1.92e-05	0.00576245298992301
P108-PWY: pyruvate fermentation to propanoate I	p-cresol-glucuronide*	800	0.3305	0.0773	1.92e-05	0.00576245298992301
PWY-5695: inosine 5'-phosphate degradation	glycylphenylalanine	816	0.5103	0.1194	1.93e-05	0.00577572453537487
TCA: TCA cycle I (prokaryotic)	indoleacetate	859	0.7478	0.1750	1.93e-05	0.00577572453537487
FUCCAT-PWY: fucose degradation	1,5-anhydroglucitol (1,5-AG)	856	-0.7437	0.1741	1.94e-05	0.00578059020706755
GLUCUROCAT-PWY: superpathway of &beta;-D-glucuronosides degradation	deoxycholate	846	-0.5594	0.1310	1.94e-05	0.00578059020706755
PWY-6700: queuosine biosynthesis	cystine	851	-0.3875	0.0907	1.94e-05	0.00578059020706755
NAGLIPASYN-PWY: lipid IV<sub>A</sub> biosynthesis	phenylacetylglutamine	819	0.5487	0.1285	1.95e-05	0.00579371450408104
PWY-7210: pyrimidine deoxyribonucleotides biosynthesis from CTP	1-(1-enyl-palmitoyl)-2-arachidonoyl-GPE (P-16:0/20:4)*	750	-1.0383	0.2432	1.95e-05	0.00579371450408104
CENTFERM-PWY: pyruvate fermentation to butanoate	tartronate (hydroxymalonate)	818	0.4345	0.1018	1.96e-05	0.00579846832111003
PWY-5030: L-histidine degradation III	cys-gly, oxidized	828	-0.4336	0.1016	1.96e-05	0.00579846832111003
PWY-5177: glutaryl-CoA degradation	glutarate (pentanedioate)	850	-0.6756	0.1582	1.96e-05	0.00579846832111003
PWY-6901: superpathway of glucose and xylose degradation	cholesterol	859	-1.4098	0.3305	1.99e-05	0.0058788220700066
PWY-5695: inosine 5'-phosphate degradation	methionine sulfoxide	859	0.7766	0.1821	2e-05	0.00589994741667687
PWY0-1296: purine ribonucleosides degradation	gamma-glutamylglycine	859	-0.7041	0.1651	2.01e-05	0.00592101266278762
PWY-6700: queuosine biosynthesis	glycylphenylalanine	814	0.4958	0.1163	2.02e-05	0.00593358967003154
PWY-6895: superpathway of thiamine diphosphate biosynthesis II	1,5-anhydroglucitol (1,5-AG)	636	-0.821	0.1926	2.02e-05	0.00593358967003154
PWY-6590: superpathway of <i>Clostridium acetobutylicum</i> acidogenic fermentation	tartronate (hydroxymalonate)	818	0.433	0.1016	2.04e-05	0.00598385035161092
PWY-6122: 5-aminoimidazole ribonucleotide biosynthesis II	1,5-anhydroglucitol (1,5-AG)	857	0.7382	0.1733	2.05e-05	0.00599619655885571
PWY-6277: superpathway of 5-aminoimidazole ribonucleotide biosynthesis	1,5-anhydroglucitol (1,5-AG)	857	0.7382	0.1733	2.05e-05	0.00599619655885571
PWY66-399: gluconeogenesis III	phenylacetylglutamine	859	0.5365	0.1261	2.08e-05	0.0060668079013626
PWY66-409: superpathway of purine nucleotide salvage	1-eicosapentaenoyl-GPC (20:5)*	858	-0.6562	0.1542	2.08e-05	0.0060668079013626
PWY0-1338: polymyxin resistance	3-hydroxy-2-ethylpropionate	587	1.3152	0.3092	2.1e-05	0.006116527764884
PYRIDNUCSYN-PWY: NAD <i>de novo</i> biosynthesis I (from aspartate)	glycolithocholate sulfate*	847	0.4226	0.0994	2.11e-05	0.00613702255093407
ORNDEG-PWY: superpathway of ornithine degradation	tyramine O-sulfate	226	0.6916	0.1626	2.12e-05	0.00615745984810322
PWY-6151: <i>S</i>-adenosyl-L-methionine cycle I	indoleacetate	857	-0.7489	0.1762	2.13e-05	0.00617783989794136
PWY-5723: Rubisco shunt	1,5-anhydroglucitol (1,5-AG)	703	-0.7963	0.1874	2.14e-05	0.00619816294064708
PWY-7219: adenosine ribonucleotides <i>de novo</i> biosynthesis	methyl indole-3-acetate	733	-0.8209	0.1932	2.15e-05	0.0062184292150771
PWY-6630: superpathway of L-tyrosine biosynthesis	p-cresol-glucuronide*	707	0.3349	0.0789	2.17e-05	0.00625879240788339
PWY-6803: phosphatidylcholine acyl editing	3-indoxyl sulfate	689	0.718	0.1691	2.17e-05	0.00625879240788339
PWY-5973: <i>cis</i>-vaccenate biosynthesis	3-phenylpropionate (hydrocinnamate)	831	-0.4171	0.0982	2.18e-05	0.00627888979734744
NONMEVIPP-PWY: methylerythritol phosphate pathway I	ergothioneine	857	0.4471	0.1053	2.19e-05	0.00629893136072964
FERMENTATION-PWY: mixed acid fermentation	S-methylcysteine	841	-0.824	0.1942	2.2e-05	0.00630143761432625
PWY-5347: superpathway of L-methionine biosynthesis (transsulfuration)	tartronate (hydroxymalonate)	859	-0.4266	0.1005	2.2e-05	0.00630143761432625
PYRIDNUCSAL-PWY: NAD salvage pathway I (PNC VI cycle)	3-indoxyl sulfate	854	0.6425	0.1514	2.2e-05	0.00630143761432625
PWY-5695: inosine 5'-phosphate degradation	cysteinylglycine	839	-0.5772	0.1361	2.23e-05	0.00636974598821447
PWY-6969: TCA cycle V (2-oxoglutarate:ferredoxin oxidoreductase)	tyramine O-sulfate	521	0.4558	0.1075	2.23e-05	0.00636974598821447
PWY-5367: petroselinate biosynthesis	p-cresol sulfate	822	-0.439	0.1037	2.3e-05	0.00655161973794118
PWY-7392: taxadiene biosynthesis (engineered)	3-phenylpropionate (hydrocinnamate)	741	0.4495	0.1062	2.3e-05	0.00655161973794118
PWY-5384: sucrose degradation IV (sucrose phosphorylase)	3-indoxyl sulfate	825	0.6574	0.1553	2.31e-05	0.00657106643532387
GLUTORN-PWY: L-ornithine biosynthesis I	phenylacetylglutamine	859	0.5277	0.1247	2.32e-05	0.00659045978099905
GLYCOGENSYNTH-PWY: glycogen biosynthesis I (from ADP-D-Glucose)	N6-acetyllysine	848	-1.2478	0.2950	2.34e-05	0.00662003116285981
PWY-6270: isoprene biosynthesis I	p-cresol sulfate	858	0.4379	0.1035	2.34e-05	0.00662003116285981
PWY-6270: isoprene biosynthesis I	tartronate (hydroxymalonate)	858	-0.4246	0.1004	2.34e-05	0.00662003116285981
PWY-5837: 2-carboxy-1,4-naphthoquinol biosynthesis	cholesterol	799	-1.4344	0.3392	2.36e-05	0.00665842022081533
PWY66-409: superpathway of purine nucleotide salvage	1-methylimidazoleacetate	858	0.9356	0.2213	2.36e-05	0.00665842022081533
TCA: TCA cycle I (prokaryotic)	tyramine O-sulfate	521	0.4558	0.1079	2.37e-05	0.00667753640477686
ARGSYNBSUB-PWY: L-arginine biosynthesis II (acetyl cycle)	phenylacetylglutamine	858	0.5293	0.1253	2.39e-05	0.00672473762007617
TRNA-CHARGING-PWY: tRNA charging	1-(1-enyl-palmitoyl)-2-linoleoyl-GPC (P-16:0/18:2)*	858	1.067	0.2526	2.41e-05	0.00677181074523898
GLYCOGENSYNTH-PWY: glycogen biosynthesis I (from ADP-D-Glucose)	2-hydroxybutyrate/2-hydroxyisobutyrate	854	0.8624	0.2043	2.43e-05	0.00680952929649013
NAD-BIOSYNTHESIS-II: NAD salvage pathway III (to nicotinamide riboside)	5-hydroxyindoleacetate	771	0.9164	0.2171	2.43e-05	0.00680952929649013
PWY-5837: 2-carboxy-1,4-naphthoquinol biosynthesis	phenylacetylglutamine	799	0.5426	0.1286	2.45e-05	0.00685629700131253
ARGSYNBSUB-PWY: L-arginine biosynthesis II (acetyl cycle)	tyramine O-sulfate	521	0.454	0.1076	2.46e-05	0.00687499135816979
ARO-PWY: chorismate biosynthesis I	tyramine O-sulfate	521	-0.455	0.1079	2.49e-05	0.00694945423544666
PWY-6167: flavin biosynthesis II (archaea)	tartronate (hydroxymalonate)	368	-0.6649	0.1578	2.52e-05	0.00702371667429209
PWY-5189: tetrapyrrole biosynthesis II (from glycine)	threonate	855	0.5397	0.1282	2.56e-05	0.00711604932983781
PWY0-1297: superpathway of purine deoxyribonucleosides degradation	methyl indole-3-acetate	733	0.7807	0.1855	2.56e-05	0.00711604932983781
PWY-6113: superpathway of mycolate biosynthesis	tyramine O-sulfate	492	0.4758	0.1131	2.58e-05	0.00715244227790394
PWY-6703: preQ<sub>0</sub> biosynthesis	isoleucylvaline	840	0.6335	0.1506	2.58e-05	0.00715244227790394
PWY0-1338: polymyxin resistance	cholesterol	587	-1.7546	0.4171	2.59e-05	0.00717056577142617
PWY-5845: superpathway of menaquinol-9 biosynthesis	phenylacetylglutamine	538	0.6533	0.1553	2.6e-05	0.00717905601661242
PWY-5896: superpathway of menaquinol-10 biosynthesis	phenylacetylglutamine	538	0.6533	0.1553	2.6e-05	0.00717905601661242
PWY-6387: UDP-<i>N</i>-acetylmuramoyl-pentapeptide biosynthesis I (<i>meso</i>-diaminopimelate containing)	5-hydroxyindoleacetate	777	-0.9074	0.2159	2.64e-05	0.007270116056103
PWY-6435: 4-hydroxybenzoate biosynthesis III (plants)	2-stearoyl-GPI (18:0)*	87	2.1552	0.5128	2.64e-05	0.007270116056103
PWY-5973: <i>cis</i>-vaccenate biosynthesis	cystine	852	-0.376	0.0895	2.65e-05	0.00728796293442496
HSERMETANA-PWY: L-methionine biosynthesis III	imidazole propionate	727	-0.4801	0.1143	2.66e-05	0.00730576247354712
PWY-5897: superpathway of menaquinol-11 biosynthesis	1-dihomo-linoleoyl-GPC (20:2)*	798	-1.0597	0.2525	2.7e-05	0.00737649098520405
PWY-5898: superpathway of menaquinol-12 biosynthesis	1-dihomo-linoleoyl-GPC (20:2)*	798	-1.0597	0.2525	2.7e-05	0.00737649098520405
PWY-5899: superpathway of menaquinol-13 biosynthesis	1-dihomo-linoleoyl-GPC (20:2)*	798	-1.0597	0.2525	2.7e-05	0.00737649098520405
TCA-GLYOX-BYPASS: superpathway of glyoxylate bypass and TCA	methyl indole-3-acetate	629	0.8509	0.2027	2.7e-05	0.00737649098520405
PWY-5837: 2-carboxy-1,4-naphthoquinol biosynthesis	glutarate (pentanedioate)	791	0.6617	0.1577	2.71e-05	0.0073940566300622
PWY-5973: <i>cis</i>-vaccenate biosynthesis	sebacate (decanedioate)	832	-0.3347	0.0798	2.73e-05	0.00743882449089773
PWY-6737: starch degradation V	1,5-anhydroglucitol (1,5-AG)	858	0.7296	0.1740	2.74e-05	0.00745626206112328
PWY0-1338: polymyxin resistance	p-cresol-glucuronide*	563	0.3715	0.0886	2.77e-05	0.00752800770972759
PWY-5686: UMP biosynthesis I	1,5-anhydroglucitol (1,5-AG)	855	0.729	0.1740	2.79e-05	0.00757242399171362
PWY-5088: L-glutamate degradation VIII (to propanoate)	phenylacetylglutamine	502	0.7175	0.1713	2.8e-05	0.00758961822134821
PWY0-321: phenylacetate degradation I (aerobic)	tryptophan	186	-4.1248	0.9848	2.81e-05	0.00760676749874845
CALVIN-PWY: Calvin-Benson-Bassham cycle	phenylacetylglutamine	857	-0.5386	0.1286	2.83e-05	0.00765090700705958
PWY-7187: pyrimidine deoxyribonucleotides <i>de novo</i> biosynthesis II	3-phenylpropionate (hydrocinnamate)	831	0.4042	0.0966	2.84e-05	0.00766793165950479
DENOVOPURINE2-PWY: superpathway of purine nucleotides <i>de novo</i> biosynthesis II	1,5-anhydroglucitol (1,5-AG)	854	0.7285	0.1741	2.85e-05	0.00767491859333252
PWY-5104: L-isoleucine biosynthesis IV	hippurate	858	0.4536	0.1084	2.85e-05	0.00767491859333252
PWY-6387: UDP-<i>N</i>-acetylmuramoyl-pentapeptide biosynthesis I (<i>meso</i>-diaminopimelate containing)	indoleacetate	859	-0.7409	0.1771	2.86e-05	0.00769184573208473
GLYCOLYSIS-E-D: superpathway of glycolysis and the Entner-Doudoroff pathway	tyramine O-sulfate	520	0.4586	0.1097	2.89e-05	0.00772238407742303
PEPTIDOGLYCANSYN-PWY: peptidoglycan biosynthesis I (<I>meso</I>-diaminopimelate containing)	1,5-anhydroglucitol (1,5-AG)	858	0.7268	0.1738	2.89e-05	0.00772238407742303
PWY-621: sucrose degradation III (sucrose invertase)	N6-acetyllysine	851	-1.2277	0.2935	2.89e-05	0.00772238407742303
PWY-6628: superpathway of L-phenylalanine biosynthesis	1-(1-enyl-oleoyl)-GPC (P-18:1)*	829	-0.8055	0.1926	2.89e-05	0.00772238407742303
TCA-GLYOX-BYPASS: superpathway of glyoxylate bypass and TCA	histidine	738	-3.466	0.8289	2.89e-05	0.00772238407742303
PWY-241: C4 photosynthetic carbon assimilation cycle, NADP-ME type	taurolithocholate 3-sulfate	660	-0.4251	0.1017	2.9e-05	0.00772915891304426
PWY-5695: inosine 5'-phosphate degradation	prolylproline	837	0.3857	0.0922	2.9e-05	0.00772915891304426
PWY-7229: superpathway of adenosine nucleotides <i>de novo</i> biosynthesis I	1,5-anhydroglucitol (1,5-AG)	856	0.7298	0.1746	2.92e-05	0.00777246029087462
PWY-7210: pyrimidine deoxyribonucleotides biosynthesis from CTP	1-(1-enyl-stearoyl)-2-oleoyl-GPE (P-18:0/18:1)	742	-0.9016	0.2158	2.93e-05	0.00778906665177535
PYRIDNUCSAL-PWY: NAD salvage pathway I (PNC VI cycle)	1,5-anhydroglucitol (1,5-AG)	853	-0.7183	0.1719	2.94e-05	0.0078056304322635
PWY-6386: UDP-<i>N</i>-acetylmuramoyl-pentapeptide biosynthesis II (lysine-containing)	indoleacetate	858	-0.7422	0.1778	2.98e-05	0.0079016991022992
AEROBACTINSYN-PWY: aerobactin biosynthesis	phenylacetylglutamine	344	0.8505	0.2038	2.99e-05	0.00791807648891075
THISYN-PWY: superpathway of thiamine diphosphate biosynthesis I	guanidinoacetate	840	-1.383	0.3314	3e-05	0.00793441204311717
GLUCOSE1PMETAB-PWY: glucose and glucose-1-phosphate degradation	p-cresol-glucuronide*	732	0.323	0.0774	3.01e-05	0.00795070592499143
DTDPRHAMSYN-PWY: dTDP-L-rhamnose biosynthesis	phenylacetate	799	-0.5817	0.1394	3.03e-05	0.00799333895039281
PWY66-409: superpathway of purine nucleotide salvage	methyl indole-3-acetate	732	0.7809	0.1873	3.05e-05	0.00803586349481352
PYRIDOXSYN-PWY: pyridoxal 5'-phosphate biosynthesis I	threonate	858	-0.5315	0.1275	3.07e-05	0.008078279971777
COBALSYN-PWY: superpathway of adenosylcobalamin salvage from cobinamide I	phenylacetylglutamine	854	-0.5224	0.1254	3.09e-05	0.00812058879270757
CENTFERM-PWY: pyruvate fermentation to butanoate	4-allylphenol sulfate	810	0.3339	0.0801	3.1e-05	0.0081216161406288
P441-PWY: superpathway of <i>N</i>-acetylneuraminate degradation	1-palmityl-GPC (O-16:0)	811	-0.9727	0.2335	3.1e-05	0.0081216161406288
GLUCONEO-PWY: gluconeogenesis I	3-phenylpropionate (hydrocinnamate)	829	0.4081	0.0980	3.11e-05	0.0081216161406288
PWY-5088: L-glutamate degradation VIII (to propanoate)	p-cresol sulfate	502	0.6123	0.1470	3.11e-05	0.0081216161406288
PWY0-1297: superpathway of purine deoxyribonucleosides degradation	1-methylimidazoleacetate	859	0.9162	0.2200	3.11e-05	0.0081216161406288
GLYOXYLATE-BYPASS: glyoxylate cycle	histidine	774	-3.3704	0.8093	3.12e-05	0.00813746903646244
PWY-5676: acetyl-CoA fermentation to butanoate II	3-phenylpropionate (hydrocinnamate)	825	0.4082	0.0981	3.15e-05	0.008205379699684
NONMEVIPP-PWY: methylerythritol phosphate pathway I	tartronate (hydroxymalonate)	857	0.4171	0.1002	3.16e-05	0.00822108753351924
KETOGLUCONMET-PWY: ketogluconate metabolism	1,5-anhydroglucitol (1,5-AG)	673	-0.7935	0.1908	3.2e-05	0.00831470632172078
PWY-6590: superpathway of <i>Clostridium acetobutylicum</i> acidogenic fermentation	4-allylphenol sulfate	810	0.3335	0.0802	3.21e-05	0.00833023778677193
PWY-6981: chitin biosynthesis	2-palmitoylglycerol (16:0)	74	1.3029	0.3135	3.24e-05	0.00839756720918849
PWY-6628: superpathway of L-phenylalanine biosynthesis	1-stearyl-GPC (O-18:0)*	828	-0.9218	0.2219	3.27e-05	0.00846472830804901
FAO-PWY: fatty acid &beta;-oxidation I	3-phenylpropionate (hydrocinnamate)	816	0.4143	0.0998	3.28e-05	0.00846944072552587
PWY0-1061: superpathway of L-alanine biosynthesis	3-indoxyl sulfate	854	0.628	0.1512	3.28e-05	0.00846944072552587
PWY-2941: L-lysine biosynthesis II	tartronate (hydroxymalonate)	858	-0.4211	0.1014	3.3e-05	0.0084998869312647
PWY0-845: superpathway of pyridoxal 5'-phosphate biosynthesis and salvage	methyl indole-3-acetate	733	-0.7941	0.1913	3.3e-05	0.0084998869312647
P122-PWY: heterolactic fermentation	sphingomyelin (d18:1/20:1, d18:2/20:0)*	545	-1.8432	0.4440	3.31e-05	0.00851505330207373
PWY-2942: L-lysine biosynthesis III	p-cresol-glucuronide*	816	-0.3081	0.0742	3.33e-05	0.00852414776147642
PWY-5897: superpathway of menaquinol-11 biosynthesis	glutarate (pentanedioate)	790	0.6537	0.1575	3.33e-05	0.00852414776147642
PWY-5898: superpathway of menaquinol-12 biosynthesis	glutarate (pentanedioate)	790	0.6537	0.1575	3.33e-05	0.00852414776147642
PWY-5899: superpathway of menaquinol-13 biosynthesis	glutarate (pentanedioate)	790	0.6537	0.1575	3.33e-05	0.00852414776147642
PWY-6936: seleno-amino acid biosynthesis (plants)	leucylphenylalanine/isoleucylphenylalanine	705	-0.4378	0.1055	3.35e-05	0.00856475699987592
FUC-RHAMCAT-PWY: superpathway of fucose and rhamnose degradation	1-dihomo-linoleoyl-GPC (20:2)*	806	-1.0828	0.2613	3.41e-05	0.008700755378289
CALVIN-PWY: Calvin-Benson-Bassham cycle	p-cresol-glucuronide*	817	-0.3069	0.0741	3.42e-05	0.008700755378289
PWY-5104: L-isoleucine biosynthesis IV	p-cresol sulfate	858	0.4254	0.1027	3.42e-05	0.008700755378289
PWY-6901: superpathway of glucose and xylose degradation	1-dihomo-linoleoyl-GPC (20:2)*	859	-1.0196	0.2461	3.42e-05	0.008700755378289
P441-PWY: superpathway of <i>N</i>-acetylneuraminate degradation	1-(1-enyl-oleoyl)-GPC (P-18:1)*	853	-0.7846	0.1895	3.48e-05	0.00883170069916969
PWY-2201: folate transformations I	4-acetylphenol sulfate	57	0.8921	0.2155	3.48e-05	0.00883170069916969
PWY-5154: L-arginine biosynthesis III (via <i>N</i>-acetyl-L-citrulline)	phenylacetylglutamine	859	0.5131	0.1240	3.5e-05	0.00887158555861388
KDO-NAGLIPASYN-PWY: superpathway of (Kdo)<SUB>2</SUB>-lipid A biosynthesis	3-indoxyl sulfate	596	0.736	0.1779	3.51e-05	0.00888605649978004
PWY-5840: superpathway of menaquinol-7 biosynthesis	phenylacetylglutamine	788	0.5408	0.1307	3.53e-05	0.008914892497177
PWY-6859: <i>all-trans</i>-farnesol biosynthesis	methyl indole-3-acetate	662	0.8047	0.1946	3.53e-05	0.008914892497177
BRANCHED-CHAIN-AA-SYN-PWY: superpathway of branched chain amino acid biosynthesis	glutarate (pentanedioate)	849	-0.6536	0.1581	3.58e-05	0.00901916779178567
GOLPDLCAT-PWY: superpathway of glycerol degradation to 1,3-propanediol	phenylacetylglutamine	847	-0.5296	0.1281	3.58e-05	0.00901916779178567
PWY-7198: pyrimidine deoxyribonucleotides <i>de novo</i> biosynthesis IV	1-(1-enyl-palmitoyl)-2-docosahexaenoyl-GPE (P-16:0/22:6)*	749	-1.2084	0.2924	3.59e-05	0.00903337149487285
NAD-BIOSYNTHESIS-II: NAD salvage pathway III (to nicotinamide riboside)	phenylacetate	792	0.5876	0.1423	3.64e-05	0.00912591866518527
PWY-7210: pyrimidine deoxyribonucleotides biosynthesis from CTP	1-(1-enyl-stearoyl)-2-docosahexaenoyl-GPE (P-18:0/22:6)*	750	-0.9865	0.2389	3.64e-05	0.00912591866518527
UDPNAGSYN-PWY: UDP-<i>N</i>-acetyl-D-glucosamine biosynthesis I	pipecolate	859	-0.9167	0.2220	3.64e-05	0.00912591866518527
NONMEVIPP-PWY: methylerythritol phosphate pathway I	threonate	856	-0.5221	0.1265	3.65e-05	0.00913992458630662
PWY-6630: superpathway of L-tyrosine biosynthesis	3-indoxyl sulfate	739	0.6699	0.1624	3.71e-05	0.00927894990998888
KETOGLUCONMET-PWY: ketogluconate metabolism	p-cresol sulfate	673	0.4696	0.1138	3.72e-05	0.00929273744379171
ASPASN-PWY: superpathway of L-aspartate and L-asparagine biosynthesis	glycolithocholate sulfate*	848	-0.4092	0.0992	3.73e-05	0.00930649175462152
ARGSYN-PWY: L-arginine biosynthesis I (via L-ornithine)	1-(1-enyl-palmitoyl)-2-docosahexaenoyl-GPC (P-16:0/22:6)*	859	-0.8442	0.2047	3.74e-05	0.00932021296241684
PWY-5101: L-isoleucine biosynthesis II	sebacate (decanedioate)	831	-0.3211	0.0779	3.75e-05	0.00933390118653958
MET-SAM-PWY: superpathway of <i>S</i>-adenosyl-L-methionine biosynthesis	tartronate (hydroxymalonate)	859	-0.4141	0.1005	3.76e-05	0.00934755654577847
FUCCAT-PWY: fucose degradation	5-hydroxyhexanoate	739	0.6481	0.1573	3.8e-05	0.00942437109504624
GLYCOCAT-PWY: glycogen degradation I	tyramine O-sulfate	494	0.4529	0.1099	3.8e-05	0.00942437109504624
PEPTIDOGLYCANSYN-PWY: peptidoglycan biosynthesis I (<I>meso</I>-diaminopimelate containing)	5-hydroxyindoleacetate	777	-0.8863	0.2152	3.83e-05	0.00947607683472069
PWY-3841: folate transformations II	glycylphenylalanine	816	0.4726	0.1148	3.83e-05	0.00947607683472069
PWY-6122: 5-aminoimidazole ribonucleotide biosynthesis II	tyramine O-sulfate	520	-0.4487	0.1090	3.84e-05	0.00947817059129172
PWY-6277: superpathway of 5-aminoimidazole ribonucleotide biosynthesis	tyramine O-sulfate	520	-0.4487	0.1090	3.84e-05	0.00947817059129172
FUCCAT-PWY: fucose degradation	methyl indole-3-acetate	731	0.7934	0.1928	3.86e-05	0.00951619375828432
PWY0-1261: anhydromuropeptides recycling I	glutarate (pentanedioate)	848	0.6404	0.1556	3.87e-05	0.009529502464199
PWY-4041: &gamma;-glutamyl cycle	glutarate (pentanedioate)	698	0.704	0.1711	3.9e-05	0.00959196914333607
GLUDEG-I-PWY: GABA shunt	phenylacetylglutamine	837	0.5194	0.1263	3.92e-05	0.0096183123809882
PWY-2723: trehalose degradation V	phenylacetate	593	0.6942	0.1688	3.92e-05	0.0096183123809882
PWY-6609: adenine and adenosine salvage III	sebacate (decanedioate)	832	0.3202	0.0779	3.93e-05	0.00962005255908579
PWY0-845: superpathway of pyridoxal 5'-phosphate biosynthesis and salvage	gamma-glutamylglycine	859	0.6854	0.1667	3.93e-05	0.00962005255908579
PWY-5837: 2-carboxy-1,4-naphthoquinol biosynthesis	1-dihomo-linoleoyl-GPC (20:2)*	799	-1.0361	0.2520	3.94e-05	0.00963314436885373
PWY-5083: NAD/NADH phosphorylation and dephosphorylation	1-dihomo-linoleoyl-GPC (20:2)*	784	-1.0988	0.2673	3.95e-05	0.00963484345801136
PWY-6969: TCA cycle V (2-oxoglutarate:ferredoxin oxidoreductase)	indoleacetate	859	0.7191	0.1750	3.95e-05	0.00963484345801136
PWY66-388: fatty acid &alpha;-oxidation III	imidazole propionate	84	-0.6242	0.1519	3.96e-05	0.00964787166033433
PWY-7371: 1,4-dihydroxy-6-naphthoate biosynthesis II	cysteine s-sulfate	552	-0.5969	0.1452	3.97e-05	0.00966086924408545
PWY0-1061: superpathway of L-alanine biosynthesis	1-stearyl-GPC (O-18:0)*	848	-0.8992	0.2189	3.98e-05	0.00967383631707659
HISDEG-PWY: L-histidine degradation I	gamma-glutamylglycine	859	0.6721	0.1636	4e-05	0.00969967935950155
PWY0-1061: superpathway of L-alanine biosynthesis	1-linoleoyl-GPC (18:2)	854	-1.1686	0.2845	4e-05	0.00969967935950155
PWY-821: superpathway of sulfur amino acid biosynthesis (<i>Saccharomyces cerevisiae</i>)	phenylacetate	777	0.593	0.1444	4.01e-05	0.00971255554204311
ARGSYNBSUB-PWY: L-arginine biosynthesis II (acetyl cycle)	methyl indole-3-acetate	732	0.7617	0.1855	4.03e-05	0.00973821775882373
PWY0-1296: purine ribonucleosides degradation	methionine sulfoxide	859	-0.7247	0.1765	4.03e-05	0.00973821775882373
PWY-5415: catechol degradation I (<I>meta</I>-cleavage pathway)	trimethylamine N-oxide	76	0.8175	0.1991	4.04e-05	0.0097396524269435
PWY-7117: C4 photosynthetic carbon assimilation cycle, PEPCK type	glycolithocholate sulfate*	680	-0.4712	0.1148	4.04e-05	0.0097396524269435
FUCCAT-PWY: fucose degradation	phenylacetate	797	0.5825	0.1420	4.08e-05	0.00982464732148211
ARGSYN-PWY: L-arginine biosynthesis I (via L-ornithine)	1-(1-enyl-palmitoyl)-2-oleoyl-GPC (P-16:0/18:1)*	858	-1.0739	0.2618	4.1e-05	0.00983848705369604
P441-PWY: superpathway of <i>N</i>-acetylneuraminate degradation	1-stearyl-GPC (O-18:0)*	852	-0.9034	0.2203	4.1e-05	0.00983848705369604
PWY-7219: adenosine ribonucleotides <i>de novo</i> biosynthesis	phenylacetate	799	-0.5862	0.1429	4.1e-05	0.00983848705369604
PWY-5913: partial TCA cycle (obligate autotrophs)	ergothioneine	819	-0.444	0.1083	4.11e-05	0.00985106845228266
PWY0-1061: superpathway of L-alanine biosynthesis	glycerophosphorylcholine (GPC)	854	-0.9363	0.2284	4.14e-05	0.00991150241510963
PWY-5897: superpathway of menaquinol-11 biosynthesis	phenylacetylglutamine	798	0.5288	0.1291	4.17e-05	0.00994882031724359
PWY-5898: superpathway of menaquinol-12 biosynthesis	phenylacetylglutamine	798	0.5288	0.1291	4.17e-05	0.00994882031724359
PWY-5899: superpathway of menaquinol-13 biosynthesis	phenylacetylglutamine	798	0.5288	0.1291	4.17e-05	0.00994882031724359
PWY-5695: inosine 5'-phosphate degradation	threonate	858	-0.5364	0.1309	4.19e-05	0.00998503298760933
PWY-6823: molybdenum cofactor biosynthesis	tyramine O-sulfate	340	0.5681	0.1387	4.2e-05	0.00999735917432764
RHAMCAT-PWY: L-rhamnose degradation I	cinnamoylglycine	835	-0.3315	0.0810	4.22e-05	0.0100334329650174
PENTOSE-P-PWY: pentose phosphate pathway	ergothioneine	859	-0.4223	0.1031	4.24e-05	0.010069424017655
PWY-6612: superpathway of tetrahydrofolate biosynthesis	tyramine O-sulfate	516	0.4615	0.1127	4.25e-05	0.0100700761542651
PWY0-1338: polymyxin resistance	1,5-anhydroglucitol (1,5-AG)	587	-0.8549	0.2088	4.25e-05	0.0100700761542651
PWY-6353: purine nucleotides degradation II (aerobic)	methyl indole-3-acetate	733	0.7674	0.1875	4.26e-05	0.0100822347134403
PWY-6386: UDP-<i>N</i>-acetylmuramoyl-pentapeptide biosynthesis II (lysine-containing)	1,5-anhydroglucitol (1,5-AG)	857	0.7143	0.1746	4.28e-05	0.0101180057136134
PWY-5723: Rubisco shunt	cholesterol	703	-1.4407	0.3521	4.29e-05	0.0101300818934525
PWY0-1297: superpathway of purine deoxyribonucleosides degradation	1-(1-enyl-palmitoyl)-2-linoleoyl-GPC (P-16:0/18:2)*	859	-1.0128	0.2477	4.35e-05	0.0102600623156641
PWY-7400: L-arginine biosynthesis IV (archaebacteria)	1-(1-enyl-palmitoyl)-2-docosahexaenoyl-GPC (P-16:0/22:6)*	859	-0.8385	0.2052	4.37e-05	0.0102955089237977
GLUTORN-PWY: L-ornithine biosynthesis I	cholesterol	859	-1.3525	0.3310	4.4e-05	0.0103544077162679
GALACTUROCAT-PWY: D-galacturonate degradation I	glycodeoxycholate	835	-0.3127	0.0766	4.41e-05	0.010366160732972
PWY-5097: L-lysine biosynthesis VI	ergothioneine	854	0.4329	0.1060	4.46e-05	0.0104718046291508
PWY-6981: chitin biosynthesis	3-phenylpropionate (hydrocinnamate)	72	-0.7345	0.1800	4.49e-05	0.0105180213822135
REDCITCYC: TCA cycle VIII (Helicobacter)	1-dihomo-linoleoyl-GPC (20:2)*	810	-1.0574	0.2591	4.49e-05	0.0105180213822135
PWY-5667: CDP-diacylglycerol biosynthesis I	ergothioneine	859	0.4275	0.1048	4.5e-05	0.0105180213822135
PWY-7400: L-arginine biosynthesis IV (archaebacteria)	1-(1-enyl-palmitoyl)-2-oleoyl-GPC (P-16:0/18:1)*	858	-1.0698	0.2622	4.5e-05	0.0105180213822135
PWY0-1319: CDP-diacylglycerol biosynthesis II	ergothioneine	859	0.4275	0.1048	4.52e-05	0.0105528574695673
PWY-5695: inosine 5'-phosphate degradation	leucylleucine	776	0.4836	0.1186	4.54e-05	0.0105870910357346
PWY-6630: superpathway of L-tyrosine biosynthesis	1-dihomo-linoleoyl-GPC (20:2)*	739	-1.0759	0.2639	4.55e-05	0.0105870910357346
PWY-7196: superpathway of pyrimidine ribonucleosides salvage	4-vinylphenol sulfate	857	-0.3887	0.0953	4.55e-05	0.0105870910357346
PWY0-1061: superpathway of L-alanine biosynthesis	1-stearoyl-GPC (18:0)	854	-1.393	0.3416	4.56e-05	0.0105984509957759
UBISYN-PWY: superpathway of ubiquinol-8 biosynthesis (prokaryotic)	tyramine O-sulfate	383	0.5322	0.1306	4.58e-05	0.0106330016458536
PWY-2942: L-lysine biosynthesis III	ergothioneine	854	0.4336	0.1064	4.59e-05	0.0106429921007793
PWY-6386: UDP-<i>N</i>-acetylmuramoyl-pentapeptide biosynthesis II (lysine-containing)	5-hydroxyindoleacetate	776	-0.8839	0.2169	4.6e-05	0.0106429921007793
ARGSYNBSUB-PWY: L-arginine biosynthesis II (acetyl cycle)	1-(1-enyl-palmitoyl)-2-docosahexaenoyl-GPC (P-16:0/22:6)*	858	-0.8308	0.2039	4.61e-05	0.0106429921007793
PWY-5067: glycogen biosynthesis II (from UDP-D-Glucose)	fumarate	120	-2.9594	0.7263	4.61e-05	0.0106429921007793
PWY0-1297: superpathway of purine deoxyribonucleosides degradation	glycerate	858	-0.9568	0.2348	4.61e-05	0.0106429921007793
HEMESYN2-PWY: heme <i>b</i> biosynthesis II (anaerobic)	glycolithocholate sulfate*	839	-0.3885	0.0954	4.66e-05	0.0107464454249017
PWY66-409: superpathway of purine nucleotide salvage	sebacate (decanedioate)	831	0.3216	0.0790	4.67e-05	0.0107575270378134
PWY-6700: queuosine biosynthesis	5-hydroxyhexanoate	739	-0.6436	0.1581	4.69e-05	0.0107915938198437
AEROBACTINSYN-PWY: aerobactin biosynthesis	p-cresol-glucuronide*	331	0.4664	0.1146	4.7e-05	0.0108026007250742
PWY-6151: <i>S</i>-adenosyl-L-methionine cycle I	N6-acetyllysine	849	-1.1999	0.2950	4.74e-05	0.0108704081007995
UDPNAGSYN-PWY: UDP-<i>N</i>-acetyl-D-glucosamine biosynthesis I	glutarate (pentanedioate)	851	0.6291	0.1546	4.74e-05	0.0108704081007995
GLYCOLYSIS-TCA-GLYOX-BYPASS: superpathway of glycolysis, pyruvate dehydrogenase, TCA, and glyoxylate bypass	histidine	738	-3.3753	0.8300	4.77e-05	0.0109150331064305
PWY-922: mevalonate pathway I	5-hydroxylysine	665	1.0576	0.2601	4.77e-05	0.0109150331064305
PWY-5918: superpathay of heme <i>b</i> biosynthesis from glutamate	taurolithocholate 3-sulfate	781	-0.3585	0.0883	4.87e-05	0.0111315597302924
REDCITCYC: TCA cycle VIII (Helicobacter)	1-linoleoyl-GPC (18:2)	810	-1.2078	0.2974	4.88e-05	0.0111421189978804
PWY-6387: UDP-<i>N</i>-acetylmuramoyl-pentapeptide biosynthesis I (<i>meso</i>-diaminopimelate containing)	1,5-anhydroglucitol (1,5-AG)	858	0.7057	0.1739	4.92e-05	0.0112210762035326
PWY-6895: superpathway of thiamine diphosphate biosynthesis II	phenylacetate	590	0.664	0.1636	4.95e-05	0.0112750520906013
PWY-6121: 5-aminoimidazole ribonucleotide biosynthesis I	p-cresol-glucuronide*	818	-0.2978	0.0734	4.96e-05	0.0112750520906013
PWY-6590: superpathway of <i>Clostridium acetobutylicum</i> acidogenic fermentation	glycodeoxycholate	797	-0.3123	0.0770	4.96e-05	0.0112750520906013
PEPTIDOGLYCANSYN-PWY: peptidoglycan biosynthesis I (<I>meso</I>-diaminopimelate containing)	indoleacetate	859	-0.7163	0.1766	4.97e-05	0.0112853961293534
PWY-7221: guanosine ribonucleotides <i>de novo</i> biosynthesis	indoleacetate	857	-0.7215	0.1779	5e-05	0.0113410818359999
ANAGLYCOLYSIS-PWY: glycolysis III (from glucose)	p-cresol sulfate	859	-0.4117	0.1015	5.03e-05	0.0113943700633166
CENTFERM-PWY: pyruvate fermentation to butanoate	glycodeoxycholate	797	-0.3121	0.0770	5.04e-05	0.0113943700633166
PWY-5121: superpathway of geranylgeranyl diphosphate biosynthesis II (via MEP)	phenylacetate	796	0.5795	0.1429	5.04e-05	0.0113943700633166
UBISYN-PWY: superpathway of ubiquinol-8 biosynthesis (prokaryotic)	3-indoxyl sulfate	591	0.7305	0.1802	5.05e-05	0.0114045275828033
MET-SAM-PWY: superpathway of <i>S</i>-adenosyl-L-methionine biosynthesis	sebacate (decanedioate)	832	0.32	0.0790	5.09e-05	0.0114823388400444
PWY-5100: pyruvate fermentation to acetate and lactate II	choline phosphate	830	0.7611	0.1879	5.11e-05	0.0115023963978541
PWY-6305: putrescine biosynthesis IV	5alpha-androstan-3beta,17alpha-diol disulfate	402	0.4291	0.1059	5.11e-05	0.0115023963978541
PWY-5198: factor 420 biosynthesis	tartronate (hydroxymalonate)	401	-0.6212	0.1534	5.12e-05	0.0115123925097268
PWY-5723: Rubisco shunt	tyramine O-sulfate	438	0.4776	0.1179	5.14e-05	0.0115448276923247
1CMET2-PWY: <i>N</i><sup>10</sup>-formyl-tetrahydrofolate biosynthesis	tyramine O-sulfate	520	-0.4434	0.1096	5.21e-05	0.0116893746916047
PWY-4702: phytate degradation I	p-cresol-glucuronide*	787	0.3076	0.0760	5.24e-05	0.0117312640936743
PWY-5030: L-histidine degradation III	arginine	858	2.2939	0.5672	5.24e-05	0.0117312640936743
PWY-5695: inosine 5'-phosphate degradation	choline phosphate	830	-0.766	0.1894	5.26e-05	0.0117633228050905
PWY-5384: sucrose degradation IV (sucrose phosphorylase)	1-(1-enyl-oleoyl)-GPC (P-18:1)*	820	-0.7981	0.1974	5.27e-05	0.0117699187818933
PWY-5097: L-lysine biosynthesis VI	5-hydroxyindoleacetate	774	-0.885	0.2189	5.28e-05	0.0117699187818933
PWY0-1061: superpathway of L-alanine biosynthesis	1-(1-enyl-oleoyl)-GPC (P-18:1)*	849	-0.7687	0.1901	5.28e-05	0.0117699187818933
DTDPRHAMSYN-PWY: dTDP-L-rhamnose biosynthesis	phenylacetylglutamine	859	-0.5057	0.1251	5.3e-05	0.0117891215673942
PWY-5079: L-phenylalanine degradation III	myristoleoylcarnitine*	127	-1.7368	0.4297	5.3e-05	0.0117891215673942
PWY-5918: superpathay of heme <i>b</i> biosynthesis from glutamate	imidazole propionate	694	0.4762	0.1178	5.31e-05	0.0117986920543739
PWY-561: superpathway of glyoxylate cycle and fatty acid degradation	glutamine	689	-2.9608	0.7327	5.32e-05	0.0118082420258404
PWY0-1338: polymyxin resistance	tyramine O-sulfate	370	0.5226	0.1294	5.39e-05	0.0119508046232728
PWY66-422: D-galactose degradation V (Leloir pathway)	p-cresol sulfate	859	-0.4091	0.1014	5.42e-05	0.0120044684111598
PWY-922: mevalonate pathway I	methyl indole-3-acetate	567	0.8325	0.2062	5.43e-05	0.0120137679272083
PWY-7663: gondoate biosynthesis (anaerobic)	phenylacetate	799	-0.5754	0.1426	5.46e-05	0.012067249974562
NONOXIPENT-PWY: pentose phosphate pathway (non-oxidative branch)	phenylacetate	799	-0.5836	0.1447	5.48e-05	0.0120985403593066
PWY-6892: thiazole biosynthesis I (facultative anaerobic bacteria)	3-indoxyl sulfate	840	0.6208	0.1539	5.49e-05	0.0121077099813229
ECASYN-PWY: enterobacterial common antigen biosynthesis	phenylacetylglutamine	540	0.6271	0.1556	5.57e-05	0.0122710746765132
PWY-6895: superpathway of thiamine diphosphate biosynthesis II	tyramine O-sulfate	400	0.4771	0.1185	5.63e-05	0.0123900776711134
ARGININE-SYN4-PWY: L-ornithine biosynthesis II	glycerate	858	0.9691	0.2407	5.65e-05	0.0124077208052839
PWY-6936: seleno-amino acid biosynthesis (plants)	5-acetylamino-6-formylamino-3-methyluracil	659	0.356	0.0884	5.65e-05	0.0124077208052839
PWY-6700: queuosine biosynthesis	5-hydroxyindoleacetate	777	-0.8688	0.2158	5.67e-05	0.0124078134659075
PWY-7399: methylphosphonate degradation II	5alpha-androstan-3beta,17alpha-diol disulfate	51	-1.0316	0.2562	5.67e-05	0.0124078134659075
PWY0-1297: superpathway of purine deoxyribonucleosides degradation	imidazole propionate	729	0.4457	0.1107	5.67e-05	0.0124078134659075
PWY-7663: gondoate biosynthesis (anaerobic)	p-cresol-glucuronide*	819	-0.2972	0.0738	5.68e-05	0.0124078134659075
PWY0-1415: superpathway of heme <i>b</i> biosynthesis from uroporphyrinogen-III	tyramine O-sulfate	425	0.4885	0.1214	5.68e-05	0.0124078134659075
GLYCOLYSIS-TCA-GLYOX-BYPASS: superpathway of glycolysis, pyruvate dehydrogenase, TCA, and glyoxylate bypass	methyl indole-3-acetate	629	0.8192	0.2035	5.7e-05	0.0124252892595215
UBISYN-PWY: superpathway of ubiquinol-8 biosynthesis (prokaryotic)	3-hydroxy-2-ethylpropionate	591	1.2142	0.3017	5.7e-05	0.0124252892595215
PWY-6435: 4-hydroxybenzoate biosynthesis III (plants)	2-linoleoyl-GPC (18:2)*	88	2.5502	0.6340	5.77e-05	0.0125514564123668
REDCITCYC: TCA cycle VIII (Helicobacter)	cholesterol	810	-1.3813	0.3434	5.77e-05	0.0125514564123668
GLUCUROCAT-PWY: superpathway of &beta;-D-glucuronosides degradation	phenylacetate	797	-0.5521	0.1373	5.8e-05	0.0126034763387941
PWY-6121: 5-aminoimidazole ribonucleotide biosynthesis I	2-hydroxyibuprofen	74	-0.5965	0.1484	5.86e-05	0.0127205092698805
PWY-6876: isopropanol biosynthesis (engineered)	inosine	60	-1.1385	0.2834	5.87e-05	0.0127288739883754
PWY-6531: mannitol cycle	threonate	773	-0.5426	0.1351	5.88e-05	0.0127372212074593
PWY-5177: glutaryl-CoA degradation	5alpha-androstan-3beta,17alpha-diol disulfate	405	0.3783	0.0942	5.93e-05	0.0128321082042777
HISDEG-PWY: L-histidine degradation I	cys-gly, oxidized	829	-0.4152	0.1034	5.97e-05	0.0129051803895865
PWY-6700: queuosine biosynthesis	threonate	856	-0.5153	0.1284	5.99e-05	0.0129295413730713
GLUTORN-PWY: L-ornithine biosynthesis I	1-(1-enyl-oleoyl)-GPC (P-18:1)*	854	-0.7632	0.1902	6e-05	0.0129295413730713
PWY-5030: L-histidine degradation III	cysteine s-sulfate	769	-0.4845	0.1207	6e-05	0.0129295413730713
PWY-6151: <i>S</i>-adenosyl-L-methionine cycle I	4-ethylphenylsulfate	857	-0.2892	0.0721	6.02e-05	0.0129456977054897
PWY-6527: stachyose degradation	tyrosine	859	1.8721	0.4666	6.02e-05	0.0129456977054897
FAO-PWY: fatty acid &beta;-oxidation I	gamma-glutamylglycine	842	-0.6667	0.1662	6.04e-05	0.0129752329058627
PWY-6700: queuosine biosynthesis	prolylproline	835	0.3599	0.0897	6.06e-05	0.0129857964540798
PWY-7221: guanosine ribonucleotides <i>de novo</i> biosynthesis	ergothioneine	857	0.4238	0.1057	6.06e-05	0.0129857964540798
PWY-5686: UMP biosynthesis I	threonate	855	-0.5053	0.1260	6.07e-05	0.0129857964540798
PWY-7196: superpathway of pyrimidine ribonucleosides salvage	mannitol/sorbitol	856	-0.3693	0.0921	6.07e-05	0.0129857964540798
PWY-5103: L-isoleucine biosynthesis III	glutarate (pentanedioate)	849	-0.6312	0.1575	6.15e-05	0.0131433658317952
PWY-5367: petroselinate biosynthesis	hippurate	822	-0.4356	0.1088	6.2e-05	0.0132365624414146
P122-PWY: heterolactic fermentation	bilirubin (Z,Z)	543	-0.8416	0.2103	6.26e-05	0.0133508943983187
PWY-7392: taxadiene biosynthesis (engineered)	acetylcarnitine	746	-0.8707	0.2176	6.29e-05	0.0134010750072685
PWY-5863: superpathway of phylloquinol biosynthesis	cholesterol	797	-1.3636	0.3408	6.31e-05	0.0134160806344252
PWY-5910: superpathway of geranylgeranyldiphosphate biosynthesis I (via mevalonate)	1-methylimidazoleacetate	627	0.9943	0.2485	6.31e-05	0.0134160806344252
P441-PWY: superpathway of <i>N</i>-acetylneuraminate degradation	tyramine O-sulfate	520	0.4431	0.1108	6.35e-05	0.0134872797945233
PWY0-1061: superpathway of L-alanine biosynthesis	p-cresol-glucuronide*	814	0.2904	0.0726	6.42e-05	0.0136219872005
NONMEVIPP-PWY: methylerythritol phosphate pathway I	1,5-anhydroglucitol (1,5-AG)	856	0.699	0.1749	6.43e-05	0.0136292408629688
PWY-5863: superpathway of phylloquinol biosynthesis	glutarate (pentanedioate)	789	0.6346	0.1588	6.44e-05	0.013636479691772
PWY-7560: methylerythritol phosphate pathway II	methyl indole-3-acetate	732	0.7594	0.1901	6.48e-05	0.0136867399457673
CITRULBIO-PWY: L-citrulline biosynthesis	sebacate (decanedioate)	829	-0.3199	0.0801	6.5e-05	0.0136867399457673
FAO-PWY: fatty acid &beta;-oxidation I	phenylacetate	784	0.5711	0.1430	6.51e-05	0.0136867399457673
PWY-5855: ubiquinol-7 biosynthesis (prokaryotic)	glutarate (pentanedioate)	660	0.7014	0.1756	6.51e-05	0.0136867399457673
PWY-5856: ubiquinol-9 biosynthesis (prokaryotic)	glutarate (pentanedioate)	660	0.7014	0.1756	6.51e-05	0.0136867399457673
PWY-5857: ubiquinol-10 biosynthesis (prokaryotic)	glutarate (pentanedioate)	660	0.7014	0.1756	6.51e-05	0.0136867399457673
PWY-6708: ubiquinol-8 biosynthesis (prokaryotic)	glutarate (pentanedioate)	660	0.7014	0.1756	6.51e-05	0.0136867399457673
PWY-6628: superpathway of L-phenylalanine biosynthesis	1-stearoyl-GPC (18:0)	834	-1.3773	0.3450	6.56e-05	0.0137778731478129
PWY-7196: superpathway of pyrimidine ribonucleosides salvage	N6-acetyllysine	849	-1.1817	0.2964	6.68e-05	0.0140156927142188
HISDEG-PWY: L-histidine degradation I	3-phenylpropionate (hydrocinnamate)	831	0.3855	0.0967	6.73e-05	0.014106308487952
PWY-5347: superpathway of L-methionine biosynthesis (transsulfuration)	sebacate (decanedioate)	832	0.3141	0.0790	6.92e-05	0.0144898890589634
PWY-5097: L-lysine biosynthesis VI	indoleacetate	854	-0.7166	0.1802	6.98e-05	0.0145860274186781
PWY-7663: gondoate biosynthesis (anaerobic)	3-phenylpropionate (hydrocinnamate)	831	-0.395	0.0993	6.98e-05	0.0145860274186781
PWY-7111: pyruvate fermentation to isobutanol (engineered)	5-hydroxyindoleacetate	776	-0.8593	0.2161	7e-05	0.0146130754060233
PWY-5910: superpathway of geranylgeranyldiphosphate biosynthesis I (via mevalonate)	methyl indole-3-acetate	528	0.8173	0.2056	7.03e-05	0.0146609237150782
PWY-6415: L-ascorbate biosynthesis V	1-palmitoyl-GPA (16:0)	71	-1.0599	0.2670	7.2e-05	0.0150003492066658
PWY-7219: adenosine ribonucleotides <i>de novo</i> biosynthesis	5-hydroxyindoleacetate	777	-0.8568	0.2159	7.22e-05	0.0150268992384833
PWY-6590: superpathway of <i>Clostridium acetobutylicum</i> acidogenic fermentation	1-(1-enyl-oleoyl)-GPC (P-18:1)*	813	0.7698	0.1940	7.24e-05	0.0150382972649508
TRPSYN-PWY: L-tryptophan biosynthesis	gamma-glutamyltyrosine	856	0.9287	0.2340	7.24e-05	0.0150382972649508
PWY-6901: superpathway of glucose and xylose degradation	1-oleoyl-GPC (18:1)	859	-1.3167	0.3319	7.26e-05	0.0150647294629469
GLYCOGENSYNTH-PWY: glycogen biosynthesis I (from ADP-D-Glucose)	p-cresol sulfate	856	-0.4053	0.1022	7.3e-05	0.0151174352657511
PWY0-1297: superpathway of purine deoxyribonucleosides degradation	glutarate (pentanedioate)	851	0.617	0.1555	7.3e-05	0.0151174352657511
P441-PWY: superpathway of <i>N</i>-acetylneuraminate degradation	1-stearoyl-GPC (18:0)	858	-1.3521	0.3409	7.31e-05	0.0151230210601236
PWY-5695: inosine 5'-phosphate degradation	cysteine s-sulfate	770	-0.4881	0.1231	7.32e-05	0.0151285957052058
PWY-7371: 1,4-dihydroxy-6-naphthoate biosynthesis II	cystine	616	-0.4244	0.1072	7.48e-05	0.0154438623564674
PWY-5030: L-histidine degradation III	leucylphenylalanine/isoleucylphenylalanine	705	0.4183	0.1056	7.51e-05	0.0154903589540183
P42-PWY: incomplete reductive TCA cycle	hippurate	856	0.4303	0.1087	7.54e-05	0.0155213189225964
PWY-5177: glutaryl-CoA degradation	cinnamoylglycine	835	0.3144	0.0794	7.54e-05	0.0155213189225964
PWY-6700: queuosine biosynthesis	gamma-glutamylglycine	857	0.6587	0.1664	7.57e-05	0.0155676000818566
PRPP-PWY: superpathway of histidine, purine, and pyrimidine biosynthesis	indolepropionate	855	0.4476	0.1131	7.59e-05	0.0155777907961295
THISYN-PWY: superpathway of thiamine diphosphate biosynthesis I	phenylacetate	783	0.5578	0.1410	7.59e-05	0.0155777907961295
PWY-5384: sucrose degradation IV (sucrose phosphorylase)	phenylacetate	767	0.577	0.1458	7.62e-05	0.0156238785738538
PWY-7663: gondoate biosynthesis (anaerobic)	threonate	858	-0.51	0.1291	7.8e-05	0.0159003295077129
P461-PWY: hexitol fermentation to lactate, formate, ethanol and acetate	S-methylcysteine	857	-0.7509	0.1901	7.81e-05	0.0159003295077129
PWY-2942: L-lysine biosynthesis III	3-indoxyl sulfate	854	-0.6155	0.1558	7.81e-05	0.0159003295077129
PWY-6897: thiamine salvage II	phenylacetylglutamine	857	-0.503	0.1273	7.82e-05	0.0159003295077129
SO4ASSIM-PWY: assimilatory sulfate reduction I	7-hydroxycholesterol (alpha or beta)	229	-0.6116	0.1549	7.84e-05	0.0159003295077129
CENTFERM-PWY: pyruvate fermentation to butanoate	1-(1-enyl-oleoyl)-GPC (P-18:1)*	813	0.7656	0.1939	7.85e-05	0.0159003295077129
PWY-5723: Rubisco shunt	1-(1-enyl-palmitoyl)-GPC (P-16:0)*	700	-1.0578	0.2679	7.85e-05	0.0159003295077129
PWY-5345: superpathway of L-methionine biosynthesis (by sulfhydrylation)	p-cresol sulfate	856	0.4071	0.1031	7.86e-05	0.0159003295077129
HOMOSER-METSYN-PWY: L-methionine biosynthesis I	glycerate	857	-0.9395	0.2379	7.87e-05	0.0159003295077129
PWY-5101: L-isoleucine biosynthesis II	lanthionine	699	-0.5443	0.1378	7.87e-05	0.0159003295077129
PWY-5897: superpathway of menaquinol-11 biosynthesis	cholesterol	798	-1.3418	0.3398	7.87e-05	0.0159003295077129
PWY-5898: superpathway of menaquinol-12 biosynthesis	cholesterol	798	-1.3418	0.3398	7.87e-05	0.0159003295077129
PWY-5899: superpathway of menaquinol-13 biosynthesis	cholesterol	798	-1.3418	0.3398	7.87e-05	0.0159003295077129
PWY0-1061: superpathway of L-alanine biosynthesis	1-methylimidazoleacetate	854	0.8611	0.2181	7.87e-05	0.0159003295077129
TRNA-CHARGING-PWY: tRNA charging	5alpha-androstan-3beta,17alpha-diol disulfate	406	0.4001	0.1013	7.87e-05	0.0159003295077129
NONOXIPENT-PWY: pentose phosphate pathway (non-oxidative branch)	4-vinylphenol sulfate	859	-0.3787	0.0959	7.92e-05	0.0159857522637119
LACTOSECAT-PWY: lactose and galactose degradation I	tartronate (hydroxymalonate)	854	-0.4028	0.1021	7.97e-05	0.0160553753888434
PYRIDOXSYN-PWY: pyridoxal 5'-phosphate biosynthesis I	prolylproline	837	0.3544	0.0898	7.97e-05	0.0160553753888434
PWY-6630: superpathway of L-tyrosine biosynthesis	1-(1-enyl-palmitoyl)-GPC (P-16:0)*	736	-1.0331	0.2619	8e-05	0.0160845168408045
PWY-7218: photosynthetic 3-hydroxybutanoate biosynthesis (engineered)	glycodeoxycholate	51	-0.6871	0.1742	8e-05	0.0160845168408045
PWY-6892: thiazole biosynthesis I (facultative anaerobic bacteria)	phenylacetate	783	0.5585	0.1416	8.01e-05	0.0160890020964706
PWY-5415: catechol degradation I (<I>meta</I>-cleavage pathway)	3-indoxyl sulfate	76	1.3769	0.3492	8.03e-05	0.0161135453414014
PWY-7115: C4 photosynthetic carbon assimilation cycle, NAD-ME type	cholesterol	707	-1.4278	0.3622	8.06e-05	0.016158088323934
PWY-5367: petroselinate biosynthesis	cinnamoylglycine	801	-0.3293	0.0835	8.08e-05	0.0161825172819042
GLUTORN-PWY: L-ornithine biosynthesis I	1-(1-enyl-palmitoyl)-2-docosahexaenoyl-GPC (P-16:0/22:6)*	859	-0.7994	0.2028	8.1e-05	0.0162068990341585
PWY-2201: folate transformations I	palmitoyl ethanolamide	87	0.8901	0.2259	8.11e-05	0.0162112445133075
TRNA-CHARGING-PWY: tRNA charging	hippurate	858	0.4277	0.1086	8.14e-05	0.0162555214677764
PWY-5030: L-histidine degradation III	glycylphenylalanine	815	0.455	0.1155	8.17e-05	0.0162997131101944
PWY0-1241: ADP-L-<i>glycero</i>-&beta;-D-<i>manno</i>-heptose biosynthesis	1-dihomo-linoleoyl-GPC (20:2)*	761	-1.0459	0.2656	8.19e-05	0.0163238881994676
PWY-6630: superpathway of L-tyrosine biosynthesis	1,5-anhydroglucitol (1,5-AG)	739	-0.7046	0.1789	8.21e-05	0.0163480167981845
PWY-6628: superpathway of L-phenylalanine biosynthesis	5-hydroxylysine	828	0.9313	0.2366	8.26e-05	0.0164317786237028
PWY-5918: superpathay of heme <i>b</i> biosynthesis from glutamate	sphingomyelin (d18:1/20:1, d18:2/20:0)*	812	-1.4609	0.3711	8.28e-05	0.016452769634793
ARGSYNBSUB-PWY: L-arginine biosynthesis II (acetyl cycle)	cholesterol	858	-1.3099	0.3328	8.29e-05	0.016452769634793
PYRIDNUCSAL-PWY: NAD salvage pathway I (PNC VI cycle)	3-carboxy-4-methyl-5-propyl-2-furanpropanoate (CMPF)	854	-0.2992	0.0760	8.33e-05	0.016452769634793
1CMET2-PWY: <i>N</i><sup>10</sup>-formyl-tetrahydrofolate biosynthesis	5-hydroxyhexanoate	740	-0.6222	0.1581	8.34e-05	0.016452769634793
PWY-5897: superpathway of menaquinol-11 biosynthesis	glycerophosphorylcholine (GPC)	798	-0.9224	0.2344	8.34e-05	0.016452769634793
PWY-5898: superpathway of menaquinol-12 biosynthesis	glycerophosphorylcholine (GPC)	798	-0.9224	0.2344	8.34e-05	0.016452769634793
PWY-5899: superpathway of menaquinol-13 biosynthesis	glycerophosphorylcholine (GPC)	798	-0.9224	0.2344	8.34e-05	0.016452769634793
PWY-5897: superpathway of menaquinol-11 biosynthesis	taurolithocholate 3-sulfate	767	-0.3489	0.0887	8.35e-05	0.016452769634793
PWY-5898: superpathway of menaquinol-12 biosynthesis	taurolithocholate 3-sulfate	767	-0.3489	0.0887	8.35e-05	0.016452769634793
PWY-5899: superpathway of menaquinol-13 biosynthesis	taurolithocholate 3-sulfate	767	-0.3489	0.0887	8.35e-05	0.016452769634793
PWY-6628: superpathway of L-phenylalanine biosynthesis	5-methylthioadenosine (MTA)	815	0.923	0.2347	8.41e-05	0.0165552412345652
ORNDEG-PWY: superpathway of ornithine degradation	3-indoxyl sulfate	353	0.9427	0.2398	8.43e-05	0.016578852240862
POLYISOPRENSYN-PWY: polyisoprenoid biosynthesis (<i>E. coli</i>)	indoleacetate	743	0.7342	0.1868	8.49e-05	0.0166690275735374
COLANSYN-PWY: colanic acid building blocks biosynthesis	sebacate (decanedioate)	818	-0.3124	0.0795	8.5e-05	0.0166690275735374
PWY-6628: superpathway of L-phenylalanine biosynthesis	3-indoxyl sulfate	834	0.6026	0.1533	8.5e-05	0.0166690275735374
PWY-6700: queuosine biosynthesis	tyramine O-sulfate	520	-0.4365	0.1111	8.55e-05	0.0167512177812849
PWY0-1061: superpathway of L-alanine biosynthesis	glutarate (pentanedioate)	846	0.606	0.1543	8.56e-05	0.016754958421787
GLYCOCAT-PWY: glycogen degradation I	1,5-anhydroglucitol (1,5-AG)	803	-0.6908	0.1759	8.59e-05	0.0167978021308293
PWY-5897: superpathway of menaquinol-11 biosynthesis	phenylacetate	743	0.5668	0.1444	8.66e-05	0.0168868494958343
PWY-5898: superpathway of menaquinol-12 biosynthesis	phenylacetate	743	0.5668	0.1444	8.66e-05	0.0168868494958343
PWY-5899: superpathway of menaquinol-13 biosynthesis	phenylacetate	743	0.5668	0.1444	8.66e-05	0.0168868494958343
PANTO-PWY: phosphopantothenate biosynthesis I	p-cresol sulfate	858	-0.4006	0.1021	8.67e-05	0.0168904449482677
PWY-7663: gondoate biosynthesis (anaerobic)	prolylproline	837	0.3554	0.0906	8.68e-05	0.0168940336423319
PWY-2201: folate transformations I	5,6-dihydrothymine	87	-2.0469	0.5216	8.69e-05	0.0168976155970644
PWY-724: superpathway of L-lysine, L-threonine and L-methionine biosynthesis II	1,5-anhydroglucitol (1,5-AG)	857	0.6872	0.1751	8.7e-05	0.0169011908314317
PWY-5686: UMP biosynthesis I	indoleacetate	856	-0.6997	0.1783	8.74e-05	0.0169629847123114
P122-PWY: heterolactic fermentation	sphingomyelin (d18:2/23:0, d18:1/23:1, d17:1/24:1)*	545	-1.4978	0.3818	8.75e-05	0.0169664920444465
ARGININE-SYN4-PWY: L-ornithine biosynthesis II	gamma-glutamylglycine	859	0.6569	0.1675	8.77e-05	0.0169893649526042
PWY-6123: inosine-5'-phosphate biosynthesis I	p-cresol sulfate	858	-0.3967	0.1012	8.8e-05	0.0170315491407771
PWY0-162: superpathway of pyrimidine ribonucleotides <i>de novo</i> biosynthesis	glycoursodeoxycholate	832	-0.2971	0.0758	8.85e-05	0.0171123264778657
PWY0-41: allantoin degradation IV (anaerobic)	phenylacetate	466	0.7165	0.1828	8.9e-05	0.0171929531109672
P42-PWY: incomplete reductive TCA cycle	imidazole propionate	727	-0.4421	0.1128	8.92e-05	0.0172060232311218
PWY-5067: glycogen biosynthesis II (from UDP-D-Glucose)	indoleacetylglutamine	60	-0.4511	0.1151	8.93e-05	0.0172060232311218
GLYCOL-GLYOXDEG-PWY: superpathway of glycol metabolism and degradation	methyl indole-3-acetate	558	0.8463	0.2160	8.94e-05	0.0172060232311218
PWY0-1415: superpathway of heme <i>b</i> biosynthesis from uroporphyrinogen-III	sphingomyelin (d18:1/20:1, d18:2/20:0)*	680	-1.5766	0.4024	8.94e-05	0.0172060232311218
NONOXIPENT-PWY: pentose phosphate pathway (non-oxidative branch)	glutarate (pentanedioate)	851	-0.6271	0.1601	8.95e-05	0.0172092755915688
PWY-6122: 5-aminoimidazole ribonucleotide biosynthesis II	glutarate (pentanedioate)	850	-0.6221	0.1589	9.01e-05	0.0172925326271685
PWY-6277: superpathway of 5-aminoimidazole ribonucleotide biosynthesis	glutarate (pentanedioate)	850	-0.6221	0.1589	9.01e-05	0.0172925326271685
PWY0-1296: purine ribonucleosides degradation	tartronate (hydroxymalonate)	859	-0.3972	0.1014	9.02e-05	0.0172956958519882
PWY-6317: D-galactose degradation I (Leloir pathway)	p-cresol sulfate	859	-0.3983	0.1017	9.05e-05	0.017337167406517
PWY-841: superpathway of purine nucleotides <i>de novo</i> biosynthesis I	cinnamoylglycine	835	0.3094	0.0791	9.1e-05	0.0174168410754229
PWY-5154: L-arginine biosynthesis III (via <i>N</i>-acetyl-L-citrulline)	1,5-anhydroglucitol (1,5-AG)	858	-0.6644	0.1698	9.13e-05	0.017458124182738
PWY-6737: starch degradation V	indoleacetate	859	-0.6881	0.1760	9.23e-05	0.017633059634899
PWY-5659: GDP-mannose biosynthesis	3-hydroxybutyrate (BHBA)	857	0.3388	0.0867	9.31e-05	0.0177694996937243
COMPLETE-ARO-PWY: superpathway of aromatic amino acid biosynthesis	4-ethylphenylsulfate	858	-0.2836	0.0726	9.36e-05	0.0177963427598322
PWY-5723: Rubisco shunt	1-(1-enyl-oleoyl)-GPC (P-18:1)*	699	-0.8034	0.2057	9.36e-05	0.0177963427598322
PWY-6121: 5-aminoimidazole ribonucleotide biosynthesis I	glutarate (pentanedioate)	850	-0.6203	0.1588	9.36e-05	0.0177963427598322
PWY-5198: factor 420 biosynthesis	phenylacetate	380	0.8678	0.2222	9.38e-05	0.0177963427598322
PWY-6859: <i>all-trans</i>-farnesol biosynthesis	3-phenylpropionate (hydrocinnamate)	752	0.3997	0.1023	9.38e-05	0.0177963427598322
P461-PWY: hexitol fermentation to lactate, formate, ethanol and acetate	cinnamoylglycine	834	-0.311	0.0796	9.39e-05	0.0177963427598322
PWY-6892: thiazole biosynthesis I (facultative anaerobic bacteria)	p-cresol-glucuronide*	802	0.2852	0.0730	9.39e-05	0.0177963427598322
PWY0-1296: purine ribonucleosides degradation	prolylproline	837	-0.3487	0.0893	9.4e-05	0.0177963427598322
FERMENTATION-PWY: mixed acid fermentation	pipecolate	841	-0.9044	0.2316	9.41e-05	0.0177963427598322
PWY-5695: inosine 5'-phosphate degradation	cysteine	859	-0.8373	0.2144	9.41e-05	0.0177963427598322
PWY0-1297: superpathway of purine deoxyribonucleosides degradation	taurolithocholate 3-sulfate	827	-0.3383	0.0866	9.43e-05	0.0178178950300012
PWY-5177: glutaryl-CoA degradation	indolepropionate	855	0.4369	0.1120	9.55e-05	0.0180281848113689
TRNA-CHARGING-PWY: tRNA charging	1-(1-enyl-palmitoyl)-GPC (P-16:0)*	854	0.9901	0.2538	9.58e-05	0.0180683471624493
PWY-2942: L-lysine biosynthesis III	S-methylcysteine	854	0.7636	0.1959	9.66e-05	0.01820265305535
PWY-7371: 1,4-dihydroxy-6-naphthoate biosynthesis II	phosphocholine (16:0/22:5n3, 18:1/20:4)*	620	1.6897	0.4336	9.76e-05	0.0183743671474136
PWY-5973: <i>cis</i>-vaccenate biosynthesis	ergothioneine	859	0.4103	0.1053	9.78e-05	0.0183952965422525
PWY-6901: superpathway of glucose and xylose degradation	1-stearyl-GPC (O-18:0)*	853	-0.8518	0.2187	9.86e-05	0.0185121414473983
PWY-724: superpathway of L-lysine, L-threonine and L-methionine biosynthesis II	phenylacetate	798	-0.5649	0.1451	9.86e-05	0.0185121414473983
PWY-5659: GDP-mannose biosynthesis	N-acetylglycine	858	0.6032	0.1549	9.88e-05	0.0185328891733201
PWY-7283: wybutosine biosynthesis	1-arachidoyl-GPC (20:0)	77	1.4395	0.3698	9.9e-05	0.0185535993467968
PWY-6531: mannitol cycle	sebacate (decanedioate)	750	-0.322	0.0827	9.91e-05	0.0185555480051022
PWY-5154: L-arginine biosynthesis III (via <i>N</i>-acetyl-L-citrulline)	1-(1-enyl-oleoyl)-GPC (P-18:1)*	854	-0.7339	0.1886	9.93e-05	0.0185594347694116
PWY0-1533: methylphosphonate degradation I	phenylacetate	537	0.6693	0.1720	9.93e-05	0.0185594347694116
PWY-5862: superpathway of demethylmenaquinol-9 biosynthesis	phenylacetylglutamine	539	0.6065	0.1558	9.94e-05	0.018561372894446
PWY0-1277: 3-phenylpropanoate and 3-(3-hydroxyphenyl)propanoate degradation	carboxyibuprofen	54	0.1314	0.0338	9.98e-05	0.0186192772988025
GLYOXYLATE-BYPASS: glyoxylate cycle	p-cresol-glucuronide*	742	0.2987	0.0768	1e-04	0.0186230354609135
PWY-5154: L-arginine biosynthesis III (via <i>N</i>-acetyl-L-citrulline)	1-(1-enyl-palmitoyl)-GPC (P-16:0)*	855	-0.9607	0.2470	1e-04	0.0186230354609135
PWY-5030: L-histidine degradation III	isoleucylvaline	839	0.576	0.1482	0.000101	0.0187418490921695
PWY-5675: nitrate reduction V (assimilatory)	glycohyocholate	72	1.1077	0.2849	0.000101	0.0187418490921695
PWY-6630: superpathway of L-tyrosine biosynthesis	phenylacetate	688	0.594	0.1527	0.000101	0.0187418490921695
PYRIDNUCSAL-PWY: NAD salvage pathway I (PNC VI cycle)	1-docosahexaenoyl-GPC (22:6)*	854	-0.8227	0.2117	0.000101	0.0187418490921695
PWY-6630: superpathway of L-tyrosine biosynthesis	ursodeoxycholate	579	0.3403	0.0876	0.000102	0.0188935525413117
PWY-7663: gondoate biosynthesis (anaerobic)	indoleacetate	859	-0.6895	0.1774	0.000102	0.0188935525413117
ASPASN-PWY: superpathway of L-aspartate and L-asparagine biosynthesis	cystine	852	-0.3452	0.0889	0.000103	0.019027725152107
COBALSYN-PWY: superpathway of adenosylcobalamin salvage from cobinamide I	4-methylcatechol sulfate	854	-0.3866	0.0996	0.000103	0.019027725152107
PWY-5104: L-isoleucine biosynthesis IV	indolepropionate	855	0.4382	0.1129	0.000103	0.019027725152107
FUC-RHAMCAT-PWY: superpathway of fucose and rhamnose degradation	phenylacetate	749	0.5691	0.1467	0.000104	0.019127147468772
GOLPDLCAT-PWY: superpathway of glycerol degradation to 1,3-propanediol	5alpha-pregnan-3beta,20alpha-diol monosulfate (2)	749	-0.4255	0.1097	0.000104	0.019127147468772
PWY-5723: Rubisco shunt	p-cresol-glucuronide*	672	0.3131	0.0807	0.000104	0.019127147468772
PWY-6901: superpathway of glucose and xylose degradation	1-stearoyl-GPC (18:0)	859	-1.3227	0.3407	0.000104	0.019127147468772
PYRIDNUCSYN-PWY: NAD <i>de novo</i> biosynthesis I (from aspartate)	taurolithocholate 3-sulfate	826	0.3442	0.0887	0.000104	0.019127147468772
ARGSYN-PWY: L-arginine biosynthesis I (via L-ornithine)	1-(1-enyl-stearoyl)-2-docosahexaenoyl-GPC (P-18:0/22:6)*	859	-0.7552	0.1947	0.000105	0.0192256907198608
ARGSYNBSUB-PWY: L-arginine biosynthesis II (acetyl cycle)	1-(1-enyl-stearoyl)-2-docosahexaenoyl-GPC (P-18:0/22:6)*	858	-0.7531	0.1942	0.000105	0.0192256907198608
PWY-5083: NAD/NADH phosphorylation and dephosphorylation	1-(1-enyl-palmitoyl)-GPC (P-16:0)*	781	-1.0318	0.2660	0.000105	0.0192256907198608
PWY-5667: CDP-diacylglycerol biosynthesis I	4-ethylphenylsulfate	859	-0.2798	0.0721	0.000105	0.0192256907198608
PWY0-1319: CDP-diacylglycerol biosynthesis II	4-ethylphenylsulfate	859	-0.2798	0.0721	0.000105	0.0192256907198608
GLUTORN-PWY: L-ornithine biosynthesis I	1-(1-enyl-palmitoyl)-2-oleoyl-GPC (P-16:0/18:1)*	858	-1.0051	0.2593	0.000106	0.0193403915052757
ILEUSYN-PWY: L-isoleucine biosynthesis I (from threonine)	1,5-anhydroglucitol (1,5-AG)	856	0.6786	0.1750	0.000106	0.0193403915052757
TRPSYN-PWY: L-tryptophan biosynthesis	1-palmitoleoyl-2-oleoyl-glycerol (16:1/18:1)*	680	0.4735	0.1222	0.000106	0.0193403915052757
VALSYN-PWY: L-valine biosynthesis	1,5-anhydroglucitol (1,5-AG)	856	0.6786	0.1750	0.000106	0.0193403915052757
PWY-6609: adenine and adenosine salvage III	tartronate (hydroxymalonate)	859	-0.3868	0.0998	0.000107	0.0194372215024678
PWY-7254: TCA cycle VII (acetate-producers)	methyl indole-3-acetate	630	0.785	0.2027	0.000107	0.0194372215024678
PWY-7663: gondoate biosynthesis (anaerobic)	S-methylcysteine	859	0.7555	0.1951	0.000107	0.0194372215024678
PWY0-1261: anhydromuropeptides recycling I	phenylacetate	796	0.5487	0.1416	0.000107	0.0194372215024678
PYRIDNUCSYN-PWY: NAD <i>de novo</i> biosynthesis I (from aspartate)	imidazole propionate	728	-0.4444	0.1147	0.000107	0.0194372215024678
GOLPDLCAT-PWY: superpathway of glycerol degradation to 1,3-propanediol	o-cresol sulfate	541	-0.3588	0.0926	0.000108	0.0195332058228285
LACTOSECAT-PWY: lactose and galactose degradation I	3-methyladipate	802	-0.6509	0.1681	0.000108	0.0195332058228285
PWY-5367: petroselinate biosynthesis	5-hydroxyindoleacetate	742	-0.8384	0.2166	0.000108	0.0195332058228285
PWY-6590: superpathway of <i>Clostridium acetobutylicum</i> acidogenic fermentation	1-dihomo-linoleoyl-GPC (20:2)*	818	0.984	0.2542	0.000108	0.0195332058228285
PWY4LZ-257: superpathway of fermentation (<i>Chlamydomonas reinhardtii</i>)	phenylacetylglutamine	854	0.4767	0.1232	0.000108	0.0195332058228285
HOMOSER-METSYN-PWY: L-methionine biosynthesis I	prolylproline	836	-0.3478	0.0899	0.000109	0.0196283554969253
ILEUSYN-PWY: L-isoleucine biosynthesis I (from threonine)	glutarate (pentanedioate)	849	-0.6162	0.1592	0.000109	0.0196283554969253
PWY-5367: petroselinate biosynthesis	N-acetyl-beta-alanine	820	1.0449	0.2700	0.000109	0.0196283554969253
PWY-6123: inosine-5'-phosphate biosynthesis I	cysteine s-sulfate	769	-0.4643	0.1200	0.000109	0.0196283554969253
VALSYN-PWY: L-valine biosynthesis	glutarate (pentanedioate)	849	-0.6162	0.1592	0.000109	0.0196283554969253
PWY-5840: superpathway of menaquinol-7 biosynthesis	1-dihomo-linoleoyl-GPC (20:2)*	788	-0.9836	0.2543	0.00011	0.0197912223942566
GLYOXYLATE-BYPASS: glyoxylate cycle	cholesterol	774	-1.3298	0.3440	0.000111	0.0199365005465002
PWY-6305: putrescine biosynthesis IV	threonate	852	0.4938	0.1277	0.000111	0.0199365005465002
ARGININE-SYN4-PWY: L-ornithine biosynthesis II	3-phenylpropionate (hydrocinnamate)	831	-0.3772	0.0976	0.000112	0.0200465629078998
PWY-5384: sucrose degradation IV (sucrose phosphorylase)	methyl indole-3-acetate	702	0.7423	0.1921	0.000112	0.0200465629078998
PWY-5838: superpathway of menaquinol-8 biosynthesis I	phenylacetate	613	0.6233	0.1613	0.000112	0.0200465629078998
PWY-7663: gondoate biosynthesis (anaerobic)	sebacate (decanedioate)	832	-0.3158	0.0818	0.000112	0.0200465629078998
GLYOXYLATE-BYPASS: glyoxylate cycle	methyl indole-3-acetate	660	0.7589	0.1965	0.000113	0.0201558668723217
HSERMETANA-PWY: L-methionine biosynthesis III	3-phenylpropionate (hydrocinnamate)	827	0.3807	0.0986	0.000113	0.0201558668723217
PWY-6700: queuosine biosynthesis	3-indoxyl sulfate	857	-0.5978	0.1548	0.000113	0.0201558668723217
REDCITCYC: TCA cycle VIII (Helicobacter)	1-stearyl-GPC (O-18:0)*	804	-0.8865	0.2297	0.000113	0.0201558668723217
PWY-2941: L-lysine biosynthesis II	4-methylcatechol sulfate	858	0.3861	0.1001	0.000114	0.0202992687816774
PWY66-422: D-galactose degradation V (Leloir pathway)	1-stearoyl-2-dihomo-linolenoyl-GPC (18:0/20:3n3 or 6)*	859	0.912	0.2363	0.000114	0.0202992687816774
PWY-6121: 5-aminoimidazole ribonucleotide biosynthesis I	phenylacetate	798	-0.5565	0.1443	0.000115	0.0204597403328318
PWY-5189: tetrapyrrole biosynthesis II (from glycine)	phenylacetate	797	0.5504	0.1428	0.000116	0.0206022520598126
THISYN-PWY: superpathway of thiamine diphosphate biosynthesis I	tyramine O-sulfate	513	0.4118	0.1068	0.000116	0.0206022520598126
ARGORNPROST-PWY: L-arginine degradation (Stickland reaction)	2-oleoyl-GPE (18:1)*	552	0.753	0.1954	0.000117	0.0206734761570537
P108-PWY: pyruvate fermentation to propanoate I	phenylacetate	781	0.5594	0.1452	0.000117	0.0206734761570537
PWY-2942: L-lysine biosynthesis III	1,5-anhydroglucitol (1,5-AG)	853	0.679	0.1763	0.000117	0.0206734761570537
PWY-6859: <i>all-trans</i>-farnesol biosynthesis	1,5-anhydroglucitol (1,5-AG)	776	-0.7108	0.1845	0.000117	0.0206734761570537
PWY-7371: 1,4-dihydroxy-6-naphthoate biosynthesis II	1-stearoyl-2-docosapentaenoyl-GPC (18:0/22:5n3)*	620	1.2559	0.3260	0.000117	0.0206734761570537
PYRIDOXSYN-PWY: pyridoxal 5'-phosphate biosynthesis I	indoleacetate	859	-0.6763	0.1755	0.000117	0.0206734761570537
FUC-RHAMCAT-PWY: superpathway of fucose and rhamnose degradation	p-cresol-glucuronide*	768	0.2911	0.0756	0.000118	0.0207439747117082
P161-PWY: acetylene degradation	glycerophosphorylcholine (GPC)	855	-0.8828	0.2293	0.000118	0.0207439747117082
PWY-5695: inosine 5'-phosphate degradation	isoleucylvaline	840	0.5859	0.1522	0.000118	0.0207439747117082
PWY-6167: flavin biosynthesis II (archaea)	phenylacetate	350	0.9018	0.2342	0.000118	0.0207439747117082
PWY-6628: superpathway of L-phenylalanine biosynthesis	cholesterol	834	-1.2861	0.3341	0.000118	0.0207439747117082
PWY-7400: L-arginine biosynthesis IV (archaebacteria)	1-(1-enyl-stearoyl)-2-docosahexaenoyl-GPC (P-18:0/22:6)*	859	-0.7506	0.1949	0.000118	0.0207439747117082
GLUCOSE1PMETAB-PWY: glucose and glucose-1-phosphate degradation	1-(1-enyl-palmitoyl)-GPC (P-16:0)*	764	-1.0138	0.2635	0.000119	0.0207961944006056
OANTIGEN-PWY: <i>O</i>-antigen building blocks biosynthesis (<i>E. coli</i>)	ergothioneine	859	-0.3936	0.1023	0.000119	0.0207961944006056
PWY-5083: NAD/NADH phosphorylation and dephosphorylation	histidine	784	-3.1401	0.8162	0.000119	0.0207961944006056
PWY-5973: <i>cis</i>-vaccenate biosynthesis	3-indoxyl sulfate	859	-0.5906	0.1535	0.000119	0.0207961944006056
PWY-6630: superpathway of L-tyrosine biosynthesis	3-hydroxy-2-ethylpropionate	738	1.0719	0.2786	0.000119	0.0207961944006056
PWY-6897: thiamine salvage II	palmitoyl ethanolamide	854	-0.9389	0.2440	0.000119	0.0207961944006056
PWY-841: superpathway of purine nucleotides <i>de novo</i> biosynthesis I	hippurate	858	0.4161	0.1081	0.000119	0.0207961944006056
PWY-5083: NAD/NADH phosphorylation and dephosphorylation	glutarate (pentanedioate)	776	0.6213	0.1616	0.00012	0.0209179953863998
PWY-7371: 1,4-dihydroxy-6-naphthoate biosynthesis II	1-stearoyl-2-docosahexaenoyl-GPC (18:0/22:6)	620	1.0178	0.2646	0.00012	0.0209179953863998
PWY-7663: gondoate biosynthesis (anaerobic)	glycerate	858	0.9289	0.2415	0.00012	0.0209179953863998
PWY-6628: superpathway of L-phenylalanine biosynthesis	p-cresol-glucuronide*	796	0.2855	0.0743	0.000121	0.0210039117127983
PWY-6628: superpathway of L-phenylalanine biosynthesis	1-palmityl-GPC (O-16:0)	790	-0.9079	0.2362	0.000121	0.0210039117127983
PWY-6629: superpathway of L-tryptophan biosynthesis	1-linoleoyl-GPC (18:2)	579	-1.336	0.3476	0.000121	0.0210039117127983
PWY490-3: nitrate reduction VI (assimilatory)	guanidinoacetate	650	-1.5079	0.3923	0.000121	0.0210039117127983
TRNA-CHARGING-PWY: tRNA charging	ursodeoxycholate	660	-0.3263	0.0849	0.000121	0.0210039117127983
BRANCHED-CHAIN-AA-SYN-PWY: superpathway of branched chain amino acid biosynthesis	sebacate (decanedioate)	830	0.3073	0.0800	0.000122	0.0210891108745356
METHANOGENESIS-PWY: methanogenesis from H<SUB>2</SUB> and CO<SUB>2</SUB>	phenylacetate	376	0.8648	0.2251	0.000122	0.0210891108745356
PWY-5838: superpathway of menaquinol-8 biosynthesis I	p-cresol-glucuronide*	631	0.3139	0.0817	0.000122	0.0210891108745356
PWY-5920: superpathway of <i>b</i> heme biosynthesis from glycine	1-oleoyl-GPC (18:1)	589	-1.62	0.4217	0.000122	0.0210891108745356
PWY-621: sucrose degradation III (sucrose invertase)	cinnamoylglycine	836	-0.3072	0.0800	0.000122	0.0210891108745356
PWY-6531: mannitol cycle	methyl indole-3-acetate	656	-0.769	0.2003	0.000124	0.0214169567442405
PWY-6270: isoprene biosynthesis I	methyl indole-3-acetate	732	0.7296	0.1902	0.000125	0.0215716827422248
PWY-7286: 7-(3-amino-3-carboxypropyl)-wyosine biosynthesis	phenylacetate	419	0.7824	0.2040	0.000126	0.0217261510782641
AEROBACTINSYN-PWY: aerobactin biosynthesis	3-hydroxy-2-ethylpropionate	343	1.5516	0.4050	0.000128	0.0220526487135157
GLUTORN-PWY: L-ornithine biosynthesis I	1-(1-enyl-palmitoyl)-GPC (P-16:0)*	855	-0.9542	0.2493	0.000129	0.0221512204875383
METHGLYUT-PWY: superpathway of methylglyoxal degradation	phenylacetate	620	0.609	0.1591	0.000129	0.0221512204875383
PWY-5723: Rubisco shunt	glycerophosphorylcholine (GPC)	703	-0.9237	0.2412	0.000129	0.0221512204875383
PWY-7663: gondoate biosynthesis (anaerobic)	ergothioneine	859	0.4088	0.1068	0.000129	0.0221512204875383
ILEUSYN-PWY: L-isoleucine biosynthesis I (from threonine)	5-hydroxyindoleacetate	775	-0.8325	0.2176	0.00013	0.0222124257939741
PWY-6531: mannitol cycle	cinnamoylglycine	755	-0.3187	0.0833	0.00013	0.0222124257939741
PWY-6897: thiamine salvage II	p-cresol sulfate	857	-0.3922	0.1025	0.00013	0.0222124257939741
PWY-7218: photosynthetic 3-hydroxybutanoate biosynthesis (engineered)	cys-gly, oxidized	50	1.6158	0.4222	0.00013	0.0222124257939741
PWY-7456: &beta;-(1,4)-mannan degradation	p-cresol-glucuronide*	797	-0.2879	0.0753	0.00013	0.0222124257939741
VALSYN-PWY: L-valine biosynthesis	5-hydroxyindoleacetate	775	-0.8325	0.2176	0.00013	0.0222124257939741
PRPP-PWY: superpathway of histidine, purine, and pyrimidine biosynthesis	3-phenylpropionate (hydrocinnamate)	831	0.3723	0.0973	0.000131	0.0223464153349439
PWY0-1277: 3-phenylpropanoate and 3-(3-hydroxyphenyl)propanoate degradation	tyramine O-sulfate	251	0.6074	0.1588	0.000131	0.0223464153349439
1CMET2-PWY: <i>N</i><sup>10</sup>-formyl-tetrahydrofolate biosynthesis	prolylproline	836	0.3409	0.0892	0.000132	0.0224246401730495
GLYCOLYSIS-TCA-GLYOX-BYPASS: superpathway of glycolysis, pyruvate dehydrogenase, TCA, and glyoxylate bypass	phenylacetate	687	0.5833	0.1526	0.000132	0.0224246401730495
METHGLYUT-PWY: superpathway of methylglyoxal degradation	p-cresol-glucuronide*	637	0.3101	0.0811	0.000132	0.0224246401730495
PWY-5154: L-arginine biosynthesis III (via <i>N</i>-acetyl-L-citrulline)	glutarate (pentanedioate)	851	0.5925	0.1550	0.000132	0.0224246401730495
PWY-6737: starch degradation V	5-hydroxyindoleacetate	777	-0.8358	0.2186	0.000132	0.0224246401730495
P441-PWY: superpathway of <i>N</i>-acetylneuraminate degradation	1-dihomo-linoleoyl-GPC (20:2)*	858	-0.9423	0.2467	0.000133	0.0225206251228722
PANTO-PWY: phosphopantothenate biosynthesis I	cystine	851	-0.3442	0.0901	0.000133	0.0225206251228722
PWY-6305: putrescine biosynthesis IV	4-hydroxyhippurate	853	-0.4724	0.1236	0.000133	0.0225206251228722
PWY-7323: superpathway of GDP-mannose-derived O-antigen building blocks biosynthesis	3-phenylpropionate (hydrocinnamate)	814	-0.3713	0.0972	0.000133	0.0225206251228722
PWY-7315: dTDP-<i>N</i>-acetylthomosamine biosynthesis	methyl indole-3-acetate	579	0.7943	0.2080	0.000134	0.0226529083098759
PWY0-1296: purine ribonucleosides degradation	choline phosphate	830	0.7149	0.1872	0.000134	0.0226529083098759
GLUDEG-I-PWY: GABA shunt	1-dihomo-linoleoyl-GPC (20:2)*	837	-0.9478	0.2483	0.000135	0.0227107236668752
PWY-1861: formaldehyde assimilation II (assimilatory RuMP Cycle)	4-vinylphenol sulfate	632	-0.4237	0.1110	0.000135	0.0227107236668752
PWY-5913: partial TCA cycle (obligate autotrophs)	S-methylcysteine	819	-0.7458	0.1954	0.000135	0.0227107236668752
PWY-6700: queuosine biosynthesis	phenylacetate	798	-0.545	0.1428	0.000135	0.0227107236668752
PWY0-1338: polymyxin resistance	3-indoxyl sulfate	587	0.691	0.1810	0.000135	0.0227107236668752
PYRIDNUCSYN-PWY: NAD <i>de novo</i> biosynthesis I (from aspartate)	5-hydroxyhexanoate	740	0.5923	0.1552	0.000135	0.0227107236668752
ENTBACSYN-PWY: enterobactin biosynthesis	methyl indole-3-acetate	486	0.8801	0.2307	0.000136	0.0228418402175578
POLYISOPRENSYN-PWY: polyisoprenoid biosynthesis (<i>E. coli</i>)	methyl indole-3-acetate	631	0.769	0.2015	0.000136	0.0228418402175578
ANAGLYCOLYSIS-PWY: glycolysis III (from glucose)	5-hydroxyindoleacetate	777	-0.8132	0.2132	0.000137	0.0229353897676427
GALACT-GLUCUROCAT-PWY: superpathway of hexuronide and hexuronate degradation	glycodeoxycholate	836	-0.29	0.0760	0.000137	0.0229353897676427
PWY-5067: glycogen biosynthesis II (from UDP-D-Glucose)	4-androsten-3alpha,17alpha-diol monosulfate (2)	57	1.3161	0.3450	0.000137	0.0229353897676427
PWY-7003: glycerol degradation to butanol	5-HEPE	612	-0.4636	0.1216	0.000137	0.0229353897676427
PWY-6630: superpathway of L-tyrosine biosynthesis	1-linoleoyl-GPC (18:2)	739	-1.1548	0.3029	0.000138	0.0230655087142045
PWY0-1415: superpathway of heme <i>b</i> biosynthesis from uroporphyrinogen-III	sphingomyelin (d18:2/23:0, d18:1/23:1, d17:1/24:1)*	680	-1.3809	0.3623	0.000138	0.0230655087142045
HOMOSER-METSYN-PWY: L-methionine biosynthesis I	indoleacetate	858	0.6731	0.1767	0.000139	0.0231206855029918
PWY-5104: L-isoleucine biosynthesis IV	threonate	857	0.487	0.1278	0.000139	0.0231206855029918
PWY-5154: L-arginine biosynthesis III (via <i>N</i>-acetyl-L-citrulline)	3-indoxyl sulfate	859	0.5732	0.1505	0.000139	0.0231206855029918
PWY-5189: tetrapyrrole biosynthesis II (from glycine)	methyl indole-3-acetate	730	0.7118	0.1869	0.000139	0.0231206855029918
PWY-6703: preQ<sub>0</sub> biosynthesis	leucylphenylalanine/isoleucylphenylalanine	706	0.4075	0.1069	0.000139	0.0231206855029918
TRNA-CHARGING-PWY: tRNA charging	1-(1-enyl-oleoyl)-GPC (P-18:1)*	853	0.739	0.1939	0.000139	0.0231206855029918
CENTFERM-PWY: pyruvate fermentation to butanoate	1-dihomo-linoleoyl-GPC (20:2)*	818	0.9681	0.2542	0.00014	0.0231753330180257
GLUCOSE1PMETAB-PWY: glucose and glucose-1-phosphate degradation	1-(1-enyl-oleoyl)-GPC (P-18:1)*	763	-0.7708	0.2024	0.00014	0.0231753330180257
PWY-5097: L-lysine biosynthesis VI	S-methylcysteine	854	0.7439	0.1954	0.00014	0.0231753330180257
PWY-5154: L-arginine biosynthesis III (via <i>N</i>-acetyl-L-citrulline)	tyramine O-sulfate	521	0.4167	0.1094	0.00014	0.0231753330180257
PWY-6147: 6-hydroxymethyl-dihydropterin diphosphate biosynthesis I	1,5-anhydroglucitol (1,5-AG)	855	-0.6558	0.1722	0.00014	0.0231753330180257
PWY-6630: superpathway of L-tyrosine biosynthesis	1-(1-enyl-palmitoyl)-2-linoleoyl-GPC (P-16:0/18:2)*	739	-1.0158	0.2667	0.00014	0.0231753330180257
PWY-5189: tetrapyrrole biosynthesis II (from glycine)	prolylproline	834	-0.3411	0.0896	0.000141	0.0232850317064398
PWY-6901: superpathway of glucose and xylose degradation	p-cresol-glucuronide*	819	0.2769	0.0727	0.000141	0.0232850317064398
PWY-7315: dTDP-<i>N</i>-acetylthomosamine biosynthesis	glutarate (pentanedioate)	671	0.6498	0.1707	0.000141	0.0232850317064398
FUCCAT-PWY: fucose degradation	3-phenylpropionate (hydrocinnamate)	830	0.3742	0.0983	0.000142	0.0234314883778493
PWY-5345: superpathway of L-methionine biosynthesis (by sulfhydrylation)	phenylacetylglutamine	856	0.4808	0.1264	0.000143	0.0235589547084536
PWY-5695: inosine 5'-phosphate degradation	5-HETE	202	0.4778	0.1257	0.000143	0.0235589547084536
PWY-561: superpathway of glyoxylate cycle and fatty acid degradation	phenylacetate	641	0.612	0.1610	0.000144	0.0236860160626303
PWY-6628: superpathway of L-phenylalanine biosynthesis	indolepropionate	831	-0.4258	0.1120	0.000144	0.0236860160626303
ARGSYNBSUB-PWY: L-arginine biosynthesis II (acetyl cycle)	1,5-anhydroglucitol (1,5-AG)	857	-0.656	0.1727	0.000145	0.0238126743673092
PWY-7371: 1,4-dihydroxy-6-naphthoate biosynthesis II	glycylphenylalanine	591	0.5343	0.1406	0.000145	0.0238126743673092
PWY-6859: <i>all-trans</i>-farnesol biosynthesis	p-cresol sulfate	776	0.4148	0.1092	0.000146	0.0239389315372148
PWY0-1061: superpathway of L-alanine biosynthesis	glycolithocholate sulfate*	843	-0.3698	0.0974	0.000146	0.0239389315372148
CALVIN-PWY: Calvin-Benson-Bassham cycle	chenodeoxycholate	855	-0.4991	0.1315	0.000147	0.0240838280742307
GLYCOLYSIS-TCA-GLYOX-BYPASS: superpathway of glycolysis, pyruvate dehydrogenase, TCA, and glyoxylate bypass	p-cresol-glucuronide*	707	0.298	0.0785	0.000148	0.0241711725868715
PWY-6124: inosine-5'-phosphate biosynthesis II	p-cresol-glucuronide*	816	-0.2786	0.0734	0.000148	0.0241711725868715
PWY-6435: 4-hydroxybenzoate biosynthesis III (plants)	2-arachidonoyl-GPC (20:4)*	88	2.1076	0.5555	0.000148	0.0241711725868715
PWY0-166: superpathway of pyrimidine deoxyribonucleotides <i>de novo</i> biosynthesis (E. coli)	1-stearyl-GPC (O-18:0)*	852	0.8432	0.2223	0.000148	0.0241711725868715
GLUTORN-PWY: L-ornithine biosynthesis I	allantoin	858	0.866	0.2283	0.000149	0.0242770534968359
NONOXIPENT-PWY: pentose phosphate pathway (non-oxidative branch)	1,5-anhydroglucitol (1,5-AG)	858	0.6697	0.1766	0.000149	0.0242770534968359
PYRIDNUCSYN-PWY: NAD <i>de novo</i> biosynthesis I (from aspartate)	hippurate	858	0.409	0.1078	0.000149	0.0242770534968359
COMPLETE-ARO-PWY: superpathway of aromatic amino acid biosynthesis	indoleacetate	858	-0.6696	0.1766	0.00015	0.0243061213996899
LIPASYN-PWY: phospholipases	5alpha-pregnan-3beta,20alpha-diol disulfate	70	0.2838	0.0749	0.00015	0.0243061213996899
PEPTIDOGLYCANSYN-PWY: peptidoglycan biosynthesis I (<I>meso</I>-diaminopimelate containing)	tryptophan	859	1.7429	0.4598	0.00015	0.0243061213996899
PWY-2723: trehalose degradation V	p-cresol-glucuronide*	611	0.3203	0.0845	0.00015	0.0243061213996899
PWY-4984: urea cycle	sebacate (decanedioate)	827	-0.3037	0.0801	0.00015	0.0243061213996899
PWY-5723: Rubisco shunt	1-dihomo-linoleoyl-GPC (20:2)*	703	-1.0206	0.2692	0.00015	0.0243061213996899
PWY-6737: starch degradation V	methyl indole-3-acetate	733	-0.7307	0.1928	0.00015	0.0243061213996899
FAO-PWY: fatty acid &beta;-oxidation I	p-cresol sulfate	842	0.3945	0.1041	0.000151	0.0244010848507399
PWY-5484: glycolysis II (from fructose 6-phosphate)	cotinine N-oxide	53	-1.4946	0.3944	0.000151	0.0244010848507399
GLUCOSE1PMETAB-PWY: glucose and glucose-1-phosphate degradation	1-(1-enyl-stearoyl)-GPC (P-18:0) *	767	-0.9967	0.2632	0.000152	0.0244010848507399
GLYCOL-GLYOXDEG-PWY: superpathway of glycol metabolism and degradation	glutarate (pentanedioate)	651	0.66	0.1743	0.000152	0.0244010848507399
ORNDEG-PWY: superpathway of ornithine degradation	methyl indole-3-acetate	297	1.1232	0.2965	0.000152	0.0244010848507399
PWY-5855: ubiquinol-7 biosynthesis (prokaryotic)	glycerophosphorylcholine (GPC)	666	-0.9541	0.2519	0.000152	0.0244010848507399
PWY-5856: ubiquinol-9 biosynthesis (prokaryotic)	glycerophosphorylcholine (GPC)	666	-0.9541	0.2519	0.000152	0.0244010848507399
PWY-5857: ubiquinol-10 biosynthesis (prokaryotic)	glycerophosphorylcholine (GPC)	666	-0.9541	0.2519	0.000152	0.0244010848507399
PWY-6596: adenosine nucleotides degradation I	indoleacetylglutamine	57	0.43	0.1135	0.000152	0.0244010848507399
PWY-6708: ubiquinol-8 biosynthesis (prokaryotic)	glycerophosphorylcholine (GPC)	666	-0.9541	0.2519	0.000152	0.0244010848507399
PWY0-1415: superpathway of heme <i>b</i> biosynthesis from uroporphyrinogen-III	1-(1-enyl-palmitoyl)-2-docosahexaenoyl-GPC (P-16:0/22:6)*	680	-0.8707	0.2298	0.000152	0.0244010848507399
PWY0-1533: methylphosphonate degradation I	p-cresol-glucuronide*	552	0.3347	0.0883	0.000152	0.0244010848507399
PWY-6629: superpathway of L-tryptophan biosynthesis	histidine	579	-3.6307	0.9590	0.000153	0.0244856936721637
PWY-6803: phosphatidylcholine acyl editing	glutarate (pentanedioate)	681	0.6568	0.1735	0.000153	0.0244856936721637
PWY0-1241: ADP-L-<i>glycero</i>-&beta;-D-<i>manno</i>-heptose biosynthesis	cholesterol	761	-1.3293	0.3512	0.000153	0.0244856936721637
PYRIDOXSYN-PWY: pyridoxal 5'-phosphate biosynthesis I	glycerate	858	0.9047	0.2390	0.000153	0.0244856936721637
P105-PWY: TCA cycle IV (2-oxoglutarate decarboxylase)	methyl indole-3-acetate	596	0.7811	0.2064	0.000154	0.0245508666405736
PWY-5415: catechol degradation I (<I>meta</I>-cleavage pathway)	homocitrulline	76	0.9658	0.2552	0.000154	0.0245508666405736
PWY-5705: allantoin degradation to glyoxylate III	3-indoxyl sulfate	612	0.6703	0.1771	0.000154	0.0245508666405736
PWY66-409: superpathway of purine nucleotide salvage	1,5-anhydroglucitol (1,5-AG)	857	-0.6536	0.1727	0.000154	0.0245508666405736
PWY66-409: superpathway of purine nucleotide salvage	1-docosahexaenoyl-GPC (22:6)*	858	-0.8019	0.2119	0.000154	0.0245508666405736
ARGININE-SYN4-PWY: L-ornithine biosynthesis II	cys-gly, oxidized	829	-0.4016	0.1062	0.000155	0.0246155398162811
GLYCOLYSIS-E-D: superpathway of glycolysis and the Entner-Doudoroff pathway	1-dihomo-linoleoyl-GPC (20:2)*	858	-0.942	0.2490	0.000155	0.0246155398162811
PWY-6628: superpathway of L-phenylalanine biosynthesis	1-linoleoyl-GPC (18:2)	834	-1.094	0.2892	0.000155	0.0246155398162811
PWY-6901: superpathway of glucose and xylose degradation	phenylacetate	799	0.5359	0.1417	0.000155	0.0246155398162811
PWY-7013: (<i>S</i>)-propane-1,2-diol degradation	mannose	390	1.6006	0.4232	0.000155	0.0246155398162811
PWY-5723: Rubisco shunt	3-hydroxy-2-ethylpropionate	702	1.0715	0.2833	0.000156	0.0246985872131161
PWY-7371: 1,4-dihydroxy-6-naphthoate biosynthesis II	threonate	620	-0.5784	0.1529	0.000156	0.0246985872131161
PWY66-409: superpathway of purine nucleotide salvage	taurolithocholate 3-sulfate	826	-0.334	0.0883	0.000156	0.0246985872131161
REDCITCYC: TCA cycle VIII (Helicobacter)	1-(1-enyl-palmitoyl)-GPC (P-16:0)*	807	-0.9894	0.2616	0.000156	0.0246985872131161
TCA-GLYOX-BYPASS: superpathway of glyoxylate bypass and TCA	cholesterol	738	-1.3775	0.3645	0.000157	0.0248379222529268
PWY-5101: L-isoleucine biosynthesis II	1-methylimidazoleacetate	858	-0.8368	0.2214	0.000158	0.0249579926646885
TRNA-CHARGING-PWY: tRNA charging	1-stearyl-GPC (O-18:0)*	852	0.8387	0.2220	0.000158	0.0249579926646885
PWY-5177: glutaryl-CoA degradation	sebacate (decanedioate)	831	0.3004	0.0795	0.000159	0.025058612281379
PWY-6895: superpathway of thiamine diphosphate biosynthesis II	1-(1-enyl-oleoyl)-GPC (P-18:1)*	632	-0.827	0.2189	0.000159	0.025058612281379
PWY0-1297: superpathway of purine deoxyribonucleosides degradation	1-stearyl-GPC (O-18:0)*	853	-0.8303	0.2198	0.000159	0.025058612281379
ARGSYNBSUB-PWY: L-arginine biosynthesis II (acetyl cycle)	1-(1-enyl-palmitoyl)-2-oleoyl-GPC (P-16:0/18:1)*	857	-0.9851	0.2610	0.00016	0.025120625240377
ECASYN-PWY: enterobacterial common antigen biosynthesis	cholesterol	540	-1.6249	0.4305	0.00016	0.025120625240377
HOMOSER-METSYN-PWY: L-methionine biosynthesis I	leucylphenylalanine/isoleucylphenylalanine	705	-0.4005	0.1061	0.00016	0.025120625240377
PWY-5415: catechol degradation I (<I>meta</I>-cleavage pathway)	tyramine O-sulfate	50	1.3539	0.3586	0.00016	0.025120625240377
PWY-6609: adenine and adenosine salvage III	choline phosphate	830	0.6976	0.1848	0.00016	0.025120625240377
GALACTARDEG-PWY: D-galactarate degradation I	phenylacetylglutamine	605	0.5521	0.1463	0.000161	0.0252202669034665
GLUCARGALACTSUPER-PWY: superpathway of D-glucarate and D-galactarate degradation	phenylacetylglutamine	605	0.5521	0.1463	0.000161	0.0252202669034665
PWY0-881: superpathway of fatty acid biosynthesis I (E. coli)	glutamate	68	-2.2568	0.5980	0.000161	0.0252202669034665
PWY-5097: L-lysine biosynthesis VI	1,5-anhydroglucitol (1,5-AG)	853	0.6638	0.1760	0.000162	0.0253194573590249
PWY-7210: pyrimidine deoxyribonucleotides biosynthesis from CTP	1-(1-enyl-palmitoyl)-2-docosahexaenoyl-GPE (P-16:0/22:6)*	750	-1.0922	0.2896	0.000162	0.0253194573590249
SULFATE-CYS-PWY: superpathway of sulfate assimilation and cysteine biosynthesis	phenylacetylglutamine	857	0.4751	0.1259	0.000162	0.0253194573590249
PWY-6630: superpathway of L-tyrosine biosynthesis	histidine	739	-3.1303	0.8302	0.000163	0.0254373542991962
PWY-6901: superpathway of glucose and xylose degradation	1-(1-enyl-oleoyl)-GPC (P-18:1)*	854	-0.716	0.1899	0.000163	0.0254373542991962
PYRIDNUCSAL-PWY: NAD salvage pathway I (PNC VI cycle)	phenylacetylglutamine	854	0.4704	0.1249	0.000166	0.0258860192906698
CALVIN-PWY: Calvin-Benson-Bassham cycle	phenylacetate	797	-0.5415	0.1438	0.000167	0.0259832620378173
PWY-5913: partial TCA cycle (obligate autotrophs)	cortisone	807	-0.8064	0.2142	0.000167	0.0259832620378173
PWY-621: sucrose degradation III (sucrose invertase)	3-methyladipate	807	-0.6237	0.1657	0.000167	0.0259832620378173
FOLSYN-PWY: superpathway of tetrahydrofolate biosynthesis and salvage	tyramine O-sulfate	517	0.4154	0.1104	0.000168	0.0260605317802698
GLUCOSE1PMETAB-PWY: glucose and glucose-1-phosphate degradation	1-stearyl-GPC (O-18:0)*	761	-0.8649	0.2299	0.000168	0.0260605317802698
METHANOGENESIS-PWY: methanogenesis from H<SUB>2</SUB> and CO<SUB>2</SUB>	tartronate (hydroxymalonate)	394	-0.5772	0.1534	0.000168	0.0260605317802698
PWY-6386: UDP-<i>N</i>-acetylmuramoyl-pentapeptide biosynthesis II (lysine-containing)	3-hydroxy-2-ethylpropionate	857	-1	0.2658	0.000168	0.0260605317802698
PWY-5861: superpathway of demethylmenaquinol-8 biosynthesis I	p-cresol-glucuronide*	631	0.3073	0.0817	0.000169	0.0261568744999892
PWY-7283: wybutosine biosynthesis	imidazole propionate	70	-0.2951	0.0785	0.000169	0.0261568744999892
VALDEG-PWY: L-valine degradation I	1-palmityl-GPC (O-16:0)	64	-1.8582	0.4941	0.000169	0.0261568744999892
FASYN-INITIAL-PWY: superpathway of fatty acid biosynthesis initiation (E. coli)	cholesterol	842	-1.2566	0.3342	0.00017	0.0262527861560857
PWY-4041: &gamma;-glutamyl cycle	cholesterol	705	-1.3639	0.3628	0.00017	0.0262527861560857
PWY-7283: wybutosine biosynthesis	3-(3-hydroxyphenyl)propionate	67	-0.3736	0.0994	0.00017	0.0262527861560857
PWY-5695: inosine 5'-phosphate degradation	alpha-ketoglutarate	858	-0.8797	0.2341	0.000171	0.0263875368030076
3-HYDROXYPHENYLACETATE-DEGRADATION-PWY: 4-hydroxyphenylacetate degradation	sucrose	78	-0.3106	0.0827	0.000172	0.0265220867788247
HCAMHPDEG-PWY: 3-phenylpropanoate and 3-(3-hydroxyphenyl)propanoate degradation to 2-hydroxypentadienoate	tyramine O-sulfate	262	0.589	0.1569	0.000173	0.0265773373132693
P441-PWY: superpathway of <i>N</i>-acetylneuraminate degradation	1-margaroyl-GPC (17:0)	858	-1.0151	0.2703	0.000173	0.0265773373132693
PWY-6690: cinnamate and 3-hydroxycinnamate degradation to 2-hydroxypentadienoate	tyramine O-sulfate	262	0.589	0.1569	0.000173	0.0265773373132693
PWY-7663: gondoate biosynthesis (anaerobic)	gamma-glutamylglycine	859	0.6301	0.1678	0.000173	0.0265773373132693
PWY66-409: superpathway of purine nucleotide salvage	1-palmityl-GPC (O-16:0)	811	-0.8815	0.2347	0.000173	0.0265773373132693
DAPLYSINESYN-PWY: L-lysine biosynthesis I	tyramine O-sulfate	521	0.4151	0.1106	0.000174	0.0266913621130462
PWY-5861: superpathway of demethylmenaquinol-8 biosynthesis I	phenylacetate	613	0.6045	0.1610	0.000174	0.0266913621130462
NONMEVIPP-PWY: methylerythritol phosphate pathway I	p-cresol sulfate	857	-0.3878	0.1033	0.000175	0.0267852379947803
PWY-4041: &gamma;-glutamyl cycle	methyl indole-3-acetate	599	0.7797	0.2078	0.000175	0.0267852379947803
PWY-5837: 2-carboxy-1,4-naphthoquinol biosynthesis	glycerophosphorylcholine (GPC)	799	-0.8781	0.2340	0.000175	0.0267852379947803
PWY-6628: superpathway of L-phenylalanine biosynthesis	glycolithocholate sulfate*	823	-0.3727	0.0994	0.000176	0.0269184011530746
PENTOSE-P-PWY: pentose phosphate pathway	1-linoleoyl-GPC (18:2)	859	-1.0673	0.2847	0.000177	0.0270314183743277
PWY-5101: L-isoleucine biosynthesis II	dimethylglycine	858	-0.9579	0.2555	0.000177	0.0270314183743277
PWY-5100: pyruvate fermentation to acetate and lactate II	3-phenylpropionate (hydrocinnamate)	831	0.3641	0.0971	0.000178	0.0271441027024402
PYRIDNUCSAL-PWY: NAD salvage pathway I (PNC VI cycle)	1-eicosapentaenoyl-GPC (20:5)*	854	-0.5768	0.1539	0.000178	0.0271441027024402
POLYISOPRENSYN-PWY: polyisoprenoid biosynthesis (<i>E. coli</i>)	ergothioneine	743	-0.4181	0.1116	0.000179	0.0272164314421726
PWY-3841: folate transformations II	leucylphenylalanine/isoleucylphenylalanine	706	0.3854	0.1029	0.000179	0.0272164314421726
PWY-5083: NAD/NADH phosphorylation and dephosphorylation	1-stearyl-GPC (O-18:0)*	778	-0.8752	0.2336	0.000179	0.0272164314421726
PWY-5189: tetrapyrrole biosynthesis II (from glycine)	cystine	849	0.3391	0.0905	0.000179	0.0272164314421726
ARGSYNBSUB-PWY: L-arginine biosynthesis II (acetyl cycle)	allantoin	857	0.8613	0.2299	0.00018	0.0272883365875289
P122-PWY: heterolactic fermentation	1-margaroyl-GPC (17:0)	545	-1.2285	0.3280	0.00018	0.0272883365875289
PWY-5692: allantoin degradation to glyoxylate II	phenylacetylglutamine	558	0.5866	0.1566	0.00018	0.0272883365875289
PWY-7446: sulfoquinovose degradation I	cholesterol	408	-1.8676	0.4987	0.00018	0.0272883365875289
DENOVOPURINE2-PWY: superpathway of purine nucleotides <i>de novo</i> biosynthesis II	glutarate (pentanedioate)	847	-0.5941	0.1587	0.000181	0.0273798071094886
PWY-6891: thiazole biosynthesis II (aerobic bacteria)	phenylacetate	590	0.6154	0.1644	0.000181	0.0273798071094886
PWY0-1296: purine ribonucleosides degradation	leucylleucine	776	-0.433	0.1156	0.000181	0.0273798071094886
ANAGLYCOLYSIS-PWY: glycolysis III (from glucose)	N-acetyl-beta-alanine	857	1.0005	0.2674	0.000182	0.0274308908931697
ASPASN-PWY: superpathway of L-aspartate and L-asparagine biosynthesis	5-hydroxyhexanoate	741	-0.5903	0.1577	0.000182	0.0274308908931697
GLUTORN-PWY: L-ornithine biosynthesis I	1-(1-enyl-stearoyl)-2-docosahexaenoyl-GPC (P-18:0/22:6)*	859	-0.7213	0.1927	0.000182	0.0274308908931697
PWY-7234: inosine-5'-phosphate biosynthesis III	indoleacetate	851	0.6698	0.1789	0.000182	0.0274308908931697
PWY-7315: dTDP-<i>N</i>-acetylthomosamine biosynthesis	cholesterol	679	-1.4384	0.3843	0.000182	0.0274308908931697
PWY-6590: superpathway of <i>Clostridium acetobutylicum</i> acidogenic fermentation	1-(1-enyl-palmitoyl)-2-linoleoyl-GPC (P-16:0/18:2)*	818	0.9536	0.2548	0.000183	0.0275215194201456
PWY-6628: superpathway of L-phenylalanine biosynthesis	glycerophosphorylcholine (GPC)	834	-0.8712	0.2329	0.000183	0.0275215194201456
PWY0-1297: superpathway of purine deoxyribonucleosides degradation	1-(1-enyl-palmitoyl)-2-oleoyl-GPC (P-16:0/18:1)*	858	-0.978	0.2614	0.000183	0.0275215194201456
PWY-561: superpathway of glyoxylate cycle and fatty acid degradation	histidine	689	-3.2246	0.8622	0.000184	0.0276317769368136
PWY-6282: palmitoleate biosynthesis I (from (5Z)-dodec-5-enoate)	cholesterol	842	-1.2498	0.3342	0.000184	0.0276317769368136
FUC-RHAMCAT-PWY: superpathway of fucose and rhamnose degradation	cholesterol	806	-1.3306	0.3558	0.000185	0.0277216414979676
PWY-6629: superpathway of L-tryptophan biosynthesis	1-dihomo-linoleoyl-GPC (20:2)*	579	-1.1401	0.3049	0.000185	0.0277216414979676
PWY66-409: superpathway of purine nucleotide salvage	ergothioneine	858	-0.3916	0.1047	0.000185	0.0277216414979676
LACTOSECAT-PWY: lactose and galactose degradation I	pipecolate	854	-0.8542	0.2286	0.000186	0.0277910510133598
PWY-4041: &gamma;-glutamyl cycle	3-indoxyl sulfate	705	0.6314	0.1690	0.000186	0.0277910510133598
PWY-6628: superpathway of L-phenylalanine biosynthesis	imidazole propionate	709	0.4207	0.1126	0.000186	0.0277910510133598
PWY0-1297: superpathway of purine deoxyribonucleosides degradation	1-(1-enyl-palmitoyl)-GPC (P-16:0)*	855	-0.936	0.2505	0.000186	0.0277910510133598
HEME-BIOSYNTHESIS-II: heme <i>b</i> biosynthesis I (aerobic)	glycoursodeoxycholate	786	0.2819	0.0755	0.000187	0.0278600610495266
P122-PWY: heterolactic fermentation	1-oleoyl-2-eicosapentaenoyl-GPC (18:1/20:5)*	520	-0.6334	0.1696	0.000187	0.0278600610495266
PWY-5723: Rubisco shunt	3-indoxyl sulfate	703	0.6246	0.1672	0.000187	0.0278600610495266
TRPSYN-PWY: L-tryptophan biosynthesis	tyrosine	858	1.7371	0.4650	0.000187	0.0278600610495266
COMPLETE-ARO-PWY: superpathway of aromatic amino acid biosynthesis	3-indoxyl sulfate	858	-0.5741	0.1537	0.000188	0.027948724345418
PWY-5173: superpathway of acetyl-CoA biosynthesis	glutarate (pentanedioate)	739	0.6114	0.1637	0.000188	0.027948724345418
PWY-6700: queuosine biosynthesis	p-cresol-glucuronide*	818	-0.2748	0.0736	0.000188	0.027948724345418
PWY0-1061: superpathway of L-alanine biosynthesis	indoleacetate	854	0.6465	0.1732	0.000189	0.0280772318274697
PWY-5101: L-isoleucine biosynthesis II	tyramine O-sulfate	520	-0.4149	0.1112	0.00019	0.0282055550694036
P441-PWY: superpathway of <i>N</i>-acetylneuraminate degradation	1-oleoyl-GPC (18:1)	858	-1.2447	0.3336	0.000191	0.0283134126529301
PWY-6895: superpathway of thiamine diphosphate biosynthesis II	choline	636	-1.9609	0.5256	0.000191	0.0283134126529301
FERMENTATION-PWY: mixed acid fermentation	ergothioneine	841	-0.3965	0.1063	0.000192	0.0284006611646206
FUC-RHAMCAT-PWY: superpathway of fucose and rhamnose degradation	1-stearyl-GPC (O-18:0)*	800	-0.8541	0.2290	0.000192	0.0284006611646206
P441-PWY: superpathway of <i>N</i>-acetylneuraminate degradation	cystathionine	825	0.4596	0.1233	0.000192	0.0284006611646206
COMPLETE-ARO-PWY: superpathway of aromatic amino acid biosynthesis	1-dihomo-linolenoyl-GPC (20:3n3 or 6)*	858	0.9007	0.2416	0.000193	0.0284267523362689
FASYN-ELONG-PWY: fatty acid elongation -- saturated	1-stearoyl-GPC (18:0)	842	-1.2801	0.3433	0.000193	0.0284267523362689
HEMESYN2-PWY: heme <i>b</i> biosynthesis II (anaerobic)	glycerophosphorylcholine (GPC)	850	-0.8423	0.2259	0.000193	0.0284267523362689
PWY-2942: L-lysine biosynthesis III	phenylacetate	795	-0.5386	0.1445	0.000193	0.0284267523362689
PWY-6527: stachyose degradation	1-stearoyl-2-dihomo-linolenoyl-GPC (18:0/20:3n3 or 6)*	859	0.876	0.2350	0.000193	0.0284267523362689
THISYN-PWY: superpathway of thiamine diphosphate biosynthesis I	1,5-anhydroglucitol (1,5-AG)	840	-0.6363	0.1706	0.000193	0.0284267523362689
ARGSYN-PWY: L-arginine biosynthesis I (via L-ornithine)	pipecolate	859	-0.8437	0.2264	0.000194	0.0284526217699147
P441-PWY: superpathway of <i>N</i>-acetylneuraminate degradation	choline	858	-1.7312	0.4646	0.000194	0.0284526217699147
PWY-5347: superpathway of L-methionine biosynthesis (transsulfuration)	choline phosphate	830	0.6975	0.1872	0.000194	0.0284526217699147
PWY-6353: purine nucleotides degradation II (aerobic)	tartronate (hydroxymalonate)	859	-0.3666	0.0984	0.000194	0.0284526217699147
PWY-6590: superpathway of <i>Clostridium acetobutylicum</i> acidogenic fermentation	p-cresol-glucuronide*	782	-0.279	0.0749	0.000194	0.0284526217699147
PWY-6628: superpathway of L-phenylalanine biosynthesis	1-eicosapentaenoyl-GPC (20:5)*	834	-0.5771	0.1549	0.000194	0.0284526217699147
NONOXIPENT-PWY: pentose phosphate pathway (non-oxidative branch)	p-cresol-glucuronide*	819	-0.278	0.0746	0.000195	0.0285588331636809
PWY66-409: superpathway of purine nucleotide salvage	glycerate	857	-0.8804	0.2363	0.000195	0.0285588331636809
CENTFERM-PWY: pyruvate fermentation to butanoate	p-cresol-glucuronide*	782	-0.2786	0.0748	0.000197	0.0288313543477707
PWY-7254: TCA cycle VII (acetate-producers)	histidine	738	-3.0904	0.8304	0.000198	0.028916399546136
PWY0-1298: superpathway of pyrimidine deoxyribonucleosides degradation	creatinine	854	-2.0557	0.5525	0.000198	0.028916399546136
PWY0-1338: polymyxin resistance	1-docosahexaenoyl-GPE (22:6)*	587	-1.1161	0.2999	0.000198	0.028916399546136
FUCCAT-PWY: fucose degradation	p-cresol sulfate	857	0.3849	0.1035	0.000199	0.0290419610364667
ARO-PWY: chorismate biosynthesis I	N-acetyl-beta-alanine	857	1.0042	0.2701	0.000201	0.0293131824080261
GLUTORN-PWY: L-ornithine biosynthesis I	pipecolate	859	-0.8336	0.2243	0.000202	0.0293969129822364
GLYCOLYSIS: glycolysis I (from glucose 6-phosphate)	cotinine N-oxide	53	-1.4452	0.3889	0.000202	0.0293969129822364
PWY-6803: phosphatidylcholine acyl editing	methyl indole-3-acetate	588	0.7707	0.2074	0.000202	0.0293969129822364
TRNA-CHARGING-PWY: tRNA charging	5-methylthioadenosine (MTA)	839	-0.8843	0.2381	0.000204	0.0296671232320036
ARG+POLYAMINE-SYN: superpathway of arginine and polyamine biosynthesis	glycolithocholate sulfate*	845	-0.3603	0.0971	0.000205	0.0297290417623939
GLUCARDEG-PWY: <i>D</i>-glucarate degradation I	3-hydroxy-2-ethylpropionate	602	1.1268	0.3035	0.000205	0.0297290417623939
PANTO-PWY: phosphopantothenate biosynthesis I	3-indoxyl sulfate	858	-0.5666	0.1526	0.000205	0.0297290417623939
PWYG-321: mycolate biosynthesis	1-stearoyl-GPC (18:0)	842	-1.2758	0.3437	0.000205	0.0297290417623939
ARGSYNBSUB-PWY: L-arginine biosynthesis II (acetyl cycle)	1-(1-enyl-oleoyl)-GPC (P-18:1)*	853	-0.7104	0.1914	0.000206	0.0297906143792066
FUCCAT-PWY: fucose degradation	3-hydroxy-2-ethylpropionate	856	0.9845	0.2652	0.000206	0.0297906143792066
PWY-6282: palmitoleate biosynthesis I (from (5Z)-dodec-5-enoate)	1-stearoyl-GPC (18:0)	842	-1.2768	0.3440	0.000206	0.0297906143792066
PWY-7664: oleate biosynthesis IV (anaerobic)	1-stearoyl-GPC (18:0)	842	-1.2748	0.3434	0.000206	0.0297906143792066
AEROBACTINSYN-PWY: aerobactin biosynthesis	tartronate (hydroxymalonate)	344	-0.6052	0.1631	0.000207	0.0298518439730844
P105-PWY: TCA cycle IV (2-oxoglutarate decarboxylase)	histidine	699	-3.1403	0.8465	0.000207	0.0298518439730844
PWY-6901: superpathway of glucose and xylose degradation	1-(1-enyl-palmitoyl)-GPC (P-16:0)*	855	-0.923	0.2488	0.000207	0.0298518439730844
PWY66-389: phytol degradation	isoeugenol sulfate	68	-0.3724	0.1004	0.000207	0.0298518439730844
ARGSYN-PWY: L-arginine biosynthesis I (via L-ornithine)	cholesterol	859	-1.2393	0.3341	0.000208	0.0299751816977554
COMPLETE-ARO-PWY: superpathway of aromatic amino acid biosynthesis	N-acetyl-beta-alanine	856	0.9986	0.2693	0.000209	0.0300565446208332
PWY-5121: superpathway of geranylgeranyl diphosphate biosynthesis II (via MEP)	p-cresol sulfate	856	0.3803	0.1026	0.000209	0.0300565446208332
PWY66-388: fatty acid &alpha;-oxidation III	cis-4-decenoyl carnitine	95	-2.4353	0.6567	0.000209	0.0300565446208332
HEXITOLDEGSUPER-PWY: superpathway of hexitol degradation (bacteria)	1,5-anhydroglucitol (1,5-AG)	858	-0.6369	0.1718	0.00021	0.0301375692365386
PWY-5723: Rubisco shunt	phenylacetate	656	0.5824	0.1571	0.00021	0.0301375692365386
PWY-6700: queuosine biosynthesis	indoleacetylglutamine	356	-0.7071	0.1907	0.00021	0.0301375692365386
HISTSYN-PWY: L-histidine biosynthesis	xanthine	856	0.8379	0.2261	0.000211	0.0302391699395506
PWY-5384: sucrose degradation IV (sucrose phosphorylase)	1-(1-enyl-palmitoyl)-GPC (P-16:0)*	821	-0.9724	0.2625	0.000211	0.0302391699395506
P122-PWY: heterolactic fermentation	sphingomyelin (d18:1/17:0, d17:1/18:0, d19:1/16:0)	545	-1.3512	0.3647	0.000212	0.0303404897836738
PWY-5097: L-lysine biosynthesis VI	tartronate (hydroxymalonate)	854	0.3734	0.1008	0.000212	0.0303404897836738
GLUTORN-PWY: L-ornithine biosynthesis I	3-indoxyl sulfate	859	0.561	0.1515	0.000213	0.0304205357733112
HEMESYN2-PWY: heme <i>b</i> biosynthesis II (anaerobic)	cholesterol	850	-1.2007	0.3243	0.000213	0.0304205357733112
PWY-7211: superpathway of pyrimidine deoxyribonucleotides <i>de novo</i> biosynthesis	4-vinylphenol sulfate	858	-0.357	0.0964	0.000213	0.0304205357733112
GLYCOL-GLYOXDEG-PWY: superpathway of glycol metabolism and degradation	cholesterol	658	-1.4307	0.3864	0.000214	0.0305212569047015
PWY-7400: L-arginine biosynthesis IV (archaebacteria)	pipecolate	859	-0.8389	0.2266	0.000214	0.0305212569047015
PWY66-409: superpathway of purine nucleotide salvage	leucylphenylalanine/isoleucylphenylalanine	705	-0.3811	0.1030	0.000215	0.0306427757604625
P42-PWY: incomplete reductive TCA cycle	5-hydroxyhexanoate	738	0.6001	0.1622	0.000216	0.0306797265667197
PWY-3781: aerobic respiration I (cytochrome c)	1-palmitoyl-2-meadoyl-GPC (16:0/20:3n9)*	490	0.7703	0.2083	0.000216	0.0306797265667197
PWY-5675: nitrate reduction V (assimilatory)	1-arachidonoyl-GPI (20:4)*	188	1.6435	0.4442	0.000216	0.0306797265667197
PWY-6113: superpathway of mycolate biosynthesis	imidazole propionate	695	0.4215	0.1139	0.000216	0.0306797265667197
PWY-6891: thiazole biosynthesis II (aerobic bacteria)	3-indoxyl sulfate	636	0.6488	0.1754	0.000216	0.0306797265667197
PWY-1861: formaldehyde assimilation II (assimilatory RuMP Cycle)	5-HETE	138	-0.6102	0.1650	0.000217	0.0307795407456183
PWY-5913: partial TCA cycle (obligate autotrophs)	glycolithocholate sulfate*	810	-0.3783	0.1023	0.000217	0.0307795407456183
PWY-2201: folate transformations I	isovalerylcarnitine	86	-1.1323	0.3062	0.000218	0.0308790818351081
PWY-5695: inosine 5'-phosphate degradation	leucylphenylalanine/isoleucylphenylalanine	706	0.4014	0.1086	0.000218	0.0308790818351081
PWY-5384: sucrose degradation IV (sucrose phosphorylase)	1-(1-enyl-stearoyl)-GPC (P-18:0) *	825	-0.9698	0.2624	0.000219	0.0309572053223573
PWY-5837: 2-carboxy-1,4-naphthoquinol biosynthesis	taurolithocholate 3-sulfate	767	-0.3228	0.0873	0.000219	0.0309572053223573
PWY-6981: chitin biosynthesis	1-palmitoylglycerol (16:0)	78	1.5224	0.4120	0.000219	0.0309572053223573
CENTFERM-PWY: pyruvate fermentation to butanoate	1-(1-enyl-palmitoyl)-2-linoleoyl-GPC (P-16:0/18:2)*	818	0.9418	0.2549	0.00022	0.0310138828805846
FUC-RHAMCAT-PWY: superpathway of fucose and rhamnose degradation	histidine	806	-2.9329	0.7938	0.00022	0.0310138828805846
PWY-3781: aerobic respiration I (cytochrome c)	1-palmitoyl-2-adrenoyl-GPC (16:0/22:4)*	516	0.7858	0.2127	0.00022	0.0310138828805846
PYRIDOXSYN-PWY: pyridoxal 5'-phosphate biosynthesis I	glycylphenylalanine	816	0.4308	0.1166	0.00022	0.0310138828805846
PWY-5154: L-arginine biosynthesis III (via <i>N</i>-acetyl-L-citrulline)	ergothioneine	859	-0.3796	0.1028	0.000221	0.0310913601262936
REDCITCYC: TCA cycle VIII (Helicobacter)	glycerophosphorylcholine (GPC)	810	-0.8721	0.2361	0.000221	0.0310913601262936
TCA-GLYOX-BYPASS: superpathway of glyoxylate bypass and TCA	phenylacetate	687	0.5632	0.1525	0.000221	0.0310913601262936
PWY-6629: superpathway of L-tryptophan biosynthesis	glutarate (pentanedioate)	573	0.6969	0.1888	0.000222	0.0312108419960825
PWY-5100: pyruvate fermentation to acetate and lactate II	glutarate (pentanedioate)	851	-0.58	0.1571	0.000223	0.0312877089529505
PWY-7196: superpathway of pyrimidine ribonucleosides salvage	5-HEPE	616	-0.4514	0.1223	0.000223	0.0312877089529505
PYRIDNUCSAL-PWY: NAD salvage pathway I (PNC VI cycle)	cholesterol	854	-1.2293	0.3330	0.000223	0.0312877089529505
PWY-5863: superpathway of phylloquinol biosynthesis	1-dihomo-linoleoyl-GPC (20:2)*	797	-0.9351	0.2534	0.000224	0.031385484823329
PWY-6527: stachyose degradation	1-dihomo-linolenylglycerol (20:3)	859	0.5184	0.1405	0.000224	0.031385484823329
PWY-6628: superpathway of L-phenylalanine biosynthesis	S-methylcysteine	834	-0.7068	0.1916	0.000225	0.0314829964345984
PWY-7328: superpathway of UDP-glucose-derived O-antigen building blocks biosynthesis	tyramine O-sulfate	469	0.4227	0.1146	0.000225	0.0314829964345984
NONOXIPENT-PWY: pentose phosphate pathway (non-oxidative branch)	N-acetyl-beta-alanine	857	1.0095	0.2737	0.000226	0.0315376838797378
P164-PWY: purine nucleobases degradation I (anaerobic)	citrate	838	-1.1586	0.3141	0.000226	0.0315376838797378
PWY-2942: L-lysine biosynthesis III	5-hydroxyindoleacetate	774	-0.8096	0.2195	0.000226	0.0315376838797378
PWY-5100: pyruvate fermentation to acetate and lactate II	cinnamoylglycine	836	0.2929	0.0794	0.000226	0.0315376838797378
PWY-5367: petroselinate biosynthesis	phenylacetate	768	-0.5344	0.1449	0.000227	0.031592077306355
PWY-5695: inosine 5'-phosphate degradation	isovalerate	859	0.4851	0.1316	0.000227	0.031592077306355
PWY-6317: D-galactose degradation I (Leloir pathway)	1-stearoyl-2-dihomo-linolenoyl-GPC (18:0/20:3n3 or 6)*	859	0.8751	0.2374	0.000227	0.031592077306355
PWY-6891: thiazole biosynthesis II (aerobic bacteria)	p-cresol-glucuronide*	610	0.3151	0.0855	0.000227	0.031592077306355
PWY-5705: allantoin degradation to glyoxylate III	phenylacetate	569	0.6275	0.1702	0.000228	0.0316674038807389
PWY-6531: mannitol cycle	4-acetamidophenylglucuronide	296	0.1735	0.0471	0.000228	0.0316674038807389
THISYN-PWY: superpathway of thiamine diphosphate biosynthesis I	1-(1-enyl-palmitoyl)-GPC (P-16:0)*	836	-0.9119	0.2474	0.000228	0.0316674038807389
GLYCOL-GLYOXDEG-PWY: superpathway of glycol metabolism and degradation	histidine	658	-3.2236	0.8749	0.000229	0.0317424279387597
PWY-6628: superpathway of L-phenylalanine biosynthesis	1,5-anhydroglucitol (1,5-AG)	833	-0.6369	0.1728	0.000229	0.0317424279387597
PWY-6703: preQ<sub>0</sub> biosynthesis	indoleacetylglutamine	357	-0.6889	0.1870	0.000229	0.0317424279387597
BRANCHED-CHAIN-AA-SYN-PWY: superpathway of branched chain amino acid biosynthesis	1,5-anhydroglucitol (1,5-AG)	856	0.6418	0.1743	0.00023	0.0318171512991532
FUCCAT-PWY: fucose degradation	tartronate (hydroxymalonate)	857	-0.3709	0.1007	0.00023	0.0318171512991532
GLYCOL-GLYOXDEG-PWY: superpathway of glycol metabolism and degradation	1-dihomo-linoleoyl-GPC (20:2)*	658	-1.0583	0.2873	0.00023	0.0318171512991532
PWY-5505: L-glutamate and L-glutamine biosynthesis	p-cresol-glucuronide*	738	0.2841	0.0772	0.000231	0.0318915757661052
PWY0-1415: superpathway of heme <i>b</i> biosynthesis from uroporphyrinogen-III	1-stearyl-GPC (O-18:0)*	674	-0.9284	0.2521	0.000231	0.0318915757661052
THISYN-PWY: superpathway of thiamine diphosphate biosynthesis I	1-(1-enyl-oleoyl)-GPC (P-18:1)*	835	-0.6947	0.1887	0.000231	0.0318915757661052
PHOSLIPSYN-PWY: superpathway of phospholipid biosynthesis I (bacteria)	guanidinoacetate	853	-1.2548	0.3409	0.000232	0.0320082956718741
ARO-PWY: chorismate biosynthesis I	1-dihomo-linolenoyl-GPC (20:3n3 or 6)*	859	0.8908	0.2422	0.000235	0.0323790527388285
GLYCOLYSIS-TCA-GLYOX-BYPASS: superpathway of glycolysis, pyruvate dehydrogenase, TCA, and glyoxylate bypass	glutarate (pentanedioate)	730	0.6148	0.1671	0.000235	0.0323790527388285
PWY-5723: Rubisco shunt	glutarate (pentanedioate)	697	0.6284	0.1709	0.000236	0.0324952157053089
PWY-5154: L-arginine biosynthesis III (via <i>N</i>-acetyl-L-citrulline)	taurolithocholate 3-sulfate	827	-0.3192	0.0868	0.000237	0.0325895701029946
TCA-GLYOX-BYPASS: superpathway of glyoxylate bypass and TCA	p-cresol-glucuronide*	707	0.288	0.0783	0.000237	0.0325895701029946
PWY-5100: pyruvate fermentation to acetate and lactate II	1,5-anhydroglucitol (1,5-AG)	858	0.6377	0.1735	0.000238	0.032705362129685
PWY-5030: L-histidine degradation III	prolylproline	836	0.3227	0.0878	0.000239	0.0328210005860481
FUC-RHAMCAT-PWY: superpathway of fucose and rhamnose degradation	3-hydroxy-2-ethylpropionate	805	0.9888	0.2692	0.00024	0.032936485777393
PWY-5855: ubiquinol-7 biosynthesis (prokaryotic)	methyl indole-3-acetate	568	0.7845	0.2137	0.000241	0.0329489371115955
PWY-5856: ubiquinol-9 biosynthesis (prokaryotic)	methyl indole-3-acetate	568	0.7845	0.2137	0.000241	0.0329489371115955
PWY-5857: ubiquinol-10 biosynthesis (prokaryotic)	methyl indole-3-acetate	568	0.7845	0.2137	0.000241	0.0329489371115955
PWY-6708: ubiquinol-8 biosynthesis (prokaryotic)	methyl indole-3-acetate	568	0.7845	0.2137	0.000241	0.0329489371115955
PWY-6895: superpathway of thiamine diphosphate biosynthesis II	p-cresol-glucuronide*	610	0.3128	0.0852	0.000241	0.0329489371115955
1CMET2-PWY: <i>N</i><sup>10</sup>-formyl-tetrahydrofolate biosynthesis	glycylphenylalanine	815	0.4255	0.1159	0.000242	0.0329489371115955
ARGDEG-PWY: superpathway of L-arginine, putrescine, and 4-aminobutanoate degradation	methyl indole-3-acetate	297	1.1158	0.3040	0.000242	0.0329489371115955
ORNARGDEG-PWY: superpathway of L-arginine and L-ornithine degradation	methyl indole-3-acetate	297	1.1158	0.3040	0.000242	0.0329489371115955
PWY-5897: superpathway of menaquinol-11 biosynthesis	1-stearoyl-GPC (18:0)	798	-1.2864	0.3505	0.000242	0.0329489371115955
PWY-5898: superpathway of menaquinol-12 biosynthesis	1-stearoyl-GPC (18:0)	798	-1.2864	0.3505	0.000242	0.0329489371115955
PWY-5899: superpathway of menaquinol-13 biosynthesis	1-stearoyl-GPC (18:0)	798	-1.2864	0.3505	0.000242	0.0329489371115955
PWY0-862: (5Z)-dodecenoate biosynthesis I	1-stearoyl-GPC (18:0)	846	-1.2584	0.3428	0.000242	0.0329489371115955
PWY-6628: superpathway of L-phenylalanine biosynthesis	1-(1-enyl-palmitoyl)-2-linoleoyl-GPC (P-16:0/18:2)*	834	-0.9185	0.2503	0.000243	0.0330633518403824
OANTIGEN-PWY: <i>O</i>-antigen building blocks biosynthesis (<i>E. coli</i>)	allantoin	858	0.8344	0.2276	0.000246	0.0334276154619673
PWY-6859: <i>all-trans</i>-farnesol biosynthesis	p-cresol-glucuronide*	745	0.2824	0.0770	0.000246	0.0334276154619673
BIOTIN-BIOSYNTHESIS-PWY: biotin biosynthesis I	1-stearoyl-GPC (18:0)	842	-1.2572	0.3430	0.000247	0.0334318785087343
PWY-5855: ubiquinol-7 biosynthesis (prokaryotic)	1-linoleoyl-GPC (18:2)	666	-1.1661	0.3181	0.000247	0.0334318785087343
PWY-5856: ubiquinol-9 biosynthesis (prokaryotic)	1-linoleoyl-GPC (18:2)	666	-1.1661	0.3181	0.000247	0.0334318785087343
PWY-5857: ubiquinol-10 biosynthesis (prokaryotic)	1-linoleoyl-GPC (18:2)	666	-1.1661	0.3181	0.000247	0.0334318785087343
PWY-5920: superpathway of <i>b</i> heme biosynthesis from glycine	sphingomyelin (d18:1/20:1, d18:2/20:0)*	589	-1.5737	0.4293	0.000247	0.0334318785087343
PWY-6708: ubiquinol-8 biosynthesis (prokaryotic)	1-linoleoyl-GPC (18:2)	666	-1.1661	0.3181	0.000247	0.0334318785087343
GLUCOSE1PMETAB-PWY: glucose and glucose-1-phosphate degradation	indoleacetate	767	0.6819	0.1861	0.000248	0.0335234087941833
THRESYN-PWY: superpathway of L-threonine biosynthesis	p-cresol-glucuronide*	817	-0.2715	0.0741	0.000248	0.0335234087941833
PEPTIDOGLYCANSYN-PWY: peptidoglycan biosynthesis I (<I>meso</I>-diaminopimelate containing)	3-hydroxy-2-ethylpropionate	858	-0.9693	0.2646	0.000249	0.0335928015811167
PWY-6531: mannitol cycle	phenylacetylglutamine	774	-0.4914	0.1341	0.000249	0.0335928015811167
PWY-6628: superpathway of L-phenylalanine biosynthesis	glutarate (pentanedioate)	826	0.5746	0.1569	0.000249	0.0335928015811167
PWY-5100: pyruvate fermentation to acetate and lactate II	oxalate (ethanedioate)	859	0.5232	0.1429	0.000251	0.0338405773018652
PWY-5840: superpathway of menaquinol-7 biosynthesis	cholesterol	788	-1.2521	0.3421	0.000252	0.0339532953090373
PWY-6387: UDP-<i>N</i>-acetylmuramoyl-pentapeptide biosynthesis I (<i>meso</i>-diaminopimelate containing)	3-hydroxy-2-ethylpropionate	858	-0.9681	0.2647	0.000255	0.0343351621280665
P161-PWY: acetylene degradation	phenylacetylglutamine	855	0.4574	0.1251	0.000256	0.0343358597845153
PWY-2942: L-lysine biosynthesis III	indoleacetate	854	-0.6572	0.1798	0.000256	0.0343358597845153
PWY-6628: superpathway of L-phenylalanine biosynthesis	1-docosahexaenoyl-GPC (22:6)*	834	-0.7747	0.2119	0.000256	0.0343358597845153
PWY66-409: superpathway of purine nucleotide salvage	cholesterol	858	-1.2218	0.3341	0.000256	0.0343358597845153
REDCITCYC: TCA cycle VIII (Helicobacter)	gamma-glutamylglutamine	810	-1.8326	0.5013	0.000256	0.0343358597845153
UDPNACETYLGALSYN-PWY: UDP-<i>N</i>-acetyl-D-glucosamine biosynthesis II	glycoursodeoxycholate	104	0.8307	0.2272	0.000256	0.0343358597845153
TCA-GLYOX-BYPASS: superpathway of glyoxylate bypass and TCA	glutarate (pentanedioate)	730	0.61	0.1669	0.000257	0.0344476735673897
PANTO-PWY: phosphopantothenate biosynthesis I	glycylphenylalanine	815	0.4212	0.1153	0.000258	0.0345146923875597
PENTOSE-P-PWY: pentose phosphate pathway	glutarate (pentanedioate)	851	0.5701	0.1560	0.000258	0.0345146923875597
PWY-6737: starch degradation V	3-methyl-2-oxobutyrate	859	0.8633	0.2362	0.000258	0.0345146923875597
PANTO-PWY: phosphopantothenate biosynthesis I	chenodeoxycholate	856	-0.4712	0.1290	0.000259	0.0345591700839354
PWY-6628: superpathway of L-phenylalanine biosynthesis	1-margaroyl-GPC (17:0)	834	-1.0068	0.2756	0.000259	0.0345591700839354
PWY-7664: oleate biosynthesis IV (anaerobic)	cholesterol	842	-1.2189	0.3336	0.000259	0.0345591700839354
PWY66-409: superpathway of purine nucleotide salvage	1-(1-enyl-palmitoyl)-2-oleoyl-GPC (P-16:0/18:1)*	857	-0.9592	0.2626	0.000259	0.0345591700839354
PWY0-1296: purine ribonucleosides degradation	p-cresol-glucuronide*	819	-0.2681	0.0734	0.00026	0.0346702640853787
PWY-6386: UDP-<i>N</i>-acetylmuramoyl-pentapeptide biosynthesis II (lysine-containing)	tryptophan	858	1.6864	0.4618	0.000261	0.0347812151086992
PWY-5920: superpathway of <i>b</i> heme biosynthesis from glycine	sphingomyelin (d18:2/23:0, d18:1/23:1, d17:1/24:1)*	589	-1.415	0.3877	0.000262	0.0348920234297388
HOMOSER-METSYN-PWY: L-methionine biosynthesis I	choline phosphate	829	0.684	0.1875	0.000264	0.0351132130648006
PWY-5384: sucrose degradation IV (sucrose phosphorylase)	ergothioneine	825	-0.391	0.1072	0.000264	0.0351132130648006
PWY-5723: Rubisco shunt	1-(1-enyl-stearoyl)-GPC (P-18:0) *	703	-0.9766	0.2678	0.000265	0.0352010012163053
PWY0-845: superpathway of pyridoxal 5'-phosphate biosynthesis and salvage	glycylphenylalanine	816	0.4232	0.1160	0.000265	0.0352010012163053
PWY-4981: L-proline biosynthesis II (from arginine)	3-phenylpropionate (hydrocinnamate)	827	0.3638	0.0998	0.000266	0.0352659725035501
PWY-621: sucrose degradation III (sucrose invertase)	4-ethylphenylsulfate	859	-0.2586	0.0709	0.000266	0.0352659725035501
PWY-7663: gondoate biosynthesis (anaerobic)	methyl indole-3-acetate	733	-0.7208	0.1977	0.000266	0.0352659725035501
FASYN-ELONG-PWY: fatty acid elongation -- saturated	cholesterol	842	-1.2159	0.3336	0.000267	0.0353759035219902
P122-PWY: heterolactic fermentation	1-margaroyl-2-oleoyl-GPC (17:0/18:1)*	545	-1.2846	0.3525	0.000268	0.0354856939636803
PWY-2723: trehalose degradation V	ergothioneine	639	-0.4414	0.1212	0.000269	0.0355953440980967
GLYCOLYSIS-TCA-GLYOX-BYPASS: superpathway of glycolysis, pyruvate dehydrogenase, TCA, and glyoxylate bypass	glucuronate	735	0.6972	0.1914	0.00027	0.0357048541940273
PWY-5100: pyruvate fermentation to acetate and lactate II	4-hydroxyhippurate	859	-0.4463	0.1225	0.000271	0.0357685722257311
PWY-5121: superpathway of geranylgeranyl diphosphate biosynthesis II (via MEP)	threonate	855	0.4575	0.1256	0.000271	0.0357685722257311
PWY-6163: chorismate biosynthesis from 3-dehydroquinate	N-acetyl-beta-alanine	857	0.9811	0.2695	0.000271	0.0357685722257311
GLYCOGENSYNTH-PWY: glycogen biosynthesis I (from ADP-D-Glucose)	4-hydroxyhippurate	856	-0.4478	0.1230	0.000272	0.0358548554910868
PWY-7392: taxadiene biosynthesis (engineered)	glycine	764	-1.2891	0.3541	0.000272	0.0358548554910868
GLUCOSE1PMETAB-PWY: glucose and glucose-1-phosphate degradation	1-dihomo-linoleoyl-GPC (20:2)*	767	-0.967	0.2657	0.000273	0.0359637825259687
PWY-5686: UMP biosynthesis I	cysteine s-sulfate	768	-0.4409	0.1212	0.000274	0.0360267646254909
PWY-6703: preQ<sub>0</sub> biosynthesis	ergothioneine	859	0.385	0.1058	0.000274	0.0360267646254909
PWY0-1241: ADP-L-<i>glycero</i>-&beta;-D-<i>manno</i>-heptose biosynthesis	1-linoleoyl-GPC (18:2)	761	-1.1111	0.3054	0.000274	0.0360267646254909
KDO-NAGLIPASYN-PWY: superpathway of (Kdo)<SUB>2</SUB>-lipid A biosynthesis	glutarate (pentanedioate)	589	0.6808	0.1872	0.000275	0.0360895072493495
PWY-5920: superpathway of <i>b</i> heme biosynthesis from glycine	1-eicosenoyl-GPC (20:1)*	589	-1.1447	0.3147	0.000275	0.0360895072493495
PWY-5973: <i>cis</i>-vaccenate biosynthesis	S-methylcysteine	859	0.7013	0.1928	0.000275	0.0360895072493495
ARGDEG-PWY: superpathway of L-arginine, putrescine, and 4-aminobutanoate degradation	3-indoxyl sulfate	349	0.8817	0.2424	0.000276	0.0361520117607836
ORNARGDEG-PWY: superpathway of L-arginine and L-ornithine degradation	3-indoxyl sulfate	349	0.8817	0.2424	0.000276	0.0361520117607836
PWY66-409: superpathway of purine nucleotide salvage	tyramine O-sulfate	521	0.3893	0.1070	0.000276	0.0361520117607836
P161-PWY: acetylene degradation	ergothioneine	855	-0.3723	0.1024	0.000277	0.036237156505448
PYRIDOXSYN-PWY: pyridoxal 5'-phosphate biosynthesis I	cystine	852	-0.33	0.0908	0.000277	0.036237156505448
CALVIN-PWY: Calvin-Benson-Bassham cycle	tyramine O-sulfate	520	-0.3933	0.1082	0.000279	0.0364757544550347
FUCCAT-PWY: fucose degradation	p-cresol-glucuronide*	817	0.2686	0.0739	0.00028	0.0365603298935059
PWY-3841: folate transformations II	tyramine O-sulfate	521	-0.3988	0.1098	0.00028	0.0365603298935059
PWY0-862: (5Z)-dodecenoate biosynthesis I	cholesterol	846	-1.2085	0.3327	0.000281	0.0366446922956081
PWY66-375: leukotriene biosynthesis	malonate	102	-1.7023	0.4687	0.000281	0.0366446922956081
FUC-RHAMCAT-PWY: superpathway of fucose and rhamnose degradation	3-indoxyl sulfate	806	0.5699	0.1570	0.000282	0.0367519569035563
PWY-6531: mannitol cycle	4-acetamidophenol	252	0.2078	0.0572	0.000283	0.0368359193425999
PWY0-1061: superpathway of L-alanine biosynthesis	1-palmitoyl-GPC (16:0)	854	-1.502	0.4137	0.000283	0.0368359193425999
PWY-5304: superpathway of sulfur oxidation (<i>Acidianus ambivalens</i>)	indoleacetylglutamine	52	0.1813	0.0500	0.000284	0.036896509302636
PWY-5656: mannosylglycerate biosynthesis I	carboxyibuprofen	60	0.0752	0.0207	0.000284	0.036896509302636
PWY-6630: superpathway of L-tyrosine biosynthesis	cholesterol	739	-1.2713	0.3502	0.000284	0.036896509302636
PWY-3841: folate transformations II	5-hydroxyhexanoate	741	-0.5756	0.1586	0.000285	0.0370032125283555
PEPTIDOGLYCANSYN-PWY: peptidoglycan biosynthesis I (<I>meso</I>-diaminopimelate containing)	1-dihomo-linoleoyl-GPC (20:2)*	859	0.9118	0.2513	0.000286	0.0370865448572651
SER-GLYSYN-PWY: superpathway of L-serine and glycine biosynthesis I	sebacate (decanedioate)	832	0.2875	0.0792	0.000286	0.0370865448572651
P185-PWY: formaldehyde assimilation III (dihydroxyacetone cycle)	3-methylglutarylcarnitine (2)	836	-0.4454	0.1228	0.000287	0.0371000626038563
PHOSLIPSYN-PWY: superpathway of phospholipid biosynthesis I (bacteria)	citrulline	853	-1.6689	0.4601	0.000287	0.0371000626038563
PWY-5083: NAD/NADH phosphorylation and dephosphorylation	1-(1-enyl-oleoyl)-GPC (P-18:1)*	780	-0.7298	0.2012	0.000287	0.0371000626038563
PWY-7254: TCA cycle VII (acetate-producers)	p-cresol-glucuronide*	703	0.2798	0.0772	0.000287	0.0371000626038563
RHAMCAT-PWY: L-rhamnose degradation I	4-methylcatechol sulfate	857	-0.3714	0.1024	0.000287	0.0371000626038563
PWY-621: sucrose degradation III (sucrose invertase)	methylsuccinate	857	-0.6853	0.1890	0.000288	0.0372061063291972
PWY-2201: folate transformations I	1-stearoyl-2-oleoyl-GPE (18:0/18:1)	86	-0.708	0.1953	0.000289	0.0372553131230483
PWY-7003: glycerol degradation to butanol	oxalate (ethanedioate)	851	0.5257	0.1450	0.000289	0.0372553131230483
PWY0-1415: superpathway of heme <i>b</i> biosynthesis from uroporphyrinogen-III	1-(1-enyl-oleoyl)-GPC (P-18:1)*	676	-0.7965	0.2197	0.000289	0.0372553131230483
PWY-5855: ubiquinol-7 biosynthesis (prokaryotic)	1-dihomo-linoleoyl-GPC (20:2)*	666	-1.0003	0.2760	0.00029	0.0372553131230483
PWY-5856: ubiquinol-9 biosynthesis (prokaryotic)	1-dihomo-linoleoyl-GPC (20:2)*	666	-1.0003	0.2760	0.00029	0.0372553131230483
PWY-5857: ubiquinol-10 biosynthesis (prokaryotic)	1-dihomo-linoleoyl-GPC (20:2)*	666	-1.0003	0.2760	0.00029	0.0372553131230483
PWY-5973: <i>cis</i>-vaccenate biosynthesis	cysteine s-sulfate	770	-0.4366	0.1205	0.00029	0.0372553131230483
PWY-6708: ubiquinol-8 biosynthesis (prokaryotic)	1-dihomo-linoleoyl-GPC (20:2)*	666	-1.0003	0.2760	0.00029	0.0372553131230483
PWY66-409: superpathway of purine nucleotide salvage	phosphocholine (18:0/20:5, 16:0/22:5n6)*	858	-0.6771	0.1868	0.00029	0.0372553131230483
ILEUSYN-PWY: L-isoleucine biosynthesis I (from threonine)	methyl indole-3-acetate	731	-0.6981	0.1927	0.000291	0.037268183616994
METSYN-PWY: superpathway of L-homoserine and L-methionine biosynthesis	choline phosphate	830	0.6781	0.1872	0.000291	0.037268183616994
P441-PWY: superpathway of <i>N</i>-acetylneuraminate degradation	cholesterol	858	-1.1975	0.3305	0.000291	0.037268183616994
PWY-6519: 8-amino-7-oxononanoate biosynthesis I	1-stearoyl-GPC (18:0)	842	-1.2446	0.3435	0.000291	0.037268183616994
VALSYN-PWY: L-valine biosynthesis	methyl indole-3-acetate	731	-0.6981	0.1927	0.000291	0.037268183616994
PWY-6507: 4-deoxy-L-<i>threo</i>-hex-4-enopyranuronate degradation	glycodeoxycholate	836	-0.2729	0.0754	0.000293	0.0374548328502037
PWY-6590: superpathway of <i>Clostridium acetobutylicum</i> acidogenic fermentation	1-(1-enyl-palmitoyl)-GPC (P-16:0)*	814	0.9221	0.2546	0.000293	0.0374548328502037
REDCITCYC: TCA cycle VIII (Helicobacter)	1-(1-enyl-stearoyl)-GPC (P-18:0) *	810	-0.9484	0.2619	0.000293	0.0374548328502037
PHOSLIPSYN-PWY: superpathway of phospholipid biosynthesis I (bacteria)	glycoursodeoxycholate	826	0.2741	0.0757	0.000294	0.0375363239036099
PWY-7221: guanosine ribonucleotides <i>de novo</i> biosynthesis	tartronate (hydroxymalonate)	857	0.3645	0.1007	0.000294	0.0375363239036099
ENTBACSYN-PWY: enterobactin biosynthesis	ergothioneine	573	-0.4615	0.1275	0.000295	0.0376176142401359
PWY-5154: L-arginine biosynthesis III (via <i>N</i>-acetyl-L-citrulline)	phenylacetate	799	0.5147	0.1422	0.000295	0.0376176142401359
PWY-5083: NAD/NADH phosphorylation and dephosphorylation	3-indoxyl sulfate	784	0.571	0.1578	0.000296	0.0376987046004342
REDCITCYC: TCA cycle VIII (Helicobacter)	guanidinoacetate	810	-1.2605	0.3483	0.000296	0.0376987046004342
CALVIN-PWY: Calvin-Benson-Bassham cycle	4-hydroxyphenylacetate	764	-0.5041	0.1393	0.000297	0.0377564038272752
METHGLYUT-PWY: superpathway of methylglyoxal degradation	methyl indole-3-acetate	565	0.7579	0.2095	0.000297	0.0377564038272752
P441-PWY: superpathway of <i>N</i>-acetylneuraminate degradation	1-linoleoyl-GPC (18:2)	858	-1.0328	0.2854	0.000297	0.0377564038272752
PWY-2723: trehalose degradation V	histidine	639	-3.23	0.8929	0.000298	0.0378602883367833
KETOGLUCONMET-PWY: ketogluconate metabolism	ergothioneine	673	-0.4254	0.1176	0.000299	0.0378943440289364
NONOXIPENT-PWY: pentose phosphate pathway (non-oxidative branch)	tyramine O-sulfate	521	-0.3928	0.1086	0.000299	0.0378943440289364
PWY-5920: superpathway of <i>b</i> heme biosynthesis from glycine	3-indoxyl sulfate	589	0.678	0.1875	0.000299	0.0378943440289364
PWY-6630: superpathway of L-tyrosine biosynthesis	S-methylcysteine	739	-0.7312	0.2022	0.000299	0.0378943440289364
PWYG-321: mycolate biosynthesis	cholesterol	842	-1.2088	0.3343	3e-04	0.0379978264817171
ARGSYN-PWY: L-arginine biosynthesis I (via L-ornithine)	1-(1-enyl-oleoyl)-GPC (P-18:1)*	854	-0.6942	0.1921	0.000301	0.0381011824278318
GLUTORN-PWY: L-ornithine biosynthesis I	S-methylcysteine	859	-0.6842	0.1893	0.000302	0.0382044120991192
PWY-5154: L-arginine biosynthesis III (via <i>N</i>-acetyl-L-citrulline)	glycochenodeoxycholate	857	0.2946	0.0815	0.000303	0.0382841432340351
PWY-6386: UDP-<i>N</i>-acetylmuramoyl-pentapeptide biosynthesis II (lysine-containing)	1-dihomo-linoleoyl-GPC (20:2)*	858	0.9121	0.2525	0.000303	0.0382841432340351
FASYN-INITIAL-PWY: superpathway of fatty acid biosynthesis initiation (E. coli)	1-stearoyl-GPC (18:0)	842	-1.2433	0.3442	0.000304	0.0383169804716427
PWY-5973: <i>cis</i>-vaccenate biosynthesis	cholesterol	859	1.2194	0.3376	0.000304	0.0383169804716427
PWY-6527: stachyose degradation	cys-gly, oxidized	829	0.3673	0.1017	0.000304	0.0383169804716427
PWY0-166: superpathway of pyrimidine deoxyribonucleotides <i>de novo</i> biosynthesis (E. coli)	3-phenylpropionate (hydrocinnamate)	830	0.3529	0.0977	0.000304	0.0383169804716427
TRPSYN-PWY: L-tryptophan biosynthesis	1-(1-enyl-palmitoyl)-2-oleoyl-GPC (P-16:0/18:1)*	857	-0.9401	0.2603	0.000305	0.0384196393365172
PWY-5083: NAD/NADH phosphorylation and dephosphorylation	methyl indole-3-acetate	669	0.7006	0.1941	0.000306	0.0385221733881821
PWY0-1298: superpathway of pyrimidine deoxyribonucleosides degradation	S-methylcysteine	854	-0.6951	0.1926	0.000307	0.0385862985675803
TRNA-CHARGING-PWY: tRNA charging	1-(1-enyl-stearoyl)-GPC (P-18:0) *	858	0.9205	0.2550	0.000307	0.0385862985675803
HEXITOLDEGSUPER-PWY: superpathway of hexitol degradation (bacteria)	S-methylcysteine	859	-0.6871	0.1904	0.000308	0.0385862985675803
PPGPPMET-PWY: ppGpp biosynthesis	1-(1-enyl-stearoyl)-GPC (P-18:0) *	851	-0.9236	0.2560	0.000308	0.0385862985675803
PWY-5863: superpathway of phylloquinol biosynthesis	glycerophosphorylcholine (GPC)	797	-0.8494	0.2354	0.000308	0.0385862985675803
PWY-5918: superpathay of heme <i>b</i> biosynthesis from glutamate	glycerophosphorylcholine (GPC)	812	-0.8609	0.2386	0.000308	0.0385862985675803
PWY-6527: stachyose degradation	N-acetyl-beta-alanine	857	0.9645	0.2673	0.000308	0.0385862985675803
THISYN-PWY: superpathway of thiamine diphosphate biosynthesis I	3-indoxyl sulfate	840	0.5521	0.1530	0.000308	0.0385862985675803
PWY-7286: 7-(3-amino-3-carboxypropyl)-wyosine biosynthesis	5-hydroxyhexanoate	397	0.8205	0.2274	0.000309	0.0386647973936771
PWY66-388: fatty acid &alpha;-oxidation III	myristoleoylcarnitine*	95	-1.7085	0.4735	0.000309	0.0386647973936771
ECASYN-PWY: enterobacterial common antigen biosynthesis	1-dihomo-linoleoyl-GPC (20:2)*	540	-1.1323	0.3140	0.00031	0.038743106723513
PWY-6629: superpathway of L-tryptophan biosynthesis	methyl indole-3-acetate	488	0.8232	0.2282	0.00031	0.038743106723513
PWY-7286: 7-(3-amino-3-carboxypropyl)-wyosine biosynthesis	thyroxine	444	-1.4436	0.4003	0.000311	0.0388446417341293
LIPASYN-PWY: phospholipases	2-acetamidophenol sulfate	65	0.7664	0.2126	0.000312	0.0389225928611516
NAGLIPASYN-PWY: lipid IV<sub>A</sub> biosynthesis	1-dihomo-linoleoyl-GPC (20:2)*	819	-0.9196	0.2551	0.000312	0.0389225928611516
ARGSYNBSUB-PWY: L-arginine biosynthesis II (acetyl cycle)	pipecolate	858	-0.8153	0.2262	0.000313	0.0389534809518252
GLYOXYLATE-BYPASS: glyoxylate cycle	glutarate (pentanedioate)	766	0.5872	0.1629	0.000313	0.0389534809518252
PWY-5345: superpathway of L-methionine biosynthesis (by sulfhydrylation)	cinnamoylglycine	833	0.2931	0.0813	0.000313	0.0389534809518252
REDCITCYC: TCA cycle VIII (Helicobacter)	1-(1-enyl-oleoyl)-GPC (P-18:1)*	805	-0.7227	0.2005	0.000313	0.0389534809518252
PYRIDNUCSYN-PWY: NAD <i>de novo</i> biosynthesis I (from aspartate)	glycoursodeoxycholate	831	-0.2712	0.0753	0.000314	0.0390148137634497
COLANSYN-PWY: colanic acid building blocks biosynthesis	anthranilate	572	0.6534	0.1813	0.000315	0.0390148137634497
HSERMETANA-PWY: L-methionine biosynthesis III	1-stearoyl-GPC (18:0)	855	1.2546	0.3483	0.000315	0.0390148137634497
PWY-4981: L-proline biosynthesis II (from arginine)	3-methylglutaconate	826	-0.5702	0.1583	0.000315	0.0390148137634497
PWY-5837: 2-carboxy-1,4-naphthoquinol biosynthesis	indoleacetate	799	0.6431	0.1785	0.000315	0.0390148137634497
PWY-6628: superpathway of L-phenylalanine biosynthesis	1-(1-enyl-stearoyl)-GPC (P-18:0) *	834	-0.9123	0.2532	0.000315	0.0390148137634497
PWY-6895: superpathway of thiamine diphosphate biosynthesis II	1-(1-enyl-palmitoyl)-GPC (P-16:0)*	633	-1.0369	0.2878	0.000315	0.0390148137634497
TRNA-CHARGING-PWY: tRNA charging	3-(3-hydroxyphenyl)propionate	714	-0.2833	0.0786	0.000315	0.0390148137634497
FUC-RHAMCAT-PWY: superpathway of fucose and rhamnose degradation	1-(1-enyl-palmitoyl)-GPC (P-16:0)*	802	-0.9464	0.2628	0.000316	0.0390219777977419
GLYCOLYSIS-TCA-GLYOX-BYPASS: superpathway of glycolysis, pyruvate dehydrogenase, TCA, and glyoxylate bypass	cholesterol	738	-1.315	0.3651	0.000316	0.0390219777977419
PWY-5101: L-isoleucine biosynthesis II	tartronate (hydroxymalonate)	858	0.3572	0.0992	0.000316	0.0390219777977419
PWY-5484: glycolysis II (from fructose 6-phosphate)	gamma-CEHC glucuronide*	268	0.8761	0.2432	0.000316	0.0390219777977419
PWY-6630: superpathway of L-tyrosine biosynthesis	1-(1-enyl-oleoyl)-GPC (P-18:1)*	734	-0.7279	0.2021	0.000316	0.0390219777977419
PWY-5973: <i>cis</i>-vaccenate biosynthesis	prolylproline	837	0.3165	0.0879	0.000317	0.0391221364249932
PWY-5083: NAD/NADH phosphorylation and dephosphorylation	cholesterol	784	-1.2909	0.3585	0.000318	0.0391988292115857
PWY-7400: L-arginine biosynthesis IV (archaebacteria)	cholesterol	859	-1.2061	0.3350	0.000318	0.0391988292115857
CENTFERM-PWY: pyruvate fermentation to butanoate	1-(1-enyl-palmitoyl)-GPC (P-16:0)*	814	0.9161	0.2545	0.000319	0.0392987038844671
KDO-NAGLIPASYN-PWY: superpathway of (Kdo)<SUB>2</SUB>-lipid A biosynthesis	methyl indole-3-acetate	499	0.8063	0.2241	0.000321	0.0395215799871819
PWY-7315: dTDP-<i>N</i>-acetylthomosamine biosynthesis	phenylacetate	633	0.5655	0.1572	0.000322	0.0395976162071053
PWY66-399: gluconeogenesis III	7-methylxanthine	851	-0.3515	0.0977	0.000322	0.0395976162071053
TRNA-CHARGING-PWY: tRNA charging	1-arachidoyl-GPC (20:0)	830	0.807	0.2244	0.000323	0.0396970171199351
PWY-2201: folate transformations I	glycylvaline	77	0.2021	0.0562	0.000324	0.0397963001194639
PWY66-409: superpathway of purine nucleotide salvage	1-(1-enyl-palmitoyl)-GPC (P-16:0)*	854	-0.9044	0.2516	0.000325	0.0398954654153772
PWY-6596: adenosine nucleotides degradation I	alpha-glutamyltyrosine	103	1.2707	0.3536	0.000326	0.0399945132168642
PWY-4041: &gamma;-glutamyl cycle	ergothioneine	705	-0.4181	0.1164	0.000327	0.0399987161632558
PWY-5855: ubiquinol-7 biosynthesis (prokaryotic)	1-(1-enyl-palmitoyl)-GPC (P-16:0)*	663	-1.0043	0.2795	0.000327	0.0399987161632558
PWY-5856: ubiquinol-9 biosynthesis (prokaryotic)	1-(1-enyl-palmitoyl)-GPC (P-16:0)*	663	-1.0043	0.2795	0.000327	0.0399987161632558
PWY-5857: ubiquinol-10 biosynthesis (prokaryotic)	1-(1-enyl-palmitoyl)-GPC (P-16:0)*	663	-1.0043	0.2795	0.000327	0.0399987161632558
PWY-6708: ubiquinol-8 biosynthesis (prokaryotic)	1-(1-enyl-palmitoyl)-GPC (P-16:0)*	663	-1.0043	0.2795	0.000327	0.0399987161632558
HOMOSER-METSYN-PWY: L-methionine biosynthesis I	cystine	851	0.3217	0.0896	0.000328	0.0400973521952287
PWY-7196: superpathway of pyrimidine ribonucleosides salvage	tyramine O-sulfate	520	-0.3974	0.1107	0.000329	0.0401721714463696
PWY0-1297: superpathway of purine deoxyribonucleosides degradation	pipecolate	859	-0.8099	0.2255	0.000329	0.0401721714463696
PWY-5030: L-histidine degradation III	oxalate (ethanedioate)	858	-0.5075	0.1413	0.00033	0.0402468144448576
PWY-6531: mannitol cycle	N-acetylaspartate (NAA)	766	-0.8733	0.2432	0.00033	0.0402468144448576
CALVIN-PWY: Calvin-Benson-Bassham cycle	4-vinylphenol sulfate	857	-0.3449	0.0961	0.000331	0.0402502519563673
PWY-6113: superpathway of mycolate biosynthesis	glycolithocholate sulfate*	804	-0.355	0.0989	0.000331	0.0402502519563673
PWY-6936: seleno-amino acid biosynthesis (plants)	gamma-glutamyltyrosine	856	0.8422	0.2346	0.000331	0.0402502519563673
PWY-7663: gondoate biosynthesis (anaerobic)	leucylleucine	776	0.422	0.1176	0.000331	0.0402502519563673
TCA-GLYOX-BYPASS: superpathway of glyoxylate bypass and TCA	glucuronate	735	0.6871	0.1914	0.000331	0.0402502519563673
GLYCOLYSIS-E-D: superpathway of glycolysis and the Entner-Doudoroff pathway	methyl indole-3-acetate	732	0.682	0.1900	0.000332	0.0402536693419314
GOLPDLCAT-PWY: superpathway of glycerol degradation to 1,3-propanediol	4-methylcatechol sulfate	847	-0.3692	0.1029	0.000332	0.0402536693419314
P122-PWY: heterolactic fermentation	sphingomyelin (d18:2/14:0, d18:1/14:1)*	541	-1.0892	0.3035	0.000332	0.0402536693419314
PWY-3001: superpathway of L-isoleucine biosynthesis I	p-cresol-glucuronide*	818	-0.2611	0.0727	0.000332	0.0402536693419314
VALDEG-PWY: L-valine degradation I	1-palmitoyl-2-arachidonoyl-GPI (16:0/20:4)*	63	-1.2203	0.3400	0.000332	0.0402536693419314
PWY-5121: superpathway of geranylgeranyl diphosphate biosynthesis II (via MEP)	cinnamoylglycine	833	0.2897	0.0807	0.000334	0.0404251569518817
PWY-5695: inosine 5'-phosphate degradation	7-hydroxycholesterol (alpha or beta)	231	0.6209	0.1731	0.000334	0.0404251569518817
PWY0-1298: superpathway of pyrimidine deoxyribonucleosides degradation	cinnamoylglycine	831	-0.2893	0.0807	0.000334	0.0404251569518817
PWY-6901: superpathway of glucose and xylose degradation	1-palmitoyl-GPC (16:0)	859	-1.4862	0.4144	0.000336	0.0406197430550615
RHAMCAT-PWY: L-rhamnose degradation I	p-cresol-glucuronide*	818	-0.2639	0.0736	0.000336	0.0406197430550615
PWY0-845: superpathway of pyridoxal 5'-phosphate biosynthesis and salvage	cystine	852	-0.3278	0.0914	0.000337	0.0407168658154292
PWY-5173: superpathway of acetyl-CoA biosynthesis	homocitrulline	747	0.5943	0.1658	0.000338	0.0408138753131027
ARGININE-SYN4-PWY: L-ornithine biosynthesis II	cysteine s-sulfate	770	-0.4334	0.1209	0.000339	0.0408393742386832
PWY-6895: superpathway of thiamine diphosphate biosynthesis II	gamma-glutamylglutamine	636	-1.9838	0.5536	0.000339	0.0408393742386832
PWY-7220: adenosine deoxyribonucleotides <i>de novo</i> biosynthesis II	cyclo(leu-pro)	834	-0.3276	0.0914	0.000339	0.0408393742386832
PWY-7222: guanosine deoxyribonucleotides <i>de novo</i> biosynthesis II	cyclo(leu-pro)	834	-0.3276	0.0914	0.000339	0.0408393742386832
ANAEROFRUCAT-PWY: homolactic fermentation	1-margaroylglycerol (17:0)	722	-0.5797	0.1618	0.00034	0.0409122443176187
PWY-5837: 2-carboxy-1,4-naphthoquinol biosynthesis	methyl indole-3-acetate	681	0.6878	0.1920	0.00034	0.0409122443176187
PWY-6113: superpathway of mycolate biosynthesis	serylalanine	814	-0.7231	0.2019	0.000341	0.0409849452263187
PWY0-1533: methylphosphonate degradation I	tyramine O-sulfate	362	0.4672	0.1304	0.000341	0.0409849452263187
PWY-5695: inosine 5'-phosphate degradation	isovalerylcarnitine	857	-0.68	0.1899	0.000342	0.0410812927954017
PWY-5686: UMP biosynthesis I	3-hydroxy-2-ethylpropionate	855	-0.949	0.2650	0.000343	0.0411298418839594
PWY0-1338: polymyxin resistance	glycerophosphorylcholine (GPC)	587	-0.9694	0.2708	0.000343	0.0411298418839594
REDCITCYC: TCA cycle VIII (Helicobacter)	tyramine O-sulfate	492	0.404	0.1128	0.000343	0.0411298418839594
REDCITCYC: TCA cycle VIII (Helicobacter)	histidine	810	-2.8831	0.8053	0.000344	0.0412258825740296
PWY-2941: L-lysine biosynthesis II	choline phosphate	829	0.6811	0.1903	0.000345	0.0412979267296235
PWY-6385: peptidoglycan biosynthesis III (mycobacteria)	p-cresol-glucuronide*	819	-0.2678	0.0748	0.000345	0.0412979267296235
ARO-PWY: chorismate biosynthesis I	4-vinylphenol sulfate	859	-0.3397	0.0949	0.000346	0.0413220884639988
FUC-RHAMCAT-PWY: superpathway of fucose and rhamnose degradation	N-acetyl-beta-alanine	806	-0.9812	0.2742	0.000346	0.0413220884639988
PENTOSE-P-PWY: pentose phosphate pathway	1-oleoyl-GPC (18:1)	859	-1.1892	0.3324	0.000346	0.0413220884639988
PWY-6936: seleno-amino acid biosynthesis (plants)	allantoin	857	0.8372	0.2340	0.000346	0.0413220884639988
FUC-RHAMCAT-PWY: superpathway of fucose and rhamnose degradation	choline	806	-1.7013	0.4756	0.000347	0.0413699421709265
PWY-6263: superpathway of menaquinol-8 biosynthesis II	sphinganine-1-phosphate	524	1.0829	0.3027	0.000347	0.0413699421709265
PWY4LZ-257: superpathway of fermentation (<i>Chlamydomonas reinhardtii</i>)	S-methylcysteine	854	-0.6726	0.1880	0.000347	0.0413699421709265
TRPSYN-PWY: L-tryptophan biosynthesis	1-stearyl-GPC (O-18:0)*	852	-0.7838	0.2191	0.000348	0.0414652921203824
METSYN-PWY: superpathway of L-homoserine and L-methionine biosynthesis	prolylproline	837	-0.3207	0.0897	0.000349	0.0415366470457184
PWY-5686: UMP biosynthesis I	cystine	850	-0.3185	0.0891	0.000349	0.0415366470457184
PWY0-1297: superpathway of purine deoxyribonucleosides degradation	allantoin	858	0.8245	0.2306	0.00035	0.041631736940767
GLYCOGENSYNTH-PWY: glycogen biosynthesis I (from ADP-D-Glucose)	caprate (10:0)	856	0.6576	0.1839	0.000351	0.0417267176625722
SER-GLYSYN-PWY: superpathway of L-serine and glycine biosynthesis I	3-phenylpropionate (hydrocinnamate)	831	0.3506	0.0981	0.000352	0.0418215893990396
HEMESYN2-PWY: heme <i>b</i> biosynthesis II (anaerobic)	1-dihomo-linoleoyl-GPC (20:2)*	850	-0.8655	0.2422	0.000353	0.041892331505359
PWY-7560: methylerythritol phosphate pathway II	phenylacetate	798	0.5166	0.1446	0.000353	0.041892331505359
PWY-7198: pyrimidine deoxyribonucleotides <i>de novo</i> biosynthesis IV	1-(1-enyl-palmitoyl)-2-docosahexaenoyl-GPC (P-16:0/22:6)*	749	-0.7945	0.2224	0.000354	0.0419869453786809
ARGSYN-PWY: L-arginine biosynthesis I (via L-ornithine)	allantoin	858	0.8261	0.2313	0.000355	0.0420093113060012
GLYCOL-GLYOXDEG-PWY: superpathway of glycol metabolism and degradation	indoleacetate	658	0.7387	0.2068	0.000355	0.0420093113060012
PANTO-PWY: phosphopantothenate biosynthesis I	S-methylcysteine	858	0.6888	0.1929	0.000355	0.0420093113060012
THISYN-PWY: superpathway of thiamine diphosphate biosynthesis I	1-(1-enyl-stearoyl)-GPC (P-18:0) *	840	-0.8868	0.2483	0.000355	0.0420093113060012
PWY-5675: nitrate reduction V (assimilatory)	1-stearoyl-GPI (18:0)	188	1.3721	0.3843	0.000356	0.0421035882009295
PWY-3781: aerobic respiration I (cytochrome c)	1-stearoyl-2-meadoyl-GPC (18:0/20:3n9)*	516	0.7249	0.2031	0.000357	0.0421256245550729
PWY-6163: chorismate biosynthesis from 3-dehydroquinate	5-hydroxyindoleacetate	777	-0.7736	0.2167	0.000357	0.0421256245550729
PWY0-1061: superpathway of L-alanine biosynthesis	1-(1-enyl-stearoyl)-GPC (P-18:0) *	854	-0.8904	0.2494	0.000357	0.0421256245550729
UBISYN-PWY: superpathway of ubiquinol-8 biosynthesis (prokaryotic)	methyl indole-3-acetate	503	0.8206	0.2299	0.000357	0.0421256245550729
REDCITCYC: TCA cycle VIII (Helicobacter)	1-palmityl-GPC (O-16:0)	767	-0.8792	0.2463	0.000358	0.042219566770204
NAD-BIOSYNTHESIS-II: NAD salvage pathway III (to nicotinamide riboside)	1-dihomo-linoleoyl-GPC (20:2)*	852	-0.8973	0.2515	0.000359	0.0423134020505427
HEME-BIOSYNTHESIS-II: heme <i>b</i> biosynthesis I (aerobic)	glycerophosphorylcholine (GPC)	811	-0.8308	0.2329	0.00036	0.0423589406574596
PWY-5656: mannosylglycerate biosynthesis I	1,5-anhydroglucitol (1,5-AG)	407	-0.8388	0.2351	0.00036	0.0423589406574596
PWY-7560: methylerythritol phosphate pathway II	ergothioneine	858	-0.3772	0.1057	0.00036	0.0423589406574596
GLUCARDEG-PWY: <i>D</i>-glucarate degradation I	1-stearoyl-GPE (18:0)	602	-1.2473	0.3497	0.000361	0.042404324283298
PWY-6588: pyruvate fermentation to acetone	S-methylcysteine	852	-0.6891	0.1932	0.000361	0.042404324283298
TRNA-CHARGING-PWY: tRNA charging	1-linoleoyl-GPC (18:2)	858	1.0392	0.2913	0.000361	0.042404324283298
PWY-561: superpathway of glyoxylate cycle and fatty acid degradation	tyramine O-sulfate	426	0.4275	0.1199	0.000362	0.0424976824635939
GLYCOL-GLYOXDEG-PWY: superpathway of glycol metabolism and degradation	3-hydroxy-2-ethylpropionate	657	1.0452	0.2932	0.000363	0.0425668176784287
PWY-6075: ergosterol biosynthesis I	sphinganine-1-phosphate	68	-3.0615	0.8587	0.000363	0.0425668176784287
PWY0-1061: superpathway of L-alanine biosynthesis	1-palmityl-GPC (O-16:0)	808	-0.8279	0.2322	0.000364	0.0426357964787502
PWY0-1297: superpathway of purine deoxyribonucleosides degradation	1-eicosapentaenoyl-GPC (20:5)*	859	-0.5479	0.1537	0.000364	0.0426357964787502
PWY-6731: starch degradation III	1-eicosenoyl-GPC (20:1)*	471	-1.2126	0.3402	0.000365	0.0427046193947772
PWY-7219: adenosine ribonucleotides <i>de novo</i> biosynthesis	1-dihomo-linoleoyl-GPC (20:2)*	859	0.8968	0.2516	0.000365	0.0427046193947772
PWY-5173: superpathway of acetyl-CoA biosynthesis	ergothioneine	747	-0.3952	0.1109	0.000366	0.0427491621449978
PWY-6147: 6-hydroxymethyl-dihydropterin diphosphate biosynthesis I	indoleacetylglutamine	355	0.6949	0.1950	0.000366	0.0427491621449978
PWY-6891: thiazole biosynthesis II (aerobic bacteria)	choline	636	-1.8775	0.5268	0.000366	0.0427491621449978
GLYCOL-GLYOXDEG-PWY: superpathway of glycol metabolism and degradation	p-cresol-glucuronide*	629	0.2946	0.0827	0.000367	0.0428176634576938
PWY-922: mevalonate pathway I	glycerate	669	-0.9235	0.2592	0.000367	0.0428176634576938
PWY4FS-7: phosphatidylglycerol biosynthesis I (plastidic)	tyramine O-sulfate	517	0.3916	0.1099	0.000368	0.0429101581034526
FAO-PWY: fatty acid &beta;-oxidation I	sebacate (decanedioate)	816	0.2872	0.0806	0.000369	0.0429542040168955
PWY-6124: inosine-5'-phosphate biosynthesis II	phenylacetylglutamine	856	-0.4475	0.1257	0.000369	0.0429542040168955
PWY4FS-8: phosphatidylglycerol biosynthesis II (non-plastidic)	tyramine O-sulfate	517	0.3916	0.1100	0.000369	0.0429542040168955
NONMEVIPP-PWY: methylerythritol phosphate pathway I	5-hydroxyhexanoate	739	-0.5641	0.1584	0.00037	0.0430222443011693
PWY-5022: 4-aminobutanoate degradation V	1-dihomo-linoleoyl-GPC (20:2)*	837	-0.8828	0.2480	0.00037	0.0430222443011693
POLYISOPRENSYN-PWY: polyisoprenoid biosynthesis (<i>E. coli</i>)	cholesterol	743	-1.2593	0.3537	0.000371	0.0430901319431901
PWY-6471: peptidoglycan biosynthesis IV (Enterococcus faecium)	methionine	729	1.7233	0.4841	0.000371	0.0430901319431901
HISDEG-PWY: L-histidine degradation I	arginine	859	2.0207	0.5677	0.000372	0.043133702916592
PWY-6113: superpathway of mycolate biosynthesis	1,5-anhydroglucitol (1,5-AG)	813	-0.6437	0.1808	0.000372	0.043133702916592
PWY-6527: stachyose degradation	gamma-glutamylglycine	859	-0.5813	0.1633	0.000372	0.043133702916592
HISDEG-PWY: L-histidine degradation I	cinnamoylglycine	836	0.2826	0.0794	0.000373	0.0432012760421469
PWY-7198: pyrimidine deoxyribonucleotides <i>de novo</i> biosynthesis IV	isobutyrylcarnitine	744	-0.5364	0.1507	0.000373	0.0432012760421469
PWY-5920: superpathway of <i>b</i> heme biosynthesis from glycine	arachidate (20:0)	589	-1.2764	0.3588	0.000374	0.0432686981663039
PWY-7199: pyrimidine deoxyribonucleosides salvage	2-acetamidophenol sulfate	663	0.3032	0.0852	0.000374	0.0432686981663039
GLUCOSE1PMETAB-PWY: glucose and glucose-1-phosphate degradation	cholesterol	767	-1.2354	0.3473	0.000375	0.0433118002632511
METSYN-PWY: superpathway of L-homoserine and L-methionine biosynthesis	glycerate	858	-0.8467	0.2380	0.000375	0.0433118002632511
PWY0-1061: superpathway of L-alanine biosynthesis	5-hydroxyindoleacetate	773	0.7592	0.2134	0.000375	0.0433118002632511
PWY-5910: superpathway of geranylgeranyldiphosphate biosynthesis I (via mevalonate)	ergothioneine	627	-0.4198	0.1180	0.000376	0.0433789114352839
PWY0-1297: superpathway of purine deoxyribonucleosides degradation	cholesterol	859	-1.1817	0.3323	0.000376	0.0433789114352839
1CMET2-PWY: <i>N</i><sup>10</sup>-formyl-tetrahydrofolate biosynthesis	indoleacetylglutamine	357	-0.6749	0.1898	0.000377	0.043416152154734
P108-PWY: pyruvate fermentation to propanoate I	alanine	838	-1.6153	0.4543	0.000377	0.043416152154734
PWY0-1296: purine ribonucleosides degradation	glycylphenylalanine	816	-0.4116	0.1158	0.000377	0.043416152154734
ARGSYNBSUB-PWY: L-arginine biosynthesis II (acetyl cycle)	3-indoxyl sulfate	858	0.5407	0.1521	0.000378	0.043416152154734
GLYOXYLATE-BYPASS: glyoxylate cycle	indoleacetate	774	0.6599	0.1856	0.000378	0.043416152154734
P108-PWY: pyruvate fermentation to propanoate I	glutarate (pentanedioate)	830	-0.5689	0.1600	0.000378	0.043416152154734
PWY-5083: NAD/NADH phosphorylation and dephosphorylation	1-(1-enyl-stearoyl)-GPC (P-18:0) *	784	-0.9483	0.2668	0.000378	0.043416152154734
TRNA-CHARGING-PWY: tRNA charging	1-dihomo-linoleoyl-GPC (20:2)*	858	0.8964	0.2521	0.000378	0.043416152154734
PWY-5104: L-isoleucine biosynthesis IV	4-methylcatechol sulfate	858	0.3552	0.0999	0.000379	0.0435068794286645
PWY66-399: gluconeogenesis III	4-methylcatechol sulfate	859	0.3566	0.1003	0.00038	0.0435975061737596
BIOTIN-BIOSYNTHESIS-PWY: biotin biosynthesis I	glycerophosphorylcholine (GPC)	842	-0.8162	0.2297	0.000381	0.0436514931792032
GLYCOLYSIS-TCA-GLYOX-BYPASS: superpathway of glycolysis, pyruvate dehydrogenase, TCA, and glyoxylate bypass	1-(1-enyl-oleoyl)-GPC (P-18:1)*	733	-0.739	0.2081	0.000382	0.0436514931792032
PWY-5897: superpathway of menaquinol-11 biosynthesis	mannitol/sorbitol	797	0.327	0.0921	0.000382	0.0436514931792032
PWY-5898: superpathway of menaquinol-12 biosynthesis	mannitol/sorbitol	797	0.327	0.0921	0.000382	0.0436514931792032
PWY-5899: superpathway of menaquinol-13 biosynthesis	mannitol/sorbitol	797	0.327	0.0921	0.000382	0.0436514931792032
GLCMANNANAUT-PWY: superpathway of <i>N</i>-acetylglucosamine, <i>N</i>-acetylmannosamine and <i>N</i>-acetylneuraminate degradation	glycolithocholate sulfate*	847	-0.3561	0.1003	0.000383	0.0436514931792032
GLYOXYLATE-BYPASS: glyoxylate cycle	1-(1-enyl-stearoyl)-GPC (P-18:0) *	774	-0.9259	0.2607	0.000383	0.0436514931792032
PWY-5855: ubiquinol-7 biosynthesis (prokaryotic)	p-cresol-glucuronide*	641	0.2853	0.0803	0.000383	0.0436514931792032
PWY-5856: ubiquinol-9 biosynthesis (prokaryotic)	p-cresol-glucuronide*	641	0.2853	0.0803	0.000383	0.0436514931792032
PWY-5857: ubiquinol-10 biosynthesis (prokaryotic)	p-cresol-glucuronide*	641	0.2853	0.0803	0.000383	0.0436514931792032
PWY-6708: ubiquinol-8 biosynthesis (prokaryotic)	p-cresol-glucuronide*	641	0.2853	0.0803	0.000383	0.0436514931792032
PWY0-1241: ADP-L-<i>glycero</i>-&beta;-D-<i>manno</i>-heptose biosynthesis	glycerophosphorylcholine (GPC)	761	-0.8584	0.2417	0.000383	0.0436514931792032
PWY-6803: phosphatidylcholine acyl editing	histidine	689	-3.0833	0.8684	0.000384	0.043717345388091
PWY-6823: molybdenum cofactor biosynthesis	phenylacetylglutamine	538	0.5532	0.1558	0.000384	0.043717345388091
PWY-5347: superpathway of L-methionine biosynthesis (transsulfuration)	threonate	858	0.452	0.1273	0.000385	0.0437830529463278
PWY-6628: superpathway of L-phenylalanine biosynthesis	1-eicosenoyl-GPC (20:1)*	834	-0.9012	0.2538	0.000385	0.0437830529463278
PWY-5177: glutaryl-CoA degradation	4-hydroxyhippurate	858	-0.4374	0.1232	0.000386	0.043848616329999
PWY-7218: photosynthetic 3-hydroxybutanoate biosynthesis (engineered)	1-linoleoyl-2-arachidonoyl-GPC (18:2/20:4)*	50	-2.3276	0.6558	0.000386	0.043848616329999
HSERMETANA-PWY: L-methionine biosynthesis III	1,5-anhydroglucitol (1,5-AG)	854	0.6182	0.1743	0.000388	0.0440275089743775
METHGLYUT-PWY: superpathway of methylglyoxal degradation	indoleacetate	668	0.7001	0.1973	0.000388	0.0440275089743775
GALACT-GLUCUROCAT-PWY: superpathway of hexuronide and hexuronate degradation	phenylacetylglutamine	858	-0.4486	0.1264	0.000389	0.0441168083420396
PWY-5173: superpathway of acetyl-CoA biosynthesis	p-cresol-glucuronide*	715	0.2711	0.0764	0.00039	0.0442060099545099
GOLPDLCAT-PWY: superpathway of glycerol degradation to 1,3-propanediol	p-cresol sulfate	847	-0.3754	0.1059	0.000391	0.0442708957579087
PWY-7198: pyrimidine deoxyribonucleotides <i>de novo</i> biosynthesis IV	1-(1-enyl-stearoyl)-2-docosahexaenoyl-GPC (P-18:0/22:6)*	749	-0.7471	0.2107	0.000391	0.0442708957579087
PWY0-1415: superpathway of heme <i>b</i> biosynthesis from uroporphyrinogen-III	1-(1-enyl-palmitoyl)-GPC (P-16:0)*	677	-1.0332	0.2914	0.000392	0.0443598669374538
PWY-5484: glycolysis II (from fructose 6-phosphate)	erucate (22:1n9)	859	-0.5456	0.1539	0.000394	0.0445375179062179
PWY-7221: guanosine ribonucleotides <i>de novo</i> biosynthesis	glutarate (pentanedioate)	849	-0.5679	0.1603	0.000394	0.0445375179062179
LIPASYN-PWY: phospholipases	1-palmitoleoyl-2-oleoyl-glycerol (16:1/18:1)*	65	-0.4927	0.1390	0.000395	0.0445775591054586
PWY-6387: UDP-<i>N</i>-acetylmuramoyl-pentapeptide biosynthesis I (<i>meso</i>-diaminopimelate containing)	tryptophan	859	1.6291	0.4598	0.000395	0.0445775591054586
PWY-7254: TCA cycle VII (acetate-producers)	indoleacetate	738	0.6749	0.1905	0.000395	0.0445775591054586
PWY-6590: superpathway of <i>Clostridium acetobutylicum</i> acidogenic fermentation	imidazole propionate	696	-0.4123	0.1164	0.000396	0.0446660725015478
PWY0-1297: superpathway of purine deoxyribonucleosides degradation	indolepropionate	856	-0.393	0.1110	0.000397	0.0447211532400936
CITRULBIO-PWY: L-citrulline biosynthesis	1-palmitoyl-2-oleoyl-GPC (16:0/18:1)	856	1.2173	0.3437	0.000398	0.0447211532400936
FUCCAT-PWY: fucose degradation	cystine	850	0.3178	0.0897	0.000398	0.0447211532400936
OANTIGEN-PWY: <i>O</i>-antigen building blocks biosynthesis (<i>E. coli</i>)	1-dihomo-linolenoyl-GPE (20:3n3 or 6)*	851	0.5493	0.1551	0.000398	0.0447211532400936
P441-PWY: superpathway of <i>N</i>-acetylneuraminate degradation	1-palmitoyl-GPC (16:0)	858	-1.4718	0.4156	0.000398	0.0447211532400936
PWY-2942: L-lysine biosynthesis III	1-stearyl-GPC (O-18:0)*	848	0.7969	0.2250	0.000398	0.0447211532400936
PWY-6700: queuosine biosynthesis	p-cresol sulfate	857	-0.3675	0.1038	0.000398	0.0447211532400936
PWY-5973: <i>cis</i>-vaccenate biosynthesis	glycerate	858	0.8428	0.2380	0.000399	0.0448092047591203
PWY-5855: ubiquinol-7 biosynthesis (prokaryotic)	tartronate (hydroxymalonate)	666	-0.4004	0.1131	4e-04	0.0448242758279996
PWY-5856: ubiquinol-9 biosynthesis (prokaryotic)	tartronate (hydroxymalonate)	666	-0.4004	0.1131	4e-04	0.0448242758279996
PWY-5857: ubiquinol-10 biosynthesis (prokaryotic)	tartronate (hydroxymalonate)	666	-0.4004	0.1131	4e-04	0.0448242758279996
PWY-6708: ubiquinol-8 biosynthesis (prokaryotic)	tartronate (hydroxymalonate)	666	-0.4004	0.1131	4e-04	0.0448242758279996
PWY-6590: superpathway of <i>Clostridium acetobutylicum</i> acidogenic fermentation	glycerate	817	0.8528	0.2409	0.000401	0.0449120334691556
HOMOSER-METSYN-PWY: L-methionine biosynthesis I	threonate	857	0.4508	0.1275	0.000405	0.0453110224212696
PWY-6901: superpathway of glucose and xylose degradation	3-indoxyl sulfate	859	0.5372	0.1519	0.000405	0.0453110224212696
P122-PWY: heterolactic fermentation	sphingomyelin (d18:1/18:1, d18:2/18:0)	545	-1.5085	0.4266	0.000406	0.0453738751516975
PWY-7115: C4 photosynthetic carbon assimilation cycle, NAD-ME type	taurolithocholate 3-sulfate	681	-0.3446	0.0974	0.000406	0.0453738751516975
POLYISOPRENSYN-PWY: polyisoprenoid biosynthesis (<i>E. coli</i>)	N-acetyl-beta-alanine	743	-1.0021	0.2835	0.000407	0.0454121114280284
PWY-5097: L-lysine biosynthesis VI	p-cresol sulfate	854	-0.3727	0.1054	0.000407	0.0454121114280284
TRNA-CHARGING-PWY: tRNA charging	1-stearoyl-GPC (18:0)	858	1.2272	0.3471	0.000407	0.0454121114280284
ARGSYNBSUB-PWY: L-arginine biosynthesis II (acetyl cycle)	S-methylcysteine	858	-0.6736	0.1905	0.000408	0.0454502242951835
GLYOXYLATE-BYPASS: glyoxylate cycle	1-(1-enyl-palmitoyl)-GPC (P-16:0)*	770	-0.9199	0.2602	0.000408	0.0454502242951835
PWY-5692: allantoin degradation to glyoxylate II	phenylacetate	520	0.6171	0.1746	0.000408	0.0454502242951835
P108-PWY: pyruvate fermentation to propanoate I	glycolithocholate sulfate*	827	0.3608	0.1021	0.000409	0.0455126572375451
SER-GLYSYN-PWY: superpathway of L-serine and glycine biosynthesis I	sucrose	392	-0.4387	0.1241	0.000409	0.0455126572375451
ECASYN-PWY: enterobacterial common antigen biosynthesis	3-indoxyl sulfate	540	0.6601	0.1868	0.00041	0.045526082184127
HISDEG-PWY: L-histidine degradation I	cysteine s-sulfate	770	-0.4225	0.1196	0.00041	0.045526082184127
PWY-4984: urea cycle	1-palmitoyl-2-oleoyl-GPC (16:0/18:1)	854	1.2155	0.3440	0.00041	0.045526082184127
PWY-5083: NAD/NADH phosphorylation and dephosphorylation	ergothioneine	784	-0.3847	0.1089	0.00041	0.045526082184127
TRPSYN-PWY: L-tryptophan biosynthesis	1-(1-enyl-stearoyl)-2-docosahexaenoyl-GPC (P-18:0/22:6)*	858	-0.6841	0.1936	0.000411	0.045612664216357
PWY-7539: 6-hydroxymethyl-dihydropterin diphosphate biosynthesis III (Chlamydia)	glycoursodeoxycholate	830	0.2681	0.0759	0.000412	0.0456991534986864
PWY-2941: L-lysine biosynthesis II	cystine	851	0.3188	0.0903	0.000416	0.0461181328690305
CENTFERM-PWY: pyruvate fermentation to butanoate	glycerate	817	0.8511	0.2412	0.000417	0.0461302138641423
GLUTORN-PWY: L-ornithine biosynthesis I	glutarate (pentanedioate)	851	0.5483	0.1554	0.000417	0.0461302138641423
PWY-5022: 4-aminobutanoate degradation V	tyramine O-sulfate	509	0.3863	0.1095	0.000417	0.0461302138641423
PWY-7345: superpathway of anaerobic sucrose degradation	alpha-glutamyltyrosine	130	1.1332	0.3211	0.000417	0.0461302138641423
GLUCONEO-PWY: gluconeogenesis I	1-dihomo-linolenoyl-GPC (20:3n3 or 6)*	856	-0.8429	0.2389	0.000418	0.0461914879978654
PWY-6700: queuosine biosynthesis	isoleucylvaline	838	0.5341	0.1514	0.000418	0.0461914879978654
PWY-5154: L-arginine biosynthesis III (via <i>N</i>-acetyl-L-citrulline)	N-acetylserine	859	1.5538	0.4405	0.000419	0.0462142787547864
PWY-724: superpathway of L-lysine, L-threonine and L-methionine biosynthesis II	1-dihomo-linoleoyl-GPC (20:2)*	858	0.89	0.2523	0.000419	0.0462142787547864
ARGININE-SYN4-PWY: L-ornithine biosynthesis II	glycylphenylalanine	816	0.4138	0.1173	0.00042	0.0462142787547864
PWY-6737: starch degradation V	1-dihomo-linoleoyl-GPC (20:2)*	859	0.8891	0.2521	0.00042	0.0462142787547864
CRNFORCAT-PWY: creatinine degradation I	glycerate	613	-0.9633	0.2732	0.000421	0.0462142787547864
PWY-5855: ubiquinol-7 biosynthesis (prokaryotic)	1-stearyl-GPC (O-18:0)*	661	-0.8713	0.2471	0.000421	0.0462142787547864
PWY-5856: ubiquinol-9 biosynthesis (prokaryotic)	1-stearyl-GPC (O-18:0)*	661	-0.8713	0.2471	0.000421	0.0462142787547864
PWY-5857: ubiquinol-10 biosynthesis (prokaryotic)	1-stearyl-GPC (O-18:0)*	661	-0.8713	0.2471	0.000421	0.0462142787547864
PWY-6519: 8-amino-7-oxononanoate biosynthesis I	cholesterol	842	-1.1775	0.3339	0.000421	0.0462142787547864
PWY-6708: ubiquinol-8 biosynthesis (prokaryotic)	1-stearyl-GPC (O-18:0)*	661	-0.8713	0.2471	0.000421	0.0462142787547864
PWY0-1061: superpathway of L-alanine biosynthesis	1-oleoyl-GPC (18:1)	854	-1.1753	0.3332	0.000421	0.0462142787547864
GALACTARDEG-PWY: D-galactarate degradation I	2-hydroxyibuprofen	53	0.1314	0.0373	0.000422	0.0462142787547864
GLUCARGALACTSUPER-PWY: superpathway of D-glucarate and D-galactarate degradation	2-hydroxyibuprofen	53	0.1314	0.0373	0.000422	0.0462142787547864
NAGLIPASYN-PWY: lipid IV<sub>A</sub> biosynthesis	histidine	819	-2.7799	0.7884	0.000422	0.0462142787547864
PWY-3801: sucrose degradation II (sucrose synthase)	alpha-glutamyltyrosine	130	1.1339	0.3216	0.000422	0.0462142787547864
PWY-5675: nitrate reduction V (assimilatory)	2-arachidonoyl-GPC (20:4)*	182	1.4142	0.4011	0.000422	0.0462142787547864
PWY-6628: superpathway of L-phenylalanine biosynthesis	1-nonadecanoyl-GPC (19:0)	799	-0.7509	0.2130	0.000422	0.0462142787547864
PWY-724: superpathway of L-lysine, L-threonine and L-methionine biosynthesis II	3-indoxyl sulfate	858	-0.5465	0.1551	0.000425	0.0465182164842903
PWY-6590: superpathway of <i>Clostridium acetobutylicum</i> acidogenic fermentation	ursodeoxycholate	631	-0.2986	0.0848	0.000427	0.0466631355656612
PWY-7392: taxadiene biosynthesis (engineered)	phenol sulfate	764	-0.4491	0.1275	0.000427	0.0466631355656612
PWY0-1297: superpathway of purine deoxyribonucleosides degradation	1-nonadecanoyl-GPC (19:0)	824	-0.7439	0.2112	0.000427	0.0466631355656612
GLYCOLYSIS-E-D: superpathway of glycolysis and the Entner-Doudoroff pathway	cholesterol	858	-1.1821	0.3357	0.000428	0.0466984879089849
GLYCOLYSIS-TCA-GLYOX-BYPASS: superpathway of glycolysis, pyruvate dehydrogenase, TCA, and glyoxylate bypass	1-(1-enyl-stearoyl)-GPC (P-18:0) *	738	-0.9613	0.2729	0.000428	0.0466984879089849
PWY-7663: gondoate biosynthesis (anaerobic)	pipecolate	859	0.8173	0.2320	0.000428	0.0466984879089849
FASYN-INITIAL-PWY: superpathway of fatty acid biosynthesis initiation (E. coli)	glycerophosphorylcholine (GPC)	842	-0.8119	0.2305	0.000429	0.0467583253713572
PWY-5484: glycolysis II (from fructose 6-phosphate)	1-margaroylglycerol (17:0)	722	-0.5747	0.1632	0.000429	0.0467583253713572
ECASYN-PWY: enterobacterial common antigen biosynthesis	methyl indole-3-acetate	459	0.8252	0.2344	0.00043	0.0468180369925889
PWY-7328: superpathway of UDP-glucose-derived O-antigen building blocks biosynthesis	3-indoxyl sulfate	771	0.5647	0.1604	0.00043	0.0468180369925889
ASPASN-PWY: superpathway of L-aspartate and L-asparagine biosynthesis	1,5-anhydroglucitol (1,5-AG)	858	-0.6147	0.1747	0.000432	0.0469370842961987
GLCMANNANAUT-PWY: superpathway of <i>N</i>-acetylglucosamine, <i>N</i>-acetylmannosamine and <i>N</i>-acetylneuraminate degradation	sebacate (decanedioate)	831	0.2826	0.0803	0.000432	0.0469370842961987
PWY-5695: inosine 5'-phosphate degradation	4-hydroxyphenylpyruvate	859	-0.7293	0.2072	0.000432	0.0469370842961987
PWY-7400: L-arginine biosynthesis IV (archaebacteria)	allantoin	858	0.8153	0.2317	0.000432	0.0469370842961987
PWY-5897: superpathway of menaquinol-11 biosynthesis	1-(1-enyl-palmitoyl)-GPC (P-16:0)*	795	-0.9132	0.2595	0.000433	0.046947209854911
PWY-5898: superpathway of menaquinol-12 biosynthesis	1-(1-enyl-palmitoyl)-GPC (P-16:0)*	795	-0.9132	0.2595	0.000433	0.046947209854911
PWY-5899: superpathway of menaquinol-13 biosynthesis	1-(1-enyl-palmitoyl)-GPC (P-16:0)*	795	-0.9132	0.2595	0.000433	0.046947209854911
PWY-5910: superpathway of geranylgeranyldiphosphate biosynthesis I (via mevalonate)	methionine	627	1.8016	0.5119	0.000433	0.046947209854911
PWY-6387: UDP-<i>N</i>-acetylmuramoyl-pentapeptide biosynthesis I (<i>meso</i>-diaminopimelate containing)	1-dihomo-linoleoyl-GPC (20:2)*	859	0.8848	0.2514	0.000434	0.0469918347060672
PWY-7286: 7-(3-amino-3-carboxypropyl)-wyosine biosynthesis	3-phenylpropionate (hydrocinnamate)	435	0.5209	0.1480	0.000434	0.0469918347060672
FAO-PWY: fatty acid &beta;-oxidation I	oxalate (ethanedioate)	842	0.5077	0.1443	0.000435	0.0469918347060672
PWY-6895: superpathway of thiamine diphosphate biosynthesis II	3-indoxyl sulfate	636	0.6146	0.1747	0.000435	0.0469918347060672
PWY-7323: superpathway of GDP-mannose-derived O-antigen building blocks biosynthesis	citrulline	842	-1.6007	0.4550	0.000435	0.0469918347060672
PWY-7400: L-arginine biosynthesis IV (archaebacteria)	1-(1-enyl-oleoyl)-GPC (P-18:1)*	854	-0.677	0.1924	0.000435	0.0469918347060672
PWY0-1586: peptidoglycan maturation (<i>meso</i>-diaminopimelate containing)	phenylacetylglutamine	858	0.4422	0.1257	0.000435	0.0469918347060672
PWY-5083: NAD/NADH phosphorylation and dephosphorylation	glycerophosphorylcholine (GPC)	784	-0.8377	0.2382	0.000437	0.0471192787503932
PWY-5855: ubiquinol-7 biosynthesis (prokaryotic)	cholesterol	666	-1.2884	0.3664	0.000438	0.0471192787503932
PWY-5856: ubiquinol-9 biosynthesis (prokaryotic)	cholesterol	666	-1.2884	0.3664	0.000438	0.0471192787503932
PWY-5857: ubiquinol-10 biosynthesis (prokaryotic)	cholesterol	666	-1.2884	0.3664	0.000438	0.0471192787503932
PWY-6708: ubiquinol-8 biosynthesis (prokaryotic)	cholesterol	666	-1.2884	0.3664	0.000438	0.0471192787503932
PWY4FS-7: phosphatidylglycerol biosynthesis I (plastidic)	carboxyibuprofen	111	0.3511	0.0999	0.000438	0.0471192787503932
PWY4FS-8: phosphatidylglycerol biosynthesis II (non-plastidic)	carboxyibuprofen	111	0.3511	0.0999	0.000438	0.0471192787503932
REDCITCYC: TCA cycle VIII (Helicobacter)	phenylacetate	751	0.5241	0.1490	0.000438	0.0471192787503932
PWY-5913: partial TCA cycle (obligate autotrophs)	glycerophosphoinositol*	785	-0.4168	0.1186	0.000439	0.0471873577955244
GLUCARDEG-PWY: <i>D</i>-glucarate degradation I	cholesterol	603	-1.4151	0.4026	0.00044	0.0471873577955244
GLYOXYLATE-BYPASS: glyoxylate cycle	1-dihomo-linoleoyl-GPC (20:2)*	774	-0.9106	0.2591	0.00044	0.0471873577955244
NAD-BIOSYNTHESIS-II: NAD salvage pathway III (to nicotinamide riboside)	p-cresol-glucuronide*	812	0.2565	0.0730	0.00044	0.0471873577955244
OANTIGEN-PWY: <i>O</i>-antigen building blocks biosynthesis (<i>E. coli</i>)	pipecolate	859	-0.7816	0.2224	0.00044	0.0471873577955244
PWY-7198: pyrimidine deoxyribonucleotides <i>de novo</i> biosynthesis IV	p-cresol sulfate	749	-0.3803	0.1082	0.00044	0.0471873577955244
CALVIN-PWY: Calvin-Benson-Bassham cycle	1-dihomo-linoleoyl-GPC (20:2)*	857	0.8955	0.2548	0.000441	0.047245667903509
PWY-5367: petroselinate biosynthesis	5-hydroxyhexanoate	711	-0.5549	0.1579	0.000441	0.047245667903509
PWY-724: superpathway of L-lysine, L-threonine and L-methionine biosynthesis II	5-hydroxyindoleacetate	776	-0.7764	0.2210	0.000443	0.0473466223071365
PWY-7254: TCA cycle VII (acetate-producers)	glutarate (pentanedioate)	730	0.5902	0.1680	0.000443	0.0473466223071365
PWY-7315: dTDP-<i>N</i>-acetylthomosamine biosynthesis	p-cresol-glucuronide*	650	0.2842	0.0809	0.000443	0.0473466223071365
PWY-5723: Rubisco shunt	1-(1-enyl-palmitoyl)-2-linoleoyl-GPC (P-16:0/18:2)*	703	-0.9382	0.2671	0.000444	0.0473466223071365
PWY-5897: superpathway of menaquinol-11 biosynthesis	p-cresol-glucuronide*	762	0.2596	0.0739	0.000444	0.0473466223071365
PWY-5898: superpathway of menaquinol-12 biosynthesis	p-cresol-glucuronide*	762	0.2596	0.0739	0.000444	0.0473466223071365
PWY-5899: superpathway of menaquinol-13 biosynthesis	p-cresol-glucuronide*	762	0.2596	0.0739	0.000444	0.0473466223071365
PWY-6519: 8-amino-7-oxononanoate biosynthesis I	glycerophosphorylcholine (GPC)	842	-0.8086	0.2302	0.000444	0.0473466223071365
TRNA-CHARGING-PWY: tRNA charging	taurolithocholate 3-sulfate	827	0.3082	0.0877	0.000444	0.0473466223071365
PWY-5840: superpathway of menaquinol-7 biosynthesis	indoleacetate	788	0.6374	0.1815	0.000445	0.0474044386187162
PWY-5862: superpathway of demethylmenaquinol-9 biosynthesis	cholesterol	539	-1.4611	0.4161	0.000445	0.0474044386187162
PWY-5837: 2-carboxy-1,4-naphthoquinol biosynthesis	phenylacetate	744	0.5078	0.1446	0.000447	0.0475930102742597
PWY66-409: superpathway of purine nucleotide salvage	1-nonadecanoyl-GPC (19:0)	823	-0.7472	0.2129	0.000449	0.0477813881254295
BIOTIN-BIOSYNTHESIS-PWY: biotin biosynthesis I	cholesterol	842	-1.1642	0.3318	0.00045	0.047814094123351
PWY-5913: partial TCA cycle (obligate autotrophs)	histidine	819	-2.8096	0.8007	0.00045	0.047814094123351
PWY-6731: starch degradation III	glycylphenylalanine	446	-0.5383	0.1534	0.00045	0.047814094123351
UBISYN-PWY: superpathway of ubiquinol-8 biosynthesis (prokaryotic)	phenylacetate	551	0.5853	0.1668	0.000451	0.0478957731285828
ENTBACSYN-PWY: enterobactin biosynthesis	indoleacetate	573	0.7637	0.2177	0.000453	0.048034272355037
PWY-6936: seleno-amino acid biosynthesis (plants)	cysteine s-sulfate	769	0.4234	0.1207	0.000453	0.048034272355037
PWY0-1061: superpathway of L-alanine biosynthesis	S-methylcysteine	854	-0.6633	0.1891	0.000453	0.048034272355037
ARGSYN-PWY: L-arginine biosynthesis I (via L-ornithine)	taurolithocholate 3-sulfate	827	-0.3118	0.0889	0.000454	0.0480910598791369
NONOXIPENT-PWY: pentose phosphate pathway (non-oxidative branch)	5-HEPE	617	-0.4299	0.1226	0.000454	0.0480910598791369
PWY-6629: superpathway of L-tryptophan biosynthesis	cholesterol	579	-1.4525	0.4143	0.000455	0.0481477313326714
PWY0-1261: anhydromuropeptides recycling I	p-cresol-glucuronide*	816	0.2526	0.0720	0.000455	0.0481477313326714
PWY0-1297: superpathway of purine deoxyribonucleosides degradation	1-margaroyl-GPC (17:0)	859	-0.9626	0.2746	0.000456	0.0482289062167331
PWY-5138: unsaturated, even numbered fatty acid &beta;-oxidation	3-indoxyl sulfate	469	0.7041	0.2009	0.000458	0.0483663307909302
PWY-6122: 5-aminoimidazole ribonucleotide biosynthesis II	p-cresol-glucuronide*	818	-0.2573	0.0734	0.000458	0.0483663307909302
PWY-6277: superpathway of 5-aminoimidazole ribonucleotide biosynthesis	p-cresol-glucuronide*	818	-0.2573	0.0734	0.000458	0.0483663307909302
PWY-6163: chorismate biosynthesis from 3-dehydroquinate	1-dihomo-linolenoyl-GPC (20:3n3 or 6)*	859	0.8468	0.2417	0.000459	0.048397893500682
PWY-6353: purine nucleotides degradation II (aerobic)	S-methylcysteine	859	-0.6645	0.1897	0.000459	0.048397893500682
TRPSYN-PWY: L-tryptophan biosynthesis	1-(1-enyl-palmitoyl)-GPC (P-16:0)*	854	-0.8731	0.2492	0.000459	0.048397893500682
PWY-5100: pyruvate fermentation to acetate and lactate II	cys-gly, oxidized	829	0.3677	0.1050	0.00046	0.0484047515191386
PWY-5173: superpathway of acetyl-CoA biosynthesis	5-hydroxyindoleacetate	678	0.8068	0.2303	0.00046	0.0484047515191386
PWY-5659: GDP-mannose biosynthesis	hexadecanedioate	858	0.554	0.1581	0.00046	0.0484047515191386
PWY66-422: D-galactose degradation V (Leloir pathway)	1-dihomo-linolenoyl-GPC (20:3n3 or 6)*	859	0.8407	0.2400	0.00046	0.0484047515191386
PWY-5837: 2-carboxy-1,4-naphthoquinol biosynthesis	p-cresol-glucuronide*	762	0.2565	0.0732	0.000462	0.0485905166573466
PWY-5850: superpathway of menaquinol-6 biosynthesis I	1-dihomo-linoleoyl-GPC (20:2)*	566	-1.0987	0.3138	0.000463	0.0486462787684631
PWY66-409: superpathway of purine nucleotide salvage	3-carboxy-4-methyl-5-propyl-2-furanpropanoate (CMPF)	858	-0.2668	0.0762	0.000463	0.0486462787684631
PWY-5154: L-arginine biosynthesis III (via <i>N</i>-acetyl-L-citrulline)	1-stearyl-GPC (O-18:0)*	853	-0.7602	0.2172	0.000464	0.0486772561332149
PWY-6630: superpathway of L-tyrosine biosynthesis	1-stearoyl-GPC (18:0)	739	-1.2787	0.3653	0.000464	0.0486772561332149
PWY-7315: dTDP-<i>N</i>-acetylthomosamine biosynthesis	ergothioneine	679	-0.4114	0.1175	0.000464	0.0486772561332149
KDO-NAGLIPASYN-PWY: superpathway of (Kdo)<SUB>2</SUB>-lipid A biosynthesis	ergothioneine	596	-0.4482	0.1280	0.000465	0.0487327893528803
PWY-7371: 1,4-dihydroxy-6-naphthoate biosynthesis II	1-palmitoyl-2-docosahexaenoyl-GPC (16:0/22:6)	620	0.9953	0.2843	0.000465	0.0487327893528803
PWY-5030: L-histidine degradation III	glycerate	857	0.8298	0.2371	0.000466	0.0487882102707871
PWY-5505: L-glutamate and L-glutamine biosynthesis	1-adrenoyl-GPC (22:4)*	775	-0.7278	0.2080	0.000466	0.0487882102707871
PWY-7221: guanosine ribonucleotides <i>de novo</i> biosynthesis	glucuronate	854	-0.655	0.1872	0.000467	0.0488682001364034
P105-PWY: TCA cycle IV (2-oxoglutarate decarboxylase)	p-cresol-glucuronide*	668	0.2798	0.0800	0.000468	0.0488987165611845
PWY0-1261: anhydromuropeptides recycling I	5-hydroxyindoleacetate	774	0.7541	0.2156	0.000468	0.0488987165611845
TRNA-CHARGING-PWY: tRNA charging	4-hydroxyhippurate	858	-0.4314	0.1233	0.000468	0.0488987165611845
GLYOXYLATE-BYPASS: glyoxylate cycle	1-stearyl-GPC (O-18:0)*	768	-0.7953	0.2274	0.000469	0.0489045037153036
PWY0-1061: superpathway of L-alanine biosynthesis	1-eicosapentaenoyl-GPC (20:5)*	854	-0.5329	0.1523	0.000469	0.0489045037153036
PWY66-409: superpathway of purine nucleotide salvage	1-palmitoyl-2-eicosapentaenoyl-GPC (16:0/20:5)*	858	-0.5636	0.1611	0.000469	0.0489045037153036
TCA-GLYOX-BYPASS: superpathway of glyoxylate bypass and TCA	indoleacetate	738	0.6733	0.1925	0.000469	0.0489045037153036
GLYCOLYSIS-E-D: superpathway of glycolysis and the Entner-Doudoroff pathway	1-stearoyl-GPC (18:0)	858	-1.2052	0.3446	0.00047	0.0489594731050897
PWY-6737: starch degradation V	1-dihomo-linolenoyl-GPC (20:3n3 or 6)*	859	0.8462	0.2420	0.00047	0.0489594731050897
CENTFERM-PWY: pyruvate fermentation to butanoate	ursodeoxycholate	631	-0.296	0.0847	0.000472	0.0490690807437596
PWY-5154: L-arginine biosynthesis III (via <i>N</i>-acetyl-L-citrulline)	glycerophosphoinositol*	821	-0.3949	0.1129	0.000472	0.0490690807437596
PWY-5675: nitrate reduction V (assimilatory)	eugenol sulfate	128	0.4119	0.1178	0.000472	0.0490690807437596
PWY-7560: methylerythritol phosphate pathway II	indoleacetate	858	0.6267	0.1792	0.000472	0.0490690807437596
PWY-4702: phytate degradation I	homocitrulline	824	0.5753	0.1646	0.000473	0.0491483677851954
PWY-3781: aerobic respiration I (cytochrome c)	1-adrenoyl-GPC (22:4)*	517	0.9017	0.2580	0.000474	0.0492275753010129
PWY-5173: superpathway of acetyl-CoA biosynthesis	indoleacetate	747	0.6412	0.1835	0.000475	0.0492573226362269
PWY-6803: phosphatidylcholine acyl editing	1-dihomo-linoleoyl-GPC (20:2)*	689	-1.0106	0.2892	0.000475	0.0492573226362269
PWY0-1415: superpathway of heme <i>b</i> biosynthesis from uroporphyrinogen-III	3-indoxyl sulfate	680	0.5977	0.1710	0.000475	0.0492573226362269
METHGLYUT-PWY: superpathway of methylglyoxal degradation	glutarate (pentanedioate)	660	0.6053	0.1732	0.000476	0.0492869807294352
NAGLIPASYN-PWY: lipid IV<sub>A</sub> biosynthesis	glutarate (pentanedioate)	811	0.5513	0.1578	0.000476	0.0492869807294352
[truncated: 243,642 more rows]
