# Supplementary material for: Interplay between the human gut microbiome and host metabolism
Source: Nat Commun. 2019 Oct 3;10:4505. doi: 10.1038/s41467-019-12476-z (PMC6776654; doi:10.1038/s41467-019-12476-z)
Supplement: Supplementary file 9 — Supplementary Dataset 6 [file 41467_2019_12476_MOESM9_ESM.txt]

Species	Faecal_metabolite	N	Beta	SE	P	adj_P
Acidaminococcus (unclassified)	(R)-salsolinol	69	0.0377	0.3149	0.9047	0.78457325825387
Acidaminococcus (unclassified)	1-(1-enyl-palmitoyl)-GPE (P-16:0)*	66	0.1841	0.3745	0.6231	0.724627696257418
Acidaminococcus (unclassified)	1-(1-enyl-stearoyl)-GPE (P-18:0)*	66	-0.101	0.4166	0.8084	0.766427713932417
Acidaminococcus (unclassified)	1-linoleoyl-GPC (18:2)	54	0.0164	0.3551	0.9631	0.793985744325785
Acidaminococcus (unclassified)	1-linoleoylglycerol (18:2)	64	0.2003	0.1622	0.217	0.547049374049298
Acidaminococcus (unclassified)	1-methyl-beta-carboline-3-carboxylic acid	59	0.0292	0.1399	0.8346	0.771484506856551
Acidaminococcus (unclassified)	1-methyladenine	76	-0.5067	0.4911	0.3022	0.602652401802527
Acidaminococcus (unclassified)	1-methylguanidine	75	-0.3199	0.4352	0.4624	0.67356822706564
Acidaminococcus (unclassified)	1-methylimidazoleacetate	66	-0.5064	0.4456	0.2557	0.573699954921047
Acidaminococcus (unclassified)	1-oleoyl-2-linoleoyl-GPC (18:1/18:2)*	63	0.3002	0.2511	0.2319	0.55740115977929
Acidaminococcus (unclassified)	1-oleoyl-3-linoleoyl-glycerol (18:1/18:2)	67	0.0679	0.2057	0.7414	0.753472965176793
Acidaminococcus (unclassified)	1-oleoyl-GPC (18:1)	54	0.109	0.2251	0.6281	0.725926142689861
Acidaminococcus (unclassified)	1-oleoyl-GPE (18:1)	60	-0.0986	0.3649	0.7869	0.762830034427642
Acidaminococcus (unclassified)	1-palmitoyl-2-linoleoyl-GPC (16:0/18:2)	73	0.7055	0.3088	0.0223	0.229656125861961
Acidaminococcus (unclassified)	1-palmitoyl-2-oleoyl-GPC (16:0/18:1)	69	0.5111	0.3294	0.1207	0.453522485286258
Acidaminococcus (unclassified)	1-palmitoyl-3-linoleoyl-glycerol (16:0/18:2)*	68	-0.042	0.2532	0.8684	0.777605534090715
Acidaminococcus (unclassified)	1-palmitoyl-GPC (16:0)	75	0.2449	0.2590	0.3444	0.624622332901704
Acidaminococcus (unclassified)	1-palmitoyl-GPE (16:0)	72	0.2017	0.3335	0.5452	0.70279583519989
Acidaminococcus (unclassified)	1-palmitoyl-GPG (16:0)*	61	-0.6384	0.3776	0.0909	0.410761518574516
Acidaminococcus (unclassified)	1-palmitoylglycerol (16:0)	64	0.2956	0.2987	0.3224	0.613620730444162
Acidaminococcus (unclassified)	1-stearoyl-GPC (18:0)	68	0.1636	0.2648	0.5367	0.699928741651161
Acidaminococcus (unclassified)	1-stearoyl-GPE (18:0)	66	0.7784	0.3784	0.0397	0.297486134689053
Acidaminococcus (unclassified)	1-stearoyl-GPS (18:0)*	53	0.3127	0.2479	0.2072	0.539652875879211
Acidaminococcus (unclassified)	1,11-undecanedicarboxylate	77	-0.3071	0.5785	0.5956	0.717098503239494
Acidaminococcus (unclassified)	1,2-dilinoleoyl-GPC (18:2/18:2)	55	0.1535	0.0966	0.1122	0.441943160131028
Acidaminococcus (unclassified)	1,3-dimethylurate	65	-0.3931	0.2961	0.1844	0.520753833867794
Acidaminococcus (unclassified)	1,3-propanediol	68	0.0279	0.2231	0.9003	0.783735082557137
Acidaminococcus (unclassified)	1,3,7-trimethylurate	71	-0.1829	0.1845	0.3217	0.613338643703551
Acidaminococcus (unclassified)	1,7-dimethylurate	50	0.0255	0.2577	0.9211	0.787127645922942
Acidaminococcus (unclassified)	10-heptadecenoate (17:1n7)	77	0.3299	0.3816	0.3872	0.643734529865704
Acidaminococcus (unclassified)	10-hydroxystearate	74	0.1644	0.2684	0.5401	0.701423564432652
Acidaminococcus (unclassified)	12-dehydrocholate	50	0.0912	0.2100	0.6639	0.734687775206083
Acidaminococcus (unclassified)	12-hydroxystearate	65	0.1375	0.2990	0.6456	0.73019133886055
Acidaminococcus (unclassified)	12,13-DiHOME	65	0.3093	0.2964	0.2967	0.59903303860491
Acidaminococcus (unclassified)	13-HODE + 9-HODE	69	-0.0374	0.2810	0.8941	0.782546793186461
Acidaminococcus (unclassified)	13-methylmyristate	76	0.3795	0.4207	0.367	0.634897267718796
Acidaminococcus (unclassified)	17-methylstearate	78	0.0738	0.3175	0.8162	0.767916021319837
Acidaminococcus (unclassified)	2-acetamidobutanoate	51	-0.6641	0.5135	0.1959	0.530616599241159
Acidaminococcus (unclassified)	2-aminoadipate	76	-0.3339	0.5637	0.5536	0.705355527598568
Acidaminococcus (unclassified)	2-aminobutyrate	74	-0.515	0.3080	0.0945	0.416257901915469
Acidaminococcus (unclassified)	2-aminoheptanoate	58	0.3712	0.3069	0.2264	0.553431073373199
Acidaminococcus (unclassified)	2-aminophenol	77	-0.208	0.5686	0.7145	0.747459693061904
Acidaminococcus (unclassified)	2-deoxyribose	75	-0.13	0.4993	0.7947	0.764274632512544
Acidaminococcus (unclassified)	2-hydroxy-3-methylvalerate	67	-0.1829	0.2116	0.3876	0.643869516283394
Acidaminococcus (unclassified)	2-hydroxybutyrate/2-hydroxyisobutyrate	75	-0.7415	0.3450	0.0316	0.270075626751803
Acidaminococcus (unclassified)	2-hydroxydecanoate	68	0.0487	0.3982	0.9027	0.784266395869475
Acidaminococcus (unclassified)	2-hydroxyglutarate	76	-0.5237	0.2766	0.0583	0.346394308049218
Acidaminococcus (unclassified)	2-hydroxymyristate	51	-0.3556	0.4045	0.3793	0.640631851889783
Acidaminococcus (unclassified)	2-hydroxypalmitate	73	-0.5154	0.3649	0.1578	0.496226848816157
Acidaminococcus (unclassified)	2-hydroxystearate	64	-0.5217	0.3376	0.1223	0.455408537567871
Acidaminococcus (unclassified)	2-isopropylmalate	73	0.1056	0.3272	0.7469	0.754703504844213
Acidaminococcus (unclassified)	2-keto-3-deoxy-gluconate	71	0.3029	0.2664	0.2556	0.573699954921047
Acidaminococcus (unclassified)	2-linoleoylglycerol (18:2)	56	0.0817	0.2079	0.6944	0.742660438357
Acidaminococcus (unclassified)	2-methylcitrate/homocitrate	75	0.7765	0.4438	0.0802	0.391919850259786
Acidaminococcus (unclassified)	2-methylmalonyl carnitine	62	0.068	0.3566	0.8489	0.774309925466503
Acidaminococcus (unclassified)	2-oleoylglycerol (18:1)	51	-0.0642	0.2698	0.8119	0.76710213207259
Acidaminococcus (unclassified)	2-oxindole-3-acetate	64	-0.2717	0.2595	0.2951	0.598318595233922
Acidaminococcus (unclassified)	2-oxo-1-pyrrolidinepropionate	76	-0.8577	0.4693	0.0676	0.366171975514484
Acidaminococcus (unclassified)	2-piperidinone	74	0.4093	0.3581	0.2531	0.572153273687308
Acidaminococcus (unclassified)	2,3-dihydroxyisovalerate	66	-0.5784	0.2183	0.008	0.136470946637974
Acidaminococcus (unclassified)	2,3-dimethylsuccinate	74	-0.0867	0.3873	0.8229	0.76916490386085
Acidaminococcus (unclassified)	2,4,6-trihydroxybenzoate	59	-0.0841	0.4788	0.8606	0.776345826213747
Acidaminococcus (unclassified)	2'-deoxyadenosine	71	-0.3859	0.2385	0.1056	0.432219324837137
Acidaminococcus (unclassified)	2'-deoxycytidine	71	-0.2121	0.2837	0.4547	0.670308010492734
Acidaminococcus (unclassified)	2'-deoxyguanosine	70	-0.2776	0.2845	0.3293	0.617600714968716
Acidaminococcus (unclassified)	2'-deoxyinosine	71	0.2417	0.3449	0.4833	0.681932886201403
Acidaminococcus (unclassified)	2'-deoxyuridine	75	-0.6444	0.4168	0.1221	0.455309911931035
Acidaminococcus (unclassified)	3-(3-hydroxyphenyl)propionate	71	0.0797	0.1841	0.6652	0.735122492728477
Acidaminococcus (unclassified)	3-(4-hydroxyphenyl)lactate (HPLA)	73	-0.0843	0.2416	0.7272	0.750302841818126
Acidaminococcus (unclassified)	3-(4-hydroxyphenyl)propionate	69	0.1766	0.2211	0.4243	0.658875956921934
Acidaminococcus (unclassified)	3-carboxyadipate	75	0.3647	0.3734	0.3287	0.61728489203261
Acidaminococcus (unclassified)	3-hydroxy-3-methylglutarate	76	0.0767	0.4728	0.8712	0.778073315644912
Acidaminococcus (unclassified)	3-hydroxybutyrate (BHBA)	62	0.2449	0.3268	0.4535	0.66985702914245
Acidaminococcus (unclassified)	3-hydroxylaurate	60	0.6135	0.5460	0.2612	0.576874327515721
Acidaminococcus (unclassified)	3-hydroxymyristate	69	0.8107	0.5659	0.152	0.490370341786217
Acidaminococcus (unclassified)	3-hydroxypyridine	76	-0.1483	0.3909	0.7043	0.745434959595251
Acidaminococcus (unclassified)	3-hydroxystearate	64	-0.0169	0.2350	0.9428	0.790389275830957
Acidaminococcus (unclassified)	3-ketosphinganine	70	0.8105	0.4785	0.0903	0.409824352819697
Acidaminococcus (unclassified)	3-methyl-2-oxobutyrate	69	0.1175	0.5323	0.8253	0.769773435215579
Acidaminococcus (unclassified)	3-methyl-2-oxovalerate	74	-0.239	0.4449	0.5912	0.715958173232407
Acidaminococcus (unclassified)	3-methyladipate	52	-0.4941	0.3315	0.1361	0.472021631437983
Acidaminococcus (unclassified)	3-methylglutaconate	51	-0.7192	0.5053	0.1547	0.492884932408928
Acidaminococcus (unclassified)	3-methylglutarate/2-methylglutarate	76	-0.0348	0.4132	0.9329	0.789053366019479
Acidaminococcus (unclassified)	3-methylhistidine	64	-0.3289	0.2426	0.1752	0.512630625210225
Acidaminococcus (unclassified)	3-phenylpropionate (hydrocinnamate)	72	0.0363	0.3223	0.9103	0.785339034960632
Acidaminococcus (unclassified)	3-sulfo-L-alanine	71	-0.2949	0.2960	0.3191	0.611746155146198
Acidaminococcus (unclassified)	3-ureidopropionate	75	-0.0586	0.3549	0.8689	0.777678060819031
Acidaminococcus (unclassified)	3,4-dihydroxybenzoate	68	0.2497	0.5222	0.6326	0.726481610121466
Acidaminococcus (unclassified)	3,5-dihydroxybenzoic acid	59	-0.5921	0.4405	0.1789	0.515485223921218
Acidaminococcus (unclassified)	3,7-dimethylurate	64	0.0738	0.2503	0.768	0.759680519990192
Acidaminococcus (unclassified)	3b-hydroxy-5-cholenoic acid	63	0.1142	0.4145	0.7829	0.762453017292947
Acidaminococcus (unclassified)	4-acetamidobutanoate	75	0.0337	0.2895	0.9073	0.784907183812596
Acidaminococcus (unclassified)	4-cholesten-3-one	71	-0.0038	0.2046	0.985	0.797635882319007
Acidaminococcus (unclassified)	4-guanidinobutanoate	76	-0.58	0.3655	0.1125	0.442374593834232
Acidaminococcus (unclassified)	4-hydroxycinnamate	64	0.2654	0.3229	0.4111	0.653451119738813
Acidaminococcus (unclassified)	4-hydroxyphenylacetate	61	-0.1149	0.4446	0.7961	0.76457628121776
Acidaminococcus (unclassified)	4-hydroxyphenylpyruvate	70	-0.2109	0.5048	0.6761	0.738120951249268
Acidaminococcus (unclassified)	4-imidazoleacetate	76	-0.2872	0.2900	0.322	0.613432231666812
Acidaminococcus (unclassified)	4-methyl-2-oxopentanoate	71	-0.4535	0.3826	0.236	0.559940057054268
Acidaminococcus (unclassified)	4-ureidobutyrate	76	-0.015	0.3155	0.9621	0.793846762235561
Acidaminococcus (unclassified)	5-(2-Hydroxyethyl)-4-methylthiazole	75	-0.092	0.3049	0.7629	0.758654196450347
Acidaminococcus (unclassified)	5-acetylamino-6-amino-3-methyluracil	74	-0.107	0.3682	0.7714	0.760162324101783
Acidaminococcus (unclassified)	5-aminovalerate	77	0.5716	0.4030	0.1561	0.494344674795652
Acidaminococcus (unclassified)	5-dodecenoate (12:1n7)	76	0.0682	0.4997	0.8915	0.782098483045649
Acidaminococcus (unclassified)	5-hydroxyhexanoate	62	0.2366	0.2707	0.3821	0.641697830484719
Acidaminococcus (unclassified)	5-methyluridine (ribothymidine)	68	0.2006	0.2611	0.4421	0.665600042429691
Acidaminococcus (unclassified)	5-oxoproline	76	-0.6095	0.2958	0.0394	0.296697926464922
Acidaminococcus (unclassified)	5alpha-pregnan-3beta,20alpha-diol monosulfate (1)	52	-0.114	0.2876	0.6918	0.741873863605656
Acidaminococcus (unclassified)	6-hydroxynicotinate	74	-0.0634	0.2911	0.8276	0.770055478132478
Acidaminococcus (unclassified)	6-oxolithocholate	62	-0.2062	0.3494	0.5551	0.705687505848568
Acidaminococcus (unclassified)	6-oxopiperidine-2-carboxylic acid	74	-0.2972	0.3429	0.386	0.643316692904706
Acidaminococcus (unclassified)	7-ketodeoxycholate	58	0.1254	0.1988	0.5282	0.696677149400185
Acidaminococcus (unclassified)	7-methylguanine	72	-0.1365	0.3243	0.6738	0.737424691734386
Acidaminococcus (unclassified)	8-hydroxyguanine	57	-0.6501	0.2697	0.0159	0.195416231126925
Acidaminococcus (unclassified)	9,10-DiHOME	64	0.5551	0.3378	0.1004	0.424417378675414
Acidaminococcus (unclassified)	acetylcarnitine (C2)	61	-0.2802	0.4684	0.5497	0.704325893072574
Acidaminococcus (unclassified)	acisoga	74	-0.0346	0.5864	0.953	0.792170778322017
Acidaminococcus (unclassified)	adenine	75	-0.2102	0.2892	0.4674	0.675460812652589
Acidaminococcus (unclassified)	adenosine	65	-0.0143	0.3091	0.9631	0.793985744325785
Acidaminococcus (unclassified)	adipate	74	-0.2173	0.3017	0.4715	0.677224756104141
Acidaminococcus (unclassified)	adrenate (22:4n6)	60	-0.0465	0.4074	0.9092	0.785127620203648
Acidaminococcus (unclassified)	alanine	75	-0.8042	0.7036	0.253	0.572118808794916
Acidaminococcus (unclassified)	alanylleucine	77	-0.004	0.4106	0.9922	0.799070368244884
Acidaminococcus (unclassified)	allo-threonine	56	-0.44	0.4017	0.2734	0.584341454412935
Acidaminococcus (unclassified)	alpha-hydroxyisocaproate	68	-0.1118	0.2165	0.6056	0.719285757898383
Acidaminococcus (unclassified)	alpha-hydroxyisovalerate	74	-0.1069	0.2107	0.6118	0.721237073293673
Acidaminococcus (unclassified)	alpha-ketoglutarate	74	-0.8251	0.3791	0.0295	0.261734945015005
Acidaminococcus (unclassified)	alpha-tocopherol	76	-0.2819	0.4596	0.5397	0.70132327104673
Acidaminococcus (unclassified)	alpha-tocotrienol	74	-0.1542	0.4317	0.721	0.748946424058099
Acidaminococcus (unclassified)	anserine	71	0.0956	0.3166	0.7627	0.758565134770554
Acidaminococcus (unclassified)	arabinose	71	0.0277	0.3179	0.9307	0.788549447852085
Acidaminococcus (unclassified)	arabitol/xylitol	67	-0.589	0.2869	0.0401	0.298820416831989
Acidaminococcus (unclassified)	arabonate/xylonate	74	-0.2916	0.3334	0.3817	0.641466710909981
Acidaminococcus (unclassified)	arachidate (20:0)	75	0.0481	0.2657	0.8564	0.775569371794539
Acidaminococcus (unclassified)	arachidonate (20:4n6)	75	0.228	0.3194	0.4754	0.679005220656081
Acidaminococcus (unclassified)	arginine	73	-0.4298	0.2247	0.0558	0.340021311055232
Acidaminococcus (unclassified)	asparagine	70	0.1154	0.2536	0.6491	0.731105885687046
Acidaminococcus (unclassified)	aspartate	76	0.3974	0.5834	0.4958	0.686076344710373
Acidaminococcus (unclassified)	azelate (nonanedioate; C9)	73	-0.3147	0.3089	0.3083	0.60577551468956
Acidaminococcus (unclassified)	benzoate	73	-0.1613	0.4930	0.7436	0.753935665264688
Acidaminococcus (unclassified)	beta-alanine	73	-0.151	0.3138	0.6302	0.726312640963905
Acidaminococcus (unclassified)	beta-carotene	52	-0.3901	0.4274	0.3614	0.632678799432078
Acidaminococcus (unclassified)	beta-guanidinopropanoate	61	-0.0812	0.2709	0.7645	0.758941638419857
Acidaminococcus (unclassified)	beta-sitosterol	70	-0.191	0.2243	0.3943	0.646347337697735
Acidaminococcus (unclassified)	betaine	74	0.2785	0.4914	0.5708	0.710175469721512
Acidaminococcus (unclassified)	bilirubin	71	-0.2027	0.2946	0.4914	0.684853527278061
Acidaminococcus (unclassified)	biliverdin	76	0.1757	0.3871	0.65	0.731410188712366
Acidaminococcus (unclassified)	biocytin	60	-0.2869	0.5259	0.5853	0.714194204837402
Acidaminococcus (unclassified)	biotin	72	-0.7938	0.5643	0.1595	0.498082830566258
Acidaminococcus (unclassified)	cadaverine	55	0.4051	0.1853	0.0288	0.259062237742589
Acidaminococcus (unclassified)	caffeate	66	0.2282	0.2700	0.398	0.647722406510863
Acidaminococcus (unclassified)	caffeine	60	0.3813	0.3072	0.2145	0.544916790816385
Acidaminococcus (unclassified)	campesterol	66	-0.3762	0.2430	0.1215	0.454799368477447
Acidaminococcus (unclassified)	caprate (10:0)	73	0.0029	0.1942	0.988	0.79829331849639
Acidaminococcus (unclassified)	caproate (6:0)	63	0.0651	0.2172	0.7643	0.758864727565629
Acidaminococcus (unclassified)	caprylate (8:0)	62	-0.0569	0.2090	0.7853	0.762664399135249
Acidaminococcus (unclassified)	carboxyethyl-GABA	76	0.1735	0.4648	0.7089	0.746282121715625
Acidaminococcus (unclassified)	carnitine	73	0.119	0.3863	0.758	0.757654187618923
Acidaminococcus (unclassified)	cholate	70	0.046	0.1783	0.7963	0.764582239516282
Acidaminococcus (unclassified)	cholesterol	72	-0.1754	0.2702	0.5163	0.692964413761712
Acidaminococcus (unclassified)	choline	73	0.2304	0.3565	0.5181	0.693496750514668
Acidaminococcus (unclassified)	cis-4-hydroxycyclohexylacetic acid	67	-0.7478	0.5070	0.1402	0.476493290240235
Acidaminococcus (unclassified)	cis-urocanate	74	-0.1829	0.4899	0.7089	0.746282121715625
Acidaminococcus (unclassified)	citrate	75	0.2945	0.3944	0.4553	0.670607251358008
Acidaminococcus (unclassified)	citrulline	74	0.4549	0.7027	0.5174	0.693238969228625
Acidaminococcus (unclassified)	coprostanol	68	-0.2231	0.3064	0.4665	0.675178947560375
Acidaminococcus (unclassified)	creatine	78	-0.1335	0.2584	0.6053	0.71919608540704
Acidaminococcus (unclassified)	creatinine	76	-0.1226	0.2091	0.5578	0.70610530813593
Acidaminococcus (unclassified)	cysteine	75	-0.9512	0.5246	0.0698	0.371206209014899
Acidaminococcus (unclassified)	cysteine s-sulfate	67	-0.2355	0.4016	0.5576	0.705977186921122
Acidaminococcus (unclassified)	cysteine sulfinic acid	76	-0.4172	0.4458	0.3494	0.627334467757492
Acidaminococcus (unclassified)	cystine	57	0.3085	0.3785	0.4151	0.655190675734715
Acidaminococcus (unclassified)	cytidine	69	0.107	0.2903	0.7125	0.747058295899869
Acidaminococcus (unclassified)	cytosine	72	0.2558	0.2862	0.3713	0.636610394718227
Acidaminococcus (unclassified)	D-urobilin	69	-0.0477	0.2387	0.8417	0.772597279282722
Acidaminococcus (unclassified)	daidzein	58	-0.1858	0.2601	0.4751	0.678879411198745
Acidaminococcus (unclassified)	dehydrolithocholate	69	-0.478	0.2413	0.0476	0.319036405279049
Acidaminococcus (unclassified)	delta-tocopherol	57	-0.0493	0.3958	0.9009	0.783919502169716
Acidaminococcus (unclassified)	deoxycarnitine	75	0.3584	0.2918	0.2193	0.548530094057478
Acidaminococcus (unclassified)	deoxycholate	76	0.5568	0.2953	0.0594	0.34891339512353
Acidaminococcus (unclassified)	diaminopimelate	67	0.3745	0.3638	0.3033	0.60337467423057
Acidaminococcus (unclassified)	diethanolamine	71	-0.0161	0.3302	0.9611	0.793684263002024
Acidaminococcus (unclassified)	diglycerol	75	-0.0143	0.3122	0.9634	0.794044925578124
Acidaminococcus (unclassified)	dihomolinoleate (20:2n6)	75	0.0517	0.3182	0.871	0.778028881905886
Acidaminococcus (unclassified)	dihomolinolenate (20:3n3 or 3n6)	74	0.323	0.2645	0.222	0.550042044940359
Acidaminococcus (unclassified)	dihydrocaffeate	64	-0.3091	0.2210	0.162	0.500256629604643
Acidaminococcus (unclassified)	dihydroferulic acid	72	-0.7775	0.3540	0.0281	0.256113310463926
Acidaminococcus (unclassified)	dihydroorotate	66	0.4803	0.2336	0.0397	0.297486134689053
Acidaminococcus (unclassified)	dimethylarginine (ADMA + SDMA)	68	-0.1051	0.2357	0.6555	0.732538848316118
Acidaminococcus (unclassified)	dimethylglycine	76	-0.753	0.4547	0.0977	0.420660134377129
Acidaminococcus (unclassified)	dimethylmalonic acid	69	-0.6804	0.5294	0.1988	0.532970775068581
Acidaminococcus (unclassified)	dipicolinate	64	-0.1286	0.2073	0.5353	0.699418591807806
Acidaminococcus (unclassified)	docosadienoate (22:2n6)	71	-0.0554	0.2152	0.7967	0.764583430289674
Acidaminococcus (unclassified)	docosahexaenoate (DHA; 22:6n3)	72	0.0762	0.2414	0.7521	0.756060023658137
Acidaminococcus (unclassified)	docosapentaenoate (DPA; 22:5n3)	73	0.0974	0.2038	0.6328	0.726513715362041
Acidaminococcus (unclassified)	dodecanedioate (C12)	73	-0.3117	0.2334	0.1817	0.517803738069158
Acidaminococcus (unclassified)	ectoine	75	-0.2028	0.3674	0.581	0.712908367963717
Acidaminococcus (unclassified)	eicosapentaenoate (EPA; 20:5n3)	68	0.0549	0.2638	0.8351	0.771593538384925
Acidaminococcus (unclassified)	eicosenoate (20:1n9 or 1n11)	76	0.0813	0.3147	0.7962	0.764582239516282
Acidaminococcus (unclassified)	enterolactone	73	0.0011	0.4124	0.9978	0.799977658967933
Acidaminococcus (unclassified)	erucate (22:1n9)	76	-0.032	0.2372	0.8928	0.782308142812657
Acidaminococcus (unclassified)	erythronate*	73	0.2691	0.4024	0.5036	0.688785392871932
Acidaminococcus (unclassified)	erythrose	70	0.2693	0.4348	0.5358	0.699631844570266
Acidaminococcus (unclassified)	ethylmalonate	72	0.4193	0.3016	0.1644	0.502539712235878
Acidaminococcus (unclassified)	ferulate	76	0.0152	0.2309	0.9475	0.791102738276618
Acidaminococcus (unclassified)	formiminoglutamate	72	-0.2517	0.2266	0.2667	0.580056715429652
Acidaminococcus (unclassified)	fructose	74	-0.0647	0.3426	0.8502	0.774507109872224
Acidaminococcus (unclassified)	fucose	76	0.0181	0.6999	0.9793	0.796856640076707
Acidaminococcus (unclassified)	fumarate	73	0.1479	0.4525	0.7438	0.75404792221653
Acidaminococcus (unclassified)	galactonate	69	0.2607	0.2921	0.3721	0.636935849860821
Acidaminococcus (unclassified)	galacturonate	74	-0.0829	0.3315	0.8024	0.765553882675638
Acidaminococcus (unclassified)	gamma-aminobutyrate (GABA)	66	0.455	0.2762	0.0994	0.423077753893149
Acidaminococcus (unclassified)	gamma-glutamyl-epsilon-lysine	74	-0.1105	0.4406	0.802	0.765472048656165
Acidaminococcus (unclassified)	gamma-glutamylalanine	75	-0.6985	0.3621	0.0537	0.334845926223779
Acidaminococcus (unclassified)	gamma-glutamylglutamate	75	-0.5674	0.3565	0.1115	0.441131060259082
Acidaminococcus (unclassified)	gamma-glutamylglycine	57	-0.8497	0.3837	0.0268	0.250708850826488
Acidaminococcus (unclassified)	gamma-glutamylisoleucine*	74	-0.4373	0.3631	0.2285	0.554667730902185
Acidaminococcus (unclassified)	gamma-glutamylleucine	75	-0.8693	0.3902	0.0259	0.246888698986911
Acidaminococcus (unclassified)	gamma-glutamylmethionine	73	-0.4979	0.3976	0.2105	0.541854628119873
Acidaminococcus (unclassified)	gamma-glutamylphenylalanine	73	-0.6089	0.3689	0.0988	0.422498346424464
Acidaminococcus (unclassified)	gamma-glutamyltyrosine	64	-0.2528	0.4003	0.5277	0.69653188788204
Acidaminococcus (unclassified)	gamma-glutamylvaline	53	-1.7921	0.5670	0.0016	0.0552991648355955
Acidaminococcus (unclassified)	gamma-tocopherol/beta-tocopherol	76	0.1659	0.4877	0.7337	0.751674941420942
Acidaminococcus (unclassified)	gamma-tocotrienol	76	-0.3057	0.4894	0.5322	0.69806802511502
Acidaminococcus (unclassified)	gentisate	50	-0.1373	0.4486	0.7595	0.7578326265869
Acidaminococcus (unclassified)	gluconate	65	0.5143	0.2148	0.0166	0.199583681756838
Acidaminococcus (unclassified)	glucose	72	0.509	0.3701	0.1691	0.507210445866228
Acidaminococcus (unclassified)	glucuronate	74	-0.2442	0.3641	0.5024	0.688279012792789
Acidaminococcus (unclassified)	glutamate	76	-0.6828	0.6086	0.2619	0.577211352319962
Acidaminococcus (unclassified)	glutamate, gamma-methyl ester	70	-0.4316	0.4105	0.2931	0.59705201303234
Acidaminococcus (unclassified)	glutamine	77	-0.1127	0.4901	0.8182	0.768148518564348
Acidaminococcus (unclassified)	glutamyl-meso-diaminopimelate	56	0.3399	0.3842	0.3763	0.639050310253654
Acidaminococcus (unclassified)	glutarate (pentanedioate)	66	-0.2128	0.3009	0.4795	0.680540120763884
Acidaminococcus (unclassified)	glycerate	78	-0.2775	0.5527	0.6156	0.722479272040418
Acidaminococcus (unclassified)	glycerol	75	0.1487	0.2705	0.5825	0.713401216886124
Acidaminococcus (unclassified)	glycerol 3-phosphate	76	0.8388	0.4199	0.0458	0.314551559038225
Acidaminococcus (unclassified)	glycerophosphoethanolamine	74	0.52	0.4167	0.2121	0.543201676293262
Acidaminococcus (unclassified)	glycerophosphoglycerol	67	0.1726	0.4082	0.6724	0.737064684863643
Acidaminococcus (unclassified)	glycerophosphoinositol*	75	0.6408	0.2601	0.0138	0.182187841061311
Acidaminococcus (unclassified)	glycerophosphorylcholine (GPC)	60	0.4095	0.2722	0.1325	0.467831943311172
Acidaminococcus (unclassified)	glycine	76	-0.4292	0.5578	0.4416	0.665484473162962
Acidaminococcus (unclassified)	glycochenodeoxycholate	66	-0.4987	0.3200	0.1191	0.451528230713105
Acidaminococcus (unclassified)	glycocholate	68	-0.2917	0.2689	0.278	0.587322552981683
Acidaminococcus (unclassified)	glycodeoxycholate	69	-0.399	0.3199	0.2124	0.543236196085652
Acidaminococcus (unclassified)	glycolithocholate sulfate*	60	-0.1749	0.3139	0.5774	0.712064559539676
Acidaminococcus (unclassified)	glycylisoleucine	75	0.3931	0.5041	0.4355	0.663241876664947
Acidaminococcus (unclassified)	glycylleucine	76	0.4955	0.4261	0.2448	0.566270497658144
Acidaminococcus (unclassified)	glycylvaline	75	0.3166	0.5370	0.5554	0.705761423781453
Acidaminococcus (unclassified)	guanidinoacetate	50	0.0721	0.2172	0.7398	0.753066215285294
Acidaminococcus (unclassified)	guanine	76	-0.0275	0.3807	0.9424	0.790389275830957
Acidaminococcus (unclassified)	guanosine	71	0.0932	0.2365	0.6935	0.742402901105696
Acidaminococcus (unclassified)	harmane	60	-0.1401	0.3964	0.7237	0.749590221582637
Acidaminococcus (unclassified)	heptanoate (7:0)	56	0.044	0.2268	0.8463	0.773830179981028
Acidaminococcus (unclassified)	hexadecanedioate (C16)	78	-0.5605	0.6705	0.4031	0.650134315127669
Acidaminococcus (unclassified)	histamine	50	0.1171	0.2122	0.5811	0.712908367963717
Acidaminococcus (unclassified)	histidine	77	0.8534	0.5440	0.1167	0.448524452300493
Acidaminococcus (unclassified)	homocitrulline	76	-0.2379	0.3335	0.4756	0.679029892376818
Acidaminococcus (unclassified)	hydroxyproline	75	0.0356	0.3993	0.9289	0.788360120411877
Acidaminococcus (unclassified)	hyocholate	65	-0.139	0.3771	0.7125	0.747058295899869
Acidaminococcus (unclassified)	hypoxanthine	73	0.7704	0.4271	0.0713	0.374086810903427
Acidaminococcus (unclassified)	imidazole lactate	72	-0.449	0.3276	0.1705	0.508699748715653
Acidaminococcus (unclassified)	imidazole propionate	75	0.2471	0.2605	0.343	0.623910223300771
Acidaminococcus (unclassified)	indole-3-carboxylic acid	61	0.0394	0.3715	0.9155	0.786334767746266
Acidaminococcus (unclassified)	indoleacetate	74	0.259	0.2493	0.2988	0.600330795000683
Acidaminococcus (unclassified)	indolelactate	66	-0.3416	0.2367	0.149	0.486948567968701
Acidaminococcus (unclassified)	indolepropionate	74	0.1649	0.3117	0.5968	0.717325887779283
Acidaminococcus (unclassified)	indolin-2-one	68	0.4214	0.2649	0.1116	0.441207277615904
Acidaminococcus (unclassified)	inosine	64	0.1681	0.2464	0.495	0.686032036120735
Acidaminococcus (unclassified)	isoleucine	76	-0.6509	0.7958	0.4134	0.654531308149686
Acidaminococcus (unclassified)	isoleucylglycine	77	0.2766	0.5003	0.5804	0.712830893203255
Acidaminococcus (unclassified)	isovalerate (C5)	72	-0.5498	0.3986	0.1677	0.505754439348201
Acidaminococcus (unclassified)	isovalerylglycine	75	-0.5406	0.6164	0.3805	0.641166599486806
Acidaminococcus (unclassified)	kynurenate	70	-0.4098	0.2379	0.0849	0.400885920143871
Acidaminococcus (unclassified)	L-urobilin	67	0.2955	0.4202	0.4818	0.681337562948278
Acidaminococcus (unclassified)	lactate	75	0.0917	0.2451	0.7084	0.746136225804048
Acidaminococcus (unclassified)	lanosterol	68	-0.53	0.4744	0.2639	0.578258298226118
Acidaminococcus (unclassified)	laurate (12:0)	74	0.0589	0.1706	0.7301	0.751067844999576
Acidaminococcus (unclassified)	leucine	75	-0.4122	0.8000	0.6064	0.719509243845215
Acidaminococcus (unclassified)	leucylalanine	77	-0.187	0.4504	0.6779	0.738371637567055
Acidaminococcus (unclassified)	leucylglutamine*	66	-0.3229	0.4213	0.4434	0.66581020343004
Acidaminococcus (unclassified)	leucylglycine	76	0.018	0.3693	0.9612	0.793701265755861
Acidaminococcus (unclassified)	levulinate (4-oxovalerate)	77	-0.2854	0.4918	0.5617	0.707274077229893
Acidaminococcus (unclassified)	linoleamide (18:2n6)	74	0.3811	0.2682	0.1552	0.493462577178337
Acidaminococcus (unclassified)	linoleate (18:2n6)	74	0.1772	0.2824	0.5304	0.697374174610541
Acidaminococcus (unclassified)	linolenate (18:3n3 or 3n6)	75	0.2063	0.1985	0.2987	0.600272679511545
Acidaminococcus (unclassified)	linoleoyl ethanolamide	73	0.0628	0.2218	0.777	0.761291155256819
Acidaminococcus (unclassified)	lithocholate	74	0.1011	0.4694	0.8295	0.770326614103425
Acidaminococcus (unclassified)	lysine	75	-0.5395	0.5350	0.3133	0.608207614849271
Acidaminococcus (unclassified)	lysylleucine	53	0.1521	0.4892	0.7558	0.757027155802661
Acidaminococcus (unclassified)	malate	75	0.282	0.3842	0.4629	0.673810571675215
Acidaminococcus (unclassified)	maleamate	53	0.6246	0.9020	0.4886	0.683669084373355
Acidaminococcus (unclassified)	maleate	74	0.7045	0.5700	0.2164	0.546664182464391
Acidaminococcus (unclassified)	malonate	76	-0.3328	0.3303	0.3137	0.608539071119756
Acidaminococcus (unclassified)	maltose	72	-0.085	0.3268	0.7949	0.764316645567471
Acidaminococcus (unclassified)	maltotriose	52	0.0864	0.0282	0.0022	0.0663374596664593
Acidaminococcus (unclassified)	mannitol/sorbitol	74	-0.014	0.3774	0.9705	0.795422804514723
Acidaminococcus (unclassified)	mannose	73	0.3391	0.3666	0.355	0.630034613405719
Acidaminococcus (unclassified)	margarate (17:0)	73	0.0779	0.3343	0.8158	0.767891926363636
Acidaminococcus (unclassified)	methionine	75	-0.1137	0.6849	0.8681	0.7775546358939
Acidaminococcus (unclassified)	methionine sulfoxide	75	0.5773	0.7187	0.4218	0.657830673378084
Acidaminococcus (unclassified)	methyl indole-3-acetate	50	-0.4832	0.5141	0.3473	0.626250886272315
Acidaminococcus (unclassified)	methylmalonate (MMA)	51	0.6611	0.3857	0.0865	0.40325545132019
Acidaminococcus (unclassified)	methylpalmitate (15 or 2)	78	0.1499	0.3474	0.6661	0.735391030326487
Acidaminococcus (unclassified)	methylphosphate	73	0.2039	0.2337	0.3828	0.641921880515349
Acidaminococcus (unclassified)	methylsuccinate	72	-0.0512	0.3277	0.8759	0.779005769261874
Acidaminococcus (unclassified)	mevalonate	69	0.2205	0.2452	0.3686	0.635464244843247
Acidaminococcus (unclassified)	mevalonolactone	66	0.005	0.3199	0.9875	0.79818782865616
Acidaminococcus (unclassified)	myo-inositol	72	0.174	0.3755	0.6432	0.729581948663523
Acidaminococcus (unclassified)	myristate (14:0)	75	0.0868	0.2774	0.7545	0.75675983853235
Acidaminococcus (unclassified)	myristoleate (14:1n5)	74	0.2465	0.3824	0.5192	0.693929338553262
Acidaminococcus (unclassified)	N-acetyl-3-methylhistidine*	55	-0.2419	0.4196	0.5643	0.708263222201065
Acidaminococcus (unclassified)	N-acetyl-beta-glucosaminylamine	76	0.3352	0.5344	0.5305	0.697374174610541
Acidaminococcus (unclassified)	N-acetyl-cadaverine	65	0.2707	0.1626	0.096	0.418440898221115
Acidaminococcus (unclassified)	N-acetylalanine	76	-0.8847	0.5316	0.0961	0.418523324787982
Acidaminococcus (unclassified)	N-acetylarginine	77	-0.3081	0.3678	0.4023	0.649802923352138
Acidaminococcus (unclassified)	N-acetylasparagine	76	-0.4821	0.3603	0.1809	0.51690338583076
Acidaminococcus (unclassified)	N-acetylaspartate (NAA)	76	-0.121	0.3483	0.7283	0.750695779915944
Acidaminococcus (unclassified)	N-acetylcitrulline	67	-0.5469	0.4013	0.1729	0.510547931095452
Acidaminococcus (unclassified)	N-acetylcysteine	69	-0.9532	0.5248	0.0694	0.370095874319026
Acidaminococcus (unclassified)	N-acetylglucosamine/N-acetylgalactosamine	73	0.1038	0.5220	0.8423	0.77274337025544
Acidaminococcus (unclassified)	N-acetylglucosaminylasparagine	76	0.2958	0.4180	0.4792	0.68042618520947
Acidaminococcus (unclassified)	N-acetylglutamate	76	-0.7025	0.4276	0.1004	0.424417378675414
Acidaminococcus (unclassified)	N-acetylglutamine	77	-0.6419	0.3891	0.099	0.422789238551818
Acidaminococcus (unclassified)	N-acetylglycine	74	-0.867	0.4711	0.0657	0.362474055341392
Acidaminococcus (unclassified)	N-acetylhistidine	76	0.0172	0.4568	0.97	0.795370865102264
Acidaminococcus (unclassified)	N-acetylisoleucine	75	-0.768	0.3496	0.028	0.255703599121834
Acidaminococcus (unclassified)	N-acetylleucine	75	-0.7774	0.3318	0.0191	0.214200821009728
Acidaminococcus (unclassified)	N-acetylmethionine	74	-0.3716	0.3702	0.3155	0.609450614004686
Acidaminococcus (unclassified)	N-acetylmethionine sulfoxide	75	-0.2111	0.3981	0.5958	0.717107378796952
Acidaminococcus (unclassified)	N-acetylmuramate	73	-0.2991	0.3786	0.4295	0.660864311152611
Acidaminococcus (unclassified)	N-acetylneuraminate	69	-0.0064	0.3397	0.9851	0.797635882319007
Acidaminococcus (unclassified)	N-acetylphenylalanine	78	-0.2099	0.4751	0.6586	0.733333137580332
Acidaminococcus (unclassified)	N-acetylproline	78	-0.1338	0.3411	0.695	0.742844543333924
Acidaminococcus (unclassified)	N-acetylputrescine	74	0.2681	0.2159	0.2144	0.544856437357082
Acidaminococcus (unclassified)	N-acetylserine	77	-0.502	0.4763	0.2919	0.596058291763174
Acidaminococcus (unclassified)	N-acetylserotonin	59	0.6255	0.3565	0.0793	0.390500155626915
Acidaminococcus (unclassified)	N-acetylthreonine	67	-0.6227	0.3718	0.094	0.415473814683727
Acidaminococcus (unclassified)	N-acetyltryptophan	75	0.8951	0.6783	0.187	0.522985690266899
Acidaminococcus (unclassified)	N-acetyltyrosine	76	-0.4495	0.4598	0.3283	0.616895341317605
Acidaminococcus (unclassified)	N-acetylvaline	74	-0.3716	0.3813	0.3298	0.617889294885139
Acidaminococcus (unclassified)	N-alpha-acetylornithine	75	0.361	0.3620	0.3187	0.611433537907138
Acidaminococcus (unclassified)	N-carbamoylalanine	73	-0.6145	0.3851	0.1106	0.440006304375314
Acidaminococcus (unclassified)	N-carbamoylaspartate	62	0.4535	0.2638	0.0856	0.401720665623223
Acidaminococcus (unclassified)	N-carbamoylsarcosine	75	-0.3097	0.3860	0.4224	0.658060710518647
Acidaminococcus (unclassified)	N-carbamylglutamate	67	-0.5151	0.4459	0.248	0.568520062110806
Acidaminococcus (unclassified)	N-delta-acetylornithine	75	-0.026	0.2767	0.9252	0.787883094729828
Acidaminococcus (unclassified)	N-formylmethionine	74	-0.0931	0.3999	0.8159	0.767891926363636
Acidaminococcus (unclassified)	N-formylphenylalanine	76	0.3706	0.6674	0.5787	0.712315608137731
Acidaminococcus (unclassified)	N-methylalanine	76	0.4987	0.4344	0.251	0.570624050602568
Acidaminococcus (unclassified)	N-methylglutamate	59	0.1315	0.3695	0.7219	0.749252993702356
Acidaminococcus (unclassified)	N-methylphenylalanine	57	-0.0866	0.2824	0.7592	0.757777448612969
Acidaminococcus (unclassified)	N-methylpipecolate	77	0.0222	0.4972	0.9644	0.794382853131712
Acidaminococcus (unclassified)	N-methylproline	67	0.1748	0.2350	0.457	0.671376178787704
Acidaminococcus (unclassified)	N-methyltryptophan	51	0.5093	0.3293	0.122	0.455309911931035
Acidaminococcus (unclassified)	N-palmitoyl-sphinganine (d18:0/16:0)	77	0.6627	0.3731	0.0757	0.383213087790524
Acidaminococcus (unclassified)	N-palmitoyl-sphingosine (d18:1/16:0)	77	0.8723	0.3072	0.0045	0.0997046711559986
Acidaminococcus (unclassified)	N-propionylmethionine	72	0.0363	0.2557	0.8872	0.781225382596046
Acidaminococcus (unclassified)	N2-acetyllysine	75	-0.5692	0.3707	0.1246	0.458514757850968
Acidaminococcus (unclassified)	N2,N6-diacetyllysine	55	0.0053	0.5485	0.9923	0.799070368244884
Acidaminococcus (unclassified)	N6-acetyllysine	73	-0.1997	0.4185	0.6332	0.726640698307111
Acidaminococcus (unclassified)	N6-carboxyethyllysine	65	0.1304	0.3236	0.6869	0.74075375270309
Acidaminococcus (unclassified)	N6-carboxymethyllysine	61	-0.1436	0.3117	0.645	0.73004599190852
Acidaminococcus (unclassified)	N6-dimethylallyladenine	71	0.2254	0.6816	0.7409	0.753385222254565
Acidaminococcus (unclassified)	N6-formyllysine	71	-0.3064	0.3726	0.4108	0.653399079188092
Acidaminococcus (unclassified)	N6,N6,N6-trimethyllysine	70	-0.2575	0.2474	0.298	0.599852098093137
Acidaminococcus (unclassified)	nicotianamine	68	0.055	0.2523	0.8274	0.770000487786518
Acidaminococcus (unclassified)	nicotinamide	77	-0.665	0.6579	0.3122	0.607723059959153
Acidaminococcus (unclassified)	nicotinamide riboside	65	0.0647	0.2506	0.7963	0.764582239516282
Acidaminococcus (unclassified)	nicotinate	76	0.04	0.4523	0.9295	0.788424336145505
Acidaminococcus (unclassified)	nicotinate ribonucleoside	74	-0.1581	0.3013	0.5997	0.718024091370455
Acidaminococcus (unclassified)	nonadecanoate (19:0)	77	0.0626	0.3182	0.8441	0.773340848528939
Acidaminococcus (unclassified)	O-acetylhomoserine	68	-0.9233	0.3821	0.0157	0.194217146698225
Acidaminococcus (unclassified)	O-sulfo-L-tyrosine	51	-0.2117	0.2627	0.4204	0.657284740525081
Acidaminococcus (unclassified)	o-Tyrosine	60	-0.6666	0.6990	0.3403	0.62269314634672
Acidaminococcus (unclassified)	octadecanedioate (C18)	71	-0.1311	0.3279	0.6892	0.74115663159484
Acidaminococcus (unclassified)	oleate/vaccenate (18:1)	75	0.1759	0.3126	0.5736	0.711258770394437
Acidaminococcus (unclassified)	oleoyl ethanolamide	71	0.2429	0.2297	0.2903	0.595027554042566
Acidaminococcus (unclassified)	ornithine	74	0.6604	0.3618	0.0679	0.366600007620507
Acidaminococcus (unclassified)	orotate	76	0.6052	0.3582	0.0911	0.411045487117932
Acidaminococcus (unclassified)	p-cresol	67	-0.3697	0.3508	0.2919	0.596058291763174
Acidaminococcus (unclassified)	p-cresol sulfate	76	-0.3167	0.2297	0.1679	0.506029068078057
Acidaminococcus (unclassified)	palmitate (16:0)	74	0.1128	0.3832	0.7684	0.759760698562653
Acidaminococcus (unclassified)	palmitoleate (16:1n7)	76	0.0757	0.4279	0.8597	0.776219350305836
Acidaminococcus (unclassified)	palmitoyl dihydrosphingomyelin (d18:0/16:0)*	57	0.6458	0.3718	0.0824	0.396415203071885
Acidaminococcus (unclassified)	palmitoyl ethanolamide	77	0.561	0.3167	0.0765	0.384518133672604
Acidaminococcus (unclassified)	palmitoyl sphingomyelin (d18:1/16:0)	72	0.5819	0.2530	0.0215	0.225797629873583
Acidaminococcus (unclassified)	pantothenate (Vitamin B5)	73	0.0122	0.3681	0.9736	0.795931955660301
Acidaminococcus (unclassified)	paraxanthine	65	0.2062	0.2323	0.3747	0.638199707898947
Acidaminococcus (unclassified)	pentadecanoate (15:0)	65	0.1252	0.4672	0.7887	0.763141606367837
Acidaminococcus (unclassified)	phenethylamine	74	0.2302	0.2627	0.3809	0.641352046547814
Acidaminococcus (unclassified)	phenylacetate	77	0.2199	0.5745	0.7019	0.744548849417289
Acidaminococcus (unclassified)	phenylalanine	75	-0.2006	0.7826	0.7977	0.764629244267373
Acidaminococcus (unclassified)	phenylalanylalanine	75	-0.5954	0.4289	0.1651	0.503321479035226
Acidaminococcus (unclassified)	phenylalanylglycine	73	-0.4146	0.4182	0.3215	0.613271973204974
Acidaminococcus (unclassified)	phenyllactate (PLA)	75	-0.3672	0.2541	0.1485	0.486238171613308
Acidaminococcus (unclassified)	phenylpyruvate	68	-0.1981	0.4528	0.6617	0.734203540012314
Acidaminococcus (unclassified)	pheophorbide A	66	-0.258	0.2381	0.2786	0.58768138374667
Acidaminococcus (unclassified)	phosphate	77	0.3295	0.1948	0.0907	0.410476692370845
Acidaminococcus (unclassified)	phosphocholine	61	0.1428	0.2050	0.486	0.682931679170013
Acidaminococcus (unclassified)	phytanate	75	0.1536	0.2362	0.5154	0.692671228148961
Acidaminococcus (unclassified)	phytosphingosine	74	0.4949	0.3833	0.1966	0.531350746355361
Acidaminococcus (unclassified)	picolinate	73	-0.428	0.3140	0.1729	0.510547931095452
Acidaminococcus (unclassified)	pipecolate	66	-0.3893	0.2246	0.083	0.397633846156943
Acidaminococcus (unclassified)	piperidine	69	0.6649	0.2872	0.0206	0.221863377768408
Acidaminococcus (unclassified)	piperine	65	0.0629	0.1947	0.7468	0.754659916056934
Acidaminococcus (unclassified)	pristanate	68	0.246	0.2687	0.3599	0.631898486815637
Acidaminococcus (unclassified)	proline	75	-0.6864	0.6718	0.3069	0.605192031667396
Acidaminococcus (unclassified)	prolylglycine	54	0.3472	0.4436	0.4337	0.662411736524715
Acidaminococcus (unclassified)	propionylglycine (C3)	67	-0.5646	0.3513	0.108	0.435972906394823
Acidaminococcus (unclassified)	pseudouridine	78	-0.0847	0.4712	0.8574	0.775854428546331
Acidaminococcus (unclassified)	pterin	71	-0.0977	0.5257	0.8525	0.774976162252338
Acidaminococcus (unclassified)	pyridoxal	78	1.5567	0.6741	0.0209	0.223077237558299
Acidaminococcus (unclassified)	pyridoxamine	78	-0.5693	0.7070	0.4207	0.657284740525081
Acidaminococcus (unclassified)	pyridoxate	72	-0.8729	0.5084	0.086	0.402439094114081
Acidaminococcus (unclassified)	pyridoxine (Vitamin B6)	73	-0.146	0.3387	0.6664	0.735486250119044
Acidaminococcus (unclassified)	pyroglutamine*	76	-0.6495	0.4058	0.1095	0.438427546573984
Acidaminococcus (unclassified)	pyrraline	74	0.2817	0.2506	0.261	0.576842578734672
Acidaminococcus (unclassified)	quinate	71	0.1865	0.3152	0.554	0.705457169233733
Acidaminococcus (unclassified)	ribitol	72	-0.1866	0.3724	0.6162	0.722573148012595
Acidaminococcus (unclassified)	riboflavin (Vitamin B2)	76	-0.0893	0.3770	0.8128	0.767195639112675
Acidaminococcus (unclassified)	ribonate (ribonolactone)	72	-0.1964	0.3152	0.5332	0.698433036486527
Acidaminococcus (unclassified)	ribose	62	0.0663	0.4937	0.8932	0.782422489744462
Acidaminococcus (unclassified)	ribulose/xylulose	63	-0.5027	0.3998	0.2086	0.540679642442754
Acidaminococcus (unclassified)	S-1-pyrroline-5-carboxylate	58	0.0627	0.9230	0.9459	0.790832948732646
Acidaminococcus (unclassified)	saccharopine	64	0.0764	0.2728	0.7794	0.761740136723915
Acidaminococcus (unclassified)	salicylate	51	0.2825	0.4246	0.5058	0.689469928750452
Acidaminococcus (unclassified)	sebacate (decanedioate)	75	-0.9326	0.3703	0.0118	0.167366510488679
Acidaminococcus (unclassified)	sedoheptulose	77	-0.6769	0.3823	0.0767	0.384981856613296
Acidaminococcus (unclassified)	serine	76	1.0505	0.6761	0.1203	0.453192587889104
Acidaminococcus (unclassified)	serotonin	72	0.2001	0.3225	0.5349	0.69920079770572
Acidaminococcus (unclassified)	sitostanol	65	-0.0939	0.3290	0.7752	0.760968862376692
Acidaminococcus (unclassified)	solanidine	60	-0.2837	0.2045	0.1653	0.503402585442347
Acidaminococcus (unclassified)	spermidine	67	-0.3361	0.2385	0.1587	0.497351326281884
Acidaminococcus (unclassified)	sphinganine	76	0.6041	0.2631	0.0217	0.226770118475419
Acidaminococcus (unclassified)	sphingosine	75	0.5952	0.2336	0.0108	0.15916054041514
Acidaminococcus (unclassified)	stachydrine	73	0.2084	0.2031	0.3048	0.603961001223726
Acidaminococcus (unclassified)	stearate (18:0)	74	-0.0603	0.3184	0.8499	0.774492065813337
Acidaminococcus (unclassified)	stearoyl ethanolamide	75	0.4128	0.2942	0.1606	0.499118759106224
Acidaminococcus (unclassified)	suberate (octanedioate)	77	-0.79	0.4546	0.0823	0.396303515618555
Acidaminococcus (unclassified)	succinate	73	-0.2435	0.4100	0.5527	0.705222707317464
Acidaminococcus (unclassified)	succinimide	75	-1.5517	0.5494	0.0047	0.10206690171619
Acidaminococcus (unclassified)	succinylcarnitine (C4)	63	0.0447	0.4420	0.9194	0.786992413475553
Acidaminococcus (unclassified)	sulfate*	74	0.3646	0.2737	0.1829	0.519058069934113
Acidaminococcus (unclassified)	taurine	75	-0.1252	0.1497	0.4029	0.650071315941563
Acidaminococcus (unclassified)	tetradecanedioate (C14)	59	-0.2572	0.8327	0.7574	0.757545638392832
Acidaminococcus (unclassified)	theophylline	72	1.0238	0.4830	0.034	0.279085376869519
Acidaminococcus (unclassified)	thiamin (Vitamin B1)	76	0.3596	0.3282	0.2732	0.584142450623298
Acidaminococcus (unclassified)	thioproline	77	0.0564	0.3743	0.8803	0.779887817287359
Acidaminococcus (unclassified)	threonate	71	0.1076	0.2984	0.7184	0.748438172898584
Acidaminococcus (unclassified)	threonine	76	0.6274	0.5688	0.2699	0.581624432505248
Acidaminococcus (unclassified)	threonylphenylalanine	69	-0.363	0.3855	0.3463	0.625637736318615
Acidaminococcus (unclassified)	thymidine	75	-0.8388	0.3923	0.0325	0.273292396816032
Acidaminococcus (unclassified)	thymine	75	0.1529	0.4383	0.7272	0.750302841818126
Acidaminococcus (unclassified)	trans-urocanate	75	0.3791	0.5304	0.4748	0.678763934069192
Acidaminococcus (unclassified)	tricarballylate	72	0.1437	0.3183	0.6516	0.732049050772719
Acidaminococcus (unclassified)	trigonelline (N'-methylnicotinate)	73	0.2076	0.1879	0.2694	0.581261545154718
Acidaminococcus (unclassified)	trimethylamine N-oxide	75	1.0825	0.4096	0.0082	0.138057501771505
Acidaminococcus (unclassified)	tryptamine	70	0.1864	0.2018	0.3554	0.630190730569326
Acidaminococcus (unclassified)	tryptophan	76	0.1661	0.5433	0.7599	0.757922415614322
Acidaminococcus (unclassified)	tryptophylglycine	63	0.1504	0.3942	0.7028	0.744874167110228
Acidaminococcus (unclassified)	tyramine	74	0.1136	0.1460	0.4368	0.663622519177155
Acidaminococcus (unclassified)	tyrosine	75	0.3216	0.7354	0.6619	0.734235208895554
Acidaminococcus (unclassified)	tyrosol	74	0.2226	0.4853	0.6464	0.730411455678809
Acidaminococcus (unclassified)	undecanedioate	74	-0.8027	0.4396	0.0678	0.366600007620507
Acidaminococcus (unclassified)	uracil	74	0.208	0.5411	0.7008	0.744350897186361
Acidaminococcus (unclassified)	urate	75	-0.6012	0.2604	0.0209	0.223077237558299
Acidaminococcus (unclassified)	uridine	71	0.4176	0.2793	0.1348	0.470428235803625
Acidaminococcus (unclassified)	ursodeoxycholate	53	0.4008	0.2426	0.0985	0.421972968596991
Acidaminococcus (unclassified)	valerate (5:0)	71	-0.1588	0.3501	0.6501	0.731478414622824
Acidaminococcus (unclassified)	valerylphenylalanine	69	0.0292	0.2972	0.9217	0.78730000905341
Acidaminococcus (unclassified)	valine	75	-0.6155	0.6509	0.3443	0.624611679766931
Acidaminococcus (unclassified)	valylglutamine	77	-0.1227	0.4488	0.7845	0.762629631471494
Acidaminococcus (unclassified)	valylglycine	77	-0.3412	0.5517	0.5363	0.699819688605018
Acidaminococcus (unclassified)	valylleucine	78	0.2185	0.4200	0.6029	0.718854366638337
Acidaminococcus (unclassified)	vanillate	54	0.1026	0.4885	0.8336	0.771366011232097
Acidaminococcus (unclassified)	xanthine	74	0.3594	0.5250	0.4936	0.685738752266837
Acidaminococcus (unclassified)	xanthosine	58	-0.1582	0.2547	0.5346	0.699113586738134
Acidaminococcus (unclassified)	xylose	62	-0.1332	0.2736	0.6262	0.725425100406147
Actinomyces graevenitzii	(R)-salsolinol	118	0.112	0.2576	0.6638	0.734650225010052
Actinomyces graevenitzii	1-(1-enyl-oleoyl)-GPE (P-18:1)*	54	0.105	0.5878	0.8582	0.776034286184056
Actinomyces graevenitzii	1-(1-enyl-palmitoyl)-GPE (P-16:0)*	100	-0.1672	0.2704	0.5364	0.699822393409822
Actinomyces graevenitzii	1-(1-enyl-stearoyl)-GPE (P-18:0)*	101	0.2257	0.3271	0.4901	0.684294128954201
Actinomyces graevenitzii	1-(3-aminopropyl)-2-pyrrolidone	79	-0.8275	0.4834	0.0869	0.403661783633913
Actinomyces graevenitzii	1-linolenoylglycerol (18:3)	73	-0.3802	0.0993	0.000128	0.013139814813532
Actinomyces graevenitzii	1-linoleoyl-GPC (18:2)	90	-0.3073	0.2164	0.1555	0.493656158476318
Actinomyces graevenitzii	1-linoleoyl-GPE (18:2)*	61	-0.4245	0.2468	0.0854	0.401471600915523
Actinomyces graevenitzii	1-linoleoylglycerol (18:2)	114	0.0622	0.1457	0.6696	0.736288927423739
Actinomyces graevenitzii	1-margaroylglycerol (17:0)	89	0.346	0.3362	0.3034	0.60337467423057
Actinomyces graevenitzii	1-methyl-beta-carboline-3-carboxylic acid	105	-0.0822	0.1143	0.4721	0.677468582139732
Actinomyces graevenitzii	1-methyladenine	126	-0.0404	0.3883	0.9171	0.786516488399175
Actinomyces graevenitzii	1-methylguanidine	126	0.1141	0.4212	0.7865	0.762752674780198
Actinomyces graevenitzii	1-methylhistidine	55	0.2055	0.2140	0.337	0.621032263315984
Actinomyces graevenitzii	1-methylimidazoleacetate	98	-0.4276	0.3697	0.2474	0.568069759736734
Actinomyces graevenitzii	1-methylurate	86	0.2953	0.1410	0.0362	0.286121661446451
Actinomyces graevenitzii	1-methylxanthine	72	0.3047	0.1629	0.0614	0.353246188451904
Actinomyces graevenitzii	1-oleoyl-2-linoleoyl-glycerol (18:1/18:2)	81	0.0342	0.1957	0.8612	0.776374452667821
Actinomyces graevenitzii	1-oleoyl-2-linoleoyl-GPC (18:1/18:2)*	108	0.0036	0.1906	0.9848	0.797580659494017
Actinomyces graevenitzii	1-oleoyl-3-linoleoyl-glycerol (18:1/18:2)	114	0.0278	0.1696	0.87	0.777874386785633
Actinomyces graevenitzii	1-oleoyl-GPC (18:1)	101	0.0045	0.2008	0.9821	0.79723997063205
Actinomyces graevenitzii	1-oleoyl-GPE (18:1)	92	0.2727	0.3054	0.3718	0.636821267261597
Actinomyces graevenitzii	1-oleoylglycerol (18:1)	52	0.2562	0.2277	0.2604	0.576449025161619
Actinomyces graevenitzii	1-palmitoyl-2-arachidonoyl-GPC (16:0/20:4)	70	-0.2465	0.4144	0.5519	0.704871670312806
Actinomyces graevenitzii	1-palmitoyl-2-linoleoyl-digalactosylglycerol (16:0/18:2)*	100	0.4011	0.2464	0.1036	0.429348665802995
Actinomyces graevenitzii	1-palmitoyl-2-linoleoyl-galactosylglycerol (16:0/18:2)*	54	0.2258	0.4344	0.6031	0.718952264095898
Actinomyces graevenitzii	1-palmitoyl-2-linoleoyl-glycerol (16:0/18:2)*	63	-0.242	0.2560	0.3446	0.624692376286717
Actinomyces graevenitzii	1-palmitoyl-2-linoleoyl-GPC (16:0/18:2)	122	-0.2787	0.2299	0.2254	0.552527648397705
Actinomyces graevenitzii	1-palmitoyl-2-oleoyl-GPC (16:0/18:1)	122	0.1079	0.2470	0.6622	0.734235208895554
Actinomyces graevenitzii	1-palmitoyl-3-linoleoyl-glycerol (16:0/18:2)*	114	-0.0227	0.2047	0.9116	0.785598456758604
Actinomyces graevenitzii	1-palmitoyl-GPC (16:0)	121	0.0811	0.1818	0.6556	0.732538848316118
Actinomyces graevenitzii	1-palmitoyl-GPE (16:0)	116	0.1638	0.2247	0.4661	0.675083803785034
Actinomyces graevenitzii	1-palmitoyl-GPG (16:0)*	112	0.11	0.3287	0.7378	0.752638447040002
Actinomyces graevenitzii	1-palmitoyl-GPI* (16:0)*	81	-0.2282	0.1940	0.2394	0.561879637813148
Actinomyces graevenitzii	1-palmitoylglycerol (16:0)	115	0.3399	0.2550	0.1826	0.518713741385946
Actinomyces graevenitzii	1-pentadecanoylglycerol (15:0)	60	0.2505	0.3438	0.4662	0.675112864137479
Actinomyces graevenitzii	1-stearoyl-GPC (18:0)	114	-0.0057	0.2131	0.9787	0.796780163777657
Actinomyces graevenitzii	1-stearoyl-GPE (18:0)	107	-0.4739	0.2860	0.0975	0.42042252030961
Actinomyces graevenitzii	1-stearoyl-GPG (18:0)	67	0.2745	0.3413	0.4211	0.657478463994696
Actinomyces graevenitzii	1-stearoyl-GPI (18:0)	84	-0.1464	0.2016	0.4679	0.675689383374726
Actinomyces graevenitzii	1-stearoyl-GPS (18:0)*	104	0.2063	0.2550	0.4184	0.65663974851203
Actinomyces graevenitzii	1,11-undecanedicarboxylate	126	-0.4026	0.4558	0.3771	0.63947374828813
Actinomyces graevenitzii	1,2-dilinolenoyl-galactosylglycerol (18:3/18:3)*	54	-0.0117	0.2226	0.9581	0.793164830062332
Actinomyces graevenitzii	1,2-dilinoleoyl-digalactosylglycerol (18:2/18:2)*	90	0.3094	0.2648	0.2425	0.5643082873036
Actinomyces graevenitzii	1,2-dilinoleoyl-galactosylglycerol (18:2/18:2)*	80	0.2351	0.3386	0.4876	0.683340216017938
Actinomyces graevenitzii	1,2-dilinoleoyl-GPC (18:2/18:2)	98	-0.2424	0.1806	0.1794	0.515790111971337
Actinomyces graevenitzii	1,2-dipalmitoyl-GPC (16:0/16:0)	74	0.3646	0.2966	0.219	0.548415556384601
Actinomyces graevenitzii	1,3-dimethylurate	115	0.1314	0.2329	0.5727	0.710825881873889
Actinomyces graevenitzii	1,3-propanediol	106	0.1204	0.2539	0.6353	0.727146410231747
Actinomyces graevenitzii	1,3,7-trimethylurate	118	-0.2139	0.1571	0.1733	0.510949541316872
Actinomyces graevenitzii	1,7-dimethylurate	83	-0.0576	0.1676	0.731	0.751179394214932
Actinomyces graevenitzii	10-heptadecenoate (17:1n7)	124	0.2378	0.3054	0.4362	0.663448744751425
Actinomyces graevenitzii	10-hydroxystearate	122	0.0852	0.2575	0.7408	0.75337424250319
Actinomyces graevenitzii	10-nonadecenoate (19:1n9)	60	0.2414	0.4093	0.5553	0.705748612435175
Actinomyces graevenitzii	12-dehydrocholate	82	0.1555	0.1772	0.3802	0.641091319704315
Actinomyces graevenitzii	12-hydroxystearate	88	-0.2614	0.2403	0.2766	0.586391728107417
Actinomyces graevenitzii	12,13-DiHOME	109	0.4026	0.3002	0.1799	0.516045857491948
Actinomyces graevenitzii	13-HODE + 9-HODE	121	0.0296	0.1809	0.87	0.777874386785633
Actinomyces graevenitzii	13-HOTrE	69	0.1683	0.1799	0.3496	0.62737831297805
Actinomyces graevenitzii	13-methylmyristate	116	-0.4367	0.2545	0.0861	0.402663659458305
Actinomyces graevenitzii	17-methylstearate	118	0.1929	0.2695	0.4741	0.678462718180715
Actinomyces graevenitzii	1H-quinolin-2-one	61	-0.0897	0.1740	0.6063	0.719500862413462
Actinomyces graevenitzii	2-acetamidobutanoate	99	-0.0633	0.3371	0.8511	0.774703988335861
Actinomyces graevenitzii	2-aminoadipate	120	0.8712	0.3935	0.0268	0.250708850826488
Actinomyces graevenitzii	2-aminobutyrate	122	-0.0622	0.2388	0.7943	0.764239279647373
Actinomyces graevenitzii	2-aminoheptanoate	100	-0.6446	0.3016	0.0326	0.273613213453419
Actinomyces graevenitzii	2-aminophenol	125	-0.702	0.3979	0.0777	0.386824488557918
Actinomyces graevenitzii	2-deoxyribose	122	-0.4527	0.3302	0.1704	0.508695453593046
Actinomyces graevenitzii	2-hydroxy-3-methylvalerate	116	0.1473	0.1933	0.4461	0.66719011683931
Actinomyces graevenitzii	2-hydroxybutyrate/2-hydroxyisobutyrate	126	0.2333	0.2464	0.3437	0.624419556244233
Actinomyces graevenitzii	2-hydroxydecanoate	113	0.064	0.3711	0.863	0.776655666856272
Actinomyces graevenitzii	2-hydroxyglutarate	123	-0.1757	0.2521	0.4857	0.682799293726109
Actinomyces graevenitzii	2-hydroxymyristate	89	-0.5505	0.3651	0.1316	0.466997011274719
Actinomyces graevenitzii	2-hydroxypalmitate	120	-0.1325	0.2967	0.6551	0.732535221164412
Actinomyces graevenitzii	2-hydroxystearate	94	0.0304	0.3162	0.9234	0.787550106487197
Actinomyces graevenitzii	2-isopropylmalate	120	-0.4079	0.2172	0.0604	0.351080326233971
Actinomyces graevenitzii	2-keto-3-deoxy-gluconate	111	0.0659	0.2255	0.7702	0.759992896363493
Actinomyces graevenitzii	2-linoleoylglycerol (18:2)	96	-0.06	0.1855	0.7464	0.754584018106804
Actinomyces graevenitzii	2-methylcitrate/homocitrate	125	-0.2432	0.3279	0.4582	0.671726340289492
Actinomyces graevenitzii	2-methylmalonyl carnitine	98	-0.0587	0.2753	0.8311	0.770641557658578
Actinomyces graevenitzii	2-oleoylglycerol (18:1)	89	0.3257	0.2030	0.1085	0.43658748121242
Actinomyces graevenitzii	2-oxindole-3-acetate	109	0.2037	0.2170	0.348	0.626722438829965
Actinomyces graevenitzii	2-oxo-1-pyrrolidinepropionate	124	-1.3473	0.4414	0.0023	0.0678983072528571
Actinomyces graevenitzii	2-piperidinone	125	-0.0246	0.2400	0.9184	0.786772963243597
Actinomyces graevenitzii	2-pyrrolidinone	72	0.3431	0.4017	0.393	0.646001638257787
Actinomyces graevenitzii	2,3-dihydroxyisovalerate	118	-0.0716	0.1607	0.6559	0.732592102652425
Actinomyces graevenitzii	2,3-dimethylsuccinate	121	-0.7241	0.3475	0.0372	0.289348342729854
Actinomyces graevenitzii	2,4,6-trihydroxybenzoate	109	0.0545	0.3013	0.8564	0.775569371794539
Actinomyces graevenitzii	2'-deoxyadenosine	119	-0.1696	0.2298	0.4604	0.672542463972417
Actinomyces graevenitzii	2'-deoxycytidine	122	0.2316	0.2413	0.3373	0.621032263315984
Actinomyces graevenitzii	2'-deoxyguanosine	122	0.0274	0.2061	0.8944	0.782647150635287
Actinomyces graevenitzii	2'-deoxyinosine	119	-0.1811	0.2697	0.502	0.68810646328712
Actinomyces graevenitzii	2'-deoxyuridine	124	0.3106	0.3322	0.3498	0.627482687853744
Actinomyces graevenitzii	3-(2-hydroxyphenyl)propionate	70	0.2038	0.3483	0.5584	0.706297024088146
Actinomyces graevenitzii	3-(3-hydroxyphenyl)propionate	124	0.0145	0.1235	0.9065	0.784793626981876
Actinomyces graevenitzii	3-(4-hydroxyphenyl)lactate (HPLA)	121	0.0241	0.2110	0.9092	0.785127620203648
Actinomyces graevenitzii	3-(4-hydroxyphenyl)propionate	122	0.0375	0.1454	0.7965	0.764582239516282
Actinomyces graevenitzii	3-aminoisobutyrate	72	0.0253	0.2211	0.909	0.785127620203648
Actinomyces graevenitzii	3-carboxyadipate	113	-0.034	0.2232	0.879	0.779792046523373
Actinomyces graevenitzii	3-hydroxy-3-methylglutarate	124	-0.2243	0.2318	0.3331	0.61926388848391
Actinomyces graevenitzii	3-hydroxybenzoate	58	0.3005	0.4450	0.4995	0.687275580027227
Actinomyces graevenitzii	3-hydroxybutyrate (BHBA)	113	-0.3897	0.2085	0.0616	0.353695919067127
Actinomyces graevenitzii	3-hydroxylaurate	94	-0.3644	0.3460	0.2923	0.596259119531583
Actinomyces graevenitzii	3-hydroxymyristate	118	-0.0559	0.3915	0.8865	0.781075398540896
Actinomyces graevenitzii	3-hydroxyphenylacetate	100	0.5526	0.3451	0.1093	0.438060994123011
Actinomyces graevenitzii	3-hydroxypyridine	125	-0.3411	0.3070	0.2665	0.57994757865107
Actinomyces graevenitzii	3-hydroxysebacate	74	0.2278	0.5016	0.6497	0.731311773446334
Actinomyces graevenitzii	3-hydroxystearate	103	-0.3001	0.1621	0.0641	0.359409527600677
Actinomyces graevenitzii	3-ketosphinganine	106	0.5162	0.3212	0.108	0.435972906394823
Actinomyces graevenitzii	3-methyl-2-oxobutyrate	103	-0.4255	0.3559	0.2318	0.557348257335705
Actinomyces graevenitzii	3-methyl-2-oxovalerate	117	-0.7009	0.2771	0.0114	0.164505996416795
Actinomyces graevenitzii	3-methyladipate	86	0.3388	0.2211	0.1255	0.459605641514387
Actinomyces graevenitzii	3-methylglutaconate	84	0.1568	0.2985	0.5994	0.717961560528178
Actinomyces graevenitzii	3-methylglutarate/2-methylglutarate	123	-0.8734	0.3221	0.0067	0.124166646596741
Actinomyces graevenitzii	3-methylhistidine	94	0.2257	0.1723	0.1903	0.526046304290622
Actinomyces graevenitzii	3-methylxanthine	66	0.1216	0.2590	0.6387	0.728138237570227
Actinomyces graevenitzii	3-phenylpropionate (hydrocinnamate)	114	-0.0988	0.2222	0.6567	0.732786819339156
Actinomyces graevenitzii	3-sulfo-L-alanine	120	0.137	0.2415	0.5706	0.710059764851058
Actinomyces graevenitzii	3-ureidopropionate	125	-0.124	0.2641	0.6388	0.728138237570227
Actinomyces graevenitzii	3,4-dihydroxybenzoate	105	0.1196	0.3482	0.7313	0.751179394214932
Actinomyces graevenitzii	3,5-dihydroxybenzoic acid	76	-0.4376	0.4481	0.3288	0.617335419020343
Actinomyces graevenitzii	3,7-dimethylurate	105	0.1196	0.1959	0.5414	0.701694558796674
Actinomyces graevenitzii	3b-hydroxy-5-cholenoic acid	105	-0.0231	0.3142	0.9413	0.790365627457191
Actinomyces graevenitzii	4-acetamidobutanoate	126	0.1421	0.2212	0.5207	0.694315969373966
Actinomyces graevenitzii	4-androsten-3alpha,17alpha-diol monosulfate (2)	50	-0.213	0.2525	0.399	0.648350378195939
Actinomyces graevenitzii	4-cholesten-3-one	123	-0.1284	0.1894	0.4978	0.686746944680406
Actinomyces graevenitzii	4-guanidinobutanoate	126	0.3483	0.2387	0.1446	0.482186486546359
Actinomyces graevenitzii	4-hydroxybenzoate	71	0.3641	0.3063	0.2346	0.559217664040735
Actinomyces graevenitzii	4-hydroxycinnamate	104	0.0484	0.2330	0.8353	0.771647865187544
Actinomyces graevenitzii	4-hydroxyglutamate	73	0.2301	0.2592	0.3746	0.63816978357427
Actinomyces graevenitzii	4-hydroxyphenylacetate	113	-0.1738	0.2324	0.4545	0.670193963809141
Actinomyces graevenitzii	4-hydroxyphenylpyruvate	114	-0.4713	0.3212	0.1423	0.479230027632017
Actinomyces graevenitzii	4-imidazoleacetate	125	0.2047	0.2080	0.3251	0.614937071361652
Actinomyces graevenitzii	4-methyl-2-oxopentanoate	119	-0.4548	0.2864	0.1123	0.442037184753106
Actinomyces graevenitzii	4-methylthio-2-oxobutanoate	61	-0.0323	0.3664	0.9297	0.788448443926958
Actinomyces graevenitzii	4-ureidobutyrate	122	-0.2121	0.3201	0.5075	0.690065978848263
Actinomyces graevenitzii	5-(2-Hydroxyethyl)-4-methylthiazole	122	-0.6031	0.2418	0.0126	0.173264168330356
Actinomyces graevenitzii	5-acetylamino-6-amino-3-methyluracil	122	0.0063	0.3094	0.9838	0.797403352442745
Actinomyces graevenitzii	5-acetylamino-6-formylamino-3-methyluracil	90	0.0571	0.2227	0.7975	0.764624508980989
Actinomyces graevenitzii	5-aminovalerate	126	0.2879	0.2943	0.3279	0.616555244723814
Actinomyces graevenitzii	5-dodecenoate (12:1n7)	125	0.2518	0.2794	0.3674	0.634911004751305
Actinomyces graevenitzii	5-hydroxyhexanoate	110	-0.4208	0.2231	0.0593	0.348678734024137
Actinomyces graevenitzii	5-hydroxylysine	60	0.1939	0.2278	0.3945	0.646419995527794
Actinomyces graevenitzii	5-methyluridine (ribothymidine)	118	0.2875	0.2335	0.2183	0.548066071464319
Actinomyces graevenitzii	5-oxoproline	126	-0.0031	0.2828	0.9911	0.798852713961294
Actinomyces graevenitzii	5,6-dihydrothymine	53	0.0513	0.3282	0.8757	0.778991958004636
Actinomyces graevenitzii	5alpha-androstan-3beta,17alpha-diol monosulfate (1)	57	0.2561	0.2679	0.339	0.622201638919106
Actinomyces graevenitzii	5alpha-androstan-3beta,17beta-diol monosulfate (1)	72	-0.0277	0.2684	0.9177	0.786580863343805
Actinomyces graevenitzii	5alpha-pregnan-3beta,20alpha-diol monosulfate (1)	79	0.3138	0.0932	0.000761	0.0357606860187214
Actinomyces graevenitzii	6-hydroxynicotinate	123	0.052	0.2636	0.8437	0.773149743781915
Actinomyces graevenitzii	6-oxolithocholate	111	0.2836	0.2947	0.3359	0.620286276942587
Actinomyces graevenitzii	6-oxopiperidine-2-carboxylic acid	125	-0.0743	0.3041	0.8069	0.766182518364254
Actinomyces graevenitzii	7-ketodeoxycholate	96	0.2486	0.1572	0.1139	0.44395241408101
Actinomyces graevenitzii	7-methylguanine	126	0.2786	0.2626	0.2886	0.593980581585964
Actinomyces graevenitzii	7-methylurate	67	0.2981	0.1911	0.1188	0.451182589916912
Actinomyces graevenitzii	7-methylxanthine	70	0.25	0.2766	0.3662	0.634643539903921
Actinomyces graevenitzii	8-hydroxyguanine	106	-0.0687	0.1993	0.7303	0.751068744528191
Actinomyces graevenitzii	9,10-DiHOME	111	0.4668	0.2620	0.0748	0.381442213739174
Actinomyces graevenitzii	acetylcarnitine (C2)	102	0.0047	0.2924	0.987	0.798012803416688
Actinomyces graevenitzii	acisoga	122	0.7398	0.3494	0.0342	0.279935578395945
Actinomyces graevenitzii	adenine	125	-0.0247	0.2371	0.9169	0.786482910952402
Actinomyces graevenitzii	adenosine	109	-0.2996	0.2820	0.288	0.593455648531763
Actinomyces graevenitzii	adipate	124	-0.1357	0.2401	0.5719	0.710554406354101
Actinomyces graevenitzii	adrenate (22:4n6)	91	0.5916	0.3404	0.0822	0.396047788981247
Actinomyces graevenitzii	alanine	126	0.3909	0.6223	0.5299	0.697276084387438
Actinomyces graevenitzii	alanyl-glutamyl-meso-diaminopimelate	72	-0.0311	0.3378	0.9267	0.788069659875141
Actinomyces graevenitzii	alanylleucine	126	0.5125	0.2797	0.0669	0.364976436326399
Actinomyces graevenitzii	allantoin	79	-0.1005	0.2391	0.6743	0.737580901258874
Actinomyces graevenitzii	allo-threonine	105	0.5522	0.3321	0.0963	0.418805359224885
Actinomyces graevenitzii	alpha-hydroxyisocaproate	117	0.098	0.1906	0.6074	0.719712229724079
Actinomyces graevenitzii	alpha-hydroxyisovalerate	120	0.1075	0.2026	0.5957	0.717098503239494
Actinomyces graevenitzii	alpha-ketoglutarate	120	-0.1762	0.2719	0.5172	0.693238969228625
Actinomyces graevenitzii	alpha-tocopherol	124	-0.3006	0.4584	0.5119	0.691649648475918
Actinomyces graevenitzii	alpha-tocotrienol	121	-0.2831	0.3619	0.434	0.662488737696216
Actinomyces graevenitzii	anserine	114	0.1108	0.2095	0.5969	0.717361636447358
Actinomyces graevenitzii	anthranilate	56	0.2995	0.7571	0.6925	0.742093436336215
Actinomyces graevenitzii	arabinose	113	0.0938	0.2004	0.6399	0.728435771789832
Actinomyces graevenitzii	arabitol/xylitol	112	0.1101	0.2857	0.7	0.744122226315998
Actinomyces graevenitzii	arabonate/xylonate	124	-0.3109	0.2952	0.2924	0.596358353066217
Actinomyces graevenitzii	arachidate (20:0)	123	0.1746	0.2544	0.4924	0.685219273895737
Actinomyces graevenitzii	arachidonate (20:4n6)	122	0.4847	0.2276	0.0332	0.275734509017538
Actinomyces graevenitzii	arginine	121	0.1036	0.1836	0.5725	0.71079605942876
Actinomyces graevenitzii	asparagine	122	0.5937	0.1955	0.0024	0.0694815308872301
Actinomyces graevenitzii	aspartate	124	0.7037	0.4729	0.1367	0.472479816938262
Actinomyces graevenitzii	azelate (nonanedioate; C9)	122	-0.5265	0.2631	0.0453	0.313949096654097
Actinomyces graevenitzii	benzoate	122	0.1988	0.3352	0.5531	0.705326227949186
Actinomyces graevenitzii	beta-alanine	124	0.07	0.2612	0.7887	0.763141606367837
Actinomyces graevenitzii	beta-carotene	79	-0.2127	0.2985	0.476	0.67918347620533
Actinomyces graevenitzii	beta-guanidinopropanoate	101	0.1752	0.1872	0.3494	0.627334467757492
Actinomyces graevenitzii	beta-hydroxyisovalerate	93	0.416	0.3498	0.2343	0.559119428199801
Actinomyces graevenitzii	beta-sitosterol	123	0.1072	0.2202	0.6263	0.725425100406147
Actinomyces graevenitzii	betaine	124	0.0533	0.3303	0.8717	0.778198181314341
Actinomyces graevenitzii	bilirubin	114	0.2277	0.2071	0.2714	0.582694294218286
Actinomyces graevenitzii	biliverdin	122	0.3912	0.3149	0.2141	0.54454091497757
Actinomyces graevenitzii	biocytin	107	-0.128	0.4230	0.7622	0.758392607560547
Actinomyces graevenitzii	biotin	118	-0.2674	0.3319	0.4205	0.657284740525081
Actinomyces graevenitzii	butyrylglycine (C4)	73	0.2629	0.3503	0.453	0.669714774132426
Actinomyces graevenitzii	cadaverine	81	0.1604	0.1987	0.4195	0.656945576993027
Actinomyces graevenitzii	caffeate	112	-0.1657	0.1789	0.3544	0.629914353688089
Actinomyces graevenitzii	caffeine	100	0.439	0.2608	0.0923	0.412830855330354
Actinomyces graevenitzii	campesterol	110	0.0484	0.2467	0.8446	0.773432823351588
Actinomyces graevenitzii	caprate (10:0)	123	0.1342	0.1443	0.3524	0.628928540120014
Actinomyces graevenitzii	caproate (6:0)	111	-0.2393	0.1835	0.1921	0.527584144886099
Actinomyces graevenitzii	caprylate (8:0)	111	0.0357	0.1627	0.8264	0.769856467699785
Actinomyces graevenitzii	carboxyethyl-GABA	121	-0.458	0.3851	0.2343	0.559119428199801
Actinomyces graevenitzii	carnitine	124	-0.1259	0.2479	0.6116	0.721129407536252
Actinomyces graevenitzii	carnosine	54	0.4076	0.3398	0.2303	0.555798625056534
Actinomyces graevenitzii	cholate	113	0.3367	0.1549	0.0297	0.262431722335636
Actinomyces graevenitzii	cholesterol	122	0.1061	0.2213	0.6316	0.726365777240875
Actinomyces graevenitzii	choline	123	0.0542	0.2861	0.8497	0.774476906215991
Actinomyces graevenitzii	ciliatine (2-aminoethylphosphonate)	76	0.1078	0.2463	0.6618	0.734203540012314
Actinomyces graevenitzii	cinnamate	72	0.1695	0.4931	0.7311	0.751179394214932
Actinomyces graevenitzii	cis-4-hydroxycyclohexylacetic acid	119	0.0441	0.4687	0.925	0.787844275133993
Actinomyces graevenitzii	cis-urocanate	123	0.4137	0.3680	0.2609	0.576745051573301
Actinomyces graevenitzii	citrate	126	-0.0667	0.2929	0.82	0.768618944815679
Actinomyces graevenitzii	citrulline	126	0.4845	0.6565	0.4606	0.67262309634227
Actinomyces graevenitzii	coprostanol	117	-0.1145	0.2859	0.6888	0.741060425022453
Actinomyces graevenitzii	creatine	124	-0.0519	0.1965	0.7919	0.763978135620238
Actinomyces graevenitzii	creatinine	124	-0.0215	0.1486	0.8848	0.780873566817509
Actinomyces graevenitzii	cysteine	125	0.5253	0.4434	0.2361	0.560034293359273
Actinomyces graevenitzii	cysteine s-sulfate	97	0.416	0.3630	0.2518	0.571156918363478
Actinomyces graevenitzii	cysteine sulfinic acid	124	0.4343	0.3215	0.1768	0.513768505978353
Actinomyces graevenitzii	cystine	103	0.4341	0.2702	0.1082	0.43623056837891
Actinomyces graevenitzii	cytidine	121	0.0025	0.2242	0.9912	0.798877867845986
Actinomyces graevenitzii	cytidine 2',3'-cyclic monophosphate	55	-0.0378	0.4255	0.9292	0.788405856547992
Actinomyces graevenitzii	cytosine	124	0.0388	0.2337	0.8681	0.7775546358939
Actinomyces graevenitzii	D-urobilin	118	0.1106	0.1999	0.5803	0.712830893203255
Actinomyces graevenitzii	daidzein	92	-0.2772	0.2077	0.1819	0.517944720030628
Actinomyces graevenitzii	dehydroisoandrosterone sulfate (DHEA-S)	53	0.2764	0.2134	0.1953	0.530088733762365
Actinomyces graevenitzii	dehydrolithocholate	117	-0.1422	0.2159	0.5101	0.691042400379583
Actinomyces graevenitzii	delta-tocopherol	68	0.1235	0.4066	0.7613	0.758187331569072
Actinomyces graevenitzii	deoxycarnitine	123	0.2393	0.2216	0.2802	0.588850355329448
Actinomyces graevenitzii	deoxycholate	114	0.5169	0.2731	0.0584	0.346700214732568
Actinomyces graevenitzii	diaminopimelate	115	-0.2766	0.2753	0.3151	0.609257581807558
Actinomyces graevenitzii	diethanolamine	119	0.3885	0.2786	0.1632	0.501345936709353
Actinomyces graevenitzii	digalacturonic acid	80	0.0282	0.2391	0.906	0.784717898004676
Actinomyces graevenitzii	diglycerol	121	0.0913	0.2412	0.705	0.745555792681526
Actinomyces graevenitzii	dihomolinoleate (20:2n6)	123	0.7204	0.3073	0.0191	0.214200821009728
Actinomyces graevenitzii	dihomolinolenate (20:3n3 or 3n6)	124	0.4627	0.2050	0.024	0.237627872340532
Actinomyces graevenitzii	dihydrocaffeate	101	0.124	0.1422	0.3834	0.642174587325301
Actinomyces graevenitzii	dihydroferulic acid	121	0.1719	0.2023	0.3956	0.646682632021669
Actinomyces graevenitzii	dihydroorotate	104	-0.042	0.1572	0.7893	0.763348494726848
Actinomyces graevenitzii	dimethylarginine (ADMA + SDMA)	103	0.0586	0.2095	0.7798	0.761781756899891
Actinomyces graevenitzii	dimethylglycine	122	-0.2341	0.3796	0.5375	0.700244644536506
Actinomyces graevenitzii	dimethylmalonic acid	108	-0.6205	0.4460	0.1641	0.502151388511056
Actinomyces graevenitzii	dipicolinate	103	-0.4962	0.2002	0.0132	0.17813978492071
Actinomyces graevenitzii	docosadienoate (22:2n6)	118	0.1779	0.2061	0.3882	0.644129096728333
Actinomyces graevenitzii	docosahexaenoate (DHA; 22:6n3)	122	0.3511	0.1745	0.0442	0.310729836097766
Actinomyces graevenitzii	docosapentaenoate (DPA; 22:5n3)	120	0.3576	0.1586	0.0242	0.238895212576344
Actinomyces graevenitzii	dodecanedioate (C12)	124	-0.4178	0.2021	0.0387	0.294554358590126
Actinomyces graevenitzii	ectoine	116	-0.0278	0.2547	0.913	0.785909521259288
Actinomyces graevenitzii	eicosapentaenoate (EPA; 20:5n3)	117	0.302	0.1933	0.1181	0.450291254071281
Actinomyces graevenitzii	eicosenoate (20:1n9 or 1n11)	124	0.4148	0.3133	0.1855	0.521561398503874
Actinomyces graevenitzii	enterodiol	54	-0.1061	0.2627	0.6863	0.740660892486458
Actinomyces graevenitzii	enterolactone	118	-0.342	0.2082	0.1005	0.424511730055558
Actinomyces graevenitzii	epicatechin	60	0.0866	0.3643	0.8121	0.767111660906533
Actinomyces graevenitzii	ergosterol	74	0.1622	0.2358	0.4916	0.684947308673631
Actinomyces graevenitzii	erucate (22:1n9)	124	0.4161	0.2263	0.0659	0.362930887265306
Actinomyces graevenitzii	erythronate*	124	0.3434	0.2882	0.2335	0.558501490221864
Actinomyces graevenitzii	erythrose	114	0.2431	0.3090	0.4314	0.661694601412068
Actinomyces graevenitzii	ethylmalonate	122	-0.475	0.2528	0.0603	0.350872265721231
Actinomyces graevenitzii	ferulate	124	0.0577	0.1823	0.7518	0.755995674362337
Actinomyces graevenitzii	formiminoglutamate	114	0.039	0.2381	0.87	0.777874386785633
Actinomyces graevenitzii	fructose	123	0.0734	0.2883	0.799	0.764934933868534
Actinomyces graevenitzii	fucitol	62	-0.2095	0.4282	0.6248	0.725034568980259
Actinomyces graevenitzii	fucose	124	0.2087	0.4695	0.6568	0.732786819339156
Actinomyces graevenitzii	fumarate	123	0.1292	0.3084	0.6751	0.737743703193094
Actinomyces graevenitzii	galactonate	114	0.1984	0.2229	0.3733	0.637627126891979
Actinomyces graevenitzii	galacturonate	123	-0.0225	0.2171	0.9174	0.786532800701168
Actinomyces graevenitzii	gamma-aminobutyrate (GABA)	106	0.0467	0.2141	0.8274	0.770000487786518
Actinomyces graevenitzii	gamma-glutamyl-epsilon-lysine	126	0.6501	0.3171	0.0403	0.299374272831374
Actinomyces graevenitzii	gamma-glutamylalanine	123	-0.1996	0.3535	0.5724	0.71076689093633
Actinomyces graevenitzii	gamma-glutamylglutamate	116	-0.2954	0.2462	0.2303	0.555798625056534
Actinomyces graevenitzii	gamma-glutamylglycine	95	0.0719	0.3584	0.8409	0.772427710190273
Actinomyces graevenitzii	gamma-glutamylhistidine	74	-0.4111	0.3551	0.247	0.567824939131415
Actinomyces graevenitzii	gamma-glutamylisoleucine*	121	-0.2283	0.3644	0.531	0.697606999456099
Actinomyces graevenitzii	gamma-glutamylleucine	124	-0.0038	0.3600	0.9915	0.798904802729843
Actinomyces graevenitzii	gamma-glutamylmethionine	120	-0.0885	0.3632	0.8074	0.766216768369255
Actinomyces graevenitzii	gamma-glutamylphenylalanine	123	0.0703	0.3692	0.8489	0.774309925466503
Actinomyces graevenitzii	gamma-glutamyltyrosine	104	-0.5005	0.4002	0.211	0.542193061650769
Actinomyces graevenitzii	gamma-glutamylvaline	93	-0.0917	0.3585	0.7981	0.764686811378532
Actinomyces graevenitzii	gamma-tocopherol/beta-tocopherol	125	-0.1059	0.3702	0.7749	0.760915572944224
Actinomyces graevenitzii	gamma-tocotrienol	122	-0.3376	0.3428	0.3247	0.614743697190911
Actinomyces graevenitzii	gentisate	94	-0.0715	0.3027	0.8132	0.767300343473843
Actinomyces graevenitzii	gluconate	108	-0.1211	0.1873	0.5177	0.693380924217916
Actinomyces graevenitzii	glucose	122	0.2321	0.2387	0.3308	0.618254185692307
Actinomyces graevenitzii	glucuronate	122	0.2276	0.2452	0.3534	0.629455659672753
Actinomyces graevenitzii	glutamate	125	0.0362	0.5444	0.9471	0.791003358144229
Actinomyces graevenitzii	glutamate, gamma-methyl ester	118	-0.9156	0.4306	0.0335	0.277061960023798
Actinomyces graevenitzii	glutamine	126	0.5552	0.4193	0.1855	0.521561398503874
Actinomyces graevenitzii	glutamyl-meso-diaminopimelate	102	-0.5036	0.2521	0.0458	0.314551559038225
Actinomyces graevenitzii	glutarate (pentanedioate)	105	-0.0051	0.2354	0.9828	0.79727449338297
Actinomyces graevenitzii	glycerate	125	-0.0439	0.3660	0.9046	0.784559772746342
Actinomyces graevenitzii	glycerol	121	-0.2347	0.2642	0.3743	0.638009688064483
Actinomyces graevenitzii	glycerol 3-phosphate	124	-0.1921	0.2907	0.5088	0.690418925491203
Actinomyces graevenitzii	glycerophosphoethanolamine	124	-0.2263	0.3062	0.4598	0.672363754730899
Actinomyces graevenitzii	glycerophosphoglycerol	119	-0.1415	0.2941	0.6303	0.726312640963905
Actinomyces graevenitzii	glycerophosphoinositol*	119	-0.2065	0.2371	0.3838	0.642450751339723
Actinomyces graevenitzii	glycerophosphorylcholine (GPC)	101	-0.2469	0.2201	0.2621	0.577268690968164
Actinomyces graevenitzii	glycine	125	0.1714	0.4587	0.7086	0.74616922845231
Actinomyces graevenitzii	glycochenodeoxycholate	115	0.4814	0.1992	0.0156	0.193831819180325
Actinomyces graevenitzii	glycocholate	120	0.3085	0.1531	0.0439	0.310264283374275
Actinomyces graevenitzii	glycocholenate sulfate*	76	0.6063	0.2436	0.0128	0.174875476562448
Actinomyces graevenitzii	glycodeoxycholate	118	0.3423	0.1918	0.0743	0.380416806361994
Actinomyces graevenitzii	glycolithocholate	75	0.2492	0.3028	0.4105	0.653223871008532
Actinomyces graevenitzii	glycolithocholate sulfate*	100	0.4542	0.2013	0.0241	0.238211786984104
Actinomyces graevenitzii	glycosyl-N-palmitoyl-sphingosine	91	0.9626	0.3416	0.0048	0.103201218522157
Actinomyces graevenitzii	glycoursodeoxycholate	82	0.2004	0.2740	0.4644	0.674430070053821
Actinomyces graevenitzii	glycylisoleucine	125	0.8465	0.3239	0.009	0.144933848555071
Actinomyces graevenitzii	glycylleucine	124	0.4073	0.2898	0.1599	0.498276766783474
Actinomyces graevenitzii	glycylvaline	125	0.7752	0.3582	0.0305	0.266084064811336
Actinomyces graevenitzii	guanidinoacetate	74	0.0221	0.1820	0.9035	0.78441126581115
Actinomyces graevenitzii	guanidinosuccinate	52	-0.1655	0.3693	0.654	0.732413174171774
Actinomyces graevenitzii	guanine	125	0.1279	0.3021	0.672	0.736904451520231
Actinomyces graevenitzii	guanosine	120	0.155	0.1874	0.4079	0.652273399957161
Actinomyces graevenitzii	harmane	93	-0.1433	0.3077	0.6414	0.728892926899067
Actinomyces graevenitzii	heptanoate (7:0)	93	-0.364	0.2109	0.0843	0.400208948882231
Actinomyces graevenitzii	hesperetin	52	0.2139	0.2006	0.2863	0.592488940107014
Actinomyces graevenitzii	hexadecanedioate (C16)	126	-0.0781	0.4570	0.8642	0.776945345877026
Actinomyces graevenitzii	hexanoylglycine (C6)	53	-0.4449	0.5849	0.4468	0.667420454159698
Actinomyces graevenitzii	histamine	70	-0.0018	0.2028	0.9931	0.799133570704936
Actinomyces graevenitzii	histidine	125	0.542	0.3752	0.1486	0.486342771185682
Actinomyces graevenitzii	homocitrulline	124	0.3593	0.2526	0.1549	0.493133173308776
Actinomyces graevenitzii	hydantoin-5-propionic acid	88	-0.1678	0.4166	0.6872	0.74080604091478
Actinomyces graevenitzii	hydroxyproline	126	-0.0892	0.3011	0.7672	0.759503776053235
Actinomyces graevenitzii	hyocholate	121	0.4431	0.2609	0.0895	0.408448318744419
Actinomyces graevenitzii	hypoxanthine	123	-0.1024	0.3297	0.7562	0.757182899633312
Actinomyces graevenitzii	imidazole lactate	117	0.0646	0.2948	0.8266	0.769858551692808
Actinomyces graevenitzii	imidazole propionate	118	-0.000253	0.1317	0.9985	0.800048669033393
Actinomyces graevenitzii	indole-3-carboxylic acid	101	-0.098	0.3197	0.7591	0.757775332561725
Actinomyces graevenitzii	indoleacetate	123	0.0732	0.1870	0.6955	0.743062654221713
Actinomyces graevenitzii	indolelactate	102	0.0159	0.2394	0.9469	0.790976726065731
Actinomyces graevenitzii	indolepropionate	119	0.029	0.2361	0.9021	0.784184002700618
Actinomyces graevenitzii	indolin-2-one	117	-0.0867	0.2353	0.7125	0.747058295899869
Actinomyces graevenitzii	inosine	113	0.1875	0.2023	0.3541	0.629700424384935
Actinomyces graevenitzii	isobutyrylglycine (C4)	76	-0.6374	0.6688	0.3406	0.622726950037322
Actinomyces graevenitzii	isocaproate	59	-0.2442	0.3506	0.4861	0.682948239919235
Actinomyces graevenitzii	isoleucine	125	0.7002	0.6072	0.2488	0.568964088975792
Actinomyces graevenitzii	isoleucylglycine	127	1.2033	0.3281	0.000245	0.0192401827948699
Actinomyces graevenitzii	isovalerate (C5)	123	0.0928	0.2990	0.7562	0.757182899633312
Actinomyces graevenitzii	isovalerylglycine	111	-0.4479	0.4401	0.3088	0.606044361283343
Actinomyces graevenitzii	kynurenate	112	-0.3667	0.1928	0.0571	0.343304315580443
Actinomyces graevenitzii	L-urobilin	113	-0.4241	0.2615	0.1049	0.43129237109695
Actinomyces graevenitzii	lactate	123	0.0285	0.2265	0.8998	0.783599806654058
Actinomyces graevenitzii	lactosyl-N-palmitoyl-sphingosine	87	0.1198	0.2636	0.6495	0.731210682153736
Actinomyces graevenitzii	lanosterol	113	-0.3773	0.3867	0.3293	0.617600714968716
Actinomyces graevenitzii	laurate (12:0)	125	0.1362	0.1299	0.2946	0.59785283762755
Actinomyces graevenitzii	leucine	125	0.8325	0.6042	0.1682	0.506407518637043
Actinomyces graevenitzii	leucylalanine	124	0.3745	0.2736	0.171	0.509161375403669
Actinomyces graevenitzii	leucylglutamine*	108	0.2611	0.2886	0.3657	0.634463528083308
Actinomyces graevenitzii	leucylglycine	124	0.5364	0.2510	0.0326	0.273613213453419
Actinomyces graevenitzii	levulinate (4-oxovalerate)	125	-0.8179	0.4940	0.0978	0.420895630664182
Actinomyces graevenitzii	linoleamide (18:2n6)	120	-0.2789	0.1943	0.1511	0.489250745684729
Actinomyces graevenitzii	linoleate (18:2n6)	122	0.0541	0.2296	0.8139	0.76755626949752
Actinomyces graevenitzii	linolenate (18:3n3 or 3n6)	125	0.0159	0.1315	0.9037	0.784429812217217
Actinomyces graevenitzii	linoleoyl ethanolamide	121	0.2299	0.1813	0.2047	0.537785238117244
Actinomyces graevenitzii	lithocholate	120	0.4083	0.3691	0.2687	0.580735786749452
Actinomyces graevenitzii	lysine	124	0.5281	0.4981	0.289	0.594172007678721
Actinomyces graevenitzii	lysylleucine	77	0.1211	0.3509	0.7301	0.751067844999576
Actinomyces graevenitzii	malate	123	-0.4567	0.2975	0.1247	0.458628417909657
Actinomyces graevenitzii	maleamate	96	-1.3234	0.5027	0.0085	0.140411108437465
Actinomyces graevenitzii	maleate	119	-0.382	0.3575	0.2852	0.591939872716604
Actinomyces graevenitzii	malonate	126	-0.3115	0.2973	0.2946	0.59785283762755
Actinomyces graevenitzii	maltose	122	0.0616	0.1935	0.7503	0.755714284635531
Actinomyces graevenitzii	maltotriose	98	0.1855	0.2176	0.3938	0.646273229774664
Actinomyces graevenitzii	mannitol/sorbitol	126	0.288	0.2978	0.3334	0.61933826187029
Actinomyces graevenitzii	mannose	118	-0.3025	0.3174	0.3406	0.622726950037322
Actinomyces graevenitzii	margarate (17:0)	106	0.0976	0.2864	0.7332	0.751560513990826
Actinomyces graevenitzii	methionine	124	0.7874	0.5065	0.12	0.452980847216938
Actinomyces graevenitzii	methionine sulfone	52	-0.352	0.5302	0.5068	0.68992198758839
Actinomyces graevenitzii	methionine sulfoxide	125	1.3411	0.6150	0.0292	0.260566307768224
Actinomyces graevenitzii	methyl indole-3-acetate	60	-0.5845	0.4722	0.2158	0.546232744357577
Actinomyces graevenitzii	methylmalonate (MMA)	95	-0.2973	0.2042	0.1455	0.482985952492692
Actinomyces graevenitzii	methylpalmitate (15 or 2)	119	-0.1628	0.2204	0.4601	0.672482935452576
Actinomyces graevenitzii	methylphosphate	121	-0.0187	0.2104	0.9292	0.788405856547992
Actinomyces graevenitzii	methylsuccinate	118	-0.8094	0.2133	0.000148	0.014397470518034
Actinomyces graevenitzii	mevalonate	105	-0.061	0.2369	0.7968	0.764609500429395
Actinomyces graevenitzii	mevalonolactone	86	0.3363	0.3436	0.3277	0.616341350580614
Actinomyces graevenitzii	myo-inositol	125	-0.0878	0.2765	0.7508	0.755865515500536
Actinomyces graevenitzii	myristate (14:0)	124	0.2105	0.2166	0.3312	0.618504062498246
Actinomyces graevenitzii	myristoleate (14:1n5)	125	0.1642	0.2207	0.457	0.671376178787704
Actinomyces graevenitzii	N-acetyl-1-methylhistidine*	85	0.049	0.1833	0.7892	0.763331245820068
Actinomyces graevenitzii	N-acetyl-3-methylhistidine*	94	0.2577	0.2543	0.3108	0.607160550170687
Actinomyces graevenitzii	N-acetyl-beta-alanine	50	-0.06	0.3824	0.8754	0.778919005335648
Actinomyces graevenitzii	N-acetyl-beta-glucosaminylamine	118	1.2298	0.4789	0.0102	0.154308172711735
Actinomyces graevenitzii	N-acetyl-cadaverine	107	-0.0279	0.1158	0.8096	0.766558387972858
Actinomyces graevenitzii	N-acetylalanine	125	-0.02	0.3710	0.957	0.792935592324842
Actinomyces graevenitzii	N-acetylarginine	125	0.1235	0.3483	0.7228	0.749508851867611
Actinomyces graevenitzii	N-acetylasparagine	125	0.4307	0.2835	0.1286	0.46335998931123
Actinomyces graevenitzii	N-acetylaspartate (NAA)	125	-0.044	0.2834	0.8766	0.779203142739354
Actinomyces graevenitzii	N-acetylcitrulline	107	0.3225	0.4374	0.461	0.672773640520147
Actinomyces graevenitzii	N-acetylcysteine	107	0.3788	0.4128	0.3589	0.631323929941909
Actinomyces graevenitzii	N-acetylglucosamine/N-acetylgalactosamine	124	0.2365	0.3734	0.5265	0.696105103112143
Actinomyces graevenitzii	N-acetylglucosaminylasparagine	126	0.1351	0.2790	0.6282	0.725947747508875
Actinomyces graevenitzii	N-acetylglutamate	125	-0.6823	0.3820	0.0741	0.380210009502575
Actinomyces graevenitzii	N-acetylglutamine	125	-0.0218	0.3119	0.9444	0.790688901118726
Actinomyces graevenitzii	N-acetylglycine	126	0.1324	0.3869	0.7321	0.751344864928409
Actinomyces graevenitzii	N-acetylhistamine	67	0.1136	0.1835	0.5359	0.699631844570266
Actinomyces graevenitzii	N-acetylhistidine	126	0.0584	0.3848	0.8794	0.779794353717047
Actinomyces graevenitzii	N-acetylisoleucine	123	-0.1653	0.2814	0.5571	0.705882854110681
Actinomyces graevenitzii	N-acetylleucine	123	-0.0752	0.2729	0.7829	0.762453017292947
Actinomyces graevenitzii	N-acetylmethionine	124	0.0342	0.2821	0.9035	0.78441126581115
Actinomyces graevenitzii	N-acetylmethionine sulfoxide	126	0.1816	0.3835	0.6359	0.727322393152906
Actinomyces graevenitzii	N-acetylmuramate	123	-0.5621	0.3009	0.0617	0.35396382797323
Actinomyces graevenitzii	N-acetylneuraminate	119	0.0481	0.2531	0.8491	0.77437070569756
Actinomyces graevenitzii	N-acetylphenylalanine	125	0.1485	0.3168	0.6391	0.728176429321309
Actinomyces graevenitzii	N-acetylproline	125	0.0372	0.2372	0.8754	0.778919005335648
Actinomyces graevenitzii	N-acetylputrescine	122	-0.054	0.1511	0.7207	0.748911128295281
Actinomyces graevenitzii	N-acetylserine	125	-0.1189	0.4774	0.8032	0.765680220093341
Actinomyces graevenitzii	N-acetylserotonin	94	-0.0922	0.2824	0.744	0.754061100222298
Actinomyces graevenitzii	N-acetylsphingosine	60	0.2213	0.4260	0.6034	0.718952264095898
Actinomyces graevenitzii	N-acetyltaurine	67	0.3321	0.1728	0.0547	0.33725590999017
Actinomyces graevenitzii	N-acetylthreonine	113	0.1829	0.3129	0.5589	0.706458154245178
Actinomyces graevenitzii	N-acetyltryptophan	125	-1.0881	0.4815	0.0239	0.237295294055662
Actinomyces graevenitzii	N-acetyltyrosine	125	-0.183	0.3360	0.586	0.714391582899795
Actinomyces graevenitzii	N-acetylvaline	124	-0.0708	0.2811	0.8012	0.765249885936124
Actinomyces graevenitzii	N-alpha-acetylornithine	125	-0.2361	0.2755	0.3916	0.645321714122327
Actinomyces graevenitzii	N-carbamoylalanine	115	0.6365	0.2427	0.0087	0.14232304864185
Actinomyces graevenitzii	N-carbamoylaspartate	86	-0.129	0.1799	0.4734	0.678004060365473
Actinomyces graevenitzii	N-carbamoylsarcosine	120	-0.3391	0.2915	0.2448	0.566270497658144
Actinomyces graevenitzii	N-carbamylglutamate	112	-0.0166	0.3934	0.9663	0.794700737475708
Actinomyces graevenitzii	N-delta-acetylornithine	126	-0.3466	0.3039	0.2541	0.572738187600692
Actinomyces graevenitzii	N-formylmethionine	125	0.5346	0.2966	0.0714	0.374315525103513
Actinomyces graevenitzii	N-formylphenylalanine	124	0.0343	0.4042	0.9324	0.789025553557455
Actinomyces graevenitzii	N-methylalanine	123	0.0748	0.2807	0.7898	0.763498236791959
Actinomyces graevenitzii	N-methylglutamate	113	-0.2464	0.3289	0.4537	0.66991811920799
Actinomyces graevenitzii	N-methylphenylalanine	93	-0.1495	0.2378	0.5298	0.697223501292313
Actinomyces graevenitzii	N-methylpipecolate	124	-0.5478	0.3551	0.1229	0.456362331105763
Actinomyces graevenitzii	N-methylproline	108	-0.1891	0.1570	0.2283	0.554631491794243
Actinomyces graevenitzii	N-methyltaurine	62	-0.1114	0.2672	0.6768	0.738182508014093
Actinomyces graevenitzii	N-methyltryptophan	88	-0.3512	0.3202	0.2727	0.58373166934219
Actinomyces graevenitzii	N-palmitoyl-sphinganine (d18:0/16:0)	124	0.3332	0.2876	0.2466	0.567579536255307
Actinomyces graevenitzii	N-palmitoyl-sphingosine (d18:1/16:0)	125	0.3655	0.2725	0.1797	0.515822544946916
Actinomyces graevenitzii	N-palmitoylglycine	66	-0.0614	0.3666	0.8669	0.7772666506451
Actinomyces graevenitzii	N-propionylalanine	59	-0.0967	0.4051	0.8113	0.766901810973427
Actinomyces graevenitzii	N-propionylmethionine	117	0.0958	0.2208	0.6643	0.73478343080188
Actinomyces graevenitzii	N1,N12-diacetylspermine	61	-0.0736	0.2236	0.7419	0.753527825359057
Actinomyces graevenitzii	N2-acetyllysine	123	-0.2469	0.3775	0.513	0.691913940503915
Actinomyces graevenitzii	N2,N5-diacetylornithine	88	-0.7543	0.4272	0.0775	0.386387853471855
Actinomyces graevenitzii	N2,N6-diacetyllysine	104	-0.6922	0.3973	0.0815	0.394969308778808
Actinomyces graevenitzii	N6-acetyllysine	124	0.1342	0.3874	0.7291	0.75083727863105
Actinomyces graevenitzii	N6-carboxyethyllysine	108	0.2249	0.2243	0.3162	0.609864296681363
Actinomyces graevenitzii	N6-carboxymethyllysine	100	0.2841	0.2381	0.2328	0.558019623403188
Actinomyces graevenitzii	N6-dimethylallyladenine	119	-0.1534	0.4891	0.7538	0.756524690618365
Actinomyces graevenitzii	N6-formyllysine	116	0.6637	0.3784	0.0794	0.390599216084181
Actinomyces graevenitzii	N6,N6-dimethyladenosine	98	0.2863	0.2478	0.248	0.568520062110806
Actinomyces graevenitzii	N6,N6,N6-trimethyllysine	120	0.227	0.1907	0.234	0.558776704284008
Actinomyces graevenitzii	naringenin	61	0.0381	0.2442	0.876	0.779027586752269
Actinomyces graevenitzii	nicotianamine	114	0.0028	0.2252	0.9902	0.798764860672646
Actinomyces graevenitzii	nicotinamide	124	0.2345	0.5311	0.6589	0.733403475865239
Actinomyces graevenitzii	nicotinamide riboside	103	0.0011	0.2410	0.9962	0.799626468196145
Actinomyces graevenitzii	nicotinate	123	0.157	0.3053	0.6071	0.719613746283212
Actinomyces graevenitzii	nicotinate ribonucleoside	123	-0.1907	0.2332	0.4134	0.654531308149686
Actinomyces graevenitzii	nonadecanoate (19:0)	124	0.1579	0.2509	0.5291	0.697125153026987
Actinomyces graevenitzii	O-acetylhomoserine	110	-0.4396	0.3460	0.2039	0.537248348301509
Actinomyces graevenitzii	O-sulfo-L-tyrosine	99	0.0091	0.2152	0.9663	0.794700737475708
Actinomyces graevenitzii	o-Tyrosine	84	0.0207	0.6290	0.9737	0.795931955660301
Actinomyces graevenitzii	octadecanedioate (C18)	108	-0.7049	0.2565	0.006	0.11698123432168
Actinomyces graevenitzii	oleate/vaccenate (18:1)	122	0.0762	0.3111	0.8064	0.766112960274806
Actinomyces graevenitzii	oleoyl ethanolamide	119	0.3194	0.2103	0.1288	0.463577192150376
Actinomyces graevenitzii	oleoylcarnitine (C18)	61	0.0594	0.2923	0.839	0.772003478977447
Actinomyces graevenitzii	ornithine	121	-0.0664	0.2595	0.7982	0.764703758451693
Actinomyces graevenitzii	orotate	121	-0.4184	0.2645	0.1137	0.443750011352551
Actinomyces graevenitzii	p-cresol	100	0.3876	0.3437	0.2595	0.575842542916119
Actinomyces graevenitzii	p-cresol sulfate	126	-0.1448	0.2291	0.5275	0.696406421448128
Actinomyces graevenitzii	p-hydroxybenzaldehyde	78	-0.0171	0.2759	0.9505	0.791720085307987
Actinomyces graevenitzii	palmitate (16:0)	124	0.246	0.3286	0.4541	0.67002952945536
Actinomyces graevenitzii	palmitoleate (16:1n7)	124	0.6118	0.2881	0.0337	0.277899655275349
Actinomyces graevenitzii	palmitoyl dihydrosphingomyelin (d18:0/16:0)*	91	0.4414	0.3031	0.1453	0.48285689415611
Actinomyces graevenitzii	palmitoyl ethanolamide	125	0.2393	0.2591	0.3558	0.630418705500128
Actinomyces graevenitzii	palmitoyl sphingomyelin (d18:1/16:0)	119	0.477	0.1911	0.0125	0.172527479059205
Actinomyces graevenitzii	palmitoylcarnitine (C16)	91	0.3568	0.2313	0.1228	0.45628280215345
Actinomyces graevenitzii	pantothenate (Vitamin B5)	125	0.1932	0.2956	0.5134	0.692080148817358
Actinomyces graevenitzii	paraxanthine	105	0.0563	0.1780	0.7517	0.755976943477498
Actinomyces graevenitzii	pentadecanoate (15:0)	86	-0.1391	0.3894	0.721	0.748946424058099
Actinomyces graevenitzii	phenethylamine	120	0.1837	0.2926	0.5301	0.697374174610541
Actinomyces graevenitzii	phenylacetate	125	-0.16	0.4169	0.701	0.744367589936955
Actinomyces graevenitzii	phenylacetylglutamate	64	-0.2549	0.3832	0.5059	0.689515188353662
Actinomyces graevenitzii	phenylacetylglutamine	53	0.2394	0.3073	0.4359	0.663329107274114
Actinomyces graevenitzii	phenylalanine	125	1.0533	0.6123	0.0854	0.401471600915523
Actinomyces graevenitzii	phenylalanylalanine	126	0.3509	0.2935	0.2319	0.55740115977929
Actinomyces graevenitzii	phenylalanylglycine	125	0.4914	0.2991	0.1004	0.424417378675414
Actinomyces graevenitzii	phenyllactate (PLA)	121	0.0853	0.2231	0.7022	0.744612018580917
Actinomyces graevenitzii	phenylpropionylglycine	58	-0.3968	0.4035	0.3253	0.614977306159951
Actinomyces graevenitzii	phenylpyruvate	105	-0.1027	0.3290	0.7549	0.756778427332711
Actinomyces graevenitzii	pheophorbide A	110	0.0428	0.1795	0.8115	0.766958202645671
Actinomyces graevenitzii	phosphate	110	-0.0986	0.1477	0.5043	0.689022584103074
Actinomyces graevenitzii	phosphocholine	93	-0.0021	0.1678	0.9901	0.798746613067627
Actinomyces graevenitzii	phytanate	119	0.298	0.2081	0.1522	0.490674784044225
Actinomyces graevenitzii	phytosphingosine	124	0.23	0.2700	0.3942	0.646293191694382
Actinomyces graevenitzii	picolinate	123	-0.5396	0.2481	0.0296	0.262096537261199
Actinomyces graevenitzii	pimelate (heptanedioate)	82	-0.3843	0.3407	0.2593	0.575797580666431
Actinomyces graevenitzii	pipecolate	105	-0.0845	0.1652	0.6088	0.720222857598494
Actinomyces graevenitzii	piperidine	111	-0.5677	0.1925	0.0032	0.082123842584575
Actinomyces graevenitzii	piperine	100	0.1082	0.1233	0.3801	0.641091319704315
Actinomyces graevenitzii	pristanate	115	0.4266	0.2562	0.0959	0.418260130744682
Actinomyces graevenitzii	proline	125	0.7199	0.5730	0.2089	0.540838493553781
Actinomyces graevenitzii	prolylglycine	95	-0.2119	0.3377	0.5304	0.697374174610541
Actinomyces graevenitzii	propionylglycine (C3)	117	-0.043	0.2498	0.8632	0.776715271771815
Actinomyces graevenitzii	pseudouridine	121	-0.222	0.3221	0.4906	0.684539576023798
Actinomyces graevenitzii	pterin	119	-0.2593	0.3675	0.4805	0.680763390753605
Actinomyces graevenitzii	putrescine	88	-0.1727	0.2152	0.4223	0.658047076164391
Actinomyces graevenitzii	pyridoxal	123	-0.6795	0.4140	0.1007	0.424757843824141
Actinomyces graevenitzii	pyridoxamine	125	-0.3236	0.5901	0.5835	0.71379786823235
Actinomyces graevenitzii	pyridoxate	120	-0.5058	0.3453	0.143	0.480246949358474
Actinomyces graevenitzii	pyridoxine (Vitamin B6)	123	-0.2304	0.2828	0.4152	0.65521493167709
Actinomyces graevenitzii	pyroglutamine*	126	0.5858	0.3841	0.1272	0.461736034412043
Actinomyces graevenitzii	pyrraline	123	0.1481	0.1734	0.3929	0.645905831174993
Actinomyces graevenitzii	pyruvate	71	0.509	0.5970	0.3938	0.646273229774664
Actinomyces graevenitzii	quinate	123	-0.3795	0.1953	0.052	0.330297760155724
Actinomyces graevenitzii	retinol (Vitamin A)	60	0.6712	0.3289	0.0413	0.302259118713799
Actinomyces graevenitzii	ribitol	120	0.1016	0.3462	0.7693	0.759906516820446
Actinomyces graevenitzii	riboflavin (Vitamin B2)	126	-0.2161	0.3787	0.5682	0.709468882537536
Actinomyces graevenitzii	ribonate (ribonolactone)	124	-0.3151	0.2607	0.2268	0.553796856054826
Actinomyces graevenitzii	ribose	97	0.4	0.3327	0.2292	0.555076124577959
Actinomyces graevenitzii	ribulose/xylulose	103	0.0891	0.2537	0.7254	0.749919810922215
Actinomyces graevenitzii	S-1-pyrroline-5-carboxylate	102	-0.0463	0.6863	0.9462	0.790904021996045
Actinomyces graevenitzii	S-methylcysteine	63	0.3121	0.4072	0.4433	0.66581020343004
Actinomyces graevenitzii	S-methylmethionine	64	-0.7376	0.2774	0.0078	0.134791714286764
Actinomyces graevenitzii	saccharin	87	0.1219	0.0996	0.2212	0.549701862816838
Actinomyces graevenitzii	saccharopine	105	-0.3306	0.2165	0.1268	0.461166978152909
Actinomyces graevenitzii	salicylate	101	-0.0175	0.2639	0.9472	0.79104420817878
Actinomyces graevenitzii	sebacate (decanedioate)	123	-0.5069	0.3296	0.124	0.457993957720799
Actinomyces graevenitzii	sedoheptulose	124	0.0148	0.3227	0.9634	0.794044925578124
Actinomyces graevenitzii	serine	125	0.6962	0.5398	0.1971	0.531696676839661
Actinomyces graevenitzii	serotonin	113	0.1578	0.2364	0.5044	0.689047743443542
Actinomyces graevenitzii	sitostanol	108	0.1926	0.2838	0.4975	0.686587963955476
Actinomyces graevenitzii	skatol	63	-0.4875	0.2682	0.0692	0.369708419525389
Actinomyces graevenitzii	solanidine	110	0.0739	0.1295	0.568	0.709447096702322
Actinomyces graevenitzii	spermidine	115	-0.2257	0.2055	0.272	0.583199829806578
Actinomyces graevenitzii	sphinganine	123	0.2143	0.2172	0.3239	0.61433079791799
Actinomyces graevenitzii	sphingosine	121	0.259	0.1732	0.1348	0.470428235803625
Actinomyces graevenitzii	stachydrine	112	0.1763	0.1693	0.2976	0.599657589999632
Actinomyces graevenitzii	stearate (18:0)	123	0.0776	0.2805	0.782	0.762317690961526
Actinomyces graevenitzii	stearoyl ethanolamide	126	0.393	0.2550	0.1232	0.456910177285917
Actinomyces graevenitzii	stearoylcarnitine (C18)	71	0.3611	0.3516	0.3043	0.60388474054583
Actinomyces graevenitzii	suberate (octanedioate)	125	-0.5621	0.4305	0.1916	0.527099128534207
Actinomyces graevenitzii	succinate	124	-0.3271	0.2958	0.2689	0.580803224979307
Actinomyces graevenitzii	succinimide	123	-0.0493	0.4156	0.9056	0.78471647148874
Actinomyces graevenitzii	succinylcarnitine (C4)	101	0.1827	0.2356	0.438	0.664055640005624
Actinomyces graevenitzii	sucralose	53	0.1724	0.1768	0.3296	0.617738827615741
Actinomyces graevenitzii	sucrose	50	-0.0873	0.1624	0.5907	0.715735187130919
Actinomyces graevenitzii	sulfate*	124	0.2476	0.2104	0.2393	0.561801057410934
Actinomyces graevenitzii	syringic acid	72	0.8502	0.2605	0.0011	0.0440866508266525
Actinomyces graevenitzii	tartarate	64	0.0567	0.4226	0.8932	0.782422489744462
Actinomyces graevenitzii	taurine	124	0.088	0.1462	0.5472	0.703421904479087
Actinomyces graevenitzii	taurochenodeoxycholate	79	0.4758	0.2576	0.0647	0.360510887121088
Actinomyces graevenitzii	taurocholate	66	0.2599	0.2283	0.2551	0.573336860733054
Actinomyces graevenitzii	taurodeoxycholate	78	0.1595	0.2568	0.5345	0.699061535564757
Actinomyces graevenitzii	tetradecanedioate (C14)	94	1.462	0.6575	0.0262	0.248220277320373
Actinomyces graevenitzii	theanine	92	0.0621	0.2674	0.8164	0.767971974044316
Actinomyces graevenitzii	theobromine	71	0.6267	0.3507	0.0739	0.379813117540875
Actinomyces graevenitzii	theophylline	115	0.2506	0.3152	0.4266	0.659701841795281
Actinomyces graevenitzii	thiamin (Vitamin B1)	121	-0.5349	0.2229	0.0164	0.19843743026183
Actinomyces graevenitzii	thioproline	120	-0.0064	0.2612	0.9805	0.797169778798845
Actinomyces graevenitzii	threonate	124	0.3547	0.2352	0.1315	0.466909669232936
Actinomyces graevenitzii	threonine	124	0.3956	0.4911	0.4205	0.657284740525081
Actinomyces graevenitzii	threonylphenylalanine	119	0.6002	0.3541	0.09	0.409322647630198
Actinomyces graevenitzii	thymidine	123	0.301	0.2934	0.305	0.604022341492596
Actinomyces graevenitzii	thymine	122	-0.3948	0.3124	0.2064	0.538898769183082
Actinomyces graevenitzii	trans-urocanate	123	0.3583	0.3772	0.3421	0.623457214187421
Actinomyces graevenitzii	tricarballylate	110	-0.0672	0.2126	0.752	0.756049487437887
Actinomyces graevenitzii	trigonelline (N'-methylnicotinate)	120	0.147	0.1370	0.2833	0.590768012132448
Actinomyces graevenitzii	trimethylamine N-oxide	123	0.0443	0.3035	0.8841	0.78067850908024
Actinomyces graevenitzii	tryptamine	110	0.3232	0.1156	0.0052	0.10868245309421
Actinomyces graevenitzii	tryptophan	124	0.7324	0.4224	0.0829	0.397339177886966
Actinomyces graevenitzii	tryptophylglycine	108	0.3202	0.2850	0.2612	0.576874327515721
Actinomyces graevenitzii	tyramine	124	-0.0267	0.1755	0.879	0.779792046523373
Actinomyces graevenitzii	tyrosine	126	1.6858	0.6058	0.0054	0.110793733080504
Actinomyces graevenitzii	tyrosol	112	-0.0474	0.4935	0.9234	0.787550106487197
Actinomyces graevenitzii	undecanedioate	124	-0.408	0.4211	0.3326	0.619090055035084
Actinomyces graevenitzii	uracil	124	-0.0813	0.4059	0.8413	0.772497255225925
Actinomyces graevenitzii	urate	123	-0.1053	0.2349	0.6539	0.732413174171774
Actinomyces graevenitzii	uridine	122	0.2653	0.2410	0.2709	0.58240144184985
Actinomyces graevenitzii	ursodeoxycholate	91	0.4748	0.2549	0.0625	0.355981381137731
Actinomyces graevenitzii	ursodeoxycholate sulfate (1)	50	0.0986	0.1537	0.5212	0.694514171412166
Actinomyces graevenitzii	valerate (5:0)	122	0.4567	0.2973	0.1245	0.458346475807932
Actinomyces graevenitzii	valerylphenylalanine	114	0.2779	0.3082	0.3673	0.634911004751305
Actinomyces graevenitzii	valine	125	0.3512	0.5218	0.5009	0.687857133553061
Actinomyces graevenitzii	valylglutamine	125	0.5321	0.2722	0.0506	0.326789809130643
Actinomyces graevenitzii	valylglycine	127	1.1247	0.3546	0.0015	0.0530265964176944
Actinomyces graevenitzii	valylleucine	123	0.6135	0.3015	0.0419	0.303968359449261
Actinomyces graevenitzii	vanillate	92	0.3496	0.3510	0.3193	0.611889667645156
Actinomyces graevenitzii	xanthine	125	0.0759	0.3962	0.8481	0.774150278623109
Actinomyces graevenitzii	xanthosine	97	0.1739	0.2265	0.4426	0.665674103909246
Actinomyces graevenitzii	xanthurenate	70	0.3812	0.3416	0.2643	0.578438982472154
Actinomyces graevenitzii	xylose	110	-0.0158	0.1976	0.9363	0.78960377923819
Actinomyces odontolyticus	(R)-salsolinol	221	0.0238	0.1667	0.8865	0.781075398540896
Actinomyces odontolyticus	1-(1-enyl-oleoyl)-GPE (P-18:1)*	99	-0.3161	0.4230	0.4549	0.670368823016986
Actinomyces odontolyticus	1-(1-enyl-palmitoyl)-GPE (P-16:0)*	172	0.0796	0.1974	0.687	0.74075375270309
Actinomyces odontolyticus	1-(1-enyl-stearoyl)-GPE (P-18:0)*	177	0.1862	0.2211	0.3998	0.64875389942946
Actinomyces odontolyticus	1-(3-aminopropyl)-2-pyrrolidone	145	-0.5307	0.3331	0.111	0.440729475106499
Actinomyces odontolyticus	1-linolenoylglycerol (18:3)	132	-0.1139	0.1115	0.3071	0.605406516897236
Actinomyces odontolyticus	1-linoleoyl-2-linolenoyl-digalactosylglycerol (18;2/18:3)*	68	-0.3301	0.3852	0.3915	0.645305727084575
Actinomyces odontolyticus	1-linoleoyl-2-linolenoyl-GPC (18:2/18:3)*	67	-0.2639	0.2042	0.1963	0.531003371073318
Actinomyces odontolyticus	1-linoleoyl-GPC (18:2)	169	0.0896	0.1596	0.5747	0.711587509857368
Actinomyces odontolyticus	1-linoleoyl-GPE (18:2)*	98	-0.0094	0.2342	0.9679	0.795010198950953
Actinomyces odontolyticus	1-linoleoylglycerol (18:2)	204	-0.0606	0.1013	0.5497	0.704325893072574
Actinomyces odontolyticus	1-margaroylglycerol (17:0)	161	0.0023	0.3014	0.9939	0.799292698209565
Actinomyces odontolyticus	1-methyl-beta-carboline-3-carboxylic acid	197	-0.0556	0.0849	0.5123	0.691733044649483
Actinomyces odontolyticus	1-methyladenine	234	0.3342	0.2694	0.2148	0.545276329186336
Actinomyces odontolyticus	1-methyladenosine	83	0.4898	0.4639	0.291	0.595345864453335
Actinomyces odontolyticus	1-methylguanidine	230	0.3176	0.3093	0.3046	0.603961001223726
Actinomyces odontolyticus	1-methylhistamine	59	-0.136	0.2916	0.6408	0.728692413537478
Actinomyces odontolyticus	1-methylhistidine	97	0.4428	0.2026	0.0289	0.259334014401414
Actinomyces odontolyticus	1-methylimidazoleacetate	188	0.2013	0.2704	0.4565	0.671172303217619
Actinomyces odontolyticus	1-methylnicotinamide	107	0.0428	0.1632	0.7933	0.764133080333728
Actinomyces odontolyticus	1-methylurate	140	-0.0596	0.1114	0.5925	0.716337272290568
Actinomyces odontolyticus	1-methylxanthine	125	-0.1003	0.1462	0.4925	0.685296842479282
Actinomyces odontolyticus	1-myristoylglycerol (14:0)	90	-0.0177	0.2465	0.9429	0.790414292151032
Actinomyces odontolyticus	1-oleoyl-2-linoleoyl-glycerol (18:1/18:2)	142	-0.0066	0.1389	0.9619	0.793780438456583
Actinomyces odontolyticus	1-oleoyl-2-linoleoyl-GPC (18:1/18:2)*	195	0.0914	0.1274	0.4733	0.677965356461674
Actinomyces odontolyticus	1-oleoyl-3-linoleoyl-glycerol (18:1/18:2)	205	-0.042	0.1076	0.6966	0.743263454888244
Actinomyces odontolyticus	1-oleoyl-GPC (18:1)	168	0.0351	0.1300	0.7871	0.762851632854695
Actinomyces odontolyticus	1-oleoyl-GPE (18:1)	155	0.0397	0.2212	0.8575	0.775854428546331
Actinomyces odontolyticus	1-oleoyl-GPG (18:1)*	87	-0.7167	0.4515	0.1124	0.442224702250251
Actinomyces odontolyticus	1-oleoylglycerol (18:1)	126	0.1909	0.1726	0.2687	0.580735786749452
Actinomyces odontolyticus	1-palmitoyl-2-arachidonoyl-GPC (16:0/20:4)	116	0.4432	0.3289	0.1778	0.51424556312231
Actinomyces odontolyticus	1-palmitoyl-2-linolenoyl-digalactosylglycerol (16:0/18:3)	67	-0.0089	0.2776	0.9745	0.796074572013573
Actinomyces odontolyticus	1-palmitoyl-2-linoleoyl-digalactosylglycerol (16:0/18:2)*	171	-0.0677	0.2004	0.7355	0.752158732318293
Actinomyces odontolyticus	1-palmitoyl-2-linoleoyl-galactosylglycerol (16:0/18:2)*	84	-0.3135	0.3292	0.3411	0.622856611252793
Actinomyces odontolyticus	1-palmitoyl-2-linoleoyl-glycerol (16:0/18:2)*	117	-0.0335	0.2217	0.8798	0.779794353717047
Actinomyces odontolyticus	1-palmitoyl-2-linoleoyl-GPC (16:0/18:2)	226	0.0086	0.1642	0.9584	0.793196102446018
Actinomyces odontolyticus	1-palmitoyl-2-linoleoyl-GPI (16:0/18:2)	54	-0.2038	0.3342	0.5419	0.701823669343364
Actinomyces odontolyticus	1-palmitoyl-2-oleoyl-GPC (16:0/18:1)	219	0.1321	0.1861	0.4779	0.67980632475707
Actinomyces odontolyticus	1-palmitoyl-2-oleoyl-GPE (16:0/18:1)	55	0.4319	0.3824	0.2586	0.57543000942679
Actinomyces odontolyticus	1-palmitoyl-3-linoleoyl-glycerol (16:0/18:2)*	205	-0.0064	0.1223	0.9585	0.793243531819511
Actinomyces odontolyticus	1-palmitoyl-GPC (16:0)	223	0.0842	0.1423	0.5543	0.705483032237388
Actinomyces odontolyticus	1-palmitoyl-GPE (16:0)	208	-0.1192	0.1728	0.49	0.684267628070742
Actinomyces odontolyticus	1-palmitoyl-GPG (16:0)*	197	0.35	0.2720	0.1982	0.532576349577638
Actinomyces odontolyticus	1-palmitoyl-GPI* (16:0)*	133	0.0261	0.1734	0.8805	0.779953437689207
Actinomyces odontolyticus	1-palmitoylglycerol (16:0)	213	0.133	0.2026	0.5115	0.691537317750218
Actinomyces odontolyticus	1-pentadecanoylglycerol (15:0)	112	0.3061	0.2755	0.2666	0.580002162374663
Actinomyces odontolyticus	1-stearoyl-GPC (18:0)	203	0.1285	0.1637	0.4327	0.661973064679303
Actinomyces odontolyticus	1-stearoyl-GPE (18:0)	188	0.0346	0.2259	0.8782	0.779625802620967
Actinomyces odontolyticus	1-stearoyl-GPG (18:0)	103	0.138	0.2447	0.573	0.710979766235328
Actinomyces odontolyticus	1-stearoyl-GPI (18:0)	137	0.1058	0.1782	0.5525	0.705132152822384
Actinomyces odontolyticus	1-stearoyl-GPS (18:0)*	175	0.1232	0.1741	0.4794	0.680481359286019
Actinomyces odontolyticus	1,11-undecanedicarboxylate	231	0.1853	0.3144	0.5556	0.705777374886445
Actinomyces odontolyticus	1,2-dilinolenoyl-digalactosylglycerol (18:3/18:3)	67	-0.3762	0.2716	0.1661	0.504449864303474
Actinomyces odontolyticus	1,2-dilinolenoyl-galactosylglycerol (18:3/18:3)*	83	0.0443	0.2066	0.8301	0.77036017168077
Actinomyces odontolyticus	1,2-dilinoleoyl-digalactosylglycerol (18:2/18:2)*	157	-0.0274	0.1984	0.8903	0.781922653995108
Actinomyces odontolyticus	1,2-dilinoleoyl-galactosylglycerol (18:2/18:2)*	132	0.2366	0.2560	0.3553	0.630133682435644
Actinomyces odontolyticus	1,2-dilinoleoyl-GPC (18:2/18:2)	171	0.0469	0.1280	0.7142	0.747398336520888
Actinomyces odontolyticus	1,2-dipalmitoyl-GPC (16:0/16:0)	125	0.389	0.2085	0.0621	0.355161984053682
Actinomyces odontolyticus	1,2-dipalmitoyl-GPG (16:0/16:0)	76	-0.9145	0.5699	0.1085	0.43658748121242
Actinomyces odontolyticus	1,3-dimethylurate	210	0.1003	0.1883	0.5942	0.716853313232852
Actinomyces odontolyticus	1,3-propanediol	196	0.2195	0.1742	0.2077	0.540031607877568
Actinomyces odontolyticus	1,3,7-trimethylurate	217	0.1411	0.1081	0.1917	0.527202505263094
Actinomyces odontolyticus	1,7-dimethylurate	154	-0.1745	0.1280	0.1726	0.510294632245424
Actinomyces odontolyticus	10-heptadecenoate (17:1n7)	231	0.211	0.2359	0.371	0.636579919482302
Actinomyces odontolyticus	10-hydroxystearate	227	-0.1569	0.1594	0.3249	0.614871740487733
Actinomyces odontolyticus	10-nonadecenoate (19:1n9)	120	0.3589	0.2746	0.1912	0.526747421025759
Actinomyces odontolyticus	11-ketoetiocholanolone sulfate	61	0.0836	0.3935	0.8318	0.770905917949913
Actinomyces odontolyticus	12-dehydrocholate	148	0.2802	0.1458	0.0546	0.337131582615945
Actinomyces odontolyticus	12-hydroxystearate	177	0.1282	0.1845	0.487	0.683117644334086
Actinomyces odontolyticus	12,13-DiHOME	204	-0.0408	0.1959	0.8349	0.771546867848535
Actinomyces odontolyticus	13-HODE + 9-HODE	216	0.1131	0.1350	0.4021	0.649671899531482
Actinomyces odontolyticus	13-HOTrE	133	0.1552	0.1483	0.2955	0.598489587769415
Actinomyces odontolyticus	13-methylmyristate	216	0.0269	0.2107	0.8983	0.783299482669279
Actinomyces odontolyticus	17-methylstearate	219	0.3638	0.1931	0.0595	0.349059391068839
Actinomyces odontolyticus	1H-quinolin-2-one	110	0.2658	0.1502	0.0768	0.385171639157195
Actinomyces odontolyticus	2-(4-hydroxyphenyl)propionate	60	-0.2098	0.3127	0.5022	0.688218140416755
Actinomyces odontolyticus	2-acetamidobutanoate	174	0.2134	0.2601	0.412	0.653863642977311
Actinomyces odontolyticus	2-aminoadipate	232	-0.0639	0.3482	0.8544	0.775269481248352
Actinomyces odontolyticus	2-aminobutyrate	223	0.2718	0.1622	0.0938	0.415261548317965
Actinomyces odontolyticus	2-aminoheptanoate	193	0.1695	0.1912	0.3752	0.638454362330756
Actinomyces odontolyticus	2-aminophenol	232	0.6615	0.3135	0.0349	0.282135453588639
Actinomyces odontolyticus	2-deoxyribose	231	-0.1505	0.2413	0.5328	0.698384712729666
Actinomyces odontolyticus	2-hydroxy-3-methylvalerate	216	0.1887	0.1189	0.1125	0.442374593834232
Actinomyces odontolyticus	2-hydroxybutyrate/2-hydroxyisobutyrate	230	0.5653	0.1638	0.000557	0.0301582762371687
Actinomyces odontolyticus	2-hydroxydecanoate	212	-0.1373	0.2594	0.5966	0.71729849493979
Actinomyces odontolyticus	2-hydroxyglutarate	230	0.2214	0.1724	0.1991	0.53317499848751
Actinomyces odontolyticus	2-hydroxymyristate	169	0.1381	0.2575	0.5917	0.716068727005798
Actinomyces odontolyticus	2-hydroxypalmitate	228	0.1136	0.1999	0.5699	0.709892333094767
Actinomyces odontolyticus	2-hydroxystearate	187	0.2517	0.2136	0.2386	0.561391911511177
Actinomyces odontolyticus	2-isopropylmalate	224	0.0697	0.1753	0.6908	0.74156331482571
Actinomyces odontolyticus	2-keto-3-deoxy-gluconate	215	0.1055	0.1539	0.493	0.685577230516702
Actinomyces odontolyticus	2-linoleoylglycerol (18:2)	173	-0.052	0.1322	0.6943	0.742634625635474
Actinomyces odontolyticus	2-methylcitrate/homocitrate	230	-0.0989	0.2306	0.6681	0.735890504219964
Actinomyces odontolyticus	2-methylmalonyl carnitine	180	0.2089	0.2045	0.3071	0.605406516897236
Actinomyces odontolyticus	2-methylserine	67	0.4406	0.3154	0.1625	0.500635781797963
Actinomyces odontolyticus	2-oleoylglycerol (18:1)	162	-0.0989	0.1646	0.5478	0.703688848476537
Actinomyces odontolyticus	2-oxindole-3-acetate	201	-0.0766	0.1584	0.6286	0.726014452280838
Actinomyces odontolyticus	2-oxo-1-pyrrolidinepropionate	229	-0.2579	0.2945	0.3811	0.641449889873776
Actinomyces odontolyticus	2-piperidinone	230	0.4809	0.1916	0.0121	0.16939744164828
Actinomyces odontolyticus	2-pyrrolidinone	113	0.0122	0.2787	0.965	0.794510767928069
Actinomyces odontolyticus	2,3-dihydroxyisovalerate	211	0.133	0.1101	0.2268	0.553796856054826
Actinomyces odontolyticus	2,3-dimethylsuccinate	226	0.0734	0.2463	0.7658	0.759147104780151
Actinomyces odontolyticus	2,4-dihydroxyhydrocinnamate	84	0.6872	0.2925	0.0188	0.212736762748776
Actinomyces odontolyticus	2,4,6-trihydroxybenzoate	199	0.3819	0.2409	0.1129	0.442878993062411
Actinomyces odontolyticus	2,8-quinolinediol	71	-0.2956	0.2201	0.1793	0.515726048126488
Actinomyces odontolyticus	2'-deoxyadenosine	213	-0.1525	0.1603	0.3414	0.623159451240456
Actinomyces odontolyticus	2'-deoxycytidine	224	-0.0611	0.1789	0.7326	0.751379607321412
Actinomyces odontolyticus	2'-deoxyguanosine	227	-0.0288	0.1513	0.8492	0.774393487319919
Actinomyces odontolyticus	2'-deoxyinosine	227	-0.0515	0.1800	0.7746	0.760880027876819
Actinomyces odontolyticus	2'-deoxyuridine	231	0.0696	0.2135	0.7443	0.754061100222298
Actinomyces odontolyticus	3-(2-hydroxyphenyl)propionate	137	0.1791	0.2672	0.5028	0.688461520925686
Actinomyces odontolyticus	3-(3-hydroxyphenyl)propionate	226	0.1158	0.0995	0.2446	0.566202601474102
Actinomyces odontolyticus	3-(4-hydroxyphenyl)lactate (HPLA)	226	0.0717	0.1448	0.6203	0.723926949296938
Actinomyces odontolyticus	3-(4-hydroxyphenyl)propionate	217	0.0957	0.1246	0.4426	0.665674103909246
Actinomyces odontolyticus	3-aminoisobutyrate	117	0.2927	0.1894	0.1222	0.455309911931035
Actinomyces odontolyticus	3-carboxy-4-methyl-5-propyl-2-furanpropanoate (CMPF)	90	0.1972	0.3393	0.5612	0.70705657047434
Actinomyces odontolyticus	3-carboxyadipate	224	0.0338	0.1825	0.8531	0.775104238133258
Actinomyces odontolyticus	3-hydroxy-3-methylglutarate	231	0.3101	0.1896	0.102	0.426542351738731
Actinomyces odontolyticus	3-hydroxybenzoate	100	-0.2513	0.3325	0.4498	0.668483756400081
Actinomyces odontolyticus	3-hydroxybutyrate (BHBA)	209	-0.0027	0.1829	0.9882	0.798343823090365
Actinomyces odontolyticus	3-hydroxyhexanoate	59	0.8368	0.4331	0.0534	0.334051489847886
Actinomyces odontolyticus	3-hydroxylaurate	174	0.2612	0.2777	0.347	0.626086640756628
Actinomyces odontolyticus	3-hydroxymyristate	212	0.3785	0.2877	0.1883	0.523900422291984
Actinomyces odontolyticus	3-hydroxyphenylacetate	183	0.1773	0.2185	0.4171	0.655973611472732
Actinomyces odontolyticus	3-hydroxypropanoate	63	0.2704	0.4998	0.5885	0.715046602708003
Actinomyces odontolyticus	3-hydroxypyridine	232	-0.0346	0.2264	0.8784	0.779676696710167
Actinomyces odontolyticus	3-hydroxysebacate	125	0.1812	0.3361	0.5897	0.715325856946547
Actinomyces odontolyticus	3-hydroxystearate	182	0.0856	0.1304	0.5114	0.691512816633892
Actinomyces odontolyticus	3-ketosphinganine	199	-0.039	0.2663	0.8835	0.780541898134958
Actinomyces odontolyticus	3-methyl-2-oxobutyrate	200	0.2693	0.2691	0.3169	0.610299190819908
Actinomyces odontolyticus	3-methyl-2-oxovalerate	221	0.1494	0.2072	0.4708	0.676962430455429
Actinomyces odontolyticus	3-methyladipate	168	0.1534	0.1746	0.3796	0.640835634320195
Actinomyces odontolyticus	3-methylglutaconate	169	-0.0503	0.2031	0.8044	0.765755540628799
Actinomyces odontolyticus	3-methylglutarate/2-methylglutarate	230	-0.1277	0.2560	0.6178	0.723025678107429
Actinomyces odontolyticus	3-methylhistidine	181	0.0919	0.1275	0.4712	0.677118386241219
Actinomyces odontolyticus	3-methylurate*	59	-0.5323	0.4038	0.1874	0.523214024448391
Actinomyces odontolyticus	3-methylxanthine	127	-0.0349	0.2078	0.8664	0.77716336752709
Actinomyces odontolyticus	3-phenylpropionate (hydrocinnamate)	222	0.1361	0.1612	0.3986	0.648074468565399
Actinomyces odontolyticus	3-sulfo-L-alanine	221	0.249	0.1848	0.1778	0.51424556312231
Actinomyces odontolyticus	3-ureidopropionate	226	0.2145	0.1686	0.2031	0.536509921670331
Actinomyces odontolyticus	3,4-dihydroxybenzoate	200	0.0503	0.2665	0.8504	0.774567819212141
Actinomyces odontolyticus	3,5-dihydroxybenzoic acid	165	0.5627	0.3408	0.0987	0.422362336083791
Actinomyces odontolyticus	3,7-dimethylurate	191	-0.09	0.1302	0.4894	0.684098145323764
Actinomyces odontolyticus	3'-CMP	67	0.3396	0.2596	0.1909	0.526514242748887
Actinomyces odontolyticus	3b-hydroxy-5-cholenoic acid	206	0.06	0.2308	0.7947	0.764274632512544
Actinomyces odontolyticus	4-acetamidobutanoate	231	0.0805	0.1562	0.6064	0.719509243845215
Actinomyces odontolyticus	4-acetamidophenol	62	-0.1648	0.2628	0.5307	0.697469311879655
Actinomyces odontolyticus	4-androsten-3alpha,17alpha-diol monosulfate (2)	85	0.0022	0.1543	0.9888	0.798536899444131
Actinomyces odontolyticus	4-androsten-3beta,17beta-diol disulfate (1)	66	-0.0679	0.2825	0.81	0.766704532077691
Actinomyces odontolyticus	4-androsten-3beta,17beta-diol disulfate (2)	71	-0.0387	0.2831	0.8911	0.781982983986201
Actinomyces odontolyticus	4-androsten-3beta,17beta-diol monosulfate (2)	78	-0.234	0.2506	0.3506	0.627971976584493
Actinomyces odontolyticus	4-cholesten-3-one	225	-0.1128	0.1368	0.4093	0.652835094614421
Actinomyces odontolyticus	4-guanidinobutanoate	231	-0.0134	0.1865	0.9429	0.790414292151032
Actinomyces odontolyticus	4-hydroxybenzoate	120	0.3995	0.3117	0.2	0.53392297082644
Actinomyces odontolyticus	4-hydroxycinnamate	191	-0.0048	0.1761	0.9783	0.796747760805053
Actinomyces odontolyticus	4-hydroxyglutamate	133	0.1125	0.2172	0.6046	0.719136943386293
Actinomyces odontolyticus	4-hydroxyphenylacetate	201	0.23	0.2078	0.2683	0.580735786749452
Actinomyces odontolyticus	4-hydroxyphenylpyruvate	212	-0.0579	0.2295	0.8008	0.765221859420496
Actinomyces odontolyticus	4-imidazoleacetate	224	0.0842	0.1562	0.5899	0.715400325374974
Actinomyces odontolyticus	4-methyl-2-oxopentanoate	222	0.1686	0.1904	0.376	0.638949633132412
Actinomyces odontolyticus	4-methylthio-2-oxobutanoate	104	-0.0163	0.2816	0.9538	0.792282836017962
Actinomyces odontolyticus	4-ureidobutyrate	231	-0.122	0.2145	0.5695	0.709831879200714
Actinomyces odontolyticus	5-(2-Hydroxyethyl)-4-methylthiazole	229	-0.0257	0.1875	0.891	0.781982983986201
Actinomyces odontolyticus	5-acetylamino-6-amino-3-methyluracil	220	-0.2447	0.2079	0.2393	0.561801057410934
Actinomyces odontolyticus	5-acetylamino-6-formylamino-3-methyluracil	153	0.1498	0.1653	0.3649	0.634318691941691
Actinomyces odontolyticus	5-aminovalerate	231	0.6738	0.2165	0.0019	0.0609302499672837
Actinomyces odontolyticus	5-dodecenoate (12:1n7)	229	0.4722	0.2361	0.0454	0.314079819818344
Actinomyces odontolyticus	5-hydroxyhexanoate	216	0.0789	0.1419	0.5783	0.712238463795655
Actinomyces odontolyticus	5-hydroxyindoleacetate	84	-0.1354	0.4767	0.7764	0.761278087681415
Actinomyces odontolyticus	5-hydroxylysine	125	0.1038	0.2048	0.6122	0.721386008801342
Actinomyces odontolyticus	5-methyluridine (ribothymidine)	219	0.1641	0.1585	0.3004	0.601542012241016
Actinomyces odontolyticus	5-oxoproline	232	0.2756	0.1920	0.1511	0.489250745684729
Actinomyces odontolyticus	5,6-dihydrothymine	85	0.3513	0.2414	0.1456	0.482990006145303
Actinomyces odontolyticus	5alpha-androstan-3beta,17alpha-diol monosulfate (1)	113	0.3669	0.1898	0.0533	0.333808036675109
Actinomyces odontolyticus	5alpha-androstan-3beta,17beta-diol monosulfate (1)	155	0.2383	0.1946	0.2207	0.549414591523963
Actinomyces odontolyticus	5alpha-pregnan-3beta,20alpha-diol monosulfate (1)	153	0.0296	0.1589	0.8521	0.774900671888353
Actinomyces odontolyticus	6-hydroxynicotinate	229	0.2815	0.1748	0.1073	0.434904613669726
Actinomyces odontolyticus	6-oxolithocholate	204	-0.1692	0.2105	0.4215	0.657682979566374
Actinomyces odontolyticus	6-oxopiperidine-2-carboxylic acid	231	-0.1529	0.2131	0.4732	0.677937095030417
Actinomyces odontolyticus	7-ketodeoxycholate	168	0.1812	0.1337	0.1752	0.512630625210225
Actinomyces odontolyticus	7-methylguanine	228	0.052	0.2084	0.8028	0.765647742767907
Actinomyces odontolyticus	7-methylurate	124	-0.2319	0.1569	0.1394	0.475531394990739
Actinomyces odontolyticus	7-methylxanthine	123	-0.2908	0.2614	0.2659	0.579524246282517
Actinomyces odontolyticus	8-hydroxyguanine	190	0.1377	0.1450	0.3424	0.623734763166127
Actinomyces odontolyticus	9,10-DiHOME	211	-0.0148	0.1747	0.9326	0.789043867684863
Actinomyces odontolyticus	acesulfame	62	-0.1773	0.1578	0.2613	0.576874327515721
Actinomyces odontolyticus	acetylcarnitine (C2)	159	-0.2214	0.2331	0.3423	0.623601508520775
Actinomyces odontolyticus	acisoga	227	0.4399	0.2400	0.0668	0.364837946767188
Actinomyces odontolyticus	adenine	226	-0.088	0.1741	0.613	0.721571282680677
Actinomyces odontolyticus	adenosine	202	0.2798	0.1907	0.1425	0.47962539169776
Actinomyces odontolyticus	adipate	229	0.2457	0.2061	0.2331	0.558263394677577
Actinomyces odontolyticus	adrenate (22:4n6)	172	0.3785	0.2432	0.1196	0.452482105883961
Actinomyces odontolyticus	alanine	231	0.4952	0.3707	0.1815	0.517583072676954
Actinomyces odontolyticus	alanyl-glutamyl-meso-diaminopimelate	126	0.1028	0.2619	0.6948	0.742788933788374
Actinomyces odontolyticus	alanylleucine	236	0.033	0.2113	0.876	0.779027586752269
Actinomyces odontolyticus	allantoin	152	-0.1917	0.1268	0.1305	0.465636935843452
Actinomyces odontolyticus	allo-threonine	192	-0.0456	0.2137	0.831	0.770602671521183
Actinomyces odontolyticus	alpha-hydroxyisocaproate	217	0.1515	0.1268	0.2319	0.55740115977929
Actinomyces odontolyticus	alpha-hydroxyisovalerate	226	0.203	0.1333	0.1278	0.462630606564125
Actinomyces odontolyticus	alpha-ketoglutarate	224	0.1686	0.2133	0.4294	0.660765161894886
Actinomyces odontolyticus	alpha-tocopherol	228	-0.3777	0.2670	0.1572	0.495715971502035
Actinomyces odontolyticus	alpha-tocopherol acetate	64	-0.0782	0.1171	0.5044	0.689047743443542
Actinomyces odontolyticus	alpha-tocotrienol	227	0.0453	0.2778	0.8704	0.777874386785633
Actinomyces odontolyticus	anserine	216	0.019	0.1564	0.9031	0.78434252243065
Actinomyces odontolyticus	anthranilate	96	-0.0072	0.6002	0.9904	0.798815217333415
Actinomyces odontolyticus	apigenin	51	-0.1558	0.3167	0.6229	0.724558366602836
Actinomyces odontolyticus	arabinose	215	0.2959	0.1689	0.0798	0.391241080506585
Actinomyces odontolyticus	arabitol/xylitol	205	-0.071	0.1921	0.7117	0.746931296695709
Actinomyces odontolyticus	arabonate/xylonate	228	-0.0373	0.2350	0.874	0.778672654411386
Actinomyces odontolyticus	arachidate (20:0)	228	0.1745	0.1619	0.2813	0.589481887412652
Actinomyces odontolyticus	arachidonate (20:4n6)	226	0.0696	0.1634	0.67	0.736371422103022
Actinomyces odontolyticus	arginine	221	-0.1184	0.1324	0.3713	0.636610394718227
Actinomyces odontolyticus	argininosuccinate	50	0.6278	0.1819	0.000559	0.0301582762371687
Actinomyces odontolyticus	asparagine	222	0.0902	0.1604	0.5739	0.711326952191599
Actinomyces odontolyticus	aspartate	229	0.0654	0.3161	0.8361	0.771734620500438
Actinomyces odontolyticus	astaxanthin	72	0.0126	0.3787	0.9735	0.795922538988998
Actinomyces odontolyticus	azelate (nonanedioate; C9)	229	0.1613	0.1894	0.3942	0.646293191694382
Actinomyces odontolyticus	benzoate	224	0.3	0.2873	0.2963	0.598843506613921
Actinomyces odontolyticus	beta-alanine	218	0.1023	0.1664	0.5386	0.700773618799756
Actinomyces odontolyticus	beta-carotene	141	0.1732	0.2199	0.4309	0.661495596517766
Actinomyces odontolyticus	beta-guanidinopropanoate	189	-0.3046	0.1417	0.0315	0.269816688465768
Actinomyces odontolyticus	beta-hydroxyisovalerate	171	-0.0793	0.2483	0.7494	0.755356473198395
Actinomyces odontolyticus	beta-sitosterol	224	0.0141	0.1427	0.9215	0.787244984323857
Actinomyces odontolyticus	betaine	230	0.4842	0.2652	0.0679	0.366600007620507
Actinomyces odontolyticus	bilirubin	208	0.0676	0.1551	0.663	0.734403502569211
Actinomyces odontolyticus	biliverdin	227	0.3589	0.2059	0.0814	0.394793599039278
Actinomyces odontolyticus	biocytin	197	-0.0221	0.3101	0.9431	0.790426796925819
Actinomyces odontolyticus	biotin	221	-0.3214	0.2323	0.1666	0.504862597367817
Actinomyces odontolyticus	bufotenine	56	0.224	0.2671	0.4018	0.649616502105444
Actinomyces odontolyticus	butyrylglycine (C4)	150	0.2952	0.2349	0.2089	0.540838493553781
Actinomyces odontolyticus	cadaverine	152	-0.0194	0.1243	0.8761	0.779056857285873
Actinomyces odontolyticus	caffeate	207	-0.0455	0.1335	0.7331	0.751507760433846
Actinomyces odontolyticus	caffeine	173	-0.0842	0.1856	0.6501	0.731478414622824
Actinomyces odontolyticus	campesterol	202	-0.1736	0.1754	0.3224	0.613620730444162
Actinomyces odontolyticus	caprate (10:0)	227	0.0722	0.1064	0.4975	0.686587963955476
Actinomyces odontolyticus	caproate (6:0)	212	0.0998	0.1263	0.4295	0.660864311152611
Actinomyces odontolyticus	caprylate (8:0)	203	0.0034	0.1105	0.9751	0.796161035268638
Actinomyces odontolyticus	carboxyethyl-GABA	225	0.2389	0.2778	0.3899	0.64478483642333
Actinomyces odontolyticus	carnitine	230	0.442	0.1824	0.0154	0.192790728018667
Actinomyces odontolyticus	carnosine	109	0.0924	0.2613	0.7237	0.749590221582637
Actinomyces odontolyticus	cholate	210	0.1982	0.1109	0.074	0.380053743842182
Actinomyces odontolyticus	cholesterol	223	0.0293	0.1606	0.8554	0.775359111438039
Actinomyces odontolyticus	choline	227	0.2308	0.2011	0.2512	0.570757492351269
Actinomyces odontolyticus	ciliatine (2-aminoethylphosphonate)	143	0.0857	0.1657	0.6051	0.719151599721011
Actinomyces odontolyticus	cinnamate	131	-0.1338	0.2867	0.6406	0.728589836188517
Actinomyces odontolyticus	cis-4-hydroxycyclohexylacetic acid	221	0.2361	0.3081	0.4436	0.665927544119799
Actinomyces odontolyticus	cis-urocanate	230	0.2056	0.2717	0.4493	0.66837149807634
Actinomyces odontolyticus	citrate	232	-0.0182	0.2023	0.9282	0.78831025409187
Actinomyces odontolyticus	citrulline	231	-0.0669	0.3865	0.8625	0.776604410308185
Actinomyces odontolyticus	coprostanol	217	0.1694	0.2202	0.4416	0.665484473162962
Actinomyces odontolyticus	cortolone	81	-0.3376	0.2957	0.2535	0.572357846749057
Actinomyces odontolyticus	creatine	228	0.4336	0.1584	0.0062	0.11903205226856
Actinomyces odontolyticus	creatinine	227	0.3589	0.1203	0.0028	0.0757505158376941
Actinomyces odontolyticus	cystathionine	82	0.7298	0.2901	0.0119	0.168040872988786
Actinomyces odontolyticus	cysteine	232	0.2398	0.3155	0.4473	0.667566251731208
Actinomyces odontolyticus	cysteine s-sulfate	192	0.353	0.2681	0.188	0.523630286963708
Actinomyces odontolyticus	cysteine sulfinic acid	227	0.239	0.2344	0.3079	0.605638569456262
Actinomyces odontolyticus	cysteinylglycine	75	0.4018	0.5107	0.4314	0.661694601412068
Actinomyces odontolyticus	cystine	189	0.2704	0.2017	0.1799	0.516045857491948
Actinomyces odontolyticus	cytidine	220	0.281	0.1578	0.0749	0.381575154068472
Actinomyces odontolyticus	cytidine 2',3'-cyclic monophosphate	92	0.2208	0.3048	0.4687	0.676014518695046
Actinomyces odontolyticus	cytosine	232	0.2618	0.1679	0.1189	0.451304084582443
Actinomyces odontolyticus	D-urobilin	216	-0.0179	0.1326	0.8923	0.782215866691823
Actinomyces odontolyticus	daidzein	176	-0.0225	0.1500	0.8806	0.779960214044225
Actinomyces odontolyticus	dCMP	93	-0.2829	0.2514	0.2605	0.576478085292157
Actinomyces odontolyticus	dehydroisoandrosterone sulfate (DHEA-S)	82	0.0034	0.1864	0.9856	0.797702096939112
Actinomyces odontolyticus	dehydrolithocholate	224	-0.2182	0.1603	0.1733	0.510949541316872
Actinomyces odontolyticus	delta-tocopherol	141	-0.3013	0.2489	0.2261	0.55336134771816
Actinomyces odontolyticus	deoxycarnitine	225	0.1783	0.1648	0.2793	0.588223053156
Actinomyces odontolyticus	deoxycholate	217	0.1145	0.1892	0.5451	0.70279583519989
Actinomyces odontolyticus	deoxycholic acid sulfate	90	0.0439	0.0999	0.6601	0.733701879920567
Actinomyces odontolyticus	diaminopimelate	211	0.2003	0.1800	0.2659	0.579524246282517
Actinomyces odontolyticus	diethanolamine	211	-0.0533	0.2156	0.8046	0.765792090529837
Actinomyces odontolyticus	digalacturonic acid	139	0.6004	0.1946	0.002	0.0627296400565837
Actinomyces odontolyticus	diglycerol	228	-0.1491	0.1651	0.3663	0.634643539903921
Actinomyces odontolyticus	dihomolinoleate (20:2n6)	231	0.3681	0.1872	0.0493	0.323088179200294
Actinomyces odontolyticus	dihomolinolenate (20:3n3 or 3n6)	227	0.0999	0.1427	0.4838	0.682058277819277
Actinomyces odontolyticus	dihydoxyphenylalanine (L-DOPA)	72	0.061	0.3250	0.851	0.774703988335861
Actinomyces odontolyticus	dihydrocaffeate	191	0.2137	0.1048	0.0415	0.302673714267367
Actinomyces odontolyticus	dihydroferulic acid	223	0.2872	0.1409	0.0415	0.302673714267367
Actinomyces odontolyticus	dihydroorotate	208	-0.0909	0.1099	0.4081	0.652321016579257
Actinomyces odontolyticus	dimethylarginine (ADMA + SDMA)	195	0.2625	0.1472	0.0745	0.380601785582796
Actinomyces odontolyticus	dimethylglycine	227	-0.1698	0.2443	0.4871	0.683123829502796
Actinomyces odontolyticus	dimethylmalonic acid	210	-0.0933	0.3634	0.7974	0.764624508980989
Actinomyces odontolyticus	dipicolinate	197	-0.1996	0.1493	0.1813	0.517330328100161
Actinomyces odontolyticus	docosadienoate (22:2n6)	220	0.2537	0.1325	0.0555	0.339373009232602
Actinomyces odontolyticus	docosahexaenoate (DHA; 22:6n3)	223	0.1063	0.1223	0.3849	0.642913564716568
Actinomyces odontolyticus	docosapentaenoate (DPA; 22:5n3)	221	0.0887	0.1107	0.423	0.658364860089925
Actinomyces odontolyticus	dodecanedioate (C12)	231	0.1394	0.1453	0.3374	0.621105597758739
Actinomyces odontolyticus	ectoine	222	-0.1947	0.2091	0.3517	0.628657469852246
Actinomyces odontolyticus	eicosapentaenoate (EPA; 20:5n3)	210	0.1784	0.1313	0.1742	0.511767776116309
Actinomyces odontolyticus	eicosenoate (20:1n9 or 1n11)	232	0.3606	0.2001	0.0715	0.374564998311252
Actinomyces odontolyticus	enterodiol	92	-0.1522	0.2111	0.4709	0.67697000899707
Actinomyces odontolyticus	enterolactone	225	0.0802	0.1542	0.6031	0.718952264095898
Actinomyces odontolyticus	epiandrosterone sulfate	50	-0.1874	0.4545	0.6802	0.738832531597909
Actinomyces odontolyticus	epicatechin	96	0.4369	0.2626	0.0962	0.418723286360083
Actinomyces odontolyticus	ergosterol	142	-0.1292	0.1558	0.4071	0.651900289707653
Actinomyces odontolyticus	erucate (22:1n9)	231	0.149	0.1418	0.2935	0.597303662587852
Actinomyces odontolyticus	erythronate*	230	0.1886	0.2058	0.3596	0.631765768793469
Actinomyces odontolyticus	erythrose	213	0.5167	0.2166	0.0171	0.203072275009202
Actinomyces odontolyticus	ethylmalonate	224	-0.0247	0.2056	0.9044	0.784532794176169
Actinomyces odontolyticus	FAD	88	0.1822	0.3598	0.6125	0.721430625874204
Actinomyces odontolyticus	ferulate	227	0.1811	0.1355	0.1812	0.517219730315932
Actinomyces odontolyticus	FMN	93	-0.1758	0.2474	0.4773	0.679566742451916
Actinomyces odontolyticus	formiminoglutamate	221	0.0244	0.1387	0.8605	0.776330999300125
Actinomyces odontolyticus	fructose	226	0.1997	0.1918	0.2977	0.599676997055842
Actinomyces odontolyticus	fucitol	120	0.2561	0.3193	0.4224	0.658060710518647
Actinomyces odontolyticus	fucose	231	0.4331	0.3943	0.2721	0.583199829806578
Actinomyces odontolyticus	fumarate	224	0.0561	0.2046	0.7841	0.762598419714328
Actinomyces odontolyticus	galactonate	208	0.0855	0.1814	0.6375	0.72772787696504
Actinomyces odontolyticus	galacturonate	227	0.2702	0.1719	0.116	0.447611781158035
Actinomyces odontolyticus	gamma-aminobutyrate (GABA)	198	-0.034	0.1581	0.8297	0.77036017168077
Actinomyces odontolyticus	gamma-CEHC	72	0.3436	0.3835	0.3703	0.63616383380889
Actinomyces odontolyticus	gamma-glutamyl-epsilon-lysine	229	0.4293	0.2504	0.0865	0.40325545132019
Actinomyces odontolyticus	gamma-glutamylalanine	227	0.2218	0.2250	0.3242	0.61452342125798
Actinomyces odontolyticus	gamma-glutamylglutamate	218	-0.1548	0.2119	0.4653	0.674724559424421
Actinomyces odontolyticus	gamma-glutamylglycine	188	0.1895	0.2335	0.4169	0.655870026205823
Actinomyces odontolyticus	gamma-glutamylhistidine	138	0.1619	0.2829	0.5671	0.709133356423545
Actinomyces odontolyticus	gamma-glutamylisoleucine*	228	0.1775	0.2286	0.4375	0.663828414355568
Actinomyces odontolyticus	gamma-glutamylleucine	229	0.1676	0.2313	0.4685	0.67600942236236
Actinomyces odontolyticus	gamma-glutamylmethionine	228	-0.0724	0.2281	0.751	0.755897225195439
Actinomyces odontolyticus	gamma-glutamylphenylalanine	227	0.1165	0.2355	0.621	0.724243496524939
Actinomyces odontolyticus	gamma-glutamyltyrosine	206	0.0583	0.2409	0.8089	0.766427713932417
Actinomyces odontolyticus	gamma-glutamylvaline	178	0.1138	0.2961	0.7008	0.744350897186361
Actinomyces odontolyticus	gamma-tocopherol/beta-tocopherol	235	-0.2827	0.2578	0.2727	0.58373166934219
Actinomyces odontolyticus	gamma-tocotrienol	229	-0.0488	0.2769	0.86	0.77622641721142
Actinomyces odontolyticus	gentisate	181	0.1966	0.1781	0.2697	0.581463191625838
Actinomyces odontolyticus	gluconate	207	-0.1479	0.1304	0.2568	0.574521570080772
Actinomyces odontolyticus	glucose	227	0.4179	0.1757	0.0174	0.205062182731717
Actinomyces odontolyticus	glucuronate	226	0.5751	0.1837	0.0017	0.0573264663413651
Actinomyces odontolyticus	glutamate	231	0.1413	0.3745	0.706	0.745679616960211
Actinomyces odontolyticus	glutamate, gamma-methyl ester	222	-0.4967	0.2563	0.0527	0.331974970021989
Actinomyces odontolyticus	glutamine	231	0.1045	0.3121	0.7378	0.752638447040002
Actinomyces odontolyticus	glutaminylleucine	54	0.1627	0.2437	0.5043	0.689022584103074
Actinomyces odontolyticus	glutamyl-meso-diaminopimelate	181	0.0196	0.1921	0.9186	0.786815093941742
Actinomyces odontolyticus	glutarate (pentanedioate)	200	0.1444	0.1703	0.3965	0.64711767967758
Actinomyces odontolyticus	glycerate	234	0.309	0.2326	0.1841	0.520412843257924
Actinomyces odontolyticus	glycerol	225	0.0345	0.1499	0.818	0.768132259448196
Actinomyces odontolyticus	glycerol 3-phosphate	232	0.0847	0.2170	0.6962	0.74319515533334
Actinomyces odontolyticus	glycerophosphoethanolamine	226	-0.0102	0.2107	0.9613	0.793701265755861
Actinomyces odontolyticus	glycerophosphoglycerol	218	0.1949	0.2072	0.3469	0.626015634367367
Actinomyces odontolyticus	glycerophosphoinositol*	221	0.0163	0.1701	0.9238	0.787622244123983
Actinomyces odontolyticus	glycerophosphorylcholine (GPC)	167	0.0432	0.1561	0.7822	0.762317690961526
Actinomyces odontolyticus	glycine	232	0.148	0.2909	0.6108	0.72081737485941
Actinomyces odontolyticus	glycochenodeoxycholate	205	0.3034	0.1508	0.0442	0.310729836097766
Actinomyces odontolyticus	glycocholate	215	0.2328	0.1175	0.0475	0.319010580053533
Actinomyces odontolyticus	glycocholenate sulfate*	137	0.3671	0.2055	0.074	0.380053743842182
Actinomyces odontolyticus	glycodeoxycholate	214	0.209	0.1541	0.1751	0.512580184060924
Actinomyces odontolyticus	glycodeoxycholate sulfate	60	1.1035	0.4973	0.0265	0.249434530747793
Actinomyces odontolyticus	glycolithocholate	134	-0.1686	0.1947	0.3866	0.643485514122392
Actinomyces odontolyticus	glycolithocholate sulfate*	191	0.1364	0.1681	0.4171	0.655973611472732
Actinomyces odontolyticus	glycosyl-N-palmitoyl-sphingosine	147	0.0783	0.2698	0.7717	0.760232164553962
Actinomyces odontolyticus	glycosyl-N-stearoyl-sphingosine	88	0.1301	0.2606	0.6177	0.722981506788515
Actinomyces odontolyticus	glycoursodeoxycholate	142	0.1456	0.2257	0.5189	0.693767917908069
Actinomyces odontolyticus	glycylisoleucine	228	0.2723	0.2483	0.2729	0.583877267295499
Actinomyces odontolyticus	glycylleucine	232	-0.0584	0.2289	0.7987	0.76484362380085
Actinomyces odontolyticus	glycylvaline	229	0.1571	0.2764	0.5699	0.709892333094767
Actinomyces odontolyticus	guanidinoacetate	141	0.0967	0.1287	0.4523	0.6694042660523
Actinomyces odontolyticus	guanidinosuccinate	111	-0.0491	0.2010	0.8071	0.766182518364254
Actinomyces odontolyticus	guanine	231	-0.0029	0.2125	0.9891	0.798591740471308
Actinomyces odontolyticus	guanosine	226	0.0353	0.1299	0.7856	0.762664399135249
Actinomyces odontolyticus	guanosine-2',3'-cyclic monophosphate	54	0.6355	0.3915	0.1046	0.430936214555633
Actinomyces odontolyticus	harmane	188	-0.2569	0.2397	0.2838	0.591133962758948
Actinomyces odontolyticus	heptanoate (7:0)	184	-0.1027	0.1254	0.4128	0.654294985927096
Actinomyces odontolyticus	hesperetin	103	0.0243	0.1378	0.86	0.77622641721142
Actinomyces odontolyticus	hexadecanedioate (C16)	234	0.8171	0.3573	0.0222	0.229287120812493
Actinomyces odontolyticus	hexanoylglycine (C6)	102	0.1015	0.2911	0.7273	0.750314356464306
Actinomyces odontolyticus	histamine	128	-0.0744	0.1539	0.6287	0.726014452280838
Actinomyces odontolyticus	histidine	232	-0.2445	0.2736	0.3715	0.63670654092152
Actinomyces odontolyticus	histidylalanine	52	-0.3083	0.4128	0.4552	0.670576907898547
Actinomyces odontolyticus	homocitrulline	226	0.0933	0.1864	0.6167	0.722685127310323
Actinomyces odontolyticus	hydantoin-5-propionic acid	168	0.2748	0.3137	0.3809	0.641352046547814
Actinomyces odontolyticus	hydroxyproline	231	0.4173	0.2226	0.0609	0.352092112306892
Actinomyces odontolyticus	hyocholate	213	-0.2968	0.2146	0.1667	0.504984443302385
Actinomyces odontolyticus	hypoxanthine	231	0.2515	0.2255	0.2648	0.578702392068729
Actinomyces odontolyticus	I-urobilinogen	75	-0.0652	0.1518	0.6673	0.735727883592273
Actinomyces odontolyticus	imidazole lactate	222	0.0248	0.2290	0.9139	0.786130658030974
Actinomyces odontolyticus	imidazole propionate	225	0.066	0.1336	0.6215	0.724426483170546
Actinomyces odontolyticus	indole	88	-0.1257	0.2620	0.6314	0.726331694469439
Actinomyces odontolyticus	indole-3-carboxylic acid	191	-0.1886	0.2416	0.4351	0.663056606819638
Actinomyces odontolyticus	indoleacetate	230	0.2506	0.1234	0.0423	0.305130821482783
Actinomyces odontolyticus	indolelactate	198	0.2291	0.1600	0.1521	0.490573704767048
Actinomyces odontolyticus	indolepropionate	228	0.0426	0.1735	0.8059	0.766013943737373
Actinomyces odontolyticus	indolin-2-one	221	0.0316	0.1786	0.8595	0.776212752437583
Actinomyces odontolyticus	inosine	216	-0.0581	0.1333	0.6628	0.734357080990996
Actinomyces odontolyticus	isobutyrylglycine (C4)	153	-0.2788	0.4456	0.5314	0.697718105704137
Actinomyces odontolyticus	isocaproate	106	-0.2288	0.2446	0.3496	0.62737831297805
Actinomyces odontolyticus	isoleucine	230	0.2601	0.4155	0.5312	0.697652706305368
Actinomyces odontolyticus	isoleucylglycine	233	0.0542	0.2640	0.8373	0.771853268751394
Actinomyces odontolyticus	isomaltose	69	0.271	0.3225	0.4007	0.649185990324795
Actinomyces odontolyticus	isovalerate (C5)	220	-0.0349	0.2147	0.8708	0.778022729164419
Actinomyces odontolyticus	isovalerylglycine	213	-0.0237	0.3291	0.9426	0.790389275830957
Actinomyces odontolyticus	kynurenate	212	-0.2072	0.1472	0.1591	0.497653384417247
Actinomyces odontolyticus	L-urobilin	211	0.2444	0.2206	0.2679	0.580587051317677
Actinomyces odontolyticus	lactate	229	0.3556	0.1390	0.0105	0.15700583738933
Actinomyces odontolyticus	lactosyl-N-palmitoyl-sphingosine	148	0.0951	0.1905	0.6177	0.722981506788515
Actinomyces odontolyticus	lanosterol	211	0.0709	0.2636	0.788	0.763012625733022
Actinomyces odontolyticus	laurate (12:0)	226	0.0358	0.0926	0.6986	0.743808496962582
Actinomyces odontolyticus	leucine	230	0.2493	0.4186	0.5514	0.704696352383085
Actinomyces odontolyticus	leucylalanine	231	-0.1643	0.2045	0.4219	0.657854108560639
Actinomyces odontolyticus	leucylglutamine*	209	-0.1236	0.2061	0.5488	0.704007749020059
Actinomyces odontolyticus	leucylglycine	227	0.0702	0.1978	0.7226	0.749452034486997
Actinomyces odontolyticus	levulinate (4-oxovalerate)	234	0.5322	0.2919	0.0683	0.3675634229216
Actinomyces odontolyticus	linoleamide (18:2n6)	229	0.0481	0.1397	0.7304	0.751068744528191
Actinomyces odontolyticus	linoleate (18:2n6)	228	0.1868	0.1611	0.2462	0.567389843288343
Actinomyces odontolyticus	linolenate (18:3n3 or 3n6)	227	-0.0425	0.0961	0.6584	0.733251055690314
Actinomyces odontolyticus	linoleoyl ethanolamide	225	0.2631	0.1442	0.068	0.366756260715149
Actinomyces odontolyticus	lithocholate	229	-0.0881	0.2597	0.7344	0.751762036876925
Actinomyces odontolyticus	luteolinidin	76	0.3418	0.3332	0.305	0.604022341492596
Actinomyces odontolyticus	lysine	231	0.1139	0.3017	0.7058	0.745663356404867
Actinomyces odontolyticus	lysylleucine	146	0.3509	0.2225	0.1148	0.445628133825776
Actinomyces odontolyticus	malate	230	-0.0018	0.2132	0.9933	0.799156068349133
Actinomyces odontolyticus	maleamate	180	-0.5958	0.3573	0.0954	0.41735297356049
Actinomyces odontolyticus	maleate	228	-0.1866	0.3150	0.5536	0.705355527598568
Actinomyces odontolyticus	malonate	232	0.1334	0.2009	0.5066	0.689791229687782
Actinomyces odontolyticus	maltose	223	0.286	0.1411	0.0427	0.306280179790479
Actinomyces odontolyticus	maltotriose	172	0.4548	0.1808	0.0119	0.168040872988786
Actinomyces odontolyticus	mannitol/sorbitol	228	0.371	0.2033	0.068	0.366756260715149
Actinomyces odontolyticus	mannose	222	0.3258	0.2229	0.1438	0.48121149188252
Actinomyces odontolyticus	margarate (17:0)	215	0.3614	0.1815	0.0465	0.316504561283371
Actinomyces odontolyticus	methionine	229	0.0934	0.3553	0.7925	0.764065048382232
Actinomyces odontolyticus	methionine sulfone	103	0.4214	0.3464	0.2238	0.551411379032392
Actinomyces odontolyticus	methionine sulfoxide	232	-0.465	0.4301	0.2796	0.588454671285728
Actinomyces odontolyticus	methyl glucopyranoside (alpha + beta)	62	0.7172	0.4813	0.1361	0.472021631437983
Actinomyces odontolyticus	methyl indole-3-acetate	129	-0.0067	0.3273	0.9838	0.797403352442745
Actinomyces odontolyticus	methylmalonate (MMA)	173	-0.2002	0.1577	0.2043	0.537524796135158
Actinomyces odontolyticus	methylpalmitate (15 or 2)	220	0.1011	0.1750	0.5636	0.708044673783015
Actinomyces odontolyticus	methylphosphate	225	0.0513	0.1546	0.74	0.753113016635947
Actinomyces odontolyticus	methylsuccinate	222	0.011	0.1835	0.952	0.79196965065276
Actinomyces odontolyticus	mevalonate	199	0.264	0.1661	0.1119	0.441529012349683
Actinomyces odontolyticus	mevalonolactone	165	0.4272	0.2369	0.0713	0.374086810903427
Actinomyces odontolyticus	myo-inositol	227	0.3738	0.1900	0.0492	0.322888370207049
Actinomyces odontolyticus	myristate (14:0)	228	0.1973	0.1574	0.21	0.541495610591415
Actinomyces odontolyticus	myristoleate (14:1n5)	227	0.3351	0.1869	0.073	0.378179310513435
Actinomyces odontolyticus	N-acetyl-1-methylhistidine*	144	-0.0168	0.2549	0.9475	0.791102738276618
Actinomyces odontolyticus	N-acetyl-3-methylhistidine*	180	0.1159	0.1815	0.523	0.695048467816034
Actinomyces odontolyticus	N-acetyl-aspartyl-glutamate (NAAG)	57	0.9017	0.5563	0.1051	0.431484508228001
Actinomyces odontolyticus	N-acetyl-beta-alanine	87	0.0044	0.3975	0.9912	0.798877867845986
Actinomyces odontolyticus	N-acetyl-beta-glucosaminylamine	218	-0.2552	0.3557	0.4731	0.677937095030417
Actinomyces odontolyticus	N-acetyl-cadaverine	199	0.0091	0.0873	0.9171	0.786516488399175
Actinomyces odontolyticus	N-acetylalanine	231	0.3577	0.2593	0.1677	0.505754439348201
Actinomyces odontolyticus	N-acetylarginine	231	-0.259	0.2389	0.2782	0.587411133530337
Actinomyces odontolyticus	N-acetylasparagine	231	0.0318	0.2132	0.8812	0.780045435057199
Actinomyces odontolyticus	N-acetylaspartate (NAA)	233	0.1228	0.1885	0.5147	0.692447565515605
Actinomyces odontolyticus	N-acetylcitrulline	199	0.0123	0.2482	0.9606	0.793619936557107
Actinomyces odontolyticus	N-acetylcysteine	206	0.0607	0.2956	0.8373	0.771853268751394
Actinomyces odontolyticus	N-acetylglucosamine/N-acetylgalactosamine	229	0.5765	0.2357	0.0145	0.186887854522074
Actinomyces odontolyticus	N-acetylglucosaminylasparagine	226	0.3033	0.2051	0.1392	0.475460182057908
Actinomyces odontolyticus	N-acetylglutamate	231	0.0073	0.3039	0.9808	0.797183463511811
Actinomyces odontolyticus	N-acetylglutamine	232	0.1486	0.2206	0.5007	0.687724803804768
Actinomyces odontolyticus	N-acetylglycine	232	0.3215	0.2530	0.2038	0.537213405205724
Actinomyces odontolyticus	N-acetylhistamine	114	0.152	0.1263	0.2288	0.554931969929134
Actinomyces odontolyticus	N-acetylhistidine	232	-0.0046	0.2995	0.9877	0.798224478984279
Actinomyces odontolyticus	N-acetylisoleucine	228	0.0977	0.1837	0.5947	0.716878968504664
Actinomyces odontolyticus	N-acetylkynurenine (2)	78	-0.5422	0.6096	0.3737	0.637794401852229
Actinomyces odontolyticus	N-acetylleucine	227	0.1436	0.1790	0.4225	0.658060710518647
Actinomyces odontolyticus	N-acetylmethionine	228	0.0916	0.1870	0.624	0.724794274789037
Actinomyces odontolyticus	N-acetylmethionine sulfoxide	231	0.0385	0.2598	0.8822	0.780268957303257
Actinomyces odontolyticus	N-acetylmuramate	228	0.2875	0.2115	0.1742	0.511767776116309
Actinomyces odontolyticus	N-acetylneuraminate	219	0.3997	0.1702	0.0188	0.212736762748776
Actinomyces odontolyticus	N-acetylphenylalanine	232	0.3943	0.2198	0.0728	0.377796282876365
Actinomyces odontolyticus	N-acetylproline	233	-0.0386	0.1793	0.8294	0.770326150825279
Actinomyces odontolyticus	N-acetylputrescine	227	0.2134	0.1215	0.079	0.389911552726996
Actinomyces odontolyticus	N-acetylserine	231	0.3843	0.2693	0.1536	0.492029476846278
Actinomyces odontolyticus	N-acetylserotonin	177	0.3432	0.2024	0.0899	0.409228451342529
Actinomyces odontolyticus	N-acetylsphingosine	101	0.3448	0.2495	0.1671	0.505142000064007
Actinomyces odontolyticus	N-acetyltaurine	120	0.1553	0.1339	0.246	0.567224413473355
Actinomyces odontolyticus	N-acetylthreonine	209	0.3167	0.2014	0.1158	0.447360309538261
Actinomyces odontolyticus	N-acetyltryptophan	233	-0.4206	0.3510	0.2308	0.556225047861505
Actinomyces odontolyticus	N-acetyltyrosine	232	0.3124	0.2379	0.1891	0.524711958373127
Actinomyces odontolyticus	N-acetylvaline	229	0.255	0.2093	0.2231	0.550769806911668
Actinomyces odontolyticus	N-alpha-acetylornithine	231	0.2193	0.2047	0.2841	0.591291022904264
Actinomyces odontolyticus	N-carbamoylalanine	220	0.3569	0.2209	0.1061	0.43312090401684
Actinomyces odontolyticus	N-carbamoylaspartate	187	-0.2099	0.1234	0.089	0.407668431427781
Actinomyces odontolyticus	N-carbamoylsarcosine	221	-0.0019	0.2050	0.9925	0.799070368244884
Actinomyces odontolyticus	N-carbamylglutamate	213	0.3652	0.2727	0.1805	0.516602284760095
Actinomyces odontolyticus	N-delta-acetylornithine	234	0.2301	0.2026	0.2561	0.57405672615416
Actinomyces odontolyticus	N-formylmethionine	228	0.1542	0.2171	0.4777	0.67976121663577
Actinomyces odontolyticus	N-formylphenylalanine	233	0.0939	0.3095	0.7616	0.75819556076007
Actinomyces odontolyticus	N-linoleoylglycine	52	0.4057	0.4933	0.4108	0.653399079188092
Actinomyces odontolyticus	N-methylalanine	229	0.2132	0.2121	0.315	0.60921638002742
Actinomyces odontolyticus	N-methylglutamate	197	-0.0756	0.2353	0.7481	0.755078362073521
Actinomyces odontolyticus	N-methylhydantoin	70	0.2856	0.2861	0.3181	0.610976370846223
Actinomyces odontolyticus	N-methylphenylalanine	183	0.0939	0.1634	0.5655	0.708630102786819
Actinomyces odontolyticus	N-methylpipecolate	231	-0.3403	0.2451	0.1651	0.503321479035226
Actinomyces odontolyticus	N-methylproline	212	0.0512	0.1041	0.6229	0.724558366602836
Actinomyces odontolyticus	N-methyltaurine	124	0.1968	0.2290	0.3902	0.64487917954329
Actinomyces odontolyticus	N-methyltryptophan	164	-0.2892	0.1932	0.1344	0.470233458613294
Actinomyces odontolyticus	N-palmitoyl-sphinganine (d18:0/16:0)	230	0.2478	0.1987	0.2124	0.543236196085652
Actinomyces odontolyticus	N-palmitoyl-sphingosine (d18:1/16:0)	231	0.1155	0.1996	0.5628	0.70783769014413
Actinomyces odontolyticus	N-palmitoylglycine	121	0.5661	0.2586	0.0286	0.258263440126428
Actinomyces odontolyticus	N-propionylalanine	115	0.3815	0.2968	0.1986	0.532779554628237
Actinomyces odontolyticus	N-propionylmethionine	218	0.1117	0.1496	0.4553	0.670607251358008
Actinomyces odontolyticus	N1,N12-diacetylspermine	111	-0.0911	0.1865	0.6252	0.725100228415416
Actinomyces odontolyticus	N2-acetyllysine	231	0.116	0.2452	0.6363	0.727430626385783
Actinomyces odontolyticus	N2,N5-diacetylornithine	155	0.4057	0.3215	0.207	0.539449565576221
Actinomyces odontolyticus	N2,N6-diacetyllysine	192	0.3886	0.3028	0.1993	0.533326254195738
Actinomyces odontolyticus	N6-acetyllysine	229	0.2225	0.2617	0.3952	0.64654069248747
Actinomyces odontolyticus	N6-carbamoylthreonyladenosine	84	0.811	0.5764	0.1594	0.497921184548395
Actinomyces odontolyticus	N6-carboxyethyllysine	208	0.227	0.1730	0.1896	0.525299188141255
Actinomyces odontolyticus	N6-carboxymethyllysine	198	0.1073	0.1991	0.5899	0.715400325374974
Actinomyces odontolyticus	N6-dimethylallyladenine	213	0.6218	0.3037	0.0406	0.30030616521547
Actinomyces odontolyticus	N6-formyllysine	219	0.064	0.2536	0.8008	0.765221859420496
Actinomyces odontolyticus	N6,N6-dimethyladenosine	173	-0.0773	0.1756	0.6599	0.733620014000933
Actinomyces odontolyticus	N6,N6,N6-trimethyllysine	223	0.1073	0.1651	0.5158	0.692873908231583
Actinomyces odontolyticus	naringenin	104	0.4566	0.1236	0.00022	0.0181193008184717
Actinomyces odontolyticus	nicotianamine	212	0.2763	0.1547	0.0742	0.380344995130545
Actinomyces odontolyticus	nicotinamide	231	-0.1484	0.4123	0.719	0.748526044826336
Actinomyces odontolyticus	nicotinamide riboside	190	-0.0041	0.1486	0.9778	0.796640848135932
Actinomyces odontolyticus	nicotinate	230	0.135	0.2337	0.5636	0.708044673783015
Actinomyces odontolyticus	nicotinate ribonucleoside	232	0.0553	0.1910	0.7723	0.760363662999026
Actinomyces odontolyticus	nonadecanoate (19:0)	232	0.3245	0.1807	0.0725	0.376892075260228
Actinomyces odontolyticus	O-acetylhomoserine	204	0.0488	0.2674	0.8551	0.775359111438039
Actinomyces odontolyticus	O-sulfo-L-tyrosine	169	0.1511	0.1865	0.418	0.65644447003987
Actinomyces odontolyticus	o-Tyrosine	172	0.4502	0.3913	0.2499	0.57002035334179
Actinomyces odontolyticus	octadecanedioate (C18)	211	0.222	0.1934	0.2508	0.57044855694673
Actinomyces odontolyticus	oleate/vaccenate (18:1)	231	0.1824	0.1961	0.3523	0.628834631422051
Actinomyces odontolyticus	oleoyl ethanolamide	221	0.1609	0.1523	0.2908	0.595272366632898
Actinomyces odontolyticus	oleoylcarnitine (C18)	92	-0.2374	0.1871	0.2044	0.537620418765744
Actinomyces odontolyticus	ornithine	226	0.0966	0.1780	0.5875	0.714719583227258
Actinomyces odontolyticus	orotate	231	-0.114	0.2063	0.5806	0.712859775512893
Actinomyces odontolyticus	p-cresol	194	-0.1203	0.2008	0.5491	0.704081486906807
Actinomyces odontolyticus	p-cresol sulfate	231	-0.0081	0.1556	0.9586	0.793248560686528
Actinomyces odontolyticus	p-hydroxybenzaldehyde	151	0.0342	0.2187	0.8757	0.778991958004636
Actinomyces odontolyticus	palmitate (16:0)	230	0.3109	0.2261	0.1691	0.507210445866228
Actinomyces odontolyticus	palmitoleate (16:1n7)	230	0.26	0.2402	0.279	0.587964443828608
Actinomyces odontolyticus	palmitoyl dihydrosphingomyelin (d18:0/16:0)*	152	-0.2117	0.2314	0.3603	0.632134870668631
Actinomyces odontolyticus	palmitoyl ethanolamide	231	0.1139	0.1910	0.5508	0.704559541576655
Actinomyces odontolyticus	palmitoyl sphingomyelin (d18:1/16:0)	215	0.1139	0.1458	0.4344	0.662652919505089
Actinomyces odontolyticus	palmitoylcarnitine (C16)	167	-0.0229	0.1638	0.8887	0.781649763185026
Actinomyces odontolyticus	pantothenate (Vitamin B5)	229	0.2798	0.2212	0.2061	0.538690783985913
Actinomyces odontolyticus	paraxanthine	197	-0.0495	0.1243	0.6906	0.741502842364364
Actinomyces odontolyticus	pentadecanoate (15:0)	176	0.0589	0.2466	0.8113	0.766901810973427
Actinomyces odontolyticus	phenethylamine	226	-0.0622	0.1719	0.7177	0.748287905417335
Actinomyces odontolyticus	phenylacetate	232	0.1391	0.3189	0.6627	0.734307586577324
Actinomyces odontolyticus	phenylacetylglutamate	139	0.0548	0.2334	0.8145	0.767677111408612
Actinomyces odontolyticus	phenylacetylglutamine	106	0.2325	0.1579	0.1408	0.477083873618467
Actinomyces odontolyticus	phenylalanine	229	0.1109	0.4322	0.7975	0.764624508980989
Actinomyces odontolyticus	phenylalanylalanine	228	-0.1959	0.2237	0.3811	0.641449889873776
Actinomyces odontolyticus	phenylalanylglycine	223	-0.2218	0.2102	0.2913	0.59556616381829
Actinomyces odontolyticus	phenyllactate (PLA)	224	0.0941	0.1452	0.5168	0.693184847468636
Actinomyces odontolyticus	phenylpropionylglycine	117	0.4755	0.2875	0.0981	0.421600812241515
Actinomyces odontolyticus	phenylpyruvate	199	0.0336	0.2320	0.8847	0.780866910185513
Actinomyces odontolyticus	pheophorbide A	201	0.0153	0.1280	0.9047	0.78457325825387
Actinomyces odontolyticus	phosphate	216	0.0307	0.1121	0.784	0.762598419714328
Actinomyces odontolyticus	phosphocholine	176	-0.0657	0.1093	0.5479	0.703688848476537
Actinomyces odontolyticus	phytanate	221	0.148	0.1365	0.2785	0.587603861811375
Actinomyces odontolyticus	phytosphingosine	229	0.3421	0.1908	0.073	0.378179310513435
Actinomyces odontolyticus	picolinate	228	-0.0617	0.1784	0.7294	0.750888194187094
Actinomyces odontolyticus	pimelate (heptanedioate)	148	0.1346	0.2559	0.5988	0.717807419844797
Actinomyces odontolyticus	pipecolate	204	-0.0827	0.1198	0.4899	0.684267628070742
Actinomyces odontolyticus	piperidine	209	-0.0541	0.1370	0.6928	0.74216665877344
Actinomyces odontolyticus	piperine	188	0.0303	0.0873	0.7287	0.750716609132753
Actinomyces odontolyticus	pristanate	212	0.264	0.1575	0.0936	0.415008975901672
Actinomyces odontolyticus	proline	231	-0.0746	0.3677	0.8392	0.772003478977447
Actinomyces odontolyticus	prolylglycine	163	-0.1316	0.2755	0.6328	0.726513715362041
Actinomyces odontolyticus	propionylglycine (C3)	210	-0.000791	0.1864	0.9966	0.799691893919912
Actinomyces odontolyticus	pseudouridine	231	0.1463	0.2434	0.5477	0.703684912461319
Actinomyces odontolyticus	pterin	219	-0.2222	0.3266	0.4964	0.686176242490062
Actinomyces odontolyticus	putrescine	156	0.1151	0.1711	0.5011	0.687958907601951
Actinomyces odontolyticus	pyridoxal	228	-0.6595	0.3325	0.0473	0.318519341439241
Actinomyces odontolyticus	pyridoxamine	233	-0.3164	0.3692	0.3914	0.645301184332917
Actinomyces odontolyticus	pyridoxate	223	0.305	0.3082	0.3224	0.613620730444162
Actinomyces odontolyticus	pyridoxine (Vitamin B6)	228	-0.1749	0.2222	0.4312	0.661694601412068
Actinomyces odontolyticus	pyroglutamine*	233	0.321	0.2702	0.2348	0.559263915437093
Actinomyces odontolyticus	pyrraline	232	0.1941	0.1378	0.1589	0.497480038120641
Actinomyces odontolyticus	pyruvate	138	0.3873	0.3570	0.278	0.587322552981683
Actinomyces odontolyticus	quinate	226	-0.0527	0.1711	0.758	0.757654187618923
Actinomyces odontolyticus	quinolinate	63	-0.0445	0.5965	0.9405	0.790206383080073
Actinomyces odontolyticus	retinol (Vitamin A)	115	-0.0126	0.1736	0.9421	0.790389275830957
Actinomyces odontolyticus	ribitol	220	0.121	0.1994	0.5439	0.70244560940383
Actinomyces odontolyticus	riboflavin (Vitamin B2)	234	0.1185	0.3562	0.7394	0.75299731614643
Actinomyces odontolyticus	ribonate (ribonolactone)	231	-0.0702	0.2149	0.7441	0.754061100222298
Actinomyces odontolyticus	ribose	182	0.4856	0.2272	0.0325	0.273292396816032
Actinomyces odontolyticus	ribulose/xylulose	206	0.3365	0.2076	0.1051	0.431484508228001
Actinomyces odontolyticus	S-1-pyrroline-5-carboxylate	184	0.5313	0.4415	0.2288	0.554931969929134
Actinomyces odontolyticus	S-methylcysteine	122	0.4801	0.3142	0.1265	0.460887819556091
Actinomyces odontolyticus	S-methylmethionine	127	0.0257	0.2127	0.9038	0.784429812217217
Actinomyces odontolyticus	saccharin	155	-0.0154	0.1052	0.8839	0.780650303459904
Actinomyces odontolyticus	saccharopine	194	-0.1155	0.1612	0.4736	0.678091882734518
Actinomyces odontolyticus	salicylate	183	0.0561	0.1844	0.7609	0.758156762490613
Actinomyces odontolyticus	sarcosine	76	0.1639	0.3991	0.6813	0.739121174452137
Actinomyces odontolyticus	sebacate (decanedioate)	228	0.125	0.2542	0.6228	0.724558366602836
Actinomyces odontolyticus	secoisolariciresinol	62	-0.1253	0.2230	0.5743	0.711443067623258
Actinomyces odontolyticus	sedoheptulose	227	0.0298	0.2084	0.8864	0.781046549625896
Actinomyces odontolyticus	serine	230	-0.0306	0.3947	0.9383	0.789831168055398
Actinomyces odontolyticus	serotonin	211	0.1031	0.1878	0.5832	0.713665808637633
Actinomyces odontolyticus	sitostanol	205	0.0191	0.1919	0.9207	0.787116019496452
Actinomyces odontolyticus	skatol	118	-0.1041	0.1943	0.5921	0.716189199262848
Actinomyces odontolyticus	solanidine	197	0.0228	0.0954	0.8112	0.766901810973427
Actinomyces odontolyticus	spermidine	212	-0.0664	0.1358	0.6251	0.725100228415416
Actinomyces odontolyticus	sphinganine	224	0.0709	0.1553	0.6482	0.730880819074527
Actinomyces odontolyticus	sphingosine	227	0.2036	0.1310	0.1202	0.453109845820281
Actinomyces odontolyticus	stachydrine	219	0.0389	0.1085	0.7199	0.748716284275124
Actinomyces odontolyticus	stearate (18:0)	228	0.245	0.1786	0.1701	0.508518848524214
Actinomyces odontolyticus	stearidonate (18:4n3)	51	0.2155	0.2213	0.3301	0.617952873325943
Actinomyces odontolyticus	stearoyl ethanolamide	233	0.0406	0.1716	0.8127	0.767171400178555
Actinomyces odontolyticus	stearoylcarnitine (C18)	110	-0.7193	0.2972	0.0155	0.193183559473961
Actinomyces odontolyticus	stigmasterol	71	-0.1276	0.4815	0.791	0.763704666937491
Actinomyces odontolyticus	suberate (octanedioate)	232	-0.0125	0.3387	0.9707	0.795467682627535
Actinomyces odontolyticus	succinate	227	0.2481	0.2244	0.2689	0.580803224979307
Actinomyces odontolyticus	succinimide	228	-0.0979	0.2885	0.7343	0.751762036876925
Actinomyces odontolyticus	succinylcarnitine (C4)	178	0.118	0.1942	0.5436	0.70229247236515
Actinomyces odontolyticus	sucralose	95	-0.0069	0.1152	0.9521	0.79196965065276
Actinomyces odontolyticus	sucrose	88	-0.0495	0.0822	0.547	0.703330249502704
Actinomyces odontolyticus	sulfate*	232	0.0315	0.1579	0.8419	0.77267398050054
Actinomyces odontolyticus	syringic acid	135	0.0227	0.1688	0.8928	0.782308142812657
Actinomyces odontolyticus	tartarate	119	-0.3557	0.3060	0.2451	0.56648488670573
Actinomyces odontolyticus	taurine	230	0.1244	0.1029	0.2266	0.55362862492921
Actinomyces odontolyticus	taurochenodeoxycholate	137	0.2616	0.1832	0.1533	0.491560007883844
Actinomyces odontolyticus	taurocholate	121	0.4708	0.2009	0.0191	0.214200821009728
Actinomyces odontolyticus	taurocholenate sulfate	68	0.0578	0.3489	0.8683	0.777583837720246
Actinomyces odontolyticus	taurodeoxycholate	137	0.0121	0.1815	0.947	0.790976726065731
Actinomyces odontolyticus	taurolithocholate 3-sulfate	84	0.5133	0.3246	0.1138	0.443935147173147
Actinomyces odontolyticus	tetradecanedioate (C14)	170	0.4035	0.4942	0.4142	0.654782460622076
Actinomyces odontolyticus	theanine	152	0.2957	0.2271	0.193	0.527871204589557
Actinomyces odontolyticus	theobromine	133	-0.0878	0.2337	0.707	0.745811600412488
Actinomyces odontolyticus	theophylline	211	-0.0523	0.2290	0.8194	0.768506263382587
Actinomyces odontolyticus	thiamin (Vitamin B1)	229	-0.5115	0.2094	0.0146	0.187578193208061
Actinomyces odontolyticus	thioproline	229	0.1175	0.1930	0.5426	0.702066997389737
Actinomyces odontolyticus	threonate	225	0.096	0.1827	0.5992	0.7179348974276
Actinomyces odontolyticus	threonine	230	-0.1516	0.3405	0.6561	0.732630518061799
Actinomyces odontolyticus	threonylphenylalanine	223	0.0748	0.2235	0.7377	0.752602547145247
Actinomyces odontolyticus	thymidine	231	0.0372	0.2067	0.8572	0.775832532033219
Actinomyces odontolyticus	thymine	230	0.0864	0.2261	0.7023	0.744667060268956
Actinomyces odontolyticus	trans-urocanate	228	0.0794	0.2676	0.7665	0.759401526507055
Actinomyces odontolyticus	tribuloside	55	-0.0221	0.2447	0.9281	0.788302037018224
Actinomyces odontolyticus	tricarballylate	218	-0.1281	0.1771	0.4696	0.676440956902345
Actinomyces odontolyticus	trigonelline (N'-methylnicotinate)	221	0.0424	0.1024	0.6785	0.738479703044843
Actinomyces odontolyticus	trimethylamine N-oxide	229	0.3848	0.2231	0.0846	0.400548348779611
Actinomyces odontolyticus	tryptamine	198	0.0558	0.1015	0.5821	0.713306271524313
Actinomyces odontolyticus	tryptophan	229	0.1839	0.3131	0.557	0.705882854110681
Actinomyces odontolyticus	tryptophylglycine	199	-0.149	0.1852	0.4212	0.657579340654121
Actinomyces odontolyticus	tyramine	227	0.0474	0.1038	0.6478	0.73072246584796
Actinomyces odontolyticus	tyrosine	229	0.1904	0.3991	0.6333	0.726647745181342
Actinomyces odontolyticus	tyrosol	213	-0.1289	0.2953	0.6626	0.734307586577324
Actinomyces odontolyticus	undecanedioate	228	0.0076	0.3390	0.9822	0.79723997063205
Actinomyces odontolyticus	uracil	232	0.4597	0.2726	0.0917	0.411912200846751
Actinomyces odontolyticus	urate	230	0.0349	0.1481	0.8138	0.76752348510303
Actinomyces odontolyticus	uridine	231	0.16	0.1679	0.3405	0.622703430168387
Actinomyces odontolyticus	ursodeoxycholate	160	-0.1597	0.1642	0.3308	0.618254185692307
Actinomyces odontolyticus	ursodeoxycholate sulfate (1)	83	0.0581	0.1122	0.6049	0.719143899457501
Actinomyces odontolyticus	valerate (5:0)	220	-0.0549	0.2093	0.7931	0.764120150377141
Actinomyces odontolyticus	valerylphenylalanine	218	0.027	0.1780	0.8794	0.779794353717047
Actinomyces odontolyticus	valine	231	0.2368	0.3501	0.4988	0.687045062056572
Actinomyces odontolyticus	valylglutamine	230	-0.1532	0.1986	0.4404	0.665078573510871
Actinomyces odontolyticus	valylglycine	233	0.0543	0.2803	0.8464	0.773837837663164
Actinomyces odontolyticus	valylleucine	230	0.0042	0.2112	0.9843	0.797467699376433
Actinomyces odontolyticus	vanillate	170	0.4892	0.2561	0.0561	0.340687389686574
Actinomyces odontolyticus	xanthine	231	0.4816	0.2842	0.0901	0.409436704306125
Actinomyces odontolyticus	xanthosine	184	-0.1909	0.1548	0.2174	0.547315174549733
Actinomyces odontolyticus	xanthurenate	133	0.1517	0.2059	0.4613	0.672957743211676
Actinomyces odontolyticus	xylose	200	0.2509	0.1480	0.0901	0.409436704306125
Actinomyces viscosus	17-methylstearate	50	0.3269	0.3510	0.3517	0.628657469852246
Actinomyces viscosus	2-aminoadipate	50	0.3321	0.5173	0.5209	0.694413217833628
Actinomyces viscosus	2-aminophenol	50	0.9445	0.5533	0.0878	0.405369645656977
Actinomyces viscosus	2-hydroxybutyrate/2-hydroxyisobutyrate	50	0.2794	0.2599	0.2824	0.590242600987227
Actinomyces viscosus	2-hydroxyglutarate	50	-0.0209	0.2954	0.9435	0.790533826942936
Actinomyces viscosus	3-hydroxypyridine	50	-0.4032	0.4119	0.3276	0.616315474307178
Actinomyces viscosus	3-methylglutarate/2-methylglutarate	50	0.354	0.4824	0.4631	0.673869412411497
Actinomyces viscosus	5-(2-Hydroxyethyl)-4-methylthiazole	50	-0.376	0.3360	0.2632	0.577814724475266
Actinomyces viscosus	5-aminovalerate	50	0.5292	0.3742	0.1573	0.495745250563601
Actinomyces viscosus	5-dodecenoate (12:1n7)	50	-0.2511	0.4280	0.5574	0.705925998218638
Actinomyces viscosus	6-hydroxynicotinate	50	0.0559	0.3362	0.868	0.7775546358939
Actinomyces viscosus	alpha-ketoglutarate	50	0.3134	0.3794	0.4087	0.652550293245064
Actinomyces viscosus	azelate (nonanedioate; C9)	50	0.1128	0.3078	0.7139	0.747303255705929
Actinomyces viscosus	caprate (10:0)	50	-0.1844	0.1971	0.3497	0.627436569733928
Actinomyces viscosus	cholesterol	50	0.3346	0.2782	0.2291	0.555007560959678
Actinomyces viscosus	citrate	50	0.2018	0.3604	0.5754	0.711629093825113
Actinomyces viscosus	creatine	50	-0.5702	0.3208	0.0756	0.383019922966642
Actinomyces viscosus	diglycerol	50	-0.2386	0.3008	0.4278	0.660238736195127
Actinomyces viscosus	formiminoglutamate	50	0.2635	0.2350	0.2622	0.577338379631696
Actinomyces viscosus	fucose	50	0.3238	0.8361	0.6985	0.743808496962582
Actinomyces viscosus	gamma-glutamylleucine	50	-0.0521	0.4158	0.9003	0.783735082557137
Actinomyces viscosus	glycerate	50	-0.2796	0.4248	0.5104	0.691106170583548
Actinomyces viscosus	hexadecanedioate (C16)	50	0.4308	0.6264	0.4916	0.684947308673631
Actinomyces viscosus	hydroxyproline	50	-0.5279	0.3709	0.1546	0.492819842314698
Actinomyces viscosus	isoleucine	50	0.3499	0.8368	0.6758	0.73794443988651
Actinomyces viscosus	laurate (12:0)	50	-0.0989	0.1721	0.5654	0.708630102786819
Actinomyces viscosus	myristate (14:0)	50	-0.0385	0.3083	0.9007	0.783848256231894
Actinomyces viscosus	N-acetylarginine	50	-0.4181	0.4125	0.3108	0.607160550170687
Actinomyces viscosus	N-acetylglucosaminylasparagine	50	-0.0682	0.3853	0.8595	0.776212752437583
Actinomyces viscosus	N-acetylglutamate	50	0.2276	0.5564	0.6825	0.739420209682614
Actinomyces viscosus	N-acetylglycine	50	-0.1831	0.4106	0.6556	0.732538848316118
Actinomyces viscosus	N-acetylisoleucine	50	-0.0324	0.3066	0.9158	0.786417945435371
Actinomyces viscosus	N-acetylleucine	50	0.0247	0.3116	0.9367	0.789624039092189
Actinomyces viscosus	N-acetylmethionine sulfoxide	50	-0.5811	0.4618	0.2082	0.540469450082018
Actinomyces viscosus	N-acetylphenylalanine	50	0.2452	0.3512	0.4849	0.682593933698268
Actinomyces viscosus	N-acetylserine	50	-0.3004	0.4338	0.4886	0.683669084373355
Actinomyces viscosus	N-formylphenylalanine	50	-0.4622	0.6438	0.4727	0.677649217898009
Actinomyces viscosus	N-palmitoyl-sphinganine (d18:0/16:0)	50	0.4142	0.3936	0.2927	0.596603482296593
Actinomyces viscosus	N2-acetyllysine	50	0.1656	0.4515	0.7138	0.747299620052388
Actinomyces viscosus	nicotinate	50	0.0119	0.4242	0.9777	0.796640848135932
Actinomyces viscosus	nonadecanoate (19:0)	50	0.3798	0.3608	0.2925	0.596457551750733
Actinomyces viscosus	phenyllactate (PLA)	50	0.4339	0.2505	0.0833	0.398106194956149
Actinomyces viscosus	pseudouridine	50	-0.4343	0.4643	0.3495	0.627368517531993
Actinomyces viscosus	pyridoxal	50	0.8542	0.5290	0.1064	0.433602505272289
Actinomyces viscosus	pyridoxamine	50	1.3263	0.8196	0.1056	0.432219324837137
Actinomyces viscosus	sebacate (decanedioate)	50	0.0436	0.4327	0.9198	0.787095487081699
Actinomyces viscosus	sedoheptulose	50	0.4424	0.4786	0.3553	0.630133682435644
Actinomyces viscosus	suberate (octanedioate)	50	0.6996	0.5542	0.2068	0.539321703501725
Actinomyces viscosus	succinimide	50	0.5763	0.6051	0.3409	0.62277294394391
Actinomyces viscosus	undecanedioate	50	0.7187	0.5544	0.1948	0.529458643127947
Actinomyces viscosus	urate	50	0.295	0.2913	0.3112	0.607367243601746
Adlercreutzia equolifaciens	(15:2)-anacardic acid	56	-0.136	0.1568	0.3856	0.64313461829801
Adlercreutzia equolifaciens	(R)-salsolinol	350	0.218	0.1343	0.1046	0.430936214555633
Adlercreutzia equolifaciens	1-(1-enyl-oleoyl)-GPE (P-18:1)*	167	-0.5587	0.3234	0.084	0.399642451047229
Adlercreutzia equolifaciens	1-(1-enyl-palmitoyl)-GPE (P-16:0)*	276	-0.3086	0.1647	0.061	0.352209969692469
Adlercreutzia equolifaciens	1-(1-enyl-stearoyl)-GPE (P-18:0)*	302	-0.3116	0.1725	0.0708	0.373085868531201
Adlercreutzia equolifaciens	1-(3-aminopropyl)-2-pyrrolidone	223	-0.0643	0.2868	0.8227	0.769116643916586
Adlercreutzia equolifaciens	1-linolenoylglycerol (18:3)	213	-0.0409	0.0824	0.6195	0.723702421777713
Adlercreutzia equolifaciens	1-linoleoyl-2-linolenoyl-digalactosylglycerol (18;2/18:3)*	102	-0.0583	0.2714	0.83	0.77036017168077
Adlercreutzia equolifaciens	1-linoleoyl-2-linolenoyl-galactosylglycerol (18:2/18:3)*	67	0.1214	0.3200	0.7044	0.745455873067745
Adlercreutzia equolifaciens	1-linoleoyl-2-linolenoyl-GPC (18:2/18:3)*	93	0.0652	0.1613	0.686	0.740560801897873
Adlercreutzia equolifaciens	1-linoleoyl-GPC (18:2)	270	-0.0352	0.1300	0.7868	0.762796769766517
Adlercreutzia equolifaciens	1-linoleoyl-GPE (18:2)*	156	0.0115	0.1719	0.9468	0.790976726065731
Adlercreutzia equolifaciens	1-linoleoyl-GPI* (18:2)*	50	-0.3097	0.2126	0.1453	0.48285689415611
Adlercreutzia equolifaciens	1-linoleoylglycerol (18:2)	326	-0.0562	0.0813	0.4893	0.684050993556583
Adlercreutzia equolifaciens	1-margaroylglycerol (17:0)	267	-0.0412	0.2118	0.8458	0.773715674571678
Adlercreutzia equolifaciens	1-methyl-beta-carboline-3-carboxylic acid	317	-0.0827	0.0652	0.2045	0.537715981855463
Adlercreutzia equolifaciens	1-methyladenine	371	0.134	0.2001	0.5032	0.688593117867969
Adlercreutzia equolifaciens	1-methyladenosine	132	0.3364	0.2738	0.2192	0.548530094057478
Adlercreutzia equolifaciens	1-methylguanidine	367	0.2409	0.2288	0.2923	0.596259119531583
Adlercreutzia equolifaciens	1-methylhistamine	88	-0.1644	0.2519	0.514	0.692191667804722
Adlercreutzia equolifaciens	1-methylhistidine	153	0.0613	0.1458	0.674	0.737452452939518
Adlercreutzia equolifaciens	1-methylimidazoleacetate	307	0.3946	0.2105	0.0608	0.351908161047104
Adlercreutzia equolifaciens	1-methylnicotinamide	165	-0.0405	0.1439	0.7786	0.761554420467784
Adlercreutzia equolifaciens	1-methylurate	232	0.0169	0.0866	0.8457	0.773700380297574
Adlercreutzia equolifaciens	1-methylxanthine	204	0.1606	0.1044	0.1239	0.457897675187321
Adlercreutzia equolifaciens	1-myristoylglycerol (14:0)	142	-0.1442	0.1689	0.3932	0.646044622861156
Adlercreutzia equolifaciens	1-oleoyl-2-linoleoyl-glycerol (18:1/18:2)	215	-0.1438	0.1093	0.1885	0.524095873590004
Adlercreutzia equolifaciens	1-oleoyl-2-linoleoyl-GPC (18:1/18:2)*	296	0.0017	0.1186	0.9885	0.798412612124541
Adlercreutzia equolifaciens	1-oleoyl-3-linoleoyl-glycerol (18:1/18:2)	330	0.0127	0.0848	0.8812	0.780045435057199
Adlercreutzia equolifaciens	1-oleoyl-GPC (18:1)	260	0.1032	0.1129	0.3605	0.632246964264708
Adlercreutzia equolifaciens	1-oleoyl-GPE (18:1)	250	0.1424	0.1779	0.4233	0.658511851803358
Adlercreutzia equolifaciens	1-oleoyl-GPG (18:1)*	151	0.0693	0.3144	0.8256	0.769829113047782
Adlercreutzia equolifaciens	1-oleoylglycerol (18:1)	187	0.092	0.1334	0.4905	0.684502850915162
Adlercreutzia equolifaciens	1-palmitoyl-2-arachidonoyl-GPC (16:0/20:4)	185	-0.3058	0.2535	0.2278	0.554388106544815
Adlercreutzia equolifaciens	1-palmitoyl-2-linolenoyl-digalactosylglycerol (16:0/18:3)	110	0.1512	0.2288	0.5087	0.690373983713934
Adlercreutzia equolifaciens	1-palmitoyl-2-linoleoyl-digalactosylglycerol (16:0/18:2)*	264	-0.3151	0.1615	0.0511	0.327967026100601
Adlercreutzia equolifaciens	1-palmitoyl-2-linoleoyl-galactosylglycerol (16:0/18:2)*	129	-0.0794	0.2470	0.7477	0.754961707223485
Adlercreutzia equolifaciens	1-palmitoyl-2-linoleoyl-glycerol (16:0/18:2)*	160	-0.1422	0.1533	0.3534	0.629455659672753
Adlercreutzia equolifaciens	1-palmitoyl-2-linoleoyl-GPC (16:0/18:2)	359	-0.0977	0.1283	0.4463	0.667306611631187
Adlercreutzia equolifaciens	1-palmitoyl-2-linoleoyl-GPE (16:0/18:2)	77	-0.0869	0.2882	0.7632	0.758654196450347
Adlercreutzia equolifaciens	1-palmitoyl-2-linoleoyl-GPI (16:0/18:2)	86	-0.225	0.0893	0.0117	0.166890892677486
Adlercreutzia equolifaciens	1-palmitoyl-2-oleoyl-GPC (16:0/18:1)	348	-0.2119	0.1491	0.1553	0.49349340888857
Adlercreutzia equolifaciens	1-palmitoyl-2-oleoyl-GPE (16:0/18:1)	89	0.1178	0.2737	0.667	0.735676506567434
Adlercreutzia equolifaciens	1-palmitoyl-3-linoleoyl-glycerol (16:0/18:2)*	323	-0.0437	0.0971	0.6526	0.732304655729152
Adlercreutzia equolifaciens	1-palmitoyl-GPC (16:0)	356	-0.0034	0.1162	0.9768	0.796503674781171
Adlercreutzia equolifaciens	1-palmitoyl-GPE (16:0)	332	-0.0404	0.1408	0.7741	0.760749159327578
Adlercreutzia equolifaciens	1-palmitoyl-GPG (16:0)*	313	-0.0538	0.1848	0.7708	0.760040453874115
Adlercreutzia equolifaciens	1-palmitoyl-GPI* (16:0)*	205	-0.2408	0.1225	0.0494	0.323332977880495
Adlercreutzia equolifaciens	1-palmitoylglycerol (16:0)	322	0.197	0.1443	0.172	0.509965107260282
Adlercreutzia equolifaciens	1-pentadecanoylglycerol (15:0)	201	0.3536	0.2099	0.0921	0.412591820652041
Adlercreutzia equolifaciens	1-stearoyl-GPC (18:0)	325	-0.1359	0.1278	0.2877	0.593298049611041
Adlercreutzia equolifaciens	1-stearoyl-GPE (18:0)	304	-0.4228	0.1683	0.012	0.168607253945191
Adlercreutzia equolifaciens	1-stearoyl-GPG (18:0)	163	0.0197	0.1924	0.9184	0.786772963243597
Adlercreutzia equolifaciens	1-stearoyl-GPI (18:0)	222	-0.2262	0.1257	0.0719	0.375474801507659
Adlercreutzia equolifaciens	1-stearoyl-GPS (18:0)*	284	-0.2124	0.1330	0.1103	0.439678899883944
Adlercreutzia equolifaciens	1,11-undecanedicarboxylate	367	0.2338	0.2433	0.3366	0.620788766854085
Adlercreutzia equolifaciens	1,2-dilinolenoyl-digalactosylglycerol (18:3/18:3)	102	0.276	0.2162	0.2017	0.535721133270357
Adlercreutzia equolifaciens	1,2-dilinolenoyl-galactosylglycerol (18:3/18:3)*	156	0.2438	0.1610	0.13	0.464995864940287
Adlercreutzia equolifaciens	1,2-dilinoleoyl-digalactosylglycerol (18:2/18:2)*	251	-0.1467	0.1538	0.34	0.622620532553425
Adlercreutzia equolifaciens	1,2-dilinoleoyl-galactosylglycerol (18:2/18:2)*	218	-0.1054	0.1813	0.561	0.707015530878671
Adlercreutzia equolifaciens	1,2-dilinoleoyl-GPC (18:2/18:2)	274	-0.0346	0.0987	0.726	0.750064337611254
Adlercreutzia equolifaciens	1,2-dipalmitoyl-GPC (16:0/16:0)	191	-0.3924	0.1769	0.0266	0.249818952504356
Adlercreutzia equolifaciens	1,2-dipalmitoyl-GPG (16:0/16:0)	134	-0.1225	0.3417	0.7199	0.748716284275124
Adlercreutzia equolifaciens	1,3-dimethylurate	339	-0.0513	0.1371	0.7084	0.746136225804048
Adlercreutzia equolifaciens	1,3-propanediol	321	0.0867	0.1237	0.4832	0.681916069171812
Adlercreutzia equolifaciens	1,3,7-trimethylurate	344	-0.238	0.0859	0.0056	0.112976013631549
Adlercreutzia equolifaciens	1,7-dimethylurate	239	0.2089	0.0972	0.0315	0.269816688465768
Adlercreutzia equolifaciens	10-heptadecenoate (17:1n7)	368	-0.1161	0.1749	0.507	0.689951611887954
Adlercreutzia equolifaciens	10-hydroxystearate	359	0.127	0.1138	0.2646	0.578550381181897
Adlercreutzia equolifaciens	10-nonadecenoate (19:1n9)	207	0.1695	0.1901	0.3724	0.637038558883856
Adlercreutzia equolifaciens	11-ketoetiocholanolone sulfate	98	0.3915	0.2770	0.1575	0.495849677431284
Adlercreutzia equolifaciens	12-dehydrocholate	226	-0.0311	0.1304	0.8113	0.766901810973427
Adlercreutzia equolifaciens	12-hydroxystearate	286	0.0568	0.1349	0.6737	0.737402117741725
Adlercreutzia equolifaciens	12,13-DiHOME	323	0.1389	0.1355	0.3053	0.604191437475211
Adlercreutzia equolifaciens	13-HODE + 9-HODE	354	-0.0217	0.1117	0.8456	0.773677463425538
Adlercreutzia equolifaciens	13-HOTrE	210	0.0023	0.1127	0.9836	0.797359507986337
Adlercreutzia equolifaciens	13-methylmyristate	349	-0.2713	0.1726	0.1159	0.447467522065764
Adlercreutzia equolifaciens	16a-hydroxy DHEA 3-sulfate	56	0.0372	0.4500	0.934	0.789214937576899
Adlercreutzia equolifaciens	17-methylstearate	351	-0.0244	0.1492	0.8698	0.777874386785633
Adlercreutzia equolifaciens	1H-quinolin-2-one	185	0.0166	0.1037	0.8728	0.778417220377788
Adlercreutzia equolifaciens	2-(4-hydroxyphenyl)propionate	104	0.1462	0.2776	0.5985	0.71775342092626
Adlercreutzia equolifaciens	2-acetamidobutanoate	278	0.1675	0.2012	0.4051	0.650964161169121
Adlercreutzia equolifaciens	2-aminoadipate	363	0.118	0.2531	0.6411	0.728828376013809
Adlercreutzia equolifaciens	2-aminobutyrate	356	0.0238	0.1255	0.8496	0.774461775839524
Adlercreutzia equolifaciens	2-aminoheptanoate	304	0.3444	0.1494	0.0212	0.224320621273869
Adlercreutzia equolifaciens	2-aminophenol	369	0.1736	0.2381	0.466	0.675083803785034
Adlercreutzia equolifaciens	2-deoxyribose	362	0.1625	0.1806	0.3684	0.635367046739713
Adlercreutzia equolifaciens	2-hydroxy-3-methylvalerate	344	-0.0279	0.0991	0.7782	0.761517548033638
Adlercreutzia equolifaciens	2-hydroxybutyrate/2-hydroxyisobutyrate	366	0.0865	0.1412	0.5403	0.701423564432652
Adlercreutzia equolifaciens	2-hydroxydecanoate	338	0.4486	0.2022	0.0265	0.249434530747793
Adlercreutzia equolifaciens	2-hydroxyglutarate	370	-0.1704	0.1393	0.2211	0.549673905639763
Adlercreutzia equolifaciens	2-hydroxymyristate	272	-0.1273	0.2018	0.5281	0.69666394177353
Adlercreutzia equolifaciens	2-hydroxypalmitate	359	0.2052	0.1510	0.1744	0.512047686730005
Adlercreutzia equolifaciens	2-hydroxystearate	301	-0.083	0.1594	0.6026	0.718662690230711
Adlercreutzia equolifaciens	2-isopropylmalate	359	-0.2193	0.1351	0.1045	0.430696126105193
Adlercreutzia equolifaciens	2-keto-3-deoxy-gluconate	341	-0.2754	0.1199	0.0216	0.226387194669911
Adlercreutzia equolifaciens	2-linoleoylglycerol (18:2)	275	-0.0999	0.1039	0.3365	0.620691019037821
Adlercreutzia equolifaciens	2-methylcitrate/homocitrate	364	-0.1913	0.1783	0.2832	0.590718593790168
Adlercreutzia equolifaciens	2-methylmalonyl carnitine	290	-0.1758	0.1631	0.2809	0.589095453077847
Adlercreutzia equolifaciens	2-methylserine	122	-0.3065	0.2015	0.1282	0.462906173019986
Adlercreutzia equolifaciens	2-oleoylglycerol (18:1)	242	0.023	0.1343	0.8641	0.776915589209663
Adlercreutzia equolifaciens	2-oxindole-3-acetate	322	0.0277	0.1123	0.8053	0.765866770087183
Adlercreutzia equolifaciens	2-oxo-1-pyrrolidinepropionate	362	0.288	0.2354	0.2212	0.549701862816838
Adlercreutzia equolifaciens	2-piperidinone	364	0.0066	0.1611	0.9672	0.794856887857154
Adlercreutzia equolifaciens	2-pyrrolidinone	193	-0.0462	0.2346	0.8438	0.773187995347558
Adlercreutzia equolifaciens	2,3-dihydroxyisovalerate	337	-0.1784	0.1003	0.0754	0.382569951286431
Adlercreutzia equolifaciens	2,3-dimethylsuccinate	363	0.2838	0.1920	0.1394	0.475531394990739
Adlercreutzia equolifaciens	2,4-dihydroxyhydrocinnamate	134	0.1753	0.2309	0.4477	0.667734152784368
Adlercreutzia equolifaciens	2,4,6-trihydroxybenzoate	304	-0.3346	0.1829	0.0673	0.365612816383356
Adlercreutzia equolifaciens	2,8-quinolinediol	110	-0.0918	0.1644	0.5765	0.711880735383412
Adlercreutzia equolifaciens	2'-deoxyadenosine	345	-0.1986	0.1233	0.1073	0.434904613669726
Adlercreutzia equolifaciens	2'-deoxycytidine	360	0.0511	0.1373	0.7097	0.746485202084218
Adlercreutzia equolifaciens	2'-deoxyguanosine	355	0.1362	0.1130	0.2282	0.554533562240362
Adlercreutzia equolifaciens	2'-deoxyinosine	352	0.0559	0.1381	0.6857	0.740460650811907
Adlercreutzia equolifaciens	2'-deoxyuridine	363	0.1356	0.1594	0.3948	0.646475332691516
Adlercreutzia equolifaciens	3-(2-hydroxyphenyl)propionate	217	0.5046	0.2113	0.0169	0.20183235480296
Adlercreutzia equolifaciens	3-(3-hydroxyphenyl)propionate	360	0.124	0.0748	0.0975	0.42042252030961
Adlercreutzia equolifaciens	3-(4-hydroxyphenyl)lactate (HPLA)	361	-0.18	0.1140	0.1144	0.444818862766617
Adlercreutzia equolifaciens	3-(4-hydroxyphenyl)propionate	346	-0.0202	0.0996	0.8393	0.772011382159859
Adlercreutzia equolifaciens	3-aminoisobutyrate	176	0.0204	0.1641	0.901	0.78394043388756
Adlercreutzia equolifaciens	3-carboxy-4-methyl-5-propyl-2-furanpropanoate (CMPF)	147	-0.1973	0.3432	0.5653	0.708608873371083
Adlercreutzia equolifaciens	3-carboxyadipate	356	0.1593	0.1427	0.2643	0.578438982472154
Adlercreutzia equolifaciens	3-hydroxy-3-methylglutarate	368	0.0646	0.1443	0.6542	0.732419215333032
Adlercreutzia equolifaciens	3-hydroxybenzoate	159	0.5593	0.2720	0.0397	0.297486134689053
Adlercreutzia equolifaciens	3-hydroxybutyrate (BHBA)	329	-0.148	0.1439	0.3037	0.603480390258555
Adlercreutzia equolifaciens	3-hydroxyhexanoate	88	-0.0074	0.3331	0.9822	0.79723997063205
Adlercreutzia equolifaciens	3-hydroxylaurate	266	-0.1123	0.2190	0.6083	0.720016431922687
Adlercreutzia equolifaciens	3-hydroxymyristate	341	0.0452	0.2390	0.8501	0.774507109872224
Adlercreutzia equolifaciens	3-hydroxyphenylacetate	288	0.0899	0.1641	0.5836	0.713807409088551
Adlercreutzia equolifaciens	3-hydroxypropanoate	107	-0.3278	0.3448	0.3418	0.623399643256474
Adlercreutzia equolifaciens	3-hydroxypyridine	370	0.371	0.1865	0.0467	0.317099201603675
Adlercreutzia equolifaciens	3-hydroxyquinine	68	-0.2401	0.1789	0.1797	0.515822544946916
Adlercreutzia equolifaciens	3-hydroxysebacate	191	0.6693	0.2790	0.0164	0.19843743026183
Adlercreutzia equolifaciens	3-hydroxystearate	301	0.0642	0.0964	0.5058	0.689469928750452
Adlercreutzia equolifaciens	3-ketosphinganine	313	0.2733	0.2162	0.2062	0.53870965932755
Adlercreutzia equolifaciens	3-methyl-2-oxobutyrate	318	-0.3023	0.2042	0.1388	0.475037040081912
Adlercreutzia equolifaciens	3-methyl-2-oxovalerate	354	-0.2139	0.1588	0.178	0.514455644986203
Adlercreutzia equolifaciens	3-methyladipate	271	0.0876	0.1233	0.4773	0.679566742451916
Adlercreutzia equolifaciens	3-methylglutaconate	250	0.039	0.1729	0.8218	0.769013543894113
Adlercreutzia equolifaciens	3-methylglutarate/2-methylglutarate	367	-0.1201	0.2024	0.553	0.705314883290248
Adlercreutzia equolifaciens	3-methylhistidine	294	-0.0048	0.0955	0.9603	0.793619936557107
Adlercreutzia equolifaciens	3-methylurate*	106	0.263	0.2447	0.2825	0.590265695768923
Adlercreutzia equolifaciens	3-methylxanthine	201	-0.0337	0.1564	0.8292	0.770286710755294
Adlercreutzia equolifaciens	3-phenylpropionate (hydrocinnamate)	351	0.0907	0.1280	0.4787	0.680173638006597
Adlercreutzia equolifaciens	3-sulfo-L-alanine	354	0.1124	0.1533	0.4635	0.674100731451104
Adlercreutzia equolifaciens	3-ureidopropionate	362	-0.0996	0.1463	0.4962	0.686159721858057
Adlercreutzia equolifaciens	3,4-dihydroxybenzoate	326	0.0212	0.2059	0.9179	0.786672451257901
Adlercreutzia equolifaciens	3,5-dihydroxybenzoic acid	268	-0.1407	0.2251	0.5321	0.698045269118351
Adlercreutzia equolifaciens	3,7-dimethylurate	306	0.1409	0.0989	0.1542	0.49247414643508
Adlercreutzia equolifaciens	3'-CMP	98	0.0486	0.2669	0.8556	0.775441748243329
Adlercreutzia equolifaciens	3b-hydroxy-5-cholenoic acid	319	0.0441	0.1747	0.8006	0.765205009226094
Adlercreutzia equolifaciens	4-acetamidobutanoate	367	0.1236	0.1243	0.3201	0.612286052323674
Adlercreutzia equolifaciens	4-acetamidophenol	102	0.206	0.1599	0.1975	0.532018757029999
Adlercreutzia equolifaciens	4-androsten-3alpha,17alpha-diol monosulfate (2)	140	-0.2199	0.1534	0.1518	0.490031419195695
Adlercreutzia equolifaciens	4-androsten-3beta,17beta-diol disulfate (1)	97	-0.1656	0.2127	0.4362	0.663448744751425
Adlercreutzia equolifaciens	4-androsten-3beta,17beta-diol disulfate (2)	108	0.0898	0.2313	0.6979	0.743732224484606
Adlercreutzia equolifaciens	4-androsten-3beta,17beta-diol monosulfate (1)	72	0.4448	0.2734	0.1038	0.429755762765297
Adlercreutzia equolifaciens	4-androsten-3beta,17beta-diol monosulfate (2)	125	0.1524	0.2143	0.4769	0.67944498332966
Adlercreutzia equolifaciens	4-cholesten-3-one	364	-0.0054	0.1012	0.9577	0.793054791638504
Adlercreutzia equolifaciens	4-guanidinobutanoate	367	0.0482	0.1500	0.7482	0.755080853158811
Adlercreutzia equolifaciens	4-hydroxybenzoate	201	-0.3561	0.2485	0.1519	0.490200933469685
Adlercreutzia equolifaciens	4-hydroxycinnamate	305	0.0647	0.1374	0.6381	0.727947677895244
Adlercreutzia equolifaciens	4-hydroxycyclohexylcarboxylic acid	53	0.3909	0.4081	0.3382	0.621653748033343
Adlercreutzia equolifaciens	4-hydroxyglutamate	196	-0.3905	0.1723	0.0235	0.235717018755054
Adlercreutzia equolifaciens	4-hydroxyphenylacetate	318	-0.0406	0.1659	0.8068	0.766163908802231
Adlercreutzia equolifaciens	4-hydroxyphenylpyruvate	345	-0.1697	0.1675	0.311	0.607244801246363
Adlercreutzia equolifaciens	4-imidazoleacetate	358	0.2536	0.1238	0.0404	0.299757600488902
Adlercreutzia equolifaciens	4-methyl-2-oxopentanoate	356	-0.0904	0.1509	0.5492	0.704093096398968
Adlercreutzia equolifaciens	4-methylcatechol sulfate	53	-0.0204	0.2118	0.9234	0.787550106487197
Adlercreutzia equolifaciens	4-methylthio-2-oxobutanoate	176	-0.4244	0.2217	0.0556	0.339626825495648
Adlercreutzia equolifaciens	4-ureidobutyrate	367	-0.1711	0.1625	0.2923	0.596259119531583
Adlercreutzia equolifaciens	5-(2-Hydroxyethyl)-4-methylthiazole	364	-0.158	0.1428	0.2686	0.580735786749452
Adlercreutzia equolifaciens	5-acetylamino-6-amino-3-methyluracil	356	-0.1567	0.1677	0.3501	0.627657259417649
Adlercreutzia equolifaciens	5-acetylamino-6-formylamino-3-methyluracil	250	-0.1153	0.1312	0.3792	0.640544469862634
Adlercreutzia equolifaciens	5-aminovalerate	364	0.2523	0.1861	0.1752	0.512630625210225
Adlercreutzia equolifaciens	5-dodecenoate (12:1n7)	362	-0.1333	0.1762	0.4492	0.668340458003094
Adlercreutzia equolifaciens	5-hydroxy-2-indolecarboxylic acid	57	-0.3653	0.1948	0.0608	0.351908161047104
Adlercreutzia equolifaciens	5-hydroxyhexanoate	345	0.1011	0.1098	0.357	0.630788472618285
Adlercreutzia equolifaciens	5-hydroxyindoleacetate	137	-0.2023	0.3521	0.5655	0.708630102786819
Adlercreutzia equolifaciens	5-hydroxylysine	186	-0.1834	0.1644	0.2645	0.578481493628354
Adlercreutzia equolifaciens	5-methyluridine (ribothymidine)	344	0.1499	0.1222	0.2198	0.548762215577419
Adlercreutzia equolifaciens	5-oxoproline	369	0.1224	0.1632	0.4533	0.669827856810911
Adlercreutzia equolifaciens	5,6-dihydrothymine	141	0.2601	0.1898	0.1705	0.508699748715653
Adlercreutzia equolifaciens	5alpha-androstan-3beta,17alpha-diol monosulfate (1)	173	-0.1789	0.1585	0.2591	0.575642406326686
Adlercreutzia equolifaciens	5alpha-androstan-3beta,17beta-diol disulfate	54	-0.4367	0.3322	0.1887	0.524369467561652
Adlercreutzia equolifaciens	5alpha-androstan-3beta,17beta-diol monosulfate (1)	239	0.012	0.1506	0.9362	0.789601649009651
Adlercreutzia equolifaciens	5alpha-pregnan-3beta,20alpha-diol disulfate	58	0.0142	0.3388	0.9667	0.794769384479982
Adlercreutzia equolifaciens	5alpha-pregnan-3beta,20alpha-diol monosulfate (1)	250	-0.0449	0.1313	0.7325	0.75136526716003
Adlercreutzia equolifaciens	5alpha-pregnan-3beta,20beta-diol monosulfate (1)	61	-0.2077	0.3571	0.5608	0.706945687814529
Adlercreutzia equolifaciens	6-hydroxynicotinate	357	0.2028	0.1410	0.1504	0.488499478283383
Adlercreutzia equolifaciens	6-oxolithocholate	331	-0.0622	0.1619	0.7006	0.744308660157749
Adlercreutzia equolifaciens	6-oxopiperidine-2-carboxylic acid	369	0.0529	0.1626	0.7449	0.754191944555668
Adlercreutzia equolifaciens	7-ketodeoxycholate	267	0.0648	0.1123	0.5639	0.70811514159297
Adlercreutzia equolifaciens	7-ketolithocholate	68	0.1536	0.2158	0.4767	0.679368410651895
Adlercreutzia equolifaciens	7-methylguanine	364	0.1882	0.1579	0.2333	0.55841129134649
Adlercreutzia equolifaciens	7-methylurate	192	-0.0082	0.1218	0.9461	0.790879165613372
Adlercreutzia equolifaciens	7-methylxanthine	201	-0.0769	0.1899	0.6854	0.740300186385463
Adlercreutzia equolifaciens	7,12-diketolithocholate	59	0.2624	0.2559	0.3051	0.604104482554381
Adlercreutzia equolifaciens	8-hydroxyguanine	307	-0.0794	0.1158	0.4932	0.685629560194351
Adlercreutzia equolifaciens	9,10-DiHOME	324	0.3888	0.1453	0.0075	0.131938927651677
Adlercreutzia equolifaciens	acesulfame	108	0.0207	0.1114	0.8529	0.775074340623778
Adlercreutzia equolifaciens	acetylcarnitine (C2)	267	-0.2822	0.1798	0.1165	0.44825647304298
Adlercreutzia equolifaciens	acisoga	359	0.1374	0.1807	0.4468	0.667420454159698
Adlercreutzia equolifaciens	adenine	366	-0.1759	0.1332	0.1866	0.522724176395525
Adlercreutzia equolifaciens	adenosine	329	-0.0801	0.1480	0.5883	0.715009324693832
Adlercreutzia equolifaciens	adipate	368	0.1409	0.1492	0.3448	0.624872040639963
Adlercreutzia equolifaciens	adrenate (22:4n6)	268	-0.1009	0.1820	0.5793	0.71249717876425
Adlercreutzia equolifaciens	agmatine	74	-0.2675	0.3151	0.396	0.646778860811607
Adlercreutzia equolifaciens	alanine	369	-0.04	0.2994	0.8937	0.782484198693776
Adlercreutzia equolifaciens	alanyl-glutamyl-meso-diaminopimelate	191	-0.1456	0.2218	0.5116	0.69157187361721
Adlercreutzia equolifaciens	alanylleucine	369	0.1339	0.1609	0.4054	0.651097118038011
Adlercreutzia equolifaciens	allantoin	247	-0.2297	0.1237	0.0632	0.357361176237626
Adlercreutzia equolifaciens	allo-threonine	305	-0.0655	0.1760	0.7099	0.746531213848207
Adlercreutzia equolifaciens	alpha-hydroxyisocaproate	349	-0.0067	0.1026	0.9482	0.791294214475462
Adlercreutzia equolifaciens	alpha-hydroxyisovalerate	361	-0.0759	0.1095	0.4881	0.68357690482554
Adlercreutzia equolifaciens	alpha-ketoglutarate	356	-0.1104	0.1507	0.4638	0.674169956867283
Adlercreutzia equolifaciens	alpha-tocopherol	364	0.1433	0.2264	0.5269	0.696277233107414
Adlercreutzia equolifaciens	alpha-tocopherol acetate	106	-0.1518	0.0999	0.1285	0.463341110215733
Adlercreutzia equolifaciens	alpha-tocotrienol	361	0.2399	0.2008	0.2321	0.557492443921974
Adlercreutzia equolifaciens	AMP	89	-0.1358	0.3140	0.6655	0.735217892723404
Adlercreutzia equolifaciens	androsterone sulfate	53	-0.0499	0.2206	0.8212	0.768898793291789
Adlercreutzia equolifaciens	anserine	343	0.1311	0.1210	0.2788	0.587769624035119
Adlercreutzia equolifaciens	anthranilate	159	-0.6848	0.4088	0.0939	0.415407326244994
Adlercreutzia equolifaciens	apigenin	79	-0.1657	0.2293	0.4699	0.67661082291528
Adlercreutzia equolifaciens	arabinose	330	0.0496	0.1357	0.7151	0.747590694426487
Adlercreutzia equolifaciens	arabitol/xylitol	328	-0.2229	0.1448	0.1236	0.457462291533475
Adlercreutzia equolifaciens	arabonate/xylonate	368	0.1238	0.1649	0.4529	0.669684160925516
Adlercreutzia equolifaciens	arachidate (20:0)	363	0.1382	0.1270	0.2767	0.58646989799269
Adlercreutzia equolifaciens	arachidonate (20:4n6)	361	-0.1066	0.1205	0.3767	0.639273861266909
Adlercreutzia equolifaciens	arginine	358	0.0035	0.1005	0.9721	0.795688233212568
[truncated: 114,091 more rows]
