# Supplementary material for: Interplay between the human gut microbiome and host metabolism
Source: Nat Commun. 2019 Oct 3;10:4505. doi: 10.1038/s41467-019-12476-z (PMC6776654; doi:10.1038/s41467-019-12476-z)
Supplement: Supplementary file 10 — Supplementary Dataset 7 [file 41467_2019_12476_MOESM10_ESM.txt]

Pathway	Faecal_metabolite	N	Beta	SE	P	adj_P
1CMET2-PWY: <i>N</i><sup>10</sup>-formyl-tetrahydrofolate biosynthesis	(15:2)-anacardic acid	64	0.176	0.2031	0.3861	0.518170129568637
1CMET2-PWY: <i>N</i><sup>10</sup>-formyl-tetrahydrofolate biosynthesis	(R)-salsolinol	445	-0.0393	0.1189	0.7409	0.658605146265243
1CMET2-PWY: <i>N</i><sup>10</sup>-formyl-tetrahydrofolate biosynthesis	1-(1-enyl-oleoyl)-GPE (P-18:1)*	218	-0.1441	0.2633	0.5841	0.605836705925017
1CMET2-PWY: <i>N</i><sup>10</sup>-formyl-tetrahydrofolate biosynthesis	1-(1-enyl-palmitoyl)-GPE (P-16:0)*	357	-0.2875	0.1378	0.037	0.167326756772552
1CMET2-PWY: <i>N</i><sup>10</sup>-formyl-tetrahydrofolate biosynthesis	1-(1-enyl-stearoyl)-GPE (P-18:0)*	387	0.14	0.1475	0.3425	0.493828960440419
1CMET2-PWY: <i>N</i><sup>10</sup>-formyl-tetrahydrofolate biosynthesis	1-(3-aminopropyl)-2-pyrrolidone	291	0.4225	0.2246	0.0599	0.217158224582313
1CMET2-PWY: <i>N</i><sup>10</sup>-formyl-tetrahydrofolate biosynthesis	1-lignoceroyl-GPC (24:0)	65	0.2316	0.1778	0.1927	0.385787977363037
1CMET2-PWY: <i>N</i><sup>10</sup>-formyl-tetrahydrofolate biosynthesis	1-linolenoylglycerol (18:3)	272	-0.096	0.0713	0.1783	0.372623478373666
1CMET2-PWY: <i>N</i><sup>10</sup>-formyl-tetrahydrofolate biosynthesis	1-linoleoyl-2-linolenoyl-digalactosylglycerol (18;2/18:3)*	121	-0.0157	0.2033	0.9383	0.707307276484457
1CMET2-PWY: <i>N</i><sup>10</sup>-formyl-tetrahydrofolate biosynthesis	1-linoleoyl-2-linolenoyl-galactosylglycerol (18:2/18:3)*	89	0.0235	0.2397	0.9218	0.703842559177627
1CMET2-PWY: <i>N</i><sup>10</sup>-formyl-tetrahydrofolate biosynthesis	1-linoleoyl-2-linolenoyl-GPC (18:2/18:3)*	119	0.1841	0.1262	0.1448	0.338543936311243
1CMET2-PWY: <i>N</i><sup>10</sup>-formyl-tetrahydrofolate biosynthesis	1-linoleoyl-GPA (18:2)*	50	0.3792	0.3187	0.2341	0.420830620169538
1CMET2-PWY: <i>N</i><sup>10</sup>-formyl-tetrahydrofolate biosynthesis	1-linoleoyl-GPC (18:2)	335	0.1955	0.1029	0.0575	0.212604490798071
1CMET2-PWY: <i>N</i><sup>10</sup>-formyl-tetrahydrofolate biosynthesis	1-linoleoyl-GPE (18:2)*	202	0.1875	0.1461	0.1995	0.391941699142219
1CMET2-PWY: <i>N</i><sup>10</sup>-formyl-tetrahydrofolate biosynthesis	1-linoleoyl-GPI* (18:2)*	64	0.6306	0.2694	0.0192	0.115995393276241
1CMET2-PWY: <i>N</i><sup>10</sup>-formyl-tetrahydrofolate biosynthesis	1-linoleoylglycerol (18:2)	410	0.0971	0.0667	0.1458	0.339601261705562
1CMET2-PWY: <i>N</i><sup>10</sup>-formyl-tetrahydrofolate biosynthesis	1-margaroylglycerol (17:0)	327	-0.1157	0.1771	0.5137	0.578042952667319
1CMET2-PWY: <i>N</i><sup>10</sup>-formyl-tetrahydrofolate biosynthesis	1-methyl-beta-carboline-3-carboxylic acid	395	-0.0838	0.0577	0.1467	0.340604731369404
1CMET2-PWY: <i>N</i><sup>10</sup>-formyl-tetrahydrofolate biosynthesis	1-methyladenine	469	-0.0145	0.1737	0.9335	0.706394104022436
1CMET2-PWY: <i>N</i><sup>10</sup>-formyl-tetrahydrofolate biosynthesis	1-methyladenosine	160	0.1026	0.2399	0.6688	0.636525852486601
1CMET2-PWY: <i>N</i><sup>10</sup>-formyl-tetrahydrofolate biosynthesis	1-methylguanidine	463	-0.274	0.1926	0.1549	0.349362734446982
1CMET2-PWY: <i>N</i><sup>10</sup>-formyl-tetrahydrofolate biosynthesis	1-methylhistamine	113	0.1307	0.2260	0.5631	0.597939643372138
1CMET2-PWY: <i>N</i><sup>10</sup>-formyl-tetrahydrofolate biosynthesis	1-methylhistidine	205	0.1243	0.1141	0.2757	0.452322665692499
1CMET2-PWY: <i>N</i><sup>10</sup>-formyl-tetrahydrofolate biosynthesis	1-methylimidazoleacetate	389	-0.0506	0.1754	0.7729	0.667566689256162
1CMET2-PWY: <i>N</i><sup>10</sup>-formyl-tetrahydrofolate biosynthesis	1-methylnicotinamide	216	0.3314	0.1124	0.0032	0.0388225309258361
1CMET2-PWY: <i>N</i><sup>10</sup>-formyl-tetrahydrofolate biosynthesis	1-methylurate	300	0.3053	0.0670	5.12e-06	0.000531631372150178
1CMET2-PWY: <i>N</i><sup>10</sup>-formyl-tetrahydrofolate biosynthesis	1-methylxanthine	263	0.3567	0.0889	5.98e-05	0.0029174025403691
1CMET2-PWY: <i>N</i><sup>10</sup>-formyl-tetrahydrofolate biosynthesis	1-myristoylglycerol (14:0)	190	-0.0179	0.1541	0.9075	0.700731822429036
1CMET2-PWY: <i>N</i><sup>10</sup>-formyl-tetrahydrofolate biosynthesis	1-oleoyl-2-linoleoyl-glycerol (18:1/18:2)	269	0.1308	0.0925	0.1577	0.352147889216258
1CMET2-PWY: <i>N</i><sup>10</sup>-formyl-tetrahydrofolate biosynthesis	1-oleoyl-2-linoleoyl-GPC (18:1/18:2)*	371	0.1505	0.0872	0.0845	0.25964573324216
1CMET2-PWY: <i>N</i><sup>10</sup>-formyl-tetrahydrofolate biosynthesis	1-oleoyl-3-linoleoyl-glycerol (18:1/18:2)	407	0.0809	0.0699	0.2473	0.431238734509814
1CMET2-PWY: <i>N</i><sup>10</sup>-formyl-tetrahydrofolate biosynthesis	1-oleoyl-GPC (18:1)	322	0.1507	0.0931	0.1057	0.289994005821755
1CMET2-PWY: <i>N</i><sup>10</sup>-formyl-tetrahydrofolate biosynthesis	1-oleoyl-GPE (18:1)	314	0.013	0.1511	0.9315	0.705930982658808
1CMET2-PWY: <i>N</i><sup>10</sup>-formyl-tetrahydrofolate biosynthesis	1-oleoyl-GPG (18:1)*	198	0.0755	0.2546	0.7669	0.665924514034499
1CMET2-PWY: <i>N</i><sup>10</sup>-formyl-tetrahydrofolate biosynthesis	1-oleoyl-GPI (18:1)*	56	0.107	0.3285	0.7446	0.659643570790277
1CMET2-PWY: <i>N</i><sup>10</sup>-formyl-tetrahydrofolate biosynthesis	1-oleoylglycerol (18:1)	242	0.0412	0.1052	0.6954	0.64488246952721
1CMET2-PWY: <i>N</i><sup>10</sup>-formyl-tetrahydrofolate biosynthesis	1-palmitoyl-2-arachidonoyl-GPC (16:0/20:4)	227	0.0265	0.2148	0.9019	0.699511060917177
1CMET2-PWY: <i>N</i><sup>10</sup>-formyl-tetrahydrofolate biosynthesis	1-palmitoyl-2-linolenoyl-digalactosylglycerol (16:0/18:3)	132	-0.0955	0.1818	0.5995	0.611905171039757
1CMET2-PWY: <i>N</i><sup>10</sup>-formyl-tetrahydrofolate biosynthesis	1-palmitoyl-2-linoleoyl-digalactosylglycerol (16:0/18:2)*	331	0.1196	0.1364	0.3804	0.515345017984148
1CMET2-PWY: <i>N</i><sup>10</sup>-formyl-tetrahydrofolate biosynthesis	1-palmitoyl-2-linoleoyl-galactosylglycerol (16:0/18:2)*	154	0.216	0.2076	0.2983	0.467343004039625
1CMET2-PWY: <i>N</i><sup>10</sup>-formyl-tetrahydrofolate biosynthesis	1-palmitoyl-2-linoleoyl-glycerol (16:0/18:2)*	202	0.1344	0.1411	0.3408	0.492850319750639
1CMET2-PWY: <i>N</i><sup>10</sup>-formyl-tetrahydrofolate biosynthesis	1-palmitoyl-2-linoleoyl-GPC (16:0/18:2)	451	0.2214	0.1095	0.0431	0.181873988216161
1CMET2-PWY: <i>N</i><sup>10</sup>-formyl-tetrahydrofolate biosynthesis	1-palmitoyl-2-linoleoyl-GPE (16:0/18:2)	97	0.2996	0.2267	0.1863	0.380033737750633
1CMET2-PWY: <i>N</i><sup>10</sup>-formyl-tetrahydrofolate biosynthesis	1-palmitoyl-2-linoleoyl-GPI (16:0/18:2)	107	0.4016	0.1861	0.0309	0.151126325386951
1CMET2-PWY: <i>N</i><sup>10</sup>-formyl-tetrahydrofolate biosynthesis	1-palmitoyl-2-oleoyl-GPC (16:0/18:1)	439	0.0766	0.1228	0.5329	0.585927642085777
1CMET2-PWY: <i>N</i><sup>10</sup>-formyl-tetrahydrofolate biosynthesis	1-palmitoyl-2-oleoyl-GPE (16:0/18:1)	114	-0.0626	0.2388	0.7931	0.672914081160569
1CMET2-PWY: <i>N</i><sup>10</sup>-formyl-tetrahydrofolate biosynthesis	1-palmitoyl-2-oleoyl-GPI (16:0/18:1)*	62	-0.0242	0.3546	0.9456	0.708912412146932
1CMET2-PWY: <i>N</i><sup>10</sup>-formyl-tetrahydrofolate biosynthesis	1-palmitoyl-3-linoleoyl-glycerol (16:0/18:2)*	400	0.0399	0.0828	0.6298	0.623054374001301
1CMET2-PWY: <i>N</i><sup>10</sup>-formyl-tetrahydrofolate biosynthesis	1-palmitoyl-GPA (16:0)	70	0.0725	0.3156	0.8183	0.679255604413653
1CMET2-PWY: <i>N</i><sup>10</sup>-formyl-tetrahydrofolate biosynthesis	1-palmitoyl-GPC (16:0)	445	0.2538	0.1017	0.0125	0.0901928582181336
1CMET2-PWY: <i>N</i><sup>10</sup>-formyl-tetrahydrofolate biosynthesis	1-palmitoyl-GPE (16:0)	423	0.2998	0.1254	0.0168	0.107267944357214
1CMET2-PWY: <i>N</i><sup>10</sup>-formyl-tetrahydrofolate biosynthesis	1-palmitoyl-GPG (16:0)*	395	0.0139	0.1644	0.9326	0.706178630004103
1CMET2-PWY: <i>N</i><sup>10</sup>-formyl-tetrahydrofolate biosynthesis	1-palmitoyl-GPI* (16:0)*	269	-0.0635	0.1049	0.545	0.590833760495785
1CMET2-PWY: <i>N</i><sup>10</sup>-formyl-tetrahydrofolate biosynthesis	1-palmitoyl-GPS (16:0)*	68	0.0085	0.1455	0.9535	0.710526488804463
1CMET2-PWY: <i>N</i><sup>10</sup>-formyl-tetrahydrofolate biosynthesis	1-palmitoylglycerol (16:0)	407	0.2679	0.1339	0.0455	0.187161635909326
1CMET2-PWY: <i>N</i><sup>10</sup>-formyl-tetrahydrofolate biosynthesis	1-pentadecanoylglycerol (15:0)	262	0.038	0.1826	0.8351	0.683699484700275
1CMET2-PWY: <i>N</i><sup>10</sup>-formyl-tetrahydrofolate biosynthesis	1-stearoyl-GPC (18:0)	411	0.1642	0.1046	0.1164	0.304268584204396
1CMET2-PWY: <i>N</i><sup>10</sup>-formyl-tetrahydrofolate biosynthesis	1-stearoyl-GPE (18:0)	380	0.2515	0.1413	0.0751	0.244447106667408
1CMET2-PWY: <i>N</i><sup>10</sup>-formyl-tetrahydrofolate biosynthesis	1-stearoyl-GPG (18:0)	207	0.0231	0.1883	0.9023	0.699581741050561
1CMET2-PWY: <i>N</i><sup>10</sup>-formyl-tetrahydrofolate biosynthesis	1-stearoyl-GPI (18:0)	289	0.0432	0.1165	0.7107	0.649501154903428
1CMET2-PWY: <i>N</i><sup>10</sup>-formyl-tetrahydrofolate biosynthesis	1-stearoyl-GPS (18:0)*	366	-0.088	0.1131	0.4365	0.54290552207258
1CMET2-PWY: <i>N</i><sup>10</sup>-formyl-tetrahydrofolate biosynthesis	1,11-undecanedicarboxylate	464	-0.138	0.2157	0.5224	0.581705953218832
1CMET2-PWY: <i>N</i><sup>10</sup>-formyl-tetrahydrofolate biosynthesis	1,2-dilinolenoyl-digalactosylglycerol (18:3/18:3)	130	-0.1835	0.1719	0.2857	0.458998538788026
1CMET2-PWY: <i>N</i><sup>10</sup>-formyl-tetrahydrofolate biosynthesis	1,2-dilinolenoyl-galactosylglycerol (18:3/18:3)*	193	-0.0514	0.1309	0.6947	0.644683804504603
1CMET2-PWY: <i>N</i><sup>10</sup>-formyl-tetrahydrofolate biosynthesis	1,2-dilinoleoyl-digalactosylglycerol (18:2/18:2)*	316	0.0668	0.1300	0.6072	0.614876642632994
1CMET2-PWY: <i>N</i><sup>10</sup>-formyl-tetrahydrofolate biosynthesis	1,2-dilinoleoyl-galactosylglycerol (18:2/18:2)*	267	0.1368	0.1424	0.3364	0.490335947480556
1CMET2-PWY: <i>N</i><sup>10</sup>-formyl-tetrahydrofolate biosynthesis	1,2-dilinoleoyl-GPC (18:2/18:2)	340	0.1695	0.0828	0.0407	0.176391072076541
1CMET2-PWY: <i>N</i><sup>10</sup>-formyl-tetrahydrofolate biosynthesis	1,2-dipalmitoyl-GPC (16:0/16:0)	246	-0.0194	0.1453	0.8938	0.697653120645558
1CMET2-PWY: <i>N</i><sup>10</sup>-formyl-tetrahydrofolate biosynthesis	1,2-dipalmitoyl-GPG (16:0/16:0)	164	0.2953	0.3005	0.3257	0.483945760129675
1CMET2-PWY: <i>N</i><sup>10</sup>-formyl-tetrahydrofolate biosynthesis	1,3-dimethylurate	423	-0.1617	0.1304	0.2148	0.405150733520589
1CMET2-PWY: <i>N</i><sup>10</sup>-formyl-tetrahydrofolate biosynthesis	1,3-propanediol	400	0.2498	0.1072	0.0197	0.117660322290364
1CMET2-PWY: <i>N</i><sup>10</sup>-formyl-tetrahydrofolate biosynthesis	1,3,7-trimethylurate	433	-0.2388	0.0726	0.001	0.0182560813414682
1CMET2-PWY: <i>N</i><sup>10</sup>-formyl-tetrahydrofolate biosynthesis	1,7-dimethylurate	306	0.0788	0.0857	0.3578	0.502766941042492
1CMET2-PWY: <i>N</i><sup>10</sup>-formyl-tetrahydrofolate biosynthesis	10-heptadecenoate (17:1n7)	466	-0.3002	0.1469	0.041	0.177072339058216
1CMET2-PWY: <i>N</i><sup>10</sup>-formyl-tetrahydrofolate biosynthesis	10-hydroxystearate	452	0.0799	0.1021	0.4341	0.541884413234716
1CMET2-PWY: <i>N</i><sup>10</sup>-formyl-tetrahydrofolate biosynthesis	10-nonadecenoate (19:1n9)	267	-0.1046	0.1603	0.5142	0.578222559477508
1CMET2-PWY: <i>N</i><sup>10</sup>-formyl-tetrahydrofolate biosynthesis	11-ketoetiocholanolone sulfate	127	0.4572	0.2454	0.0625	0.222123358825633
1CMET2-PWY: <i>N</i><sup>10</sup>-formyl-tetrahydrofolate biosynthesis	12-dehydrocholate	291	0.089	0.0958	0.3531	0.50010921228603
1CMET2-PWY: <i>N</i><sup>10</sup>-formyl-tetrahydrofolate biosynthesis	12-hydroxystearate	362	-0.4045	0.1086	0.000197	0.00651195735859608
1CMET2-PWY: <i>N</i><sup>10</sup>-formyl-tetrahydrofolate biosynthesis	12,13-DiHOME	411	0.346	0.1359	0.0109	0.0828462604929638
1CMET2-PWY: <i>N</i><sup>10</sup>-formyl-tetrahydrofolate biosynthesis	13-HODE + 9-HODE	444	0.2386	0.0968	0.0137	0.09511823539005
1CMET2-PWY: <i>N</i><sup>10</sup>-formyl-tetrahydrofolate biosynthesis	13-HOTrE	262	-0.0375	0.1015	0.7114	0.649669036513983
1CMET2-PWY: <i>N</i><sup>10</sup>-formyl-tetrahydrofolate biosynthesis	13-methylmyristate	441	-0.1749	0.1519	0.2496	0.43292076869346
1CMET2-PWY: <i>N</i><sup>10</sup>-formyl-tetrahydrofolate biosynthesis	16a-hydroxy DHEA 3-sulfate	84	0.3648	0.3162	0.2485	0.432257469590478
1CMET2-PWY: <i>N</i><sup>10</sup>-formyl-tetrahydrofolate biosynthesis	17-methylstearate	445	-0.1307	0.1248	0.2952	0.465301390413773
1CMET2-PWY: <i>N</i><sup>10</sup>-formyl-tetrahydrofolate biosynthesis	1H-quinolin-2-one	221	-0.0616	0.1014	0.5436	0.590246434145862
1CMET2-PWY: <i>N</i><sup>10</sup>-formyl-tetrahydrofolate biosynthesis	2-(4-hydroxyphenyl)propionate	135	0.4878	0.1964	0.013	0.0922181016190212
1CMET2-PWY: <i>N</i><sup>10</sup>-formyl-tetrahydrofolate biosynthesis	2-acetamidobutanoate	349	0.0065	0.1629	0.9682	0.713740884281912
1CMET2-PWY: <i>N</i><sup>10</sup>-formyl-tetrahydrofolate biosynthesis	2-aminoadipate	456	0.4262	0.2195	0.0521	0.201538798596599
1CMET2-PWY: <i>N</i><sup>10</sup>-formyl-tetrahydrofolate biosynthesis	2-aminobutyrate	453	-0.2451	0.1113	0.0277	0.142266895892409
1CMET2-PWY: <i>N</i><sup>10</sup>-formyl-tetrahydrofolate biosynthesis	2-aminoheptanoate	377	-0.3461	0.1416	0.0145	0.0983649269116346
1CMET2-PWY: <i>N</i><sup>10</sup>-formyl-tetrahydrofolate biosynthesis	2-aminophenol	464	-0.2703	0.1957	0.1673	0.361615523538562
1CMET2-PWY: <i>N</i><sup>10</sup>-formyl-tetrahydrofolate biosynthesis	2-deoxyribose	459	0.0182	0.1575	0.9083	0.700874859708509
1CMET2-PWY: <i>N</i><sup>10</sup>-formyl-tetrahydrofolate biosynthesis	2-hydroxy-3-methylvalerate	435	-0.0324	0.0861	0.7067	0.648300979207587
1CMET2-PWY: <i>N</i><sup>10</sup>-formyl-tetrahydrofolate biosynthesis	2-hydroxybutyrate/2-hydroxyisobutyrate	463	0.0264	0.1163	0.8205	0.67974319631882
1CMET2-PWY: <i>N</i><sup>10</sup>-formyl-tetrahydrofolate biosynthesis	2-hydroxydecanoate	423	0.2442	0.1715	0.1543	0.348768910915565
1CMET2-PWY: <i>N</i><sup>10</sup>-formyl-tetrahydrofolate biosynthesis	2-hydroxyglutarate	464	0.0313	0.1199	0.7938	0.673077692121027
1CMET2-PWY: <i>N</i><sup>10</sup>-formyl-tetrahydrofolate biosynthesis	2-hydroxymyristate	341	-0.0662	0.1680	0.6935	0.644238892596153
1CMET2-PWY: <i>N</i><sup>10</sup>-formyl-tetrahydrofolate biosynthesis	2-hydroxypalmitate	451	0.0818	0.1284	0.5239	0.582257939263899
1CMET2-PWY: <i>N</i><sup>10</sup>-formyl-tetrahydrofolate biosynthesis	2-hydroxystearate	382	0.0297	0.1355	0.8265	0.681470208388651
1CMET2-PWY: <i>N</i><sup>10</sup>-formyl-tetrahydrofolate biosynthesis	2-isopropylmalate	455	0.1023	0.1142	0.3704	0.509724473888147
1CMET2-PWY: <i>N</i><sup>10</sup>-formyl-tetrahydrofolate biosynthesis	2-keto-3-deoxy-gluconate	433	0.0973	0.1097	0.3752	0.512510259633342
1CMET2-PWY: <i>N</i><sup>10</sup>-formyl-tetrahydrofolate biosynthesis	2-linoleoylglycerol (18:2)	346	0.0348	0.0812	0.6683	0.636353029907244
1CMET2-PWY: <i>N</i><sup>10</sup>-formyl-tetrahydrofolate biosynthesis	2-methylcitrate/homocitrate	462	0.233	0.1572	0.1384	0.331319061788597
1CMET2-PWY: <i>N</i><sup>10</sup>-formyl-tetrahydrofolate biosynthesis	2-methylmalonyl carnitine	367	-0.0217	0.1377	0.875	0.693695050996478
1CMET2-PWY: <i>N</i><sup>10</sup>-formyl-tetrahydrofolate biosynthesis	2-methylserine	159	-0.0632	0.1637	0.6993	0.646125300277045
1CMET2-PWY: <i>N</i><sup>10</sup>-formyl-tetrahydrofolate biosynthesis	2-oleoylglycerol (18:1)	313	0.0861	0.1090	0.4295	0.539655789589893
1CMET2-PWY: <i>N</i><sup>10</sup>-formyl-tetrahydrofolate biosynthesis	2-oxindole-3-acetate	399	0.2493	0.0994	0.0122	0.0889386580535925
1CMET2-PWY: <i>N</i><sup>10</sup>-formyl-tetrahydrofolate biosynthesis	2-oxo-1-pyrrolidinepropionate	459	-0.4853	0.1947	0.0127	0.0909483170357907
1CMET2-PWY: <i>N</i><sup>10</sup>-formyl-tetrahydrofolate biosynthesis	2-piperidinone	460	0.0937	0.1257	0.456	0.552239009462938
1CMET2-PWY: <i>N</i><sup>10</sup>-formyl-tetrahydrofolate biosynthesis	2-pyrrolidinone	245	-0.0414	0.1811	0.8193	0.679478078093038
1CMET2-PWY: <i>N</i><sup>10</sup>-formyl-tetrahydrofolate biosynthesis	2,3-dihydroxyisovalerate	428	0.1659	0.0877	0.0586	0.214815456221545
1CMET2-PWY: <i>N</i><sup>10</sup>-formyl-tetrahydrofolate biosynthesis	2,3-dimethylsuccinate	455	-0.2722	0.1610	0.0909	0.269314930804497
1CMET2-PWY: <i>N</i><sup>10</sup>-formyl-tetrahydrofolate biosynthesis	2,4-dihydroxyhydrocinnamate	169	-0.0107	0.2025	0.9579	0.711570325432655
1CMET2-PWY: <i>N</i><sup>10</sup>-formyl-tetrahydrofolate biosynthesis	2,4,6-trihydroxybenzoate	384	0.1337	0.1528	0.3816	0.516057052648286
1CMET2-PWY: <i>N</i><sup>10</sup>-formyl-tetrahydrofolate biosynthesis	2,8-quinolinediol	142	-0.1824	0.1315	0.1656	0.359868770471013
1CMET2-PWY: <i>N</i><sup>10</sup>-formyl-tetrahydrofolate biosynthesis	2'-deoxyadenosine	435	0.0327	0.1024	0.7493	0.660898344588144
1CMET2-PWY: <i>N</i><sup>10</sup>-formyl-tetrahydrofolate biosynthesis	2'-deoxycytidine	450	0.2248	0.1171	0.0549	0.207406176911857
1CMET2-PWY: <i>N</i><sup>10</sup>-formyl-tetrahydrofolate biosynthesis	2'-deoxyguanosine	449	0.1564	0.0958	0.1026	0.28581425162562
1CMET2-PWY: <i>N</i><sup>10</sup>-formyl-tetrahydrofolate biosynthesis	2'-deoxyinosine	445	0.0867	0.1182	0.4635	0.555708114386563
1CMET2-PWY: <i>N</i><sup>10</sup>-formyl-tetrahydrofolate biosynthesis	2'-deoxyuridine	457	0.1062	0.1376	0.4401	0.544595896734563
1CMET2-PWY: <i>N</i><sup>10</sup>-formyl-tetrahydrofolate biosynthesis	3-(2-hydroxyphenyl)propionate	269	-0.1181	0.1630	0.4687	0.557980816351042
1CMET2-PWY: <i>N</i><sup>10</sup>-formyl-tetrahydrofolate biosynthesis	3-(3-hydroxyphenyl)propionate	454	0.1921	0.0603	0.0014	0.0227124411837748
1CMET2-PWY: <i>N</i><sup>10</sup>-formyl-tetrahydrofolate biosynthesis	3-(3-hydroxyphenyl)propionate sulfate	61	0.2208	0.1583	0.1631	0.357624716940265
1CMET2-PWY: <i>N</i><sup>10</sup>-formyl-tetrahydrofolate biosynthesis	3-(4-hydroxyphenyl)lactate (HPLA)	455	0.0497	0.0970	0.6085	0.615261486154763
1CMET2-PWY: <i>N</i><sup>10</sup>-formyl-tetrahydrofolate biosynthesis	3-(4-hydroxyphenyl)propionate	443	0.2061	0.0744	0.0056	0.0554622135343531
1CMET2-PWY: <i>N</i><sup>10</sup>-formyl-tetrahydrofolate biosynthesis	3-(N-acetyl-L-cystein-S-yl) acetaminophen	51	0.7316	0.2496	0.0034	0.0402963542454496
1CMET2-PWY: <i>N</i><sup>10</sup>-formyl-tetrahydrofolate biosynthesis	3-aminoisobutyrate	231	0.1067	0.1316	0.4173	0.533859010355235
1CMET2-PWY: <i>N</i><sup>10</sup>-formyl-tetrahydrofolate biosynthesis	3-carboxy-4-methyl-5-propyl-2-furanpropanoate (CMPF)	181	0.1774	0.2469	0.4725	0.55956745579657
1CMET2-PWY: <i>N</i><sup>10</sup>-formyl-tetrahydrofolate biosynthesis	3-carboxyadipate	448	-0.0271	0.1303	0.8352	0.683728631288485
1CMET2-PWY: <i>N</i><sup>10</sup>-formyl-tetrahydrofolate biosynthesis	3-dehydrocholate	76	-0.1523	0.2033	0.4536	0.551112310535555
1CMET2-PWY: <i>N</i><sup>10</sup>-formyl-tetrahydrofolate biosynthesis	3-hydroxy-3-methylglutarate	464	0.2427	0.1227	0.0479	0.192471115684197
1CMET2-PWY: <i>N</i><sup>10</sup>-formyl-tetrahydrofolate biosynthesis	3-hydroxybenzoate	202	0.162	0.2248	0.471	0.558909329614208
1CMET2-PWY: <i>N</i><sup>10</sup>-formyl-tetrahydrofolate biosynthesis	3-hydroxybutyrate (BHBA)	420	0.1595	0.1137	0.1607	0.355232668640227
1CMET2-PWY: <i>N</i><sup>10</sup>-formyl-tetrahydrofolate biosynthesis	3-hydroxyhexanoate	114	-0.2338	0.3119	0.4534	0.551038786049257
1CMET2-PWY: <i>N</i><sup>10</sup>-formyl-tetrahydrofolate biosynthesis	3-hydroxylaurate	350	0.0895	0.1748	0.6086	0.615303999039443
1CMET2-PWY: <i>N</i><sup>10</sup>-formyl-tetrahydrofolate biosynthesis	3-hydroxymyristate	431	-0.1408	0.1952	0.4707	0.558791445567062
1CMET2-PWY: <i>N</i><sup>10</sup>-formyl-tetrahydrofolate biosynthesis	3-hydroxyoctanoate	60	-0.2389	0.4425	0.5894	0.607981795461917
1CMET2-PWY: <i>N</i><sup>10</sup>-formyl-tetrahydrofolate biosynthesis	3-hydroxypalmitate	67	0.418	0.3130	0.1818	0.375832178177644
1CMET2-PWY: <i>N</i><sup>10</sup>-formyl-tetrahydrofolate biosynthesis	3-hydroxyphenylacetate	355	0.2735	0.1293	0.0344	0.160433384272821
1CMET2-PWY: <i>N</i><sup>10</sup>-formyl-tetrahydrofolate biosynthesis	3-hydroxypropanoate	131	-0.0124	0.2756	0.964	0.712931068693388
1CMET2-PWY: <i>N</i><sup>10</sup>-formyl-tetrahydrofolate biosynthesis	3-hydroxypyridine	466	-0.3393	0.1511	0.0247	0.133664396514744
1CMET2-PWY: <i>N</i><sup>10</sup>-formyl-tetrahydrofolate biosynthesis	3-hydroxyquinine	89	0.0556	0.1392	0.6898	0.643168813053768
1CMET2-PWY: <i>N</i><sup>10</sup>-formyl-tetrahydrofolate biosynthesis	3-hydroxysebacate	250	0.0949	0.2317	0.6821	0.640903701698409
1CMET2-PWY: <i>N</i><sup>10</sup>-formyl-tetrahydrofolate biosynthesis	3-hydroxystearate	383	-0.2746	0.0843	0.0011	0.0194200915163789
1CMET2-PWY: <i>N</i><sup>10</sup>-formyl-tetrahydrofolate biosynthesis	3-ketosphinganine	393	0.2284	0.1759	0.1942	0.387230229274173
1CMET2-PWY: <i>N</i><sup>10</sup>-formyl-tetrahydrofolate biosynthesis	3-methyl-2-oxobutyrate	406	-0.3323	0.1659	0.0452	0.18657365570984
1CMET2-PWY: <i>N</i><sup>10</sup>-formyl-tetrahydrofolate biosynthesis	3-methyl-2-oxovalerate	452	-0.2669	0.1328	0.0445	0.185114635156849
1CMET2-PWY: <i>N</i><sup>10</sup>-formyl-tetrahydrofolate biosynthesis	3-methyladipate	329	-0.2784	0.1175	0.0178	0.110881426347856
1CMET2-PWY: <i>N</i><sup>10</sup>-formyl-tetrahydrofolate biosynthesis	3-methylglutaconate	322	0.3727	0.1434	0.0094	0.0759262358753364
1CMET2-PWY: <i>N</i><sup>10</sup>-formyl-tetrahydrofolate biosynthesis	3-methylglutarate/2-methylglutarate	464	0.033	0.1678	0.8439	0.686073227910012
1CMET2-PWY: <i>N</i><sup>10</sup>-formyl-tetrahydrofolate biosynthesis	3-methylhistidine	377	0.1504	0.0791	0.0572	0.212016719826993
1CMET2-PWY: <i>N</i><sup>10</sup>-formyl-tetrahydrofolate biosynthesis	3-methylurate*	137	-0.153	0.2050	0.4554	0.551933405032944
1CMET2-PWY: <i>N</i><sup>10</sup>-formyl-tetrahydrofolate biosynthesis	3-methylxanthine	258	0.215	0.1281	0.0932	0.272808153796673
1CMET2-PWY: <i>N</i><sup>10</sup>-formyl-tetrahydrofolate biosynthesis	3-phenylpropionate (hydrocinnamate)	437	-0.1216	0.1048	0.2462	0.430407455391967
1CMET2-PWY: <i>N</i><sup>10</sup>-formyl-tetrahydrofolate biosynthesis	3-sulfo-L-alanine	446	0.265	0.1249	0.0339	0.159216156662116
1CMET2-PWY: <i>N</i><sup>10</sup>-formyl-tetrahydrofolate biosynthesis	3-ureidopropionate	455	-0.3439	0.1186	0.0037	0.0426150584083489
1CMET2-PWY: <i>N</i><sup>10</sup>-formyl-tetrahydrofolate biosynthesis	3,4-dihydroxybenzoate	406	-0.1506	0.1741	0.3871	0.518553545912485
1CMET2-PWY: <i>N</i><sup>10</sup>-formyl-tetrahydrofolate biosynthesis	3,5-dihydroxybenzoic acid	339	-0.3246	0.1855	0.0802	0.252657570527158
1CMET2-PWY: <i>N</i><sup>10</sup>-formyl-tetrahydrofolate biosynthesis	3,7-dimethylurate	391	0.0938	0.0876	0.2842	0.458005106224015
1CMET2-PWY: <i>N</i><sup>10</sup>-formyl-tetrahydrofolate biosynthesis	3'-AMP	54	-0.2511	0.2473	0.3101	0.474803658691799
1CMET2-PWY: <i>N</i><sup>10</sup>-formyl-tetrahydrofolate biosynthesis	3'-CMP	122	0.1128	0.2064	0.5848	0.60613344606151
1CMET2-PWY: <i>N</i><sup>10</sup>-formyl-tetrahydrofolate biosynthesis	3b-hydroxy-5-cholenoic acid	401	-0.0584	0.1502	0.6976	0.645629135911431
1CMET2-PWY: <i>N</i><sup>10</sup>-formyl-tetrahydrofolate biosynthesis	4-acetamidobutanoate	461	0.2962	0.1032	0.0041	0.0455572103098955
1CMET2-PWY: <i>N</i><sup>10</sup>-formyl-tetrahydrofolate biosynthesis	4-acetamidophenol	131	0.2703	0.1291	0.0362	0.165235293829038
1CMET2-PWY: <i>N</i><sup>10</sup>-formyl-tetrahydrofolate biosynthesis	4-androsten-3alpha,17alpha-diol monosulfate (2)	177	-0.0745	0.1207	0.5372	0.587715028937636
1CMET2-PWY: <i>N</i><sup>10</sup>-formyl-tetrahydrofolate biosynthesis	4-androsten-3beta,17beta-diol disulfate (1)	137	0.0187	0.1815	0.9178	0.702960107186361
1CMET2-PWY: <i>N</i><sup>10</sup>-formyl-tetrahydrofolate biosynthesis	4-androsten-3beta,17beta-diol disulfate (2)	150	0.17	0.2038	0.4041	0.527122742474006
1CMET2-PWY: <i>N</i><sup>10</sup>-formyl-tetrahydrofolate biosynthesis	4-androsten-3beta,17beta-diol monosulfate (1)	107	0.0512	0.1997	0.7977	0.674012723362115
1CMET2-PWY: <i>N</i><sup>10</sup>-formyl-tetrahydrofolate biosynthesis	4-androsten-3beta,17beta-diol monosulfate (2)	146	0.1924	0.1650	0.2438	0.428398510788007
1CMET2-PWY: <i>N</i><sup>10</sup>-formyl-tetrahydrofolate biosynthesis	4-cholesten-3-one	455	-0.0536	0.0858	0.5323	0.585711488855443
1CMET2-PWY: <i>N</i><sup>10</sup>-formyl-tetrahydrofolate biosynthesis	4-guanidinobutanoate	465	0.1108	0.1252	0.3765	0.513147164054086
1CMET2-PWY: <i>N</i><sup>10</sup>-formyl-tetrahydrofolate biosynthesis	4-hydroxybenzoate	255	0.2431	0.1939	0.2099	0.400970575896629
1CMET2-PWY: <i>N</i><sup>10</sup>-formyl-tetrahydrofolate biosynthesis	4-hydroxycinnamate	393	0.2059	0.1113	0.0643	0.225408052572039
1CMET2-PWY: <i>N</i><sup>10</sup>-formyl-tetrahydrofolate biosynthesis	4-hydroxycyclohexylcarboxylic acid	70	-0.3828	0.3165	0.2265	0.414886914392595
1CMET2-PWY: <i>N</i><sup>10</sup>-formyl-tetrahydrofolate biosynthesis	4-hydroxyglutamate	265	-0.2314	0.1440	0.1081	0.293211561393998
1CMET2-PWY: <i>N</i><sup>10</sup>-formyl-tetrahydrofolate biosynthesis	4-hydroxyphenylacetate	404	-0.0967	0.1360	0.4772	0.561948491967384
1CMET2-PWY: <i>N</i><sup>10</sup>-formyl-tetrahydrofolate biosynthesis	4-hydroxyphenylpyruvate	444	-0.0999	0.1385	0.4708	0.558812529550551
1CMET2-PWY: <i>N</i><sup>10</sup>-formyl-tetrahydrofolate biosynthesis	4-imidazoleacetate	454	0.3779	0.1072	0.000422	0.0106644357578632
1CMET2-PWY: <i>N</i><sup>10</sup>-formyl-tetrahydrofolate biosynthesis	4-methyl-2-oxopentanoate	453	-0.2451	0.1364	0.0722	0.239449031118223
1CMET2-PWY: <i>N</i><sup>10</sup>-formyl-tetrahydrofolate biosynthesis	4-methylcatechol sulfate	71	0.3996	0.2160	0.0643	0.225408052572039
1CMET2-PWY: <i>N</i><sup>10</sup>-formyl-tetrahydrofolate biosynthesis	4-methylthio-2-oxobutanoate	232	-0.1513	0.1832	0.409	0.529650703133064
1CMET2-PWY: <i>N</i><sup>10</sup>-formyl-tetrahydrofolate biosynthesis	4-ureidobutyrate	461	-0.1031	0.1396	0.4605	0.554168612810481
1CMET2-PWY: <i>N</i><sup>10</sup>-formyl-tetrahydrofolate biosynthesis	5-(2-Hydroxyethyl)-4-methylthiazole	460	-0.1969	0.1159	0.0893	0.266883257100544
1CMET2-PWY: <i>N</i><sup>10</sup>-formyl-tetrahydrofolate biosynthesis	5-acetylamino-6-amino-3-methyluracil	448	-0.1066	0.1447	0.4611	0.554462515388775
1CMET2-PWY: <i>N</i><sup>10</sup>-formyl-tetrahydrofolate biosynthesis	5-acetylamino-6-formylamino-3-methyluracil	312	0.0607	0.1097	0.5799	0.604399480376235
1CMET2-PWY: <i>N</i><sup>10</sup>-formyl-tetrahydrofolate biosynthesis	5-aminovalerate	464	0.0987	0.1486	0.5065	0.574857134425823
1CMET2-PWY: <i>N</i><sup>10</sup>-formyl-tetrahydrofolate biosynthesis	5-dodecenoate (12:1n7)	462	0.0322	0.1534	0.8338	0.683386107402771
1CMET2-PWY: <i>N</i><sup>10</sup>-formyl-tetrahydrofolate biosynthesis	5-hydroxy-2-indolecarboxylic acid	70	0.2547	0.1822	0.1621	0.35657809565201
1CMET2-PWY: <i>N</i><sup>10</sup>-formyl-tetrahydrofolate biosynthesis	5-hydroxyhexanoate	424	-0.3186	0.0915	0.000497	0.0118360857886631
1CMET2-PWY: <i>N</i><sup>10</sup>-formyl-tetrahydrofolate biosynthesis	5-hydroxyindoleacetate	183	0.4712	0.2746	0.0862	0.262260245356943
1CMET2-PWY: <i>N</i><sup>10</sup>-formyl-tetrahydrofolate biosynthesis	5-hydroxylysine	244	0.1061	0.1280	0.407	0.528636433648259
1CMET2-PWY: <i>N</i><sup>10</sup>-formyl-tetrahydrofolate biosynthesis	5-methylthioadenosine (MTA)	64	-0.0126	0.4050	0.9752	0.71520155477418
1CMET2-PWY: <i>N</i><sup>10</sup>-formyl-tetrahydrofolate biosynthesis	5-methyluridine (ribothymidine)	431	0.0985	0.1062	0.3536	0.500387660229447
1CMET2-PWY: <i>N</i><sup>10</sup>-formyl-tetrahydrofolate biosynthesis	5-oxoproline	463	-0.1655	0.1352	0.2211	0.410569351056954
1CMET2-PWY: <i>N</i><sup>10</sup>-formyl-tetrahydrofolate biosynthesis	5,6-dihydrothymine	187	-0.05	0.1495	0.7378	0.657821919590011
1CMET2-PWY: <i>N</i><sup>10</sup>-formyl-tetrahydrofolate biosynthesis	5alpha-androstan-3alpha,17alpha-diol disulfate	71	0.2858	0.3779	0.4496	0.549214217128401
1CMET2-PWY: <i>N</i><sup>10</sup>-formyl-tetrahydrofolate biosynthesis	5alpha-androstan-3alpha,17beta-diol disulfate	63	0.1549	0.3097	0.617	0.618353522140973
1CMET2-PWY: <i>N</i><sup>10</sup>-formyl-tetrahydrofolate biosynthesis	5alpha-androstan-3beta,17alpha-diol disulfate	59	0.0898	0.4152	0.8288	0.682111815701737
1CMET2-PWY: <i>N</i><sup>10</sup>-formyl-tetrahydrofolate biosynthesis	5alpha-androstan-3beta,17alpha-diol monosulfate (1)	215	-0.0725	0.1289	0.5738	0.602213259790057
1CMET2-PWY: <i>N</i><sup>10</sup>-formyl-tetrahydrofolate biosynthesis	5alpha-androstan-3beta,17beta-diol disulfate	75	0.0947	0.2701	0.726	0.654150667935748
1CMET2-PWY: <i>N</i><sup>10</sup>-formyl-tetrahydrofolate biosynthesis	5alpha-androstan-3beta,17beta-diol monosulfate (1)	288	-0.0378	0.1163	0.7448	0.659672820369683
1CMET2-PWY: <i>N</i><sup>10</sup>-formyl-tetrahydrofolate biosynthesis	5alpha-pregnan-3beta,20alpha-diol disulfate	85	-0.1546	0.2807	0.5819	0.605125120333549
1CMET2-PWY: <i>N</i><sup>10</sup>-formyl-tetrahydrofolate biosynthesis	5alpha-pregnan-3beta,20alpha-diol monosulfate (1)	303	0.2149	0.1095	0.0497	0.196177153849181
1CMET2-PWY: <i>N</i><sup>10</sup>-formyl-tetrahydrofolate biosynthesis	5alpha-pregnan-3beta,20beta-diol monosulfate (1)	92	0.4381	0.2437	0.0723	0.239616944486397
1CMET2-PWY: <i>N</i><sup>10</sup>-formyl-tetrahydrofolate biosynthesis	6-hydroxynicotinate	455	0.1953	0.1179	0.0976	0.278789118542433
1CMET2-PWY: <i>N</i><sup>10</sup>-formyl-tetrahydrofolate biosynthesis	6-oxolithocholate	415	-0.1246	0.1357	0.3584	0.503118954951148
1CMET2-PWY: <i>N</i><sup>10</sup>-formyl-tetrahydrofolate biosynthesis	6-oxopiperidine-2-carboxylic acid	465	0.0755	0.1422	0.5956	0.610385391034729
1CMET2-PWY: <i>N</i><sup>10</sup>-formyl-tetrahydrofolate biosynthesis	7-ketodeoxycholate	344	0.0893	0.0809	0.2698	0.447820012808383
1CMET2-PWY: <i>N</i><sup>10</sup>-formyl-tetrahydrofolate biosynthesis	7-ketolithocholate	98	-0.1377	0.1506	0.3606	0.504248806221432
1CMET2-PWY: <i>N</i><sup>10</sup>-formyl-tetrahydrofolate biosynthesis	7-methylguanine	461	0.2442	0.1314	0.0631	0.223144641670352
1CMET2-PWY: <i>N</i><sup>10</sup>-formyl-tetrahydrofolate biosynthesis	7-methylurate	253	0.3007	0.0942	0.0014	0.0227124411837748
1CMET2-PWY: <i>N</i><sup>10</sup>-formyl-tetrahydrofolate biosynthesis	7-methylxanthine	260	0.3975	0.1569	0.0113	0.0848575684881608
1CMET2-PWY: <i>N</i><sup>10</sup>-formyl-tetrahydrofolate biosynthesis	7,12-diketolithocholate	87	-0.1435	0.2006	0.4744	0.56061770471236
1CMET2-PWY: <i>N</i><sup>10</sup>-formyl-tetrahydrofolate biosynthesis	8-hydroxyguanine	390	0.1876	0.0976	0.0547	0.20698663854284
1CMET2-PWY: <i>N</i><sup>10</sup>-formyl-tetrahydrofolate biosynthesis	9,10-DiHOME	410	0.3599	0.1230	0.0034	0.0402963542454496
1CMET2-PWY: <i>N</i><sup>10</sup>-formyl-tetrahydrofolate biosynthesis	acesulfame	138	0.1861	0.1100	0.0906	0.268880990610283
1CMET2-PWY: <i>N</i><sup>10</sup>-formyl-tetrahydrofolate biosynthesis	acetylcarnitine (C2)	337	0.0248	0.1639	0.8798	0.694851046497721
1CMET2-PWY: <i>N</i><sup>10</sup>-formyl-tetrahydrofolate biosynthesis	acisoga	452	0.5111	0.1615	0.0016	0.024846561752608
1CMET2-PWY: <i>N</i><sup>10</sup>-formyl-tetrahydrofolate biosynthesis	adenine	458	0.0155	0.1103	0.8885	0.696588940800092
1CMET2-PWY: <i>N</i><sup>10</sup>-formyl-tetrahydrofolate biosynthesis	adenosine	414	-0.1808	0.1284	0.1591	0.353549897284074
1CMET2-PWY: <i>N</i><sup>10</sup>-formyl-tetrahydrofolate biosynthesis	adipate	462	-0.2367	0.1298	0.0682	0.232632426565271
1CMET2-PWY: <i>N</i><sup>10</sup>-formyl-tetrahydrofolate biosynthesis	adrenate (22:4n6)	349	-0.1085	0.1550	0.484	0.565005381128541
1CMET2-PWY: <i>N</i><sup>10</sup>-formyl-tetrahydrofolate biosynthesis	agmatine	95	0.3502	0.2177	0.1078	0.292776501125851
1CMET2-PWY: <i>N</i><sup>10</sup>-formyl-tetrahydrofolate biosynthesis	alanine	467	0.2333	0.2606	0.3705	0.509791881165376
1CMET2-PWY: <i>N</i><sup>10</sup>-formyl-tetrahydrofolate biosynthesis	alanyl-glutamyl-meso-diaminopimelate	236	0.2165	0.1943	0.2651	0.444360682995679
1CMET2-PWY: <i>N</i><sup>10</sup>-formyl-tetrahydrofolate biosynthesis	alanylleucine	465	0.1161	0.1370	0.3965	0.523304947741872
1CMET2-PWY: <i>N</i><sup>10</sup>-formyl-tetrahydrofolate biosynthesis	allantoin	318	0.1621	0.1043	0.12	0.308845664983158
1CMET2-PWY: <i>N</i><sup>10</sup>-formyl-tetrahydrofolate biosynthesis	allo-threonine	392	0.0961	0.1376	0.4849	0.565418779288156
1CMET2-PWY: <i>N</i><sup>10</sup>-formyl-tetrahydrofolate biosynthesis	alpha-hydroxyisocaproate	441	0.0047	0.0897	0.9586	0.711747948701344
1CMET2-PWY: <i>N</i><sup>10</sup>-formyl-tetrahydrofolate biosynthesis	alpha-hydroxyisovalerate	457	-0.0212	0.0899	0.8137	0.678144559268689
1CMET2-PWY: <i>N</i><sup>10</sup>-formyl-tetrahydrofolate biosynthesis	alpha-ketoglutarate	454	0.0107	0.1272	0.9329	0.706238945807137
1CMET2-PWY: <i>N</i><sup>10</sup>-formyl-tetrahydrofolate biosynthesis	alpha-tocopherol	461	0.0982	0.1913	0.6076	0.615014066377017
1CMET2-PWY: <i>N</i><sup>10</sup>-formyl-tetrahydrofolate biosynthesis	alpha-tocopherol acetate	131	-0.0866	0.0838	0.3016	0.469297227319712
1CMET2-PWY: <i>N</i><sup>10</sup>-formyl-tetrahydrofolate biosynthesis	alpha-tocotrienol	453	-0.5911	0.1711	0.000549	0.012633458066705
1CMET2-PWY: <i>N</i><sup>10</sup>-formyl-tetrahydrofolate biosynthesis	AMP	111	0.3292	0.2890	0.2548	0.436749261761642
1CMET2-PWY: <i>N</i><sup>10</sup>-formyl-tetrahydrofolate biosynthesis	androsterone sulfate	79	0.0076	0.2443	0.9751	0.715156003609351
1CMET2-PWY: <i>N</i><sup>10</sup>-formyl-tetrahydrofolate biosynthesis	anserine	434	0.2006	0.1106	0.0696	0.234991939399606
1CMET2-PWY: <i>N</i><sup>10</sup>-formyl-tetrahydrofolate biosynthesis	anthranilate	205	-0.4164	0.3250	0.2001	0.392512178523794
1CMET2-PWY: <i>N</i><sup>10</sup>-formyl-tetrahydrofolate biosynthesis	apigenin	105	0.115	0.1786	0.5197	0.580522198440002
1CMET2-PWY: <i>N</i><sup>10</sup>-formyl-tetrahydrofolate biosynthesis	arabinose	421	0.2189	0.1250	0.0797	0.251937421603011
1CMET2-PWY: <i>N</i><sup>10</sup>-formyl-tetrahydrofolate biosynthesis	arabitol/xylitol	415	0.0948	0.1219	0.4365	0.54290552207258
1CMET2-PWY: <i>N</i><sup>10</sup>-formyl-tetrahydrofolate biosynthesis	arabonate/xylonate	464	0.1376	0.1381	0.3193	0.48028828435035
1CMET2-PWY: <i>N</i><sup>10</sup>-formyl-tetrahydrofolate biosynthesis	arachidate (20:0)	459	-0.1667	0.1099	0.1295	0.320570834505426
1CMET2-PWY: <i>N</i><sup>10</sup>-formyl-tetrahydrofolate biosynthesis	arachidonate (20:4n6)	457	0.355	0.1007	0.000426	0.0107240409768652
1CMET2-PWY: <i>N</i><sup>10</sup>-formyl-tetrahydrofolate biosynthesis	arginine	446	0.1756	0.0807	0.0294	0.147149717275823
1CMET2-PWY: <i>N</i><sup>10</sup>-formyl-tetrahydrofolate biosynthesis	argininosuccinate	106	0.758	0.2716	0.0053	0.0535016660016946
1CMET2-PWY: <i>N</i><sup>10</sup>-formyl-tetrahydrofolate biosynthesis	asparagine	447	0.2854	0.0999	0.0043	0.0468659822016011
1CMET2-PWY: <i>N</i><sup>10</sup>-formyl-tetrahydrofolate biosynthesis	aspartate	463	0.6745	0.2109	0.0014	0.0227124411837748
1CMET2-PWY: <i>N</i><sup>10</sup>-formyl-tetrahydrofolate biosynthesis	astaxanthin	132	0.1709	0.2409	0.478	0.562212424389792
1CMET2-PWY: <i>N</i><sup>10</sup>-formyl-tetrahydrofolate biosynthesis	azelate (nonanedioate; C9)	462	-0.638	0.1151	2.94e-08	1.28057984726703e-05
1CMET2-PWY: <i>N</i><sup>10</sup>-formyl-tetrahydrofolate biosynthesis	benzoate	452	-0.0513	0.1768	0.7716	0.667168275646968
1CMET2-PWY: <i>N</i><sup>10</sup>-formyl-tetrahydrofolate biosynthesis	beta-alanine	448	0.1496	0.1218	0.2197	0.409365811063694
1CMET2-PWY: <i>N</i><sup>10</sup>-formyl-tetrahydrofolate biosynthesis	beta-carotene	290	-0.0096	0.1527	0.9498	0.709640223392067
1CMET2-PWY: <i>N</i><sup>10</sup>-formyl-tetrahydrofolate biosynthesis	beta-guanidinopropanoate	384	0.0736	0.0916	0.422	0.536185083916293
1CMET2-PWY: <i>N</i><sup>10</sup>-formyl-tetrahydrofolate biosynthesis	beta-hydroxyisovalerate	332	0.1283	0.1743	0.4617	0.554779509298775
1CMET2-PWY: <i>N</i><sup>10</sup>-formyl-tetrahydrofolate biosynthesis	beta-sitosterol	448	0.0386	0.0976	0.6923	0.643842399312699
1CMET2-PWY: <i>N</i><sup>10</sup>-formyl-tetrahydrofolate biosynthesis	betaine	461	-0.1361	0.1644	0.4079	0.529073202900847
1CMET2-PWY: <i>N</i><sup>10</sup>-formyl-tetrahydrofolate biosynthesis	bilirubin	413	0.2756	0.1142	0.0158	0.103485148933579
1CMET2-PWY: <i>N</i><sup>10</sup>-formyl-tetrahydrofolate biosynthesis	biliverdin	451	0.3252	0.1435	0.0234	0.129593596421845
1CMET2-PWY: <i>N</i><sup>10</sup>-formyl-tetrahydrofolate biosynthesis	biocytin	399	0.3232	0.1837	0.0786	0.250370435953302
1CMET2-PWY: <i>N</i><sup>10</sup>-formyl-tetrahydrofolate biosynthesis	biotin	442	-0.2263	0.1638	0.1672	0.361514374242431
1CMET2-PWY: <i>N</i><sup>10</sup>-formyl-tetrahydrofolate biosynthesis	bufotenine	121	-0.1215	0.1810	0.5021	0.572852479640503
1CMET2-PWY: <i>N</i><sup>10</sup>-formyl-tetrahydrofolate biosynthesis	butyrylglycine (C4)	270	-0.1133	0.1538	0.4613	0.554557765797867
1CMET2-PWY: <i>N</i><sup>10</sup>-formyl-tetrahydrofolate biosynthesis	cadaverine	301	-0.0122	0.0855	0.8867	0.696242624752864
1CMET2-PWY: <i>N</i><sup>10</sup>-formyl-tetrahydrofolate biosynthesis	caffeate	400	0.0024	0.0955	0.9799	0.716141047767689
1CMET2-PWY: <i>N</i><sup>10</sup>-formyl-tetrahydrofolate biosynthesis	caffeine	360	0.0504	0.1154	0.6626	0.63460005028107
1CMET2-PWY: <i>N</i><sup>10</sup>-formyl-tetrahydrofolate biosynthesis	campesterol	404	-0.0581	0.1130	0.6071	0.614845017207596
1CMET2-PWY: <i>N</i><sup>10</sup>-formyl-tetrahydrofolate biosynthesis	caprate (10:0)	459	0.0494	0.0741	0.5047	0.574118384915108
1CMET2-PWY: <i>N</i><sup>10</sup>-formyl-tetrahydrofolate biosynthesis	caproate (6:0)	417	-0.2043	0.0760	0.0072	0.0647134616694711
1CMET2-PWY: <i>N</i><sup>10</sup>-formyl-tetrahydrofolate biosynthesis	caprylate (8:0)	404	0.0281	0.0719	0.6962	0.645152410822415
1CMET2-PWY: <i>N</i><sup>10</sup>-formyl-tetrahydrofolate biosynthesis	carboxyethyl-GABA	453	-0.0468	0.1737	0.7876	0.67144020319354
1CMET2-PWY: <i>N</i><sup>10</sup>-formyl-tetrahydrofolate biosynthesis	carboxyibuprofen	67	-0.082	0.1973	0.6777	0.639539253899396
1CMET2-PWY: <i>N</i><sup>10</sup>-formyl-tetrahydrofolate biosynthesis	carnitine	465	-0.2126	0.1277	0.0959	0.276687473368974
1CMET2-PWY: <i>N</i><sup>10</sup>-formyl-tetrahydrofolate biosynthesis	carnosine	216	0.2107	0.1663	0.2051	0.39698417169423
1CMET2-PWY: <i>N</i><sup>10</sup>-formyl-tetrahydrofolate biosynthesis	chenodeoxycholate	89	-0.177	0.1398	0.2053	0.397113371653122
1CMET2-PWY: <i>N</i><sup>10</sup>-formyl-tetrahydrofolate biosynthesis	cholate	420	0.1435	0.0709	0.043	0.181591845517503
1CMET2-PWY: <i>N</i><sup>10</sup>-formyl-tetrahydrofolate biosynthesis	cholesterol	456	0.2283	0.1023	0.0256	0.136264480296687
1CMET2-PWY: <i>N</i><sup>10</sup>-formyl-tetrahydrofolate biosynthesis	choline	460	0.1608	0.1362	0.2378	0.423702125137671
1CMET2-PWY: <i>N</i><sup>10</sup>-formyl-tetrahydrofolate biosynthesis	ciliatine (2-aminoethylphosphonate)	273	0.0591	0.1236	0.6324	0.624071000606515
1CMET2-PWY: <i>N</i><sup>10</sup>-formyl-tetrahydrofolate biosynthesis	cinnamate	255	-0.2971	0.1716	0.0834	0.257940730013454
1CMET2-PWY: <i>N</i><sup>10</sup>-formyl-tetrahydrofolate biosynthesis	cis-4-hydroxycyclohexylacetic acid	441	-0.131	0.1907	0.4921	0.568410472980411
1CMET2-PWY: <i>N</i><sup>10</sup>-formyl-tetrahydrofolate biosynthesis	cis-urocanate	460	0.2553	0.1840	0.1652	0.359496203696628
1CMET2-PWY: <i>N</i><sup>10</sup>-formyl-tetrahydrofolate biosynthesis	citrate	466	0.4186	0.1308	0.0014	0.0227124411837748
1CMET2-PWY: <i>N</i><sup>10</sup>-formyl-tetrahydrofolate biosynthesis	citrulline	467	0.2428	0.2649	0.3593	0.503637378737612
1CMET2-PWY: <i>N</i><sup>10</sup>-formyl-tetrahydrofolate biosynthesis	CMP	84	-0.1888	0.3238	0.56	0.596860302004759
1CMET2-PWY: <i>N</i><sup>10</sup>-formyl-tetrahydrofolate biosynthesis	coprostanol	430	-0.5042	0.1461	0.000556	0.012735881513834
1CMET2-PWY: <i>N</i><sup>10</sup>-formyl-tetrahydrofolate biosynthesis	cortolone	173	0.4925	0.1727	0.0043	0.0468659822016011
1CMET2-PWY: <i>N</i><sup>10</sup>-formyl-tetrahydrofolate biosynthesis	creatine	460	-0.0584	0.0925	0.5274	0.583775993508468
1CMET2-PWY: <i>N</i><sup>10</sup>-formyl-tetrahydrofolate biosynthesis	creatinine	457	-0.0028	0.0750	0.9699	0.714101604487643
1CMET2-PWY: <i>N</i><sup>10</sup>-formyl-tetrahydrofolate biosynthesis	cystathionine	153	0.1502	0.1991	0.4506	0.549692641286838
1CMET2-PWY: <i>N</i><sup>10</sup>-formyl-tetrahydrofolate biosynthesis	cysteine	465	0.5512	0.2101	0.0087	0.0725809685137288
1CMET2-PWY: <i>N</i><sup>10</sup>-formyl-tetrahydrofolate biosynthesis	cysteine s-sulfate	389	0.3101	0.1639	0.0585	0.214620239673847
1CMET2-PWY: <i>N</i><sup>10</sup>-formyl-tetrahydrofolate biosynthesis	cysteine sulfinic acid	457	0.3203	0.1781	0.0721	0.23932296811494
1CMET2-PWY: <i>N</i><sup>10</sup>-formyl-tetrahydrofolate biosynthesis	cysteinylglycine	160	-0.0239	0.2520	0.9243	0.70442160787434
1CMET2-PWY: <i>N</i><sup>10</sup>-formyl-tetrahydrofolate biosynthesis	cystine	372	0.3441	0.1389	0.0132	0.0930230842915235
1CMET2-PWY: <i>N</i><sup>10</sup>-formyl-tetrahydrofolate biosynthesis	cytidine	435	0.2959	0.1055	0.005	0.0515516013845477
1CMET2-PWY: <i>N</i><sup>10</sup>-formyl-tetrahydrofolate biosynthesis	cytidine 2',3'-cyclic monophosphate	187	0.177	0.2078	0.3942	0.522074395189856
1CMET2-PWY: <i>N</i><sup>10</sup>-formyl-tetrahydrofolate biosynthesis	cytosine	461	0.171	0.1122	0.1275	0.318085895382666
1CMET2-PWY: <i>N</i><sup>10</sup>-formyl-tetrahydrofolate biosynthesis	D-urobilin	434	0.3476	0.0979	0.000383	0.0100248530856617
1CMET2-PWY: <i>N</i><sup>10</sup>-formyl-tetrahydrofolate biosynthesis	daidzein	341	0.1317	0.0986	0.1816	0.37564272101405
1CMET2-PWY: <i>N</i><sup>10</sup>-formyl-tetrahydrofolate biosynthesis	dCMP	181	0.1381	0.1692	0.4146	0.532437824953901
1CMET2-PWY: <i>N</i><sup>10</sup>-formyl-tetrahydrofolate biosynthesis	dehydroisoandrosterone sulfate (DHEA-S)	163	0.0103	0.1308	0.9371	0.707102370850502
1CMET2-PWY: <i>N</i><sup>10</sup>-formyl-tetrahydrofolate biosynthesis	dehydrolithocholate	448	-0.162	0.1092	0.1379	0.330737338426578
1CMET2-PWY: <i>N</i><sup>10</sup>-formyl-tetrahydrofolate biosynthesis	delta-tocopherol	275	0.2708	0.1749	0.1215	0.310789785893795
1CMET2-PWY: <i>N</i><sup>10</sup>-formyl-tetrahydrofolate biosynthesis	deoxycarnitine	456	-0.0062	0.1136	0.9567	0.711319687864016
1CMET2-PWY: <i>N</i><sup>10</sup>-formyl-tetrahydrofolate biosynthesis	deoxycholate	439	0.2272	0.1179	0.0539	0.205317768986642
1CMET2-PWY: <i>N</i><sup>10</sup>-formyl-tetrahydrofolate biosynthesis	deoxycholic acid sulfate	187	0.188	0.0680	0.0057	0.0560733825706197
1CMET2-PWY: <i>N</i><sup>10</sup>-formyl-tetrahydrofolate biosynthesis	diaminopimelate	403	-0.1204	0.1219	0.3231	0.482445665635524
1CMET2-PWY: <i>N</i><sup>10</sup>-formyl-tetrahydrofolate biosynthesis	diethanolamine	425	0.1101	0.1356	0.4168	0.533581009032574
1CMET2-PWY: <i>N</i><sup>10</sup>-formyl-tetrahydrofolate biosynthesis	digalacturonic acid	300	0.1233	0.1180	0.296	0.46585346610194
1CMET2-PWY: <i>N</i><sup>10</sup>-formyl-tetrahydrofolate biosynthesis	diglycerol	457	-0.125	0.1110	0.2601	0.440715424398806
1CMET2-PWY: <i>N</i><sup>10</sup>-formyl-tetrahydrofolate biosynthesis	dihomolinoleate (20:2n6)	459	0.0777	0.1193	0.5151	0.578606463605314
1CMET2-PWY: <i>N</i><sup>10</sup>-formyl-tetrahydrofolate biosynthesis	dihomolinolenate (20:3n3 or 3n6)	452	0.2685	0.0884	0.0024	0.0323156950315209
1CMET2-PWY: <i>N</i><sup>10</sup>-formyl-tetrahydrofolate biosynthesis	dihydoxyphenylalanine (L-DOPA)	155	0.1794	0.1762	0.3085	0.473793002180732
1CMET2-PWY: <i>N</i><sup>10</sup>-formyl-tetrahydrofolate biosynthesis	dihydrocaffeate	361	0.0946	0.0755	0.2104	0.401352523020807
1CMET2-PWY: <i>N</i><sup>10</sup>-formyl-tetrahydrofolate biosynthesis	dihydroferulic acid	452	0.3004	0.0963	0.0018	0.0268032176006531
1CMET2-PWY: <i>N</i><sup>10</sup>-formyl-tetrahydrofolate biosynthesis	dihydroorotate	395	0.0033	0.0779	0.9657	0.713238139569641
1CMET2-PWY: <i>N</i><sup>10</sup>-formyl-tetrahydrofolate biosynthesis	dimethylarginine (ADMA + SDMA)	405	0.3121	0.0906	0.000569	0.0129135129173098
1CMET2-PWY: <i>N</i><sup>10</sup>-formyl-tetrahydrofolate biosynthesis	dimethylglycine	456	0.0712	0.1770	0.6874	0.64245442031358
1CMET2-PWY: <i>N</i><sup>10</sup>-formyl-tetrahydrofolate biosynthesis	dimethylmalonic acid	417	-0.2705	0.2176	0.2139	0.404459135434194
1CMET2-PWY: <i>N</i><sup>10</sup>-formyl-tetrahydrofolate biosynthesis	diosmetin	62	-0.1619	0.2103	0.4414	0.545283035414693
1CMET2-PWY: <i>N</i><sup>10</sup>-formyl-tetrahydrofolate biosynthesis	dipicolinate	400	-0.0668	0.0907	0.4618	0.554836874927678
1CMET2-PWY: <i>N</i><sup>10</sup>-formyl-tetrahydrofolate biosynthesis	docosadienoate (22:2n6)	440	-0.2645	0.0915	0.0039	0.0441110635755516
1CMET2-PWY: <i>N</i><sup>10</sup>-formyl-tetrahydrofolate biosynthesis	docosahexaenoate (DHA; 22:6n3)	449	0.2523	0.0776	0.0011	0.0194200915163789
1CMET2-PWY: <i>N</i><sup>10</sup>-formyl-tetrahydrofolate biosynthesis	docosapentaenoate (DPA; 22:5n3)	445	0.2162	0.0724	0.0028	0.0356634882860173
1CMET2-PWY: <i>N</i><sup>10</sup>-formyl-tetrahydrofolate biosynthesis	docosapentaenoate (n6 DPA; 22:5n6)	75	0.6275	0.2002	0.0017	0.0258952495247502
1CMET2-PWY: <i>N</i><sup>10</sup>-formyl-tetrahydrofolate biosynthesis	dodecanedioate (C12)	458	-0.4181	0.0955	1.2e-05	0.000967936392492089
1CMET2-PWY: <i>N</i><sup>10</sup>-formyl-tetrahydrofolate biosynthesis	ectoine	445	0.2323	0.1399	0.0969	0.277892391091279
1CMET2-PWY: <i>N</i><sup>10</sup>-formyl-tetrahydrofolate biosynthesis	eicosapentaenoate (EPA; 20:5n3)	429	0.2323	0.0902	0.01	0.0786557563005795
1CMET2-PWY: <i>N</i><sup>10</sup>-formyl-tetrahydrofolate biosynthesis	eicosenoate (20:1n9 or 1n11)	463	-0.0121	0.1250	0.9231	0.70417366033836
1CMET2-PWY: <i>N</i><sup>10</sup>-formyl-tetrahydrofolate biosynthesis	enterodiol	188	0.0701	0.1202	0.5599	0.596794908549449
1CMET2-PWY: <i>N</i><sup>10</sup>-formyl-tetrahydrofolate biosynthesis	enterolactone	447	0.0923	0.0992	0.3523	0.499726117951669
1CMET2-PWY: <i>N</i><sup>10</sup>-formyl-tetrahydrofolate biosynthesis	epiandrosterone sulfate	104	0.5818	0.2296	0.0113	0.0848575684881608
1CMET2-PWY: <i>N</i><sup>10</sup>-formyl-tetrahydrofolate biosynthesis	epicatechin	198	-0.0539	0.1488	0.717	0.651341059186261
1CMET2-PWY: <i>N</i><sup>10</sup>-formyl-tetrahydrofolate biosynthesis	ergosterol	277	0.1898	0.0975	0.0517	0.200649432643776
1CMET2-PWY: <i>N</i><sup>10</sup>-formyl-tetrahydrofolate biosynthesis	eriodictyol	66	-0.0012	0.3056	0.9968	0.719524268826728
1CMET2-PWY: <i>N</i><sup>10</sup>-formyl-tetrahydrofolate biosynthesis	erucate (22:1n9)	459	-0.0253	0.0944	0.7883	0.671676283628093
1CMET2-PWY: <i>N</i><sup>10</sup>-formyl-tetrahydrofolate biosynthesis	erythronate*	459	0.3986	0.1329	0.0027	0.0348364468769844
1CMET2-PWY: <i>N</i><sup>10</sup>-formyl-tetrahydrofolate biosynthesis	erythrose	424	0.1004	0.1458	0.4909	0.567862278689488
1CMET2-PWY: <i>N</i><sup>10</sup>-formyl-tetrahydrofolate biosynthesis	ethylmalonate	451	0.0302	0.1353	0.8235	0.680592196108945
1CMET2-PWY: <i>N</i><sup>10</sup>-formyl-tetrahydrofolate biosynthesis	FAD	167	-0.1542	0.3127	0.622	0.620141238750742
1CMET2-PWY: <i>N</i><sup>10</sup>-formyl-tetrahydrofolate biosynthesis	ferulate	451	0.1621	0.0935	0.083	0.25729854121019
1CMET2-PWY: <i>N</i><sup>10</sup>-formyl-tetrahydrofolate biosynthesis	feruloylputrescine	54	-0.1328	0.2711	0.6243	0.620983792397578
1CMET2-PWY: <i>N</i><sup>10</sup>-formyl-tetrahydrofolate biosynthesis	FMN	154	-0.2209	0.2147	0.3037	0.470629269851973
1CMET2-PWY: <i>N</i><sup>10</sup>-formyl-tetrahydrofolate biosynthesis	formiminoglutamate	452	-0.0398	0.0955	0.6773	0.639403317867654
1CMET2-PWY: <i>N</i><sup>10</sup>-formyl-tetrahydrofolate biosynthesis	fructose	457	0.3792	0.1301	0.0036	0.041854918402334
1CMET2-PWY: <i>N</i><sup>10</sup>-formyl-tetrahydrofolate biosynthesis	fucitol	249	-0.1798	0.2100	0.392	0.521098632562414
1CMET2-PWY: <i>N</i><sup>10</sup>-formyl-tetrahydrofolate biosynthesis	fucose	466	0.2888	0.2589	0.2646	0.443899273529725
1CMET2-PWY: <i>N</i><sup>10</sup>-formyl-tetrahydrofolate biosynthesis	fumarate	457	0.0488	0.1363	0.7206	0.652535109479241
1CMET2-PWY: <i>N</i><sup>10</sup>-formyl-tetrahydrofolate biosynthesis	galactitol (dulcitol)	82	0.8213	0.5061	0.1046	0.288532529072878
1CMET2-PWY: <i>N</i><sup>10</sup>-formyl-tetrahydrofolate biosynthesis	galactonate	420	0.1795	0.1165	0.1233	0.313046583182806
1CMET2-PWY: <i>N</i><sup>10</sup>-formyl-tetrahydrofolate biosynthesis	galacturonate	460	0.3026	0.1102	0.006	0.0579046143219049
1CMET2-PWY: <i>N</i><sup>10</sup>-formyl-tetrahydrofolate biosynthesis	gamma-aminobutyrate (GABA)	392	0.05	0.1055	0.6358	0.625308440044496
1CMET2-PWY: <i>N</i><sup>10</sup>-formyl-tetrahydrofolate biosynthesis	gamma-CEHC	144	0.0341	0.2822	0.9038	0.699901395299431
1CMET2-PWY: <i>N</i><sup>10</sup>-formyl-tetrahydrofolate biosynthesis	gamma-glutamyl-epsilon-lysine	457	0.2958	0.1589	0.0627	0.222429296700931
1CMET2-PWY: <i>N</i><sup>10</sup>-formyl-tetrahydrofolate biosynthesis	gamma-glutamylalanine	461	-0.1963	0.1526	0.1985	0.391012652587042
1CMET2-PWY: <i>N</i><sup>10</sup>-formyl-tetrahydrofolate biosynthesis	gamma-glutamylglutamate	445	0.0966	0.1401	0.4908	0.567843271526396
1CMET2-PWY: <i>N</i><sup>10</sup>-formyl-tetrahydrofolate biosynthesis	gamma-glutamylglycine	384	-0.1705	0.1586	0.2824	0.456859635209886
1CMET2-PWY: <i>N</i><sup>10</sup>-formyl-tetrahydrofolate biosynthesis	gamma-glutamylhistidine	244	0.174	0.2160	0.4205	0.535340307490205
1CMET2-PWY: <i>N</i><sup>10</sup>-formyl-tetrahydrofolate biosynthesis	gamma-glutamylisoleucine*	455	-0.2074	0.1536	0.1768	0.371086534222966
1CMET2-PWY: <i>N</i><sup>10</sup>-formyl-tetrahydrofolate biosynthesis	gamma-glutamylleucine	460	-0.214	0.1511	0.1567	0.351059327919104
1CMET2-PWY: <i>N</i><sup>10</sup>-formyl-tetrahydrofolate biosynthesis	gamma-glutamylmethionine	458	-0.0446	0.1546	0.773	0.667566689256162
1CMET2-PWY: <i>N</i><sup>10</sup>-formyl-tetrahydrofolate biosynthesis	gamma-glutamylphenylalanine	455	-0.1819	0.1605	0.2572	0.438513510775766
1CMET2-PWY: <i>N</i><sup>10</sup>-formyl-tetrahydrofolate biosynthesis	gamma-glutamyltyrosine	415	0.2079	0.1604	0.195	0.387982890112916
1CMET2-PWY: <i>N</i><sup>10</sup>-formyl-tetrahydrofolate biosynthesis	gamma-glutamylvaline	364	-0.2137	0.1781	0.2302	0.417731990026061
1CMET2-PWY: <i>N</i><sup>10</sup>-formyl-tetrahydrofolate biosynthesis	gamma-tocopherol/beta-tocopherol	467	0.0193	0.1746	0.9119	0.70165502965024
1CMET2-PWY: <i>N</i><sup>10</sup>-formyl-tetrahydrofolate biosynthesis	gamma-tocotrienol	458	-0.4139	0.1769	0.0193	0.116301729401546
1CMET2-PWY: <i>N</i><sup>10</sup>-formyl-tetrahydrofolate biosynthesis	genistein	82	-0.0533	0.1878	0.7765	0.668505982004175
1CMET2-PWY: <i>N</i><sup>10</sup>-formyl-tetrahydrofolate biosynthesis	gentisate	343	0.1979	0.1230	0.1077	0.292635911198681
1CMET2-PWY: <i>N</i><sup>10</sup>-formyl-tetrahydrofolate biosynthesis	gluconate	416	0.0303	0.0850	0.7215	0.652810707018615
1CMET2-PWY: <i>N</i><sup>10</sup>-formyl-tetrahydrofolate biosynthesis	glucose	454	0.5003	0.1114	7.02e-06	0.000668071324881893
1CMET2-PWY: <i>N</i><sup>10</sup>-formyl-tetrahydrofolate biosynthesis	glucuronate	454	0.3125	0.1369	0.0224	0.126559952975617
1CMET2-PWY: <i>N</i><sup>10</sup>-formyl-tetrahydrofolate biosynthesis	glutamate	469	0.4785	0.2535	0.0591	0.215666358612008
1CMET2-PWY: <i>N</i><sup>10</sup>-formyl-tetrahydrofolate biosynthesis	glutamate, gamma-methyl ester	440	-0.029	0.1635	0.859	0.68982507165288
1CMET2-PWY: <i>N</i><sup>10</sup>-formyl-tetrahydrofolate biosynthesis	glutamine	462	0.4752	0.2022	0.0187	0.114082314587903
1CMET2-PWY: <i>N</i><sup>10</sup>-formyl-tetrahydrofolate biosynthesis	glutaminylleucine	107	-0.0158	0.2336	0.9462	0.709021157037515
1CMET2-PWY: <i>N</i><sup>10</sup>-formyl-tetrahydrofolate biosynthesis	glutamyl-meso-diaminopimelate	360	0.0557	0.1247	0.6551	0.631981324241057
1CMET2-PWY: <i>N</i><sup>10</sup>-formyl-tetrahydrofolate biosynthesis	glutarate (pentanedioate)	391	0.0392	0.1107	0.7234	0.653277178418136
1CMET2-PWY: <i>N</i><sup>10</sup>-formyl-tetrahydrofolate biosynthesis	glycerate	469	0.4645	0.1532	0.0024	0.0323156950315209
1CMET2-PWY: <i>N</i><sup>10</sup>-formyl-tetrahydrofolate biosynthesis	glycerol	455	0.2782	0.1060	0.0087	0.0725809685137288
1CMET2-PWY: <i>N</i><sup>10</sup>-formyl-tetrahydrofolate biosynthesis	glycerol 3-phosphate	467	-0.1104	0.1440	0.4435	0.546355530428139
1CMET2-PWY: <i>N</i><sup>10</sup>-formyl-tetrahydrofolate biosynthesis	glycerophosphoethanolamine	457	0.0809	0.1537	0.5985	0.611556926928127
1CMET2-PWY: <i>N</i><sup>10</sup>-formyl-tetrahydrofolate biosynthesis	glycerophosphoglycerol	432	0.1224	0.1393	0.3795	0.514893626376603
1CMET2-PWY: <i>N</i><sup>10</sup>-formyl-tetrahydrofolate biosynthesis	glycerophosphoinositol*	441	0.2251	0.1124	0.0453	0.18680939748916
1CMET2-PWY: <i>N</i><sup>10</sup>-formyl-tetrahydrofolate biosynthesis	glycerophosphorylcholine (GPC)	341	0.3056	0.1100	0.0055	0.0548105480965029
1CMET2-PWY: <i>N</i><sup>10</sup>-formyl-tetrahydrofolate biosynthesis	glycine	466	0.271	0.2051	0.1864	0.380155556827971
1CMET2-PWY: <i>N</i><sup>10</sup>-formyl-tetrahydrofolate biosynthesis	glycochenodeoxycholate	416	0.1066	0.0967	0.2706	0.448407418184689
1CMET2-PWY: <i>N</i><sup>10</sup>-formyl-tetrahydrofolate biosynthesis	glycocholate	435	0.0675	0.0822	0.4117	0.53111465719263
1CMET2-PWY: <i>N</i><sup>10</sup>-formyl-tetrahydrofolate biosynthesis	glycocholenate sulfate*	272	0.0498	0.1213	0.6814	0.640696045452308
1CMET2-PWY: <i>N</i><sup>10</sup>-formyl-tetrahydrofolate biosynthesis	glycodeoxycholate	433	0.2048	0.1003	0.0413	0.177739870369921
1CMET2-PWY: <i>N</i><sup>10</sup>-formyl-tetrahydrofolate biosynthesis	glycodeoxycholate sulfate	120	0.3682	0.2054	0.073	0.240856098597918
1CMET2-PWY: <i>N</i><sup>10</sup>-formyl-tetrahydrofolate biosynthesis	glycohyodeoxycholate	68	-0.2093	0.2680	0.4349	0.542181834435191
1CMET2-PWY: <i>N</i><sup>10</sup>-formyl-tetrahydrofolate biosynthesis	glycolithocholate	266	0.1564	0.1368	0.2531	0.435540490041389
1CMET2-PWY: <i>N</i><sup>10</sup>-formyl-tetrahydrofolate biosynthesis	glycolithocholate sulfate*	378	0.1781	0.1029	0.0835	0.258113729294996
1CMET2-PWY: <i>N</i><sup>10</sup>-formyl-tetrahydrofolate biosynthesis	glycosyl-N-palmitoyl-sphingosine	289	0.2018	0.1639	0.2182	0.408119761816865
1CMET2-PWY: <i>N</i><sup>10</sup>-formyl-tetrahydrofolate biosynthesis	glycosyl-N-stearoyl-sphingosine	156	0.3834	0.1843	0.0376	0.168857893162819
1CMET2-PWY: <i>N</i><sup>10</sup>-formyl-tetrahydrofolate biosynthesis	glycoursodeoxycholate	288	0.2953	0.1204	0.0141	0.0966822878841244
1CMET2-PWY: <i>N</i><sup>10</sup>-formyl-tetrahydrofolate biosynthesis	glycylisoleucine	462	0.5399	0.1700	0.0015	0.0237739555256151
1CMET2-PWY: <i>N</i><sup>10</sup>-formyl-tetrahydrofolate biosynthesis	glycylleucine	463	0.3666	0.1531	0.0167	0.106862409158679
1CMET2-PWY: <i>N</i><sup>10</sup>-formyl-tetrahydrofolate biosynthesis	glycylvaline	463	0.6067	0.1825	0.000887	0.0172399549559102
1CMET2-PWY: <i>N</i><sup>10</sup>-formyl-tetrahydrofolate biosynthesis	glycyrrhetinate	50	0.4855	0.3675	0.1865	0.38024993793056
1CMET2-PWY: <i>N</i><sup>10</sup>-formyl-tetrahydrofolate biosynthesis	guanidinoacetate	296	0.0173	0.0965	0.8573	0.689434385843418
1CMET2-PWY: <i>N</i><sup>10</sup>-formyl-tetrahydrofolate biosynthesis	guanidinosuccinate	229	0.2491	0.1333	0.0616	0.220502502359101
1CMET2-PWY: <i>N</i><sup>10</sup>-formyl-tetrahydrofolate biosynthesis	guanine	458	0.229	0.1303	0.0787	0.250501082325729
1CMET2-PWY: <i>N</i><sup>10</sup>-formyl-tetrahydrofolate biosynthesis	guanosine	446	0.1702	0.0856	0.0468	0.190188004260533
1CMET2-PWY: <i>N</i><sup>10</sup>-formyl-tetrahydrofolate biosynthesis	guanosine-2',3'-cyclic monophosphate	100	-0.0692	0.2405	0.7735	0.667716743290935
1CMET2-PWY: <i>N</i><sup>10</sup>-formyl-tetrahydrofolate biosynthesis	harmane	371	-0.1064	0.1496	0.4768	0.561765630638854
1CMET2-PWY: <i>N</i><sup>10</sup>-formyl-tetrahydrofolate biosynthesis	heptanoate (7:0)	362	-0.1695	0.0801	0.0344	0.160433384272821
1CMET2-PWY: <i>N</i><sup>10</sup>-formyl-tetrahydrofolate biosynthesis	hesperetin	206	0.0072	0.0844	0.9319	0.706035682960506
1CMET2-PWY: <i>N</i><sup>10</sup>-formyl-tetrahydrofolate biosynthesis	hesperidin	99	0.0601	0.1317	0.6483	0.629676667700618
1CMET2-PWY: <i>N</i><sup>10</sup>-formyl-tetrahydrofolate biosynthesis	hexadecanedioate (C16)	469	-0.1682	0.2242	0.453	0.550816680083245
1CMET2-PWY: <i>N</i><sup>10</sup>-formyl-tetrahydrofolate biosynthesis	hexanoylglycine (C6)	204	0.000173	0.3277	0.9996	0.720251839638254
1CMET2-PWY: <i>N</i><sup>10</sup>-formyl-tetrahydrofolate biosynthesis	histamine	265	-0.031	0.1027	0.7624	0.664476139077162
1CMET2-PWY: <i>N</i><sup>10</sup>-formyl-tetrahydrofolate biosynthesis	histidine	463	0.6708	0.1838	0.000262	0.00783430439415222
1CMET2-PWY: <i>N</i><sup>10</sup>-formyl-tetrahydrofolate biosynthesis	histidylalanine	114	0.2039	0.2751	0.4585	0.553353337813226
1CMET2-PWY: <i>N</i><sup>10</sup>-formyl-tetrahydrofolate biosynthesis	homocitrulline	463	0.6133	0.1228	5.91e-07	0.000110811088959686
1CMET2-PWY: <i>N</i><sup>10</sup>-formyl-tetrahydrofolate biosynthesis	hydantoin-5-propionic acid	342	-0.1515	0.1983	0.4447	0.546913669224153
1CMET2-PWY: <i>N</i><sup>10</sup>-formyl-tetrahydrofolate biosynthesis	hydroxyproline	466	0.0684	0.1445	0.6359	0.625334380979222
1CMET2-PWY: <i>N</i><sup>10</sup>-formyl-tetrahydrofolate biosynthesis	hyocholate	415	0.2706	0.1353	0.0455	0.187161635909326
1CMET2-PWY: <i>N</i><sup>10</sup>-formyl-tetrahydrofolate biosynthesis	hypoxanthine	457	-0.1545	0.1384	0.2644	0.443747807379233
1CMET2-PWY: <i>N</i><sup>10</sup>-formyl-tetrahydrofolate biosynthesis	I-urobilinogen	150	0.4257	0.1191	0.000353	0.00948364880902636
1CMET2-PWY: <i>N</i><sup>10</sup>-formyl-tetrahydrofolate biosynthesis	imidazole lactate	444	-0.1485	0.1505	0.3238	0.482803389706733
1CMET2-PWY: <i>N</i><sup>10</sup>-formyl-tetrahydrofolate biosynthesis	imidazole propionate	454	0.1883	0.0849	0.0266	0.139205713526519
1CMET2-PWY: <i>N</i><sup>10</sup>-formyl-tetrahydrofolate biosynthesis	indole	174	0.1808	0.1728	0.2956	0.4656078572647
1CMET2-PWY: <i>N</i><sup>10</sup>-formyl-tetrahydrofolate biosynthesis	indole-3-carboxylic acid	391	-0.3558	0.1538	0.0207	0.12098705351861
1CMET2-PWY: <i>N</i><sup>10</sup>-formyl-tetrahydrofolate biosynthesis	indoleacetate	464	0.0451	0.0891	0.6127	0.61682433110594
1CMET2-PWY: <i>N</i><sup>10</sup>-formyl-tetrahydrofolate biosynthesis	indolelactate	412	0.1121	0.1071	0.2956	0.4656078572647
1CMET2-PWY: <i>N</i><sup>10</sup>-formyl-tetrahydrofolate biosynthesis	indolepropionate	448	0.3314	0.1117	0.003	0.0372038626549193
1CMET2-PWY: <i>N</i><sup>10</sup>-formyl-tetrahydrofolate biosynthesis	indolin-2-one	439	-0.1741	0.1080	0.1069	0.291544082436535
1CMET2-PWY: <i>N</i><sup>10</sup>-formyl-tetrahydrofolate biosynthesis	inosine	419	0.1525	0.0954	0.1097	0.295190011024966
1CMET2-PWY: <i>N</i><sup>10</sup>-formyl-tetrahydrofolate biosynthesis	isobutyrylglycine (C4)	287	-0.2158	0.2878	0.4533	0.550980322694209
1CMET2-PWY: <i>N</i><sup>10</sup>-formyl-tetrahydrofolate biosynthesis	isocaproate	215	0.1534	0.1822	0.3996	0.524863997171534
1CMET2-PWY: <i>N</i><sup>10</sup>-formyl-tetrahydrofolate biosynthesis	isocitrate	89	-0.1395	0.2005	0.4864	0.565986792292279
1CMET2-PWY: <i>N</i><sup>10</sup>-formyl-tetrahydrofolate biosynthesis	isoleucine	465	0.2668	0.2919	0.3606	0.504248806221432
1CMET2-PWY: <i>N</i><sup>10</sup>-formyl-tetrahydrofolate biosynthesis	isoleucylglycine	464	0.3923	0.1683	0.0198	0.118004496729143
1CMET2-PWY: <i>N</i><sup>10</sup>-formyl-tetrahydrofolate biosynthesis	isomaltose	156	0.329	0.1538	0.0324	0.155275063899693
1CMET2-PWY: <i>N</i><sup>10</sup>-formyl-tetrahydrofolate biosynthesis	isovalerate (C5)	450	-0.4627	0.1395	0.000912	0.0175372455554351
1CMET2-PWY: <i>N</i><sup>10</sup>-formyl-tetrahydrofolate biosynthesis	isovalerylglycine	431	-0.1137	0.2149	0.5967	0.610830958628596
1CMET2-PWY: <i>N</i><sup>10</sup>-formyl-tetrahydrofolate biosynthesis	kynurenate	417	-0.1386	0.0928	0.1354	0.327908047928144
1CMET2-PWY: <i>N</i><sup>10</sup>-formyl-tetrahydrofolate biosynthesis	L-urobilin	418	-0.3212	0.1450	0.0267	0.139466951962088
1CMET2-PWY: <i>N</i><sup>10</sup>-formyl-tetrahydrofolate biosynthesis	lactate	461	0.0523	0.1009	0.6045	0.613847721240197
1CMET2-PWY: <i>N</i><sup>10</sup>-formyl-tetrahydrofolate biosynthesis	lactosyl-N-palmitoyl-sphingosine	295	0.3	0.1212	0.0134	0.0938369203653906
1CMET2-PWY: <i>N</i><sup>10</sup>-formyl-tetrahydrofolate biosynthesis	lanosterol	417	-0.2938	0.1736	0.0904	0.268559564438633
1CMET2-PWY: <i>N</i><sup>10</sup>-formyl-tetrahydrofolate biosynthesis	laurate (12:0)	459	-0.012	0.0651	0.8539	0.688584305283726
1CMET2-PWY: <i>N</i><sup>10</sup>-formyl-tetrahydrofolate biosynthesis	leucine	463	0.4945	0.2952	0.094	0.273969642902718
1CMET2-PWY: <i>N</i><sup>10</sup>-formyl-tetrahydrofolate biosynthesis	leucylalanine	459	0.0676	0.1249	0.5882	0.60750389210643
1CMET2-PWY: <i>N</i><sup>10</sup>-formyl-tetrahydrofolate biosynthesis	leucylglutamine*	418	0.1874	0.1260	0.1369	0.329660798497325
1CMET2-PWY: <i>N</i><sup>10</sup>-formyl-tetrahydrofolate biosynthesis	leucylglycine	452	0.0612	0.1315	0.6414	0.62720292414342
1CMET2-PWY: <i>N</i><sup>10</sup>-formyl-tetrahydrofolate biosynthesis	levulinate (4-oxovalerate)	463	0.0935	0.2208	0.6719	0.637625746359069
1CMET2-PWY: <i>N</i><sup>10</sup>-formyl-tetrahydrofolate biosynthesis	linoleamide (18:2n6)	451	-0.0615	0.0979	0.5302	0.584863101087224
1CMET2-PWY: <i>N</i><sup>10</sup>-formyl-tetrahydrofolate biosynthesis	linoleate (18:2n6)	460	0.0271	0.1046	0.7951	0.673393456837421
1CMET2-PWY: <i>N</i><sup>10</sup>-formyl-tetrahydrofolate biosynthesis	linolenate (18:3n3 or 3n6)	460	0.0524	0.0663	0.4292	0.539466386411566
1CMET2-PWY: <i>N</i><sup>10</sup>-formyl-tetrahydrofolate biosynthesis	linoleoyl ethanolamide	448	0.1576	0.0900	0.0799	0.252194200317744
1CMET2-PWY: <i>N</i><sup>10</sup>-formyl-tetrahydrofolate biosynthesis	linoleoylcarnitine*	56	-0.321	0.2420	0.1847	0.378478787104455
1CMET2-PWY: <i>N</i><sup>10</sup>-formyl-tetrahydrofolate biosynthesis	lithocholate	452	0.1096	0.1696	0.5183	0.579926962384176
1CMET2-PWY: <i>N</i><sup>10</sup>-formyl-tetrahydrofolate biosynthesis	luteolinidin	148	0.1485	0.2122	0.4839	0.564954644761031
1CMET2-PWY: <i>N</i><sup>10</sup>-formyl-tetrahydrofolate biosynthesis	lysine	464	0.4497	0.2067	0.0296	0.147641776190443
1CMET2-PWY: <i>N</i><sup>10</sup>-formyl-tetrahydrofolate biosynthesis	lysylleucine	295	-0.4118	0.1488	0.0057	0.0560733825706197
1CMET2-PWY: <i>N</i><sup>10</sup>-formyl-tetrahydrofolate biosynthesis	malate	459	0.049	0.1328	0.7122	0.649903491843496
1CMET2-PWY: <i>N</i><sup>10</sup>-formyl-tetrahydrofolate biosynthesis	maleamate	350	0.3204	0.2411	0.184	0.377768938679653
1CMET2-PWY: <i>N</i><sup>10</sup>-formyl-tetrahydrofolate biosynthesis	maleate	459	0.3588	0.2188	0.101	0.283762905001712
1CMET2-PWY: <i>N</i><sup>10</sup>-formyl-tetrahydrofolate biosynthesis	malonate	465	0.3775	0.1378	0.0062	0.0590034503456942
1CMET2-PWY: <i>N</i><sup>10</sup>-formyl-tetrahydrofolate biosynthesis	maltose	448	0.1895	0.0885	0.0322	0.154700643351209
1CMET2-PWY: <i>N</i><sup>10</sup>-formyl-tetrahydrofolate biosynthesis	maltotriose	347	0.2234	0.0959	0.0199	0.118401087666246
1CMET2-PWY: <i>N</i><sup>10</sup>-formyl-tetrahydrofolate biosynthesis	mannitol/sorbitol	461	-0.0114	0.1334	0.9321	0.706058099671579
1CMET2-PWY: <i>N</i><sup>10</sup>-formyl-tetrahydrofolate biosynthesis	mannose	446	0.4557	0.1398	0.0011	0.0194200915163789
1CMET2-PWY: <i>N</i><sup>10</sup>-formyl-tetrahydrofolate biosynthesis	margarate (17:0)	432	-0.2132	0.1197	0.075	0.244266704363226
1CMET2-PWY: <i>N</i><sup>10</sup>-formyl-tetrahydrofolate biosynthesis	methionine	460	0.5644	0.2393	0.0183	0.112690238343624
1CMET2-PWY: <i>N</i><sup>10</sup>-formyl-tetrahydrofolate biosynthesis	methionine sulfone	234	0.1188	0.2004	0.5533	0.594027787133661
1CMET2-PWY: <i>N</i><sup>10</sup>-formyl-tetrahydrofolate biosynthesis	methionine sulfoxide	463	0.4606	0.2854	0.1065	0.290957672654297
1CMET2-PWY: <i>N</i><sup>10</sup>-formyl-tetrahydrofolate biosynthesis	methyl glucopyranoside (alpha + beta)	142	0.2461	0.2760	0.3727	0.511129820177096
1CMET2-PWY: <i>N</i><sup>10</sup>-formyl-tetrahydrofolate biosynthesis	methyl indole-3-acetate	268	-0.3496	0.1960	0.0745	0.243459781226885
1CMET2-PWY: <i>N</i><sup>10</sup>-formyl-tetrahydrofolate biosynthesis	methylmalonate (MMA)	353	0.0848	0.1147	0.4596	0.553866359000953
1CMET2-PWY: <i>N</i><sup>10</sup>-formyl-tetrahydrofolate biosynthesis	methylpalmitate (15 or 2)	439	-0.309	0.1156	0.0075	0.066384237005925
1CMET2-PWY: <i>N</i><sup>10</sup>-formyl-tetrahydrofolate biosynthesis	methylphosphate	452	0.118	0.0965	0.2214	0.410843495250919
1CMET2-PWY: <i>N</i><sup>10</sup>-formyl-tetrahydrofolate biosynthesis	methylsuccinate	440	-0.0946	0.1108	0.3934	0.521812257685475
1CMET2-PWY: <i>N</i><sup>10</sup>-formyl-tetrahydrofolate biosynthesis	mevalonate	404	0.4331	0.1107	9.14e-05	0.0039208023462242
1CMET2-PWY: <i>N</i><sup>10</sup>-formyl-tetrahydrofolate biosynthesis	mevalonolactone	354	-0.1309	0.1677	0.4352	0.542305103402975
1CMET2-PWY: <i>N</i><sup>10</sup>-formyl-tetrahydrofolate biosynthesis	myo-inositol	455	-0.0346	0.1324	0.7937	0.673046652357571
1CMET2-PWY: <i>N</i><sup>10</sup>-formyl-tetrahydrofolate biosynthesis	myristate (14:0)	460	-0.1416	0.1099	0.1975	0.390223844843519
1CMET2-PWY: <i>N</i><sup>10</sup>-formyl-tetrahydrofolate biosynthesis	myristoleate (14:1n5)	457	0.2154	0.1208	0.0745	0.243459781226885
1CMET2-PWY: <i>N</i><sup>10</sup>-formyl-tetrahydrofolate biosynthesis	N-acetyl-1-methylhistidine*	298	0.1631	0.1063	0.1249	0.315046436709039
1CMET2-PWY: <i>N</i><sup>10</sup>-formyl-tetrahydrofolate biosynthesis	N-acetyl-3-methylhistidine*	354	0.1855	0.1152	0.1073	0.292076970122703
1CMET2-PWY: <i>N</i><sup>10</sup>-formyl-tetrahydrofolate biosynthesis	N-acetyl-aspartyl-glutamate (NAAG)	132	0.1701	0.2128	0.4242	0.537124288385407
1CMET2-PWY: <i>N</i><sup>10</sup>-formyl-tetrahydrofolate biosynthesis	N-acetyl-beta-alanine	175	0.2416	0.2106	0.2514	0.434185292573386
1CMET2-PWY: <i>N</i><sup>10</sup>-formyl-tetrahydrofolate biosynthesis	N-acetyl-beta-glucosaminylamine	437	0.1713	0.2135	0.4223	0.536341607406348
1CMET2-PWY: <i>N</i><sup>10</sup>-formyl-tetrahydrofolate biosynthesis	N-acetyl-cadaverine	403	0.1532	0.0589	0.0093	0.0754485592915594
1CMET2-PWY: <i>N</i><sup>10</sup>-formyl-tetrahydrofolate biosynthesis	N-acetylalanine	465	0.315	0.1764	0.0742	0.242913999049341
1CMET2-PWY: <i>N</i><sup>10</sup>-formyl-tetrahydrofolate biosynthesis	N-acetylarginine	467	0.3603	0.1538	0.0191	0.115658617062457
1CMET2-PWY: <i>N</i><sup>10</sup>-formyl-tetrahydrofolate biosynthesis	N-acetylasparagine	465	0.1896	0.1497	0.2053	0.397113371653122
1CMET2-PWY: <i>N</i><sup>10</sup>-formyl-tetrahydrofolate biosynthesis	N-acetylaspartate (NAA)	465	0.1448	0.1254	0.2484	0.432185309382687
1CMET2-PWY: <i>N</i><sup>10</sup>-formyl-tetrahydrofolate biosynthesis	N-acetylcitrulline	409	-0.3482	0.1565	0.0261	0.137713341904943
1CMET2-PWY: <i>N</i><sup>10</sup>-formyl-tetrahydrofolate biosynthesis	N-acetylcysteine	411	0.0084	0.2000	0.9666	0.713437572258728
1CMET2-PWY: <i>N</i><sup>10</sup>-formyl-tetrahydrofolate biosynthesis	N-acetylglucosamine/N-acetylgalactosamine	461	-0.0166	0.1693	0.922	0.703890861559199
1CMET2-PWY: <i>N</i><sup>10</sup>-formyl-tetrahydrofolate biosynthesis	N-acetylglucosaminylasparagine	458	0.0396	0.1373	0.7732	0.667640979192105
1CMET2-PWY: <i>N</i><sup>10</sup>-formyl-tetrahydrofolate biosynthesis	N-acetylglutamate	465	-0.1413	0.1950	0.4685	0.557918666914736
1CMET2-PWY: <i>N</i><sup>10</sup>-formyl-tetrahydrofolate biosynthesis	N-acetylglutamine	462	-0.0589	0.1547	0.7036	0.647471156563305
1CMET2-PWY: <i>N</i><sup>10</sup>-formyl-tetrahydrofolate biosynthesis	N-acetylglycine	467	-0.231	0.1692	0.1722	0.366457487862581
1CMET2-PWY: <i>N</i><sup>10</sup>-formyl-tetrahydrofolate biosynthesis	N-acetylhistamine	244	-0.0028	0.0900	0.9752	0.71520155477418
1CMET2-PWY: <i>N</i><sup>10</sup>-formyl-tetrahydrofolate biosynthesis	N-acetylhistidine	466	0.5501	0.1862	0.0031	0.0380028717857632
1CMET2-PWY: <i>N</i><sup>10</sup>-formyl-tetrahydrofolate biosynthesis	N-acetylisoleucine	464	-0.1329	0.1250	0.2877	0.460291919823082
1CMET2-PWY: <i>N</i><sup>10</sup>-formyl-tetrahydrofolate biosynthesis	N-acetylkynurenine (2)	164	-0.2428	0.3279	0.4589	0.553513624679171
1CMET2-PWY: <i>N</i><sup>10</sup>-formyl-tetrahydrofolate biosynthesis	N-acetylleucine	464	-0.144	0.1205	0.232	0.419189267323731
1CMET2-PWY: <i>N</i><sup>10</sup>-formyl-tetrahydrofolate biosynthesis	N-acetylmethionine	461	0.0042	0.1247	0.973	0.714777809813326
1CMET2-PWY: <i>N</i><sup>10</sup>-formyl-tetrahydrofolate biosynthesis	N-acetylmethionine sulfoxide	466	-0.1158	0.1693	0.494	0.569288985054215
1CMET2-PWY: <i>N</i><sup>10</sup>-formyl-tetrahydrofolate biosynthesis	N-acetylmuramate	460	-0.3734	0.1453	0.0102	0.0796352117014472
1CMET2-PWY: <i>N</i><sup>10</sup>-formyl-tetrahydrofolate biosynthesis	N-acetylneuraminate	444	-0.0798	0.1184	0.5004	0.571973189804151
1CMET2-PWY: <i>N</i><sup>10</sup>-formyl-tetrahydrofolate biosynthesis	N-acetylphenylalanine	469	-0.328	0.1494	0.0281	0.143522857463975
1CMET2-PWY: <i>N</i><sup>10</sup>-formyl-tetrahydrofolate biosynthesis	N-acetylproline	465	0.0533	0.1174	0.65	0.630253968284112
1CMET2-PWY: <i>N</i><sup>10</sup>-formyl-tetrahydrofolate biosynthesis	N-acetylputrescine	458	0.2597	0.0732	0.000392	0.010175756732562
1CMET2-PWY: <i>N</i><sup>10</sup>-formyl-tetrahydrofolate biosynthesis	N-acetylpyrraline	69	0.9864	0.3359	0.0033	0.0395694474279518
1CMET2-PWY: <i>N</i><sup>10</sup>-formyl-tetrahydrofolate biosynthesis	N-acetylserine	466	-0.1664	0.1932	0.3891	0.519663195544778
1CMET2-PWY: <i>N</i><sup>10</sup>-formyl-tetrahydrofolate biosynthesis	N-acetylserotonin	362	-0.0645	0.1247	0.6053	0.614135114973472
1CMET2-PWY: <i>N</i><sup>10</sup>-formyl-tetrahydrofolate biosynthesis	N-acetylsphingosine	186	0.2948	0.1673	0.0781	0.249484158120133
1CMET2-PWY: <i>N</i><sup>10</sup>-formyl-tetrahydrofolate biosynthesis	N-acetyltaurine	233	0.1606	0.0763	0.0353	0.162922108948198
1CMET2-PWY: <i>N</i><sup>10</sup>-formyl-tetrahydrofolate biosynthesis	N-acetylthreonine	429	0.0894	0.1385	0.5187	0.580103234475028
1CMET2-PWY: <i>N</i><sup>10</sup>-formyl-tetrahydrofolate biosynthesis	N-acetyltryptophan	466	0.0085	0.2536	0.9732	0.714777809813326
1CMET2-PWY: <i>N</i><sup>10</sup>-formyl-tetrahydrofolate biosynthesis	N-acetyltyrosine	466	-0.1778	0.1603	0.2673	0.445931836961996
1CMET2-PWY: <i>N</i><sup>10</sup>-formyl-tetrahydrofolate biosynthesis	N-acetylvaline	463	-0.0962	0.1406	0.4935	0.569048635632945
1CMET2-PWY: <i>N</i><sup>10</sup>-formyl-tetrahydrofolate biosynthesis	N-alpha-acetylornithine	465	0.1252	0.1386	0.3665	0.50767231799556
1CMET2-PWY: <i>N</i><sup>10</sup>-formyl-tetrahydrofolate biosynthesis	N-carbamoylalanine	440	-0.1485	0.1403	0.2898	0.461638673373109
1CMET2-PWY: <i>N</i><sup>10</sup>-formyl-tetrahydrofolate biosynthesis	N-carbamoylaspartate	364	-0.0686	0.0848	0.4187	0.534538980930744
1CMET2-PWY: <i>N</i><sup>10</sup>-formyl-tetrahydrofolate biosynthesis	N-carbamoylsarcosine	448	-0.1873	0.1460	0.1996	0.39200215318303
1CMET2-PWY: <i>N</i><sup>10</sup>-formyl-tetrahydrofolate biosynthesis	N-carbamylglutamate	429	0.0249	0.1810	0.8905	0.696963570721803
1CMET2-PWY: <i>N</i><sup>10</sup>-formyl-tetrahydrofolate biosynthesis	N-delta-acetylornithine	468	0.1	0.1332	0.4527	0.550668690210919
1CMET2-PWY: <i>N</i><sup>10</sup>-formyl-tetrahydrofolate biosynthesis	N-formylmethionine	462	0.243	0.1427	0.0885	0.265576350764715
1CMET2-PWY: <i>N</i><sup>10</sup>-formyl-tetrahydrofolate biosynthesis	N-formylphenylalanine	466	-0.0991	0.2093	0.6358	0.625308440044496
1CMET2-PWY: <i>N</i><sup>10</sup>-formyl-tetrahydrofolate biosynthesis	N-linoleoylglycine	110	0.206	0.2824	0.4657	0.556644643827467
1CMET2-PWY: <i>N</i><sup>10</sup>-formyl-tetrahydrofolate biosynthesis	N-methylalanine	453	0.3584	0.1543	0.0202	0.119408125588047
1CMET2-PWY: <i>N</i><sup>10</sup>-formyl-tetrahydrofolate biosynthesis	N-methylglutamate	398	0.0873	0.1450	0.5471	0.591532394253436
1CMET2-PWY: <i>N</i><sup>10</sup>-formyl-tetrahydrofolate biosynthesis	N-methylhydantoin	144	-0.1578	0.1564	0.3131	0.476737195606753
1CMET2-PWY: <i>N</i><sup>10</sup>-formyl-tetrahydrofolate biosynthesis	N-methylphenylalanine	354	-0.1137	0.1061	0.2839	0.457825671317389
1CMET2-PWY: <i>N</i><sup>10</sup>-formyl-tetrahydrofolate biosynthesis	N-methylpipecolate	466	-0.1439	0.1721	0.4031	0.526643290396929
1CMET2-PWY: <i>N</i><sup>10</sup>-formyl-tetrahydrofolate biosynthesis	N-methylproline	420	0.2107	0.0737	0.0042	0.0462209066407048
1CMET2-PWY: <i>N</i><sup>10</sup>-formyl-tetrahydrofolate biosynthesis	N-methyltaurine	233	-0.1586	0.1453	0.275	0.451719561215377
1CMET2-PWY: <i>N</i><sup>10</sup>-formyl-tetrahydrofolate biosynthesis	N-methyltryptophan	321	0.0868	0.1379	0.5291	0.584423884171202
1CMET2-PWY: <i>N</i><sup>10</sup>-formyl-tetrahydrofolate biosynthesis	N-monomethylarginine	97	0.0957	0.3250	0.7683	0.666302325320065
1CMET2-PWY: <i>N</i><sup>10</sup>-formyl-tetrahydrofolate biosynthesis	N-palmitoyl-sphinganine (d18:0/16:0)	463	0.1694	0.1342	0.2067	0.398396952216306
1CMET2-PWY: <i>N</i><sup>10</sup>-formyl-tetrahydrofolate biosynthesis	N-palmitoyl-sphingosine (d18:1/16:0)	464	0.3337	0.1318	0.0113	0.0848575684881608
1CMET2-PWY: <i>N</i><sup>10</sup>-formyl-tetrahydrofolate biosynthesis	N-palmitoylglycine	252	-0.0128	0.1820	0.944	0.708588514009382
1CMET2-PWY: <i>N</i><sup>10</sup>-formyl-tetrahydrofolate biosynthesis	N-propionylalanine	239	0.2373	0.2148	0.2694	0.447505889228939
1CMET2-PWY: <i>N</i><sup>10</sup>-formyl-tetrahydrofolate biosynthesis	N-propionylmethionine	436	0.1128	0.1051	0.2831	0.457290924940775
1CMET2-PWY: <i>N</i><sup>10</sup>-formyl-tetrahydrofolate biosynthesis	N1,N12-diacetylspermine	229	0.0985	0.1037	0.3423	0.493758519635141
1CMET2-PWY: <i>N</i><sup>10</sup>-formyl-tetrahydrofolate biosynthesis	N2-acetyllysine	466	0.0892	0.1637	0.5857	0.606577741102015
1CMET2-PWY: <i>N</i><sup>10</sup>-formyl-tetrahydrofolate biosynthesis	N2,N5-diacetylornithine	320	-0.056	0.1763	0.7508	0.661349169201173
1CMET2-PWY: <i>N</i><sup>10</sup>-formyl-tetrahydrofolate biosynthesis	N2,N6-diacetyllysine	390	0.0528	0.1888	0.7798	0.669335439703628
1CMET2-PWY: <i>N</i><sup>10</sup>-formyl-tetrahydrofolate biosynthesis	N6-acetyllysine	463	0.2875	0.1793	0.1088	0.294095930443653
1CMET2-PWY: <i>N</i><sup>10</sup>-formyl-tetrahydrofolate biosynthesis	N6-carbamoylthreonyladenosine	180	0.1668	0.3212	0.6036	0.613487565992721
1CMET2-PWY: <i>N</i><sup>10</sup>-formyl-tetrahydrofolate biosynthesis	N6-carboxyethyllysine	414	0.3526	0.1109	0.0015	0.0237739555256151
1CMET2-PWY: <i>N</i><sup>10</sup>-formyl-tetrahydrofolate biosynthesis	N6-carboxymethyllysine	391	0.4098	0.1190	0.000575	0.0129785917097207
1CMET2-PWY: <i>N</i><sup>10</sup>-formyl-tetrahydrofolate biosynthesis	N6-dimethylallyladenine	420	0.2701	0.2040	0.1855	0.379248892653397
1CMET2-PWY: <i>N</i><sup>10</sup>-formyl-tetrahydrofolate biosynthesis	N6-formyllysine	441	0.0119	0.1646	0.9423	0.708185524904877
1CMET2-PWY: <i>N</i><sup>10</sup>-formyl-tetrahydrofolate biosynthesis	N6,N6-dimethyladenosine	337	0.156	0.1162	0.1794	0.373561987456431
1CMET2-PWY: <i>N</i><sup>10</sup>-formyl-tetrahydrofolate biosynthesis	N6,N6,N6-trimethyllysine	447	0.2352	0.1094	0.0316	0.153008056479851
1CMET2-PWY: <i>N</i><sup>10</sup>-formyl-tetrahydrofolate biosynthesis	naringenin	219	0.2472	0.1164	0.0338	0.158939844612424
1CMET2-PWY: <i>N</i><sup>10</sup>-formyl-tetrahydrofolate biosynthesis	nicotianamine	433	0.1866	0.1147	0.104	0.287830936244735
1CMET2-PWY: <i>N</i><sup>10</sup>-formyl-tetrahydrofolate biosynthesis	nicotinamide	466	0.2249	0.2588	0.3849	0.517508191255786
1CMET2-PWY: <i>N</i><sup>10</sup>-formyl-tetrahydrofolate biosynthesis	nicotinamide riboside	391	0.1462	0.0930	0.1159	0.303723397477218
1CMET2-PWY: <i>N</i><sup>10</sup>-formyl-tetrahydrofolate biosynthesis	nicotinate	462	0.4615	0.1491	0.002	0.0287846881102028
1CMET2-PWY: <i>N</i><sup>10</sup>-formyl-tetrahydrofolate biosynthesis	nicotinate ribonucleoside	466	0.1387	0.1276	0.2772	0.4533474894703
1CMET2-PWY: <i>N</i><sup>10</sup>-formyl-tetrahydrofolate biosynthesis	nonadecanoate (19:0)	464	-0.1792	0.1214	0.1401	0.333293903134455
1CMET2-PWY: <i>N</i><sup>10</sup>-formyl-tetrahydrofolate biosynthesis	O-acetylhomoserine	425	0.1625	0.1561	0.2977	0.466975793341143
1CMET2-PWY: <i>N</i><sup>10</sup>-formyl-tetrahydrofolate biosynthesis	O-sulfo-L-tyrosine	349	0.2648	0.1038	0.0107	0.0820234365812847
1CMET2-PWY: <i>N</i><sup>10</sup>-formyl-tetrahydrofolate biosynthesis	o-Tyrosine	341	0.4071	0.2686	0.1297	0.320794789587256
1CMET2-PWY: <i>N</i><sup>10</sup>-formyl-tetrahydrofolate biosynthesis	octadecanedioate (C18)	416	-0.529	0.1300	4.69e-05	0.00246657462841571
1CMET2-PWY: <i>N</i><sup>10</sup>-formyl-tetrahydrofolate biosynthesis	oleate/vaccenate (18:1)	462	-0.1364	0.1312	0.2985	0.467509743591165
1CMET2-PWY: <i>N</i><sup>10</sup>-formyl-tetrahydrofolate biosynthesis	oleoyl ethanolamide	443	0.1562	0.0961	0.104	0.287830936244735
1CMET2-PWY: <i>N</i><sup>10</sup>-formyl-tetrahydrofolate biosynthesis	oleoylcarnitine (C18)	198	-0.0135	0.1513	0.929	0.705449710127486
1CMET2-PWY: <i>N</i><sup>10</sup>-formyl-tetrahydrofolate biosynthesis	ornithine	458	0.3126	0.1206	0.0095	0.0764069859562727
1CMET2-PWY: <i>N</i><sup>10</sup>-formyl-tetrahydrofolate biosynthesis	orotate	464	-0.0125	0.1255	0.9207	0.703609874339655
1CMET2-PWY: <i>N</i><sup>10</sup>-formyl-tetrahydrofolate biosynthesis	p-cresol	383	0.0103	0.1324	0.9379	0.707241077403027
1CMET2-PWY: <i>N</i><sup>10</sup>-formyl-tetrahydrofolate biosynthesis	p-cresol sulfate	461	0.3888	0.0997	9.59e-05	0.00404338671060275
1CMET2-PWY: <i>N</i><sup>10</sup>-formyl-tetrahydrofolate biosynthesis	p-hydroxybenzaldehyde	298	-0.1197	0.1535	0.4357	0.542462584503408
1CMET2-PWY: <i>N</i><sup>10</sup>-formyl-tetrahydrofolate biosynthesis	palmitate (16:0)	460	-0.3226	0.1487	0.03	0.148763321553868
1CMET2-PWY: <i>N</i><sup>10</sup>-formyl-tetrahydrofolate biosynthesis	palmitoleate (16:1n7)	462	0.3064	0.1506	0.0419	0.179042910534058
1CMET2-PWY: <i>N</i><sup>10</sup>-formyl-tetrahydrofolate biosynthesis	palmitoleoylcarnitine*	60	-0.4013	0.3850	0.2973	0.46675780411392
1CMET2-PWY: <i>N</i><sup>10</sup>-formyl-tetrahydrofolate biosynthesis	palmitoyl dihydrosphingomyelin (d18:0/16:0)*	329	0.231	0.1470	0.1162	0.304049901352881
1CMET2-PWY: <i>N</i><sup>10</sup>-formyl-tetrahydrofolate biosynthesis	palmitoyl ethanolamide	464	0.2932	0.1238	0.0179	0.111271774442649
1CMET2-PWY: <i>N</i><sup>10</sup>-formyl-tetrahydrofolate biosynthesis	palmitoyl sphingomyelin (d18:1/16:0)	432	0.1106	0.1076	0.3041	0.470948397264346
1CMET2-PWY: <i>N</i><sup>10</sup>-formyl-tetrahydrofolate biosynthesis	palmitoylcarnitine (C16)	341	0.2767	0.1015	0.0064	0.0601885708933795
1CMET2-PWY: <i>N</i><sup>10</sup>-formyl-tetrahydrofolate biosynthesis	pantothenate (Vitamin B5)	459	0.3506	0.1430	0.0142	0.0970819126546277
1CMET2-PWY: <i>N</i><sup>10</sup>-formyl-tetrahydrofolate biosynthesis	paraxanthine	387	0.2049	0.0906	0.0237	0.130548533808229
1CMET2-PWY: <i>N</i><sup>10</sup>-formyl-tetrahydrofolate biosynthesis	pentadecanoate (15:0)	357	-0.3214	0.1602	0.0448	0.185694143726174
1CMET2-PWY: <i>N</i><sup>10</sup>-formyl-tetrahydrofolate biosynthesis	phenethylamine	449	-0.1593	0.1193	0.182	0.376021409525423
1CMET2-PWY: <i>N</i><sup>10</sup>-formyl-tetrahydrofolate biosynthesis	phenol sulfate	69	0.0394	0.2227	0.8595	0.689903716358537
1CMET2-PWY: <i>N</i><sup>10</sup>-formyl-tetrahydrofolate biosynthesis	phenylacetate	462	-0.5457	0.1952	0.0052	0.052843907142156
1CMET2-PWY: <i>N</i><sup>10</sup>-formyl-tetrahydrofolate biosynthesis	phenylacetylglutamate	275	-0.264	0.1543	0.0871	0.263478953138644
1CMET2-PWY: <i>N</i><sup>10</sup>-formyl-tetrahydrofolate biosynthesis	phenylacetylglutamine	210	0.1384	0.1097	0.2071	0.398701971014043
1CMET2-PWY: <i>N</i><sup>10</sup>-formyl-tetrahydrofolate biosynthesis	phenylalanine	462	0.553	0.2968	0.0625	0.222123358825633
1CMET2-PWY: <i>N</i><sup>10</sup>-formyl-tetrahydrofolate biosynthesis	phenylalanylalanine	458	0.1014	0.1314	0.4401	0.544595896734563
1CMET2-PWY: <i>N</i><sup>10</sup>-formyl-tetrahydrofolate biosynthesis	phenylalanylglycine	448	0.1094	0.1321	0.4073	0.528759258262662
1CMET2-PWY: <i>N</i><sup>10</sup>-formyl-tetrahydrofolate biosynthesis	phenyllactate (PLA)	454	0.0527	0.0997	0.5974	0.611131381904435
1CMET2-PWY: <i>N</i><sup>10</sup>-formyl-tetrahydrofolate biosynthesis	phenylpropionylglycine	229	-0.217	0.1795	0.2268	0.415096260355757
1CMET2-PWY: <i>N</i><sup>10</sup>-formyl-tetrahydrofolate biosynthesis	phenylpyruvate	411	-0.1342	0.1425	0.346	0.495857741755927
1CMET2-PWY: <i>N</i><sup>10</sup>-formyl-tetrahydrofolate biosynthesis	pheophorbide A	404	0.0325	0.0859	0.7056	0.647998754976101
1CMET2-PWY: <i>N</i><sup>10</sup>-formyl-tetrahydrofolate biosynthesis	phosphate	436	-0.0888	0.0745	0.2336	0.420483556692271
1CMET2-PWY: <i>N</i><sup>10</sup>-formyl-tetrahydrofolate biosynthesis	phosphocholine	360	0.1244	0.0726	0.0864	0.262487938954414
1CMET2-PWY: <i>N</i><sup>10</sup>-formyl-tetrahydrofolate biosynthesis	phytanate	444	-0.1012	0.0955	0.2896	0.46149751462145
1CMET2-PWY: <i>N</i><sup>10</sup>-formyl-tetrahydrofolate biosynthesis	phytosphingosine	462	0.4268	0.1260	0.000705	0.014864136775731
1CMET2-PWY: <i>N</i><sup>10</sup>-formyl-tetrahydrofolate biosynthesis	picolinate	458	0.2625	0.1321	0.0469	0.190371231774976
1CMET2-PWY: <i>N</i><sup>10</sup>-formyl-tetrahydrofolate biosynthesis	pimelate (heptanedioate)	301	-0.4439	0.1688	0.0085	0.0715839132169983
1CMET2-PWY: <i>N</i><sup>10</sup>-formyl-tetrahydrofolate biosynthesis	pinoresinol	57	-0.1054	0.2788	0.7054	0.647930675553249
1CMET2-PWY: <i>N</i><sup>10</sup>-formyl-tetrahydrofolate biosynthesis	pipecolate	406	0.1374	0.0842	0.1026	0.28581425162562
1CMET2-PWY: <i>N</i><sup>10</sup>-formyl-tetrahydrofolate biosynthesis	piperidine	406	0.0088	0.1016	0.9311	0.705892374318477
1CMET2-PWY: <i>N</i><sup>10</sup>-formyl-tetrahydrofolate biosynthesis	piperine	381	0.0053	0.0565	0.9248	0.704543475164962
1CMET2-PWY: <i>N</i><sup>10</sup>-formyl-tetrahydrofolate biosynthesis	ponciretin	66	0.0722	0.2452	0.7683	0.666302325320065
1CMET2-PWY: <i>N</i><sup>10</sup>-formyl-tetrahydrofolate biosynthesis	pregn steroid monosulfate*	83	0.0464	0.2387	0.8458	0.686500831068232
1CMET2-PWY: <i>N</i><sup>10</sup>-formyl-tetrahydrofolate biosynthesis	pregnen-diol disulfate*	103	0.0773	0.1464	0.5975	0.611178472082489
1CMET2-PWY: <i>N</i><sup>10</sup>-formyl-tetrahydrofolate biosynthesis	pregnenolone sulfate	56	0.3531	0.5222	0.499	0.571441880059718
1CMET2-PWY: <i>N</i><sup>10</sup>-formyl-tetrahydrofolate biosynthesis	pristanate	420	-0.0446	0.1111	0.6884	0.642724234850189
1CMET2-PWY: <i>N</i><sup>10</sup>-formyl-tetrahydrofolate biosynthesis	proline	466	0.1994	0.2594	0.4421	0.545596271572566
1CMET2-PWY: <i>N</i><sup>10</sup>-formyl-tetrahydrofolate biosynthesis	prolylglycine	327	0.203	0.1549	0.19	0.383400912389065
1CMET2-PWY: <i>N</i><sup>10</sup>-formyl-tetrahydrofolate biosynthesis	propionylglycine (C3)	424	0.0263	0.1155	0.8198	0.679594140495318
1CMET2-PWY: <i>N</i><sup>10</sup>-formyl-tetrahydrofolate biosynthesis	pseudouridine	466	-0.1314	0.1632	0.4208	0.535493484557512
1CMET2-PWY: <i>N</i><sup>10</sup>-formyl-tetrahydrofolate biosynthesis	pterin	438	0.0198	0.1891	0.9168	0.702690559861343
1CMET2-PWY: <i>N</i><sup>10</sup>-formyl-tetrahydrofolate biosynthesis	putrescine	310	0.2087	0.0999	0.0367	0.166537548112266
1CMET2-PWY: <i>N</i><sup>10</sup>-formyl-tetrahydrofolate biosynthesis	pyridoxal	460	0.0065	0.2192	0.9762	0.715459262685731
1CMET2-PWY: <i>N</i><sup>10</sup>-formyl-tetrahydrofolate biosynthesis	pyridoxamine	468	0.5104	0.2542	0.0447	0.185501436669799
1CMET2-PWY: <i>N</i><sup>10</sup>-formyl-tetrahydrofolate biosynthesis	pyridoxate	443	-0.4719	0.2015	0.0192	0.115995393276241
1CMET2-PWY: <i>N</i><sup>10</sup>-formyl-tetrahydrofolate biosynthesis	pyridoxine (Vitamin B6)	459	-0.3098	0.1370	0.0237	0.130548533808229
1CMET2-PWY: <i>N</i><sup>10</sup>-formyl-tetrahydrofolate biosynthesis	pyroglutamine*	469	0.1276	0.1698	0.4526	0.550645624546695
1CMET2-PWY: <i>N</i><sup>10</sup>-formyl-tetrahydrofolate biosynthesis	pyrraline	459	0.1086	0.0912	0.2337	0.420547696261697
1CMET2-PWY: <i>N</i><sup>10</sup>-formyl-tetrahydrofolate biosynthesis	pyruvate	284	0.1519	0.2542	0.55	0.592653588620772
1CMET2-PWY: <i>N</i><sup>10</sup>-formyl-tetrahydrofolate biosynthesis	quinate	450	0.2157	0.1027	0.0358	0.164230287885189
1CMET2-PWY: <i>N</i><sup>10</sup>-formyl-tetrahydrofolate biosynthesis	quinine	65	0.1757	0.1810	0.3318	0.487593059254365
1CMET2-PWY: <i>N</i><sup>10</sup>-formyl-tetrahydrofolate biosynthesis	quinolinate	134	0.2038	0.2915	0.4845	0.565251120974583
1CMET2-PWY: <i>N</i><sup>10</sup>-formyl-tetrahydrofolate biosynthesis	retinol (Vitamin A)	235	0.045	0.1211	0.71	0.64933652512599
1CMET2-PWY: <i>N</i><sup>10</sup>-formyl-tetrahydrofolate biosynthesis	ribitol	437	-0.3654	0.1359	0.0072	0.0647134616694711
1CMET2-PWY: <i>N</i><sup>10</sup>-formyl-tetrahydrofolate biosynthesis	riboflavin (Vitamin B2)	470	0.3036	0.2202	0.168	0.36213326983944
1CMET2-PWY: <i>N</i><sup>10</sup>-formyl-tetrahydrofolate biosynthesis	ribonate (ribonolactone)	462	-0.1294	0.1297	0.3182	0.479691319938655
1CMET2-PWY: <i>N</i><sup>10</sup>-formyl-tetrahydrofolate biosynthesis	ribose	361	-0.0202	0.1552	0.8965	0.698332698690547
1CMET2-PWY: <i>N</i><sup>10</sup>-formyl-tetrahydrofolate biosynthesis	ribulose/xylulose	400	0.3883	0.1445	0.0072	0.0647134616694711
1CMET2-PWY: <i>N</i><sup>10</sup>-formyl-tetrahydrofolate biosynthesis	S-1-pyrroline-5-carboxylate	388	0.8547	0.2909	0.0033	0.0395694474279518
1CMET2-PWY: <i>N</i><sup>10</sup>-formyl-tetrahydrofolate biosynthesis	S-methylcysteine	237	0.246	0.2065	0.2335	0.420441663437615
1CMET2-PWY: <i>N</i><sup>10</sup>-formyl-tetrahydrofolate biosynthesis	S-methylmethionine	247	-0.1096	0.1484	0.4602	0.554050940008099
1CMET2-PWY: <i>N</i><sup>10</sup>-formyl-tetrahydrofolate biosynthesis	saccharin	312	-0.0906	0.0631	0.1509	0.345064561572662
1CMET2-PWY: <i>N</i><sup>10</sup>-formyl-tetrahydrofolate biosynthesis	saccharopine	386	-0.2008	0.1045	0.0547	0.20698663854284
1CMET2-PWY: <i>N</i><sup>10</sup>-formyl-tetrahydrofolate biosynthesis	salicylate	356	0.0134	0.1103	0.9031	0.69973891402405
1CMET2-PWY: <i>N</i><sup>10</sup>-formyl-tetrahydrofolate biosynthesis	sarcosine	152	-0.136	0.2031	0.503	0.573351743297129
1CMET2-PWY: <i>N</i><sup>10</sup>-formyl-tetrahydrofolate biosynthesis	sebacate (decanedioate)	462	-0.6782	0.1573	1.62e-05	0.00118669252155854
1CMET2-PWY: <i>N</i><sup>10</sup>-formyl-tetrahydrofolate biosynthesis	secoisolariciresinol	116	-0.1513	0.1479	0.3062	0.472258855951727
1CMET2-PWY: <i>N</i><sup>10</sup>-formyl-tetrahydrofolate biosynthesis	secoisolariciresinol diglucoside	69	0.0496	0.2186	0.8207	0.679789537164367
1CMET2-PWY: <i>N</i><sup>10</sup>-formyl-tetrahydrofolate biosynthesis	sedoheptulose	463	0.2881	0.1399	0.0395	0.173451649395199
1CMET2-PWY: <i>N</i><sup>10</sup>-formyl-tetrahydrofolate biosynthesis	serine	462	0.8203	0.2548	0.0013	0.0216887338388401
1CMET2-PWY: <i>N</i><sup>10</sup>-formyl-tetrahydrofolate biosynthesis	serotonin	422	-0.0143	0.1172	0.9026	0.699613171062327
1CMET2-PWY: <i>N</i><sup>10</sup>-formyl-tetrahydrofolate biosynthesis	sitostanol	407	-0.4658	0.1259	0.000216	0.00690358095326248
1CMET2-PWY: <i>N</i><sup>10</sup>-formyl-tetrahydrofolate biosynthesis	skatol	233	0.0704	0.1212	0.5613	0.597305214724208
1CMET2-PWY: <i>N</i><sup>10</sup>-formyl-tetrahydrofolate biosynthesis	solanidine	400	0.0384	0.0625	0.5392	0.588504530599067
1CMET2-PWY: <i>N</i><sup>10</sup>-formyl-tetrahydrofolate biosynthesis	spermidine	424	0.2899	0.0959	0.0025	0.033072353571054
1CMET2-PWY: <i>N</i><sup>10</sup>-formyl-tetrahydrofolate biosynthesis	sphinganine	450	0.3704	0.0989	0.000182	0.00616610616525525
1CMET2-PWY: <i>N</i><sup>10</sup>-formyl-tetrahydrofolate biosynthesis	sphingosine	457	0.2657	0.0861	0.002	0.0287846881102028
1CMET2-PWY: <i>N</i><sup>10</sup>-formyl-tetrahydrofolate biosynthesis	stachydrine	439	0.0881	0.0721	0.2218	0.411190483793779
1CMET2-PWY: <i>N</i><sup>10</sup>-formyl-tetrahydrofolate biosynthesis	stearate (18:0)	459	-0.4231	0.1211	0.000477	0.0115492222338778
1CMET2-PWY: <i>N</i><sup>10</sup>-formyl-tetrahydrofolate biosynthesis	stearidonate (18:4n3)	99	0.02	0.1358	0.8829	0.695427337902586
1CMET2-PWY: <i>N</i><sup>10</sup>-formyl-tetrahydrofolate biosynthesis	stearoyl ethanolamide	465	0.4466	0.1190	0.000174	0.00598579862647447
1CMET2-PWY: <i>N</i><sup>10</sup>-formyl-tetrahydrofolate biosynthesis	stearoylcarnitine (C18)	229	0.2175	0.1814	0.2307	0.418259533056136
1CMET2-PWY: <i>N</i><sup>10</sup>-formyl-tetrahydrofolate biosynthesis	stigmasterol	145	-0.0516	0.2914	0.8595	0.689903716358537
1CMET2-PWY: <i>N</i><sup>10</sup>-formyl-tetrahydrofolate biosynthesis	suberate (octanedioate)	467	-0.549	0.1923	0.0043	0.0468659822016011
1CMET2-PWY: <i>N</i><sup>10</sup>-formyl-tetrahydrofolate biosynthesis	succinate	460	0.4086	0.1401	0.0035	0.0411086862399409
1CMET2-PWY: <i>N</i><sup>10</sup>-formyl-tetrahydrofolate biosynthesis	succinimide	465	0.2131	0.2017	0.2908	0.462394774698742
1CMET2-PWY: <i>N</i><sup>10</sup>-formyl-tetrahydrofolate biosynthesis	succinylcarnitine (C4)	371	0.0107	0.1327	0.9357	0.706805760592417
1CMET2-PWY: <i>N</i><sup>10</sup>-formyl-tetrahydrofolate biosynthesis	sucralose	195	0.0352	0.0810	0.6637	0.634941187488798
1CMET2-PWY: <i>N</i><sup>10</sup>-formyl-tetrahydrofolate biosynthesis	sucrose	193	0.0776	0.0821	0.3444	0.495013876503214
1CMET2-PWY: <i>N</i><sup>10</sup>-formyl-tetrahydrofolate biosynthesis	sulfate*	460	0.3921	0.1054	0.000199	0.0065500280061209
1CMET2-PWY: <i>N</i><sup>10</sup>-formyl-tetrahydrofolate biosynthesis	syringic acid	282	0.2094	0.1152	0.0691	0.234155456384823
1CMET2-PWY: <i>N</i><sup>10</sup>-formyl-tetrahydrofolate biosynthesis	tartarate	244	0.2691	0.1797	0.1342	0.326411917206411
1CMET2-PWY: <i>N</i><sup>10</sup>-formyl-tetrahydrofolate biosynthesis	taurine	459	0.2095	0.0696	0.0026	0.0339850243070283
1CMET2-PWY: <i>N</i><sup>10</sup>-formyl-tetrahydrofolate biosynthesis	taurochenodeoxycholate	282	0.1025	0.1237	0.4076	0.528942562914911
1CMET2-PWY: <i>N</i><sup>10</sup>-formyl-tetrahydrofolate biosynthesis	taurocholate	254	0.02	0.1090	0.8546	0.688756435266189
1CMET2-PWY: <i>N</i><sup>10</sup>-formyl-tetrahydrofolate biosynthesis	taurocholenate sulfate	149	0.0114	0.1722	0.9471	0.709210650999919
1CMET2-PWY: <i>N</i><sup>10</sup>-formyl-tetrahydrofolate biosynthesis	taurodeoxycholate	272	0.4486	0.1073	2.89e-05	0.00176785199348227
1CMET2-PWY: <i>N</i><sup>10</sup>-formyl-tetrahydrofolate biosynthesis	taurolithocholate 3-sulfate	168	0.0554	0.1897	0.7705	0.66692324179185
1CMET2-PWY: <i>N</i><sup>10</sup>-formyl-tetrahydrofolate biosynthesis	tetradecanedioate (C14)	353	-0.345	0.2978	0.2466	0.430659102663593
1CMET2-PWY: <i>N</i><sup>10</sup>-formyl-tetrahydrofolate biosynthesis	theanine	302	0.0057	0.1565	0.971	0.714366561192439
1CMET2-PWY: <i>N</i><sup>10</sup>-formyl-tetrahydrofolate biosynthesis	theobromine	285	0.1628	0.1298	0.21	0.401044347396836
1CMET2-PWY: <i>N</i><sup>10</sup>-formyl-tetrahydrofolate biosynthesis	theophylline	426	0.158	0.1869	0.3979	0.524053355524048
1CMET2-PWY: <i>N</i><sup>10</sup>-formyl-tetrahydrofolate biosynthesis	thiamin (Vitamin B1)	455	0.2775	0.1230	0.0241	0.131832787044017
1CMET2-PWY: <i>N</i><sup>10</sup>-formyl-tetrahydrofolate biosynthesis	thioproline	460	0.1586	0.1283	0.2162	0.406325105755989
1CMET2-PWY: <i>N</i><sup>10</sup>-formyl-tetrahydrofolate biosynthesis	threonate	452	0.4377	0.1140	0.000123	0.00477913058932536
1CMET2-PWY: <i>N</i><sup>10</sup>-formyl-tetrahydrofolate biosynthesis	threonine	462	0.6128	0.2142	0.0042	0.0462209066407048
1CMET2-PWY: <i>N</i><sup>10</sup>-formyl-tetrahydrofolate biosynthesis	threonylphenylalanine	435	0.0187	0.1426	0.8958	0.698184420929276
1CMET2-PWY: <i>N</i><sup>10</sup>-formyl-tetrahydrofolate biosynthesis	thymidine	455	0.2718	0.1298	0.0363	0.165509407059874
1CMET2-PWY: <i>N</i><sup>10</sup>-formyl-tetrahydrofolate biosynthesis	thymine	459	0.0869	0.1538	0.5718	0.601422164683258
1CMET2-PWY: <i>N</i><sup>10</sup>-formyl-tetrahydrofolate biosynthesis	trans-urocanate	460	0.1225	0.1858	0.5096	0.576192742779895
1CMET2-PWY: <i>N</i><sup>10</sup>-formyl-tetrahydrofolate biosynthesis	tribuloside	127	0.081	0.1451	0.5765	0.603161356351663
1CMET2-PWY: <i>N</i><sup>10</sup>-formyl-tetrahydrofolate biosynthesis	tricarballylate	435	0.0649	0.1111	0.5592	0.596497920795578
1CMET2-PWY: <i>N</i><sup>10</sup>-formyl-tetrahydrofolate biosynthesis	trigonelline (N'-methylnicotinate)	449	0.192	0.0689	0.0053	0.0535016660016946
1CMET2-PWY: <i>N</i><sup>10</sup>-formyl-tetrahydrofolate biosynthesis	trimethylamine N-oxide	464	0.1436	0.1511	0.3419	0.493541948266721
1CMET2-PWY: <i>N</i><sup>10</sup>-formyl-tetrahydrofolate biosynthesis	tryptamine	399	-0.0165	0.0643	0.7974	0.673920139155589
1CMET2-PWY: <i>N</i><sup>10</sup>-formyl-tetrahydrofolate biosynthesis	tryptophan	461	0.76	0.2092	0.00028	0.00816275859396967
1CMET2-PWY: <i>N</i><sup>10</sup>-formyl-tetrahydrofolate biosynthesis	tryptophan betaine	80	0.0025	0.2343	0.9915	0.718489033699462
1CMET2-PWY: <i>N</i><sup>10</sup>-formyl-tetrahydrofolate biosynthesis	tryptophylglycine	397	0.1411	0.1315	0.2834	0.457514487740188
1CMET2-PWY: <i>N</i><sup>10</sup>-formyl-tetrahydrofolate biosynthesis	tyramine	450	-0.0288	0.0733	0.6942	0.64446977207325
1CMET2-PWY: <i>N</i><sup>10</sup>-formyl-tetrahydrofolate biosynthesis	tyrosine	464	0.6709	0.2770	0.0154	0.101926349567068
1CMET2-PWY: <i>N</i><sup>10</sup>-formyl-tetrahydrofolate biosynthesis	tyrosol	426	0.3724	0.2017	0.0648	0.226366698815025
1CMET2-PWY: <i>N</i><sup>10</sup>-formyl-tetrahydrofolate biosynthesis	undecanedioate	462	-0.5337	0.1989	0.0073	0.0652909866393534
1CMET2-PWY: <i>N</i><sup>10</sup>-formyl-tetrahydrofolate biosynthesis	uracil	464	0.0243	0.1787	0.8919	0.697208045756864
1CMET2-PWY: <i>N</i><sup>10</sup>-formyl-tetrahydrofolate biosynthesis	urate	462	0.1686	0.0958	0.0783	0.249827071765912
1CMET2-PWY: <i>N</i><sup>10</sup>-formyl-tetrahydrofolate biosynthesis	uridine	450	0.2893	0.1106	0.0089	0.0735666511728392
1CMET2-PWY: <i>N</i><sup>10</sup>-formyl-tetrahydrofolate biosynthesis	ursodeoxycholate	315	0.2049	0.1150	0.0747	0.243752298644085
1CMET2-PWY: <i>N</i><sup>10</sup>-formyl-tetrahydrofolate biosynthesis	ursodeoxycholate sulfate (1)	196	0.2688	0.0751	0.000343	0.00930030056674382
1CMET2-PWY: <i>N</i><sup>10</sup>-formyl-tetrahydrofolate biosynthesis	valerate (5:0)	447	-0.3956	0.1319	0.0027	0.0348364468769844
1CMET2-PWY: <i>N</i><sup>10</sup>-formyl-tetrahydrofolate biosynthesis	valerylphenylalanine	441	-0.2132	0.1191	0.0736	0.241956936785977
1CMET2-PWY: <i>N</i><sup>10</sup>-formyl-tetrahydrofolate biosynthesis	valine	465	0.3203	0.2465	0.1939	0.386877260379966
1CMET2-PWY: <i>N</i><sup>10</sup>-formyl-tetrahydrofolate biosynthesis	valylglutamine	456	-0.0172	0.1330	0.8971	0.698447769662706
1CMET2-PWY: <i>N</i><sup>10</sup>-formyl-tetrahydrofolate biosynthesis	valylglycine	462	-0.0211	0.1706	0.9015	0.699427554336125
1CMET2-PWY: <i>N</i><sup>10</sup>-formyl-tetrahydrofolate biosynthesis	valylleucine	461	0.0231	0.1346	0.8636	0.690860628742612
1CMET2-PWY: <i>N</i><sup>10</sup>-formyl-tetrahydrofolate biosynthesis	vanillate	352	0.1317	0.1600	0.4104	0.530400275840849
1CMET2-PWY: <i>N</i><sup>10</sup>-formyl-tetrahydrofolate biosynthesis	xanthine	462	0.0686	0.1816	0.7055	0.647955960080375
1CMET2-PWY: <i>N</i><sup>10</sup>-formyl-tetrahydrofolate biosynthesis	xanthosine	358	0.1827	0.1017	0.0725	0.239980137840437
1CMET2-PWY: <i>N</i><sup>10</sup>-formyl-tetrahydrofolate biosynthesis	xanthurenate	244	0.229	0.1359	0.092	0.270920171153785
1CMET2-PWY: <i>N</i><sup>10</sup>-formyl-tetrahydrofolate biosynthesis	xylose	405	0.3284	0.0995	0.00096	0.018121782798874
3-HYDROXYPHENYLACETATE-DEGRADATION-PWY: 4-hydroxyphenylacetate degradation	(R)-salsolinol	83	0.0202	0.3090	0.948	0.709381136689714
3-HYDROXYPHENYLACETATE-DEGRADATION-PWY: 4-hydroxyphenylacetate degradation	1-(1-enyl-palmitoyl)-GPE (P-16:0)*	67	-0.4632	0.3253	0.1545	0.348960953308401
3-HYDROXYPHENYLACETATE-DEGRADATION-PWY: 4-hydroxyphenylacetate degradation	1-(1-enyl-stearoyl)-GPE (P-18:0)*	64	-0.2903	0.3609	0.4211	0.535730774095956
3-HYDROXYPHENYLACETATE-DEGRADATION-PWY: 4-hydroxyphenylacetate degradation	1-(3-aminopropyl)-2-pyrrolidone	57	-0.2047	0.4542	0.6523	0.631010976392135
3-HYDROXYPHENYLACETATE-DEGRADATION-PWY: 4-hydroxyphenylacetate degradation	1-linolenoylglycerol (18:3)	54	0.1292	0.1688	0.4442	0.546650976144955
3-HYDROXYPHENYLACETATE-DEGRADATION-PWY: 4-hydroxyphenylacetate degradation	1-linoleoyl-GPC (18:2)	65	0.11	0.2144	0.608	0.615078102552888
3-HYDROXYPHENYLACETATE-DEGRADATION-PWY: 4-hydroxyphenylacetate degradation	1-linoleoylglycerol (18:2)	74	0.0474	0.1478	0.7486	0.660771546620123
3-HYDROXYPHENYLACETATE-DEGRADATION-PWY: 4-hydroxyphenylacetate degradation	1-margaroylglycerol (17:0)	55	0.2023	0.3957	0.6091	0.615472506424488
3-HYDROXYPHENYLACETATE-DEGRADATION-PWY: 4-hydroxyphenylacetate degradation	1-methyl-beta-carboline-3-carboxylic acid	65	0.1193	0.1652	0.4702	0.558596050814991
3-HYDROXYPHENYLACETATE-DEGRADATION-PWY: 4-hydroxyphenylacetate degradation	1-methyladenine	85	0.1156	0.4014	0.7734	0.667694886539435
3-HYDROXYPHENYLACETATE-DEGRADATION-PWY: 4-hydroxyphenylacetate degradation	1-methylguanidine	83	-0.4716	0.5184	0.363	0.50561537404924
3-HYDROXYPHENYLACETATE-DEGRADATION-PWY: 4-hydroxyphenylacetate degradation	1-methylimidazoleacetate	72	0.5683	0.4854	0.2417	0.426787778701982
3-HYDROXYPHENYLACETATE-DEGRADATION-PWY: 4-hydroxyphenylacetate degradation	1-methylurate	55	0.2044	0.1779	0.2507	0.433708311248338
3-HYDROXYPHENYLACETATE-DEGRADATION-PWY: 4-hydroxyphenylacetate degradation	1-oleoyl-2-linoleoyl-glycerol (18:1/18:2)	55	0.1093	0.2117	0.6059	0.614369590505774
3-HYDROXYPHENYLACETATE-DEGRADATION-PWY: 4-hydroxyphenylacetate degradation	1-oleoyl-2-linoleoyl-GPC (18:1/18:2)*	67	0.3409	0.2232	0.1266	0.317069915362717
3-HYDROXYPHENYLACETATE-DEGRADATION-PWY: 4-hydroxyphenylacetate degradation	1-oleoyl-3-linoleoyl-glycerol (18:1/18:2)	75	0.065	∞	1	0.720251839638254
3-HYDROXYPHENYLACETATE-DEGRADATION-PWY: 4-hydroxyphenylacetate degradation	1-oleoyl-GPC (18:1)	64	0.1316	0.2191	0.5479	0.591862435711716
3-HYDROXYPHENYLACETATE-DEGRADATION-PWY: 4-hydroxyphenylacetate degradation	1-oleoyl-GPE (18:1)	56	0.0814	0.3351	0.8081	0.676737834351193
3-HYDROXYPHENYLACETATE-DEGRADATION-PWY: 4-hydroxyphenylacetate degradation	1-palmitoyl-2-linoleoyl-digalactosylglycerol (16:0/18:2)*	61	0.2431	0.3772	0.5194	0.580416087074951
3-HYDROXYPHENYLACETATE-DEGRADATION-PWY: 4-hydroxyphenylacetate degradation	1-palmitoyl-2-linoleoyl-GPC (16:0/18:2)	82	0.2457	0.2709	0.3645	0.506442304588677
3-HYDROXYPHENYLACETATE-DEGRADATION-PWY: 4-hydroxyphenylacetate degradation	1-palmitoyl-2-oleoyl-GPC (16:0/18:1)	78	0.4358	0.2909	0.1341	0.326299506194043
3-HYDROXYPHENYLACETATE-DEGRADATION-PWY: 4-hydroxyphenylacetate degradation	1-palmitoyl-3-linoleoyl-glycerol (16:0/18:2)*	74	0.1234	0.2202	0.5754	0.602775258341314
3-HYDROXYPHENYLACETATE-DEGRADATION-PWY: 4-hydroxyphenylacetate degradation	1-palmitoyl-GPC (16:0)	80	0.1311	0.2309	0.5702	0.60082928541943
3-HYDROXYPHENYLACETATE-DEGRADATION-PWY: 4-hydroxyphenylacetate degradation	1-palmitoyl-GPE (16:0)	78	0.1263	0.2784	0.6501	0.630286173156234
3-HYDROXYPHENYLACETATE-DEGRADATION-PWY: 4-hydroxyphenylacetate degradation	1-palmitoyl-GPG (16:0)*	69	0.0582	0.4553	0.8982	0.698702156316341
3-HYDROXYPHENYLACETATE-DEGRADATION-PWY: 4-hydroxyphenylacetate degradation	1-palmitoylglycerol (16:0)	76	0.2913	0.3104	0.3481	0.497110073043556
3-HYDROXYPHENYLACETATE-DEGRADATION-PWY: 4-hydroxyphenylacetate degradation	1-stearoyl-GPC (18:0)	74	0.1536	0.2276	0.4999	0.571813365907067
3-HYDROXYPHENYLACETATE-DEGRADATION-PWY: 4-hydroxyphenylacetate degradation	1-stearoyl-GPE (18:0)	67	-0.3542	0.2987	0.2358	0.422202235985211
3-HYDROXYPHENYLACETATE-DEGRADATION-PWY: 4-hydroxyphenylacetate degradation	1-stearoyl-GPS (18:0)*	63	0.0726	0.2841	0.7984	0.67425204431933
3-HYDROXYPHENYLACETATE-DEGRADATION-PWY: 4-hydroxyphenylacetate degradation	1,11-undecanedicarboxylate	84	0.0976	0.4914	0.8426	0.685689078387504
3-HYDROXYPHENYLACETATE-DEGRADATION-PWY: 4-hydroxyphenylacetate degradation	1,2-dilinoleoyl-digalactosylglycerol (18:2/18:2)*	58	0.1631	0.2722	0.5492	0.592343885814559
3-HYDROXYPHENYLACETATE-DEGRADATION-PWY: 4-hydroxyphenylacetate degradation	1,2-dilinoleoyl-GPC (18:2/18:2)	67	0.2274	0.1874	0.225	0.413772296001336
3-HYDROXYPHENYLACETATE-DEGRADATION-PWY: 4-hydroxyphenylacetate degradation	1,3-dimethylurate	80	0.1719	0.2573	0.5041	0.573866259255725
3-HYDROXYPHENYLACETATE-DEGRADATION-PWY: 4-hydroxyphenylacetate degradation	1,3-propanediol	73	0.2505	0.2879	0.3843	0.517241872515225
3-HYDROXYPHENYLACETATE-DEGRADATION-PWY: 4-hydroxyphenylacetate degradation	1,3,7-trimethylurate	77	-0.1705	0.1776	0.3371	0.490754103431809
3-HYDROXYPHENYLACETATE-DEGRADATION-PWY: 4-hydroxyphenylacetate degradation	1,7-dimethylurate	67	0.1769	0.2045	0.3872	0.518605711904521
3-HYDROXYPHENYLACETATE-DEGRADATION-PWY: 4-hydroxyphenylacetate degradation	10-heptadecenoate (17:1n7)	83	1.1389	0.3262	0.000481	0.0115899056085696
3-HYDROXYPHENYLACETATE-DEGRADATION-PWY: 4-hydroxyphenylacetate degradation	10-hydroxystearate	82	-0.0136	0.2247	0.9517	0.710104093947957
3-HYDROXYPHENYLACETATE-DEGRADATION-PWY: 4-hydroxyphenylacetate degradation	12-dehydrocholate	52	0.5922	0.1343	1.03e-05	0.000871359671259126
3-HYDROXYPHENYLACETATE-DEGRADATION-PWY: 4-hydroxyphenylacetate degradation	12-hydroxystearate	65	0.2998	0.0667	6.86e-06	0.000656522625922817
3-HYDROXYPHENYLACETATE-DEGRADATION-PWY: 4-hydroxyphenylacetate degradation	12,13-DiHOME	75	0.1165	0.3648	0.7495	0.660970763333792
3-HYDROXYPHENYLACETATE-DEGRADATION-PWY: 4-hydroxyphenylacetate degradation	13-HODE + 9-HODE	83	-0.1508	0.2282	0.5086	0.575763375506435
3-HYDROXYPHENYLACETATE-DEGRADATION-PWY: 4-hydroxyphenylacetate degradation	13-HOTrE	52	-0.1105	0.2013	0.5831	0.605531551449474
3-HYDROXYPHENYLACETATE-DEGRADATION-PWY: 4-hydroxyphenylacetate degradation	13-methylmyristate	80	-0.0451	0.3270	0.8904	0.696946314756617
3-HYDROXYPHENYLACETATE-DEGRADATION-PWY: 4-hydroxyphenylacetate degradation	17-methylstearate	77	0.5809	0.3279	0.0765	0.246678537262024
3-HYDROXYPHENYLACETATE-DEGRADATION-PWY: 4-hydroxyphenylacetate degradation	2-acetamidobutanoate	62	0.3443	0.3705	0.3527	0.499930323070708
3-HYDROXYPHENYLACETATE-DEGRADATION-PWY: 4-hydroxyphenylacetate degradation	2-aminoadipate	80	-0.0425	0.4952	0.9317	0.705966020443803
3-HYDROXYPHENYLACETATE-DEGRADATION-PWY: 4-hydroxyphenylacetate degradation	2-aminobutyrate	79	0.7073	0.1950	0.000287	0.00827874073446048
3-HYDROXYPHENYLACETATE-DEGRADATION-PWY: 4-hydroxyphenylacetate degradation	2-aminoheptanoate	65	0.605	0.1852	0.0011	0.0194200915163789
3-HYDROXYPHENYLACETATE-DEGRADATION-PWY: 4-hydroxyphenylacetate degradation	2-aminophenol	85	0.9203	0.4742	0.0523	0.20201804013251
3-HYDROXYPHENYLACETATE-DEGRADATION-PWY: 4-hydroxyphenylacetate degradation	2-deoxyribose	81	-0.2048	0.4338	0.6368	0.625650795411729
3-HYDROXYPHENYLACETATE-DEGRADATION-PWY: 4-hydroxyphenylacetate degradation	2-hydroxy-3-methylvalerate	72	0.3099	0.2429	0.2019	0.394099828404389
3-HYDROXYPHENYLACETATE-DEGRADATION-PWY: 4-hydroxyphenylacetate degradation	2-hydroxybutyrate/2-hydroxyisobutyrate	82	0.5068	0.2037	0.0129	0.0918039210633626
3-HYDROXYPHENYLACETATE-DEGRADATION-PWY: 4-hydroxyphenylacetate degradation	2-hydroxydecanoate	79	0.8058	0.3888	0.0382	0.170399200906103
3-HYDROXYPHENYLACETATE-DEGRADATION-PWY: 4-hydroxyphenylacetate degradation	2-hydroxyglutarate	82	0.2824	0.3176	0.3739	0.511874647096443
3-HYDROXYPHENYLACETATE-DEGRADATION-PWY: 4-hydroxyphenylacetate degradation	2-hydroxymyristate	54	0.0758	0.4054	0.8516	0.687914994265235
3-HYDROXYPHENYLACETATE-DEGRADATION-PWY: 4-hydroxyphenylacetate degradation	2-hydroxypalmitate	82	-0.0799	0.3475	0.8182	0.679245617020234
3-HYDROXYPHENYLACETATE-DEGRADATION-PWY: 4-hydroxyphenylacetate degradation	2-hydroxystearate	64	0.0126	0.3835	0.9738	0.714900119952478
3-HYDROXYPHENYLACETATE-DEGRADATION-PWY: 4-hydroxyphenylacetate degradation	2-isopropylmalate	82	0.4144	0.2232	0.0634	0.223739776016739
3-HYDROXYPHENYLACETATE-DEGRADATION-PWY: 4-hydroxyphenylacetate degradation	2-keto-3-deoxy-gluconate	76	-0.1621	0.2476	0.5127	0.577621723501703
3-HYDROXYPHENYLACETATE-DEGRADATION-PWY: 4-hydroxyphenylacetate degradation	2-linoleoylglycerol (18:2)	63	0.6671	0.1934	0.00056	0.0127912852835986
3-HYDROXYPHENYLACETATE-DEGRADATION-PWY: 4-hydroxyphenylacetate degradation	2-methylcitrate/homocitrate	84	0.5713	0.3514	0.104	0.287830936244735
3-HYDROXYPHENYLACETATE-DEGRADATION-PWY: 4-hydroxyphenylacetate degradation	2-methylmalonyl carnitine	64	-0.0023	0.3221	0.9942	0.719071373525003
3-HYDROXYPHENYLACETATE-DEGRADATION-PWY: 4-hydroxyphenylacetate degradation	2-oleoylglycerol (18:1)	63	0.6575	0.2557	0.0101	0.0791235774078515
3-HYDROXYPHENYLACETATE-DEGRADATION-PWY: 4-hydroxyphenylacetate degradation	2-oxindole-3-acetate	73	-0.5996	0.2182	0.006	0.0579046143219049
3-HYDROXYPHENYLACETATE-DEGRADATION-PWY: 4-hydroxyphenylacetate degradation	2-oxo-1-pyrrolidinepropionate	83	-0.6657	0.5285	0.2078	0.399275814726496
3-HYDROXYPHENYLACETATE-DEGRADATION-PWY: 4-hydroxyphenylacetate degradation	2-piperidinone	83	0.7624	0.2813	0.0067	0.0618996033671519
3-HYDROXYPHENYLACETATE-DEGRADATION-PWY: 4-hydroxyphenylacetate degradation	2,3-dihydroxyisovalerate	76	0.3628	0.1766	0.0399	0.174378712897328
3-HYDROXYPHENYLACETATE-DEGRADATION-PWY: 4-hydroxyphenylacetate degradation	2,3-dimethylsuccinate	84	0.0194	0.3366	0.954	0.710687083711307
3-HYDROXYPHENYLACETATE-DEGRADATION-PWY: 4-hydroxyphenylacetate degradation	2,4,6-trihydroxybenzoate	73	0.0787	0.3760	0.8343	0.683528779900717
3-HYDROXYPHENYLACETATE-DEGRADATION-PWY: 4-hydroxyphenylacetate degradation	2'-deoxyadenosine	78	-0.251	0.2729	0.3578	0.502766941042492
3-HYDROXYPHENYLACETATE-DEGRADATION-PWY: 4-hydroxyphenylacetate degradation	2'-deoxycytidine	79	-0.5112	0.2117	0.0157	0.103068617214913
3-HYDROXYPHENYLACETATE-DEGRADATION-PWY: 4-hydroxyphenylacetate degradation	2'-deoxyguanosine	82	-0.0993	0.4197	0.813	0.677907062880648
3-HYDROXYPHENYLACETATE-DEGRADATION-PWY: 4-hydroxyphenylacetate degradation	2'-deoxyinosine	81	-0.0883	∞	1	0.720251839638254
3-HYDROXYPHENYLACETATE-DEGRADATION-PWY: 4-hydroxyphenylacetate degradation	2'-deoxyuridine	83	0.139	0.2987	0.6417	0.627304897983043
3-HYDROXYPHENYLACETATE-DEGRADATION-PWY: 4-hydroxyphenylacetate degradation	3-(2-hydroxyphenyl)propionate	51	-0.2544	0.4126	0.5376	0.587868688213854
3-HYDROXYPHENYLACETATE-DEGRADATION-PWY: 4-hydroxyphenylacetate degradation	3-(3-hydroxyphenyl)propionate	82	0.1613	0.1390	0.2458	0.429995811808707
3-HYDROXYPHENYLACETATE-DEGRADATION-PWY: 4-hydroxyphenylacetate degradation	3-(4-hydroxyphenyl)lactate (HPLA)	79	0.0676	0.2337	0.7725	0.667419903018159
3-HYDROXYPHENYLACETATE-DEGRADATION-PWY: 4-hydroxyphenylacetate degradation	3-(4-hydroxyphenyl)propionate	82	0.1345	0.4111	0.7436	0.659376635846365
3-HYDROXYPHENYLACETATE-DEGRADATION-PWY: 4-hydroxyphenylacetate degradation	3-carboxyadipate	82	-0.7338	0.3862	0.0574	0.212391923959301
3-HYDROXYPHENYLACETATE-DEGRADATION-PWY: 4-hydroxyphenylacetate degradation	3-hydroxy-3-methylglutarate	84	0.2844	0.2701	0.2924	0.463619641248145
3-HYDROXYPHENYLACETATE-DEGRADATION-PWY: 4-hydroxyphenylacetate degradation	3-hydroxybutyrate (BHBA)	76	-0.2163	0.2742	0.4303	0.540069759804355
3-HYDROXYPHENYLACETATE-DEGRADATION-PWY: 4-hydroxyphenylacetate degradation	3-hydroxylaurate	64	0.5838	0.1698	0.000586	0.0131465243546043
3-HYDROXYPHENYLACETATE-DEGRADATION-PWY: 4-hydroxyphenylacetate degradation	3-hydroxymyristate	79	0.6178	0.3074	0.0445	0.185114635156849
3-HYDROXYPHENYLACETATE-DEGRADATION-PWY: 4-hydroxyphenylacetate degradation	3-hydroxyphenylacetate	61	-0.0678	0.2814	0.8096	0.67709275314208
3-HYDROXYPHENYLACETATE-DEGRADATION-PWY: 4-hydroxyphenylacetate degradation	3-hydroxypyridine	83	0.4275	0.3703	0.2482	0.431956787498997
3-HYDROXYPHENYLACETATE-DEGRADATION-PWY: 4-hydroxyphenylacetate degradation	3-hydroxysebacate	51	0.4196	0.1138	0.000227	0.00712643392576161
3-HYDROXYPHENYLACETATE-DEGRADATION-PWY: 4-hydroxyphenylacetate degradation	3-hydroxystearate	63	-0.2403	0.2029	0.2364	0.422706244489487
3-HYDROXYPHENYLACETATE-DEGRADATION-PWY: 4-hydroxyphenylacetate degradation	3-ketosphinganine	70	-0.3811	0.4073	0.3493	0.497798469127073
3-HYDROXYPHENYLACETATE-DEGRADATION-PWY: 4-hydroxyphenylacetate degradation	3-methyl-2-oxobutyrate	74	0.7346	0.4465	0.0999	0.282156395453453
3-HYDROXYPHENYLACETATE-DEGRADATION-PWY: 4-hydroxyphenylacetate degradation	3-methyl-2-oxovalerate	79	0.7603	0.3565	0.033	0.156845181083851
3-HYDROXYPHENYLACETATE-DEGRADATION-PWY: 4-hydroxyphenylacetate degradation	3-methyladipate	58	-0.0418	0.0187	0.0255	0.136013480925026
3-HYDROXYPHENYLACETATE-DEGRADATION-PWY: 4-hydroxyphenylacetate degradation	3-methylglutaconate	59	0.5091	0.1375	0.000213	0.00684375151426953
3-HYDROXYPHENYLACETATE-DEGRADATION-PWY: 4-hydroxyphenylacetate degradation	3-methylglutarate/2-methylglutarate	83	-0.2882	0.3484	0.4081	0.52918715397122
3-HYDROXYPHENYLACETATE-DEGRADATION-PWY: 4-hydroxyphenylacetate degradation	3-methylhistidine	67	0.1174	0.2120	0.5797	0.604331929258265
3-HYDROXYPHENYLACETATE-DEGRADATION-PWY: 4-hydroxyphenylacetate degradation	3-methylxanthine	53	0.1908	0.2832	0.5004	0.571973189804151
3-HYDROXYPHENYLACETATE-DEGRADATION-PWY: 4-hydroxyphenylacetate degradation	3-phenylpropionate (hydrocinnamate)	79	0.378	0.2545	0.1375	0.330253585263195
3-HYDROXYPHENYLACETATE-DEGRADATION-PWY: 4-hydroxyphenylacetate degradation	3-sulfo-L-alanine	80	0.523	0.3199	0.1021	0.285132120827401
3-HYDROXYPHENYLACETATE-DEGRADATION-PWY: 4-hydroxyphenylacetate degradation	3-ureidopropionate	82	0.5916	0.2682	0.0274	0.141517656752104
3-HYDROXYPHENYLACETATE-DEGRADATION-PWY: 4-hydroxyphenylacetate degradation	3,4-dihydroxybenzoate	76	-0.0041	0.4010	0.9917	0.718514426069428
3-HYDROXYPHENYLACETATE-DEGRADATION-PWY: 4-hydroxyphenylacetate degradation	3,5-dihydroxybenzoic acid	60	0.2269	0.4775	0.6346	0.624891614992271
3-HYDROXYPHENYLACETATE-DEGRADATION-PWY: 4-hydroxyphenylacetate degradation	3,7-dimethylurate	73	0.1566	0.2223	0.4812	0.56363467128963
3-HYDROXYPHENYLACETATE-DEGRADATION-PWY: 4-hydroxyphenylacetate degradation	3b-hydroxy-5-cholenoic acid	71	0.0162	0.3895	0.9669	0.713503992065905
3-HYDROXYPHENYLACETATE-DEGRADATION-PWY: 4-hydroxyphenylacetate degradation	4-acetamidobutanoate	82	0.413	0.2277	0.0697	0.235165979397406
3-HYDROXYPHENYLACETATE-DEGRADATION-PWY: 4-hydroxyphenylacetate degradation	4-cholesten-3-one	78	-0.3026	0.1233	0.0141	0.0966822878841244
3-HYDROXYPHENYLACETATE-DEGRADATION-PWY: 4-hydroxyphenylacetate degradation	4-guanidinobutanoate	83	-0.3377	0.4334	0.4359	0.542608192494991
3-HYDROXYPHENYLACETATE-DEGRADATION-PWY: 4-hydroxyphenylacetate degradation	4-hydroxycinnamate	70	0.047	0.3046	0.8775	0.694348425637445
3-HYDROXYPHENYLACETATE-DEGRADATION-PWY: 4-hydroxyphenylacetate degradation	4-hydroxyphenylacetate	72	0.0692	0.2742	0.8008	0.67497689169538
3-HYDROXYPHENYLACETATE-DEGRADATION-PWY: 4-hydroxyphenylacetate degradation	4-hydroxyphenylpyruvate	77	0.5183	0.4066	0.2025	0.394667846129856
3-HYDROXYPHENYLACETATE-DEGRADATION-PWY: 4-hydroxyphenylacetate degradation	4-imidazoleacetate	81	0.0341	0.2999	0.9096	0.701225005573791
3-HYDROXYPHENYLACETATE-DEGRADATION-PWY: 4-hydroxyphenylacetate degradation	4-methyl-2-oxopentanoate	80	0.7565	0.3594	0.0353	0.162922108948198
3-HYDROXYPHENYLACETATE-DEGRADATION-PWY: 4-hydroxyphenylacetate degradation	4-ureidobutyrate	84	0.0531	0.3336	0.8735	0.693347178494296
3-HYDROXYPHENYLACETATE-DEGRADATION-PWY: 4-hydroxyphenylacetate degradation	5-(2-Hydroxyethyl)-4-methylthiazole	82	0.5996	0.2804	0.0325	0.155526147914721
3-HYDROXYPHENYLACETATE-DEGRADATION-PWY: 4-hydroxyphenylacetate degradation	5-acetylamino-6-amino-3-methyluracil	83	0.3483	0.3258	0.285	0.458580873059144
3-HYDROXYPHENYLACETATE-DEGRADATION-PWY: 4-hydroxyphenylacetate degradation	5-acetylamino-6-formylamino-3-methyluracil	57	0.581	0.1614	0.000318	0.0088687509651274
3-HYDROXYPHENYLACETATE-DEGRADATION-PWY: 4-hydroxyphenylacetate degradation	5-aminovalerate	82	0.9034	0.2541	0.000378	0.0099353136842848
3-HYDROXYPHENYLACETATE-DEGRADATION-PWY: 4-hydroxyphenylacetate degradation	5-dodecenoate (12:1n7)	84	0.3292	0.3903	0.3989	0.524483928794362
3-HYDROXYPHENYLACETATE-DEGRADATION-PWY: 4-hydroxyphenylacetate degradation	5-hydroxyhexanoate	75	0.2207	0.1265	0.0809	0.253874094875176
3-HYDROXYPHENYLACETATE-DEGRADATION-PWY: 4-hydroxyphenylacetate degradation	5-methyluridine (ribothymidine)	79	-0.1932	0.2446	0.4297	0.539763358388799
3-HYDROXYPHENYLACETATE-DEGRADATION-PWY: 4-hydroxyphenylacetate degradation	5-oxoproline	84	0.3226	0.3126	0.3021	0.469593477687851
3-HYDROXYPHENYLACETATE-DEGRADATION-PWY: 4-hydroxyphenylacetate degradation	5alpha-androstan-3beta,17beta-diol monosulfate (1)	59	-0.0076	0.0031	0.0131	0.0925833817257005
3-HYDROXYPHENYLACETATE-DEGRADATION-PWY: 4-hydroxyphenylacetate degradation	5alpha-pregnan-3beta,20alpha-diol monosulfate (1)	59	-0.3211	0.2464	0.1925	0.385637543042769
3-HYDROXYPHENYLACETATE-DEGRADATION-PWY: 4-hydroxyphenylacetate degradation	6-hydroxynicotinate	82	0.2895	0.1326	0.029	0.146055687081991
3-HYDROXYPHENYLACETATE-DEGRADATION-PWY: 4-hydroxyphenylacetate degradation	6-oxolithocholate	68	0.3041	0.3594	0.3975	0.523827072911569
3-HYDROXYPHENYLACETATE-DEGRADATION-PWY: 4-hydroxyphenylacetate degradation	6-oxopiperidine-2-carboxylic acid	83	0.1239	0.2814	0.6597	0.633623069088644
3-HYDROXYPHENYLACETATE-DEGRADATION-PWY: 4-hydroxyphenylacetate degradation	7-ketodeoxycholate	64	0.6277	0.1595	8.29e-05	0.0036720881818899
3-HYDROXYPHENYLACETATE-DEGRADATION-PWY: 4-hydroxyphenylacetate degradation	7-methylguanine	82	0.6728	0.3557	0.0586	0.214815456221545
3-HYDROXYPHENYLACETATE-DEGRADATION-PWY: 4-hydroxyphenylacetate degradation	7-methylurate	53	0.2522	0.2331	0.2793	0.454772288755115
3-HYDROXYPHENYLACETATE-DEGRADATION-PWY: 4-hydroxyphenylacetate degradation	7-methylxanthine	52	0.3953	0.4127	0.3382	0.491382719652529
3-HYDROXYPHENYLACETATE-DEGRADATION-PWY: 4-hydroxyphenylacetate degradation	8-hydroxyguanine	68	0.0162	0.1887	0.9314	0.705908735197521
3-HYDROXYPHENYLACETATE-DEGRADATION-PWY: 4-hydroxyphenylacetate degradation	9,10-DiHOME	76	-0.1679	0.2960	0.5705	0.600944107854597
3-HYDROXYPHENYLACETATE-DEGRADATION-PWY: 4-hydroxyphenylacetate degradation	acetylcarnitine (C2)	56	0.5192	0.4707	0.2701	0.447989662483776
3-HYDROXYPHENYLACETATE-DEGRADATION-PWY: 4-hydroxyphenylacetate degradation	acisoga	80	0.292	0.3224	0.3651	0.506819964908232
3-HYDROXYPHENYLACETATE-DEGRADATION-PWY: 4-hydroxyphenylacetate degradation	adenine	83	0.0586	0.2015	0.7714	0.667107398926099
3-HYDROXYPHENYLACETATE-DEGRADATION-PWY: 4-hydroxyphenylacetate degradation	adenosine	72	-0.2655	0.0770	0.000567	0.0128853375936186
3-HYDROXYPHENYLACETATE-DEGRADATION-PWY: 4-hydroxyphenylacetate degradation	adipate	82	-0.0625	0.3563	0.8607	0.690217912886446
3-HYDROXYPHENYLACETATE-DEGRADATION-PWY: 4-hydroxyphenylacetate degradation	adrenate (22:4n6)	64	0.6437	0.3980	0.1058	0.290113739179239
3-HYDROXYPHENYLACETATE-DEGRADATION-PWY: 4-hydroxyphenylacetate degradation	alanine	83	0.941	0.6088	0.1222	0.311744768832591
3-HYDROXYPHENYLACETATE-DEGRADATION-PWY: 4-hydroxyphenylacetate degradation	alanylleucine	84	0.2831	0.4001	0.4792	0.562692690344223
3-HYDROXYPHENYLACETATE-DEGRADATION-PWY: 4-hydroxyphenylacetate degradation	allantoin	62	-0.3483	0.1913	0.0687	0.233503349283064
3-HYDROXYPHENYLACETATE-DEGRADATION-PWY: 4-hydroxyphenylacetate degradation	allo-threonine	68	0.3226	0.3514	0.3586	0.503204269939077
3-HYDROXYPHENYLACETATE-DEGRADATION-PWY: 4-hydroxyphenylacetate degradation	alpha-hydroxyisocaproate	74	0.2662	0.2527	0.2921	0.463308300295407
3-HYDROXYPHENYLACETATE-DEGRADATION-PWY: 4-hydroxyphenylacetate degradation	alpha-hydroxyisovalerate	80	0.3705	0.2151	0.085	0.260522357372271
3-HYDROXYPHENYLACETATE-DEGRADATION-PWY: 4-hydroxyphenylacetate degradation	alpha-ketoglutarate	82	0.3966	0.3255	0.2232	0.412422141885952
3-HYDROXYPHENYLACETATE-DEGRADATION-PWY: 4-hydroxyphenylacetate degradation	alpha-tocopherol	83	-0.6329	0.4742	0.182	0.376021409525423
3-HYDROXYPHENYLACETATE-DEGRADATION-PWY: 4-hydroxyphenylacetate degradation	alpha-tocotrienol	82	0.7951	0.4057	0.05	0.196757826262928
3-HYDROXYPHENYLACETATE-DEGRADATION-PWY: 4-hydroxyphenylacetate degradation	anserine	79	-0.0275	0.2659	0.9176	0.702935819883089
3-HYDROXYPHENYLACETATE-DEGRADATION-PWY: 4-hydroxyphenylacetate degradation	arabinose	76	0.3498	0.3058	0.2527	0.435191616705084
3-HYDROXYPHENYLACETATE-DEGRADATION-PWY: 4-hydroxyphenylacetate degradation	arabitol/xylitol	78	1.1832	0.3019	8.91e-05	0.00385425764354938
3-HYDROXYPHENYLACETATE-DEGRADATION-PWY: 4-hydroxyphenylacetate degradation	arabonate/xylonate	84	0.6534	0.3482	0.0606	0.21851610942626
3-HYDROXYPHENYLACETATE-DEGRADATION-PWY: 4-hydroxyphenylacetate degradation	arachidate (20:0)	83	0.3127	0.2675	0.2425	0.427507165329369
3-HYDROXYPHENYLACETATE-DEGRADATION-PWY: 4-hydroxyphenylacetate degradation	arachidonate (20:4n6)	81	0.2877	0.2055	0.1615	0.355986597935554
3-HYDROXYPHENYLACETATE-DEGRADATION-PWY: 4-hydroxyphenylacetate degradation	arginine	78	-0.1648	0.0447	0.00023	0.0071927011198349
3-HYDROXYPHENYLACETATE-DEGRADATION-PWY: 4-hydroxyphenylacetate degradation	asparagine	76	-0.3573	0.2760	0.1955	0.388422685502944
3-HYDROXYPHENYLACETATE-DEGRADATION-PWY: 4-hydroxyphenylacetate degradation	aspartate	83	0.9119	0.5257	0.0828	0.25692234855258
3-HYDROXYPHENYLACETATE-DEGRADATION-PWY: 4-hydroxyphenylacetate degradation	azelate (nonanedioate; C9)	84	0.0516	0.3505	0.883	0.695464182896538
3-HYDROXYPHENYLACETATE-DEGRADATION-PWY: 4-hydroxyphenylacetate degradation	benzoate	80	0.7789	0.3408	0.0223	0.126196424228019
3-HYDROXYPHENYLACETATE-DEGRADATION-PWY: 4-hydroxyphenylacetate degradation	beta-alanine	82	0.3071	0.2475	0.2147	0.405061062623757
3-HYDROXYPHENYLACETATE-DEGRADATION-PWY: 4-hydroxyphenylacetate degradation	beta-guanidinopropanoate	73	-0.0173	0.2236	0.9384	0.707307276484457
3-HYDROXYPHENYLACETATE-DEGRADATION-PWY: 4-hydroxyphenylacetate degradation	beta-hydroxyisovalerate	61	0.1616	0.3077	0.5994	0.611887662868451
3-HYDROXYPHENYLACETATE-DEGRADATION-PWY: 4-hydroxyphenylacetate degradation	beta-sitosterol	78	-0.0922	0.2383	0.6987	0.645925764779192
3-HYDROXYPHENYLACETATE-DEGRADATION-PWY: 4-hydroxyphenylacetate degradation	betaine	83	0.7063	0.3478	0.0423	0.179977983722577
3-HYDROXYPHENYLACETATE-DEGRADATION-PWY: 4-hydroxyphenylacetate degradation	bilirubin	73	0.0118	0.2863	0.9672	0.713561085894422
3-HYDROXYPHENYLACETATE-DEGRADATION-PWY: 4-hydroxyphenylacetate degradation	biliverdin	84	-0.125	0.2475	0.6133	0.617077294485985
3-HYDROXYPHENYLACETATE-DEGRADATION-PWY: 4-hydroxyphenylacetate degradation	biocytin	70	0.0361	0.4818	0.9402	0.707718804638513
3-HYDROXYPHENYLACETATE-DEGRADATION-PWY: 4-hydroxyphenylacetate degradation	biotin	80	-0.3173	0.3331	0.3409	0.492919401898122
3-HYDROXYPHENYLACETATE-DEGRADATION-PWY: 4-hydroxyphenylacetate degradation	cadaverine	65	0.1775	0.0511	0.000507	0.0119885200862134
3-HYDROXYPHENYLACETATE-DEGRADATION-PWY: 4-hydroxyphenylacetate degradation	caffeate	74	0.0513	0.1976	0.7953	0.673425186288941
3-HYDROXYPHENYLACETATE-DEGRADATION-PWY: 4-hydroxyphenylacetate degradation	caffeine	67	0.5989	0.2737	0.0287	0.145190458873813
3-HYDROXYPHENYLACETATE-DEGRADATION-PWY: 4-hydroxyphenylacetate degradation	campesterol	67	-0.5961	0.2724	0.0287	0.145190458873813
3-HYDROXYPHENYLACETATE-DEGRADATION-PWY: 4-hydroxyphenylacetate degradation	caprate (10:0)	82	-0.4642	0.2421	0.0552	0.20804909134269
3-HYDROXYPHENYLACETATE-DEGRADATION-PWY: 4-hydroxyphenylacetate degradation	caproate (6:0)	74	-0.1635	0.1768	0.3552	0.501357127573637
3-HYDROXYPHENYLACETATE-DEGRADATION-PWY: 4-hydroxyphenylacetate degradation	caprylate (8:0)	71	-0.2956	0.1742	0.0897	0.267504537557456
3-HYDROXYPHENYLACETATE-DEGRADATION-PWY: 4-hydroxyphenylacetate degradation	carboxyethyl-GABA	83	0.1168	0.4639	0.8012	0.675067821393503
3-HYDROXYPHENYLACETATE-DEGRADATION-PWY: 4-hydroxyphenylacetate degradation	carnitine	81	0.4773	0.3550	0.1788	0.373021347676589
3-HYDROXYPHENYLACETATE-DEGRADATION-PWY: 4-hydroxyphenylacetate degradation	cholate	80	0.1858	0.1320	0.1592	0.353633334619243
3-HYDROXYPHENYLACETATE-DEGRADATION-PWY: 4-hydroxyphenylacetate degradation	cholesterol	78	-0.4265	0.1572	0.0067	0.0618996033671519
3-HYDROXYPHENYLACETATE-DEGRADATION-PWY: 4-hydroxyphenylacetate degradation	choline	83	-0.0457	0.3176	0.8857	0.696061701257347
3-HYDROXYPHENYLACETATE-DEGRADATION-PWY: 4-hydroxyphenylacetate degradation	ciliatine (2-aminoethylphosphonate)	53	-0.2252	0.3429	0.5113	0.576993473134958
3-HYDROXYPHENYLACETATE-DEGRADATION-PWY: 4-hydroxyphenylacetate degradation	cis-4-hydroxycyclohexylacetic acid	73	0.0891	0.4137	0.8294	0.682271765382101
3-HYDROXYPHENYLACETATE-DEGRADATION-PWY: 4-hydroxyphenylacetate degradation	cis-urocanate	84	-0.2069	0.3961	0.6014	0.612662813199714
3-HYDROXYPHENYLACETATE-DEGRADATION-PWY: 4-hydroxyphenylacetate degradation	citrate	83	0.3516	0.3234	0.2768	0.45302914722751
3-HYDROXYPHENYLACETATE-DEGRADATION-PWY: 4-hydroxyphenylacetate degradation	citrulline	83	0.6923	0.6407	0.2799	0.455121056774763
3-HYDROXYPHENYLACETATE-DEGRADATION-PWY: 4-hydroxyphenylacetate degradation	coprostanol	73	0.3391	0.3366	0.3138	0.477225570400045
3-HYDROXYPHENYLACETATE-DEGRADATION-PWY: 4-hydroxyphenylacetate degradation	creatine	84	0.4258	0.2012	0.0343	0.160195708376361
3-HYDROXYPHENYLACETATE-DEGRADATION-PWY: 4-hydroxyphenylacetate degradation	creatinine	83	0.2246	0.1689	0.1836	0.377376435055557
3-HYDROXYPHENYLACETATE-DEGRADATION-PWY: 4-hydroxyphenylacetate degradation	cysteine	83	0.5434	0.4799	0.2575	0.438712369337935
3-HYDROXYPHENYLACETATE-DEGRADATION-PWY: 4-hydroxyphenylacetate degradation	cysteine s-sulfate	71	0.3885	0.4171	0.3517	0.499379596040745
3-HYDROXYPHENYLACETATE-DEGRADATION-PWY: 4-hydroxyphenylacetate degradation	cysteine sulfinic acid	81	0.281	0.4271	0.5107	0.576718659521376
3-HYDROXYPHENYLACETATE-DEGRADATION-PWY: 4-hydroxyphenylacetate degradation	cystine	69	0.6852	0.3233	0.0341	0.159753550405089
3-HYDROXYPHENYLACETATE-DEGRADATION-PWY: 4-hydroxyphenylacetate degradation	cytidine	77	-0.351	0.1708	0.0399	0.174378712897328
3-HYDROXYPHENYLACETATE-DEGRADATION-PWY: 4-hydroxyphenylacetate degradation	cytosine	83	-0.2797	0.2536	0.27	0.447941889583538
3-HYDROXYPHENYLACETATE-DEGRADATION-PWY: 4-hydroxyphenylacetate degradation	D-urobilin	73	0.0189	0.2251	0.9329	0.706238945807137
3-HYDROXYPHENYLACETATE-DEGRADATION-PWY: 4-hydroxyphenylacetate degradation	daidzein	64	0.3899	0.0865	6.57e-06	0.000634848997905071
3-HYDROXYPHENYLACETATE-DEGRADATION-PWY: 4-hydroxyphenylacetate degradation	dehydrolithocholate	77	0.4286	0.2453	0.0806	0.253391395282939
3-HYDROXYPHENYLACETATE-DEGRADATION-PWY: 4-hydroxyphenylacetate degradation	delta-tocopherol	51	-0.59	0.4610	0.2006	0.392943936054724
3-HYDROXYPHENYLACETATE-DEGRADATION-PWY: 4-hydroxyphenylacetate degradation	deoxycarnitine	83	0.1057	0.2341	0.6516	0.630764858976014
3-HYDROXYPHENYLACETATE-DEGRADATION-PWY: 4-hydroxyphenylacetate degradation	deoxycholate	78	0.1988	0.2636	0.4507	0.549747517953861
3-HYDROXYPHENYLACETATE-DEGRADATION-PWY: 4-hydroxyphenylacetate degradation	diaminopimelate	74	-0.288	0.3473	0.4069	0.528599506950995
3-HYDROXYPHENYLACETATE-DEGRADATION-PWY: 4-hydroxyphenylacetate degradation	diethanolamine	73	-0.4736	0.3331	0.1551	0.349516820997775
3-HYDROXYPHENYLACETATE-DEGRADATION-PWY: 4-hydroxyphenylacetate degradation	digalacturonic acid	54	0.1418	0.3253	0.6629	0.634676253159426
3-HYDROXYPHENYLACETATE-DEGRADATION-PWY: 4-hydroxyphenylacetate degradation	diglycerol	85	0.435	0.2946	0.1398	0.332906563252133
3-HYDROXYPHENYLACETATE-DEGRADATION-PWY: 4-hydroxyphenylacetate degradation	dihomolinoleate (20:2n6)	82	0.7244	0.2790	0.0094	0.0759262358753364
3-HYDROXYPHENYLACETATE-DEGRADATION-PWY: 4-hydroxyphenylacetate degradation	dihomolinolenate (20:3n3 or 3n6)	79	0.4736	0.2101	0.0242	0.132150014547806
3-HYDROXYPHENYLACETATE-DEGRADATION-PWY: 4-hydroxyphenylacetate degradation	dihydrocaffeate	67	0.1348	0.1957	0.4909	0.567862278689488
3-HYDROXYPHENYLACETATE-DEGRADATION-PWY: 4-hydroxyphenylacetate degradation	dihydroferulic acid	79	0.0785	0.2329	0.7359	0.657211010145153
3-HYDROXYPHENYLACETATE-DEGRADATION-PWY: 4-hydroxyphenylacetate degradation	dihydroorotate	75	-0.1519	0.1799	0.3986	0.524349224691478
3-HYDROXYPHENYLACETATE-DEGRADATION-PWY: 4-hydroxyphenylacetate degradation	dimethylarginine (ADMA + SDMA)	75	0.2577	0.2209	0.2435	0.428154805722545
3-HYDROXYPHENYLACETATE-DEGRADATION-PWY: 4-hydroxyphenylacetate degradation	dimethylglycine	81	0.4495	0.4555	0.3237	0.482747504949875
3-HYDROXYPHENYLACETATE-DEGRADATION-PWY: 4-hydroxyphenylacetate degradation	dimethylmalonic acid	73	-0.0444	0.5205	0.9321	0.706058099671579
3-HYDROXYPHENYLACETATE-DEGRADATION-PWY: 4-hydroxyphenylacetate degradation	dipicolinate	74	-0.6333	0.2546	0.0129	0.0918039210633626
3-HYDROXYPHENYLACETATE-DEGRADATION-PWY: 4-hydroxyphenylacetate degradation	docosadienoate (22:2n6)	77	0.0859	0.2640	0.7448	0.659672820369683
3-HYDROXYPHENYLACETATE-DEGRADATION-PWY: 4-hydroxyphenylacetate degradation	docosahexaenoate (DHA; 22:6n3)	81	0.1588	0.1722	0.3564	0.502016426876456
3-HYDROXYPHENYLACETATE-DEGRADATION-PWY: 4-hydroxyphenylacetate degradation	docosapentaenoate (DPA; 22:5n3)	77	0.266	0.1692	0.116	0.303812042527813
3-HYDROXYPHENYLACETATE-DEGRADATION-PWY: 4-hydroxyphenylacetate degradation	dodecanedioate (C12)	84	-0.0248	0.1898	0.8959	0.69819829228673
3-HYDROXYPHENYLACETATE-DEGRADATION-PWY: 4-hydroxyphenylacetate degradation	ectoine	84	-0.0141	0.3625	0.9691	0.713908654665958
3-HYDROXYPHENYLACETATE-DEGRADATION-PWY: 4-hydroxyphenylacetate degradation	eicosapentaenoate (EPA; 20:5n3)	75	-0.0538	0.2320	0.8167	0.678813116229283
3-HYDROXYPHENYLACETATE-DEGRADATION-PWY: 4-hydroxyphenylacetate degradation	eicosenoate (20:1n9 or 1n11)	83	0.3682	0.2932	0.2092	0.400520664004486
3-HYDROXYPHENYLACETATE-DEGRADATION-PWY: 4-hydroxyphenylacetate degradation	enterolactone	80	-0.1253	0.2152	0.5604	0.596983236166856
3-HYDROXYPHENYLACETATE-DEGRADATION-PWY: 4-hydroxyphenylacetate degradation	erucate (22:1n9)	83	0.000496	0.2750	0.9986	0.719979181408025
3-HYDROXYPHENYLACETATE-DEGRADATION-PWY: 4-hydroxyphenylacetate degradation	erythronate*	84	-0.1343	0.3536	0.7042	0.647612831225011
3-HYDROXYPHENYLACETATE-DEGRADATION-PWY: 4-hydroxyphenylacetate degradation	erythrose	76	-0.7219	0.3953	0.0678	0.231976038603479
3-HYDROXYPHENYLACETATE-DEGRADATION-PWY: 4-hydroxyphenylacetate degradation	ethylmalonate	81	0.0942	0.3113	0.7622	0.664417729863737
3-HYDROXYPHENYLACETATE-DEGRADATION-PWY: 4-hydroxyphenylacetate degradation	ferulate	84	0.4571	0.2228	0.0402	0.175117654186864
3-HYDROXYPHENYLACETATE-DEGRADATION-PWY: 4-hydroxyphenylacetate degradation	formiminoglutamate	81	0.4636	0.2365	0.05	0.196757826262928
3-HYDROXYPHENYLACETATE-DEGRADATION-PWY: 4-hydroxyphenylacetate degradation	fructose	83	-0.5044	0.3347	0.1319	0.323485558143124
3-HYDROXYPHENYLACETATE-DEGRADATION-PWY: 4-hydroxyphenylacetate degradation	fucose	84	-0.5887	0.6628	0.3745	0.512105882074303
3-HYDROXYPHENYLACETATE-DEGRADATION-PWY: 4-hydroxyphenylacetate degradation	fumarate	80	0.1865	0.2867	0.5152	0.57864226675257
3-HYDROXYPHENYLACETATE-DEGRADATION-PWY: 4-hydroxyphenylacetate degradation	galactonate	74	0.3917	0.3150	0.2137	0.404287968212766
3-HYDROXYPHENYLACETATE-DEGRADATION-PWY: 4-hydroxyphenylacetate degradation	galacturonate	84	-0.0653	0.2394	0.7849	0.67071370555787
3-HYDROXYPHENYLACETATE-DEGRADATION-PWY: 4-hydroxyphenylacetate degradation	gamma-aminobutyrate (GABA)	73	0.3105	0.2532	0.22	0.409632743789194
3-HYDROXYPHENYLACETATE-DEGRADATION-PWY: 4-hydroxyphenylacetate degradation	gamma-glutamyl-epsilon-lysine	82	0.0399	0.3666	0.9134	0.702061224693787
3-HYDROXYPHENYLACETATE-DEGRADATION-PWY: 4-hydroxyphenylacetate degradation	gamma-glutamylalanine	82	0.2736	0.3054	0.3703	0.509710734841615
3-HYDROXYPHENYLACETATE-DEGRADATION-PWY: 4-hydroxyphenylacetate degradation	gamma-glutamylglutamate	79	0.0591	0.3948	0.8811	0.695115066490725
3-HYDROXYPHENYLACETATE-DEGRADATION-PWY: 4-hydroxyphenylacetate degradation	gamma-glutamylglycine	64	0.1627	0.3930	0.6789	0.639925140853269
3-HYDROXYPHENYLACETATE-DEGRADATION-PWY: 4-hydroxyphenylacetate degradation	gamma-glutamylisoleucine*	80	0.2276	0.3908	0.5603	0.596955322344095
3-HYDROXYPHENYLACETATE-DEGRADATION-PWY: 4-hydroxyphenylacetate degradation	gamma-glutamylleucine	82	0.2213	0.3336	0.5071	0.575119277236554
3-HYDROXYPHENYLACETATE-DEGRADATION-PWY: 4-hydroxyphenylacetate degradation	gamma-glutamylmethionine	82	0.2922	0.2879	0.3101	0.474803658691799
3-HYDROXYPHENYLACETATE-DEGRADATION-PWY: 4-hydroxyphenylacetate degradation	gamma-glutamylphenylalanine	81	0.5384	0.3782	0.1545	0.348960953308401
3-HYDROXYPHENYLACETATE-DEGRADATION-PWY: 4-hydroxyphenylacetate degradation	gamma-glutamyltyrosine	71	0.0564	0.5192	0.9135	0.702061848194782
3-HYDROXYPHENYLACETATE-DEGRADATION-PWY: 4-hydroxyphenylacetate degradation	gamma-glutamylvaline	62	0.6345	0.5077	0.2114	0.402315879465066
3-HYDROXYPHENYLACETATE-DEGRADATION-PWY: 4-hydroxyphenylacetate degradation	gamma-tocopherol/beta-tocopherol	85	-0.5302	0.4666	0.2558	0.437500973344356
3-HYDROXYPHENYLACETATE-DEGRADATION-PWY: 4-hydroxyphenylacetate degradation	gamma-tocotrienol	82	0.5988	0.4003	0.1348	0.327121875569525
3-HYDROXYPHENYLACETATE-DEGRADATION-PWY: 4-hydroxyphenylacetate degradation	gentisate	61	0.2714	0.3523	0.4411	0.545102707284993
3-HYDROXYPHENYLACETATE-DEGRADATION-PWY: 4-hydroxyphenylacetate degradation	gluconate	75	0.1956	0.1782	0.2722	0.449637642087759
3-HYDROXYPHENYLACETATE-DEGRADATION-PWY: 4-hydroxyphenylacetate degradation	glucose	83	-0.1034	0.3092	0.7381	0.657861509942028
3-HYDROXYPHENYLACETATE-DEGRADATION-PWY: 4-hydroxyphenylacetate degradation	glucuronate	83	-0.7217	0.3023	0.017	0.108049471583049
3-HYDROXYPHENYLACETATE-DEGRADATION-PWY: 4-hydroxyphenylacetate degradation	glutamate	83	0.9924	0.6110	0.1044	0.288317929647031
3-HYDROXYPHENYLACETATE-DEGRADATION-PWY: 4-hydroxyphenylacetate degradation	glutamate, gamma-methyl ester	80	0.0428	0.3943	0.9135	0.702061848194782
3-HYDROXYPHENYLACETATE-DEGRADATION-PWY: 4-hydroxyphenylacetate degradation	glutamine	84	0.7917	0.4804	0.0994	0.281478962227558
3-HYDROXYPHENYLACETATE-DEGRADATION-PWY: 4-hydroxyphenylacetate degradation	glutamyl-meso-diaminopimelate	64	-0.2778	0.3026	0.3587	0.503261450066512
3-HYDROXYPHENYLACETATE-DEGRADATION-PWY: 4-hydroxyphenylacetate degradation	glutarate (pentanedioate)	75	-0.3896	0.2834	0.1693	0.363386165348595
3-HYDROXYPHENYLACETATE-DEGRADATION-PWY: 4-hydroxyphenylacetate degradation	glycerate	83	0.0611	0.3953	0.8771	0.694209765962741
3-HYDROXYPHENYLACETATE-DEGRADATION-PWY: 4-hydroxyphenylacetate degradation	glycerol	83	-0.1854	0.2265	0.413	0.531810324528246
3-HYDROXYPHENYLACETATE-DEGRADATION-PWY: 4-hydroxyphenylacetate degradation	glycerol 3-phosphate	84	-0.6485	0.3389	0.0557	0.209019992364309
3-HYDROXYPHENYLACETATE-DEGRADATION-PWY: 4-hydroxyphenylacetate degradation	glycerophosphoethanolamine	84	-0.4206	0.3507	0.2304	0.417920808295652
3-HYDROXYPHENYLACETATE-DEGRADATION-PWY: 4-hydroxyphenylacetate degradation	glycerophosphoglycerol	74	-0.1054	0.2585	0.6836	0.64135528875624
3-HYDROXYPHENYLACETATE-DEGRADATION-PWY: 4-hydroxyphenylacetate degradation	glycerophosphoinositol*	83	0.1108	0.2505	0.6582	0.633019879046427
3-HYDROXYPHENYLACETATE-DEGRADATION-PWY: 4-hydroxyphenylacetate degradation	glycerophosphorylcholine (GPC)	63	0.1324	0.2122	0.5326	0.585806330602327
3-HYDROXYPHENYLACETATE-DEGRADATION-PWY: 4-hydroxyphenylacetate degradation	glycine	83	0.2105	0.4886	0.6665	0.635897318600007
3-HYDROXYPHENYLACETATE-DEGRADATION-PWY: 4-hydroxyphenylacetate degradation	glycochenodeoxycholate	81	-0.0911	0.1271	0.4736	0.560182816431804
3-HYDROXYPHENYLACETATE-DEGRADATION-PWY: 4-hydroxyphenylacetate degradation	glycocholate	81	-0.0877	0.1285	0.4946	0.569520661591964
3-HYDROXYPHENYLACETATE-DEGRADATION-PWY: 4-hydroxyphenylacetate degradation	glycodeoxycholate	76	-0.1266	0.1815	0.4856	0.56564483995553
3-HYDROXYPHENYLACETATE-DEGRADATION-PWY: 4-hydroxyphenylacetate degradation	glycolithocholate	52	-0.049	0.3679	0.8942	0.697747326563533
3-HYDROXYPHENYLACETATE-DEGRADATION-PWY: 4-hydroxyphenylacetate degradation	glycolithocholate sulfate*	67	0.2399	0.2380	0.3135	0.477012749233005
3-HYDROXYPHENYLACETATE-DEGRADATION-PWY: 4-hydroxyphenylacetate degradation	glycosyl-N-palmitoyl-sphingosine	52	0.3973	0.5050	0.4314	0.540583653585793
3-HYDROXYPHENYLACETATE-DEGRADATION-PWY: 4-hydroxyphenylacetate degradation	glycoursodeoxycholate	54	-0.1733	0.3238	0.5926	0.60927373224524
3-HYDROXYPHENYLACETATE-DEGRADATION-PWY: 4-hydroxyphenylacetate degradation	glycylisoleucine	82	0.3293	0.4180	0.4309	0.540387622550733
3-HYDROXYPHENYLACETATE-DEGRADATION-PWY: 4-hydroxyphenylacetate degradation	glycylleucine	84	0.2917	0.3933	0.4584	0.553338793741603
3-HYDROXYPHENYLACETATE-DEGRADATION-PWY: 4-hydroxyphenylacetate degradation	glycylvaline	82	0.4362	0.4569	0.3397	0.492252727069798
3-HYDROXYPHENYLACETATE-DEGRADATION-PWY: 4-hydroxyphenylacetate degradation	guanidinoacetate	50	0.5481	0.3221	0.0888	0.266109937465224
3-HYDROXYPHENYLACETATE-DEGRADATION-PWY: 4-hydroxyphenylacetate degradation	guanine	84	-0.2689	0.3552	0.4489	0.54886827806563
3-HYDROXYPHENYLACETATE-DEGRADATION-PWY: 4-hydroxyphenylacetate degradation	guanosine	81	-0.085	0.1700	0.6173	0.618493628284419
3-HYDROXYPHENYLACETATE-DEGRADATION-PWY: 4-hydroxyphenylacetate degradation	harmane	66	0.3091	0.4044	0.4447	0.546913669224153
3-HYDROXYPHENYLACETATE-DEGRADATION-PWY: 4-hydroxyphenylacetate degradation	heptanoate (7:0)	64	-0.1323	0.2010	0.5105	0.576592464334982
3-HYDROXYPHENYLACETATE-DEGRADATION-PWY: 4-hydroxyphenylacetate degradation	hexadecanedioate (C16)	84	-0.3144	0.5412	0.5613	0.597305214724208
3-HYDROXYPHENYLACETATE-DEGRADATION-PWY: 4-hydroxyphenylacetate degradation	histamine	51	0.175	0.2363	0.4588	0.553459814099145
3-HYDROXYPHENYLACETATE-DEGRADATION-PWY: 4-hydroxyphenylacetate degradation	histidine	83	0.425	0.4091	0.2988	0.467699315934741
3-HYDROXYPHENYLACETATE-DEGRADATION-PWY: 4-hydroxyphenylacetate degradation	homocitrulline	82	0.2449	0.3233	0.4487	0.548781737806194
3-HYDROXYPHENYLACETATE-DEGRADATION-PWY: 4-hydroxyphenylacetate degradation	hydantoin-5-propionic acid	52	1.2535	0.4581	0.0062	0.0590034503456942
3-HYDROXYPHENYLACETATE-DEGRADATION-PWY: 4-hydroxyphenylacetate degradation	hydroxyproline	85	0.3139	0.2960	0.289	0.461077716449894
3-HYDROXYPHENYLACETATE-DEGRADATION-PWY: 4-hydroxyphenylacetate degradation	hyocholate	75	0.7464	0.3037	0.014	0.0962530239741405
3-HYDROXYPHENYLACETATE-DEGRADATION-PWY: 4-hydroxyphenylacetate degradation	hypoxanthine	83	0.2055	0.3893	0.5976	0.611210833408991
3-HYDROXYPHENYLACETATE-DEGRADATION-PWY: 4-hydroxyphenylacetate degradation	imidazole lactate	79	0.6991	0.2585	0.0068	0.0624397454486518
3-HYDROXYPHENYLACETATE-DEGRADATION-PWY: 4-hydroxyphenylacetate degradation	imidazole propionate	79	-0.1844	0.2201	0.4023	0.526209208126263
3-HYDROXYPHENYLACETATE-DEGRADATION-PWY: 4-hydroxyphenylacetate degradation	indole-3-carboxylic acid	70	0.3797	0.4132	0.3582	0.503012781655164
3-HYDROXYPHENYLACETATE-DEGRADATION-PWY: 4-hydroxyphenylacetate degradation	indoleacetate	84	0.3206	0.1891	0.0899	0.267814180869549
3-HYDROXYPHENYLACETATE-DEGRADATION-PWY: 4-hydroxyphenylacetate degradation	indolelactate	75	0.1685	0.2420	0.4863	0.565928578799162
3-HYDROXYPHENYLACETATE-DEGRADATION-PWY: 4-hydroxyphenylacetate degradation	indolepropionate	81	0.1979	0.2630	0.4518	0.550298978994679
3-HYDROXYPHENYLACETATE-DEGRADATION-PWY: 4-hydroxyphenylacetate degradation	indolin-2-one	78	-0.5855	0.3289	0.075	0.244266704363226
3-HYDROXYPHENYLACETATE-DEGRADATION-PWY: 4-hydroxyphenylacetate degradation	inosine	75	-0.2437	0.2407	0.3113	0.475569392077765
3-HYDROXYPHENYLACETATE-DEGRADATION-PWY: 4-hydroxyphenylacetate degradation	isobutyrylglycine (C4)	52	0.6572	0.8125	0.4186	0.534491653028838
3-HYDROXYPHENYLACETATE-DEGRADATION-PWY: 4-hydroxyphenylacetate degradation	isoleucine	82	0.7506	0.6989	0.2829	0.457189580398616
3-HYDROXYPHENYLACETATE-DEGRADATION-PWY: 4-hydroxyphenylacetate degradation	isoleucylglycine	83	-0.1023	0.4354	0.8143	0.678268581622751
3-HYDROXYPHENYLACETATE-DEGRADATION-PWY: 4-hydroxyphenylacetate degradation	isovalerate (C5)	80	0.4003	0.2670	0.1338	0.325999133329413
3-HYDROXYPHENYLACETATE-DEGRADATION-PWY: 4-hydroxyphenylacetate degradation	isovalerylglycine	77	-0.2448	0.5427	0.652	0.630882436373525
3-HYDROXYPHENYLACETATE-DEGRADATION-PWY: 4-hydroxyphenylacetate degradation	kynurenate	78	0.4528	0.2358	0.0548	0.20718043846598
3-HYDROXYPHENYLACETATE-DEGRADATION-PWY: 4-hydroxyphenylacetate degradation	L-urobilin	69	-0.5933	0.3252	0.068	0.232267365893885
3-HYDROXYPHENYLACETATE-DEGRADATION-PWY: 4-hydroxyphenylacetate degradation	lactate	82	0.5009	0.2377	0.0351	0.162356339675177
3-HYDROXYPHENYLACETATE-DEGRADATION-PWY: 4-hydroxyphenylacetate degradation	lactosyl-N-palmitoyl-sphingosine	53	0.3309	0.2880	0.2506	0.433650136224188
3-HYDROXYPHENYLACETATE-DEGRADATION-PWY: 4-hydroxyphenylacetate degradation	lanosterol	74	-0.0393	0.4372	0.9284	0.705350133778124
3-HYDROXYPHENYLACETATE-DEGRADATION-PWY: 4-hydroxyphenylacetate degradation	laurate (12:0)	84	-0.1655	0.1588	0.2976	0.466935347990088
3-HYDROXYPHENYLACETATE-DEGRADATION-PWY: 4-hydroxyphenylacetate degradation	leucine	82	0.7895	0.7174	0.2711	0.448824408459542
3-HYDROXYPHENYLACETATE-DEGRADATION-PWY: 4-hydroxyphenylacetate degradation	leucylalanine	83	-0.203	0.3643	0.5774	0.603582533450719
3-HYDROXYPHENYLACETATE-DEGRADATION-PWY: 4-hydroxyphenylacetate degradation	leucylglutamine*	77	-0.0182	0.3404	0.9572	0.711423656315422
3-HYDROXYPHENYLACETATE-DEGRADATION-PWY: 4-hydroxyphenylacetate degradation	leucylglycine	83	0.6094	0.3360	0.0697	0.235165979397406
3-HYDROXYPHENYLACETATE-DEGRADATION-PWY: 4-hydroxyphenylacetate degradation	levulinate (4-oxovalerate)	84	-0.3079	0.5160	0.5508	0.593019087171327
3-HYDROXYPHENYLACETATE-DEGRADATION-PWY: 4-hydroxyphenylacetate degradation	linoleamide (18:2n6)	83	0.0041	0.2008	0.9836	0.716815914290639
3-HYDROXYPHENYLACETATE-DEGRADATION-PWY: 4-hydroxyphenylacetate degradation	linoleate (18:2n6)	83	0.1488	0.2466	0.5462	0.591224354402791
3-HYDROXYPHENYLACETATE-DEGRADATION-PWY: 4-hydroxyphenylacetate degradation	linolenate (18:3n3 or 3n6)	82	0.1178	0.1520	0.4381	0.543602011907341
3-HYDROXYPHENYLACETATE-DEGRADATION-PWY: 4-hydroxyphenylacetate degradation	linoleoyl ethanolamide	81	0.4391	0.1884	0.0198	0.118004496729143
3-HYDROXYPHENYLACETATE-DEGRADATION-PWY: 4-hydroxyphenylacetate degradation	lithocholate	80	0.4776	0.3396	0.1596	0.354156006510848
3-HYDROXYPHENYLACETATE-DEGRADATION-PWY: 4-hydroxyphenylacetate degradation	lysine	83	-0.0524	0.4879	0.9144	0.702280122456762
3-HYDROXYPHENYLACETATE-DEGRADATION-PWY: 4-hydroxyphenylacetate degradation	lysylleucine	60	0.1292	0.4203	0.7585	0.663521346601874
3-HYDROXYPHENYLACETATE-DEGRADATION-PWY: 4-hydroxyphenylacetate degradation	malate	83	-0.006	0.3627	0.9868	0.717495026111527
3-HYDROXYPHENYLACETATE-DEGRADATION-PWY: 4-hydroxyphenylacetate degradation	maleamate	66	-1.9001	0.7385	0.0101	0.0791235774078515
3-HYDROXYPHENYLACETATE-DEGRADATION-PWY: 4-hydroxyphenylacetate degradation	maleate	84	-0.7599	0.5809	0.1908	0.384198303467848
3-HYDROXYPHENYLACETATE-DEGRADATION-PWY: 4-hydroxyphenylacetate degradation	malonate	85	0.2293	0.3701	0.5355	0.586940053234214
3-HYDROXYPHENYLACETATE-DEGRADATION-PWY: 4-hydroxyphenylacetate degradation	maltose	82	0.1199	0.2368	0.6126	0.616793109651221
3-HYDROXYPHENYLACETATE-DEGRADATION-PWY: 4-hydroxyphenylacetate degradation	maltotriose	61	0.5335	0.2619	0.0417	0.178628638743052
3-HYDROXYPHENYLACETATE-DEGRADATION-PWY: 4-hydroxyphenylacetate degradation	mannitol/sorbitol	84	0.1527	0.3808	0.6885	0.642743414668158
3-HYDROXYPHENYLACETATE-DEGRADATION-PWY: 4-hydroxyphenylacetate degradation	mannose	80	-0.3696	0.3969	0.3518	0.499408878319418
3-HYDROXYPHENYLACETATE-DEGRADATION-PWY: 4-hydroxyphenylacetate degradation	margarate (17:0)	77	0.2102	0.3043	0.4896	0.567273986192249
3-HYDROXYPHENYLACETATE-DEGRADATION-PWY: 4-hydroxyphenylacetate degradation	methionine	82	0.8042	0.5767	0.1632	0.357765479148295
3-HYDROXYPHENYLACETATE-DEGRADATION-PWY: 4-hydroxyphenylacetate degradation	methionine sulfoxide	84	0.1148	0.3504	0.7431	0.659242980177056
3-HYDROXYPHENYLACETATE-DEGRADATION-PWY: 4-hydroxyphenylacetate degradation	methyl indole-3-acetate	53	1.2245	0.4533	0.0069	0.0630444586106011
3-HYDROXYPHENYLACETATE-DEGRADATION-PWY: 4-hydroxyphenylacetate degradation	methylmalonate (MMA)	68	-0.0954	0.2917	0.7437	0.659417119239044
3-HYDROXYPHENYLACETATE-DEGRADATION-PWY: 4-hydroxyphenylacetate degradation	methylpalmitate (15 or 2)	79	0.1814	0.2809	0.5185	0.580009389847782
3-HYDROXYPHENYLACETATE-DEGRADATION-PWY: 4-hydroxyphenylacetate degradation	methylphosphate	83	0.0221	0.2321	0.9243	0.70442160787434
3-HYDROXYPHENYLACETATE-DEGRADATION-PWY: 4-hydroxyphenylacetate degradation	methylsuccinate	83	-0.4574	0.3240	0.158	0.352442527344764
3-HYDROXYPHENYLACETATE-DEGRADATION-PWY: 4-hydroxyphenylacetate degradation	mevalonate	72	0.0805	0.2547	0.752	0.661654822837218
3-HYDROXYPHENYLACETATE-DEGRADATION-PWY: 4-hydroxyphenylacetate degradation	mevalonolactone	67	0.4767	0.1265	0.000165	0.00579231619871661
3-HYDROXYPHENYLACETATE-DEGRADATION-PWY: 4-hydroxyphenylacetate degradation	myo-inositol	83	-0.3528	0.3150	0.2628	0.442513991640742
3-HYDROXYPHENYLACETATE-DEGRADATION-PWY: 4-hydroxyphenylacetate degradation	myristate (14:0)	83	0.1431	0.2804	0.6097	0.615694235771083
3-HYDROXYPHENYLACETATE-DEGRADATION-PWY: 4-hydroxyphenylacetate degradation	myristoleate (14:1n5)	84	0.0806	0.3326	0.8084	0.676818900805829
3-HYDROXYPHENYLACETATE-DEGRADATION-PWY: 4-hydroxyphenylacetate degradation	N-acetyl-1-methylhistidine*	54	0.3843	0.9227	0.677	0.639287083334401
3-HYDROXYPHENYLACETATE-DEGRADATION-PWY: 4-hydroxyphenylacetate degradation	N-acetyl-3-methylhistidine*	64	0.0572	0.2662	0.8299	0.682379063242312
3-HYDROXYPHENYLACETATE-DEGRADATION-PWY: 4-hydroxyphenylacetate degradation	N-acetyl-beta-glucosaminylamine	77	0.3384	0.6014	0.5736	0.602144723987904
3-HYDROXYPHENYLACETATE-DEGRADATION-PWY: 4-hydroxyphenylacetate degradation	N-acetyl-cadaverine	78	0.316	0.0826	0.00013	0.00497936162225637
3-HYDROXYPHENYLACETATE-DEGRADATION-PWY: 4-hydroxyphenylacetate degradation	N-acetylalanine	82	0.3442	0.4014	0.3911	0.520566240977016
3-HYDROXYPHENYLACETATE-DEGRADATION-PWY: 4-hydroxyphenylacetate degradation	N-acetylarginine	84	0.0256	0.5700	0.9642	0.712951720105917
3-HYDROXYPHENYLACETATE-DEGRADATION-PWY: 4-hydroxyphenylacetate degradation	N-acetylasparagine	82	0.5069	0.3448	0.1416	0.334962522490181
3-HYDROXYPHENYLACETATE-DEGRADATION-PWY: 4-hydroxyphenylacetate degradation	N-acetylaspartate (NAA)	85	0.0927	0.3002	0.7575	0.663292133703036
3-HYDROXYPHENYLACETATE-DEGRADATION-PWY: 4-hydroxyphenylacetate degradation	N-acetylcitrulline	72	-0.3016	0.4210	0.4737	0.560238683527982
3-HYDROXYPHENYLACETATE-DEGRADATION-PWY: 4-hydroxyphenylacetate degradation	N-acetylcysteine	76	0.332	0.4983	0.5052	0.574294892046502
3-HYDROXYPHENYLACETATE-DEGRADATION-PWY: 4-hydroxyphenylacetate degradation	N-acetylglucosamine/N-acetylgalactosamine	82	-0.646	0.4398	0.1419	0.33527067267907
3-HYDROXYPHENYLACETATE-DEGRADATION-PWY: 4-hydroxyphenylacetate degradation	N-acetylglucosaminylasparagine	83	0.5383	0.3281	0.1009	0.283617983940005
3-HYDROXYPHENYLACETATE-DEGRADATION-PWY: 4-hydroxyphenylacetate degradation	N-acetylglutamate	83	0.2487	0.4415	0.5732	0.601985224735516
3-HYDROXYPHENYLACETATE-DEGRADATION-PWY: 4-hydroxyphenylacetate degradation	N-acetylglutamine	83	0.9643	0.3533	0.0063	0.0596111442298712
3-HYDROXYPHENYLACETATE-DEGRADATION-PWY: 4-hydroxyphenylacetate degradation	N-acetylglycine	81	0.7123	0.4221	0.0916	0.270309247953172
3-HYDROXYPHENYLACETATE-DEGRADATION-PWY: 4-hydroxyphenylacetate degradation	N-acetylhistamine	50	0.3198	0.1959	0.1025	0.285718412570225
3-HYDROXYPHENYLACETATE-DEGRADATION-PWY: 4-hydroxyphenylacetate degradation	N-acetylhistidine	83	0.3457	0.4431	0.4352	0.542305103402975
3-HYDROXYPHENYLACETATE-DEGRADATION-PWY: 4-hydroxyphenylacetate degradation	N-acetylisoleucine	82	0.3767	0.3181	0.2363	0.42262530380398
3-HYDROXYPHENYLACETATE-DEGRADATION-PWY: 4-hydroxyphenylacetate degradation	N-acetylleucine	81	0.3489	0.3191	0.2742	0.451120868100798
3-HYDROXYPHENYLACETATE-DEGRADATION-PWY: 4-hydroxyphenylacetate degradation	N-acetylmethionine	82	0.5378	0.2698	0.0462	0.188797542975898
3-HYDROXYPHENYLACETATE-DEGRADATION-PWY: 4-hydroxyphenylacetate degradation	N-acetylmethionine sulfoxide	82	0.3678	0.4141	0.3745	0.512105882074303
3-HYDROXYPHENYLACETATE-DEGRADATION-PWY: 4-hydroxyphenylacetate degradation	N-acetylmuramate	84	-0.6463	0.3567	0.07	0.235672637184187
3-HYDROXYPHENYLACETATE-DEGRADATION-PWY: 4-hydroxyphenylacetate degradation	N-acetylneuraminate	78	-0.4578	0.3344	0.171	0.365239841911229
3-HYDROXYPHENYLACETATE-DEGRADATION-PWY: 4-hydroxyphenylacetate degradation	N-acetylphenylalanine	83	0.8049	0.3574	0.0243	0.132436393090615
3-HYDROXYPHENYLACETATE-DEGRADATION-PWY: 4-hydroxyphenylacetate degradation	N-acetylproline	84	0.2641	0.2721	0.3316	0.487493143316236
3-HYDROXYPHENYLACETATE-DEGRADATION-PWY: 4-hydroxyphenylacetate degradation	N-acetylputrescine	82	0.4327	0.1639	0.0083	0.0705289653405833
3-HYDROXYPHENYLACETATE-DEGRADATION-PWY: 4-hydroxyphenylacetate degradation	N-acetylserine	83	0.0834	0.4320	0.847	0.686815214134002
3-HYDROXYPHENYLACETATE-DEGRADATION-PWY: 4-hydroxyphenylacetate degradation	N-acetylserotonin	66	-0.1495	0.3018	0.6203	0.619599098686554
3-HYDROXYPHENYLACETATE-DEGRADATION-PWY: 4-hydroxyphenylacetate degradation	N-acetylthreonine	73	0.2479	0.3375	0.4627	0.55526234767736
3-HYDROXYPHENYLACETATE-DEGRADATION-PWY: 4-hydroxyphenylacetate degradation	N-acetyltryptophan	84	1.7923	0.5841	0.0022	0.0306052117878303
3-HYDROXYPHENYLACETATE-DEGRADATION-PWY: 4-hydroxyphenylacetate degradation	N-acetyltyrosine	83	0.5726	0.4365	0.1896	0.383117117962789
3-HYDROXYPHENYLACETATE-DEGRADATION-PWY: 4-hydroxyphenylacetate degradation	N-acetylvaline	83	0.6677	0.3532	0.0587	0.214991818309106
3-HYDROXYPHENYLACETATE-DEGRADATION-PWY: 4-hydroxyphenylacetate degradation	N-alpha-acetylornithine	83	-0.5063	0.3528	0.1513	0.345453766401899
3-HYDROXYPHENYLACETATE-DEGRADATION-PWY: 4-hydroxyphenylacetate degradation	N-carbamoylalanine	81	0.3178	0.3728	0.3939	0.522002655911083
3-HYDROXYPHENYLACETATE-DEGRADATION-PWY: 4-hydroxyphenylacetate degradation	N-carbamoylaspartate	67	-0.2733	0.2126	0.1985	0.391012652587042
3-HYDROXYPHENYLACETATE-DEGRADATION-PWY: 4-hydroxyphenylacetate degradation	N-carbamoylsarcosine	80	0.5586	0.4169	0.1802	0.374337628172788
3-HYDROXYPHENYLACETATE-DEGRADATION-PWY: 4-hydroxyphenylacetate degradation	N-carbamylglutamate	77	0.497	0.4393	0.2579	0.439028396235668
3-HYDROXYPHENYLACETATE-DEGRADATION-PWY: 4-hydroxyphenylacetate degradation	N-delta-acetylornithine	85	0.6607	0.2805	0.0185	0.113403849679694
3-HYDROXYPHENYLACETATE-DEGRADATION-PWY: 4-hydroxyphenylacetate degradation	N-formylmethionine	81	0.4567	0.3183	0.1514	0.345556686471167
3-HYDROXYPHENYLACETATE-DEGRADATION-PWY: 4-hydroxyphenylacetate degradation	N-formylphenylalanine	83	0.8094	0.5438	0.1366	0.329358581743132
3-HYDROXYPHENYLACETATE-DEGRADATION-PWY: 4-hydroxyphenylacetate degradation	N-methylalanine	82	-0.3909	0.3713	0.2923	0.463513000893482
3-HYDROXYPHENYLACETATE-DEGRADATION-PWY: 4-hydroxyphenylacetate degradation	N-methylglutamate	67	-0.7492	0.4032	0.0631	0.223144641670352
3-HYDROXYPHENYLACETATE-DEGRADATION-PWY: 4-hydroxyphenylacetate degradation	N-methylphenylalanine	65	-0.44	0.2465	0.0743	0.243100825908809
3-HYDROXYPHENYLACETATE-DEGRADATION-PWY: 4-hydroxyphenylacetate degradation	N-methylpipecolate	83	-0.1578	0.4273	0.712	0.64982221741199
3-HYDROXYPHENYLACETATE-DEGRADATION-PWY: 4-hydroxyphenylacetate degradation	N-methylproline	82	-0.2004	0.1734	0.2478	0.431676364208721
3-HYDROXYPHENYLACETATE-DEGRADATION-PWY: 4-hydroxyphenylacetate degradation	N-methyltryptophan	60	-0.0153	0.4181	0.9709	0.714348678882562
3-HYDROXYPHENYLACETATE-DEGRADATION-PWY: 4-hydroxyphenylacetate degradation	N-palmitoyl-sphinganine (d18:0/16:0)	84	0.6081	0.3317	0.0668	0.23012117993433
3-HYDROXYPHENYLACETATE-DEGRADATION-PWY: 4-hydroxyphenylacetate degradation	N-palmitoyl-sphingosine (d18:1/16:0)	82	1.0987	0.3351	0.001	0.0182560813414682
3-HYDROXYPHENYLACETATE-DEGRADATION-PWY: 4-hydroxyphenylacetate degradation	N-propionylalanine	50	0.4711	0.5095	0.3552	0.501357127573637
3-HYDROXYPHENYLACETATE-DEGRADATION-PWY: 4-hydroxyphenylacetate degradation	N-propionylmethionine	75	0.5246	0.3199	0.101	0.283762905001712
3-HYDROXYPHENYLACETATE-DEGRADATION-PWY: 4-hydroxyphenylacetate degradation	N2-acetyllysine	83	-0.1243	0.3603	0.7302	0.655490797063426
3-HYDROXYPHENYLACETATE-DEGRADATION-PWY: 4-hydroxyphenylacetate degradation	N2,N6-diacetyllysine	62	-0.543	0.4463	0.2238	0.412884086255919
3-HYDROXYPHENYLACETATE-DEGRADATION-PWY: 4-hydroxyphenylacetate degradation	N6-acetyllysine	84	0.1494	0.3269	0.6477	0.629489815882792
3-HYDROXYPHENYLACETATE-DEGRADATION-PWY: 4-hydroxyphenylacetate degradation	N6-carboxyethyllysine	78	0.3221	0.2445	0.1876	0.381257183522929
3-HYDROXYPHENYLACETATE-DEGRADATION-PWY: 4-hydroxyphenylacetate degradation	N6-carboxymethyllysine	73	0.3065	0.2572	0.2333	0.420357794279327
3-HYDROXYPHENYLACETATE-DEGRADATION-PWY: 4-hydroxyphenylacetate degradation	N6-dimethylallyladenine	67	-1.0097	0.4194	0.0161	0.104531137204022
3-HYDROXYPHENYLACETATE-DEGRADATION-PWY: 4-hydroxyphenylacetate degradation	N6-formyllysine	77	0.8855	0.3810	0.0201	0.119028237514309
3-HYDROXYPHENYLACETATE-DEGRADATION-PWY: 4-hydroxyphenylacetate degradation	N6,N6-dimethyladenosine	57	-0.0804	0.3175	0.8002	0.67485289350014
3-HYDROXYPHENYLACETATE-DEGRADATION-PWY: 4-hydroxyphenylacetate degradation	N6,N6,N6-trimethyllysine	79	0.1158	0.2660	0.6633	0.634780162271882
3-HYDROXYPHENYLACETATE-DEGRADATION-PWY: 4-hydroxyphenylacetate degradation	nicotianamine	82	0.4364	0.2241	0.0514	0.199937345509683
3-HYDROXYPHENYLACETATE-DEGRADATION-PWY: 4-hydroxyphenylacetate degradation	nicotinamide	84	0.418	0.5799	0.471	0.558909329614208
3-HYDROXYPHENYLACETATE-DEGRADATION-PWY: 4-hydroxyphenylacetate degradation	nicotinamide riboside	66	-0.1926	0.2414	0.425	0.537516235649327
3-HYDROXYPHENYLACETATE-DEGRADATION-PWY: 4-hydroxyphenylacetate degradation	nicotinate	84	-0.0026	0.3745	0.9945	0.719116893815084
3-HYDROXYPHENYLACETATE-DEGRADATION-PWY: 4-hydroxyphenylacetate degradation	nicotinate ribonucleoside	83	-0.2645	0.2985	0.3757	0.51276443029529
3-HYDROXYPHENYLACETATE-DEGRADATION-PWY: 4-hydroxyphenylacetate degradation	nonadecanoate (19:0)	82	0.413	0.3008	0.1698	0.363976475149215
3-HYDROXYPHENYLACETATE-DEGRADATION-PWY: 4-hydroxyphenylacetate degradation	O-acetylhomoserine	79	-0.5067	0.3834	0.1863	0.380033737750633
3-HYDROXYPHENYLACETATE-DEGRADATION-PWY: 4-hydroxyphenylacetate degradation	O-sulfo-L-tyrosine	60	0.3088	0.2568	0.2292	0.416950676948354
3-HYDROXYPHENYLACETATE-DEGRADATION-PWY: 4-hydroxyphenylacetate degradation	o-Tyrosine	59	1.1693	0.8659	0.1769	0.371181769099047
3-HYDROXYPHENYLACETATE-DEGRADATION-PWY: 4-hydroxyphenylacetate degradation	octadecanedioate (C18)	75	0.4343	0.1900	0.0223	0.126196424228019
3-HYDROXYPHENYLACETATE-DEGRADATION-PWY: 4-hydroxyphenylacetate degradation	oleate/vaccenate (18:1)	83	0.1862	0.2591	0.4723	0.559541247529688
3-HYDROXYPHENYLACETATE-DEGRADATION-PWY: 4-hydroxyphenylacetate degradation	oleoyl ethanolamide	77	0.3579	0.2230	0.1084	0.293570594149829
3-HYDROXYPHENYLACETATE-DEGRADATION-PWY: 4-hydroxyphenylacetate degradation	ornithine	82	-0.1983	0.2984	0.5063	0.574760706189828
3-HYDROXYPHENYLACETATE-DEGRADATION-PWY: 4-hydroxyphenylacetate degradation	orotate	83	-0.1296	0.3181	0.6836	0.64135528875624
3-HYDROXYPHENYLACETATE-DEGRADATION-PWY: 4-hydroxyphenylacetate degradation	p-cresol	69	-0.3612	0.3243	0.2654	0.444569631584136
3-HYDROXYPHENYLACETATE-DEGRADATION-PWY: 4-hydroxyphenylacetate degradation	p-cresol sulfate	86	-0.2388	0.2308	0.3008	0.468799593880697
3-HYDROXYPHENYLACETATE-DEGRADATION-PWY: 4-hydroxyphenylacetate degradation	p-hydroxybenzaldehyde	51	-0.3503	0.1042	0.000773	0.0157391469387589
3-HYDROXYPHENYLACETATE-DEGRADATION-PWY: 4-hydroxyphenylacetate degradation	palmitate (16:0)	82	0.5771	0.3484	0.0976	0.278789118542433
3-HYDROXYPHENYLACETATE-DEGRADATION-PWY: 4-hydroxyphenylacetate degradation	palmitoleate (16:1n7)	83	0.07	0.4118	0.8651	0.691217515907035
3-HYDROXYPHENYLACETATE-DEGRADATION-PWY: 4-hydroxyphenylacetate degradation	palmitoyl dihydrosphingomyelin (d18:0/16:0)*	55	0.2415	0.3519	0.4926	0.568601381072192
3-HYDROXYPHENYLACETATE-DEGRADATION-PWY: 4-hydroxyphenylacetate degradation	palmitoyl ethanolamide	84	0.5994	0.3046	0.0491	0.19499593890971
3-HYDROXYPHENYLACETATE-DEGRADATION-PWY: 4-hydroxyphenylacetate degradation	palmitoyl sphingomyelin (d18:1/16:0)	72	0.091	0.2901	0.7536	0.662033893273694
3-HYDROXYPHENYLACETATE-DEGRADATION-PWY: 4-hydroxyphenylacetate degradation	palmitoylcarnitine (C16)	61	0.1595	0.2464	0.5175	0.5796121362086
3-HYDROXYPHENYLACETATE-DEGRADATION-PWY: 4-hydroxyphenylacetate degradation	pantothenate (Vitamin B5)	82	0.2795	0.3236	0.3878	0.518938801394146
3-HYDROXYPHENYLACETATE-DEGRADATION-PWY: 4-hydroxyphenylacetate degradation	paraxanthine	78	0.3214	0.2244	0.1521	0.346330739502
3-HYDROXYPHENYLACETATE-DEGRADATION-PWY: 4-hydroxyphenylacetate degradation	pentadecanoate (15:0)	64	0.6624	0.4251	0.1192	0.307812689545589
3-HYDROXYPHENYLACETATE-DEGRADATION-PWY: 4-hydroxyphenylacetate degradation	phenethylamine	82	0.5576	0.2229	0.0124	0.0897457789332062
3-HYDROXYPHENYLACETATE-DEGRADATION-PWY: 4-hydroxyphenylacetate degradation	phenylacetate	83	0.665	0.4836	0.1691	0.363209294922205
3-HYDROXYPHENYLACETATE-DEGRADATION-PWY: 4-hydroxyphenylacetate degradation	phenylacetylglutamate	53	-0.1609	0.3852	0.6761	0.639016224336173
3-HYDROXYPHENYLACETATE-DEGRADATION-PWY: 4-hydroxyphenylacetate degradation	phenylalanine	82	1.339	0.7270	0.0655	0.227664985079588
3-HYDROXYPHENYLACETATE-DEGRADATION-PWY: 4-hydroxyphenylacetate degradation	phenylalanylalanine	82	-0.1654	0.3489	0.6354	0.625215480508877
3-HYDROXYPHENYLACETATE-DEGRADATION-PWY: 4-hydroxyphenylacetate degradation	phenylalanylglycine	82	0.0575	0.3428	0.8667	0.691565618839331
3-HYDROXYPHENYLACETATE-DEGRADATION-PWY: 4-hydroxyphenylacetate degradation	phenyllactate (PLA)	79	0.1371	0.6873	0.842	0.685552215333415
3-HYDROXYPHENYLACETATE-DEGRADATION-PWY: 4-hydroxyphenylacetate degradation	phenylpyruvate	69	0.4707	0.4056	0.2459	0.430064456438064
3-HYDROXYPHENYLACETATE-DEGRADATION-PWY: 4-hydroxyphenylacetate degradation	pheophorbide A	74	-0.1228	0.2323	0.5972	0.611037176021505
3-HYDROXYPHENYLACETATE-DEGRADATION-PWY: 4-hydroxyphenylacetate degradation	phosphate	83	-0.2347	0.1959	0.2309	0.418367622033591
3-HYDROXYPHENYLACETATE-DEGRADATION-PWY: 4-hydroxyphenylacetate degradation	phosphocholine	70	-0.0306	0.1834	0.8673	0.69166425563273
3-HYDROXYPHENYLACETATE-DEGRADATION-PWY: 4-hydroxyphenylacetate degradation	phytanate	77	0.3578	0.2953	0.2257	0.414368771108423
3-HYDROXYPHENYLACETATE-DEGRADATION-PWY: 4-hydroxyphenylacetate degradation	phytosphingosine	83	0.2595	0.2779	0.3505	0.498630153149435
3-HYDROXYPHENYLACETATE-DEGRADATION-PWY: 4-hydroxyphenylacetate degradation	picolinate	84	-0.5163	0.5679	0.3633	0.505800987094612
3-HYDROXYPHENYLACETATE-DEGRADATION-PWY: 4-hydroxyphenylacetate degradation	pimelate (heptanedioate)	61	-1.035	0.4056	0.0107	0.0820234365812847
3-HYDROXYPHENYLACETATE-DEGRADATION-PWY: 4-hydroxyphenylacetate degradation	pipecolate	75	-0.4686	0.2108	0.0262	0.138030899588074
3-HYDROXYPHENYLACETATE-DEGRADATION-PWY: 4-hydroxyphenylacetate degradation	piperidine	77	0.0474	0.2247	0.833	0.683175409883826
3-HYDROXYPHENYLACETATE-DEGRADATION-PWY: 4-hydroxyphenylacetate degradation	piperine	70	-0.2173	0.1402	0.1213	0.310511981823847
3-HYDROXYPHENYLACETATE-DEGRADATION-PWY: 4-hydroxyphenylacetate degradation	pristanate	71	0.4446	0.3049	0.1448	0.338543936311243
3-HYDROXYPHENYLACETATE-DEGRADATION-PWY: 4-hydroxyphenylacetate degradation	proline	84	0.5005	0.6677	0.4534	0.551038786049257
3-HYDROXYPHENYLACETATE-DEGRADATION-PWY: 4-hydroxyphenylacetate degradation	prolylglycine	63	0.5218	0.2717	0.0548	0.20718043846598
3-HYDROXYPHENYLACETATE-DEGRADATION-PWY: 4-hydroxyphenylacetate degradation	propionylglycine (C3)	73	0.0988	0.3083	0.7485	0.660724477273164
3-HYDROXYPHENYLACETATE-DEGRADATION-PWY: 4-hydroxyphenylacetate degradation	pseudouridine	82	-0.5423	0.4609	0.2394	0.424943910195686
3-HYDROXYPHENYLACETATE-DEGRADATION-PWY: 4-hydroxyphenylacetate degradation	pterin	81	0.6725	0.4885	0.1686	0.362671870666019
3-HYDROXYPHENYLACETATE-DEGRADATION-PWY: 4-hydroxyphenylacetate degradation	putrescine	58	0.2337	0.2799	0.4038	0.526982303484789
3-HYDROXYPHENYLACETATE-DEGRADATION-PWY: 4-hydroxyphenylacetate degradation	pyridoxal	84	-0.3032	0.5003	0.5445	0.590597007179728
3-HYDROXYPHENYLACETATE-DEGRADATION-PWY: 4-hydroxyphenylacetate degradation	pyridoxamine	82	-1.9131	0.6998	0.0063	0.0596111442298712
3-HYDROXYPHENYLACETATE-DEGRADATION-PWY: 4-hydroxyphenylacetate degradation	pyridoxate	82	0.7019	0.5181	0.1754	0.369724101169716
3-HYDROXYPHENYLACETATE-DEGRADATION-PWY: 4-hydroxyphenylacetate degradation	pyridoxine (Vitamin B6)	83	1.3318	0.3674	0.000289	0.00831243648137529
3-HYDROXYPHENYLACETATE-DEGRADATION-PWY: 4-hydroxyphenylacetate degradation	pyroglutamine*	84	0.9181	0.3646	0.0118	0.0871180614199603
3-HYDROXYPHENYLACETATE-DEGRADATION-PWY: 4-hydroxyphenylacetate degradation	pyrraline	82	0.6922	0.1934	0.000345	0.00934111073070047
3-HYDROXYPHENYLACETATE-DEGRADATION-PWY: 4-hydroxyphenylacetate degradation	quinate	84	0.3057	0.2443	0.2108	0.401768156433953
3-HYDROXYPHENYLACETATE-DEGRADATION-PWY: 4-hydroxyphenylacetate degradation	ribitol	81	0.227	0.2054	0.2692	0.447374901570484
3-HYDROXYPHENYLACETATE-DEGRADATION-PWY: 4-hydroxyphenylacetate degradation	riboflavin (Vitamin B2)	84	0.1134	0.3162	0.7198	0.652280085501869
3-HYDROXYPHENYLACETATE-DEGRADATION-PWY: 4-hydroxyphenylacetate degradation	ribonate (ribonolactone)	84	1.0128	0.3155	0.0013	0.0216887338388401
3-HYDROXYPHENYLACETATE-DEGRADATION-PWY: 4-hydroxyphenylacetate degradation	ribose	67	0.75	0.4138	0.0699	0.23547130105057
3-HYDROXYPHENYLACETATE-DEGRADATION-PWY: 4-hydroxyphenylacetate degradation	ribulose/xylulose	73	0.3538	0.3756	0.3462	0.495985360191897
3-HYDROXYPHENYLACETATE-DEGRADATION-PWY: 4-hydroxyphenylacetate degradation	S-1-pyrroline-5-carboxylate	70	-0.7543	0.2147	0.000443	0.0109875407707528
3-HYDROXYPHENYLACETATE-DEGRADATION-PWY: 4-hydroxyphenylacetate degradation	saccharin	57	0.0263	0.1538	0.8642	0.691005439556305
3-HYDROXYPHENYLACETATE-DEGRADATION-PWY: 4-hydroxyphenylacetate degradation	saccharopine	68	-0.2633	0.2601	0.3115	0.475712360329177
3-HYDROXYPHENYLACETATE-DEGRADATION-PWY: 4-hydroxyphenylacetate degradation	salicylate	64	0.2271	0.0561	5.09e-05	0.00260359150777242
3-HYDROXYPHENYLACETATE-DEGRADATION-PWY: 4-hydroxyphenylacetate degradation	sebacate (decanedioate)	84	-0.7291	0.3657	0.0462	0.188797542975898
3-HYDROXYPHENYLACETATE-DEGRADATION-PWY: 4-hydroxyphenylacetate degradation	sedoheptulose	82	-0.1208	0.4038	0.7648	0.665233364640857
3-HYDROXYPHENYLACETATE-DEGRADATION-PWY: 4-hydroxyphenylacetate degradation	serine	83	0.5829	0.6100	0.3392	0.491926837616189
3-HYDROXYPHENYLACETATE-DEGRADATION-PWY: 4-hydroxyphenylacetate degradation	serotonin	78	-0.1583	0.3035	0.602	0.612833030521853
3-HYDROXYPHENYLACETATE-DEGRADATION-PWY: 4-hydroxyphenylacetate degradation	sitostanol	68	-0.0905	0.2992	0.7623	0.664433299924186
3-HYDROXYPHENYLACETATE-DEGRADATION-PWY: 4-hydroxyphenylacetate degradation	solanidine	69	0.1211	0.1660	0.4658	0.556697581329178
3-HYDROXYPHENYLACETATE-DEGRADATION-PWY: 4-hydroxyphenylacetate degradation	spermidine	73	-0.2058	0.2249	0.3602	0.504096125002279
3-HYDROXYPHENYLACETATE-DEGRADATION-PWY: 4-hydroxyphenylacetate degradation	sphinganine	81	0.0381	0.2534	0.8805	0.694980614513214
3-HYDROXYPHENYLACETATE-DEGRADATION-PWY: 4-hydroxyphenylacetate degradation	sphingosine	81	0.3057	0.2214	0.1675	0.361803827091648
3-HYDROXYPHENYLACETATE-DEGRADATION-PWY: 4-hydroxyphenylacetate degradation	stachydrine	80	0.2467	0.1750	0.1586	0.353080819468482
3-HYDROXYPHENYLACETATE-DEGRADATION-PWY: 4-hydroxyphenylacetate degradation	stearate (18:0)	83	0.3241	0.2957	0.2731	0.450362308419227
3-HYDROXYPHENYLACETATE-DEGRADATION-PWY: 4-hydroxyphenylacetate degradation	stearoyl ethanolamide	84	0.176	0.2961	0.5522	0.593623428362666
3-HYDROXYPHENYLACETATE-DEGRADATION-PWY: 4-hydroxyphenylacetate degradation	suberate (octanedioate)	85	-0.8517	0.4779	0.0747	0.243752298644085
3-HYDROXYPHENYLACETATE-DEGRADATION-PWY: 4-hydroxyphenylacetate degradation	succinate	81	0.2688	0.3890	0.4896	0.567273986192249
3-HYDROXYPHENYLACETATE-DEGRADATION-PWY: 4-hydroxyphenylacetate degradation	succinimide	84	0.486	0.4450	0.2747	0.451471248951091
3-HYDROXYPHENYLACETATE-DEGRADATION-PWY: 4-hydroxyphenylacetate degradation	succinylcarnitine (C4)	64	0.007	0.3717	0.9849	0.717074220150171
3-HYDROXYPHENYLACETATE-DEGRADATION-PWY: 4-hydroxyphenylacetate degradation	sulfate*	83	-0.1153	0.2445	0.6373	0.625848844353594
3-HYDROXYPHENYLACETATE-DEGRADATION-PWY: 4-hydroxyphenylacetate degradation	syringic acid	55	-0.3335	0.2486	0.1797	0.373925411121922
3-HYDROXYPHENYLACETATE-DEGRADATION-PWY: 4-hydroxyphenylacetate degradation	taurine	83	0.305	0.1461	0.0369	0.167043509152809
3-HYDROXYPHENYLACETATE-DEGRADATION-PWY: 4-hydroxyphenylacetate degradation	tetradecanedioate (C14)	64	-1.0791	0.9785	0.2701	0.447989662483776
3-HYDROXYPHENYLACETATE-DEGRADATION-PWY: 4-hydroxyphenylacetate degradation	theobromine	57	0.1802	0.3806	0.6359	0.625334380979222
3-HYDROXYPHENYLACETATE-DEGRADATION-PWY: 4-hydroxyphenylacetate degradation	theophylline	81	0.7447	0.4204	0.0765	0.246678537262024
3-HYDROXYPHENYLACETATE-DEGRADATION-PWY: 4-hydroxyphenylacetate degradation	thiamin (Vitamin B1)	83	-0.2157	0.4110	0.5998	0.612071627181606
3-HYDROXYPHENYLACETATE-DEGRADATION-PWY: 4-hydroxyphenylacetate degradation	thioproline	82	0.3664	0.3302	0.2672	0.445865719877478
3-HYDROXYPHENYLACETATE-DEGRADATION-PWY: 4-hydroxyphenylacetate degradation	threonate	84	0.1082	0.2148	0.6143	0.617399619552921
3-HYDROXYPHENYLACETATE-DEGRADATION-PWY: 4-hydroxyphenylacetate degradation	threonine	83	0.6021	0.5225	0.2492	0.432677599205672
3-HYDROXYPHENYLACETATE-DEGRADATION-PWY: 4-hydroxyphenylacetate degradation	threonylphenylalanine	80	-0.0437	0.3402	0.8978	0.698618139543227
3-HYDROXYPHENYLACETATE-DEGRADATION-PWY: 4-hydroxyphenylacetate degradation	thymidine	84	-0.0756	0.3210	0.8138	0.678161357940759
3-HYDROXYPHENYLACETATE-DEGRADATION-PWY: 4-hydroxyphenylacetate degradation	thymine	80	-0.0918	0.4264	0.8296	0.682284304978466
3-HYDROXYPHENYLACETATE-DEGRADATION-PWY: 4-hydroxyphenylacetate degradation	trans-urocanate	82	-0.2641	0.4647	0.5698	0.600702163761649
3-HYDROXYPHENYLACETATE-DEGRADATION-PWY: 4-hydroxyphenylacetate degradation	tricarballylate	76	-0.589	0.2814	0.0363	0.165509407059874
3-HYDROXYPHENYLACETATE-DEGRADATION-PWY: 4-hydroxyphenylacetate degradation	trigonelline (N'-methylnicotinate)	83	0.2268	0.1658	0.1713	0.365508358659371
3-HYDROXYPHENYLACETATE-DEGRADATION-PWY: 4-hydroxyphenylacetate degradation	trimethylamine N-oxide	83	0.2808	0.3687	0.4463	0.547711653667086
3-HYDROXYPHENYLACETATE-DEGRADATION-PWY: 4-hydroxyphenylacetate degradation	tryptamine	74	0.4359	0.1837	0.0177	0.110530059655839
3-HYDROXYPHENYLACETATE-DEGRADATION-PWY: 4-hydroxyphenylacetate degradation	tryptophan	82	0.7175	0.5555	0.1965	0.389266742631387
3-HYDROXYPHENYLACETATE-DEGRADATION-PWY: 4-hydroxyphenylacetate degradation	tryptophylglycine	71	-0.27	0.4046	0.5045	0.574006190144548
3-HYDROXYPHENYLACETATE-DEGRADATION-PWY: 4-hydroxyphenylacetate degradation	tyramine	83	0.1837	0.0575	0.0014	0.0227124411837748
3-HYDROXYPHENYLACETATE-DEGRADATION-PWY: 4-hydroxyphenylacetate degradation	tyrosine	82	0.1886	0.7035	0.7886	0.671810591389492
3-HYDROXYPHENYLACETATE-DEGRADATION-PWY: 4-hydroxyphenylacetate degradation	tyrosol	78	0.9187	0.5538	0.0972	0.278268866726756
3-HYDROXYPHENYLACETATE-DEGRADATION-PWY: 4-hydroxyphenylacetate degradation	undecanedioate	83	-0.0541	0.4702	0.9085	0.700930484915048
3-HYDROXYPHENYLACETATE-DEGRADATION-PWY: 4-hydroxyphenylacetate degradation	uracil	83	-0.2186	0.4752	0.6456	0.628653747112401
3-HYDROXYPHENYLACETATE-DEGRADATION-PWY: 4-hydroxyphenylacetate degradation	urate	81	0.2023	0.2361	0.3916	0.520872604379607
3-HYDROXYPHENYLACETATE-DEGRADATION-PWY: 4-hydroxyphenylacetate degradation	uridine	82	-0.3904	0.2802	0.1635	0.358053484984738
3-HYDROXYPHENYLACETATE-DEGRADATION-PWY: 4-hydroxyphenylacetate degradation	ursodeoxycholate	51	0.2619	0.3027	0.3869	0.518494154969554
3-HYDROXYPHENYLACETATE-DEGRADATION-PWY: 4-hydroxyphenylacetate degradation	valerate (5:0)	78	-0.1694	0.2804	0.5456	0.59101275221921
3-HYDROXYPHENYLACETATE-DEGRADATION-PWY: 4-hydroxyphenylacetate degradation	valerylphenylalanine	78	0.1392	0.2483	0.575	0.602660981313445
3-HYDROXYPHENYLACETATE-DEGRADATION-PWY: 4-hydroxyphenylacetate degradation	valine	84	1.0042	0.5540	0.0699	0.23547130105057
3-HYDROXYPHENYLACETATE-DEGRADATION-PWY: 4-hydroxyphenylacetate degradation	valylglutamine	83	0.3893	0.3301	0.2382	0.42401900622849
3-HYDROXYPHENYLACETATE-DEGRADATION-PWY: 4-hydroxyphenylacetate degradation	valylglycine	83	1.0112	0.4085	0.0133	0.0934718766511691
3-HYDROXYPHENYLACETATE-DEGRADATION-PWY: 4-hydroxyphenylacetate degradation	valylleucine	85	-0.1297	0.7909	0.8697	0.692398282045394
3-HYDROXYPHENYLACETATE-DEGRADATION-PWY: 4-hydroxyphenylacetate degradation	vanillate	62	0.0171	0.3782	0.9639	0.712931068693388
3-HYDROXYPHENYLACETATE-DEGRADATION-PWY: 4-hydroxyphenylacetate degradation	xanthine	83	0.0525	0.4629	0.9098	0.701264619650673
3-HYDROXYPHENYLACETATE-DEGRADATION-PWY: 4-hydroxyphenylacetate degradation	xanthosine	64	-0.1272	0.2564	0.6199	0.61942172880271
3-HYDROXYPHENYLACETATE-DEGRADATION-PWY: 4-hydroxyphenylacetate degradation	xylose	70	0.2916	0.2314	0.2075	0.398983696523782
AEROBACTINSYN-PWY: aerobactin biosynthesis	(R)-salsolinol	182	-0.0788	0.1814	0.6641	0.635034174173514
AEROBACTINSYN-PWY: aerobactin biosynthesis	1-(1-enyl-oleoyl)-GPE (P-18:1)*	95	-0.0263	0.4259	0.9507	0.709906526608016
AEROBACTINSYN-PWY: aerobactin biosynthesis	1-(1-enyl-palmitoyl)-GPE (P-16:0)*	158	-0.2299	0.2250	0.3068	0.472613547667705
AEROBACTINSYN-PWY: aerobactin biosynthesis	1-(1-enyl-stearoyl)-GPE (P-18:0)*	163	0.4434	0.2295	0.0534	0.20418235508853
AEROBACTINSYN-PWY: aerobactin biosynthesis	1-(3-aminopropyl)-2-pyrrolidone	104	0.0352	0.2869	0.9025	0.699612274050504
AEROBACTINSYN-PWY: aerobactin biosynthesis	1-linolenoylglycerol (18:3)	100	0.2637	0.1229	0.032	0.154197679069457
AEROBACTINSYN-PWY: aerobactin biosynthesis	1-linoleoyl-GPC (18:2)	128	0.0581	0.1382	0.6744	0.638407585363414
AEROBACTINSYN-PWY: aerobactin biosynthesis	1-linoleoyl-GPE (18:2)*	70	0.2089	0.0926	0.0241	0.131832787044017
AEROBACTINSYN-PWY: aerobactin biosynthesis	1-linoleoylglycerol (18:2)	165	-0.0059	0.1038	0.9544	0.710779341773569
AEROBACTINSYN-PWY: aerobactin biosynthesis	1-margaroylglycerol (17:0)	134	0.0041	0.2807	0.9882	0.717818589009402
AEROBACTINSYN-PWY: aerobactin biosynthesis	1-methyl-beta-carboline-3-carboxylic acid	168	0.0932	0.0786	0.2359	0.422292265270187
AEROBACTINSYN-PWY: aerobactin biosynthesis	1-methyladenine	190	-0.882	0.2619	0.000759	0.0155867363628763
AEROBACTINSYN-PWY: aerobactin biosynthesis	1-methyladenosine	65	0.0211	0.3941	0.9573	0.711448175642501
AEROBACTINSYN-PWY: aerobactin biosynthesis	1-methylguanidine	189	-0.1575	0.2777	0.5705	0.600944107854597
AEROBACTINSYN-PWY: aerobactin biosynthesis	1-methylhistidine	88	0.127	0.0711	0.0739	0.242403696717512
AEROBACTINSYN-PWY: aerobactin biosynthesis	1-methylimidazoleacetate	163	-0.1159	0.2694	0.6671	0.636051803015314
AEROBACTINSYN-PWY: aerobactin biosynthesis	1-methylnicotinamide	86	-0.2364	0.1470	0.1077	0.292635911198681
AEROBACTINSYN-PWY: aerobactin biosynthesis	1-methylurate	115	-0.098	0.0921	0.2873	0.460033236587228
AEROBACTINSYN-PWY: aerobactin biosynthesis	1-methylxanthine	98	-0.0463	0.1072	0.6662	0.635789637698341
AEROBACTINSYN-PWY: aerobactin biosynthesis	1-myristoylglycerol (14:0)	78	-0.0237	0.0914	0.7951	0.673393456837421
AEROBACTINSYN-PWY: aerobactin biosynthesis	1-oleoyl-2-linoleoyl-glycerol (18:1/18:2)	102	0.028	0.1571	0.8587	0.689756974800851
AEROBACTINSYN-PWY: aerobactin biosynthesis	1-oleoyl-2-linoleoyl-GPC (18:1/18:2)*	145	0.1847	0.1563	0.2374	0.423424660085599
AEROBACTINSYN-PWY: aerobactin biosynthesis	1-oleoyl-3-linoleoyl-glycerol (18:1/18:2)	171	0.2048	0.1133	0.0707	0.236907181528414
AEROBACTINSYN-PWY: aerobactin biosynthesis	1-oleoyl-GPC (18:1)	123	-0.015	0.1569	0.9239	0.704347440112438
AEROBACTINSYN-PWY: aerobactin biosynthesis	1-oleoyl-GPE (18:1)	127	0.624	0.2410	0.0096	0.0768510477884388
AEROBACTINSYN-PWY: aerobactin biosynthesis	1-oleoyl-GPG (18:1)*	83	-0.7181	0.3099	0.0205	0.120319011715731
AEROBACTINSYN-PWY: aerobactin biosynthesis	1-oleoylglycerol (18:1)	90	0.2117	0.1489	0.155	0.349453723662071
AEROBACTINSYN-PWY: aerobactin biosynthesis	1-palmitoyl-2-arachidonoyl-GPC (16:0/20:4)	99	0.1126	0.3092	0.7156	0.65098832061295
AEROBACTINSYN-PWY: aerobactin biosynthesis	1-palmitoyl-2-linoleoyl-digalactosylglycerol (16:0/18:2)*	134	-0.0929	0.2062	0.6524	0.631082556229693
AEROBACTINSYN-PWY: aerobactin biosynthesis	1-palmitoyl-2-linoleoyl-galactosylglycerol (16:0/18:2)*	52	-0.7168	0.3532	0.0424	0.180173311081952
AEROBACTINSYN-PWY: aerobactin biosynthesis	1-palmitoyl-2-linoleoyl-glycerol (16:0/18:2)*	74	0.0402	0.2438	0.8691	0.692189857585063
AEROBACTINSYN-PWY: aerobactin biosynthesis	1-palmitoyl-2-linoleoyl-GPC (16:0/18:2)	185	0.261	0.1788	0.1443	0.337988974314027
AEROBACTINSYN-PWY: aerobactin biosynthesis	1-palmitoyl-2-oleoyl-GPC (16:0/18:1)	181	0.3808	0.1992	0.0559	0.209363514898228
AEROBACTINSYN-PWY: aerobactin biosynthesis	1-palmitoyl-2-oleoyl-GPE (16:0/18:1)	51	0.8839	0.4695	0.0598	0.216980918161463
AEROBACTINSYN-PWY: aerobactin biosynthesis	1-palmitoyl-3-linoleoyl-glycerol (16:0/18:2)*	170	0.3105	0.1276	0.0149	0.0999133647632411
AEROBACTINSYN-PWY: aerobactin biosynthesis	1-palmitoyl-GPC (16:0)	178	-0.1276	0.1624	0.4322	0.540991512176938
AEROBACTINSYN-PWY: aerobactin biosynthesis	1-palmitoyl-GPE (16:0)	171	0.0824	0.1891	0.663	0.634696873748962
AEROBACTINSYN-PWY: aerobactin biosynthesis	1-palmitoyl-GPG (16:0)*	155	-0.1386	0.2824	0.6235	0.620718694962038
AEROBACTINSYN-PWY: aerobactin biosynthesis	1-palmitoyl-GPI* (16:0)*	90	-0.0728	0.1743	0.676	0.638967926042335
AEROBACTINSYN-PWY: aerobactin biosynthesis	1-palmitoylglycerol (16:0)	164	0.0737	0.2056	0.7198	0.652280085501869
AEROBACTINSYN-PWY: aerobactin biosynthesis	1-pentadecanoylglycerol (15:0)	105	-0.1464	0.2592	0.5724	0.601688150240488
AEROBACTINSYN-PWY: aerobactin biosynthesis	1-stearoyl-GPC (18:0)	164	-0.0393	0.1568	0.8022	0.675275714547083
AEROBACTINSYN-PWY: aerobactin biosynthesis	1-stearoyl-GPE (18:0)	154	0.0021	0.2108	0.9919	0.718567388390185
AEROBACTINSYN-PWY: aerobactin biosynthesis	1-stearoyl-GPG (18:0)	87	0.1696	0.1458	0.2449	0.429252429939952
AEROBACTINSYN-PWY: aerobactin biosynthesis	1-stearoyl-GPI (18:0)	104	0.0693	0.1510	0.6464	0.628982063850098
AEROBACTINSYN-PWY: aerobactin biosynthesis	1-stearoyl-GPS (18:0)*	153	0.026	0.1741	0.8814	0.695177401722151
AEROBACTINSYN-PWY: aerobactin biosynthesis	1,11-undecanedicarboxylate	189	-0.7632	0.3280	0.02	0.118705032586116
AEROBACTINSYN-PWY: aerobactin biosynthesis	1,2-dilinolenoyl-galactosylglycerol (18:3/18:3)*	65	0.1955	0.2107	0.3535	0.500333676369895
AEROBACTINSYN-PWY: aerobactin biosynthesis	1,2-dilinoleoyl-digalactosylglycerol (18:2/18:2)*	122	-0.2024	0.2093	0.3336	0.48861509211895
AEROBACTINSYN-PWY: aerobactin biosynthesis	1,2-dilinoleoyl-galactosylglycerol (18:2/18:2)*	102	0.0128	0.2174	0.9531	0.71046839574427
AEROBACTINSYN-PWY: aerobactin biosynthesis	1,2-dilinoleoyl-GPC (18:2/18:2)	141	0.0691	0.1275	0.5878	0.60739358439503
AEROBACTINSYN-PWY: aerobactin biosynthesis	1,2-dipalmitoyl-GPC (16:0/16:0)	106	-0.1663	0.2262	0.4623	0.555045039089646
AEROBACTINSYN-PWY: aerobactin biosynthesis	1,2-dipalmitoyl-GPG (16:0/16:0)	64	-0.2938	0.4835	0.5435	0.590186894528485
AEROBACTINSYN-PWY: aerobactin biosynthesis	1,3-dimethylurate	174	-0.4442	0.1847	0.0162	0.104947752173528
AEROBACTINSYN-PWY: aerobactin biosynthesis	1,3-propanediol	158	-0.444	0.1560	0.0044	0.0475743416894145
AEROBACTINSYN-PWY: aerobactin biosynthesis	1,3,7-trimethylurate	175	0.0477	0.1134	0.6739	0.638236583363663
AEROBACTINSYN-PWY: aerobactin biosynthesis	1,7-dimethylurate	121	0.102	0.1252	0.415	0.532669628372234
AEROBACTINSYN-PWY: aerobactin biosynthesis	10-heptadecenoate (17:1n7)	189	0.2676	0.2334	0.2515	0.434287354265961
AEROBACTINSYN-PWY: aerobactin biosynthesis	10-hydroxystearate	180	0.3105	0.1531	0.0425	0.180426739828569
AEROBACTINSYN-PWY: aerobactin biosynthesis	10-nonadecenoate (19:1n9)	112	0.4214	0.2223	0.0581	0.21388258365728
AEROBACTINSYN-PWY: aerobactin biosynthesis	12-dehydrocholate	116	-0.1216	0.1239	0.3262	0.484214329077984
AEROBACTINSYN-PWY: aerobactin biosynthesis	12-hydroxystearate	150	-0.0044	0.1822	0.9806	0.716288996400195
AEROBACTINSYN-PWY: aerobactin biosynthesis	12,13-DiHOME	166	-0.4571	0.1903	0.0163	0.105314439418169
AEROBACTINSYN-PWY: aerobactin biosynthesis	13-HODE + 9-HODE	180	-0.1012	0.1513	0.5037	0.573676168858919
AEROBACTINSYN-PWY: aerobactin biosynthesis	13-HOTrE	105	0.1789	0.2017	0.3751	0.512456077356414
AEROBACTINSYN-PWY: aerobactin biosynthesis	13-methylmyristate	179	0.3769	0.2077	0.0695	0.234817657093045
AEROBACTINSYN-PWY: aerobactin biosynthesis	17-methylstearate	182	0.3859	0.1885	0.0407	0.176391072076541
AEROBACTINSYN-PWY: aerobactin biosynthesis	1H-quinolin-2-one	102	-0.1078	0.1890	0.5684	0.600224537714211
AEROBACTINSYN-PWY: aerobactin biosynthesis	2-(4-hydroxyphenyl)propionate	56	0.0454	0.1844	0.8057	0.67611455101303
AEROBACTINSYN-PWY: aerobactin biosynthesis	2-acetamidobutanoate	139	-0.54	0.2349	0.0215	0.123600324646207
AEROBACTINSYN-PWY: aerobactin biosynthesis	2-aminoadipate	187	0.1107	0.3416	0.7459	0.660020778798149
AEROBACTINSYN-PWY: aerobactin biosynthesis	2-aminobutyrate	180	-0.3355	0.1673	0.0449	0.185890920913895
AEROBACTINSYN-PWY: aerobactin biosynthesis	2-aminoheptanoate	154	-0.2027	0.2085	0.3309	0.487100596403552
AEROBACTINSYN-PWY: aerobactin biosynthesis	2-aminophenol	189	-0.4386	0.3024	0.1469	0.34086409782976
AEROBACTINSYN-PWY: aerobactin biosynthesis	2-deoxyribose	187	-0.3024	0.2181	0.1656	0.359868770471013
AEROBACTINSYN-PWY: aerobactin biosynthesis	2-hydroxy-3-methylvalerate	177	-0.2074	0.1299	0.1103	0.296021453300753
AEROBACTINSYN-PWY: aerobactin biosynthesis	2-hydroxybutyrate/2-hydroxyisobutyrate	188	-0.5518	0.1702	0.0012	0.0205615699272578
AEROBACTINSYN-PWY: aerobactin biosynthesis	2-hydroxydecanoate	164	-0.396	0.2982	0.1842	0.377969421807202
AEROBACTINSYN-PWY: aerobactin biosynthesis	2-hydroxyglutarate	192	-0.3973	0.1805	0.0277	0.142266895892409
AEROBACTINSYN-PWY: aerobactin biosynthesis	2-hydroxymyristate	139	0.3567	0.2506	0.1546	0.349080065689433
AEROBACTINSYN-PWY: aerobactin biosynthesis	2-hydroxypalmitate	184	0.0798	0.1884	0.6717	0.637578420989038
AEROBACTINSYN-PWY: aerobactin biosynthesis	2-hydroxystearate	157	0.2437	0.1844	0.1863	0.380033737750633
AEROBACTINSYN-PWY: aerobactin biosynthesis	2-isopropylmalate	183	-0.2237	0.1646	0.1741	0.368373430917595
AEROBACTINSYN-PWY: aerobactin biosynthesis	2-keto-3-deoxy-gluconate	180	-0.252	0.1683	0.1343	0.326524238121358
AEROBACTINSYN-PWY: aerobactin biosynthesis	2-linoleoylglycerol (18:2)	137	0.0151	0.1269	0.905	0.70011575188896
AEROBACTINSYN-PWY: aerobactin biosynthesis	2-methylcitrate/homocitrate	188	-0.189	0.2242	0.3993	0.524672796212336
AEROBACTINSYN-PWY: aerobactin biosynthesis	2-methylmalonyl carnitine	148	-0.3887	0.2023	0.0547	0.20698663854284
AEROBACTINSYN-PWY: aerobactin biosynthesis	2-methylserine	69	-0.6538	0.2564	0.0108	0.0824810789160412
AEROBACTINSYN-PWY: aerobactin biosynthesis	2-oleoylglycerol (18:1)	127	0.2681	0.1444	0.0633	0.22355871379142
AEROBACTINSYN-PWY: aerobactin biosynthesis	2-oxindole-3-acetate	153	-0.0985	0.1366	0.4707	0.558791445567062
AEROBACTINSYN-PWY: aerobactin biosynthesis	2-oxo-1-pyrrolidinepropionate	187	0.1173	0.2824	0.6778	0.639566116597777
AEROBACTINSYN-PWY: aerobactin biosynthesis	2-piperidinone	188	-0.1113	0.1944	0.5668	0.599466578329198
AEROBACTINSYN-PWY: aerobactin biosynthesis	2-pyrrolidinone	101	-0.0922	0.2718	0.7344	0.656744936572662
AEROBACTINSYN-PWY: aerobactin biosynthesis	2,3-dihydroxyisovalerate	177	0.1048	0.1286	0.4151	0.532713454837032
AEROBACTINSYN-PWY: aerobactin biosynthesis	2,3-dimethylsuccinate	188	-0.2401	0.2430	0.3232	0.482514398913559
AEROBACTINSYN-PWY: aerobactin biosynthesis	2,4-dihydroxyhydrocinnamate	57	-0.0736	0.3077	0.811	0.677436484702851
AEROBACTINSYN-PWY: aerobactin biosynthesis	2,4,6-trihydroxybenzoate	158	-0.2173	0.2486	0.382	0.516228122551269
AEROBACTINSYN-PWY: aerobactin biosynthesis	2,8-quinolinediol	62	-0.0711	0.2096	0.7344	0.656744936572662
AEROBACTINSYN-PWY: aerobactin biosynthesis	2'-deoxyadenosine	178	-0.1989	0.1530	0.1936	0.386605631095786
AEROBACTINSYN-PWY: aerobactin biosynthesis	2'-deoxycytidine	185	-0.217	0.1864	0.2443	0.428833509520749
AEROBACTINSYN-PWY: aerobactin biosynthesis	2'-deoxyguanosine	186	-0.1872	0.1326	0.1582	0.352610843083811
AEROBACTINSYN-PWY: aerobactin biosynthesis	2'-deoxyinosine	181	-0.3137	0.1639	0.0556	0.20881079171072
AEROBACTINSYN-PWY: aerobactin biosynthesis	2'-deoxyuridine	186	-0.5475	0.1884	0.0037	0.0426150584083489
AEROBACTINSYN-PWY: aerobactin biosynthesis	3-(2-hydroxyphenyl)propionate	106	0.3235	0.1973	0.1011	0.283832614014787
AEROBACTINSYN-PWY: aerobactin biosynthesis	3-(3-hydroxyphenyl)propionate	184	-0.0669	0.0984	0.497	0.570617138293786
AEROBACTINSYN-PWY: aerobactin biosynthesis	3-(4-hydroxyphenyl)lactate (HPLA)	185	-0.3626	0.1474	0.0139	0.0958486881536361
AEROBACTINSYN-PWY: aerobactin biosynthesis	3-(4-hydroxyphenyl)propionate	178	-0.1315	0.1166	0.2593	0.440154551667729
AEROBACTINSYN-PWY: aerobactin biosynthesis	3-aminoisobutyrate	93	-0.0758	0.1910	0.6914	0.643651633164492
AEROBACTINSYN-PWY: aerobactin biosynthesis	3-carboxy-4-methyl-5-propyl-2-furanpropanoate (CMPF)	65	-0.6959	0.4099	0.0895	0.267156669436668
AEROBACTINSYN-PWY: aerobactin biosynthesis	3-carboxyadipate	185	0.0974	0.1882	0.6048	0.613957844533864
AEROBACTINSYN-PWY: aerobactin biosynthesis	3-hydroxy-3-methylglutarate	191	-0.5996	0.1829	0.001	0.0182560813414682
AEROBACTINSYN-PWY: aerobactin biosynthesis	3-hydroxybenzoate	74	-0.0781	0.2405	0.7454	0.659901463462505
AEROBACTINSYN-PWY: aerobactin biosynthesis	3-hydroxybutyrate (BHBA)	170	-0.0136	0.1667	0.9352	0.706710901276205
AEROBACTINSYN-PWY: aerobactin biosynthesis	3-hydroxylaurate	141	0.3072	0.2418	0.2038	0.395893378426325
AEROBACTINSYN-PWY: aerobactin biosynthesis	3-hydroxymyristate	175	-0.0842	0.2708	0.7557	0.662740850965414
AEROBACTINSYN-PWY: aerobactin biosynthesis	3-hydroxyphenylacetate	136	-0.1875	0.1609	0.2438	0.428398510788007
AEROBACTINSYN-PWY: aerobactin biosynthesis	3-hydroxypyridine	192	-0.3854	0.2184	0.0777	0.248720875589046
AEROBACTINSYN-PWY: aerobactin biosynthesis	3-hydroxysebacate	89	0.4569	0.1758	0.0094	0.0759262358753364
AEROBACTINSYN-PWY: aerobactin biosynthesis	3-hydroxystearate	156	0.3837	0.1286	0.0029	0.0363807124258806
AEROBACTINSYN-PWY: aerobactin biosynthesis	3-ketosphinganine	163	-0.2412	0.2655	0.3635	0.505867990060529
AEROBACTINSYN-PWY: aerobactin biosynthesis	3-methyl-2-oxobutyrate	163	-0.12	0.2289	0.6001	0.612193886588788
AEROBACTINSYN-PWY: aerobactin biosynthesis	3-methyl-2-oxovalerate	186	-0.2338	0.2025	0.2482	0.431956787498997
AEROBACTINSYN-PWY: aerobactin biosynthesis	3-methyladipate	148	0.1739	0.1995	0.3835	0.516808004001314
AEROBACTINSYN-PWY: aerobactin biosynthesis	3-methylglutaconate	119	-0.5901	0.1651	0.000351	0.00945533868469853
AEROBACTINSYN-PWY: aerobactin biosynthesis	3-methylglutarate/2-methylglutarate	189	0.2193	0.2658	0.4093	0.529841282489374
AEROBACTINSYN-PWY: aerobactin biosynthesis	3-methylhistidine	149	-0.1848	0.1034	0.0739	0.242403696717512
AEROBACTINSYN-PWY: aerobactin biosynthesis	3-methylurate*	58	0.0321	0.2973	0.914	0.702223727902735
AEROBACTINSYN-PWY: aerobactin biosynthesis	3-methylxanthine	98	-0.23	0.2036	0.2587	0.439689667641843
AEROBACTINSYN-PWY: aerobactin biosynthesis	3-phenylpropionate (hydrocinnamate)	177	-0.4311	0.1631	0.0082	0.0700013700404726
AEROBACTINSYN-PWY: aerobactin biosynthesis	3-sulfo-L-alanine	180	-0.5097	0.1990	0.0104	0.0805855723932199
AEROBACTINSYN-PWY: aerobactin biosynthesis	3-ureidopropionate	186	0.0559	0.1939	0.7732	0.667640979192105
AEROBACTINSYN-PWY: aerobactin biosynthesis	3,4-dihydroxybenzoate	166	0.1478	0.2927	0.6137	0.617209233452168
AEROBACTINSYN-PWY: aerobactin biosynthesis	3,5-dihydroxybenzoic acid	142	-0.4999	0.3026	0.0986	0.280278810518756
AEROBACTINSYN-PWY: aerobactin biosynthesis	3,7-dimethylurate	159	-0.1585	0.1282	0.2163	0.406418620228905
AEROBACTINSYN-PWY: aerobactin biosynthesis	3b-hydroxy-5-cholenoic acid	162	-0.0431	0.2364	0.8553	0.688889171513095
AEROBACTINSYN-PWY: aerobactin biosynthesis	4-acetamidobutanoate	186	-0.3867	0.1572	0.0139	0.0958486881536361
AEROBACTINSYN-PWY: aerobactin biosynthesis	4-acetamidophenol	59	0.1782	0.1700	0.2946	0.464968296437273
AEROBACTINSYN-PWY: aerobactin biosynthesis	4-androsten-3alpha,17alpha-diol monosulfate (2)	57	-0.0238	0.1532	0.8766	0.694082439469375
AEROBACTINSYN-PWY: aerobactin biosynthesis	4-androsten-3beta,17beta-diol disulfate (1)	54	-0.3525	0.2023	0.0815	0.254834269730387
AEROBACTINSYN-PWY: aerobactin biosynthesis	4-androsten-3beta,17beta-diol disulfate (2)	60	-0.4158	0.2458	0.0908	0.269173578851342
AEROBACTINSYN-PWY: aerobactin biosynthesis	4-androsten-3beta,17beta-diol monosulfate (2)	60	-0.5765	0.2374	0.0152	0.101158359279604
AEROBACTINSYN-PWY: aerobactin biosynthesis	4-cholesten-3-one	182	-0.136	0.1415	0.3366	0.490484374229933
AEROBACTINSYN-PWY: aerobactin biosynthesis	4-guanidinobutanoate	190	-0.3047	0.1864	0.1021	0.285132120827401
AEROBACTINSYN-PWY: aerobactin biosynthesis	4-hydroxybenzoate	110	-0.1623	0.2418	0.502	0.572780704824293
AEROBACTINSYN-PWY: aerobactin biosynthesis	4-hydroxycinnamate	156	-0.3709	0.1834	0.0432	0.182096936806899
AEROBACTINSYN-PWY: aerobactin biosynthesis	4-hydroxyglutamate	122	0.0551	0.1844	0.7653	0.665375271598858
AEROBACTINSYN-PWY: aerobactin biosynthesis	4-hydroxyphenylacetate	169	-0.2502	0.2021	0.2156	0.405844039225615
AEROBACTINSYN-PWY: aerobactin biosynthesis	4-hydroxyphenylpyruvate	185	-0.1685	0.2076	0.4169	0.533652723997472
AEROBACTINSYN-PWY: aerobactin biosynthesis	4-imidazoleacetate	187	-0.1877	0.1738	0.2801	0.455267589780692
AEROBACTINSYN-PWY: aerobactin biosynthesis	4-methyl-2-oxopentanoate	185	-0.3396	0.2069	0.1007	0.283318339031664
AEROBACTINSYN-PWY: aerobactin biosynthesis	4-methylthio-2-oxobutanoate	99	-0.2406	0.2791	0.3886	0.519391518320684
AEROBACTINSYN-PWY: aerobactin biosynthesis	4-ureidobutyrate	187	-0.5179	0.2018	0.0103	0.080132366379131
AEROBACTINSYN-PWY: aerobactin biosynthesis	5-(2-Hydroxyethyl)-4-methylthiazole	185	-0.2584	0.1779	0.1465	0.34036367196775
AEROBACTINSYN-PWY: aerobactin biosynthesis	5-acetylamino-6-amino-3-methyluracil	185	-0.389	0.2158	0.0715	0.238248486408177
AEROBACTINSYN-PWY: aerobactin biosynthesis	5-acetylamino-6-formylamino-3-methyluracil	119	-0.3153	0.1266	0.0128	0.0913870597274084
AEROBACTINSYN-PWY: aerobactin biosynthesis	5-aminovalerate	188	-0.5694	0.2157	0.0083	0.0705289653405833
AEROBACTINSYN-PWY: aerobactin biosynthesis	5-dodecenoate (12:1n7)	188	0.1225	0.1973	0.5347	0.586634756455292
AEROBACTINSYN-PWY: aerobactin biosynthesis	5-hydroxyhexanoate	176	-0.2307	0.1402	0.0999	0.282156395453453
AEROBACTINSYN-PWY: aerobactin biosynthesis	5-hydroxyindoleacetate	64	0.0854	0.2988	0.7751	0.668116727054398
AEROBACTINSYN-PWY: aerobactin biosynthesis	5-hydroxylysine	91	-0.0099	0.1564	0.9496	0.709615446003795
AEROBACTINSYN-PWY: aerobactin biosynthesis	5-methyluridine (ribothymidine)	174	-0.3363	0.1439	0.0194	0.116660166218904
AEROBACTINSYN-PWY: aerobactin biosynthesis	5-oxoproline	187	-0.5941	0.1880	0.0016	0.024846561752608
AEROBACTINSYN-PWY: aerobactin biosynthesis	5,6-dihydrothymine	81	0.3293	0.2196	0.1337	0.325891039016985
AEROBACTINSYN-PWY: aerobactin biosynthesis	5alpha-androstan-3beta,17alpha-diol monosulfate (1)	79	0.2126	0.2102	0.3117	0.475786816693912
AEROBACTINSYN-PWY: aerobactin biosynthesis	5alpha-androstan-3beta,17beta-diol monosulfate (1)	118	-0.1779	0.2011	0.3764	0.513130262924699
AEROBACTINSYN-PWY: aerobactin biosynthesis	5alpha-pregnan-3beta,20alpha-diol monosulfate (1)	126	-0.0192	0.1862	0.918	0.702960107186361
AEROBACTINSYN-PWY: aerobactin biosynthesis	6-hydroxynicotinate	187	-0.238	0.1686	0.158	0.352442527344764
AEROBACTINSYN-PWY: aerobactin biosynthesis	6-oxolithocholate	171	-0.0938	0.2009	0.6407	0.626937054818084
AEROBACTINSYN-PWY: aerobactin biosynthesis	6-oxopiperidine-2-carboxylic acid	188	-0.515	0.2265	0.023	0.128319602216708
AEROBACTINSYN-PWY: aerobactin biosynthesis	7-ketodeoxycholate	129	-0.0488	0.1019	0.6315	0.62370460063729
AEROBACTINSYN-PWY: aerobactin biosynthesis	7-methylguanine	187	-0.7514	0.2037	0.000226	0.0071200410117607
AEROBACTINSYN-PWY: aerobactin biosynthesis	7-methylurate	96	-0.000842	0.0907	0.9926	0.718749586051903
AEROBACTINSYN-PWY: aerobactin biosynthesis	7-methylxanthine	96	-0.1794	0.2684	0.5039	0.573769313043509
AEROBACTINSYN-PWY: aerobactin biosynthesis	8-hydroxyguanine	161	-0.3357	0.1416	0.0178	0.110881426347856
AEROBACTINSYN-PWY: aerobactin biosynthesis	9,10-DiHOME	173	-0.3067	0.1677	0.0674	0.231236199981241
AEROBACTINSYN-PWY: aerobactin biosynthesis	acetylcarnitine (C2)	149	0.3593	0.2284	0.1156	0.303349037516042
AEROBACTINSYN-PWY: aerobactin biosynthesis	acisoga	180	-0.6903	0.2259	0.0022	0.0306052117878303
AEROBACTINSYN-PWY: aerobactin biosynthesis	adenine	188	0.0323	0.1726	0.8517	0.6879532451414
AEROBACTINSYN-PWY: aerobactin biosynthesis	adenosine	172	-0.1711	0.1921	0.3731	0.511377011600942
AEROBACTINSYN-PWY: aerobactin biosynthesis	adipate	189	0.081	0.1703	0.6343	0.624799023718989
AEROBACTINSYN-PWY: aerobactin biosynthesis	adrenate (22:4n6)	144	0.2146	0.2389	0.3692	0.509112431929538
AEROBACTINSYN-PWY: aerobactin biosynthesis	alanine	189	-1.212	0.3685	0.001	0.0182560813414682
AEROBACTINSYN-PWY: aerobactin biosynthesis	alanyl-glutamyl-meso-diaminopimelate	90	-0.0055	0.2160	0.9798	0.716141047767689
AEROBACTINSYN-PWY: aerobactin biosynthesis	alanylleucine	190	0.0718	0.2168	0.7405	0.65848733555666
AEROBACTINSYN-PWY: aerobactin biosynthesis	allantoin	123	-0.0447	0.1705	0.7934	0.672970304298482
AEROBACTINSYN-PWY: aerobactin biosynthesis	allo-threonine	159	-0.4536	0.1977	0.0218	0.124616476899939
AEROBACTINSYN-PWY: aerobactin biosynthesis	alpha-hydroxyisocaproate	180	-0.2395	0.1408	0.089	0.2664272809102
AEROBACTINSYN-PWY: aerobactin biosynthesis	alpha-hydroxyisovalerate	185	-0.2517	0.1355	0.0632	0.223330905536804
AEROBACTINSYN-PWY: aerobactin biosynthesis	alpha-ketoglutarate	185	-0.5751	0.1916	0.0027	0.0348364468769844
AEROBACTINSYN-PWY: aerobactin biosynthesis	alpha-tocopherol	189	-0.0773	0.2770	0.7802	0.669391278154372
AEROBACTINSYN-PWY: aerobactin biosynthesis	alpha-tocopherol acetate	51	-0.0256	0.1130	0.8207	0.679789537164367
AEROBACTINSYN-PWY: aerobactin biosynthesis	alpha-tocotrienol	185	0.1523	0.2674	0.5689	0.600416616357113
AEROBACTINSYN-PWY: aerobactin biosynthesis	anserine	173	-0.3464	0.1669	0.038	0.169913079453811
AEROBACTINSYN-PWY: aerobactin biosynthesis	anthranilate	74	-0.6824	0.5014	0.1735	0.367804837007559
AEROBACTINSYN-PWY: aerobactin biosynthesis	arabinose	164	-0.6119	0.1618	0.000156	0.00558603763778423
AEROBACTINSYN-PWY: aerobactin biosynthesis	arabitol/xylitol	168	-0.403	0.2093	0.0541	0.205724401758053
AEROBACTINSYN-PWY: aerobactin biosynthesis	arabonate/xylonate	192	-0.4248	0.2089	0.0419	0.179042910534058
AEROBACTINSYN-PWY: aerobactin biosynthesis	arachidate (20:0)	186	0.1451	0.1674	0.3863	0.518291132654537
AEROBACTINSYN-PWY: aerobactin biosynthesis	arachidonate (20:4n6)	186	-0.2505	0.1618	0.1215	0.310789785893795
AEROBACTINSYN-PWY: aerobactin biosynthesis	arginine	181	-0.1698	0.1268	0.1805	0.374608093453547
AEROBACTINSYN-PWY: aerobactin biosynthesis	asparagine	182	-0.3892	0.1574	0.0134	0.0938369203653906
AEROBACTINSYN-PWY: aerobactin biosynthesis	aspartate	187	-0.7346	0.3056	0.0162	0.104947752173528
AEROBACTINSYN-PWY: aerobactin biosynthesis	astaxanthin	53	-0.3255	0.3867	0.4	0.525052426730838
AEROBACTINSYN-PWY: aerobactin biosynthesis	azelate (nonanedioate; C9)	188	0.1753	0.1738	0.313	0.476674657033809
AEROBACTINSYN-PWY: aerobactin biosynthesis	benzoate	179	-0.6016	0.2675	0.0245	0.133052573645072
AEROBACTINSYN-PWY: aerobactin biosynthesis	beta-alanine	178	-0.2883	0.1696	0.0892	0.266701699373522
AEROBACTINSYN-PWY: aerobactin biosynthesis	beta-carotene	133	0.4785	0.2324	0.0395	0.173451649395199
AEROBACTINSYN-PWY: aerobactin biosynthesis	beta-guanidinopropanoate	151	-0.1501	0.1325	0.2574	0.438625580201229
AEROBACTINSYN-PWY: aerobactin biosynthesis	beta-hydroxyisovalerate	128	-0.4478	0.2555	0.0796	0.251794678332948
AEROBACTINSYN-PWY: aerobactin biosynthesis	beta-sitosterol	181	-0.1996	0.1419	0.1594	0.353850870967532
AEROBACTINSYN-PWY: aerobactin biosynthesis	betaine	187	0.3188	0.2272	0.1606	0.355141014635797
AEROBACTINSYN-PWY: aerobactin biosynthesis	bilirubin	165	-0.2874	0.1659	0.0833	0.257800421073452
AEROBACTINSYN-PWY: aerobactin biosynthesis	biliverdin	187	-0.4236	0.2033	0.0371	0.167551503385325
AEROBACTINSYN-PWY: aerobactin biosynthesis	biocytin	160	-0.2002	0.2696	0.4579	0.5531007580559
AEROBACTINSYN-PWY: aerobactin biosynthesis	biotin	179	0.9087	0.2478	0.000246	0.00750650581517172
AEROBACTINSYN-PWY: aerobactin biosynthesis	butyrylglycine (C4)	112	-0.2135	0.2102	0.3098	0.474622386758377
AEROBACTINSYN-PWY: aerobactin biosynthesis	cadaverine	114	0.1336	0.1159	0.249	0.432520439528688
AEROBACTINSYN-PWY: aerobactin biosynthesis	caffeate	161	0.196	0.1321	0.138	0.330846385482752
AEROBACTINSYN-PWY: aerobactin biosynthesis	caffeine	136	0.1228	0.1645	0.4554	0.551933405032944
AEROBACTINSYN-PWY: aerobactin biosynthesis	campesterol	166	-0.1257	0.1654	0.4471	0.548127172261743
AEROBACTINSYN-PWY: aerobactin biosynthesis	caprate (10:0)	185	-0.1172	0.1072	0.2744	0.451248876459564
AEROBACTINSYN-PWY: aerobactin biosynthesis	caproate (6:0)	173	-0.3229	0.1180	0.0062	0.0590034503456942
AEROBACTINSYN-PWY: aerobactin biosynthesis	caprylate (8:0)	163	-0.1955	0.1177	0.0967	0.277637550730561
AEROBACTINSYN-PWY: aerobactin biosynthesis	carboxyethyl-GABA	182	-0.1089	0.2536	0.6676	0.636164325997883
AEROBACTINSYN-PWY: aerobactin biosynthesis	carnitine	193	-0.1143	0.1985	0.5647	0.598505041162665
AEROBACTINSYN-PWY: aerobactin biosynthesis	carnosine	95	-0.0183	0.1677	0.9132	0.701980553704636
AEROBACTINSYN-PWY: aerobactin biosynthesis	cholate	166	-0.1714	0.1044	0.1006	0.283144849480003
AEROBACTINSYN-PWY: aerobactin biosynthesis	cholesterol	189	-0.3608	0.1626	0.0265	0.138994972593404
AEROBACTINSYN-PWY: aerobactin biosynthesis	choline	186	-0.2105	0.1951	0.2808	0.455642409794505
AEROBACTINSYN-PWY: aerobactin biosynthesis	ciliatine (2-aminoethylphosphonate)	104	-0.1214	0.1921	0.5275	0.583810600538451
AEROBACTINSYN-PWY: aerobactin biosynthesis	cinnamate	107	0.2453	0.2720	0.3672	0.508041258374354
AEROBACTINSYN-PWY: aerobactin biosynthesis	cis-4-hydroxycyclohexylacetic acid	181	-1.4962	0.2761	5.97e-08	2.0781574512043e-05
AEROBACTINSYN-PWY: aerobactin biosynthesis	cis-urocanate	187	-0.4482	0.2977	0.1321	0.323751702453507
AEROBACTINSYN-PWY: aerobactin biosynthesis	citrate	190	-0.3008	0.1915	0.1163	0.304142908838442
AEROBACTINSYN-PWY: aerobactin biosynthesis	citrulline	190	-0.6438	0.3945	0.1027	0.285980269290842
AEROBACTINSYN-PWY: aerobactin biosynthesis	coprostanol	176	0.2533	0.2347	0.2805	0.455490634307123
AEROBACTINSYN-PWY: aerobactin biosynthesis	cortolone	73	-0.0825	0.1677	0.623	0.620537314509849
AEROBACTINSYN-PWY: aerobactin biosynthesis	creatine	189	0.0637	0.1466	0.6641	0.635034174173514
AEROBACTINSYN-PWY: aerobactin biosynthesis	creatinine	185	-0.0543	0.1176	0.6441	0.628114848997274
AEROBACTINSYN-PWY: aerobactin biosynthesis	cystathionine	57	-0.1186	0.1628	0.4666	0.557089300599592
AEROBACTINSYN-PWY: aerobactin biosynthesis	cysteine	189	-0.7088	0.3303	0.0319	0.153903535829234
AEROBACTINSYN-PWY: aerobactin biosynthesis	cysteine s-sulfate	162	-0.281	0.2479	0.2569	0.438327576009468
AEROBACTINSYN-PWY: aerobactin biosynthesis	cysteine sulfinic acid	182	-0.5841	0.2793	0.0365	0.166002477743734
AEROBACTINSYN-PWY: aerobactin biosynthesis	cysteinylglycine	63	0.0316	0.3129	0.9197	0.703320269568992
AEROBACTINSYN-PWY: aerobactin biosynthesis	cystine	144	-0.1792	0.2065	0.3856	0.517928741781425
AEROBACTINSYN-PWY: aerobactin biosynthesis	cytidine	175	-0.4378	0.1531	0.0042	0.0462209066407048
AEROBACTINSYN-PWY: aerobactin biosynthesis	cytidine 2',3'-cyclic monophosphate	67	0.2664	0.2528	0.292	0.463240519711328
AEROBACTINSYN-PWY: aerobactin biosynthesis	cytosine	190	-0.2969	0.1748	0.0893	0.266883257100544
AEROBACTINSYN-PWY: aerobactin biosynthesis	D-urobilin	178	-0.0477	0.1465	0.7445	0.659634101742668
AEROBACTINSYN-PWY: aerobactin biosynthesis	daidzein	138	-0.2831	0.1387	0.0412	0.177547905313511
AEROBACTINSYN-PWY: aerobactin biosynthesis	dCMP	66	0.1901	0.2846	0.5042	0.573895488271388
AEROBACTINSYN-PWY: aerobactin biosynthesis	dehydroisoandrosterone sulfate (DHEA-S)	62	-0.171	0.1514	0.2587	0.439689667641843
AEROBACTINSYN-PWY: aerobactin biosynthesis	dehydrolithocholate	186	0.2545	0.1588	0.109	0.294369552474164
AEROBACTINSYN-PWY: aerobactin biosynthesis	delta-tocopherol	123	0.0167	0.2456	0.9459	0.708984002713692
AEROBACTINSYN-PWY: aerobactin biosynthesis	deoxycarnitine	188	-0.0379	0.1802	0.8334	0.683249465540048
AEROBACTINSYN-PWY: aerobactin biosynthesis	deoxycholate	174	-0.3349	0.1871	0.0735	0.24180133067731
AEROBACTINSYN-PWY: aerobactin biosynthesis	deoxycholic acid sulfate	71	0.0238	0.0934	0.7988	0.674381983776547
AEROBACTINSYN-PWY: aerobactin biosynthesis	diaminopimelate	164	-0.3693	0.1680	0.0279	0.142905235911892
AEROBACTINSYN-PWY: aerobactin biosynthesis	diethanolamine	174	-0.2694	0.1886	0.1531	0.347378470463877
AEROBACTINSYN-PWY: aerobactin biosynthesis	digalacturonic acid	117	-0.1248	0.1542	0.4182	0.534286125449021
AEROBACTINSYN-PWY: aerobactin biosynthesis	diglycerol	189	-0.3097	0.1550	0.0456	0.187418677550403
AEROBACTINSYN-PWY: aerobactin biosynthesis	dihomolinoleate (20:2n6)	187	-0.0714	0.2032	0.7254	0.653929154126615
AEROBACTINSYN-PWY: aerobactin biosynthesis	dihomolinolenate (20:3n3 or 3n6)	185	-0.0522	0.1339	0.6969	0.645448984392237
AEROBACTINSYN-PWY: aerobactin biosynthesis	dihydoxyphenylalanine (L-DOPA)	57	0.0257	0.2809	0.9271	0.705056193837326
AEROBACTINSYN-PWY: aerobactin biosynthesis	dihydrocaffeate	140	-0.1236	0.1153	0.2839	0.457825671317389
AEROBACTINSYN-PWY: aerobactin biosynthesis	dihydroferulic acid	183	-0.373	0.1420	0.0086	0.0720652326947667
AEROBACTINSYN-PWY: aerobactin biosynthesis	dihydroorotate	162	0.0497	0.1297	0.7015	0.646810585732303
AEROBACTINSYN-PWY: aerobactin biosynthesis	dimethylarginine (ADMA + SDMA)	156	-0.2399	0.1140	0.0353	0.162922108948198
AEROBACTINSYN-PWY: aerobactin biosynthesis	dimethylglycine	189	-0.2408	0.2479	0.3314	0.487397367538632
AEROBACTINSYN-PWY: aerobactin biosynthesis	dimethylmalonic acid	174	-0.1948	0.3212	0.5442	0.590467660296759
AEROBACTINSYN-PWY: aerobactin biosynthesis	dipicolinate	157	-0.102	0.1432	0.4766	0.561650750668638
AEROBACTINSYN-PWY: aerobactin biosynthesis	docosadienoate (22:2n6)	183	0.2592	0.1486	0.0812	0.254350359662329
AEROBACTINSYN-PWY: aerobactin biosynthesis	docosahexaenoate (DHA; 22:6n3)	184	-0.2419	0.1337	0.0705	0.23657300041891
AEROBACTINSYN-PWY: aerobactin biosynthesis	docosapentaenoate (DPA; 22:5n3)	180	-0.1561	0.1158	0.1776	0.371851353090696
AEROBACTINSYN-PWY: aerobactin biosynthesis	dodecanedioate (C12)	186	-0.0677	0.1401	0.6288	0.622601710333339
AEROBACTINSYN-PWY: aerobactin biosynthesis	ectoine	183	-0.2389	0.1950	0.2203	0.409899296426912
AEROBACTINSYN-PWY: aerobactin biosynthesis	eicosapentaenoate (EPA; 20:5n3)	177	-0.2854	0.1552	0.066	0.228584391498856
AEROBACTINSYN-PWY: aerobactin biosynthesis	eicosenoate (20:1n9 or 1n11)	187	0.1572	0.2045	0.4422	0.545668147123972
AEROBACTINSYN-PWY: aerobactin biosynthesis	enterodiol	60	-0.1235	0.2165	0.5683	0.600186096191722
AEROBACTINSYN-PWY: aerobactin biosynthesis	enterolactone	186	-0.2947	0.1739	0.0902	0.268270360088049
AEROBACTINSYN-PWY: aerobactin biosynthesis	epicatechin	76	0.0285	0.2217	0.8977	0.698604327687638
AEROBACTINSYN-PWY: aerobactin biosynthesis	ergosterol	119	0.0398	0.1107	0.719	0.652059503493732
AEROBACTINSYN-PWY: aerobactin biosynthesis	erucate (22:1n9)	187	0.0791	0.1559	0.6119	0.616559733365267
AEROBACTINSYN-PWY: aerobactin biosynthesis	erythronate*	186	-0.5096	0.1905	0.0075	0.066384237005925
AEROBACTINSYN-PWY: aerobactin biosynthesis	erythrose	172	-0.6032	0.2198	0.0061	0.0584644721836158
AEROBACTINSYN-PWY: aerobactin biosynthesis	ethylmalonate	179	-0.0837	0.1906	0.6604	0.633822354613164
AEROBACTINSYN-PWY: aerobactin biosynthesis	FAD	60	-1.0917	0.6174	0.077	0.247515581878323
AEROBACTINSYN-PWY: aerobactin biosynthesis	ferulate	182	-0.3313	0.1383	0.0166	0.106471175844712
AEROBACTINSYN-PWY: aerobactin biosynthesis	FMN	60	0.5314	0.4370	0.224	0.412970506741288
AEROBACTINSYN-PWY: aerobactin biosynthesis	formiminoglutamate	184	-0.2667	0.1594	0.0944	0.274546658934324
AEROBACTINSYN-PWY: aerobactin biosynthesis	fructose	186	-0.6189	0.1876	0.000972	0.0182549914261642
AEROBACTINSYN-PWY: aerobactin biosynthesis	fucitol	108	0.0088	0.2995	0.9765	0.715521693362547
AEROBACTINSYN-PWY: aerobactin biosynthesis	fucose	190	-0.299	0.3754	0.4258	0.537867279980588
AEROBACTINSYN-PWY: aerobactin biosynthesis	fumarate	186	-0.5118	0.2108	0.0152	0.101158359279604
AEROBACTINSYN-PWY: aerobactin biosynthesis	galactonate	171	0.3378	0.1702	0.0472	0.191059379041306
AEROBACTINSYN-PWY: aerobactin biosynthesis	galacturonate	188	-0.573	0.1466	9.28e-05	0.00396483884876337
AEROBACTINSYN-PWY: aerobactin biosynthesis	gamma-aminobutyrate (GABA)	158	0.0842	0.1761	0.6324	0.624071000606515
AEROBACTINSYN-PWY: aerobactin biosynthesis	gamma-glutamyl-epsilon-lysine	184	-0.578	0.2205	0.0088	0.0730600148851367
AEROBACTINSYN-PWY: aerobactin biosynthesis	gamma-glutamylalanine	188	-0.5205	0.2317	0.0246	0.13333136964157
AEROBACTINSYN-PWY: aerobactin biosynthesis	gamma-glutamylglutamate	181	-0.2859	0.2104	0.1742	0.36846110400572
AEROBACTINSYN-PWY: aerobactin biosynthesis	gamma-glutamylglycine	161	-0.1074	0.2271	0.6363	0.625495993265589
AEROBACTINSYN-PWY: aerobactin biosynthesis	gamma-glutamylhistidine	91	0.0426	0.2681	0.8737	0.693405488568222
AEROBACTINSYN-PWY: aerobactin biosynthesis	gamma-glutamylisoleucine*	181	-0.5006	0.2428	0.0392	0.17271021905251
AEROBACTINSYN-PWY: aerobactin biosynthesis	gamma-glutamylleucine	187	-0.5173	0.2173	0.0173	0.109094961692214
AEROBACTINSYN-PWY: aerobactin biosynthesis	gamma-glutamylmethionine	186	-0.3889	0.2249	0.0838	0.258528299052756
AEROBACTINSYN-PWY: aerobactin biosynthesis	gamma-glutamylphenylalanine	183	-0.5082	0.2397	0.034	0.159474182124425
AEROBACTINSYN-PWY: aerobactin biosynthesis	gamma-glutamyltyrosine	171	-0.2886	0.2357	0.2207	0.410270571562329
AEROBACTINSYN-PWY: aerobactin biosynthesis	gamma-glutamylvaline	151	-0.4752	0.2745	0.0835	0.258113729294996
AEROBACTINSYN-PWY: aerobactin biosynthesis	gamma-tocopherol/beta-tocopherol	192	0.1462	0.2718	0.5905	0.608399758477844
AEROBACTINSYN-PWY: aerobactin biosynthesis	gamma-tocotrienol	187	0.0707	0.2595	0.7851	0.6707496453624
AEROBACTINSYN-PWY: aerobactin biosynthesis	gentisate	119	-0.0343	0.1636	0.8337	0.683337116692842
AEROBACTINSYN-PWY: aerobactin biosynthesis	gluconate	177	0.411	0.1269	0.0012	0.0205615699272578
AEROBACTINSYN-PWY: aerobactin biosynthesis	glucose	184	-0.6726	0.1631	3.72e-05	0.00209733472685823
AEROBACTINSYN-PWY: aerobactin biosynthesis	glucuronate	186	-0.549	0.1856	0.0031	0.0380028717857632
AEROBACTINSYN-PWY: aerobactin biosynthesis	glutamate	191	-1.4933	0.3760	7.14e-05	0.00331753844458441
AEROBACTINSYN-PWY: aerobactin biosynthesis	glutamate, gamma-methyl ester	173	-0.0916	0.2514	0.7156	0.65098832061295
AEROBACTINSYN-PWY: aerobactin biosynthesis	glutamine	186	-0.6144	0.2915	0.0351	0.162356339675177
AEROBACTINSYN-PWY: aerobactin biosynthesis	glutamyl-meso-diaminopimelate	147	-0.1728	0.1820	0.3424	0.493802132189938
AEROBACTINSYN-PWY: aerobactin biosynthesis	glutarate (pentanedioate)	155	-0.2465	0.1484	0.0967	0.277637550730561
AEROBACTINSYN-PWY: aerobactin biosynthesis	glycerate	191	-0.8224	0.2108	9.55e-05	0.00403152483157692
AEROBACTINSYN-PWY: aerobactin biosynthesis	glycerol	184	-0.1909	0.1555	0.2197	0.409365811063694
AEROBACTINSYN-PWY: aerobactin biosynthesis	glycerol 3-phosphate	195	-0.08	0.2195	0.7154	0.650949304231791
AEROBACTINSYN-PWY: aerobactin biosynthesis	glycerophosphoethanolamine	188	0.1366	0.2462	0.579	0.60416204471116
AEROBACTINSYN-PWY: aerobactin biosynthesis	glycerophosphoglycerol	176	-0.8595	0.2013	1.97e-05	0.00135815539228187
AEROBACTINSYN-PWY: aerobactin biosynthesis	glycerophosphoinositol*	177	-0.2288	0.1617	0.1572	0.351595238481485
AEROBACTINSYN-PWY: aerobactin biosynthesis	glycerophosphorylcholine (GPC)	136	-0.1395	0.1777	0.4325	0.541111845625305
AEROBACTINSYN-PWY: aerobactin biosynthesis	glycine	188	-0.7141	0.3081	0.0205	0.120319011715731
AEROBACTINSYN-PWY: aerobactin biosynthesis	glycochenodeoxycholate	166	-0.4354	0.1537	0.0046	0.0488781541038884
AEROBACTINSYN-PWY: aerobactin biosynthesis	glycocholate	176	-0.1919	0.1303	0.1407	0.333972950134816
AEROBACTINSYN-PWY: aerobactin biosynthesis	glycocholenate sulfate*	104	-0.2558	0.1490	0.086	0.261998995191591
AEROBACTINSYN-PWY: aerobactin biosynthesis	glycodeoxycholate	171	-0.2797	0.1621	0.0844	0.259526236928378
AEROBACTINSYN-PWY: aerobactin biosynthesis	glycolithocholate	107	0.0847	0.2058	0.6805	0.640445356423913
AEROBACTINSYN-PWY: aerobactin biosynthesis	glycolithocholate sulfate*	146	-0.2214	0.1486	0.1363	0.329050915470275
AEROBACTINSYN-PWY: aerobactin biosynthesis	glycosyl-N-palmitoyl-sphingosine	118	0.0214	0.2678	0.9364	0.70691644426954
AEROBACTINSYN-PWY: aerobactin biosynthesis	glycosyl-N-stearoyl-sphingosine	59	-0.1206	0.3005	0.6881	0.642663135415366
AEROBACTINSYN-PWY: aerobactin biosynthesis	glycoursodeoxycholate	113	-0.0612	0.1917	0.7494	0.660938502144976
AEROBACTINSYN-PWY: aerobactin biosynthesis	glycylisoleucine	189	-0.4933	0.2711	0.0688	0.233674921073807
AEROBACTINSYN-PWY: aerobactin biosynthesis	glycylleucine	187	-0.317	0.2443	0.1943	0.387352331959193
AEROBACTINSYN-PWY: aerobactin biosynthesis	glycylvaline	187	-0.6953	0.2723	0.0107	0.0820234365812847
AEROBACTINSYN-PWY: aerobactin biosynthesis	guanidinoacetate	121	-0.1858	0.1532	0.2251	0.413844191240282
AEROBACTINSYN-PWY: aerobactin biosynthesis	guanidinosuccinate	80	-0.1366	0.1419	0.3359	0.489968708697504
AEROBACTINSYN-PWY: aerobactin biosynthesis	guanine	188	-0.3969	0.2010	0.0484	0.193496159306825
AEROBACTINSYN-PWY: aerobactin biosynthesis	guanosine	182	-0.1685	0.1253	0.1785	0.37275712860499
AEROBACTINSYN-PWY: aerobactin biosynthesis	harmane	158	0.0604	0.2397	0.8011	0.675055580985559
AEROBACTINSYN-PWY: aerobactin biosynthesis	heptanoate (7:0)	150	-0.2554	0.1310	0.0512	0.199460824409515
AEROBACTINSYN-PWY: aerobactin biosynthesis	hesperetin	74	-0.1044	0.1162	0.3689	0.508954896374501
AEROBACTINSYN-PWY: aerobactin biosynthesis	hexadecanedioate (C16)	192	-0.0333	0.3257	0.9185	0.703060919475544
AEROBACTINSYN-PWY: aerobactin biosynthesis	hexanoylglycine (C6)	86	-0.6193	0.2144	0.0039	0.0441110635755516
AEROBACTINSYN-PWY: aerobactin biosynthesis	histamine	96	0.2892	0.1406	0.0397	0.173938708971158
AEROBACTINSYN-PWY: aerobactin biosynthesis	histidine	187	-0.5088	0.2693	0.0588	0.215181774891378
AEROBACTINSYN-PWY: aerobactin biosynthesis	homocitrulline	190	-0.5452	0.2047	0.0077	0.0673959626954959
AEROBACTINSYN-PWY: aerobactin biosynthesis	hydantoin-5-propionic acid	144	-0.0231	0.2927	0.9372	0.707105586169884
AEROBACTINSYN-PWY: aerobactin biosynthesis	hydroxyproline	189	-0.8134	0.2114	0.000119	0.00468153487471075
AEROBACTINSYN-PWY: aerobactin biosynthesis	hyocholate	160	-0.2964	0.1994	0.1372	0.329952902489665
AEROBACTINSYN-PWY: aerobactin biosynthesis	hypoxanthine	186	-0.3094	0.1942	0.1111	0.29719186472711
AEROBACTINSYN-PWY: aerobactin biosynthesis	I-urobilinogen	58	0.1327	0.0358	0.000208	0.00673661583823283
AEROBACTINSYN-PWY: aerobactin biosynthesis	imidazole lactate	184	-0.371	0.2345	0.1137	0.30075118035416
AEROBACTINSYN-PWY: aerobactin biosynthesis	imidazole propionate	184	-0.1247	0.1280	0.3299	0.486513893579171
AEROBACTINSYN-PWY: aerobactin biosynthesis	indole	61	0.0985	0.0303	0.0011	0.0194200915163789
AEROBACTINSYN-PWY: aerobactin biosynthesis	indole-3-carboxylic acid	156	0.2554	0.2459	0.2991	0.467875735637132
AEROBACTINSYN-PWY: aerobactin biosynthesis	indoleacetate	190	-0.3228	0.1375	0.0189	0.114861069586313
AEROBACTINSYN-PWY: aerobactin biosynthesis	indolelactate	164	-0.4335	0.1624	0.0076	0.0669241387333963
AEROBACTINSYN-PWY: aerobactin biosynthesis	indolepropionate	177	-0.6192	0.1598	0.000107	0.00435884737324045
AEROBACTINSYN-PWY: aerobactin biosynthesis	indolin-2-one	179	-0.0973	0.1627	0.5497	0.592548327828936
AEROBACTINSYN-PWY: aerobactin biosynthesis	inosine	169	-0.2852	0.1376	0.0381	0.170145247909198
AEROBACTINSYN-PWY: aerobactin biosynthesis	isobutyrylglycine (C4)	124	-0.945	0.3964	0.0171	0.10838901159285
AEROBACTINSYN-PWY: aerobactin biosynthesis	isocaproate	81	-0.424	0.2939	0.1492	0.343242514393938
AEROBACTINSYN-PWY: aerobactin biosynthesis	isoleucine	188	-1.1096	0.4271	0.0094	0.0759262358753364
AEROBACTINSYN-PWY: aerobactin biosynthesis	isoleucylglycine	190	-0.3085	0.2669	0.2478	0.431676364208721
AEROBACTINSYN-PWY: aerobactin biosynthesis	isomaltose	53	0.0329	0.2027	0.871	0.692761184032779
AEROBACTINSYN-PWY: aerobactin biosynthesis	isovalerate (C5)	183	-0.2068	0.2122	0.3298	0.486446658016869
AEROBACTINSYN-PWY: aerobactin biosynthesis	isovalerylglycine	178	-0.6302	0.2948	0.0325	0.155526147914721
AEROBACTINSYN-PWY: aerobactin biosynthesis	kynurenate	170	-0.2669	0.1295	0.0393	0.172962394151946
AEROBACTINSYN-PWY: aerobactin biosynthesis	L-urobilin	171	-0.1513	0.2314	0.513	0.577706835584977
AEROBACTINSYN-PWY: aerobactin biosynthesis	lactate	189	-0.3046	0.1602	0.0573	0.212202170337025
AEROBACTINSYN-PWY: aerobactin biosynthesis	lactosyl-N-palmitoyl-sphingosine	127	-0.0479	0.1905	0.8015	0.675067821393503
AEROBACTINSYN-PWY: aerobactin biosynthesis	lanosterol	171	0.2354	0.2752	0.3924	0.521259168375094
AEROBACTINSYN-PWY: aerobactin biosynthesis	laurate (12:0)	184	-0.0539	0.0998	0.5888	0.607761457567976
AEROBACTINSYN-PWY: aerobactin biosynthesis	leucine	187	-1.0869	0.4157	0.0089	0.0735666511728392
AEROBACTINSYN-PWY: aerobactin biosynthesis	leucylalanine	185	0.0087	0.2169	0.9679	0.713717954162797
AEROBACTINSYN-PWY: aerobactin biosynthesis	leucylglutamine*	172	-0.0967	0.2104	0.6456	0.628653747112401
AEROBACTINSYN-PWY: aerobactin biosynthesis	leucylglycine	181	-0.2614	0.1996	0.1902	0.383567561880752
AEROBACTINSYN-PWY: aerobactin biosynthesis	levulinate (4-oxovalerate)	190	-0.3303	0.3114	0.2888	0.46093179209495
AEROBACTINSYN-PWY: aerobactin biosynthesis	linoleamide (18:2n6)	186	-0.1566	0.1406	0.2654	0.444569631584136
AEROBACTINSYN-PWY: aerobactin biosynthesis	linoleate (18:2n6)	188	0.0172	0.1557	0.9122	0.701694493620051
AEROBACTINSYN-PWY: aerobactin biosynthesis	linolenate (18:3n3 or 3n6)	186	0.1517	0.1029	0.1406	0.333894213298384
AEROBACTINSYN-PWY: aerobactin biosynthesis	linoleoyl ethanolamide	185	-0.4598	0.1338	0.00059	0.0131909678547767
AEROBACTINSYN-PWY: aerobactin biosynthesis	lithocholate	183	0.1012	0.2424	0.6763	0.639080802729889
AEROBACTINSYN-PWY: aerobactin biosynthesis	luteolinidin	56	-0.0238	0.2876	0.934	0.706520680456727
AEROBACTINSYN-PWY: aerobactin biosynthesis	lysine	188	-1.2068	0.3025	6.62e-05	0.00313859386034394
AEROBACTINSYN-PWY: aerobactin biosynthesis	lysylleucine	118	0.2862	0.2231	0.1995	0.391941699142219
AEROBACTINSYN-PWY: aerobactin biosynthesis	malate	188	-0.646	0.1970	0.001	0.0182560813414682
AEROBACTINSYN-PWY: aerobactin biosynthesis	maleamate	135	-0.2736	0.3765	0.4675	0.557458593587702
AEROBACTINSYN-PWY: aerobactin biosynthesis	maleate	189	-0.5761	0.3222	0.0737	0.24210763818588
AEROBACTINSYN-PWY: aerobactin biosynthesis	malonate	187	-0.555	0.2102	0.0083	0.0705289653405833
AEROBACTINSYN-PWY: aerobactin biosynthesis	maltose	182	-0.338	0.1280	0.0083	0.0705289653405833
AEROBACTINSYN-PWY: aerobactin biosynthesis	maltotriose	135	-0.3255	0.1311	0.013	0.0922181016190212
AEROBACTINSYN-PWY: aerobactin biosynthesis	mannitol/sorbitol	187	-0.4771	0.2003	0.0172	0.108779329649167
AEROBACTINSYN-PWY: aerobactin biosynthesis	mannose	185	-0.8942	0.1912	2.92e-06	0.000357112083294813
AEROBACTINSYN-PWY: aerobactin biosynthesis	margarate (17:0)	179	0.398	0.1760	0.0237	0.130548533808229
AEROBACTINSYN-PWY: aerobactin biosynthesis	methionine	185	-0.8146	0.3554	0.0219	0.124948449241745
AEROBACTINSYN-PWY: aerobactin biosynthesis	methionine sulfone	106	-0.3833	0.3192	0.2298	0.417398506432217
AEROBACTINSYN-PWY: aerobactin biosynthesis	methionine sulfoxide	189	-0.5104	0.4107	0.214	0.404513142529325
AEROBACTINSYN-PWY: aerobactin biosynthesis	methyl indole-3-acetate	116	-0.6232	0.2995	0.0375	0.168631707515051
AEROBACTINSYN-PWY: aerobactin biosynthesis	methylmalonate (MMA)	137	-0.1998	0.1719	0.2452	0.429525641961299
AEROBACTINSYN-PWY: aerobactin biosynthesis	methylpalmitate (15 or 2)	177	0.3747	0.1558	0.0162	0.104947752173528
AEROBACTINSYN-PWY: aerobactin biosynthesis	methylphosphate	182	-0.0597	0.1403	0.6706	0.637096766402199
AEROBACTINSYN-PWY: aerobactin biosynthesis	methylsuccinate	173	0.0333	0.1739	0.848	0.687052162124906
AEROBACTINSYN-PWY: aerobactin biosynthesis	mevalonate	160	-0.3505	0.1618	0.0303	0.149522047337194
AEROBACTINSYN-PWY: aerobactin biosynthesis	mevalonolactone	145	-0.1492	0.2582	0.5633	0.597987545327957
AEROBACTINSYN-PWY: aerobactin biosynthesis	myo-inositol	182	-0.5615	0.2116	0.008	0.0689349038784058
AEROBACTINSYN-PWY: aerobactin biosynthesis	myristate (14:0)	187	0.1173	0.1631	0.4718	0.559335076496972
AEROBACTINSYN-PWY: aerobactin biosynthesis	myristoleate (14:1n5)	185	-0.1349	0.1769	0.4459	0.547525338946279
AEROBACTINSYN-PWY: aerobactin biosynthesis	N-acetyl-1-methylhistidine*	124	-0.2094	0.1676	0.2116	0.402475560231863
AEROBACTINSYN-PWY: aerobactin biosynthesis	N-acetyl-3-methylhistidine*	140	-0.2911	0.1788	0.1034	0.286941734466563
AEROBACTINSYN-PWY: aerobactin biosynthesis	N-acetyl-aspartyl-glutamate (NAAG)	55	0.4075	0.1188	0.000604	0.0134139356094844
AEROBACTINSYN-PWY: aerobactin biosynthesis	N-acetyl-beta-alanine	63	-0.1122	0.2367	0.6356	0.625278872557192
AEROBACTINSYN-PWY: aerobactin biosynthesis	N-acetyl-beta-glucosaminylamine	182	-0.1276	0.3271	0.6965	0.645264973950648
AEROBACTINSYN-PWY: aerobactin biosynthesis	N-acetyl-cadaverine	157	-0.0813	0.0828	0.3259	0.48402701189891
AEROBACTINSYN-PWY: aerobactin biosynthesis	N-acetylalanine	190	-0.6802	0.2384	0.0043	0.0468659822016011
AEROBACTINSYN-PWY: aerobactin biosynthesis	N-acetylarginine	191	-0.8584	0.2303	0.000194	0.00643281873027096
AEROBACTINSYN-PWY: aerobactin biosynthesis	N-acetylasparagine	188	-0.5236	0.2506	0.0367	0.166537548112266
AEROBACTINSYN-PWY: aerobactin biosynthesis	N-acetylaspartate (NAA)	189	-0.7094	0.2070	0.000609	0.013482674007736
AEROBACTINSYN-PWY: aerobactin biosynthesis	N-acetylcitrulline	167	-0.031	0.2377	0.8962	0.698252701068534
AEROBACTINSYN-PWY: aerobactin biosynthesis	N-acetylcysteine	166	-0.004	0.2897	0.989	0.718012845595468
AEROBACTINSYN-PWY: aerobactin biosynthesis	N-acetylglucosamine/N-acetylgalactosamine	190	-0.7752	0.2405	0.0013	0.0216887338388401
AEROBACTINSYN-PWY: aerobactin biosynthesis	N-acetylglucosaminylasparagine	186	-0.0927	0.1969	0.6379	0.626079747210876
AEROBACTINSYN-PWY: aerobactin biosynthesis	N-acetylglutamate	189	-0.7216	0.2717	0.0079	0.0683784475374838
AEROBACTINSYN-PWY: aerobactin biosynthesis	N-acetylglutamine	186	-0.2245	0.2229	0.3138	0.477225570400045
AEROBACTINSYN-PWY: aerobactin biosynthesis	N-acetylglycine	190	-0.5345	0.2481	0.0312	0.151937405347295
AEROBACTINSYN-PWY: aerobactin biosynthesis	N-acetylhistamine	84	-0.0773	0.1107	0.4852	0.565512394374687
AEROBACTINSYN-PWY: aerobactin biosynthesis	N-acetylhistidine	188	-0.7915	0.2794	0.0046	0.0488781541038884
AEROBACTINSYN-PWY: aerobactin biosynthesis	N-acetylisoleucine	188	-0.5687	0.1867	0.0023	0.0314807448899711
AEROBACTINSYN-PWY: aerobactin biosynthesis	N-acetylkynurenine (2)	72	0.2008	0.4773	0.674	0.638253006397965
AEROBACTINSYN-PWY: aerobactin biosynthesis	N-acetylleucine	188	-0.4749	0.1773	0.0074	0.065852532501937
AEROBACTINSYN-PWY: aerobactin biosynthesis	N-acetylmethionine	186	-0.6244	0.1821	0.000605	0.0134203533969481
AEROBACTINSYN-PWY: aerobactin biosynthesis	N-acetylmethionine sulfoxide	189	-0.4149	0.2587	0.1088	0.294095930443653
AEROBACTINSYN-PWY: aerobactin biosynthesis	N-acetylmuramate	188	-0.595	0.2063	0.0039	0.0441110635755516
AEROBACTINSYN-PWY: aerobactin biosynthesis	N-acetylneuraminate	180	-0.4037	0.1775	0.023	0.128319602216708
AEROBACTINSYN-PWY: aerobactin biosynthesis	N-acetylphenylalanine	189	-0.6467	0.2143	0.0026	0.0339850243070283
AEROBACTINSYN-PWY: aerobactin biosynthesis	N-acetylproline	190	-0.1759	0.1827	0.3357	0.489819978366893
AEROBACTINSYN-PWY: aerobactin biosynthesis	N-acetylputrescine	186	-0.2197	0.1099	0.0457	0.187629937051938
AEROBACTINSYN-PWY: aerobactin biosynthesis	N-acetylserine	190	-0.4011	0.2912	0.1684	0.362563031279574
AEROBACTINSYN-PWY: aerobactin biosynthesis	N-acetylserotonin	145	-0.2015	0.1979	0.3087	0.473950189306108
AEROBACTINSYN-PWY: aerobactin biosynthesis	N-acetylsphingosine	63	-0.0808	0.2834	0.7756	0.668239151400906
AEROBACTINSYN-PWY: aerobactin biosynthesis	N-acetyltaurine	82	0.0132	0.1033	0.8986	0.698808511364632
AEROBACTINSYN-PWY: aerobactin biosynthesis	N-acetylthreonine	170	-0.5927	0.2400	0.0135	0.0942303200029536
AEROBACTINSYN-PWY: aerobactin biosynthesis	N-acetyltryptophan	188	-0.7398	0.3535	0.0364	0.165782917650222
AEROBACTINSYN-PWY: aerobactin biosynthesis	N-acetyltyrosine	189	-0.6586	0.2246	0.0034	0.0402963542454496
AEROBACTINSYN-PWY: aerobactin biosynthesis	N-acetylvaline	188	-0.7285	0.1977	0.000229	0.00717066905918172
AEROBACTINSYN-PWY: aerobactin biosynthesis	N-alpha-acetylornithine	187	-0.4931	0.2133	0.0208	0.121379423124463
AEROBACTINSYN-PWY: aerobactin biosynthesis	N-carbamoylalanine	175	-0.2782	0.2032	0.1709	0.365136436876737
AEROBACTINSYN-PWY: aerobactin biosynthesis	N-carbamoylaspartate	146	0.1121	0.1533	0.4648	0.556261674366443
AEROBACTINSYN-PWY: aerobactin biosynthesis	N-carbamoylsarcosine	183	0.1291	0.2384	0.5881	0.607467090914445
AEROBACTINSYN-PWY: aerobactin biosynthesis	N-carbamylglutamate	177	-0.1747	0.2769	0.5281	0.584037064104055
AEROBACTINSYN-PWY: aerobactin biosynthesis	N-delta-acetylornithine	191	-0.6682	0.2216	0.0026	0.0339850243070283
AEROBACTINSYN-PWY: aerobactin biosynthesis	N-formylmethionine	188	-0.7336	0.2054	0.000356	0.0095416109072453
AEROBACTINSYN-PWY: aerobactin biosynthesis	N-formylphenylalanine	191	-0.3604	0.3006	0.2305	0.418035241190873
AEROBACTINSYN-PWY: aerobactin biosynthesis	N-methylalanine	180	-0.4538	0.2349	0.0534	0.20418235508853
AEROBACTINSYN-PWY: aerobactin biosynthesis	N-methylglutamate	160	-0.7095	0.2408	0.0032	0.0388225309258361
AEROBACTINSYN-PWY: aerobactin biosynthesis	N-methylhydantoin	51	0.1936	0.1313	0.1403	0.333545484012026
AEROBACTINSYN-PWY: aerobactin biosynthesis	N-methylphenylalanine	137	-0.0926	0.1494	0.5354	0.586898609812517
AEROBACTINSYN-PWY: aerobactin biosynthesis	N-methylpipecolate	191	-0.3544	0.2588	0.171	0.365239841911229
AEROBACTINSYN-PWY: aerobactin biosynthesis	N-methylproline	167	-0.233	0.1013	0.0215	0.123600324646207
AEROBACTINSYN-PWY: aerobactin biosynthesis	N-methyltaurine	88	-0.2481	0.2023	0.22	0.409632743789194
AEROBACTINSYN-PWY: aerobactin biosynthesis	N-methyltryptophan	129	0.2934	0.2153	0.1729	0.367174386150619
AEROBACTINSYN-PWY: aerobactin biosynthesis	N-palmitoyl-sphinganine (d18:0/16:0)	189	0.2264	0.2153	0.2932	0.464065107325355
AEROBACTINSYN-PWY: aerobactin biosynthesis	N-palmitoyl-sphingosine (d18:1/16:0)	189	0.2142	0.2194	0.3289	0.48580674263835
AEROBACTINSYN-PWY: aerobactin biosynthesis	N-palmitoylglycine	109	-0.1038	0.2357	0.6598	0.633643880345887
AEROBACTINSYN-PWY: aerobactin biosynthesis	N-propionylalanine	102	-0.3269	0.2629	0.2136	0.404220330396841
AEROBACTINSYN-PWY: aerobactin biosynthesis	N-propionylmethionine	171	-0.5811	0.1655	0.000447	0.0110448229943877
AEROBACTINSYN-PWY: aerobactin biosynthesis	N1,N12-diacetylspermine	87	0.072	0.1167	0.5372	0.587715028937636
AEROBACTINSYN-PWY: aerobactin biosynthesis	N2-acetyllysine	189	-0.8349	0.2315	0.00031	0.00873309775017116
AEROBACTINSYN-PWY: aerobactin biosynthesis	N2,N5-diacetylornithine	118	-0.2396	0.2425	0.3231	0.482445665635524
AEROBACTINSYN-PWY: aerobactin biosynthesis	N2,N6-diacetyllysine	159	-0.5466	0.2833	0.0537	0.20490972956069
AEROBACTINSYN-PWY: aerobactin biosynthesis	N6-acetyllysine	188	-1.0967	0.2570	1.98e-05	0.00136394248591677
AEROBACTINSYN-PWY: aerobactin biosynthesis	N6-carbamoylthreonyladenosine	60	0.1882	0.0798	0.0184	0.113064214094247
AEROBACTINSYN-PWY: aerobactin biosynthesis	N6-carboxyethyllysine	173	-0.2044	0.1547	0.1865	0.38024993793056
AEROBACTINSYN-PWY: aerobactin biosynthesis	N6-carboxymethyllysine	156	0.0177	0.1718	0.9178	0.702960107186361
AEROBACTINSYN-PWY: aerobactin biosynthesis	N6-dimethylallyladenine	168	-0.7892	0.2818	0.0051	0.0522276023691852
AEROBACTINSYN-PWY: aerobactin biosynthesis	N6-formyllysine	187	-0.4308	0.2647	0.1037	0.287440861298864
AEROBACTINSYN-PWY: aerobactin biosynthesis	N6,N6-dimethyladenosine	131	-0.3706	0.1848	0.0449	0.185890920913895
AEROBACTINSYN-PWY: aerobactin biosynthesis	N6,N6,N6-trimethyllysine	182	-0.6726	0.1591	2.37e-05	0.00153898556349846
AEROBACTINSYN-PWY: aerobactin biosynthesis	naringenin	78	-0.1808	0.1819	0.3203	0.480949250456731
AEROBACTINSYN-PWY: aerobactin biosynthesis	nicotianamine	177	-0.331	0.1723	0.0547	0.20698663854284
AEROBACTINSYN-PWY: aerobactin biosynthesis	nicotinamide	190	-1.4072	0.4292	0.001	0.0182560813414682
AEROBACTINSYN-PWY: aerobactin biosynthesis	nicotinamide riboside	161	-0.3132	0.1404	0.0257	0.13649737080655
AEROBACTINSYN-PWY: aerobactin biosynthesis	nicotinate	188	-1.0686	0.2122	4.78e-07	9.59801607916889e-05
AEROBACTINSYN-PWY: aerobactin biosynthesis	nicotinate ribonucleoside	191	-0.2731	0.1913	0.1535	0.347853956876809
AEROBACTINSYN-PWY: aerobactin biosynthesis	nonadecanoate (19:0)	187	0.1874	0.1815	0.3019	0.469505996052265
AEROBACTINSYN-PWY: aerobactin biosynthesis	O-acetylhomoserine	169	-0.633	0.2300	0.0059	0.0573008826028205
AEROBACTINSYN-PWY: aerobactin biosynthesis	O-sulfo-L-tyrosine	137	-0.3399	0.1637	0.0379	0.169640085314121
AEROBACTINSYN-PWY: aerobactin biosynthesis	o-Tyrosine	144	0.0032	0.3938	0.9936	0.718968017372198
AEROBACTINSYN-PWY: aerobactin biosynthesis	octadecanedioate (C18)	174	0.3441	0.2018	0.0882	0.265135094903987
AEROBACTINSYN-PWY: aerobactin biosynthesis	oleate/vaccenate (18:1)	189	0.2309	0.1942	0.2346	0.421239099988394
AEROBACTINSYN-PWY: aerobactin biosynthesis	oleoyl ethanolamide	181	-0.4042	0.1389	0.0036	0.041854918402334
AEROBACTINSYN-PWY: aerobactin biosynthesis	oleoylcarnitine (C18)	77	0.0329	0.2734	0.9042	0.69997821262444
AEROBACTINSYN-PWY: aerobactin biosynthesis	ornithine	183	-0.2962	0.1822	0.104	0.287830936244735
AEROBACTINSYN-PWY: aerobactin biosynthesis	orotate	187	-0.029	0.1950	0.8818	0.695237451069775
AEROBACTINSYN-PWY: aerobactin biosynthesis	p-cresol	156	0.4512	0.2062	0.0287	0.145190458873813
AEROBACTINSYN-PWY: aerobactin biosynthesis	p-cresol sulfate	187	-0.3741	0.1649	0.0233	0.12923358798965
AEROBACTINSYN-PWY: aerobactin biosynthesis	p-hydroxybenzaldehyde	125	-0.17	0.2261	0.4521	0.550407860236474
AEROBACTINSYN-PWY: aerobactin biosynthesis	palmitate (16:0)	186	0.4109	0.2305	0.0747	0.243752298644085
AEROBACTINSYN-PWY: aerobactin biosynthesis	palmitoleate (16:1n7)	187	-0.2802	0.2320	0.2272	0.4154344697122
AEROBACTINSYN-PWY: aerobactin biosynthesis	palmitoyl dihydrosphingomyelin (d18:0/16:0)*	126	-0.1717	0.2557	0.502	0.572780704824293
AEROBACTINSYN-PWY: aerobactin biosynthesis	palmitoyl ethanolamide	188	-0.5548	0.1859	0.0028	0.0356634882860173
AEROBACTINSYN-PWY: aerobactin biosynthesis	palmitoyl sphingomyelin (d18:1/16:0)	176	0.1325	0.1734	0.4445	0.546798337298393
AEROBACTINSYN-PWY: aerobactin biosynthesis	palmitoylcarnitine (C16)	125	0.0141	0.1321	0.915	0.702324968471626
AEROBACTINSYN-PWY: aerobactin biosynthesis	pantothenate (Vitamin B5)	184	-1.069	0.2105	3.81e-07	8.16160792587387e-05
AEROBACTINSYN-PWY: aerobactin biosynthesis	paraxanthine	154	-0.1142	0.1325	0.3888	0.519483077418119
AEROBACTINSYN-PWY: aerobactin biosynthesis	pentadecanoate (15:0)	153	0.4557	0.2365	0.054	0.205486731740945
AEROBACTINSYN-PWY: aerobactin biosynthesis	phenethylamine	184	-0.0059	0.2470	0.9809	0.716303968181687
AEROBACTINSYN-PWY: aerobactin biosynthesis	phenylacetate	186	-0.2584	0.2775	0.3518	0.499408878319418
AEROBACTINSYN-PWY: aerobactin biosynthesis	phenylacetylglutamate	127	-0.1148	0.2404	0.6329	0.624285166173181
AEROBACTINSYN-PWY: aerobactin biosynthesis	phenylacetylglutamine	81	0.0193	0.1705	0.9097	0.701264619650673
AEROBACTINSYN-PWY: aerobactin biosynthesis	phenylalanine	186	-1.1023	0.4254	0.0096	0.0768510477884388
AEROBACTINSYN-PWY: aerobactin biosynthesis	phenylalanylalanine	187	0.041	0.2150	0.8488	0.687284021210085
AEROBACTINSYN-PWY: aerobactin biosynthesis	phenylalanylglycine	182	-0.2419	0.2049	0.2377	0.423643923986627
AEROBACTINSYN-PWY: aerobactin biosynthesis	phenyllactate (PLA)	183	-0.3703	0.1564	0.0179	0.111271774442649
AEROBACTINSYN-PWY: aerobactin biosynthesis	phenylpropionylglycine	89	-0.3836	0.2529	0.1294	0.32049142100657
AEROBACTINSYN-PWY: aerobactin biosynthesis	phenylpyruvate	173	-0.1892	0.2098	0.3671	0.508010479654552
AEROBACTINSYN-PWY: aerobactin biosynthesis	pheophorbide A	166	0.2638	0.1412	0.0617	0.220623361518128
AEROBACTINSYN-PWY: aerobactin biosynthesis	phosphate	178	0.2069	0.1165	0.0757	0.245351708616248
AEROBACTINSYN-PWY: aerobactin biosynthesis	phosphocholine	135	0.2474	0.1245	0.047	0.190594970958964
AEROBACTINSYN-PWY: aerobactin biosynthesis	phytanate	187	0.1816	0.1406	0.1965	0.389266742631387
AEROBACTINSYN-PWY: aerobactin biosynthesis	phytosphingosine	188	-0.2244	0.1890	0.2351	0.421646631027621
AEROBACTINSYN-PWY: aerobactin biosynthesis	picolinate	185	-0.3642	0.1751	0.0375	0.168631707515051
AEROBACTINSYN-PWY: aerobactin biosynthesis	pimelate (heptanedioate)	123	0.0451	0.2542	0.8591	0.689843415168076
AEROBACTINSYN-PWY: aerobactin biosynthesis	pipecolate	163	-0.1941	0.1218	0.1108	0.296725790240977
AEROBACTINSYN-PWY: aerobactin biosynthesis	piperidine	163	0.0268	0.1555	0.8629	0.69066167354167
AEROBACTINSYN-PWY: aerobactin biosynthesis	piperine	152	0.0879	0.0707	0.2137	0.404287968212766
AEROBACTINSYN-PWY: aerobactin biosynthesis	pristanate	173	0.0075	0.1810	0.9669	0.713503992065905
AEROBACTINSYN-PWY: aerobactin biosynthesis	proline	188	-0.8257	0.3862	0.0325	0.155526147914721
AEROBACTINSYN-PWY: aerobactin biosynthesis	prolylglycine	121	-0.086	0.2319	0.7106	0.649486636976848
AEROBACTINSYN-PWY: aerobactin biosynthesis	propionylglycine (C3)	173	-0.4481	0.1649	0.0066	0.0613259338925493
AEROBACTINSYN-PWY: aerobactin biosynthesis	pseudouridine	192	-0.9189	0.2317	7.3e-05	0.00336245040466714
AEROBACTINSYN-PWY: aerobactin biosynthesis	pterin	178	-0.2743	0.2573	0.2864	0.459519060052971
AEROBACTINSYN-PWY: aerobactin biosynthesis	putrescine	117	0.062	0.1478	0.675	0.638587678120251
AEROBACTINSYN-PWY: aerobactin biosynthesis	pyridoxal	185	-0.1467	0.2910	0.6142	0.617379474391096
AEROBACTINSYN-PWY: aerobactin biosynthesis	pyridoxamine	193	-1.1688	0.3971	0.0032	0.0388225309258361
AEROBACTINSYN-PWY: aerobactin biosynthesis	pyridoxate	173	-0.0755	0.3377	0.823	0.680466986708445
AEROBACTINSYN-PWY: aerobactin biosynthesis	pyridoxine (Vitamin B6)	187	0.7376	0.1888	9.38e-05	0.00398850365445945
AEROBACTINSYN-PWY: aerobactin biosynthesis	pyroglutamine*	191	-0.6249	0.2856	0.0287	0.145190458873813
AEROBACTINSYN-PWY: aerobactin biosynthesis	pyrraline	188	-0.4624	0.1362	0.000687	0.0146170639952633
AEROBACTINSYN-PWY: aerobactin biosynthesis	pyruvate	120	-1.0498	0.3804	0.0058	0.0566894392357708
AEROBACTINSYN-PWY: aerobactin biosynthesis	quinate	182	-0.1947	0.1577	0.217	0.407076502456793
AEROBACTINSYN-PWY: aerobactin biosynthesis	quinolinate	51	0.2579	0.0836	0.002	0.0287846881102028
AEROBACTINSYN-PWY: aerobactin biosynthesis	retinol (Vitamin A)	103	0.0282	0.1764	0.8731	0.693253189565349
AEROBACTINSYN-PWY: aerobactin biosynthesis	ribitol	176	-0.6595	0.2238	0.0032	0.0388225309258361
AEROBACTINSYN-PWY: aerobactin biosynthesis	riboflavin (Vitamin B2)	192	-1.1363	0.3945	0.004	0.0448331583220801
AEROBACTINSYN-PWY: aerobactin biosynthesis	ribonate (ribonolactone)	192	0.2714	0.1876	0.1479	0.341942056140201
AEROBACTINSYN-PWY: aerobactin biosynthesis	ribose	150	-1.2065	0.2261	9.46e-08	2.93247634472106e-05
AEROBACTINSYN-PWY: aerobactin biosynthesis	ribulose/xylulose	156	-0.3983	0.1721	0.0207	0.12098705351861
AEROBACTINSYN-PWY: aerobactin biosynthesis	S-1-pyrroline-5-carboxylate	159	-0.5799	0.4384	0.186	0.379740973019882
AEROBACTINSYN-PWY: aerobactin biosynthesis	S-methylcysteine	85	-0.4227	0.3048	0.1655	0.359784933697174
AEROBACTINSYN-PWY: aerobactin biosynthesis	S-methylmethionine	108	0.1909	0.1789	0.2859	0.459176545723862
AEROBACTINSYN-PWY: aerobactin biosynthesis	saccharin	122	-0.0029	0.0937	0.9751	0.715156003609351
AEROBACTINSYN-PWY: aerobactin biosynthesis	saccharopine	166	0.367	0.1530	0.0164	0.105715270552526
AEROBACTINSYN-PWY: aerobactin biosynthesis	salicylate	141	-0.1517	0.1889	0.4219	0.536122185506305
AEROBACTINSYN-PWY: aerobactin biosynthesis	sarcosine	68	-0.2123	0.1980	0.2834	0.457514487740188
AEROBACTINSYN-PWY: aerobactin biosynthesis	sebacate (decanedioate)	191	-0.1851	0.2230	0.4065	0.528358671344362
AEROBACTINSYN-PWY: aerobactin biosynthesis	sedoheptulose	191	-0.6242	0.2001	0.0018	0.0268032176006531
AEROBACTINSYN-PWY: aerobactin biosynthesis	serine	186	-0.6254	0.3508	0.0746	0.24364127490097
AEROBACTINSYN-PWY: aerobactin biosynthesis	serotonin	170	-0.072	0.1827	0.6938	0.644359014302255
AEROBACTINSYN-PWY: aerobactin biosynthesis	sitostanol	171	0.2941	0.1982	0.1379	0.330737338426578
AEROBACTINSYN-PWY: aerobactin biosynthesis	skatol	103	0.7203	0.2456	0.0034	0.0402963542454496
AEROBACTINSYN-PWY: aerobactin biosynthesis	solanidine	163	-0.2006	0.0933	0.0316	0.153008056479851
AEROBACTINSYN-PWY: aerobactin biosynthesis	spermidine	170	-0.1819	0.1446	0.2084	0.399813645110217
AEROBACTINSYN-PWY: aerobactin biosynthesis	sphinganine	181	-0.0778	0.1494	0.6024	0.613001449294244
AEROBACTINSYN-PWY: aerobactin biosynthesis	sphingosine	185	-0.1247	0.1404	0.3743	0.511984884814139
AEROBACTINSYN-PWY: aerobactin biosynthesis	stachydrine	176	-0.2653	0.1020	0.0093	0.0754485592915594
AEROBACTINSYN-PWY: aerobactin biosynthesis	stearate (18:0)	186	0.4109	0.1845	0.026	0.137450401734709
AEROBACTINSYN-PWY: aerobactin biosynthesis	stearoyl ethanolamide	190	-0.2638	0.1874	0.1592	0.353633334619243
AEROBACTINSYN-PWY: aerobactin biosynthesis	stearoylcarnitine (C18)	87	-0.015	0.2566	0.9533	0.710499005808758
AEROBACTINSYN-PWY: aerobactin biosynthesis	stigmasterol	57	0.0013	0.3584	0.997	0.719570791027266
AEROBACTINSYN-PWY: aerobactin biosynthesis	suberate (octanedioate)	192	0.2407	0.2831	0.3954	0.522718193446429
AEROBACTINSYN-PWY: aerobactin biosynthesis	succinate	186	-0.484	0.2094	0.0208	0.121379423124463
AEROBACTINSYN-PWY: aerobactin biosynthesis	succinimide	190	-0.7831	0.3140	0.0126	0.0905758429485742
AEROBACTINSYN-PWY: aerobactin biosynthesis	succinylcarnitine (C4)	153	-0.0364	0.2434	0.8811	0.695115066490725
AEROBACTINSYN-PWY: aerobactin biosynthesis	sucralose	82	-0.0247	0.1262	0.845	0.686281063136334
AEROBACTINSYN-PWY: aerobactin biosynthesis	sucrose	76	0.0296	0.0372	0.4264	0.53814099291708
AEROBACTINSYN-PWY: aerobactin biosynthesis	sulfate*	188	-0.3527	0.1595	0.027	0.14043375982314
AEROBACTINSYN-PWY: aerobactin biosynthesis	syringic acid	114	-0.1544	0.1837	0.4005	0.525298777526818
AEROBACTINSYN-PWY: aerobactin biosynthesis	tartarate	98	-0.3206	0.2235	0.1514	0.345556686471167
AEROBACTINSYN-PWY: aerobactin biosynthesis	taurine	187	-0.1997	0.1072	0.0624	0.221967647816132
AEROBACTINSYN-PWY: aerobactin biosynthesis	taurochenodeoxycholate	108	-0.0412	0.1681	0.8065	0.676391603738476
AEROBACTINSYN-PWY: aerobactin biosynthesis	taurocholate	94	0.0252	0.1085	0.8165	0.678753156711125
AEROBACTINSYN-PWY: aerobactin biosynthesis	taurocholenate sulfate	61	-0.2628	0.1177	0.0256	0.136264480296687
AEROBACTINSYN-PWY: aerobactin biosynthesis	taurodeoxycholate	104	-0.0762	0.1472	0.6044	0.613815890831421
AEROBACTINSYN-PWY: aerobactin biosynthesis	taurolithocholate 3-sulfate	66	-0.2469	0.2514	0.326	0.484073957602205
AEROBACTINSYN-PWY: aerobactin biosynthesis	tetradecanedioate (C14)	148	-0.1099	0.3925	0.7794	0.669218660773614
AEROBACTINSYN-PWY: aerobactin biosynthesis	theanine	126	-0.114	0.2164	0.5985	0.611556926928127
AEROBACTINSYN-PWY: aerobactin biosynthesis	theobromine	107	0.1993	0.2123	0.348	0.497050837320692
AEROBACTINSYN-PWY: aerobactin biosynthesis	theophylline	178	-0.4002	0.2793	0.1519	0.346125874211009
AEROBACTINSYN-PWY: aerobactin biosynthesis	thiamin (Vitamin B1)	187	-0.5018	0.2124	0.0181	0.111998628476696
AEROBACTINSYN-PWY: aerobactin biosynthesis	thioproline	184	-0.3178	0.1912	0.0965	0.277452545726315
AEROBACTINSYN-PWY: aerobactin biosynthesis	threonate	182	-0.5209	0.1587	0.001	0.0182560813414682
AEROBACTINSYN-PWY: aerobactin biosynthesis	threonine	186	-0.7562	0.3034	0.0127	0.0909483170357907
AEROBACTINSYN-PWY: aerobactin biosynthesis	threonylphenylalanine	182	-0.1467	0.2214	0.5075	0.575273353248355
AEROBACTINSYN-PWY: aerobactin biosynthesis	thymidine	185	-0.3391	0.1793	0.0586	0.214815456221545
AEROBACTINSYN-PWY: aerobactin biosynthesis	thymine	187	-0.6327	0.2247	0.0049	0.050881893803018
AEROBACTINSYN-PWY: aerobactin biosynthesis	trans-urocanate	187	-0.3043	0.2607	0.2432	0.427946238059524
AEROBACTINSYN-PWY: aerobactin biosynthesis	tricarballylate	178	0.1185	0.1722	0.4914	0.568096366818833
AEROBACTINSYN-PWY: aerobactin biosynthesis	trigonelline (N'-methylnicotinate)	179	-0.086	0.1062	0.4178	0.534148694970691
AEROBACTINSYN-PWY: aerobactin biosynthesis	trimethylamine N-oxide	189	-0.6607	0.2252	0.0033	0.0395694474279518
AEROBACTINSYN-PWY: aerobactin biosynthesis	tryptamine	166	0.0506	0.0986	0.6077	0.615040597696469
AEROBACTINSYN-PWY: aerobactin biosynthesis	tryptophan	186	-0.7956	0.2934	0.0067	0.0618996033671519
AEROBACTINSYN-PWY: aerobactin biosynthesis	tryptophylglycine	155	-0.1235	0.2193	0.5734	0.602057548927578
AEROBACTINSYN-PWY: aerobactin biosynthesis	tyramine	182	-0.1338	0.1204	0.2666	0.445503446061596
AEROBACTINSYN-PWY: aerobactin biosynthesis	tyrosine	189	-0.9068	0.4017	0.024	0.131527182797583
AEROBACTINSYN-PWY: aerobactin biosynthesis	tyrosol	177	-0.7294	0.2720	0.0073	0.0652909866393534
AEROBACTINSYN-PWY: aerobactin biosynthesis	undecanedioate	189	-0.5728	0.2845	0.0441	0.184222110082679
AEROBACTINSYN-PWY: aerobactin biosynthesis	uracil	190	-1.1481	0.2442	2.59e-06	0.000327846980272218
AEROBACTINSYN-PWY: aerobactin biosynthesis	urate	187	-0.3837	0.1440	0.0077	0.0673959626954959
AEROBACTINSYN-PWY: aerobactin biosynthesis	uridine	179	-0.308	0.1481	0.0375	0.168631707515051
AEROBACTINSYN-PWY: aerobactin biosynthesis	ursodeoxycholate	129	-0.3611	0.1537	0.0188	0.114470387232101
AEROBACTINSYN-PWY: aerobactin biosynthesis	ursodeoxycholate sulfate (1)	81	-0.0473	0.1071	0.6584	0.633093946119713
AEROBACTINSYN-PWY: aerobactin biosynthesis	valerate (5:0)	183	-0.6172	0.1936	0.0014	0.0227124411837748
AEROBACTINSYN-PWY: aerobactin biosynthesis	valerylphenylalanine	175	-0.6113	0.1948	0.0017	0.0258952495247502
AEROBACTINSYN-PWY: aerobactin biosynthesis	valine	187	-0.8271	0.3572	0.0206	0.12063501240267
AEROBACTINSYN-PWY: aerobactin biosynthesis	valylglutamine	186	0.3089	0.2128	0.1467	0.340604731369404
AEROBACTINSYN-PWY: aerobactin biosynthesis	valylglycine	190	-0.0767	0.2510	0.7599	0.663826475366951
AEROBACTINSYN-PWY: aerobactin biosynthesis	valylleucine	187	-0.0545	0.2189	0.8034	0.675536006015509
AEROBACTINSYN-PWY: aerobactin biosynthesis	vanillate	140	-0.3538	0.2634	0.1791	0.373275894849839
AEROBACTINSYN-PWY: aerobactin biosynthesis	xanthine	190	-0.7913	0.2615	0.0025	0.033072353571054
AEROBACTINSYN-PWY: aerobactin biosynthesis	xanthosine	139	-0.2984	0.1558	0.0554	0.20840523425566
AEROBACTINSYN-PWY: aerobactin biosynthesis	xanthurenate	92	-0.2352	0.1896	0.2147	0.405061062623757
AEROBACTINSYN-PWY: aerobactin biosynthesis	xylose	161	-0.2461	0.1289	0.0562	0.209807121130227
ALL-CHORISMATE-PWY: superpathway of chorismate metabolism	(R)-salsolinol	148	-0.2399	0.2273	0.2913	0.462812919788926
ALL-CHORISMATE-PWY: superpathway of chorismate metabolism	1-(1-enyl-oleoyl)-GPE (P-18:1)*	75	0.1469	0.5066	0.7718	0.667229131920277
ALL-CHORISMATE-PWY: superpathway of chorismate metabolism	1-(1-enyl-palmitoyl)-GPE (P-16:0)*	130	-0.0991	0.2740	0.7175	0.651526991795196
ALL-CHORISMATE-PWY: superpathway of chorismate metabolism	1-(1-enyl-stearoyl)-GPE (P-18:0)*	123	0.2437	0.2772	0.3792	0.514725039120639
ALL-CHORISMATE-PWY: superpathway of chorismate metabolism	1-(3-aminopropyl)-2-pyrrolidone	95	-0.1823	0.3997	0.6483	0.629676667700618
ALL-CHORISMATE-PWY: superpathway of chorismate metabolism	1-linolenoylglycerol (18:3)	82	-0.109	0.1291	0.3983	0.524202202863842
ALL-CHORISMATE-PWY: superpathway of chorismate metabolism	1-linoleoyl-GPC (18:2)	100	-0.1142	0.1926	0.5533	0.594027787133661
ALL-CHORISMATE-PWY: superpathway of chorismate metabolism	1-linoleoyl-GPE (18:2)*	54	-0.3257	0.2396	0.174	0.368276521524183
ALL-CHORISMATE-PWY: superpathway of chorismate metabolism	1-linoleoylglycerol (18:2)	135	-0.0297	0.1250	0.812	0.67776188616475
ALL-CHORISMATE-PWY: superpathway of chorismate metabolism	1-margaroylglycerol (17:0)	105	0.1712	0.3422	0.6169	0.61834450348562
ALL-CHORISMATE-PWY: superpathway of chorismate metabolism	1-methyl-beta-carboline-3-carboxylic acid	124	0.0401	0.1000	0.6885	0.642743414668158
ALL-CHORISMATE-PWY: superpathway of chorismate metabolism	1-methyladenine	153	-0.5017	0.3141	0.1102	0.295874610786095
ALL-CHORISMATE-PWY: superpathway of chorismate metabolism	1-methyladenosine	51	-0.186	0.3958	0.6383	0.626211835739763
ALL-CHORISMATE-PWY: superpathway of chorismate metabolism	1-methylguanidine	151	-0.208	0.3406	0.5415	0.589382728303596
ALL-CHORISMATE-PWY: superpathway of chorismate metabolism	1-methylhistidine	67	-0.1575	0.2049	0.4421	0.545596271572566
ALL-CHORISMATE-PWY: superpathway of chorismate metabolism	1-methylimidazoleacetate	133	-0.7098	0.3217	0.0274	0.141517656752104
ALL-CHORISMATE-PWY: superpathway of chorismate metabolism	1-methylnicotinamide	62	0.2402	0.2156	0.265	0.44428951041063
ALL-CHORISMATE-PWY: superpathway of chorismate metabolism	1-methylurate	96	-0.2022	0.1367	0.1391	0.33219428393157
ALL-CHORISMATE-PWY: superpathway of chorismate metabolism	1-methylxanthine	76	-0.287	0.1702	0.0917	0.270486875188619
ALL-CHORISMATE-PWY: superpathway of chorismate metabolism	1-myristoylglycerol (14:0)	63	0.0452	0.0649	0.4857	0.565707016028763
ALL-CHORISMATE-PWY: superpathway of chorismate metabolism	1-oleoyl-2-linoleoyl-glycerol (18:1/18:2)	78	0.0468	0.1714	0.7847	0.67066762815507
ALL-CHORISMATE-PWY: superpathway of chorismate metabolism	1-oleoyl-2-linoleoyl-GPC (18:1/18:2)*	111	-0.1097	0.1737	0.5276	0.583841395222
ALL-CHORISMATE-PWY: superpathway of chorismate metabolism	1-oleoyl-3-linoleoyl-glycerol (18:1/18:2)	139	0.0492	0.1262	0.697	0.645488812058104
ALL-CHORISMATE-PWY: superpathway of chorismate metabolism	1-oleoyl-GPC (18:1)	97	-0.0194	0.1718	0.9102	0.701334265297694
ALL-CHORISMATE-PWY: superpathway of chorismate metabolism	1-oleoyl-GPE (18:1)	106	0.2038	0.2908	0.4835	0.564786532020999
ALL-CHORISMATE-PWY: superpathway of chorismate metabolism	1-oleoyl-GPG (18:1)*	62	0.3786	0.5821	0.5154	0.578767403051213
ALL-CHORISMATE-PWY: superpathway of chorismate metabolism	1-oleoylglycerol (18:1)	74	0.0927	0.1784	0.6035	0.61345566587583
ALL-CHORISMATE-PWY: superpathway of chorismate metabolism	1-palmitoyl-2-arachidonoyl-GPC (16:0/20:4)	68	0.1648	0.3493	0.637	0.625713393282319
ALL-CHORISMATE-PWY: superpathway of chorismate metabolism	1-palmitoyl-2-linoleoyl-digalactosylglycerol (16:0/18:2)*	102	-0.0916	0.2214	0.679	0.639948381000358
ALL-CHORISMATE-PWY: superpathway of chorismate metabolism	1-palmitoyl-2-linoleoyl-glycerol (16:0/18:2)*	61	-0.284	0.2600	0.2748	0.451535122556639
ALL-CHORISMATE-PWY: superpathway of chorismate metabolism	1-palmitoyl-2-linoleoyl-GPC (16:0/18:2)	149	0.0934	0.2071	0.6521	0.630954039683014
ALL-CHORISMATE-PWY: superpathway of chorismate metabolism	1-palmitoyl-2-oleoyl-GPC (16:0/18:1)	146	0.1349	0.2369	0.5691	0.600512038051221
ALL-CHORISMATE-PWY: superpathway of chorismate metabolism	1-palmitoyl-3-linoleoyl-glycerol (16:0/18:2)*	136	0.0085	0.1505	0.9547	0.710840710989707
ALL-CHORISMATE-PWY: superpathway of chorismate metabolism	1-palmitoyl-GPC (16:0)	145	-0.1524	0.1879	0.4175	0.53397010539366
ALL-CHORISMATE-PWY: superpathway of chorismate metabolism	1-palmitoyl-GPE (16:0)	139	0.0709	0.2163	0.7431	0.659242980177056
ALL-CHORISMATE-PWY: superpathway of chorismate metabolism	1-palmitoyl-GPG (16:0)*	131	0.1898	0.3135	0.5449	0.590789445979645
ALL-CHORISMATE-PWY: superpathway of chorismate metabolism	1-palmitoyl-GPI* (16:0)*	74	0.0374	0.2296	0.8706	0.69264410697876
ALL-CHORISMATE-PWY: superpathway of chorismate metabolism	1-palmitoylglycerol (16:0)	134	0.2309	0.2297	0.3148	0.477783953992115
ALL-CHORISMATE-PWY: superpathway of chorismate metabolism	1-pentadecanoylglycerol (15:0)	90	-0.1782	0.3052	0.5593	0.596574621643391
ALL-CHORISMATE-PWY: superpathway of chorismate metabolism	1-stearoyl-GPC (18:0)	135	0.0135	0.1820	0.941	0.707922602573503
ALL-CHORISMATE-PWY: superpathway of chorismate metabolism	1-stearoyl-GPE (18:0)	124	0.1538	0.2330	0.5092	0.576028026107938
ALL-CHORISMATE-PWY: superpathway of chorismate metabolism	1-stearoyl-GPG (18:0)	63	0.0961	0.4107	0.815	0.678479164161001
ALL-CHORISMATE-PWY: superpathway of chorismate metabolism	1-stearoyl-GPI (18:0)	90	-0.0907	0.2272	0.6897	0.643146175242576
ALL-CHORISMATE-PWY: superpathway of chorismate metabolism	1-stearoyl-GPS (18:0)*	117	-0.0289	0.1995	0.8848	0.695870128217101
ALL-CHORISMATE-PWY: superpathway of chorismate metabolism	1,11-undecanedicarboxylate	152	-0.2537	0.3820	0.5067	0.574953518862128
ALL-CHORISMATE-PWY: superpathway of chorismate metabolism	1,2-dilinolenoyl-galactosylglycerol (18:3/18:3)*	50	-0.3479	0.2786	0.2118	0.402680129063383
ALL-CHORISMATE-PWY: superpathway of chorismate metabolism	1,2-dilinoleoyl-digalactosylglycerol (18:2/18:2)*	91	-0.0611	0.2904	0.8333	0.68323672779172
ALL-CHORISMATE-PWY: superpathway of chorismate metabolism	1,2-dilinoleoyl-galactosylglycerol (18:2/18:2)*	76	0.1718	0.3111	0.5807	0.604750923432796
ALL-CHORISMATE-PWY: superpathway of chorismate metabolism	1,2-dilinoleoyl-GPC (18:2/18:2)	107	-0.0769	0.1464	0.5993	0.611844408579838
ALL-CHORISMATE-PWY: superpathway of chorismate metabolism	1,2-dipalmitoyl-GPC (16:0/16:0)	82	-0.2565	0.2654	0.3337	0.488664652359371
ALL-CHORISMATE-PWY: superpathway of chorismate metabolism	1,2-dipalmitoyl-GPG (16:0/16:0)	55	-0.1268	0.5715	0.8244	0.680825911664879
ALL-CHORISMATE-PWY: superpathway of chorismate metabolism	1,3-dimethylurate	138	0.0573	0.2295	0.8029	0.675413127524169
ALL-CHORISMATE-PWY: superpathway of chorismate metabolism	1,3-propanediol	130	-0.1661	0.2008	0.4082	0.52921987083105
ALL-CHORISMATE-PWY: superpathway of chorismate metabolism	1,3,7-trimethylurate	138	0.0834	0.1413	0.555	0.594807856392966
ALL-CHORISMATE-PWY: superpathway of chorismate metabolism	1,7-dimethylurate	101	0.1046	0.1448	0.4701	0.558574910247179
ALL-CHORISMATE-PWY: superpathway of chorismate metabolism	10-heptadecenoate (17:1n7)	152	0.6284	0.2733	0.0215	0.123600324646207
ALL-CHORISMATE-PWY: superpathway of chorismate metabolism	10-hydroxystearate	147	0.003	0.1880	0.9871	0.717571871184741
ALL-CHORISMATE-PWY: superpathway of chorismate metabolism	10-nonadecenoate (19:1n9)	91	0.2236	0.3116	0.4731	0.559875990142711
ALL-CHORISMATE-PWY: superpathway of chorismate metabolism	12-dehydrocholate	91	-0.2207	0.1800	0.22	0.409632743789194
ALL-CHORISMATE-PWY: superpathway of chorismate metabolism	12-hydroxystearate	123	0.3374	0.2156	0.1176	0.305870982627476
ALL-CHORISMATE-PWY: superpathway of chorismate metabolism	12,13-DiHOME	134	-0.3542	0.2572	0.1685	0.362612881344337
ALL-CHORISMATE-PWY: superpathway of chorismate metabolism	13-HODE + 9-HODE	142	0.0047	0.1811	0.9793	0.716078398211474
ALL-CHORISMATE-PWY: superpathway of chorismate metabolism	13-HOTrE	83	-0.358	0.2389	0.1341	0.326299506194043
ALL-CHORISMATE-PWY: superpathway of chorismate metabolism	13-methylmyristate	145	0.3265	0.3088	0.2904	0.462109111123331
ALL-CHORISMATE-PWY: superpathway of chorismate metabolism	17-methylstearate	148	0.3292	0.2263	0.1457	0.339503337820088
ALL-CHORISMATE-PWY: superpathway of chorismate metabolism	1H-quinolin-2-one	78	-0.1222	0.1713	0.4757	0.561170197950968
ALL-CHORISMATE-PWY: superpathway of chorismate metabolism	2-acetamidobutanoate	120	0.3231	0.2916	0.2679	0.446376069138268
ALL-CHORISMATE-PWY: superpathway of chorismate metabolism	2-aminoadipate	150	0.4679	0.4266	0.2727	0.450043451738704
ALL-CHORISMATE-PWY: superpathway of chorismate metabolism	2-aminobutyrate	150	0.1961	0.1907	0.3038	0.470719823458398
ALL-CHORISMATE-PWY: superpathway of chorismate metabolism	2-aminoheptanoate	124	-0.0053	0.2569	0.9835	0.716786088474454
ALL-CHORISMATE-PWY: superpathway of chorismate metabolism	2-aminophenol	151	0.7083	0.3948	0.0728	0.240471785735818
ALL-CHORISMATE-PWY: superpathway of chorismate metabolism	2-deoxyribose	150	-0.0867	0.2876	0.7632	0.664665271043282
ALL-CHORISMATE-PWY: superpathway of chorismate metabolism	2-hydroxy-3-methylvalerate	139	-0.004	0.1586	0.9798	0.716141047767689
ALL-CHORISMATE-PWY: superpathway of chorismate metabolism	2-hydroxybutyrate/2-hydroxyisobutyrate	150	-0.048	0.2094	0.8185	0.679308759958047
ALL-CHORISMATE-PWY: superpathway of chorismate metabolism	2-hydroxydecanoate	137	-0.3726	0.3457	0.2811	0.455846175743242
ALL-CHORISMATE-PWY: superpathway of chorismate metabolism	2-hydroxyglutarate	149	-0.2324	0.2280	0.3081	0.473551157628849
ALL-CHORISMATE-PWY: superpathway of chorismate metabolism	2-hydroxymyristate	116	0.6984	0.3044	0.0218	0.124616476899939
ALL-CHORISMATE-PWY: superpathway of chorismate metabolism	2-hydroxypalmitate	150	0.2687	0.2194	0.2208	0.410339715597552
ALL-CHORISMATE-PWY: superpathway of chorismate metabolism	2-hydroxystearate	127	0.2433	0.2440	0.3186	0.479962095659179
ALL-CHORISMATE-PWY: superpathway of chorismate metabolism	2-isopropylmalate	148	-0.2684	0.2127	0.207	0.398649508935219
ALL-CHORISMATE-PWY: superpathway of chorismate metabolism	2-keto-3-deoxy-gluconate	146	-0.3115	0.1828	0.0885	0.265576350764715
ALL-CHORISMATE-PWY: superpathway of chorismate metabolism	2-linoleoylglycerol (18:2)	111	0.146	0.1432	0.3079	0.473432235160658
ALL-CHORISMATE-PWY: superpathway of chorismate metabolism	2-methylcitrate/homocitrate	152	0.1121	0.2753	0.684	0.641482567561421
ALL-CHORISMATE-PWY: superpathway of chorismate metabolism	2-methylmalonyl carnitine	119	-0.3338	0.2525	0.1861	0.379817319378221
ALL-CHORISMATE-PWY: superpathway of chorismate metabolism	2-methylserine	51	-0.8366	0.3822	0.0286	0.144939234332803
ALL-CHORISMATE-PWY: superpathway of chorismate metabolism	2-oleoylglycerol (18:1)	106	0.3027	0.1680	0.0716	0.238441386410059
ALL-CHORISMATE-PWY: superpathway of chorismate metabolism	2-oxindole-3-acetate	129	-0.2542	0.1777	0.1525	0.346772071809921
ALL-CHORISMATE-PWY: superpathway of chorismate metabolism	2-oxo-1-pyrrolidinepropionate	151	0.0262	0.3975	0.9475	0.709272560783494
ALL-CHORISMATE-PWY: superpathway of chorismate metabolism	2-piperidinone	150	0.1155	0.2752	0.6747	0.638517223185251
ALL-CHORISMATE-PWY: superpathway of chorismate metabolism	2-pyrrolidinone	77	0.3425	0.4121	0.4059	0.52809601650162
ALL-CHORISMATE-PWY: superpathway of chorismate metabolism	2,3-dihydroxyisovalerate	146	-0.0052	0.1456	0.9716	0.71449544725066
ALL-CHORISMATE-PWY: superpathway of chorismate metabolism	2,3-dimethylsuccinate	149	-0.2091	0.3067	0.4954	0.569943472225945
ALL-CHORISMATE-PWY: superpathway of chorismate metabolism	2,4,6-trihydroxybenzoate	122	-0.0992	0.2699	0.7133	0.650285479559224
ALL-CHORISMATE-PWY: superpathway of chorismate metabolism	2'-deoxyadenosine	143	-0.1987	0.1932	0.3038	0.470719823458398
ALL-CHORISMATE-PWY: superpathway of chorismate metabolism	2'-deoxycytidine	149	-0.1104	0.2188	0.6138	0.617258643261605
ALL-CHORISMATE-PWY: superpathway of chorismate metabolism	2'-deoxyguanosine	148	0.0888	0.1754	0.6128	0.616866511656155
ALL-CHORISMATE-PWY: superpathway of chorismate metabolism	2'-deoxyinosine	150	-0.0123	0.1980	0.9506	0.709903849493218
ALL-CHORISMATE-PWY: superpathway of chorismate metabolism	2'-deoxyuridine	151	-0.2898	0.2416	0.2304	0.417920808295652
ALL-CHORISMATE-PWY: superpathway of chorismate metabolism	3-(2-hydroxyphenyl)propionate	83	0.1115	0.2869	0.6976	0.645629135911431
ALL-CHORISMATE-PWY: superpathway of chorismate metabolism	3-(3-hydroxyphenyl)propionate	147	-0.1147	0.1175	0.3288	0.485730835437173
ALL-CHORISMATE-PWY: superpathway of chorismate metabolism	3-(4-hydroxyphenyl)lactate (HPLA)	146	-0.1918	0.1806	0.2882	0.460580004605077
ALL-CHORISMATE-PWY: superpathway of chorismate metabolism	3-(4-hydroxyphenyl)propionate	141	-0.1582	0.1447	0.274	0.451005855505819
ALL-CHORISMATE-PWY: superpathway of chorismate metabolism	3-aminoisobutyrate	67	-0.0329	0.2752	0.9048	0.700047107421095
ALL-CHORISMATE-PWY: superpathway of chorismate metabolism	3-carboxy-4-methyl-5-propyl-2-furanpropanoate (CMPF)	52	0.5396	0.5560	0.3318	0.487593059254365
ALL-CHORISMATE-PWY: superpathway of chorismate metabolism	3-carboxyadipate	150	-0.1662	0.2196	0.4493	0.549045158772229
ALL-CHORISMATE-PWY: superpathway of chorismate metabolism	3-hydroxy-3-methylglutarate	151	-0.5573	0.2288	0.0149	0.0999133647632411
ALL-CHORISMATE-PWY: superpathway of chorismate metabolism	3-hydroxybenzoate	69	-0.299	0.4300	0.4867	0.566076079989082
ALL-CHORISMATE-PWY: superpathway of chorismate metabolism	3-hydroxybutyrate (BHBA)	138	-0.3149	0.1820	0.0836	0.258272454140425
ALL-CHORISMATE-PWY: superpathway of chorismate metabolism	3-hydroxylaurate	118	0.1101	0.2914	0.7054	0.647930675553249
ALL-CHORISMATE-PWY: superpathway of chorismate metabolism	3-hydroxymyristate	138	0.1694	0.3376	0.6158	0.617971200596412
ALL-CHORISMATE-PWY: superpathway of chorismate metabolism	3-hydroxyphenylacetate	106	-0.3761	0.2648	0.1556	0.349975020772919
ALL-CHORISMATE-PWY: superpathway of chorismate metabolism	3-hydroxypyridine	154	-0.3538	0.2690	0.1884	0.381969070006528
ALL-CHORISMATE-PWY: superpathway of chorismate metabolism	3-hydroxysebacate	69	-0.0919	0.4963	0.8531	0.688305138803968
ALL-CHORISMATE-PWY: superpathway of chorismate metabolism	3-hydroxystearate	131	0.2054	0.1499	0.1707	0.364901885785356
ALL-CHORISMATE-PWY: superpathway of chorismate metabolism	3-ketosphinganine	130	0.3143	0.3590	0.3814	0.515954989861854
ALL-CHORISMATE-PWY: superpathway of chorismate metabolism	3-methyl-2-oxobutyrate	136	0.4041	0.3010	0.1794	0.373561987456431
ALL-CHORISMATE-PWY: superpathway of chorismate metabolism	3-methyl-2-oxovalerate	150	0.0686	0.2351	0.7705	0.66692324179185
ALL-CHORISMATE-PWY: superpathway of chorismate metabolism	3-methyladipate	112	0.1999	0.2372	0.3994	0.52471084460508
ALL-CHORISMATE-PWY: superpathway of chorismate metabolism	3-methylglutaconate	97	0.1477	0.2531	0.5594	0.596595126580487
ALL-CHORISMATE-PWY: superpathway of chorismate metabolism	3-methylglutarate/2-methylglutarate	154	-0.2501	0.3130	0.4243	0.537162822524694
ALL-CHORISMATE-PWY: superpathway of chorismate metabolism	3-methylhistidine	118	0.08	0.1428	0.575	0.602660981313445
ALL-CHORISMATE-PWY: superpathway of chorismate metabolism	3-methylxanthine	84	-0.126	0.2528	0.6182	0.618825980758369
ALL-CHORISMATE-PWY: superpathway of chorismate metabolism	3-phenylpropionate (hydrocinnamate)	147	-0.1019	0.1887	0.5891	0.607875355092143
ALL-CHORISMATE-PWY: superpathway of chorismate metabolism	3-sulfo-L-alanine	145	-0.1447	0.2406	0.5475	0.591693725184292
ALL-CHORISMATE-PWY: superpathway of chorismate metabolism	3-ureidopropionate	152	0.1734	0.2265	0.444	0.546583034949877
ALL-CHORISMATE-PWY: superpathway of chorismate metabolism	3,4-dihydroxybenzoate	136	-0.3715	0.3043	0.222	0.411363728256169
ALL-CHORISMATE-PWY: superpathway of chorismate metabolism	3,5-dihydroxybenzoic acid	107	-0.2573	0.3816	0.5001	0.571907352197793
ALL-CHORISMATE-PWY: superpathway of chorismate metabolism	3,7-dimethylurate	136	0.3281	0.1576	0.0374	0.16835137260587
ALL-CHORISMATE-PWY: superpathway of chorismate metabolism	3b-hydroxy-5-cholenoic acid	129	0.0474	0.3012	0.875	0.693695050996478
ALL-CHORISMATE-PWY: superpathway of chorismate metabolism	4-acetamidobutanoate	149	0.025	0.1971	0.8991	0.698950963270278
ALL-CHORISMATE-PWY: superpathway of chorismate metabolism	4-androsten-3beta,17beta-diol monosulfate (2)	55	-0.2149	0.2699	0.4259	0.537941596735849
ALL-CHORISMATE-PWY: superpathway of chorismate metabolism	4-cholesten-3-one	147	-0.0757	0.1633	0.6429	0.627766295132842
ALL-CHORISMATE-PWY: superpathway of chorismate metabolism	4-guanidinobutanoate	153	-0.3819	0.2397	0.1111	0.29719186472711
ALL-CHORISMATE-PWY: superpathway of chorismate metabolism	4-hydroxybenzoate	90	0.2529	0.3490	0.4687	0.557980816351042
ALL-CHORISMATE-PWY: superpathway of chorismate metabolism	4-hydroxycinnamate	124	-0.5941	0.2114	0.005	0.0515516013845477
ALL-CHORISMATE-PWY: superpathway of chorismate metabolism	4-hydroxyglutamate	88	0.3536	0.2085	0.0899	0.267814180869549
ALL-CHORISMATE-PWY: superpathway of chorismate metabolism	4-hydroxyphenylacetate	133	-0.5756	0.2639	0.0292	0.146658590176955
ALL-CHORISMATE-PWY: superpathway of chorismate metabolism	4-hydroxyphenylpyruvate	144	0.4186	0.2593	0.1064	0.29080139402586
ALL-CHORISMATE-PWY: superpathway of chorismate metabolism	4-imidazoleacetate	150	-0.0398	0.2025	0.844	0.686085572845707
ALL-CHORISMATE-PWY: superpathway of chorismate metabolism	4-methyl-2-oxopentanoate	149	0.0554	0.2419	0.819	0.67943825993497
ALL-CHORISMATE-PWY: superpathway of chorismate metabolism	4-methylthio-2-oxobutanoate	77	0.3823	0.3359	0.255	0.436933360954228
ALL-CHORISMATE-PWY: superpathway of chorismate metabolism	4-ureidobutyrate	152	-0.2457	0.2518	0.3292	0.486038553948681
ALL-CHORISMATE-PWY: superpathway of chorismate metabolism	5-(2-Hydroxyethyl)-4-methylthiazole	150	-0.2912	0.2060	0.1575	0.351932596832169
[truncated: 233,853 more rows]
