# Supplementary material for: Interplay between the human gut microbiome and host metabolism
Source: Nat Commun. 2019 Oct 3;10:4505. doi: 10.1038/s41467-019-12476-z (PMC6776654; doi:10.1038/s41467-019-12476-z)
Supplement: Supplementary file 11 — Supplementary Dataset 8 [file 41467_2019_12476_MOESM11_ESM.txt]

Species	Blood_metabolite	N	Beta	SE	P	adj_P
Abiotrophia defectiva	1-(1-enyl-oleoyl)-GPC (P-18:1)*	67	0.4301	0.6653	0.518	0.83412386392672
Abiotrophia defectiva	1-(1-enyl-oleoyl)-GPE (P-18:1)*	62	1.1379	0.6998	0.1039	0.625801475271433
Abiotrophia defectiva	1-(1-enyl-palmitoyl)-2-arachidonoyl-GPC (P-16:0/20:4)*	66	0.2218	0.9849	0.8218	0.882817181601635
Abiotrophia defectiva	1-(1-enyl-palmitoyl)-2-arachidonoyl-GPE (P-16:0/20:4)*	67	0.7011	0.8157	0.3901	0.800703540342589
Abiotrophia defectiva	1-(1-enyl-palmitoyl)-2-docosahexaenoyl-GPC (P-16:0/22:6)*	67	0.1264	0.7617	0.8682	0.889075485364661
Abiotrophia defectiva	1-(1-enyl-palmitoyl)-2-docosahexaenoyl-GPE (P-16:0/22:6)*	67	0.3219	0.9392	0.7318	0.870229766359035
Abiotrophia defectiva	1-(1-enyl-palmitoyl)-2-linoleoyl-GPC (P-16:0/18:2)*	67	0.0342	1.0017	0.9728	0.900612652043082
Abiotrophia defectiva	1-(1-enyl-palmitoyl)-2-linoleoyl-GPE (P-16:0/18:2)*	67	0.6168	0.8251	0.4547	0.818894117747458
Abiotrophia defectiva	1-(1-enyl-palmitoyl)-2-oleoyl-GPC (P-16:0/18:1)*	67	-0.1679	1.0110	0.8681	0.889049310644132
Abiotrophia defectiva	1-(1-enyl-palmitoyl)-2-oleoyl-GPE (P-16:0/18:1)*	67	0.3439	0.9351	0.713	0.868243317369862
Abiotrophia defectiva	1-(1-enyl-palmitoyl)-2-palmitoyl-GPC (P-16:0/16:0)*	67	0.5115	1.0369	0.6218	0.853020139349076
Abiotrophia defectiva	1-(1-enyl-palmitoyl)-GPC (P-16:0)*	67	0.2997	0.8231	0.7158	0.868347483847071
Abiotrophia defectiva	1-(1-enyl-palmitoyl)-GPE (P-16:0)*	66	1.2084	0.7990	0.1305	0.657244151219414
Abiotrophia defectiva	1-(1-enyl-stearoyl)-2-arachidonoyl-GPC (P-18:0/20:4)	67	-0.4239	0.7889	0.591	0.848119128603104
Abiotrophia defectiva	1-(1-enyl-stearoyl)-2-arachidonoyl-GPE (P-18:0/20:4)*	67	0.2836	0.8209	0.7297	0.86995210790176
Abiotrophia defectiva	1-(1-enyl-stearoyl)-2-docosahexaenoyl-GPC (P-18:0/22:6)*	67	0.2033	0.6927	0.7692	0.87578546596728
Abiotrophia defectiva	1-(1-enyl-stearoyl)-2-docosahexaenoyl-GPE (P-18:0/22:6)*	67	0.5761	0.7571	0.4467	0.816515355996724
Abiotrophia defectiva	1-(1-enyl-stearoyl)-2-oleoyl-GPC (P-18:0/18:1)	53	-0.1025	0.7696	0.8941	0.8924741442285
Abiotrophia defectiva	1-(1-enyl-stearoyl)-2-oleoyl-GPE (P-18:0/18:1)	67	-0.3593	0.6949	0.6051	0.849852854401729
Abiotrophia defectiva	1-(1-enyl-stearoyl)-GPC (P-18:0) *	67	0.6512	0.8470	0.442	0.815406100583716
Abiotrophia defectiva	1-(1-enyl-stearoyl)-GPE (P-18:0)*	64	0.659	0.6872	0.3376	0.783558929958829
Abiotrophia defectiva	1-adrenoyl-GPC (22:4)*	67	-0.176	0.6701	0.7929	0.878452769091603
Abiotrophia defectiva	1-arachidonoyl-GPA (20:4)	63	-0.0718	0.3391	0.8322	0.884276367639579
Abiotrophia defectiva	1-arachidonoyl-GPC (20:4)*	67	0.4479	0.8228	0.5862	0.847037803758915
Abiotrophia defectiva	1-arachidonoyl-GPE (20:4)*	67	0.1057	0.9426	0.9107	0.894632497411238
Abiotrophia defectiva	1-arachidonoyl-GPI (20:4)*	67	0.0256	0.7163	0.9714	0.900529762643637
Abiotrophia defectiva	1-arachidonylglycerol (20:4)	67	-0.138	0.5679	0.808	0.880336022805977
Abiotrophia defectiva	1-arachidoyl-GPC (20:0)	63	0.3943	0.6811	0.5627	0.842531668445039
Abiotrophia defectiva	1-dihomo-linolenoyl-GPC (20:3n3 or 6)*	67	0.0071	0.7855	0.9928	0.90229815493124
Abiotrophia defectiva	1-dihomo-linolenoyl-GPE (20:3n3 or 6)*	65	0.0843	0.6074	0.8896	0.891891909269611
Abiotrophia defectiva	1-dihomo-linolenylglycerol (20:3)	67	-0.6101	0.5267	0.2468	0.743828413557171
Abiotrophia defectiva	1-dihomo-linoleoyl-GPC (20:2)*	67	0.6876	0.7938	0.3864	0.799574271958385
Abiotrophia defectiva	1-docosahexaenoyl-GPC (22:6)*	67	0.5087	0.6730	0.4497	0.817474381018955
Abiotrophia defectiva	1-docosahexaenoyl-GPE (22:6)*	67	0.0021	0.7206	0.9977	0.902316636071818
Abiotrophia defectiva	1-docosahexaenoylglycerol (22:6)	67	0.1613	0.4836	0.7387	0.871253122581724
Abiotrophia defectiva	1-docosapentaenoyl-GPC (22:5n3)*	67	-0.1874	0.6712	0.7801	0.877232621323007
Abiotrophia defectiva	1-docosapentaenoyl-GPC (22:5n6)*	64	-0.6187	0.5356	0.248	0.744740935576593
Abiotrophia defectiva	1-eicosapentaenoyl-GPC (20:5)*	67	0.724	0.5515	0.1893	0.706288655846974
Abiotrophia defectiva	1-eicosapentaenoyl-GPE (20:5)*	65	0.613	0.4710	0.1931	0.708374153114618
Abiotrophia defectiva	1-eicosenoyl-GPC (20:1)*	67	0.2607	0.7915	0.7419	0.871750427517232
Abiotrophia defectiva	1-linolenoyl-GPC (18:3)*	67	0.0972	0.7270	0.8936	0.892330178451118
Abiotrophia defectiva	1-linolenoylglycerol (18:3)	63	0.4293	0.4942	0.385	0.799059479898087
Abiotrophia defectiva	1-linoleoyl-2-arachidonoyl-GPC (18:2/20:4)*	66	-0.5431	0.9252	0.5572	0.841666527304567
Abiotrophia defectiva	1-linoleoyl-GPC (18:2)	67	0.5421	0.8388	0.5181	0.83412386392672
Abiotrophia defectiva	1-linoleoyl-GPE (18:2)*	67	0.1029	0.6812	0.8799	0.890458967189409
Abiotrophia defectiva	1-linoleoyl-GPI (18:2)*	67	-0.3274	0.6197	0.5973	0.848869430017248
Abiotrophia defectiva	1-linoleoylglycerol (18:2)	67	0.0693	0.5905	0.9065	0.894184793053442
Abiotrophia defectiva	1-margaroyl-2-linoleoyl-GPC (17:0/18:2)*	67	0.8187	0.9792	0.4031	0.804495845185126
Abiotrophia defectiva	1-margaroyl-2-oleoyl-GPC (17:0/18:1)*	67	0.644	1.0370	0.5346	0.83744736695891
Abiotrophia defectiva	1-margaroyl-GPC (17:0)	67	0.6138	0.8487	0.4695	0.823132348167419
Abiotrophia defectiva	1-margaroyl-GPE (17:0)*	60	0.6658	0.4597	0.1475	0.674612906787543
Abiotrophia defectiva	1-margaroylglycerol (17:0)	55	-0.1898	0.5997	0.7517	0.873338846134059
Abiotrophia defectiva	1-methylhistidine	67	0.0932	0.6588	0.8875	0.891425264024536
Abiotrophia defectiva	1-methylimidazoleacetate	67	-0.5772	0.6151	0.348	0.78706152435034
Abiotrophia defectiva	1-methylnicotinamide	67	-0.684	0.6254	0.2741	0.756559854341649
Abiotrophia defectiva	1-methylurate	63	-0.8811	0.3998	0.0275	0.433018004875581
Abiotrophia defectiva	1-methylxanthine	67	-0.7949	0.3720	0.0326	0.458178436533546
Abiotrophia defectiva	1-myristoyl-2-linoleoyl-GPC (14:0/18:2)*	67	-0.7014	0.6939	0.3121	0.77217497965632
Abiotrophia defectiva	1-myristoyl-2-palmitoyl-GPC (14:0/16:0)	67	-0.4797	0.6026	0.426	0.811060903371815
Abiotrophia defectiva	1-myristoyl-GPC (14:0)	67	-0.2857	0.7642	0.7085	0.867460511992052
Abiotrophia defectiva	1-myristoylglycerol (14:0)	65	0.2911	0.4898	0.5523	0.840729131496529
Abiotrophia defectiva	1-nonadecanoyl-GPC (19:0)	63	-0.1115	0.7061	0.8745	0.889944511148198
Abiotrophia defectiva	1-oleoyl-2-dihomo-linolenoyl-GPC (18:1/20:3)*	67	-0.5601	0.6050	0.3545	0.78923382395695
Abiotrophia defectiva	1-oleoyl-2-docosahexaenoyl-GPC (18:1/22:6)*	67	-0.2344	0.7476	0.7539	0.873503303593856
Abiotrophia defectiva	1-oleoyl-2-eicosapentaenoyl-GPC (18:1/20:5)*	65	-0.0794	0.4776	0.8679	0.889038544790588
Abiotrophia defectiva	1-oleoyl-2-linoleoyl-glycerol (18:1/18:2)	67	0.4664	0.5389	0.3868	0.79969658501093
Abiotrophia defectiva	1-oleoyl-2-linoleoyl-GPC (18:1/18:2)*	67	-0.6069	1.0570	0.5659	0.843035394989397
Abiotrophia defectiva	1-oleoyl-3-linoleoyl-glycerol (18:1/18:2)	67	0.6163	0.5706	0.2801	0.759077472568572
Abiotrophia defectiva	1-oleoyl-GPC (18:1)	67	0.297	1.0612	0.7796	0.877152374873297
Abiotrophia defectiva	1-oleoyl-GPE (18:1)	67	0.3251	0.7364	0.6589	0.859567687874407
Abiotrophia defectiva	1-oleoyl-GPI (18:1)*	67	-0.2654	0.6347	0.6758	0.862221855707446
Abiotrophia defectiva	1-oleoylglycerol (18:1)	67	0.53	0.5567	0.341	0.784504859382684
Abiotrophia defectiva	1-palmitoleoyl-2-linoleoyl-GPC (16:1/18:2)*	67	-0.8249	0.7357	0.2622	0.75133531768237
Abiotrophia defectiva	1-palmitoleoyl-2-oleoyl-glycerol (16:1/18:1)*	57	-0.4205	0.4776	0.3786	0.797132947845576
Abiotrophia defectiva	1-palmitoleoyl-3-oleoyl-glycerol (16:1/18:1)*	57	-0.5783	0.4443	0.1931	0.708374153114618
Abiotrophia defectiva	1-palmitoleoyl-GPC (16:1)*	67	-1.0951	0.7961	0.1689	0.691300237298285
Abiotrophia defectiva	1-palmitoleoylglycerol (16:1)*	67	-0.0207	0.4955	0.9667	0.899993619848856
Abiotrophia defectiva	1-palmitoyl-2-adrenoyl-GPC (16:0/22:4)*	67	-0.4579	0.5820	0.4314	0.812437683186781
Abiotrophia defectiva	1-palmitoyl-2-arachidonoyl-GPC (16:0/20:4)	67	0.0852	0.9428	0.928	0.896111230434272
Abiotrophia defectiva	1-palmitoyl-2-arachidonoyl-GPE (16:0/20:4)*	67	0.2725	0.7097	0.701	0.866420862921926
Abiotrophia defectiva	1-palmitoyl-2-arachidonoyl-GPI (16:0/20:4)*	62	-0.032	0.7904	0.9677	0.900147828932997
Abiotrophia defectiva	1-palmitoyl-2-dihomo-linolenoyl-GPC (16:0/20:3n3 or 6)*	67	-0.2811	0.8339	0.7361	0.870968963591812
Abiotrophia defectiva	1-palmitoyl-2-docosahexaenoyl-GPC (16:0/22:6)	67	0.53	0.7771	0.4952	0.828563642794124
Abiotrophia defectiva	1-palmitoyl-2-docosahexaenoyl-GPE (16:0/22:6)*	67	0.237	0.5619	0.6732	0.861708477582433
Abiotrophia defectiva	1-palmitoyl-2-eicosapentaenoyl-GPC (16:0/20:5)*	67	0.5332	0.5895	0.3657	0.793030744122438
Abiotrophia defectiva	1-palmitoyl-2-linolenoyl-GPC (16:0/18:3)*	66	0.1748	0.5235	0.7384	0.871253122581724
Abiotrophia defectiva	1-palmitoyl-2-linoleoyl-glycerol (16:0/18:2)*	63	0.1844	0.5357	0.7307	0.870072711520439
Abiotrophia defectiva	1-palmitoyl-2-linoleoyl-GPC (16:0/18:2)	67	0.2408	1.2613	0.8486	0.886694211826815
Abiotrophia defectiva	1-palmitoyl-2-linoleoyl-GPE (16:0/18:2)	67	0.2991	0.5986	0.6173	0.852295071955711
Abiotrophia defectiva	1-palmitoyl-2-linoleoyl-GPI (16:0/18:2)	64	-0.9827	0.8297	0.2363	0.738350703021697
Abiotrophia defectiva	1-palmitoyl-2-meadoyl-GPC (16:0/20:3n9)*	65	-0.3519	0.5405	0.515	0.833267894427229
Abiotrophia defectiva	1-palmitoyl-2-oleoyl-GPC (16:0/18:1)	67	0.1134	1.2270	0.9264	0.895812302106576
Abiotrophia defectiva	1-palmitoyl-2-oleoyl-GPE (16:0/18:1)	66	0.1223	0.5283	0.8169	0.882038139804989
Abiotrophia defectiva	1-palmitoyl-2-oleoyl-GPI (16:0/18:1)*	64	-1.4824	0.7811	0.0577	0.54128412243267
Abiotrophia defectiva	1-palmitoyl-2-palmitoleoyl-GPC (16:0/16:1)*	67	-0.9079	0.6396	0.1557	0.681491669872796
Abiotrophia defectiva	1-palmitoyl-2-stearoyl-GPC (16:0/18:0)	67	1.1268	1.0958	0.3038	0.768764067597898
Abiotrophia defectiva	1-palmitoyl-3-linoleoyl-glycerol (16:0/18:2)*	64	0.4241	0.4708	0.3677	0.793548286482748
Abiotrophia defectiva	1-palmitoyl-GPC (16:0)	67	0.4255	1.3021	0.7438	0.872169089185681
Abiotrophia defectiva	1-palmitoyl-GPE (16:0)	67	0.3117	0.7261	0.6677	0.860488779154311
Abiotrophia defectiva	1-palmitoyl-GPI (16:0)*	67	-0.4373	0.5244	0.4044	0.80465995585333
Abiotrophia defectiva	1-palmitoylglycerol (16:0)	67	0.1189	0.6005	0.843	0.885895050336396
Abiotrophia defectiva	1-palmityl-GPC (O-16:0)	61	-0.4541	0.7916	0.5662	0.843051046680458
Abiotrophia defectiva	1-pentadecanoyl-2-linoleoyl-GPC (15:0/18:2)*	67	0.2513	0.7484	0.7371	0.871106792788214
Abiotrophia defectiva	1-pentadecanoyl-2-oleoyl-GPC (15:0/18:1)*	67	-0.193	0.8447	0.8193	0.882478438709881
Abiotrophia defectiva	1-pentadecanoyl-GPC (15:0)*	67	0.3678	0.8540	0.6667	0.860354179669707
Abiotrophia defectiva	1-stearoyl-2-arachidonoyl-GPC (18:0/20:4)	67	0.1712	0.7918	0.8288	0.883777907950013
Abiotrophia defectiva	1-stearoyl-2-arachidonoyl-GPE (18:0/20:4)	67	0.5039	0.6952	0.4686	0.8231023054084
Abiotrophia defectiva	1-stearoyl-2-arachidonoyl-GPI (18:0/20:4)	66	0.7824	1.0129	0.4399	0.814898555550572
Abiotrophia defectiva	1-stearoyl-2-dihomo-linolenoyl-GPC (18:0/20:3n3 or 6)*	67	-0.1134	0.7076	0.8726	0.88961347820153
Abiotrophia defectiva	1-stearoyl-2-docosahexaenoyl-GPC (18:0/22:6)	67	0.3628	0.6529	0.5784	0.845374156235319
Abiotrophia defectiva	1-stearoyl-2-docosahexaenoyl-GPE (18:0/22:6)*	67	0.3337	0.4851	0.4915	0.827983074815338
Abiotrophia defectiva	1-stearoyl-2-docosapentaenoyl-GPC (18:0/22:5n3)*	67	0.1823	0.7695	0.8128	0.880931817328647
Abiotrophia defectiva	1-stearoyl-2-docosapentaenoyl-GPC (18:0/22:5n6)*	67	-0.6461	0.5831	0.2678	0.753883236380027
Abiotrophia defectiva	1-stearoyl-2-linoleoyl-GPC (18:0/18:2)*	67	0.9342	1.1358	0.4108	0.806567527390457
Abiotrophia defectiva	1-stearoyl-2-linoleoyl-GPE (18:0/18:2)*	67	0.4962	0.5717	0.3854	0.799121380278774
Abiotrophia defectiva	1-stearoyl-2-linoleoyl-GPI (18:0/18:2)	66	-0.1737	0.7767	0.823	0.883137086394187
Abiotrophia defectiva	1-stearoyl-2-meadoyl-GPC (18:0/20:3n9)*	67	-0.2365	0.5013	0.6371	0.855355064669143
Abiotrophia defectiva	1-stearoyl-2-oleoyl-GPC (18:0/18:1)	67	0.114	0.9996	0.9092	0.894502288133598
Abiotrophia defectiva	1-stearoyl-2-oleoyl-GPE (18:0/18:1)	65	0.3811	0.4674	0.4148	0.808123993776793
Abiotrophia defectiva	1-stearoyl-GPC (18:0)	67	0.7679	1.0864	0.4797	0.825155866072694
Abiotrophia defectiva	1-stearoyl-GPE (18:0)	66	0.5483	1.0033	0.5847	0.846849516630547
Abiotrophia defectiva	1-stearoyl-GPI (18:0)	67	-0.4781	0.6271	0.4459	0.816303215023329
Abiotrophia defectiva	1-stearyl-GPC (O-18:0)*	66	0.0473	0.8296	0.9546	0.898608755196296
Abiotrophia defectiva	1,2-dilinoleoyl-GPC (18:2/18:2)	67	-0.595	0.7182	0.4074	0.805552982590203
Abiotrophia defectiva	1,2-dimyristoyl-GPC (14:0/14:0)	59	-0.6271	0.4495	0.163	0.687667981575561
Abiotrophia defectiva	1,2-dipalmitoyl-GPC (16:0/16:0)	67	-0.0151	1.1627	0.9896	0.902127794932174
Abiotrophia defectiva	1,2,3-benzenetriol sulfate (2)	63	-0.3435	0.1779	0.0535	0.530562971208453
Abiotrophia defectiva	1,3-dimethylurate	66	-0.7571	0.3969	0.0565	0.53871831503431
Abiotrophia defectiva	1,3,7-trimethylurate	64	-0.5465	0.2939	0.063	0.555967972613317
Abiotrophia defectiva	1,5-anhydroglucitol (1,5-AG)	67	-0.8138	0.4538	0.0729	0.577286072087003
Abiotrophia defectiva	1,7-dimethylurate	67	-0.8337	0.3842	0.03	0.445132377927617
Abiotrophia defectiva	10-heptadecenoate (17:1n7)	67	-0.1638	0.4966	0.7415	0.871750427517232
Abiotrophia defectiva	10-nonadecenoate (19:1n9)	67	-0.1022	0.5706	0.8578	0.888208085553069
Abiotrophia defectiva	10-undecenoate (11:1n1)	67	-0.6896	0.7352	0.3482	0.78723905769186
Abiotrophia defectiva	12-HETE	67	0.0234	0.2821	0.9339	0.896761564332422
Abiotrophia defectiva	13-HODE + 9-HODE	65	-0.2253	0.3488	0.5184	0.83421572864868
Abiotrophia defectiva	15-methylpalmitate	67	-0.2774	0.6774	0.6822	0.863189722138536
Abiotrophia defectiva	16-hydroxypalmitate	67	-1.6819	0.7751	0.03	0.445132377927617
Abiotrophia defectiva	16a-hydroxy DHEA 3-sulfate	63	0.2773	0.3043	0.3622	0.791655653702411
Abiotrophia defectiva	17-methylstearate	67	-0.0827	0.7367	0.9107	0.894632497411238
Abiotrophia defectiva	2-aminoadipate	65	1.4083	0.6617	0.0333	0.461110211195994
Abiotrophia defectiva	2-aminobutyrate	67	1.6531	0.8791	0.06	0.546763633460083
Abiotrophia defectiva	2-aminoheptanoate	65	0.3124	0.8141	0.7012	0.866420862921926
Abiotrophia defectiva	2-aminooctanoate	65	-0.508	0.6062	0.4021	0.804222484669287
Abiotrophia defectiva	2-aminophenol sulfate	66	-0.1874	0.2831	0.5081	0.831574412921065
Abiotrophia defectiva	2-arachidonoyl-GPC (20:4)*	66	-0.0316	0.6459	0.961	0.899136762803913
Abiotrophia defectiva	2-arachidonoyl-GPE (20:4)*	60	-0.1727	0.6397	0.7872	0.877791418479311
Abiotrophia defectiva	2-arachidonoylglycerol (20:4)	62	-0.0871	0.5684	0.8783	0.890361043837605
Abiotrophia defectiva	2-docosahexaenoyl-GPC (22:6)*	65	0.183	0.6127	0.7652	0.874845120429022
Abiotrophia defectiva	2-docosahexaenoyl-GPE (22:6)*	51	0.4396	0.5742	0.4439	0.815869180858931
Abiotrophia defectiva	2-hydroxy-3-methylvalerate	67	0.0779	0.7442	0.9166	0.895121179161139
Abiotrophia defectiva	2-hydroxybutyrate/2-hydroxyisobutyrate	66	0.2015	0.7251	0.7811	0.877339654712113
Abiotrophia defectiva	2-hydroxydecanoate	67	-0.1675	0.6081	0.7829	0.877339654712113
Abiotrophia defectiva	2-hydroxyglutarate	67	-0.9091	0.9302	0.3284	0.779158193432911
Abiotrophia defectiva	2-hydroxyhippurate (salicylurate)	65	-0.336	0.2221	0.1304	0.657154034457759
Abiotrophia defectiva	2-hydroxyoctanoate	67	-1.0251	0.5678	0.071	0.574033587452876
Abiotrophia defectiva	2-hydroxypalmitate	67	1.2153	1.1156	0.276	0.757455886310168
Abiotrophia defectiva	2-hydroxyphenylacetate	56	0.8374	0.8797	0.3411	0.784509417106938
Abiotrophia defectiva	2-hydroxystearate	67	0.825	0.9797	0.3997	0.803462714885078
Abiotrophia defectiva	2-isopropylmalate	66	0.6982	0.4544	0.1244	0.650204709404033
Abiotrophia defectiva	2-linoleoyl-GPC (18:2)*	67	0.1355	0.7313	0.853	0.887520050845913
Abiotrophia defectiva	2-linoleoyl-GPE (18:2)*	58	0.0727	0.5658	0.8978	0.893035796133265
Abiotrophia defectiva	2-linoleoylglycerol (18:2)	65	-0.2186	0.5748	0.7038	0.866689539553697
Abiotrophia defectiva	2-methylbutyrylcarnitine (C5)	65	0.1485	0.6568	0.8211	0.882727298627319
Abiotrophia defectiva	2-methylbutyrylglycine	59	0.5848	0.6423	0.3626	0.791696140790474
Abiotrophia defectiva	2-methylcitrate/homocitrate	59	-0.0655	0.7024	0.9257	0.895695590340503
Abiotrophia defectiva	2-methylmalonyl carnitine	55	1.1841	0.5545	0.0327	0.458730967842036
Abiotrophia defectiva	2-oleoyl-GPC (18:1)*	67	-0.6414	0.7917	0.4178	0.80883808075947
Abiotrophia defectiva	2-oleoyl-GPE (18:1)*	64	0.703	0.6298	0.2643	0.75221664208804
Abiotrophia defectiva	2-oleoylglycerol (18:1)	65	0.1606	0.5237	0.7591	0.874101971247736
Abiotrophia defectiva	2-palmitoyl-GPC (16:0)*	67	-0.7764	0.6933	0.2627	0.751372088036924
Abiotrophia defectiva	2-palmitoyl-GPE (16:0)*	67	0.4462	0.6943	0.5204	0.834670083801823
Abiotrophia defectiva	2-palmitoylglycerol (16:0)	65	-0.693	0.4659	0.1369	0.663847807211146
Abiotrophia defectiva	2-piperidinone	67	0.2856	0.2705	0.291	0.763286236482285
Abiotrophia defectiva	2-pyrrolidinone	67	-0.623	0.3686	0.091	0.608734210765747
Abiotrophia defectiva	2-stearoyl-GPE (18:0)*	67	0.3276	0.4883	0.5023	0.830217450304462
Abiotrophia defectiva	2-stearoyl-GPI (18:0)*	67	-0.3722	0.5579	0.5047	0.830779320878167
Abiotrophia defectiva	2,3-dihydroxyisovalerate	63	-0.0047	0.1942	0.9807	0.901299420872574
Abiotrophia defectiva	2'-deoxyuridine	58	-1.0222	0.7904	0.1959	0.710961810625491
Abiotrophia defectiva	21-hydroxypregnenolone disulfate	64	0.6452	0.4245	0.1286	0.653797778350307
Abiotrophia defectiva	3-(3-hydroxyphenyl)propionate	55	-0.3654	0.2967	0.2181	0.725642513600311
Abiotrophia defectiva	3-(4-hydroxyphenyl)lactate	67	-0.75	0.8079	0.3533	0.788756265401676
Abiotrophia defectiva	3-aminoisobutyrate	67	-0.5936	0.5963	0.3195	0.775203298880132
Abiotrophia defectiva	3-carboxy-4-methyl-5-propyl-2-furanpropanoate (CMPF)	67	0.1114	0.2428	0.6463	0.857167816234728
Abiotrophia defectiva	3-hydroxy-2-ethylpropionate	66	-0.4581	0.8380	0.5846	0.846849516630547
Abiotrophia defectiva	3-hydroxy-3-methylglutarate	67	-0.1136	0.6918	0.8695	0.889182036678679
Abiotrophia defectiva	3-hydroxybutyrate (BHBA)	66	0.1986	0.3215	0.5368	0.837852907254948
Abiotrophia defectiva	3-hydroxydecanoate	67	-1.2303	0.6757	0.0686	0.569242064450616
Abiotrophia defectiva	3-hydroxyhippurate	66	-0.1381	0.2741	0.6144	0.851523054063858
Abiotrophia defectiva	3-hydroxyisobutyrate	62	-0.076	0.4963	0.8783	0.890361043837605
Abiotrophia defectiva	3-hydroxylaurate	67	-1.3741	0.5907	0.02	0.3862109854855
Abiotrophia defectiva	3-hydroxyoctanoate	67	-0.7424	0.6409	0.2467	0.743708235853676
Abiotrophia defectiva	3-hydroxypyridine sulfate	67	-0.0949	0.1964	0.6287	0.853808913636015
Abiotrophia defectiva	3-hydroxysebacate	61	-0.7046	0.4012	0.0791	0.587505567866993
Abiotrophia defectiva	3-indoxyl sulfate	67	-0.2909	0.4782	0.543	0.839012204357266
Abiotrophia defectiva	3-methoxycatechol sulfate (1)	60	-0.3492	0.2461	0.1559	0.681512806299818
Abiotrophia defectiva	3-methoxytyrosine	67	-0.8774	0.7593	0.2479	0.744740935576593
Abiotrophia defectiva	3-methyl catechol sulfate (1)	66	-0.0584	0.2390	0.8068	0.880336022805977
Abiotrophia defectiva	3-methyl-2-oxobutyrate	67	0.1638	0.9552	0.8638	0.888692471551328
Abiotrophia defectiva	3-methyl-2-oxovalerate	67	0.446	0.9751	0.6474	0.857288586608593
Abiotrophia defectiva	3-methyladipate	61	-0.009	0.7081	0.9899	0.902156921056674
Abiotrophia defectiva	3-methylglutaconate	65	-1.3604	0.5717	0.0173	0.364264136834907
Abiotrophia defectiva	3-methylglutarylcarnitine (1)	65	0.4314	0.4808	0.3695	0.794269684706904
Abiotrophia defectiva	3-methylglutarylcarnitine (2)	62	-0.5668	0.3772	0.1329	0.660408936919447
Abiotrophia defectiva	3-methylhistidine	67	-0.0317	0.2218	0.8862	0.891211629018479
Abiotrophia defectiva	3-methylxanthine	67	-0.5376	0.3888	0.1668	0.689942563290205
Abiotrophia defectiva	3-phenylpropionate (hydrocinnamate)	62	0.086	0.3522	0.8071	0.880336022805977
Abiotrophia defectiva	3-ureidopropionate	67	-1.4325	1.1179	0.2	0.714780962866968
Abiotrophia defectiva	3,7-dimethylurate	53	0.0671	0.4673	0.8858	0.891135641754579
Abiotrophia defectiva	4-acetamidobutanoate	67	-0.5697	0.7370	0.4395	0.814789909003034
Abiotrophia defectiva	4-allylphenol sulfate	67	0.1067	0.2728	0.6957	0.865580761275949
Abiotrophia defectiva	4-androsten-3alpha,17alpha-diol monosulfate (3)	66	0.8577	0.3640	0.0184	0.373663163497368
Abiotrophia defectiva	4-androsten-3beta,17beta-diol disulfate (1)	67	0.573	0.2701	0.0339	0.46478297191896
Abiotrophia defectiva	4-androsten-3beta,17beta-diol disulfate (2)	66	0.5979	0.3561	0.0931	0.611043730226265
Abiotrophia defectiva	4-androsten-3beta,17beta-diol monosulfate (1)	65	0.9507	0.3752	0.0113	0.304757595858854
Abiotrophia defectiva	4-androsten-3beta,17beta-diol monosulfate (2)	61	0.506	0.3460	0.1436	0.670758415832585
Abiotrophia defectiva	4-ethylphenylsulfate	67	-0.0558	0.2870	0.8458	0.886313942343141
Abiotrophia defectiva	4-guanidinobutanoate	67	0.5683	0.5196	0.274	0.756559854341649
Abiotrophia defectiva	4-hydroxybenzoate	67	-0.703	0.4544	0.1218	0.64697901451184
Abiotrophia defectiva	4-hydroxychlorothalonil	67	-0.3485	0.7454	0.6401	0.855987261899569
Abiotrophia defectiva	4-hydroxyhippurate	67	-0.3239	0.3571	0.3644	0.792649841568892
Abiotrophia defectiva	4-hydroxyphenylacetate	58	-0.3189	0.4601	0.4883	0.82722524493429
Abiotrophia defectiva	4-hydroxyphenylpyruvate	67	-0.2959	0.6192	0.6328	0.85457475764296
Abiotrophia defectiva	4-imidazoleacetate	66	0.1181	0.7457	0.8741	0.889902488634572
Abiotrophia defectiva	4-methyl-2-oxopentanoate	67	0.2454	0.9776	0.8018	0.879695969677368
Abiotrophia defectiva	4-methylcatechol sulfate	67	-0.0401	0.2834	0.8874	0.891397205855484
Abiotrophia defectiva	4-vinylphenol sulfate	67	-0.2439	0.3081	0.4286	0.811796717494734
Abiotrophia defectiva	5-acetylamino-6-amino-3-methyluracil	65	-0.5706	0.3661	0.119	0.64338367210516
Abiotrophia defectiva	5-acetylamino-6-formylamino-3-methyluracil	56	-0.5269	0.2987	0.0777	0.585545694571824
Abiotrophia defectiva	5-dodecenoate (12:1n7)	67	-1.162	0.5194	0.0253	0.421652608245897
Abiotrophia defectiva	5-HEPE	50	0.168	0.4507	0.7093	0.867599681555805
Abiotrophia defectiva	5-hydroxyhexanoate	56	-1.1847	0.5111	0.0205	0.389237185155471
Abiotrophia defectiva	5-hydroxyindoleacetate	61	0.1173	0.6582	0.8585	0.888329201856899
Abiotrophia defectiva	5-hydroxylysine	66	1.0336	0.7242	0.1535	0.679535935696572
Abiotrophia defectiva	5-methylthioadenosine (MTA)	66	-0.2543	0.6254	0.6843	0.863624113594754
Abiotrophia defectiva	5-methyluridine (ribothymidine)	67	-0.0046	0.9325	0.9961	0.902316636071818
Abiotrophia defectiva	5-oxoproline	67	-1.3371	1.4371	0.3522	0.788538837815112
Abiotrophia defectiva	5,6-dihydrothymine	65	-0.6112	0.8677	0.4811	0.82553933932056
Abiotrophia defectiva	5alpha-androstan-3beta,17beta-diol disulfate	63	0.4943	0.2767	0.074	0.579087688146551
Abiotrophia defectiva	5alpha-pregnan-3beta,20alpha-diol disulfate	59	0.2627	0.3112	0.3986	0.802841696036527
Abiotrophia defectiva	5alpha-pregnan-3beta,20alpha-diol monosulfate (2)	57	0.2582	0.3398	0.4473	0.816811043248424
Abiotrophia defectiva	5alpha-pregnan-3beta,20beta-diol monosulfate (1)	57	0.5577	0.4488	0.214	0.723734735034796
Abiotrophia defectiva	6-oxopiperidine-2-carboxylic acid	67	0.0042	0.6087	0.9945	0.902316636071818
Abiotrophia defectiva	7-alpha-hydroxy-3-oxo-4-cholestenoate (7-Hoca)	67	-0.6942	0.7710	0.368	0.79356637359971
Abiotrophia defectiva	7-methylguanine	67	-0.2772	1.3354	0.8355	0.884777047013133
Abiotrophia defectiva	7-methylxanthine	67	-0.4372	0.3673	0.234	0.736713294852737
Abiotrophia defectiva	acetylcarnitine	65	-0.7729	0.6933	0.2649	0.752570486008704
Abiotrophia defectiva	adenine	67	0.4448	1.0364	0.6678	0.860511696437883
Abiotrophia defectiva	adenosine	55	0.2721	0.3229	0.3995	0.803358177551999
Abiotrophia defectiva	adrenate (22:4n6)	67	-0.2667	0.5742	0.6423	0.856569018227939
Abiotrophia defectiva	alanine	67	2.5369	1.5579	0.1034	0.625114381111188
Abiotrophia defectiva	allantoin	66	-0.5558	0.8025	0.4886	0.82722524493429
Abiotrophia defectiva	alpha-glutamyltyrosine	56	-0.1892	0.4240	0.6554	0.859017126290833
Abiotrophia defectiva	alpha-hydroxyisocaproate	67	0.1128	0.8524	0.8947	0.892519701696435
Abiotrophia defectiva	alpha-hydroxyisovalerate	66	-0.6411	0.8555	0.4536	0.818625082934732
Abiotrophia defectiva	alpha-ketoglutarate	66	0.1336	0.8547	0.8758	0.890163127458447
Abiotrophia defectiva	alpha-tocopherol	67	0.4302	0.6867	0.531	0.836687613056824
Abiotrophia defectiva	androsterone sulfate	67	0.7824	0.2846	0.006	0.223418932982827
Abiotrophia defectiva	arabitol/xylitol	66	-1.2404	0.9919	0.2111	0.721691744823889
Abiotrophia defectiva	arabonate/xylonate	66	0.5672	0.8806	0.5195	0.83442659227846
Abiotrophia defectiva	arachidate (20:0)	67	-0.2492	1.0526	0.8129	0.880984058787862
Abiotrophia defectiva	arachidonate (20:4n6)	67	-0.5982	0.9846	0.5435	0.839032837079492
Abiotrophia defectiva	arginine	67	0.9799	1.9871	0.6219	0.853020139349076
Abiotrophia defectiva	asparagine	67	0.8717	2.0768	0.6747	0.86193204643058
Abiotrophia defectiva	aspartate	67	-0.2908	0.8258	0.7247	0.869405050586639
Abiotrophia defectiva	aspartylphenylalanine	55	-0.4967	0.2986	0.0962	0.61538526850291
Abiotrophia defectiva	azelate (nonanedioate)	65	-0.9937	0.5562	0.074	0.579087688146551
Abiotrophia defectiva	behenoyl sphingomyelin (d18:1/22:0)*	65	1.7081	1.1301	0.1307	0.657472656587585
Abiotrophia defectiva	benzoate	64	-0.1067	0.5218	0.8379	0.885118383905494
Abiotrophia defectiva	beta-alanine	67	0.9484	0.8840	0.2833	0.760179097202501
Abiotrophia defectiva	beta-hydroxyisovalerate	66	0.0357	0.9898	0.9712	0.900529762643637
Abiotrophia defectiva	betaine	67	1.164	1.2542	0.3534	0.788788609163167
Abiotrophia defectiva	betonicine	54	0.1209	0.2071	0.5594	0.841987628199513
Abiotrophia defectiva	bilirubin (E,E)*	67	-0.1267	0.5659	0.8228	0.883137086394187
Abiotrophia defectiva	bilirubin (E,Z or Z,E)*	65	0.0186	0.7709	0.9807	0.901299420872574
Abiotrophia defectiva	bilirubin (Z,Z)	66	-0.4835	0.6644	0.4668	0.822536518785729
Abiotrophia defectiva	biliverdin	61	-0.715	0.5356	0.1819	0.700805172403884
Abiotrophia defectiva	butyrylcarnitine	65	0.2712	0.5275	0.6072	0.85013471439501
Abiotrophia defectiva	C-glycosyltryptophan	65	-0.7011	0.8729	0.4218	0.810046811002036
Abiotrophia defectiva	caffeine	67	-0.4806	0.2629	0.0676	0.56713497190179
Abiotrophia defectiva	caprate (10:0)	67	-0.311	0.6430	0.6286	0.85378389070496
Abiotrophia defectiva	caproate (6:0)	66	-0.9549	0.6734	0.1562	0.68183845797683
Abiotrophia defectiva	caprylate (8:0)	67	-0.5751	0.6894	0.4042	0.804638551830132
Abiotrophia defectiva	carnitine	67	0.1618	1.7299	0.9255	0.895674048406708
Abiotrophia defectiva	catechol sulfate	67	-0.4066	0.4556	0.3722	0.794800835811962
Abiotrophia defectiva	chenodeoxycholate	67	-0.4578	0.4086	0.2625	0.751352852027246
Abiotrophia defectiva	cholate	60	-0.0961	0.1894	0.6118	0.850848993183688
Abiotrophia defectiva	cholesterol	67	0.8196	1.0124	0.4182	0.808921879446301
Abiotrophia defectiva	choline	67	-0.1126	1.6479	0.9455	0.897563555533498
Abiotrophia defectiva	choline phosphate	64	-0.4409	0.7628	0.5633	0.84267612205364
Abiotrophia defectiva	cinnamoylglycine	65	-0.1611	0.2687	0.5488	0.840188323315863
Abiotrophia defectiva	cis-4-decenoyl carnitine	67	-0.7559	0.6089	0.2144	0.723971824886944
Abiotrophia defectiva	cis-aconitate	65	0.0486	0.5668	0.9317	0.896599055951879
Abiotrophia defectiva	citraconate/glutaconate	67	-0.1805	0.3720	0.6276	0.853583473210397
Abiotrophia defectiva	citrate	67	-0.2249	1.0376	0.8284	0.883676871577103
Abiotrophia defectiva	citrulline	67	-0.379	1.1646	0.7449	0.872421374627325
Abiotrophia defectiva	cortisol	67	0.2968	0.6859	0.6653	0.86014951741834
Abiotrophia defectiva	cortisone	65	0.6556	0.7067	0.3535	0.788788609163167
Abiotrophia defectiva	creatine	67	0.1833	0.8126	0.8215	0.88280733689935
Abiotrophia defectiva	creatinine	67	-1.3642	1.4349	0.3417	0.784867814922366
Abiotrophia defectiva	cyclo(leu-pro)	67	-0.0417	0.3045	0.891	0.892125355333215
Abiotrophia defectiva	cys-gly, oxidized	64	-0.5418	0.3219	0.0923	0.610467364194915
Abiotrophia defectiva	cystathionine	63	0.3362	0.4695	0.4739	0.823960379976003
Abiotrophia defectiva	cysteine	67	0.1583	0.6979	0.8206	0.88263610013578
Abiotrophia defectiva	cysteine s-sulfate	58	-0.2931	0.4134	0.4783	0.824770443819962
Abiotrophia defectiva	cysteine sulfinic acid	67	0.4361	0.6115	0.4758	0.824556032423401
Abiotrophia defectiva	cysteinylglycine	66	0.0376	0.4330	0.9308	0.896492725068012
Abiotrophia defectiva	cystine	66	-0.0729	0.3136	0.8162	0.881897179865292
Abiotrophia defectiva	cytidine	60	-0.3821	0.5856	0.5141	0.833169054372541
Abiotrophia defectiva	decanoylcarnitine	67	-0.8613	0.4698	0.0668	0.565022398138815
Abiotrophia defectiva	dehydroisoandrosterone sulfate (DHEA-S)	67	0.7981	0.3014	0.0081	0.259501590419352
Abiotrophia defectiva	deoxycarnitine	67	-0.1372	1.1082	0.9014	0.893513941485678
Abiotrophia defectiva	deoxycholate	65	-0.8273	0.4438	0.0623	0.554030765400101
Abiotrophia defectiva	diglycerol	66	-0.1843	0.4060	0.6498	0.858072073092333
Abiotrophia defectiva	dihomo-linoleate (20:2n6)	67	-0.0631	0.5559	0.9096	0.894527136161718
Abiotrophia defectiva	dihomo-linolenate (20:3n3 or n6)	67	-0.9041	0.8523	0.2888	0.762220301396102
Abiotrophia defectiva	dihydroorotate	65	0.0177	0.6228	0.9774	0.900956550186571
Abiotrophia defectiva	dimethylarginine (SDMA + ADMA)	67	-0.2406	1.3768	0.8613	0.888388446278009
Abiotrophia defectiva	dimethylglycine	67	0.2039	0.9269	0.8259	0.88335086289188
Abiotrophia defectiva	docosadienoate (22:2n6)	67	0.2792	0.6753	0.6793	0.86258649042676
Abiotrophia defectiva	docosahexaenoate (DHA; 22:6n3)	67	-0.31	0.6292	0.6222	0.853087197516295
Abiotrophia defectiva	docosapentaenoate (n3 DPA; 22:5n3)	67	-0.1698	0.5856	0.7719	0.87615421692298
Abiotrophia defectiva	dodecanedioate	67	-0.8893	0.4561	0.0512	0.523591211240205
Abiotrophia defectiva	dopamine sulfate (2)	67	-0.1546	0.4314	0.72	0.868640808079513
Abiotrophia defectiva	DSGEGDFXAEGGGVR*	67	-0.0395	0.3633	0.9134	0.89491276556299
Abiotrophia defectiva	eicosapentaenoate (EPA; 20:5n3)	67	0.1229	0.5467	0.8221	0.882916388241818
Abiotrophia defectiva	eicosenoate (20:1)	67	0.0048	0.5127	0.9925	0.90229815493124
Abiotrophia defectiva	epiandrosterone sulfate	67	0.7657	0.2762	0.0056	0.215849271684032
Abiotrophia defectiva	ergothioneine	67	-0.0182	0.4282	0.9661	0.899903740557937
Abiotrophia defectiva	erucate (22:1n9)	67	0.0417	0.4803	0.9308	0.896492725068012
Abiotrophia defectiva	erythritol	66	-0.584	0.8121	0.472	0.823721842803458
Abiotrophia defectiva	erythronate*	66	0.9159	1.5347	0.5506	0.840504071273054
Abiotrophia defectiva	ethylmalonate	66	0.3755	0.6091	0.5376	0.838034475829302
Abiotrophia defectiva	etiocholanolone glucuronide	55	0.4785	0.4221	0.257	0.748730648094152
Abiotrophia defectiva	fructose	66	2.1621	1.0993	0.0492	0.518813981645962
Abiotrophia defectiva	fumarate	66	-1.1985	1.2116	0.3226	0.776638355199381
Abiotrophia defectiva	galactonate	52	0.1466	0.3764	0.6969	0.865825071469017
Abiotrophia defectiva	gamma-CEHC	67	-0.6598	0.4728	0.1629	0.687506467551339
Abiotrophia defectiva	gamma-glutamyl-2-aminobutyrate	66	0.6339	0.5620	0.2593	0.750242639335054
Abiotrophia defectiva	gamma-glutamyl-epsilon-lysine	67	1.0625	1.1441	0.3531	0.788646205106253
Abiotrophia defectiva	gamma-glutamylalanine	67	1.4133	0.9094	0.1202	0.645281832646372
Abiotrophia defectiva	gamma-glutamylglutamate	62	0.1755	0.5838	0.7637	0.874683486451471
Abiotrophia defectiva	gamma-glutamylglutamine	67	-0.6002	1.3065	0.6459	0.857167816234728
Abiotrophia defectiva	gamma-glutamylglycine	67	0.4413	0.5372	0.4114	0.806942111041737
Abiotrophia defectiva	gamma-glutamylhistidine	67	0.3265	1.1627	0.7789	0.877152374873297
Abiotrophia defectiva	gamma-glutamylisoleucine*	67	0.9406	0.6385	0.1407	0.666664637040201
Abiotrophia defectiva	gamma-glutamylleucine	67	1.0934	0.7298	0.1341	0.661132388506965
Abiotrophia defectiva	gamma-glutamylmethionine	67	1.1223	0.9411	0.2331	0.736350356298358
Abiotrophia defectiva	gamma-glutamylphenylalanine	67	-0.2809	0.9093	0.7574	0.873904644584064
Abiotrophia defectiva	gamma-glutamylthreonine*	67	0.6206	0.6124	0.3108	0.77162451758954
Abiotrophia defectiva	gamma-glutamyltyrosine	66	-0.4508	0.6575	0.4929	0.828248088327679
Abiotrophia defectiva	gamma-glutamylvaline	61	1.7159	0.8080	0.0337	0.463769979496961
Abiotrophia defectiva	gamma-tocopherol/beta-tocopherol	67	0.4359	0.4681	0.3517	0.788506253303633
Abiotrophia defectiva	gentisate	60	-0.6864	0.4085	0.0929	0.611043730226265
Abiotrophia defectiva	gluconate	66	0.326	0.5961	0.5844	0.846847104542467
Abiotrophia defectiva	glucose	67	0.1377	0.2632	0.6008	0.849195722303213
Abiotrophia defectiva	glucuronate	67	-0.1416	0.4293	0.7415	0.871750427517232
Abiotrophia defectiva	glutamate	67	0.8456	0.6803	0.2139	0.72368434570572
Abiotrophia defectiva	glutamine	67	0.8091	1.5952	0.612	0.85090100933123
Abiotrophia defectiva	glutarate (pentanedioate)	67	0.2463	0.5411	0.649	0.857756561478276
Abiotrophia defectiva	glutarylcarnitine (C5)	65	-0.5127	0.7258	0.4799	0.825197354621895
Abiotrophia defectiva	glycerate	66	0.3737	0.8818	0.6717	0.861352379234525
Abiotrophia defectiva	glycerol	67	-0.6625	0.5848	0.2572	0.748912426895619
Abiotrophia defectiva	glycerol 3-phosphate	67	-0.8676	0.8152	0.2872	0.761604968641798
Abiotrophia defectiva	glycerophosphoethanolamine	66	0.7499	0.6318	0.2353	0.737733466204882
Abiotrophia defectiva	glycerophosphoinositol*	62	0.2284	0.3687	0.5356	0.837497867355188
Abiotrophia defectiva	glycerophosphorylcholine (GPC)	67	-0.0241	0.8407	0.9771	0.900956550186571
Abiotrophia defectiva	glycine	67	0.8637	1.1474	0.4516	0.817944916166266
Abiotrophia defectiva	glycochenodeoxycholate	67	-0.0144	0.2784	0.9588	0.898973727563663
Abiotrophia defectiva	glycocholate	67	-0.0909	0.2776	0.7435	0.872095395595597
Abiotrophia defectiva	glycocholenate sulfate*	66	-0.3218	0.5137	0.5311	0.836687613056824
Abiotrophia defectiva	glycodeoxycholate	64	-0.0454	0.2589	0.8607	0.888364691458801
Abiotrophia defectiva	glycolithocholate sulfate*	66	-0.0522	0.2916	0.858	0.888252942295802
Abiotrophia defectiva	glycoursodeoxycholate	62	-0.0103	0.2685	0.9694	0.900264341945884
Abiotrophia defectiva	glycylglycine	56	-0.0235	0.3692	0.9492	0.898011194517135
Abiotrophia defectiva	glycylphenylalanine	63	0.0649	0.3559	0.8554	0.887885219870981
Abiotrophia defectiva	glycylvaline	60	-0.0203	0.2396	0.9324	0.896669094639192
Abiotrophia defectiva	guanidinoacetate	67	0.4657	1.2273	0.7043	0.866803175736575
Abiotrophia defectiva	guanidinosuccinate	62	0.0037	0.4856	0.994	0.902316636071818
Abiotrophia defectiva	guanosine	63	0.2161	0.2908	0.4574	0.819904068866664
Abiotrophia defectiva	gulonic acid*	66	0.023	0.5353	0.9657	0.899831526216209
Abiotrophia defectiva	heptanoate (7:0)	64	-0.525	0.5342	0.3257	0.778180321509265
Abiotrophia defectiva	hexadecanedioate	67	-1.0806	0.5457	0.0477	0.514113086969109
Abiotrophia defectiva	hexanoylcarnitine	64	-0.2879	0.5858	0.6231	0.853248526766939
Abiotrophia defectiva	hexanoylglycine	55	-0.3609	0.4915	0.4628	0.821349148909966
Abiotrophia defectiva	hippurate	67	0.0087	0.3618	0.9809	0.901299420872574
Abiotrophia defectiva	histidine	67	1.481	2.1532	0.4916	0.827987512375023
Abiotrophia defectiva	histidyltryptophan	51	-0.3383	0.3549	0.3405	0.784256277355815
Abiotrophia defectiva	homoarginine	67	0.1045	0.7896	0.8947	0.892519701696435
Abiotrophia defectiva	homocitrulline	67	0.264	0.5601	0.6374	0.855412553936989
Abiotrophia defectiva	hydantoin-5-propionic acid	66	0.2904	0.4566	0.5248	0.835747210546671
Abiotrophia defectiva	hydroquinone sulfate	56	-0.4035	0.4345	0.353	0.788646205106253
Abiotrophia defectiva	hydroxybutyrylcarnitine*	64	-0.1687	0.4496	0.7075	0.867242856819623
Abiotrophia defectiva	hypotaurine	67	0.0221	0.7022	0.9749	0.900638715916238
Abiotrophia defectiva	hypoxanthine	66	0.2527	0.7876	0.7484	0.872839078306999
Abiotrophia defectiva	imidazole lactate	67	-0.202	0.7772	0.7949	0.878757846390753
Abiotrophia defectiva	imidazole propionate	60	-0.026	0.3833	0.9459	0.89759257431289
Abiotrophia defectiva	indoleacetate	67	-0.9109	0.5309	0.0862	0.60050973437509
Abiotrophia defectiva	indolelactate	67	-0.2455	0.6983	0.7251	0.869405050586639
Abiotrophia defectiva	indolepropionate	67	-0.0071	0.3619	0.9844	0.901588955491043
Abiotrophia defectiva	inosine	67	0.3018	0.2760	0.2741	0.756559854341649
Abiotrophia defectiva	isobutyrylcarnitine	66	0.1485	0.4694	0.7517	0.873338846134059
Abiotrophia defectiva	isobutyrylglycine	63	1.2639	0.6992	0.0707	0.573482330045815
Abiotrophia defectiva	isoleucine	67	2.1165	1.2286	0.085	0.59824545136851
Abiotrophia defectiva	isoleucylvaline	65	0.6008	0.5977	0.3148	0.773392866349133
Abiotrophia defectiva	isovalerate	67	0.422	0.4952	0.3941	0.801705696441894
Abiotrophia defectiva	isovalerylcarnitine	67	0.4325	0.5112	0.3976	0.80262162787705
Abiotrophia defectiva	isovalerylglycine	59	0.5864	0.6382	0.3582	0.790512303258872
Abiotrophia defectiva	kynurenate	67	-0.5396	0.6539	0.4093	0.806355381340313
Abiotrophia defectiva	kynurenine	67	-0.1201	0.8746	0.8908	0.892125355333215
Abiotrophia defectiva	lactate	67	0.089	0.3222	0.7824	0.877339654712113
Abiotrophia defectiva	lanthionine	52	-1.3841	0.4265	0.0012	0.109067839828891
Abiotrophia defectiva	laurate (12:0)	67	-0.7119	0.7010	0.3099	0.771318238513349
Abiotrophia defectiva	laurylcarnitine	67	-1.4685	0.6495	0.0238	0.41283512218762
Abiotrophia defectiva	leucine	67	2.5985	1.4346	0.0701	0.57271258112625
Abiotrophia defectiva	leucylalanine	64	-0.8036	0.3847	0.0367	0.475524252723177
Abiotrophia defectiva	leucylleucine	61	-0.341	0.4073	0.4024	0.804233334612206
Abiotrophia defectiva	leucylphenylalanine/isoleucylphenylalanine	52	-0.6566	0.3605	0.0685	0.569036932522016
Abiotrophia defectiva	linoleate (18:2n6)	67	-0.3397	0.8006	0.6714	0.861292372598092
Abiotrophia defectiva	linolenate [alpha or gamma; (18:3n3 or 6)]	67	-0.0791	0.4623	0.8641	0.888806219339209
Abiotrophia defectiva	linoleoylcarnitine*	67	-0.6142	0.7616	0.42	0.809537967706188
Abiotrophia defectiva	lysine	67	3.4274	1.6636	0.0394	0.486156518486419
Abiotrophia defectiva	malate	67	0.0855	0.3365	0.7993	0.879394200544957
Abiotrophia defectiva	maleate	67	-0.1573	0.4145	0.7043	0.866803175736575
Abiotrophia defectiva	malonate	67	-0.5771	0.6150	0.3481	0.787183012862903
Abiotrophia defectiva	mannitol/sorbitol	67	0.1433	0.2648	0.5884	0.84751705262312
Abiotrophia defectiva	mannose	66	1.905	0.9921	0.0548	0.534380042587435
Abiotrophia defectiva	margarate (17:0)	67	0.0221	0.7120	0.9753	0.900721457985467
Abiotrophia defectiva	methionine	67	1.2929	1.2811	0.3129	0.77252477835908
Abiotrophia defectiva	methionine sulfone	67	1.0146	0.5896	0.0853	0.598869953813829
Abiotrophia defectiva	methionine sulfoxide	67	1.0386	0.7762	0.1809	0.70010636148549
Abiotrophia defectiva	methyl glucopyranoside (alpha + beta)	67	0.4225	0.3783	0.264	0.752102227161788
Abiotrophia defectiva	methyl indole-3-acetate	60	-0.6735	0.4816	0.162	0.686668694399369
Abiotrophia defectiva	methyl-4-hydroxybenzoate sulfate	66	-0.0579	0.1938	0.765	0.874845120429022
Abiotrophia defectiva	methylsuccinate	67	0.7932	0.6361	0.2124	0.722580233819763
Abiotrophia defectiva	myo-inositol	66	-0.569	1.0855	0.6002	0.849097623042819
Abiotrophia defectiva	myristate (14:0)	67	-0.1593	0.6276	0.7997	0.879394200544957
Abiotrophia defectiva	myristoleate (14:1n5)	67	-0.7349	0.4581	0.1087	0.631186136534529
Abiotrophia defectiva	myristoleoylcarnitine*	66	-0.9252	0.5254	0.0782	0.586358347877635
Abiotrophia defectiva	myristoylcarnitine	67	-1.073	0.8541	0.209	0.719960129854352
Abiotrophia defectiva	N-(2-furoyl)glycine	50	-0.0041	0.3033	0.9891	0.902077432628881
Abiotrophia defectiva	N-acetyl-beta-alanine	67	-1.231	0.9686	0.2038	0.717264928401893
Abiotrophia defectiva	N-acetylalanine	66	-1.1596	1.4602	0.4271	0.811149841568486
Abiotrophia defectiva	N-acetylasparagine	67	0.2944	0.7309	0.6871	0.864479672022237
Abiotrophia defectiva	N-acetylaspartate (NAA)	66	-0.1348	1.1495	0.9067	0.894184793053442
Abiotrophia defectiva	N-acetylcarnosine	67	0.232	0.6484	0.7205	0.868720227288145
Abiotrophia defectiva	N-acetylcitrulline	55	-0.1445	0.4246	0.7336	0.870531821950523
Abiotrophia defectiva	N-acetylglutamate	63	-2.1137	0.8384	0.0117	0.310196204829021
Abiotrophia defectiva	N-acetylglutamine	65	-0.4478	0.6610	0.4981	0.829377608130325
Abiotrophia defectiva	N-acetylglycine	67	-0.9626	0.5061	0.0572	0.540243915498416
Abiotrophia defectiva	N-acetylhistidine	64	-0.6199	0.7468	0.4065	0.805234951878316
Abiotrophia defectiva	N-acetylisoleucine	67	0.1945	0.8440	0.8178	0.882232785463261
Abiotrophia defectiva	N-acetylleucine	67	-0.618	0.7783	0.4272	0.811149841568486
Abiotrophia defectiva	N-acetylmethionine	67	0.0235	0.8375	0.9776	0.900956550186571
Abiotrophia defectiva	N-acetylneuraminate	66	-0.4652	0.9593	0.6277	0.853583473210397
Abiotrophia defectiva	N-acetylphenylalanine	67	-0.8203	0.7937	0.3013	0.767490776471122
Abiotrophia defectiva	N-acetylputrescine	67	0.7989	0.8135	0.3261	0.778377640717703
Abiotrophia defectiva	N-acetylserine	67	-2.6369	1.1266	0.0192	0.380926348728725
Abiotrophia defectiva	N-acetyltaurine	64	0.7868	0.7018	0.2623	0.75133531768237
Abiotrophia defectiva	N-acetyltryptophan	63	0.8403	0.6628	0.2048	0.717591786727537
Abiotrophia defectiva	N-acetyltyrosine	67	-0.4931	0.6758	0.4656	0.8222002312116
Abiotrophia defectiva	N-acetylvaline	67	-0.2049	1.1377	0.857	0.888197600373744
Abiotrophia defectiva	N-delta-acetylornithine	67	0.8229	0.6178	0.1829	0.700948190606948
Abiotrophia defectiva	N-formylmethionine	67	-0.5878	1.0949	0.5914	0.848227942785229
Abiotrophia defectiva	N-formylphenylalanine	63	-0.5926	0.7157	0.4077	0.805654435138888
Abiotrophia defectiva	N-methylproline	67	0.3144	0.2352	0.1812	0.70043063694427
Abiotrophia defectiva	N-palmitoyl glycine	64	-0.0646	0.8829	0.9417	0.897329700936104
Abiotrophia defectiva	N-palmitoyl-sphingosine (d18:1/16:0)	67	0.8638	0.9599	0.3682	0.793683185226543
Abiotrophia defectiva	N1-Methyl-2-pyridone-5-carboxamide	67	-0.6088	0.6514	0.35	0.787722199409306
Abiotrophia defectiva	N1-methyladenosine	67	-0.7339	1.0757	0.4951	0.828549156933936
Abiotrophia defectiva	N2,N2-dimethylguanosine	67	-0.7522	0.9267	0.417	0.808497204038187
Abiotrophia defectiva	N6-acetyllysine	66	0.728	1.0528	0.4892	0.827407131333518
Abiotrophia defectiva	N6-carbamoylthreonyladenosine	64	-0.3683	0.9351	0.6937	0.865405348233216
Abiotrophia defectiva	N6-carboxymethyllysine	63	0.9318	0.5988	0.1196	0.644272340260923
Abiotrophia defectiva	N6,N6,N6-trimethyllysine	67	0.3482	0.6372	0.5847	0.846849516630547
Abiotrophia defectiva	nicotinamide	67	-0.4877	0.5284	0.356	0.790052493009441
Abiotrophia defectiva	nonadecanoate (19:0)	67	0.4753	0.9609	0.6208	0.852878394351714
Abiotrophia defectiva	O-methylcatechol sulfate	67	-0.2231	0.3118	0.4743	0.824087196366705
Abiotrophia defectiva	O-sulfo-L-tyrosine	67	-1.754	0.9214	0.057	0.540079486116495
Abiotrophia defectiva	octadecanedioate	66	-0.5183	0.5539	0.3495	0.787573940049624
Abiotrophia defectiva	octanoylcarnitine	67	-0.7013	0.4825	0.1461	0.673693605593714
Abiotrophia defectiva	oleate/vaccenate (18:1)	67	-0.0648	0.7482	0.931	0.896520352480061
Abiotrophia defectiva	oleoyl ethanolamide	67	-0.1488	0.5981	0.8035	0.879939015069251
Abiotrophia defectiva	oleoylcarnitine	67	-1.0023	0.8483	0.2374	0.738900213300473
Abiotrophia defectiva	ornithine	67	2.4313	1.4691	0.0979	0.617546710489681
Abiotrophia defectiva	orotate	66	0.2314	0.6411	0.7181	0.868584623269436
Abiotrophia defectiva	orotidine	66	0.0139	0.8075	0.9862	0.901645706765256
Abiotrophia defectiva	oxalate (ethanedioate)	67	-0.3615	0.5268	0.4926	0.828234961225437
Abiotrophia defectiva	p-cresol sulfate	67	-0.3811	0.3376	0.2589	0.750042275375711
Abiotrophia defectiva	p-cresol-glucuronide*	62	-0.4436	0.2621	0.0906	0.607851528348159
Abiotrophia defectiva	palmitate (16:0)	67	-0.0761	1.0722	0.9434	0.897464049634544
Abiotrophia defectiva	palmitoleate (16:1n7)	67	-0.3518	0.4263	0.4091	0.80626636720812
Abiotrophia defectiva	palmitoyl dihydrosphingomyelin (d18:0/16:0)*	67	0.7203	0.9361	0.4416	0.815187657758107
Abiotrophia defectiva	palmitoyl ethanolamide	67	-0.0489	0.8618	0.9548	0.898654025595138
Abiotrophia defectiva	palmitoyl sphingomyelin (d18:1/16:0)	67	1.2667	1.3366	0.3433	0.785308158928039
Abiotrophia defectiva	palmitoylcarnitine	67	-1.8025	1.1177	0.1068	0.628794266721015
Abiotrophia defectiva	pantothenate	67	0.4832	0.8511	0.5702	0.843739959391789
Abiotrophia defectiva	paraxanthine	65	-0.7855	0.4125	0.0569	0.540079486116495
Abiotrophia defectiva	phenol sulfate	67	-0.0108	0.3992	0.9784	0.901009063848231
Abiotrophia defectiva	phenylacetate	61	-0.0047	0.5108	0.9926	0.90229815493124
Abiotrophia defectiva	phenylacetylglutamine	67	-0.1261	0.3930	0.7483	0.872839078306999
Abiotrophia defectiva	phenylalanine	67	0.547	1.8655	0.7694	0.875797770549855
Abiotrophia defectiva	phenylalanylleucine	66	-0.2266	0.2801	0.4185	0.809028518410317
Abiotrophia defectiva	phenylalanylphenylalanine	67	-0.8951	0.4446	0.0441	0.502204548144165
Abiotrophia defectiva	phenylalanylserine	67	-0.4709	0.3147	0.1346	0.661621202704854
Abiotrophia defectiva	phenylalanyltryptophan	66	-0.3533	0.3661	0.3345	0.781885662825305
Abiotrophia defectiva	phenyllactate (PLA)	67	-1.0683	0.8101	0.1873	0.704710255895231
Abiotrophia defectiva	phenylpyruvate	67	-0.3868	0.8027	0.6299	0.854176782288713
Abiotrophia defectiva	phosphate	67	-0.8897	2.7839	0.7493	0.873048738585994
Abiotrophia defectiva	phosphocholine (16:0/22:5n3, 18:1/20:4)*	67	0.1881	1.0505	0.8579	0.888237274946042
Abiotrophia defectiva	phosphocholine (18:0/20:5, 16:0/22:5n6)*	67	0.4697	0.6319	0.4573	0.819904068866664
Abiotrophia defectiva	pimelate (heptanedioate)	58	0.7001	0.7014	0.3182	0.774604509068355
Abiotrophia defectiva	pipecolate	67	0.9352	0.8203	0.2543	0.747313168605563
Abiotrophia defectiva	piperine	59	0.2587	0.2785	0.353	0.788646205106253
Abiotrophia defectiva	pregn steroid monosulfate*	67	0.8971	0.3864	0.0202	0.387324553236773
Abiotrophia defectiva	pregnanediol-3-glucuronide	56	0.132	0.4303	0.759	0.874101971247736
Abiotrophia defectiva	pregnen-diol disulfate*	67	0.642	0.3413	0.06	0.546763633460083
Abiotrophia defectiva	pregnenolone sulfate	54	0.6618	0.4317	0.1252	0.650709347800522
Abiotrophia defectiva	pro-hydroxy-pro	67	0.5219	0.5272	0.3222	0.776437574760081
Abiotrophia defectiva	proline	67	2.1758	1.1795	0.0651	0.561000992788895
Abiotrophia defectiva	prolylglycine	66	0.5885	0.5719	0.3035	0.76851946683817
Abiotrophia defectiva	prolylproline	66	0.1298	0.3088	0.6742	0.861756222902671
Abiotrophia defectiva	propionylcarnitine	65	0.3486	0.7353	0.6355	0.855122363091828
Abiotrophia defectiva	propionylglycine	62	-0.203	0.4833	0.6744	0.861858028682831
Abiotrophia defectiva	propyl 4-hydroxybenzoate sulfate	66	-0.2433	0.3211	0.4486	0.817232642481825
Abiotrophia defectiva	pseudouridine	67	-1.4208	1.0835	0.1897	0.706337532055907
Abiotrophia defectiva	pyridoxate	65	-0.1343	0.4785	0.779	0.877152374873297
Abiotrophia defectiva	pyroglutamine*	66	0.3338	0.5999	0.5779	0.845343451345969
Abiotrophia defectiva	pyroglutamylglutamine	65	-0.2011	0.6243	0.7473	0.872818799466789
Abiotrophia defectiva	pyroglutamylglycine	67	-0.8346	0.4127	0.0432	0.499480287564463
Abiotrophia defectiva	pyrraline	54	0.2842	0.4611	0.5376	0.838034475829302
Abiotrophia defectiva	pyruvate	66	0.3921	0.5870	0.5041	0.830676030362549
Abiotrophia defectiva	quinate	67	-0.0892	0.1756	0.6115	0.850814277164956
Abiotrophia defectiva	quinolinate	66	-0.0984	0.5467	0.8572	0.888208085553069
Abiotrophia defectiva	retinol (Vitamin A)	67	1.1591	1.0468	0.2682	0.754010854309781
Abiotrophia defectiva	ribitol	65	0.2808	1.1677	0.81	0.880432066202722
Abiotrophia defectiva	ribonate	65	0.7501	0.6261	0.2308	0.734731046233214
Abiotrophia defectiva	S-methylcysteine	67	0.249	0.7284	0.7324	0.870268369395037
Abiotrophia defectiva	salicylate	66	-0.2725	0.2365	0.2494	0.745116362632619
Abiotrophia defectiva	sebacate (decanedioate)	63	-0.4148	0.3262	0.2035	0.717247487403357
Abiotrophia defectiva	serine	67	3.2879	1.7115	0.0547	0.53397894398076
Abiotrophia defectiva	serotonin	67	-0.1504	0.3779	0.6906	0.865035738612894
Abiotrophia defectiva	serylalanine	67	-0.831	0.6807	0.2221	0.728494265330285
Abiotrophia defectiva	sphinganine-1-phosphate	54	0.0564	0.9126	0.9507	0.89807523982605
Abiotrophia defectiva	sphingomyelin (d18:1/14:0, d16:1/16:0)*	67	-0.347	0.3282	0.2903	0.763056108360116
Abiotrophia defectiva	sphingomyelin (d18:1/15:0, d16:1/17:0)*	67	1.1233	1.0636	0.2909	0.763261925511791
Abiotrophia defectiva	sphingomyelin (d18:1/17:0, d17:1/18:0, d19:1/16:0)	67	1.8043	0.9951	0.0698	0.5719788416659
Abiotrophia defectiva	sphingomyelin (d18:1/18:1, d18:2/18:0)	67	1.3805	1.0776	0.2002	0.714988672984031
Abiotrophia defectiva	sphingomyelin (d18:1/20:0, d16:1/22:0)*	66	2.3516	1.1176	0.0354	0.471015001819242
Abiotrophia defectiva	sphingomyelin (d18:1/20:1, d18:2/20:0)*	67	1.535	1.1038	0.1643	0.688672807049961
Abiotrophia defectiva	sphingomyelin (d18:1/21:0, d17:1/22:0, d16:1/23:0)*	67	0.8107	1.0639	0.446	0.816314237740479
Abiotrophia defectiva	sphingomyelin (d18:1/24:1, d18:2/24:0)*	65	1.8633	1.1045	0.0916	0.609690398448646
Abiotrophia defectiva	sphingomyelin (d18:2/14:0, d18:1/14:1)*	67	-0.5741	0.7571	0.4483	0.817112794044483
Abiotrophia defectiva	sphingomyelin (d18:2/16:0, d18:1/16:1)*	67	0.8592	1.0594	0.4173	0.8086620125283
Abiotrophia defectiva	sphingomyelin (d18:2/23:0, d18:1/23:1, d17:1/24:1)*	67	0.9572	1.1129	0.3897	0.800510471997453
Abiotrophia defectiva	sphingomyelin (d18:2/24:1, d18:1/24:2)*	67	0.8526	0.9703	0.3796	0.797486059118524
Abiotrophia defectiva	sphingosine	60	-0.3741	0.9641	0.698	0.865966088302341
Abiotrophia defectiva	sphingosine 1-phosphate	66	0.2976	0.9372	0.7508	0.873160796137061
Abiotrophia defectiva	stachydrine	67	0.1546	0.2205	0.4833	0.825954813795638
Abiotrophia defectiva	stearate (18:0)	67	-0.0421	1.2662	0.9735	0.90063674698989
Abiotrophia defectiva	stearidonate (18:4n3)	67	-0.1884	0.4487	0.6746	0.86193204643058
Abiotrophia defectiva	stearoyl sphingomyelin (d18:1/18:0)	67	2.6142	1.0741	0.0149	0.343731051166407
Abiotrophia defectiva	stearoylcarnitine	67	0.1567	1.1705	0.8935	0.892330178451118
Abiotrophia defectiva	suberate (octanedioate)	54	-0.8557	0.9280	0.3564	0.79016973319273
Abiotrophia defectiva	succinate	67	-0.3146	0.7304	0.6667	0.860354179669707
Abiotrophia defectiva	succinimide	66	-0.9376	0.9894	0.3433	0.785308158928039
Abiotrophia defectiva	succinylcarnitine	65	-0.5059	0.8335	0.5439	0.839032837079492
Abiotrophia defectiva	sulfate*	67	0.7032	1.3070	0.5906	0.847992297501889
Abiotrophia defectiva	tartarate	66	-0.034	0.3011	0.91	0.894537680218424
Abiotrophia defectiva	tartronate (hydroxymalonate)	67	0.1718	0.3344	0.6074	0.85013471439501
Abiotrophia defectiva	taurine	67	-0.8072	0.8219	0.326	0.778330106526041
Abiotrophia defectiva	taurochenodeoxycholate	61	-0.1073	0.2837	0.7052	0.867009581691943
Abiotrophia defectiva	taurocholenate sulfate	65	0.2659	0.3967	0.5027	0.830400554156644
Abiotrophia defectiva	taurodeoxycholate	59	-0.000801	0.2289	0.9972	0.902316636071818
Abiotrophia defectiva	taurolithocholate 3-sulfate	60	-0.0259	0.3280	0.937	0.896959362756723
Abiotrophia defectiva	tetradecanedioate	67	-0.7932	0.5213	0.1281	0.653379774962363
Abiotrophia defectiva	theanine	55	0.0072	0.1972	0.9709	0.900477305836372
Abiotrophia defectiva	theobromine	67	-0.3006	0.3602	0.404	0.80462996363023
Abiotrophia defectiva	theophylline	67	-0.7554	0.4263	0.0764	0.58301439967761
Abiotrophia defectiva	threonate	66	-0.2173	0.5079	0.6687	0.86074399920406
Abiotrophia defectiva	threonine	67	2.0109	1.2409	0.1051	0.62728121606376
Abiotrophia defectiva	thymine	64	-1.0161	0.5711	0.0752	0.580696492056069
Abiotrophia defectiva	thymol sulfate	63	0.264	0.1874	0.1588	0.684359093651604
Abiotrophia defectiva	thyroxine	67	0.788	1.0582	0.4565	0.819640570469204
Abiotrophia defectiva	tiglylcarnitine	66	0.2908	0.7569	0.7009	0.866420862921926
Abiotrophia defectiva	trans-4-hydroxyproline	67	2.1166	0.9037	0.0192	0.380926348728725
Abiotrophia defectiva	trans-urocanate	67	-0.0511	0.6292	0.9352	0.896821073738354
Abiotrophia defectiva	tricosanoyl sphingomyelin (d18:1/23:0)*	53	1.4797	0.7758	0.0565	0.53871831503431
Abiotrophia defectiva	trigonelline (N'-methylnicotinate)	67	-0.0291	0.3025	0.9234	0.89545179176243
Abiotrophia defectiva	trimethylamine N-oxide	67	0.3213	0.3692	0.3842	0.799059479898087
Abiotrophia defectiva	tryptophan	67	1.6692	1.2322	0.1755	0.695812805167494
Abiotrophia defectiva	tryptophan betaine	66	0.1116	0.1752	0.5243	0.835596439820596
Abiotrophia defectiva	tyrosine	67	0.075	1.3030	0.9541	0.898554597820903
Abiotrophia defectiva	tyrosylglutamine	55	0.3375	0.5801	0.5608	0.842231449260048
Abiotrophia defectiva	undecanedioate	55	-0.9547	1.1747	0.4164	0.808447434687983
Abiotrophia defectiva	urate	67	0.4543	1.0118	0.6534	0.858656627851226
Abiotrophia defectiva	urea	67	-0.3133	0.8633	0.7167	0.868453330104985
Abiotrophia defectiva	uridine	67	-0.5911	1.1348	0.6025	0.849357796180475
Abiotrophia defectiva	ursodeoxycholate	51	-0.1532	0.2451	0.5319	0.836780212818212
Abiotrophia defectiva	valine	67	3.7239	1.4516	0.0103	0.292576188083795
Abiotrophia defectiva	valylarginine	66	-0.0339	0.4481	0.9397	0.897124481612904
Abiotrophia defectiva	vanillylmandelate (VMA)	67	-0.8367	0.6493	0.1975	0.712697804318843
Abiotrophia defectiva	xanthine	66	-0.2942	0.8669	0.7343	0.870625950451628
Acidaminococcus (unclassified)	1-(1-enyl-oleoyl)-GPC (P-18:1)*	124	0.0184	0.5068	0.971	0.900484118480694
Acidaminococcus (unclassified)	1-(1-enyl-oleoyl)-GPE (P-18:1)*	115	-0.0019	0.5336	0.9971	0.902316636071818
Acidaminococcus (unclassified)	1-(1-enyl-palmitoyl)-2-arachidonoyl-GPC (P-16:0/20:4)*	123	0.5955	0.7723	0.4407	0.81505227437112
Acidaminococcus (unclassified)	1-(1-enyl-palmitoyl)-2-arachidonoyl-GPE (P-16:0/20:4)*	124	0.1799	0.5785	0.7558	0.873679005987585
Acidaminococcus (unclassified)	1-(1-enyl-palmitoyl)-2-docosahexaenoyl-GPC (P-16:0/22:6)*	124	0.1646	0.5794	0.7764	0.876771599104967
Acidaminococcus (unclassified)	1-(1-enyl-palmitoyl)-2-docosahexaenoyl-GPE (P-16:0/22:6)*	124	0.2578	0.7247	0.7221	0.869124370213605
Acidaminococcus (unclassified)	1-(1-enyl-palmitoyl)-2-linoleoyl-GPC (P-16:0/18:2)*	124	-0.5866	0.6383	0.3581	0.790512303258872
Acidaminococcus (unclassified)	1-(1-enyl-palmitoyl)-2-linoleoyl-GPE (P-16:0/18:2)*	124	-0.1126	0.5117	0.8257	0.88334111988338
Acidaminococcus (unclassified)	1-(1-enyl-palmitoyl)-2-oleoyl-GPC (P-16:0/18:1)*	124	-0.5338	0.7161	0.456	0.819391592248587
Acidaminococcus (unclassified)	1-(1-enyl-palmitoyl)-2-oleoyl-GPE (P-16:0/18:1)*	124	0.4913	0.6117	0.4219	0.810055919363606
Acidaminococcus (unclassified)	1-(1-enyl-palmitoyl)-2-palmitoyl-GPC (P-16:0/16:0)*	124	-0.1459	0.7965	0.8546	0.887833735138991
Acidaminococcus (unclassified)	1-(1-enyl-palmitoyl)-GPC (P-16:0)*	122	-0.7623	0.7131	0.2851	0.761106467247102
Acidaminococcus (unclassified)	1-(1-enyl-palmitoyl)-GPE (P-16:0)*	120	-0.2709	0.5917	0.6471	0.857284539926691
Acidaminococcus (unclassified)	1-(1-enyl-stearoyl)-2-arachidonoyl-GPC (P-18:0/20:4)	124	0.8386	0.6088	0.1684	0.691270823731781
Acidaminococcus (unclassified)	1-(1-enyl-stearoyl)-2-arachidonoyl-GPE (P-18:0/20:4)*	124	0.7102	0.5596	0.2044	0.717298550761609
Acidaminococcus (unclassified)	1-(1-enyl-stearoyl)-2-docosahexaenoyl-GPC (P-18:0/22:6)*	124	0.2631	0.5432	0.6281	0.853750337668638
Acidaminococcus (unclassified)	1-(1-enyl-stearoyl)-2-docosahexaenoyl-GPE (P-18:0/22:6)*	124	0.302	0.6184	0.6253	0.853377930137042
Acidaminococcus (unclassified)	1-(1-enyl-stearoyl)-2-oleoyl-GPC (P-18:0/18:1)	111	-0.38	0.4210	0.3667	0.793327977157744
Acidaminococcus (unclassified)	1-(1-enyl-stearoyl)-2-oleoyl-GPE (P-18:0/18:1)	124	0.3608	0.5029	0.473	0.823721842803458
Acidaminococcus (unclassified)	1-(1-enyl-stearoyl)-GPC (P-18:0) *	124	-0.7595	0.6703	0.2572	0.748912426895619
Acidaminococcus (unclassified)	1-(1-enyl-stearoyl)-GPE (P-18:0)*	119	0.1345	0.4942	0.7855	0.877643588374886
Acidaminococcus (unclassified)	1-adrenoyl-GPC (22:4)*	124	-0.249	0.5207	0.6325	0.85454215039123
Acidaminococcus (unclassified)	1-arachidonoyl-GPA (20:4)	110	0.0108	0.2568	0.9665	0.899954482355909
Acidaminococcus (unclassified)	1-arachidonoyl-GPC (20:4)*	124	0.8327	0.7757	0.2831	0.760047140012035
Acidaminococcus (unclassified)	1-arachidonoyl-GPE (20:4)*	124	0.281	0.7898	0.722	0.869124370213605
Acidaminococcus (unclassified)	1-arachidonoyl-GPI (20:4)*	124	0.681	0.5390	0.2065	0.718551062000959
Acidaminococcus (unclassified)	1-arachidonylglycerol (20:4)	124	0.4187	0.4247	0.3242	0.777566412946885
Acidaminococcus (unclassified)	1-arachidoyl-GPC (20:0)	119	-0.4243	0.5227	0.417	0.808497204038187
Acidaminococcus (unclassified)	1-dihomo-linolenoyl-GPC (20:3n3 or 6)*	124	-0.0422	0.6407	0.9475	0.897744952067493
Acidaminococcus (unclassified)	1-dihomo-linolenoyl-GPE (20:3n3 or 6)*	122	-0.0355	0.4297	0.9341	0.896770076113406
Acidaminococcus (unclassified)	1-dihomo-linolenylglycerol (20:3)	124	0.135	0.3482	0.6982	0.865991911119677
Acidaminococcus (unclassified)	1-dihomo-linoleoyl-GPC (20:2)*	124	-0.633	0.6046	0.2951	0.765083918121825
Acidaminococcus (unclassified)	1-docosahexaenoyl-GPC (22:6)*	124	-0.1182	0.5749	0.8371	0.885015386347497
Acidaminococcus (unclassified)	1-docosahexaenoyl-GPE (22:6)*	124	-0.1625	0.6248	0.7949	0.878757846390753
Acidaminococcus (unclassified)	1-docosahexaenoylglycerol (22:6)	122	0.1261	0.3393	0.7101	0.867748476738216
Acidaminococcus (unclassified)	1-docosapentaenoyl-GPC (22:5n3)*	124	-0.5309	0.5058	0.294	0.764773950882179
Acidaminococcus (unclassified)	1-docosapentaenoyl-GPC (22:5n6)*	119	0.3709	0.4378	0.3969	0.802456532667008
Acidaminococcus (unclassified)	1-eicosapentaenoyl-GPC (20:5)*	124	-0.4297	0.4203	0.3066	0.769921361223883
Acidaminococcus (unclassified)	1-eicosapentaenoyl-GPE (20:5)*	114	-0.4125	0.3515	0.2406	0.740763209623287
Acidaminococcus (unclassified)	1-eicosenoyl-GPC (20:1)*	124	-0.0677	0.6371	0.9154	0.89491276556299
Acidaminococcus (unclassified)	1-linolenoyl-GPC (18:3)*	124	-1.0748	0.4968	0.0305	0.448152804610099
Acidaminococcus (unclassified)	1-linolenoylglycerol (18:3)	119	-0.1999	0.3311	0.546	0.839599339184195
Acidaminococcus (unclassified)	1-linoleoyl-2-arachidonoyl-GPC (18:2/20:4)*	123	-0.092	0.5694	0.8716	0.889447039499818
Acidaminococcus (unclassified)	1-linoleoyl-GPA (18:2)*	80	-0.4661	?	1	0.902316636071818
Acidaminococcus (unclassified)	1-linoleoyl-GPC (18:2)	124	-0.6257	0.6692	0.3498	0.787722199409306
Acidaminococcus (unclassified)	1-linoleoyl-GPE (18:2)*	124	-0.2841	0.5310	0.5926	0.848411810354951
Acidaminococcus (unclassified)	1-linoleoyl-GPI (18:2)*	124	0.1307	0.4099	0.7499	0.873106667923599
Acidaminococcus (unclassified)	1-linoleoylglycerol (18:2)	124	0.1787	0.4190	0.6697	0.860957531118799
Acidaminococcus (unclassified)	1-margaroyl-2-linoleoyl-GPC (17:0/18:2)*	124	-0.275	0.7655	0.7195	0.868633170212354
Acidaminococcus (unclassified)	1-margaroyl-2-oleoyl-GPC (17:0/18:1)*	124	-0.4327	0.8876	0.6259	0.853377930137042
Acidaminococcus (unclassified)	1-margaroyl-GPC (17:0)	124	-0.6231	0.7863	0.4281	0.811504889142334
Acidaminococcus (unclassified)	1-margaroyl-GPE (17:0)*	114	0.4539	0.3682	0.2177	0.725611438442832
Acidaminococcus (unclassified)	1-margaroylglycerol (17:0)	99	0.5015	0.4533	0.2686	0.754247083173837
Acidaminococcus (unclassified)	1-methylhistidine	122	-0.0589	0.5939	0.921	0.895341130657925
Acidaminococcus (unclassified)	1-methylimidazoleacetate	124	-0.4077	0.5828	0.4842	0.826211558162549
Acidaminococcus (unclassified)	1-methylnicotinamide	124	0.2398	0.4392	0.5852	0.846907154900121
Acidaminococcus (unclassified)	1-methylurate	110	0.4525	0.2763	0.1014	0.622566671220402
Acidaminococcus (unclassified)	1-methylxanthine	118	-0.0244	0.2744	0.9292	0.896220511730674
Acidaminococcus (unclassified)	1-myristoyl-2-linoleoyl-GPC (14:0/18:2)*	124	-0.5044	0.5280	0.3394	0.784165172105828
Acidaminococcus (unclassified)	1-myristoyl-2-palmitoyl-GPC (14:0/16:0)	124	-0.3362	0.4543	0.4592	0.820471565464143
Acidaminococcus (unclassified)	1-myristoyl-GPC (14:0)	124	-0.561	0.5809	0.3342	0.781681288392048
Acidaminococcus (unclassified)	1-myristoylglycerol (14:0)	121	0.2364	0.4021	0.5566	0.841666527304567
Acidaminococcus (unclassified)	1-nonadecanoyl-GPC (19:0)	122	-0.4932	0.5352	0.3567	0.790188242226301
Acidaminococcus (unclassified)	1-oleoyl-2-dihomo-linolenoyl-GPC (18:1/20:3)*	124	0.4583	0.5556	0.4094	0.806355381340313
Acidaminococcus (unclassified)	1-oleoyl-2-docosahexaenoyl-GPC (18:1/22:6)*	124	0.2658	0.5960	0.6556	0.859017126290833
Acidaminococcus (unclassified)	1-oleoyl-2-eicosapentaenoyl-GPC (18:1/20:5)*	116	-0.4107	0.3754	0.2739	0.756559854341649
Acidaminococcus (unclassified)	1-oleoyl-2-linoleoyl-glycerol (18:1/18:2)	122	0.2361	0.4359	0.5881	0.847470226251908
Acidaminococcus (unclassified)	1-oleoyl-2-linoleoyl-GPC (18:1/18:2)*	124	-0.0184	0.7362	0.9801	0.901299420872574
Acidaminococcus (unclassified)	1-oleoyl-3-linoleoyl-glycerol (18:1/18:2)	124	0.189	0.4033	0.6393	0.855733300951898
Acidaminococcus (unclassified)	1-oleoyl-GPC (18:1)	124	-0.984	0.8702	0.2581	0.749466496302188
Acidaminococcus (unclassified)	1-oleoyl-GPE (18:1)	124	0.1652	0.5365	0.7581	0.873967986067621
Acidaminococcus (unclassified)	1-oleoyl-GPI (18:1)*	124	0.0464	0.3882	0.9048	0.89395490826703
Acidaminococcus (unclassified)	1-oleoylglycerol (18:1)	124	0.2926	0.4015	0.4662	0.822416537138634
Acidaminococcus (unclassified)	1-palmitoleoyl-2-linoleoyl-GPC (16:1/18:2)*	123	-0.4716	0.5726	0.4101	0.806551837949868
Acidaminococcus (unclassified)	1-palmitoleoyl-2-oleoyl-glycerol (16:1/18:1)*	95	-0.1106	0.3559	0.7561	0.873679005987585
Acidaminococcus (unclassified)	1-palmitoleoyl-3-oleoyl-glycerol (16:1/18:1)*	96	-0.0936	0.3606	0.7952	0.87876106004933
Acidaminococcus (unclassified)	1-palmitoleoyl-GPC (16:1)*	124	-0.8155	0.6723	0.2251	0.731108218872112
Acidaminococcus (unclassified)	1-palmitoleoylglycerol (16:1)*	124	-0.4367	0.3381	0.1965	0.711523541134113
Acidaminococcus (unclassified)	1-palmitoyl-2-adrenoyl-GPC (16:0/22:4)*	123	-0.0613	0.5218	0.9064	0.894184793053442
Acidaminococcus (unclassified)	1-palmitoyl-2-arachidonoyl-GPC (16:0/20:4)	124	1.2838	0.7491	0.0865	0.601245172982674
Acidaminococcus (unclassified)	1-palmitoyl-2-arachidonoyl-GPE (16:0/20:4)*	124	0.6104	0.4965	0.2189	0.725925572103487
Acidaminococcus (unclassified)	1-palmitoyl-2-arachidonoyl-GPI (16:0/20:4)*	115	0.16	0.6967	0.8183	0.882254543472191
Acidaminococcus (unclassified)	1-palmitoyl-2-dihomo-linolenoyl-GPC (16:0/20:3n3 or 6)*	124	0.3972	0.6968	0.5687	0.843243283644674
Acidaminococcus (unclassified)	1-palmitoyl-2-docosahexaenoyl-GPC (16:0/22:6)	124	0.2202	0.6071	0.7168	0.868453330104985
Acidaminococcus (unclassified)	1-palmitoyl-2-docosahexaenoyl-GPE (16:0/22:6)*	124	0.4621	0.4237	0.2755	0.757183308414984
Acidaminococcus (unclassified)	1-palmitoyl-2-eicosapentaenoyl-GPC (16:0/20:5)*	124	-0.2742	0.4327	0.5263	0.83582724385383
Acidaminococcus (unclassified)	1-palmitoyl-2-linolenoyl-GPC (16:0/18:3)*	124	-0.4081	0.3921	0.2979	0.766492853436409
Acidaminococcus (unclassified)	1-palmitoyl-2-linoleoyl-glycerol (16:0/18:2)*	109	0.2008	0.3664	0.5837	0.846608810049592
Acidaminococcus (unclassified)	1-palmitoyl-2-linoleoyl-GPC (16:0/18:2)	124	-0.1264	0.9959	0.899	0.893145545494844
Acidaminococcus (unclassified)	1-palmitoyl-2-linoleoyl-GPE (16:0/18:2)	124	0.2556	0.4326	0.5547	0.841393156564456
Acidaminococcus (unclassified)	1-palmitoyl-2-linoleoyl-GPI (16:0/18:2)	115	-0.096	0.6887	0.8892	0.891891909269611
Acidaminococcus (unclassified)	1-palmitoyl-2-meadoyl-GPC (16:0/20:3n9)*	120	0.0026	0.4364	0.9952	0.902316636071818
Acidaminococcus (unclassified)	1-palmitoyl-2-oleoyl-GPC (16:0/18:1)	124	-0.5224	0.9668	0.5889	0.847545890277706
Acidaminococcus (unclassified)	1-palmitoyl-2-oleoyl-GPE (16:0/18:1)	122	0.5267	0.3504	0.1328	0.660153114200165
Acidaminococcus (unclassified)	1-palmitoyl-2-oleoyl-GPI (16:0/18:1)*	119	0.2509	0.6251	0.6882	0.864696259990562
Acidaminococcus (unclassified)	1-palmitoyl-2-palmitoleoyl-GPC (16:0/16:1)*	124	-0.298	0.4946	0.5468	0.839762659134273
Acidaminococcus (unclassified)	1-palmitoyl-2-stearoyl-GPC (16:0/18:0)	124	-0.3575	0.8343	0.6683	0.860723955962154
Acidaminococcus (unclassified)	1-palmitoyl-3-linoleoyl-glycerol (16:0/18:2)*	111	-0.1517	0.3938	0.7	0.866283060899351
Acidaminococcus (unclassified)	1-palmitoyl-GPC (16:0)	124	-0.5345	1.0907	0.6241	0.853248526766939
Acidaminococcus (unclassified)	1-palmitoyl-GPE (16:0)	124	-0.1005	0.6126	0.8696	0.889182036678679
Acidaminococcus (unclassified)	1-palmitoyl-GPI (16:0)*	124	0.1771	0.3898	0.6496	0.85799116409433
Acidaminococcus (unclassified)	1-palmitoylglycerol (16:0)	124	-0.1071	0.4209	0.7991	0.879343029552638
Acidaminococcus (unclassified)	1-palmityl-GPC (O-16:0)	117	-0.7423	0.6165	0.2286	0.733113417414463
Acidaminococcus (unclassified)	1-pentadecanoyl-2-linoleoyl-GPC (15:0/18:2)*	124	-0.4704	0.6072	0.4385	0.814726606038406
Acidaminococcus (unclassified)	1-pentadecanoyl-2-oleoyl-GPC (15:0/18:1)*	124	-0.3926	0.6290	0.5325	0.836949962160769
Acidaminococcus (unclassified)	1-pentadecanoyl-GPC (15:0)*	124	-0.7538	0.7025	0.2833	0.760179097202501
Acidaminococcus (unclassified)	1-stearoyl-2-arachidonoyl-GPC (18:0/20:4)	124	1.2666	0.6745	0.0604	0.548096082650868
Acidaminococcus (unclassified)	1-stearoyl-2-arachidonoyl-GPE (18:0/20:4)	124	0.7892	0.4847	0.1035	0.625246657830087
Acidaminococcus (unclassified)	1-stearoyl-2-arachidonoyl-GPI (18:0/20:4)	123	0.9328	0.7598	0.2195	0.726463417964678
Acidaminococcus (unclassified)	1-stearoyl-2-dihomo-linolenoyl-GPC (18:0/20:3n3 or 6)*	124	0.7259	0.6519	0.2655	0.75291073413796
Acidaminococcus (unclassified)	1-stearoyl-2-docosahexaenoyl-GPC (18:0/22:6)	124	0.2737	0.5744	0.6337	0.854721266274227
Acidaminococcus (unclassified)	1-stearoyl-2-docosahexaenoyl-GPE (18:0/22:6)*	124	0.4164	0.3726	0.2638	0.751957554379773
Acidaminococcus (unclassified)	1-stearoyl-2-docosapentaenoyl-GPC (18:0/22:5n3)*	124	-0.6881	0.7131	0.3346	0.781977007288073
Acidaminococcus (unclassified)	1-stearoyl-2-docosapentaenoyl-GPC (18:0/22:5n6)*	123	0.5228	0.5140	0.3091	0.770929809856493
Acidaminococcus (unclassified)	1-stearoyl-2-linoleoyl-GPC (18:0/18:2)*	124	-0.2324	0.8752	0.7906	0.878020814802104
Acidaminococcus (unclassified)	1-stearoyl-2-linoleoyl-GPE (18:0/18:2)*	124	0.4266	0.4168	0.3061	0.769759694860097
Acidaminococcus (unclassified)	1-stearoyl-2-linoleoyl-GPI (18:0/18:2)	123	-0.1904	0.6568	0.7719	0.87615421692298
Acidaminococcus (unclassified)	1-stearoyl-2-meadoyl-GPC (18:0/20:3n9)*	124	-0.0946	0.4338	0.8274	0.883432987944594
Acidaminococcus (unclassified)	1-stearoyl-2-oleoyl-GPC (18:0/18:1)	124	-0.1709	0.7599	0.8221	0.882916388241818
Acidaminococcus (unclassified)	1-stearoyl-2-oleoyl-GPE (18:0/18:1)	120	0.5242	0.3660	0.1521	0.678392775236773
Acidaminococcus (unclassified)	1-stearoyl-GPC (18:0)	124	-0.1975	0.8759	0.8216	0.88280733689935
Acidaminococcus (unclassified)	1-stearoyl-GPE (18:0)	123	0.5546	0.7496	0.4594	0.820505672118996
Acidaminococcus (unclassified)	1-stearoyl-GPI (18:0)	124	0.7507	0.4881	0.1241	0.649834912105519
Acidaminococcus (unclassified)	1-stearyl-GPC (O-18:0)*	124	-0.6147	0.6089	0.3127	0.772479540094622
Acidaminococcus (unclassified)	1,2-dilinoleoyl-GPC (18:2/18:2)	124	-0.3968	0.4933	0.4211	0.809911945090041
Acidaminococcus (unclassified)	1,2-dimyristoyl-GPC (14:0/14:0)	110	-0.3319	0.2967	0.2633	0.751571503935981
Acidaminococcus (unclassified)	1,2-dipalmitoyl-GPC (16:0/16:0)	124	-0.8961	0.9422	0.3416	0.7848368597579
Acidaminococcus (unclassified)	1,2-distearoyl-GPC (18:0/18:0)	94	-0.149	0.5477	0.7857	0.877650881610032
Acidaminococcus (unclassified)	1,2,3-benzenetriol sulfate (2)	112	-0.049	0.1539	0.7503	0.873160796137061
Acidaminococcus (unclassified)	1,3-dimethylurate	114	0.1019	0.3109	0.7432	0.872081818261015
Acidaminococcus (unclassified)	1,3,7-trimethylurate	111	0.3016	0.2123	0.1555	0.681428105382048
Acidaminococcus (unclassified)	1,5-anhydroglucitol (1,5-AG)	123	-0.3946	0.4139	0.3404	0.784256277355815
Acidaminococcus (unclassified)	1,7-dimethylurate	122	0.2409	0.2280	0.2909	0.763261925511791
Acidaminococcus (unclassified)	10-heptadecenoate (17:1n7)	124	-0.7385	0.4027	0.0667	0.564738275260879
Acidaminococcus (unclassified)	10-nonadecenoate (19:1n9)	124	-0.7291	0.4655	0.1173	0.64089016868977
Acidaminococcus (unclassified)	10-undecenoate (11:1n1)	124	-1.0463	0.5009	0.0367	0.475524252723177
Acidaminococcus (unclassified)	12-HETE	122	0.0216	0.2087	0.9175	0.895190428433102
Acidaminococcus (unclassified)	13-HODE + 9-HODE	123	-0.2424	0.2942	0.4099	0.806417975180211
Acidaminococcus (unclassified)	15-methylpalmitate	124	-0.8996	0.5308	0.0901	0.606890986624129
Acidaminococcus (unclassified)	16-hydroxypalmitate	124	-1.1885	0.5996	0.0475	0.513503192742788
Acidaminococcus (unclassified)	16a-hydroxy DHEA 3-sulfate	121	0.0751	0.2467	0.7609	0.874395408361622
Acidaminococcus (unclassified)	17-methylstearate	124	-0.7483	0.6115	0.221	0.727869160806199
Acidaminococcus (unclassified)	2-acetamidophenol sulfate	97	-0.0832	0.0539	0.1222	0.647511188908614
Acidaminococcus (unclassified)	2-aminoadipate	115	0.673	0.6020	0.2636	0.751796958877573
Acidaminococcus (unclassified)	2-aminobutyrate	124	0.2907	0.7251	0.6885	0.864713865633765
Acidaminococcus (unclassified)	2-aminoheptanoate	118	0.8249	0.5220	0.1141	0.637852379074095
Acidaminococcus (unclassified)	2-aminooctanoate	122	0.5751	0.4525	0.2037	0.717264928401893
Acidaminococcus (unclassified)	2-aminophenol sulfate	124	0.2993	0.2198	0.1733	0.694170017702769
Acidaminococcus (unclassified)	2-arachidonoyl-GPC (20:4)*	123	0.4528	0.5226	0.3863	0.799574271958385
Acidaminococcus (unclassified)	2-arachidonoyl-GPE (20:4)*	108	0.2723	0.4644	0.5576	0.841666527304567
Acidaminococcus (unclassified)	2-arachidonoylglycerol (20:4)	110	-0.0959	0.3729	0.7971	0.878976269748212
Acidaminococcus (unclassified)	2-docosahexaenoyl-GPC (22:6)*	124	0.3314	0.4658	0.4768	0.824629452694678
Acidaminococcus (unclassified)	2-docosahexaenoyl-GPE (22:6)*	96	0.6995	0.4273	0.1016	0.622923234812213
Acidaminococcus (unclassified)	2-hydroxy-3-methylvalerate	124	0.4128	0.5494	0.4525	0.81819178872025
Acidaminococcus (unclassified)	2-hydroxyacetaminophen sulfate*	57	0.1562	0.0430	0.000283	0.0673224081652159
Acidaminococcus (unclassified)	2-hydroxyadipate	84	-0.3113	0.4054	0.4426	0.815606192379914
Acidaminococcus (unclassified)	2-hydroxybutyrate/2-hydroxyisobutyrate	123	0.0415	0.5761	0.9426	0.897464049634544
Acidaminococcus (unclassified)	2-hydroxydecanoate	124	-0.2557	0.4964	0.6065	0.850064196031372
Acidaminococcus (unclassified)	2-hydroxyglutarate	124	-0.9253	0.6082	0.1281	0.653379774962363
Acidaminococcus (unclassified)	2-hydroxyhippurate (salicylurate)	119	-0.0016	0.1607	0.992	0.902296513413749
Acidaminococcus (unclassified)	2-hydroxyoctanoate	124	0.3466	0.5059	0.4933	0.828255350278257
Acidaminococcus (unclassified)	2-hydroxypalmitate	124	0.1914	0.8481	0.8215	0.88280733689935
Acidaminococcus (unclassified)	2-hydroxyphenylacetate	112	1.4906	0.5905	0.0116	0.308687797802441
Acidaminococcus (unclassified)	2-hydroxystearate	124	0.7199	0.7360	0.328	0.778881962741905
Acidaminococcus (unclassified)	2-isopropylmalate	120	-0.1047	0.3445	0.7613	0.874422587464242
Acidaminococcus (unclassified)	2-linoleoyl-GPC (18:2)*	124	-0.2193	0.5258	0.6767	0.862237393319727
Acidaminococcus (unclassified)	2-linoleoyl-GPE (18:2)*	112	-0.1905	0.3781	0.6143	0.851523054063858
Acidaminococcus (unclassified)	2-linoleoylglycerol (18:2)	121	0.1883	0.4256	0.6583	0.859434563964256
Acidaminococcus (unclassified)	2-methylbutyrylcarnitine (C5)	124	0.3558	0.4550	0.4342	0.813446472069566
Acidaminococcus (unclassified)	2-methylbutyrylglycine	95	0.508	0.5007	0.3103	0.771481178907354
Acidaminococcus (unclassified)	2-methylcitrate/homocitrate	109	0.0013	0.4741	0.9978	0.902316636071818
Acidaminococcus (unclassified)	2-methylmalonyl carnitine	94	0.4776	0.5227	0.3609	0.791489866125995
Acidaminococcus (unclassified)	2-oleoyl-GPC (18:1)*	124	-0.2258	0.5775	0.6958	0.865580761275949
Acidaminococcus (unclassified)	2-oleoyl-GPE (18:1)*	118	0.3414	0.4002	0.3937	0.801647072138539
Acidaminococcus (unclassified)	2-oleoylglycerol (18:1)	122	0.2023	0.3096	0.5136	0.833069848658139
Acidaminococcus (unclassified)	2-palmitoleoyl-GPC (16:1)*	99	0.0674	0.4749	0.8872	0.891367402873154
Acidaminococcus (unclassified)	2-palmitoyl-GPC (16:0)*	124	-0.1003	0.5595	0.8577	0.888208085553069
Acidaminococcus (unclassified)	2-palmitoyl-GPE (16:0)*	124	0.1433	0.5083	0.7781	0.877118386589684
Acidaminococcus (unclassified)	2-palmitoylglycerol (16:0)	117	-0.0283	0.3466	0.9348	0.896785121163226
Acidaminococcus (unclassified)	2-piperidinone	124	-0.0135	0.2091	0.9487	0.897945899960422
Acidaminococcus (unclassified)	2-pyrrolidinone	124	-0.2178	0.2737	0.4262	0.811135230312539
Acidaminococcus (unclassified)	2-stearoyl-GPE (18:0)*	124	0.6142	0.4276	0.1509	0.677214045951221
Acidaminococcus (unclassified)	2-stearoyl-GPI (18:0)*	123	0.5856	0.4439	0.1871	0.704639740863096
Acidaminococcus (unclassified)	2,3-dihydroxyisovalerate	121	-0.2088	0.1437	0.1463	0.673976287329983
Acidaminococcus (unclassified)	2'-deoxyuridine	115	-1.3455	0.6430	0.0364	0.474938774337372
Acidaminococcus (unclassified)	21-hydroxypregnenolone disulfate	113	-0.7373	0.3534	0.0369	0.475759746411768
Acidaminococcus (unclassified)	3-(3-hydroxyphenyl)propionate	107	0.2981	0.2095	0.1548	0.680816098649588
Acidaminococcus (unclassified)	3-(3-hydroxyphenyl)propionate sulfate	81	-0.0799	0.2927	0.785	0.877643588374886
Acidaminococcus (unclassified)	3-(4-hydroxyphenyl)lactate	124	-0.0853	0.6885	0.9014	0.893513941485678
Acidaminococcus (unclassified)	3-aminoisobutyrate	124	-0.4712	0.5366	0.3799	0.797624409473417
Acidaminococcus (unclassified)	3-carboxy-4-methyl-5-propyl-2-furanpropanoate (CMPF)	124	-0.194	0.1975	0.3262	0.778390747757921
Acidaminococcus (unclassified)	3-hydroxy-2-ethylpropionate	123	0.4173	0.7157	0.5598	0.842068040622489
Acidaminococcus (unclassified)	3-hydroxy-3-methylglutarate	124	0.8424	0.6345	0.1843	0.701806571139336
Acidaminococcus (unclassified)	3-hydroxybutyrate (BHBA)	123	-0.3704	0.2288	0.1055	0.627521518455962
Acidaminococcus (unclassified)	3-hydroxydecanoate	124	-0.1098	0.5368	0.8379	0.885118383905494
Acidaminococcus (unclassified)	3-hydroxyhippurate	123	0.3258	0.1907	0.0877	0.602811256244491
Acidaminococcus (unclassified)	3-hydroxyisobutyrate	122	-0.997	0.4514	0.0272	0.43184246686977
Acidaminococcus (unclassified)	3-hydroxylaurate	124	-0.4637	0.4091	0.257	0.748730648094152
Acidaminococcus (unclassified)	3-hydroxyoctanoate	124	0.4845	0.5226	0.3539	0.788972695474713
Acidaminococcus (unclassified)	3-hydroxypyridine sulfate	123	0.0439	0.1731	0.8	0.879394200544957
Acidaminococcus (unclassified)	3-hydroxysebacate	115	0.2794	0.2916	0.338	0.783685224052129
Acidaminococcus (unclassified)	3-indoxyl sulfate	124	0.4971	0.3858	0.1976	0.712737313102715
Acidaminococcus (unclassified)	3-methoxycatechol sulfate (1)	116	-0.0598	0.1842	0.7453	0.872458745955148
Acidaminococcus (unclassified)	3-methoxytyrosine	124	-1.0117	0.6579	0.1241	0.649834912105519
Acidaminococcus (unclassified)	3-methyl catechol sulfate (1)	121	0.1365	0.1769	0.4402	0.814925095012254
Acidaminococcus (unclassified)	3-methyl-2-oxobutyrate	124	-0.1134	0.7004	0.8713	0.889334328796304
Acidaminococcus (unclassified)	3-methyl-2-oxovalerate	124	0.5367	0.6871	0.4347	0.813599020483509
Acidaminococcus (unclassified)	3-methyladipate	119	-0.0178	0.4511	0.9686	0.900228708988415
Acidaminococcus (unclassified)	3-methylglutaconate	116	-0.1053	0.5224	0.8402	0.885483035248577
Acidaminococcus (unclassified)	3-methylglutarylcarnitine (1)	117	0.7694	0.3893	0.0481	0.515200225298957
Acidaminococcus (unclassified)	3-methylglutarylcarnitine (2)	122	-0.0925	0.3412	0.7863	0.877719383612754
Acidaminococcus (unclassified)	3-methylhistidine	123	0.0646	0.1590	0.6848	0.863836490894922
Acidaminococcus (unclassified)	3-methylxanthine	124	0.5333	0.2929	0.0687	0.569412057980958
Acidaminococcus (unclassified)	3-phenylpropionate (hydrocinnamate)	120	-0.0085	0.2417	0.972	0.900582835380645
Acidaminococcus (unclassified)	3-ureidopropionate	124	-1.0575	0.7626	0.1655	0.689222653828129
Acidaminococcus (unclassified)	3,7-dimethylurate	99	-0.0163	0.3601	0.964	0.899597441419062
Acidaminococcus (unclassified)	4-acetamidobutanoate	124	-0.38	0.5392	0.481	0.82546143761322
Acidaminococcus (unclassified)	4-acetylphenol sulfate	84	0.6334	0.4125	0.1247	0.650321850839891
Acidaminococcus (unclassified)	4-allylphenol sulfate	124	-0.1901	0.2017	0.3461	0.78608325138654
Acidaminococcus (unclassified)	4-androsten-3alpha,17alpha-diol monosulfate (2)	63	-0.0792	0.5530	0.8861	0.891170344437752
Acidaminococcus (unclassified)	4-androsten-3alpha,17alpha-diol monosulfate (3)	122	-0.0851	0.3162	0.7879	0.877834565340079
Acidaminococcus (unclassified)	4-androsten-3beta,17beta-diol disulfate (1)	124	-0.0489	0.2317	0.8329	0.884386326252882
Acidaminococcus (unclassified)	4-androsten-3beta,17beta-diol disulfate (2)	121	-0.2779	0.3035	0.3598	0.791033346260699
Acidaminococcus (unclassified)	4-androsten-3beta,17beta-diol monosulfate (1)	123	0.1565	0.2787	0.5745	0.844700005318495
Acidaminococcus (unclassified)	4-androsten-3beta,17beta-diol monosulfate (2)	113	-0.000873	0.3205	0.9978	0.902316636071818
Acidaminococcus (unclassified)	4-ethylphenylsulfate	124	-0.0392	0.1915	0.8377	0.885118383905494
Acidaminococcus (unclassified)	4-guanidinobutanoate	124	0.2336	0.4003	0.5595	0.842063623022731
Acidaminococcus (unclassified)	4-hydroxybenzoate	124	0.8547	0.4267	0.0452	0.505965305177432
Acidaminococcus (unclassified)	4-hydroxychlorothalonil	124	-0.259	0.4380	0.5543	0.841338198192812
Acidaminococcus (unclassified)	4-hydroxyhippurate	124	0.4139	0.3299	0.2096	0.720529020937846
Acidaminococcus (unclassified)	4-hydroxyphenylacetate	117	0.3228	0.3032	0.2872	0.761604968641798
Acidaminococcus (unclassified)	4-hydroxyphenylpyruvate	124	-0.1643	0.5026	0.7437	0.872149541209338
Acidaminococcus (unclassified)	4-imidazoleacetate	118	-0.5629	0.5791	0.3311	0.780346283708301
Acidaminococcus (unclassified)	4-methyl-2-oxopentanoate	124	0.4676	0.6325	0.4597	0.820606094857838
Acidaminococcus (unclassified)	4-methylcatechol sulfate	124	-0.1556	0.2446	0.5247	0.835695553084216
Acidaminococcus (unclassified)	4-vinylguaiacol sulfate	56	0.2389	0.1012	0.0182	0.372380566826324
Acidaminococcus (unclassified)	4-vinylphenol sulfate	124	0.6621	0.2275	0.0036	0.172777308173386
Acidaminococcus (unclassified)	5-acetylamino-6-amino-3-methyluracil	121	0.108	0.2470	0.6619	0.859842297893249
Acidaminococcus (unclassified)	5-acetylamino-6-formylamino-3-methyluracil	94	0.0409	0.2300	0.8589	0.888329201856899
Acidaminococcus (unclassified)	5-dodecenoate (12:1n7)	124	-1.0405	0.3629	0.0041	0.18429294144857
Acidaminococcus (unclassified)	5-HEPE	93	0.1025	0.3923	0.794	0.878619783731958
Acidaminococcus (unclassified)	5-hydroxyhexanoate	108	-0.3429	0.4037	0.3957	0.802321509795314
Acidaminococcus (unclassified)	5-hydroxyindoleacetate	110	-0.1395	0.6357	0.8263	0.883398187255096
Acidaminococcus (unclassified)	5-hydroxylysine	123	1.2507	0.6856	0.0681	0.568281574100183
Acidaminococcus (unclassified)	5-methylthioadenosine (MTA)	121	1.0979	0.5806	0.0586	0.542914396631577
Acidaminococcus (unclassified)	5-methyluridine (ribothymidine)	124	-0.9907	0.9061	0.2742	0.756559854341649
Acidaminococcus (unclassified)	5-oxoproline	124	-0.1397	1.0756	0.8967	0.892796652482287
Acidaminococcus (unclassified)	5,6-dihydrothymine	122	0.2537	0.8999	0.778	0.877092860097186
Acidaminococcus (unclassified)	5alpha-androstan-3alpha,17beta-diol monosulfate (1)	99	-0.3402	0.3342	0.3086	0.770676603262793
Acidaminococcus (unclassified)	5alpha-androstan-3beta,17alpha-diol disulfate	60	-0.4336	0.2559	0.0901	0.606890986624129
Acidaminococcus (unclassified)	5alpha-androstan-3beta,17beta-diol disulfate	116	-0.3089	0.2283	0.1761	0.696426133580874
Acidaminococcus (unclassified)	5alpha-pregnan-3beta,20alpha-diol disulfate	102	-0.4855	0.2951	0.0999	0.620695319678319
Acidaminococcus (unclassified)	5alpha-pregnan-3beta,20alpha-diol monosulfate (2)	108	-0.5233	0.3105	0.092	0.610212416740382
Acidaminococcus (unclassified)	5alpha-pregnan-3beta,20beta-diol monosulfate (1)	101	-0.2738	0.4725	0.5622	0.842531668445039
Acidaminococcus (unclassified)	6-oxopiperidine-2-carboxylic acid	124	0.6169	0.5005	0.2178	0.725611438442832
Acidaminococcus (unclassified)	7-alpha-hydroxy-3-oxo-4-cholestenoate (7-Hoca)	124	0.0126	0.6519	0.9846	0.901588955491043
Acidaminococcus (unclassified)	7-methylguanine	124	-0.8608	1.1196	0.442	0.815406100583716
Acidaminococcus (unclassified)	7-methylxanthine	123	0.0758	0.3091	0.8063	0.880310180058324
Acidaminococcus (unclassified)	acetylcarnitine	121	0.3056	0.5340	0.5671	0.843206121188816
Acidaminococcus (unclassified)	adenine	124	0.2035	0.7586	0.7885	0.877895578635326
Acidaminococcus (unclassified)	adenosine	108	-0.2355	0.2009	0.241	0.741145442772021
Acidaminococcus (unclassified)	adrenate (22:4n6)	124	-0.599	0.4968	0.228	0.732788040883766
Acidaminococcus (unclassified)	alanine	124	1.4213	1.0966	0.1949	0.709867204897528
Acidaminococcus (unclassified)	allantoin	123	0.266	0.6107	0.6631	0.859844269019672
Acidaminococcus (unclassified)	alpha-glutamylglycine	89	-0.4813	0.2597	0.0639	0.558441140659003
Acidaminococcus (unclassified)	alpha-glutamyltyrosine	111	0.4358	0.3509	0.2143	0.723903634622902
Acidaminococcus (unclassified)	alpha-hydroxyisocaproate	124	0.2685	0.6786	0.6924	0.865197021895785
Acidaminococcus (unclassified)	alpha-hydroxyisovalerate	123	0.5963	0.5976	0.3184	0.774703282333915
Acidaminococcus (unclassified)	alpha-ketoglutarate	123	0.8678	0.6822	0.2034	0.717247487403357
Acidaminococcus (unclassified)	alpha-tocopherol	124	0.5195	0.6299	0.4095	0.806375769021855
Acidaminococcus (unclassified)	andro steroid monosulfate (1)*	94	-0.0422	0.3431	0.9022	0.893640774707657
Acidaminococcus (unclassified)	androsterone sulfate	123	-0.0818	0.2373	0.7302	0.869964602175185
Acidaminococcus (unclassified)	anthranilate	77	-0.0872	0.6189	0.8879	0.891537451147397
Acidaminococcus (unclassified)	arabitol/xylitol	123	0.3625	0.6318	0.5661	0.843035394989397
Acidaminococcus (unclassified)	arabonate/xylonate	123	0.4207	0.5113	0.4106	0.806557407554705
Acidaminococcus (unclassified)	arachidate (20:0)	124	-0.2048	0.7271	0.7782	0.87714390800708
Acidaminococcus (unclassified)	arachidonate (20:4n6)	124	0.4066	0.7837	0.6039	0.849544255786316
Acidaminococcus (unclassified)	arginine	124	-1.6298	1.5009	0.2775	0.758086196979587
Acidaminococcus (unclassified)	asparagine	124	0.1952	1.5370	0.8989	0.893145545494844
Acidaminococcus (unclassified)	aspartate	124	0.3036	0.6206	0.6247	0.853256632745067
Acidaminococcus (unclassified)	aspartylphenylalanine	105	-0.0872	0.2763	0.7523	0.873338846134059
Acidaminococcus (unclassified)	azelate (nonanedioate)	121	-0.0657	0.3615	0.8557	0.887961711025686
Acidaminococcus (unclassified)	behenoyl sphingomyelin (d18:1/22:0)*	123	1.2409	0.9021	0.169	0.691314412889349
Acidaminococcus (unclassified)	benzoate	120	-0.2472	0.5213	0.6353	0.855122363091828
Acidaminococcus (unclassified)	beta-alanine	124	0.7973	0.7810	0.3073	0.770375714092461
Acidaminococcus (unclassified)	beta-hydroxyisovalerate	123	-0.1096	0.7470	0.8834	0.890919609719256
Acidaminococcus (unclassified)	betaine	124	0.3852	1.0864	0.7229	0.869184995122429
Acidaminococcus (unclassified)	betonicine	102	0.2714	0.1344	0.0435	0.50052453810694
Acidaminococcus (unclassified)	bilirubin (E,E)*	124	-0.3381	0.4035	0.402	0.804166257479597
Acidaminococcus (unclassified)	bilirubin (E,Z or Z,E)*	121	0.7501	0.5873	0.2015	0.715761258160718
Acidaminococcus (unclassified)	bilirubin (Z,Z)	123	0.2134	0.4475	0.6334	0.854688058277247
Acidaminococcus (unclassified)	biliverdin	117	-0.2096	0.4073	0.6069	0.850134421980296
Acidaminococcus (unclassified)	butyrylcarnitine	121	0.5421	0.3918	0.1665	0.689942563290205
Acidaminococcus (unclassified)	C-glycosyltryptophan	123	-1.0168	0.7337	0.1658	0.689438011825085
Acidaminococcus (unclassified)	caffeine	121	0.3512	0.1682	0.0368	0.475551941387096
Acidaminococcus (unclassified)	caprate (10:0)	124	-0.8019	0.5002	0.1089	0.631323646242624
Acidaminococcus (unclassified)	caproate (6:0)	124	-0.0706	0.5895	0.9047	0.89395490826703
Acidaminococcus (unclassified)	caprylate (8:0)	124	0.1434	0.4958	0.7723	0.876217384848257
Acidaminococcus (unclassified)	carnitine	124	1.0543	1.5075	0.4843	0.826241971973583
Acidaminococcus (unclassified)	catechol sulfate	124	-0.0703	0.3604	0.8454	0.886313942343141
Acidaminococcus (unclassified)	chenodeoxycholate	124	0.5882	0.3613	0.1035	0.625246657830087
Acidaminococcus (unclassified)	cholate	115	0.0079	0.1649	0.9617	0.899205885307707
Acidaminococcus (unclassified)	cholesterol	124	-0.6863	0.8137	0.399	0.803076728812149
Acidaminococcus (unclassified)	choline	124	-0.3704	1.0592	0.7266	0.869589351595503
Acidaminococcus (unclassified)	choline phosphate	118	-0.0435	0.5233	0.9338	0.896747813219506
Acidaminococcus (unclassified)	cinnamoylglycine	122	-0.1874	0.1983	0.3447	0.78561336427057
Acidaminococcus (unclassified)	cis-4-decenoyl carnitine	124	-0.1287	0.5229	0.8055	0.88021631920869
Acidaminococcus (unclassified)	cis-aconitate	121	0.1599	0.4615	0.729	0.869857504660507
Acidaminococcus (unclassified)	citraconate/glutaconate	124	0.4196	0.3575	0.2404	0.740673207556887
Acidaminococcus (unclassified)	citrate	124	0.4071	0.8052	0.6132	0.851186344234832
Acidaminococcus (unclassified)	citrulline	124	-1.6446	1.0418	0.1144	0.637982936853036
Acidaminococcus (unclassified)	cortisol	124	-0.725	0.5348	0.1753	0.695627957935743
Acidaminococcus (unclassified)	cortisone	123	-0.4479	0.5713	0.433	0.812877221336045
Acidaminococcus (unclassified)	creatine	124	-0.1795	0.5586	0.748	0.872828944191257
Acidaminococcus (unclassified)	creatinine	124	-1.3189	1.5642	0.3991	0.803099801192747
Acidaminococcus (unclassified)	cyclo(leu-pro)	121	0.5413	0.2301	0.0187	0.37655199563243
Acidaminococcus (unclassified)	cys-gly, oxidized	121	0.1495	0.3083	0.6278	0.853583473210397
Acidaminococcus (unclassified)	cystathionine	118	0.0886	0.3677	0.8096	0.880363005026672
Acidaminococcus (unclassified)	cysteine	124	0.6495	0.6362	0.3073	0.770375714092461
Acidaminococcus (unclassified)	cysteine s-sulfate	108	0.1418	0.2998	0.6362	0.855278403563658
Acidaminococcus (unclassified)	cysteine sulfinic acid	124	0.3634	0.5056	0.4722	0.823721842803458
Acidaminococcus (unclassified)	cysteinylglycine	122	0.4542	0.4212	0.2809	0.759189010774081
Acidaminococcus (unclassified)	cystine	123	0.4295	0.2476	0.0829	0.594724801880433
Acidaminococcus (unclassified)	cytidine	113	-0.1348	0.4338	0.7559	0.873679005987585
Acidaminococcus (unclassified)	decanoylcarnitine	124	-0.1036	0.3750	0.7824	0.877339654712113
Acidaminococcus (unclassified)	dehydroisoandrosterone sulfate (DHEA-S)	124	-0.0208	0.2849	0.9419	0.897400867051121
Acidaminococcus (unclassified)	deoxycarnitine	124	-0.4141	0.9966	0.6778	0.862327995162325
Acidaminococcus (unclassified)	deoxycholate	121	0.852	0.3723	0.0221	0.399916621508521
Acidaminococcus (unclassified)	diglycerol	120	-0.1597	0.2911	0.5833	0.846608810049592
Acidaminococcus (unclassified)	dihomo-linoleate (20:2n6)	124	-0.6706	0.4802	0.1625	0.687481612988185
Acidaminococcus (unclassified)	dihomo-linolenate (20:3n3 or n6)	124	-0.1645	0.5962	0.7827	0.877339654712113
Acidaminococcus (unclassified)	dihydroferulic acid	84	0.5273	0.2629	0.0449	0.505183961413687
Acidaminococcus (unclassified)	dihydroorotate	123	0.2398	0.4890	0.6239	0.853248526766939
Acidaminococcus (unclassified)	dimethylarginine (SDMA + ADMA)	124	-0.3485	1.2407	0.7788	0.877152374873297
Acidaminococcus (unclassified)	dimethylglycine	124	0.4896	0.6977	0.4829	0.825940625096868
Acidaminococcus (unclassified)	docosadienoate (22:2n6)	124	-0.5692	0.5116	0.2658	0.75291073413796
Acidaminococcus (unclassified)	docosahexaenoate (DHA; 22:6n3)	124	-0.5292	0.5051	0.2948	0.765052761683435
Acidaminococcus (unclassified)	docosapentaenoate (n3 DPA; 22:5n3)	124	-0.9923	0.4790	0.0383	0.481402271237371
Acidaminococcus (unclassified)	dodecanedioate	124	-0.5515	0.3393	0.1041	0.626036143753325
Acidaminococcus (unclassified)	dopamine sulfate (2)	124	-0.4248	0.2841	0.1348	0.661825682861683
Acidaminococcus (unclassified)	DSGEGDFXAEGGGVR*	124	-0.0339	0.2718	0.9008	0.893410334635937
Acidaminococcus (unclassified)	eicosapentaenoate (EPA; 20:5n3)	124	-0.6842	0.3981	0.0857	0.599882938418902
Acidaminococcus (unclassified)	eicosenoate (20:1)	124	-0.5511	0.4145	0.1837	0.701307893245446
Acidaminococcus (unclassified)	epiandrosterone sulfate	123	-0.2259	0.2394	0.3453	0.785901196660595
Acidaminococcus (unclassified)	ergothioneine	124	-0.2872	0.2720	0.2909	0.763261925511791
Acidaminococcus (unclassified)	erucate (22:1n9)	124	-0.2356	0.3771	0.5321	0.836867626852192
Acidaminococcus (unclassified)	erythritol	122	-0.7265	0.6766	0.2829	0.760020073249075
Acidaminococcus (unclassified)	erythronate*	123	-0.3985	1.0854	0.7135	0.868313612167596
Acidaminococcus (unclassified)	ethylmalonate	123	0.3479	0.3971	0.381	0.797754325829805
Acidaminococcus (unclassified)	etiocholanolone glucuronide	110	-0.1722	0.3056	0.5731	0.844266570931354
Acidaminococcus (unclassified)	eugenol sulfate	88	0.0823	0.2963	0.7813	0.877339654712113
Acidaminococcus (unclassified)	ferulic acid 4-sulfate	74	0.43	0.2266	0.0578	0.54136374508034
Acidaminococcus (unclassified)	fructose	123	0.5568	0.6365	0.3817	0.797845545379761
Acidaminococcus (unclassified)	fumarate	123	0.9342	0.8745	0.2854	0.761274319845974
Acidaminococcus (unclassified)	galactonate	107	-0.3064	0.2546	0.2288	0.733219072652521
Acidaminococcus (unclassified)	gamma-CEHC	124	-0.0903	0.3759	0.8102	0.88047041905654
Acidaminococcus (unclassified)	gamma-glutamyl-2-aminobutyrate	120	-0.6079	0.4749	0.2005	0.71527155486108
Acidaminococcus (unclassified)	gamma-glutamyl-epsilon-lysine	124	0.4811	0.9338	0.6064	0.850064142602269
Acidaminococcus (unclassified)	gamma-glutamylalanine	123	-0.0961	0.6346	0.8797	0.890446778195958
Acidaminococcus (unclassified)	gamma-glutamylglutamate	120	-0.153	0.3731	0.6817	0.863144929724227
Acidaminococcus (unclassified)	gamma-glutamylglutamine	124	-1.3298	1.1015	0.2273	0.732344830485459
Acidaminococcus (unclassified)	gamma-glutamylglycine	124	-0.7739	0.4532	0.0877	0.602811256244491
Acidaminococcus (unclassified)	gamma-glutamylhistidine	124	-1.5086	0.9571	0.115	0.638554724594037
Acidaminococcus (unclassified)	gamma-glutamylisoleucine*	123	0.8173	0.6101	0.1804	0.699663881353746
Acidaminococcus (unclassified)	gamma-glutamylleucine	123	0.5526	0.6699	0.4094	0.806355381340313
Acidaminococcus (unclassified)	gamma-glutamylmethionine	124	0.6212	0.7253	0.3917	0.801292043451834
Acidaminococcus (unclassified)	gamma-glutamylphenylalanine	124	-0.327	0.7390	0.6582	0.859413988530235
Acidaminococcus (unclassified)	gamma-glutamylthreonine*	123	0.1369	0.5946	0.818	0.882254543472191
Acidaminococcus (unclassified)	gamma-glutamyltyrosine	124	-0.333	0.5983	0.5778	0.845340847546062
Acidaminococcus (unclassified)	gamma-glutamylvaline	110	-0.1425	0.5190	0.7836	0.877430090971871
Acidaminococcus (unclassified)	gamma-tocopherol/beta-tocopherol	123	0.061	0.3462	0.8602	0.888329201856899
Acidaminococcus (unclassified)	gentisate	109	-0.048	0.3045	0.8748	0.889944511148198
Acidaminococcus (unclassified)	gluconate	123	0.6315	0.4965	0.2035	0.717247487403357
Acidaminococcus (unclassified)	glucose	124	-0.1146	0.2631	0.6632	0.859844269019672
Acidaminococcus (unclassified)	glucuronate	124	0.3047	0.4138	0.4615	0.820840715849943
Acidaminococcus (unclassified)	glutamate	124	-0.1151	0.5281	0.8275	0.883432987944594
Acidaminococcus (unclassified)	glutamine	124	-1.2539	1.4239	0.3785	0.797132947845576
Acidaminococcus (unclassified)	glutarate (pentanedioate)	124	0.4569	0.3771	0.2256	0.731457561541375
Acidaminococcus (unclassified)	glutarylcarnitine (C5)	121	-0.5364	0.5762	0.3519	0.788506253303633
Acidaminococcus (unclassified)	glycerate	123	-0.2037	0.6895	0.7676	0.875194126879703
Acidaminococcus (unclassified)	glycerol	124	-0.3559	0.4659	0.445	0.816204037812556
Acidaminococcus (unclassified)	glycerol 3-phosphate	124	-0.522	0.6159	0.3967	0.802447247484724
Acidaminococcus (unclassified)	glycerophosphoethanolamine	123	0.3553	0.4753	0.4547	0.818894117747458
Acidaminococcus (unclassified)	glycerophosphoinositol*	119	0.2046	0.3137	0.5142	0.833191994814099
Acidaminococcus (unclassified)	glycerophosphorylcholine (GPC)	124	-0.3456	0.5149	0.5021	0.830217450304462
Acidaminococcus (unclassified)	glycine	124	-1.1927	0.8863	0.1784	0.69799528483089
Acidaminococcus (unclassified)	glycochenodeoxycholate	124	-0.0605	0.2160	0.7794	0.877152374873297
Acidaminococcus (unclassified)	glycocholate	124	0.0232	0.2231	0.917	0.895132749207658
Acidaminococcus (unclassified)	glycocholenate sulfate*	122	-0.7644	0.4114	0.0632	0.556665773061536
Acidaminococcus (unclassified)	glycodeoxycholate	120	0.04	0.2128	0.851	0.88716908239472
Acidaminococcus (unclassified)	glycolithocholate	82	0.3417	0.2519	0.1749	0.695370386736896
Acidaminococcus (unclassified)	glycolithocholate sulfate*	120	-0.0745	0.2437	0.7596	0.874226405319628
Acidaminococcus (unclassified)	glycoursodeoxycholate	123	0.127	0.2042	0.5339	0.837365716801658
Acidaminococcus (unclassified)	glycylglycine	112	-0.4443	0.2914	0.1273	0.652651161413269
Acidaminococcus (unclassified)	glycylphenylalanine	123	-0.0588	0.2835	0.8357	0.884777047013133
Acidaminococcus (unclassified)	glycylvaline	113	-0.1659	0.1864	0.3733	0.795564081176555
Acidaminococcus (unclassified)	guanidinoacetate	124	-1.605	0.8599	0.062	0.552953072336496
Acidaminococcus (unclassified)	guanidinosuccinate	108	-0.6403	0.3664	0.0806	0.590841425194508
Acidaminococcus (unclassified)	guanosine	118	-0.0919	0.1994	0.6447	0.856983819566316
Acidaminococcus (unclassified)	gulonic acid*	122	-0.5806	0.5029	0.2483	0.744740935576593
Acidaminococcus (unclassified)	heptanoate (7:0)	117	-0.3326	0.4687	0.478	0.824733996489518
Acidaminococcus (unclassified)	hexadecanedioate	124	-0.5126	0.4153	0.2171	0.725348405448831
Acidaminococcus (unclassified)	hexanoylcarnitine	119	-0.4629	0.5158	0.3695	0.794269684706904
Acidaminococcus (unclassified)	hexanoylglycine	93	-0.0819	0.3385	0.8089	0.880351443443745
Acidaminococcus (unclassified)	hippurate	124	0.2162	0.2824	0.444	0.815895112285216
Acidaminococcus (unclassified)	histidine	124	0.1563	1.7632	0.9294	0.896263232934455
Acidaminococcus (unclassified)	histidyltryptophan	102	-0.2747	0.2754	0.3186	0.774829654448535
Acidaminococcus (unclassified)	homoarginine	124	1.6787	0.7268	0.0209	0.39153222096912
Acidaminococcus (unclassified)	homocitrulline	124	0.6631	0.4446	0.1359	0.663086978855017
Acidaminococcus (unclassified)	HWESASXX*	78	-0.2121	0.4551	0.6412	0.856297729531727
Acidaminococcus (unclassified)	hydantoin-5-propionic acid	114	0.2301	0.3733	0.5377	0.838036739992021
Acidaminococcus (unclassified)	hydroquinone sulfate	103	0.3019	0.3403	0.375	0.796243739387533
Acidaminococcus (unclassified)	hydroxybutyrylcarnitine*	118	0.7258	0.3523	0.0394	0.486156518486419
Acidaminococcus (unclassified)	hypotaurine	124	-0.1385	0.4517	0.7592	0.87414314203673
Acidaminococcus (unclassified)	hypoxanthine	123	0.0215	0.5387	0.9681	0.900212189700805
Acidaminococcus (unclassified)	imidazole lactate	124	-0.338	0.5608	0.5466	0.839741779534915
Acidaminococcus (unclassified)	imidazole propionate	107	0.3846	0.2782	0.1668	0.689942563290205
Acidaminococcus (unclassified)	indoleacetate	124	0.3979	0.4877	0.4146	0.808069892212293
Acidaminococcus (unclassified)	indoleacetylglutamine	57	-0.0648	0.1632	0.6914	0.865141439537112
Acidaminococcus (unclassified)	indolelactate	124	0.1361	0.6361	0.8306	0.88400686263467
Acidaminococcus (unclassified)	indolepropionate	123	-0.6657	0.2574	0.0097	0.283828529636442
Acidaminococcus (unclassified)	inosine	124	-0.1355	0.1861	0.4665	0.822493003381877
Acidaminococcus (unclassified)	isobutyrylcarnitine	122	-0.2208	0.3858	0.5671	0.843206121188816
Acidaminococcus (unclassified)	isobutyrylglycine	122	0.0533	0.3663	0.8843	0.891046135167655
Acidaminococcus (unclassified)	isoleucine	124	1.756	1.0686	0.1003	0.621104836652772
Acidaminococcus (unclassified)	isoleucylvaline	121	-0.1442	0.4314	0.7382	0.871253122581724
Acidaminococcus (unclassified)	isovalerate	124	0.2274	0.3713	0.5402	0.838408554265229
Acidaminococcus (unclassified)	isovalerylcarnitine	124	0.2965	0.4381	0.4986	0.829377608130325
Acidaminococcus (unclassified)	isovalerylglycine	116	0.3475	0.4367	0.4262	0.811135230312539
Acidaminococcus (unclassified)	kynurenate	124	-1.0337	0.5738	0.0716	0.575227239097566
Acidaminococcus (unclassified)	kynurenine	124	1.0522	0.9435	0.2648	0.752570486008704
Acidaminococcus (unclassified)	lactate	124	-0.1305	0.3203	0.6838	0.863493788656366
Acidaminococcus (unclassified)	lanthionine	96	0.0197	0.4000	0.9607	0.899136762803913
Acidaminococcus (unclassified)	laurate (12:0)	124	-1.2414	0.4607	0.007	0.241428367884865
Acidaminococcus (unclassified)	laurylcarnitine	124	-0.3515	0.5201	0.4991	0.829377608130325
Acidaminococcus (unclassified)	leucine	124	1.8649	1.1808	0.1143	0.637948210694959
Acidaminococcus (unclassified)	leucylalanine	122	-0.1071	0.3316	0.7466	0.872639690724783
Acidaminococcus (unclassified)	leucylleucine	113	-0.2924	0.3270	0.3713	0.794588976701441
Acidaminococcus (unclassified)	leucylphenylalanine/isoleucylphenylalanine	107	0.4953	0.2670	0.0636	0.55732282346004
Acidaminococcus (unclassified)	linoleate (18:2n6)	123	-0.937	0.6111	0.1252	0.650709347800522
Acidaminococcus (unclassified)	linolenate [alpha or gamma; (18:3n3 or 6)]	124	-0.6202	0.3946	0.116	0.639747359314127
Acidaminococcus (unclassified)	linoleoylcarnitine*	124	0.543	0.6717	0.4189	0.809119273888163
Acidaminococcus (unclassified)	lysine	124	1.6475	1.3125	0.2094	0.720478623851999
Acidaminococcus (unclassified)	malate	118	0.1485	0.4052	0.714	0.868313612167596
Acidaminococcus (unclassified)	maleate	124	0.6732	0.3441	0.0504	0.521643949596965
Acidaminococcus (unclassified)	malonate	120	0.1643	0.5236	0.7537	0.873502163708967
Acidaminococcus (unclassified)	mannitol/sorbitol	124	0.3696	0.2248	0.1001	0.620945528935571
Acidaminococcus (unclassified)	mannose	123	-0.0067	0.9035	0.9941	0.902316636071818
Acidaminococcus (unclassified)	margarate (17:0)	124	-0.8477	0.6007	0.1582	0.683963934908674
Acidaminococcus (unclassified)	methionine	124	1.3444	1.0318	0.1926	0.708048047173217
Acidaminococcus (unclassified)	methionine sulfone	124	0.1385	0.4750	0.7707	0.875990608269854
Acidaminococcus (unclassified)	methionine sulfoxide	124	0.0704	0.5446	0.8971	0.892835573982873
Acidaminococcus (unclassified)	methyl glucopyranoside (alpha + beta)	124	-0.101	0.2837	0.7219	0.869124370213605
Acidaminococcus (unclassified)	methyl indole-3-acetate	110	-0.1229	0.4334	0.7767	0.876771599104967
Acidaminococcus (unclassified)	methyl-4-hydroxybenzoate sulfate	124	-0.1115	0.1424	0.4336	0.813117311440604
Acidaminococcus (unclassified)	methylsuccinate	124	0.4312	0.4280	0.3136	0.772766662317072
Acidaminococcus (unclassified)	myo-inositol	123	-0.5343	0.8994	0.5525	0.840729131496529
Acidaminococcus (unclassified)	myristate (14:0)	124	-1.0696	0.4992	0.0321	0.455764831366794
Acidaminococcus (unclassified)	myristoleate (14:1n5)	124	-0.679	0.3372	0.044	0.502200631508081
Acidaminococcus (unclassified)	myristoleoylcarnitine*	123	-0.4504	0.4475	0.3142	0.773189309472781
Acidaminococcus (unclassified)	myristoylcarnitine	124	-0.1403	0.6187	0.8206	0.88263610013578
Acidaminococcus (unclassified)	N-(2-furoyl)glycine	95	0.3009	0.2298	0.1904	0.706719851256718
Acidaminococcus (unclassified)	N-acetyl-1-methylhistidine*	87	-0.0101	0.3809	0.9788	0.901074319320655
Acidaminococcus (unclassified)	N-acetyl-3-methylhistidine*	63	0.1453	0.3929	0.7115	0.867939228135025
Acidaminococcus (unclassified)	N-acetyl-beta-alanine	124	-1.0135	0.8285	0.2212	0.727911171240066
Acidaminococcus (unclassified)	N-acetylalanine	123	0.8455	1.3317	0.5255	0.835775738982048
Acidaminococcus (unclassified)	N-acetylasparagine	124	0.8033	0.5955	0.1774	0.697381770902115
Acidaminococcus (unclassified)	N-acetylaspartate (NAA)	123	0.2743	0.6330	0.6647	0.860052092918153
Acidaminococcus (unclassified)	N-acetylcarnosine	124	-0.3662	0.4815	0.4469	0.816617638500228
Acidaminococcus (unclassified)	N-acetylcitrulline	105	-0.1527	0.3218	0.635	0.855041497694236
Acidaminococcus (unclassified)	N-acetylglutamate	119	0.0919	0.6300	0.884	0.890994585573454
Acidaminococcus (unclassified)	N-acetylglutamine	123	-0.0073	0.4837	0.9879	0.901835374705177
Acidaminococcus (unclassified)	N-acetylglycine	124	-0.6573	0.4056	0.1051	0.62728121606376
Acidaminococcus (unclassified)	N-acetylhistidine	117	0.5084	0.6371	0.4248	0.810863945556921
Acidaminococcus (unclassified)	N-acetylisoleucine	119	0.3348	0.5587	0.5491	0.840326131342849
Acidaminococcus (unclassified)	N-acetylleucine	123	0.3374	0.5639	0.5497	0.840442642615472
Acidaminococcus (unclassified)	N-acetylmethionine	124	-0.7496	0.7492	0.317	0.774107025900673
Acidaminococcus (unclassified)	N-acetylneuraminate	123	0.5354	0.7386	0.4685	0.82308040327443
Acidaminococcus (unclassified)	N-acetylphenylalanine	124	-0.0567	0.6261	0.9279	0.896110062532149
Acidaminococcus (unclassified)	N-acetylputrescine	124	0.5105	0.7957	0.5212	0.834744849509529
Acidaminococcus (unclassified)	N-acetylserine	124	0.4413	1.1278	0.6956	0.865580761275949
Acidaminococcus (unclassified)	N-acetyltaurine	120	-0.5143	0.5471	0.3472	0.786690617831261
Acidaminococcus (unclassified)	N-acetyltryptophan	118	0.5078	0.6241	0.4158	0.808345688801981
Acidaminococcus (unclassified)	N-acetyltyrosine	122	-0.5984	0.5210	0.2507	0.74552555050413
Acidaminococcus (unclassified)	N-acetylvaline	124	-0.0746	0.8061	0.9262	0.895758959518181
Acidaminococcus (unclassified)	N-delta-acetylornithine	124	-0.1702	0.3730	0.6482	0.857523872734944
Acidaminococcus (unclassified)	N-formylmethionine	124	-0.4605	0.9319	0.6212	0.852954247745851
Acidaminococcus (unclassified)	N-formylphenylalanine	124	0.0716	0.3603	0.8425	0.885807469918564
Acidaminococcus (unclassified)	N-methylproline	124	0.2868	0.1684	0.0886	0.604750914745038
Acidaminococcus (unclassified)	N-palmitoyl glycine	120	-0.0208	0.7027	0.9764	0.900880624366908
Acidaminococcus (unclassified)	N-palmitoyl-sphingosine (d18:1/16:0)	124	0.0971	0.8266	0.9065	0.894184793053442
Acidaminococcus (unclassified)	N1-Methyl-2-pyridone-5-carboxamide	124	-0.0557	0.4825	0.9082	0.894241288085748
Acidaminococcus (unclassified)	N1-methyladenosine	124	-0.7062	1.1045	0.5226	0.83507814813429
Acidaminococcus (unclassified)	N2,N2-dimethylguanosine	124	-0.1861	0.8463	0.826	0.883395321045758
Acidaminococcus (unclassified)	N6-acetyllysine	121	0.9183	0.8330	0.2703	0.754985194700023
Acidaminococcus (unclassified)	N6-carbamoylthreonyladenosine	118	-0.7496	0.9680	0.4387	0.814764424630237
Acidaminococcus (unclassified)	N6-carboxymethyllysine	117	0.4433	0.5187	0.3928	0.801625644048288
Acidaminococcus (unclassified)	N6,N6,N6-trimethyllysine	124	-0.5572	0.6519	0.3927	0.801625644048288
Acidaminococcus (unclassified)	nicotinamide	124	0.2761	0.3736	0.4599	0.82061859034757
Acidaminococcus (unclassified)	nonadecanoate (19:0)	124	-0.9804	0.7586	0.1962	0.711270114638161
Acidaminococcus (unclassified)	o-cresol sulfate	69	-0.1711	0.0530	0.0013	0.113603576905911
Acidaminococcus (unclassified)	O-methylcatechol sulfate	124	0.0345	0.3191	0.9139	0.89491276556299
Acidaminococcus (unclassified)	O-sulfo-L-tyrosine	124	-0.8786	0.7259	0.2261	0.731770876193555
Acidaminococcus (unclassified)	octadecanedioate	124	-0.4187	0.4338	0.3344	0.781880264200913
Acidaminococcus (unclassified)	octanoylcarnitine	123	-0.1399	0.3960	0.724	0.869347520235506
Acidaminococcus (unclassified)	oleate/vaccenate (18:1)	124	-0.815	0.6349	0.1993	0.714456133478534
Acidaminococcus (unclassified)	oleoyl ethanolamide	124	-0.3982	0.5265	0.4494	0.817387695079763
Acidaminococcus (unclassified)	oleoylcarnitine	124	0.1958	0.7134	0.7837	0.877440970880245
Acidaminococcus (unclassified)	ornithine	124	0.8528	1.1713	0.4666	0.822493003381877
Acidaminococcus (unclassified)	orotate	123	0.599	0.4882	0.2199	0.726867877171744
Acidaminococcus (unclassified)	orotidine	122	0.2183	0.3875	0.5732	0.844266570931354
Acidaminococcus (unclassified)	oxalate (ethanedioate)	124	0.4377	0.4284	0.307	0.770158267737306
Acidaminococcus (unclassified)	p-cresol sulfate	124	-0.1419	0.2444	0.5616	0.842431474908792
Acidaminococcus (unclassified)	p-cresol-glucuronide*	117	0.1193	0.1951	0.5409	0.838643582409184
Acidaminococcus (unclassified)	palmitate (16:0)	124	-1.4612	0.8859	0.0991	0.619174225168126
Acidaminococcus (unclassified)	palmitoleate (16:1n7)	124	-0.5418	0.3311	0.1017	0.62314323335906
Acidaminococcus (unclassified)	palmitoyl dihydrosphingomyelin (d18:0/16:0)*	124	0.1761	0.7894	0.8235	0.883202793360937
Acidaminococcus (unclassified)	palmitoyl ethanolamide	124	-1.0372	0.7447	0.1637	0.688320736473218
Acidaminococcus (unclassified)	palmitoyl sphingomyelin (d18:1/16:0)	124	-0.4311	1.2839	0.737	0.871102105245849
Acidaminococcus (unclassified)	palmitoylcarnitine	124	0.5818	0.8355	0.4862	0.826648935304733
Acidaminococcus (unclassified)	pantothenate	124	-0.2038	0.5164	0.693	0.86526989455437
Acidaminococcus (unclassified)	paraxanthine	116	0.3731	0.2488	0.1338	0.660974675355154
Acidaminococcus (unclassified)	phenol sulfate	124	-0.0059	0.3164	0.985	0.901588955491043
Acidaminococcus (unclassified)	phenylacetate	106	0.706	0.3824	0.0648	0.560438980173398
Acidaminococcus (unclassified)	phenylacetylglutamine	124	0.1975	0.3118	0.5265	0.835910705413297
Acidaminococcus (unclassified)	phenylalanine	124	0.5558	1.6199	0.7315	0.87016478607672
Acidaminococcus (unclassified)	phenylalanylleucine	123	0.0977	0.2192	0.6558	0.859017126290833
Acidaminococcus (unclassified)	phenylalanylphenylalanine	124	0.0208	0.3759	0.956	0.898826815571901
Acidaminococcus (unclassified)	phenylalanylserine	124	-0.218	0.2725	0.4236	0.810722983556786
Acidaminococcus (unclassified)	phenylalanyltryptophan	123	0.0713	0.3992	0.8583	0.888329201856899
Acidaminococcus (unclassified)	phenyllactate (PLA)	124	0.9065	0.6363	0.1542	0.680288592288341
Acidaminococcus (unclassified)	phenylpyruvate	123	-0.1505	0.6350	0.8126	0.880890474286404
Acidaminococcus (unclassified)	phosphate	124	1.2544	1.8729	0.503	0.830472654821386
Acidaminococcus (unclassified)	phosphocholine (16:0/22:5n3, 18:1/20:4)*	124	0.2265	0.9143	0.8044	0.880008181279179
Acidaminococcus (unclassified)	phosphocholine (18:0/20:5, 16:0/22:5n6)*	124	-0.1306	0.5036	0.7954	0.87876106004933
Acidaminococcus (unclassified)	pimelate (heptanedioate)	116	0.1285	0.4230	0.7613	0.874422587464242
Acidaminococcus (unclassified)	pipecolate	124	-0.7697	0.6586	0.2425	0.741678840340691
Acidaminococcus (unclassified)	piperine	112	0.2234	0.1564	0.1533	0.679534926131188
Acidaminococcus (unclassified)	pregn steroid monosulfate*	124	-0.3439	0.3530	0.3299	0.779940896250192
Acidaminococcus (unclassified)	pregnanediol-3-glucuronide	102	-0.5402	0.3630	0.1368	0.663847807211146
Acidaminococcus (unclassified)	pregnen-diol disulfate*	123	-0.2983	0.2672	0.2641	0.75221664208804
Acidaminococcus (unclassified)	pregnenolone sulfate	113	-0.3711	0.3212	0.2479	0.744740935576593
Acidaminococcus (unclassified)	pro-hydroxy-pro	124	0.1226	0.5186	0.8131	0.881018356292173
Acidaminococcus (unclassified)	proline	124	0.572	0.9053	0.5275	0.835943068533816
Acidaminococcus (unclassified)	prolylglycine	121	-0.066	0.4818	0.891	0.892125355333215
Acidaminococcus (unclassified)	prolylproline	123	0.1614	0.2427	0.5062	0.831230847824386
Acidaminococcus (unclassified)	propionylcarnitine	121	1.0924	0.5999	0.0686	0.569242064450616
Acidaminococcus (unclassified)	propionylglycine	115	0.0352	0.3799	0.9261	0.895751384538189
Acidaminococcus (unclassified)	propyl 4-hydroxybenzoate sulfate	124	-0.0653	0.2915	0.8229	0.883137086394187
Acidaminococcus (unclassified)	pseudouridine	124	0.0593	1.1670	0.9594	0.899053879994399
Acidaminococcus (unclassified)	pyridoxate	123	0.0696	0.3187	0.8271	0.883432987944594
Acidaminococcus (unclassified)	pyroglutamine*	123	-0.4202	0.4526	0.3532	0.788675359928554
Acidaminococcus (unclassified)	pyroglutamylglutamine	119	0.1588	0.4787	0.7401	0.871480593258844
Acidaminococcus (unclassified)	pyroglutamylglycine	124	-0.032	0.2999	0.9149	0.89491276556299
Acidaminococcus (unclassified)	pyrraline	101	0.2039	0.3188	0.5226	0.83507814813429
Acidaminococcus (unclassified)	pyruvate	123	0.4836	0.4553	0.2881	0.761895038031927
Acidaminococcus (unclassified)	quinate	124	0.0696	0.1543	0.6522	0.858441965577689
Acidaminococcus (unclassified)	quinolinate	121	-0.3127	0.4403	0.4776	0.82472879033203
Acidaminococcus (unclassified)	retinol (Vitamin A)	124	0.4894	0.9136	0.5922	0.848346951952726
Acidaminococcus (unclassified)	ribitol	120	1.283	0.7493	0.0868	0.601823934987353
Acidaminococcus (unclassified)	ribonate	122	0.1843	0.4909	0.7073	0.867239901963079
Acidaminococcus (unclassified)	S-methylcysteine	124	0.8739	0.5435	0.1079	0.630225535399349
Acidaminococcus (unclassified)	S-methylmethionine	60	0.4086	0.3261	0.2102	0.720772675534553
Acidaminococcus (unclassified)	saccharin	67	0.3258	0.1848	0.0778	0.585747771608728
Acidaminococcus (unclassified)	salicylate	123	-0.0224	0.1655	0.8923	0.892248392485126
Acidaminococcus (unclassified)	sebacate (decanedioate)	116	0.2757	0.2023	0.1728	0.693961364073495
Acidaminococcus (unclassified)	serine	124	0.7684	1.2790	0.548	0.84009398310058
Acidaminococcus (unclassified)	serotonin	124	-0.6375	0.3790	0.0926	0.610907353339496
Acidaminococcus (unclassified)	serylalanine	124	0.0471	0.6096	0.9384	0.89707198970407
Acidaminococcus (unclassified)	spermidine	93	0.2895	0.5136	0.5729	0.844266570931354
Acidaminococcus (unclassified)	sphinganine	50	0.4364	0.3776	0.2478	0.744740935576593
Acidaminococcus (unclassified)	sphinganine-1-phosphate	110	-0.0534	0.6214	0.9315	0.896583033996389
Acidaminococcus (unclassified)	sphingomyelin (d18:1/14:0, d16:1/16:0)*	124	0.2175	0.2464	0.3774	0.796998990088327
Acidaminococcus (unclassified)	sphingomyelin (d18:1/15:0, d16:1/17:0)*	124	-0.6672	0.8801	0.4484	0.817214594145996
Acidaminococcus (unclassified)	sphingomyelin (d18:1/17:0, d17:1/18:0, d19:1/16:0)	124	-0.2819	0.9400	0.7642	0.874737442394046
Acidaminococcus (unclassified)	sphingomyelin (d18:1/18:1, d18:2/18:0)	124	0.909	0.9075	0.3165	0.773927793326032
Acidaminococcus (unclassified)	sphingomyelin (d18:1/20:0, d16:1/22:0)*	123	0.8927	1.0029	0.3734	0.795590275633108
Acidaminococcus (unclassified)	sphingomyelin (d18:1/20:1, d18:2/20:0)*	124	0.7998	1.0343	0.4394	0.814789909003034
Acidaminococcus (unclassified)	sphingomyelin (d18:1/21:0, d17:1/22:0, d16:1/23:0)*	124	0.0167	0.8172	0.9837	0.901569595670807
Acidaminococcus (unclassified)	sphingomyelin (d18:1/24:1, d18:2/24:0)*	122	-0.1785	0.6143	0.7714	0.876076350952783
Acidaminococcus (unclassified)	sphingomyelin (d18:2/14:0, d18:1/14:1)*	124	0.2144	0.6478	0.7407	0.871643976312219
Acidaminococcus (unclassified)	sphingomyelin (d18:2/16:0, d18:1/16:1)*	124	0.5387	0.9486	0.5701	0.843739959391789
Acidaminococcus (unclassified)	sphingomyelin (d18:2/23:0, d18:1/23:1, d17:1/24:1)*	124	-0.0912	0.9613	0.9244	0.895513973873017
Acidaminococcus (unclassified)	sphingomyelin (d18:2/24:1, d18:1/24:2)*	124	0.0305	0.9049	0.9731	0.900615951188163
Acidaminococcus (unclassified)	sphingosine	102	0.4105	0.6802	0.5462	0.839599339184195
Acidaminococcus (unclassified)	sphingosine 1-phosphate	123	-0.0697	0.7394	0.9249	0.895564757858598
Acidaminococcus (unclassified)	stachydrine	124	0.1335	0.1425	0.3489	0.787421663052089
Acidaminococcus (unclassified)	stearate (18:0)	124	-1.4251	1.0435	0.172	0.693454023707632
Acidaminococcus (unclassified)	stearidonate (18:4n3)	124	-0.928	0.3840	0.0157	0.35151809180989
Acidaminococcus (unclassified)	stearoyl sphingomyelin (d18:1/18:0)	124	-0.1473	1.0129	0.8844	0.891054514291259
Acidaminococcus (unclassified)	stearoylcarnitine	124	1.1702	0.8838	0.1855	0.703109595498328
Acidaminococcus (unclassified)	suberate (octanedioate)	103	0.6309	0.5500	0.2513	0.745842712587861
Acidaminococcus (unclassified)	succinate	124	0.1722	0.6547	0.7926	0.878377881375303
Acidaminococcus (unclassified)	succinimide	123	0.3451	0.8020	0.667	0.860367467131528
Acidaminococcus (unclassified)	succinylcarnitine	121	0.3791	0.7567	0.6164	0.852021100695731
Acidaminococcus (unclassified)	sucrose	51	-0.044	0.3839	0.9087	0.894430761483197
Acidaminococcus (unclassified)	sulfate*	124	0.5388	1.2111	0.6564	0.859174432462202
Acidaminococcus (unclassified)	tartarate	124	-0.1363	0.2696	0.6131	0.851186344234832
Acidaminococcus (unclassified)	tartronate (hydroxymalonate)	124	-0.3671	0.2974	0.217	0.725317076927298
Acidaminococcus (unclassified)	taurine	124	-0.1633	0.5374	0.7612	0.874403686864129
Acidaminococcus (unclassified)	taurochenodeoxycholate	118	0.1574	0.1825	0.3885	0.800098953751062
Acidaminococcus (unclassified)	taurocholate	84	0.2231	0.2762	0.4192	0.809119273888163
Acidaminococcus (unclassified)	taurocholenate sulfate	118	-0.8435	0.3296	0.0105	0.294264133256166
Acidaminococcus (unclassified)	taurodeoxycholate	115	0.0503	0.1532	0.7429	0.872045659772774
Acidaminococcus (unclassified)	taurolithocholate 3-sulfate	116	-0.3673	0.2393	0.1248	0.650321850839891
Acidaminococcus (unclassified)	tetradecanedioate	124	-0.81	0.3766	0.0315	0.453300592371873
Acidaminococcus (unclassified)	theanine	98	-0.1221	0.1508	0.4182	0.808921879446301
Acidaminococcus (unclassified)	theobromine	124	0.5166	0.2472	0.0366	0.475314876856679
Acidaminococcus (unclassified)	theophylline	123	0.4113	0.2327	0.0771	0.584455414640501
Acidaminococcus (unclassified)	threonate	123	0.2656	0.3688	0.4715	0.823721842803458
Acidaminococcus (unclassified)	threonine	124	-0.1124	0.9296	0.9037	0.8937947739302
Acidaminococcus (unclassified)	thymine	118	-0.4058	0.4761	0.394	0.801705696441894
Acidaminococcus (unclassified)	thymol sulfate	111	-0.0613	0.1561	0.6947	0.865444532413069
Acidaminococcus (unclassified)	thyroxine	124	-0.3647	0.7719	0.6366	0.855299873525438
Acidaminococcus (unclassified)	tiglylcarnitine	124	-0.0435	0.6256	0.9446	0.897499183849005
Acidaminococcus (unclassified)	trans-4-hydroxyproline	124	0.0038	0.6904	0.9956	0.902316636071818
Acidaminococcus (unclassified)	trans-urocanate	124	0.2339	0.4046	0.5633	0.84267612205364
Acidaminococcus (unclassified)	tricosanoyl sphingomyelin (d18:1/23:0)*	102	-0.2124	0.6772	0.7537	0.873502163708967
Acidaminococcus (unclassified)	trigonelline (N'-methylnicotinate)	124	0.1557	0.2341	0.5059	0.831135749784125
Acidaminococcus (unclassified)	trimethylamine N-oxide	124	-0.0021	0.3234	0.9948	0.902316636071818
Acidaminococcus (unclassified)	tryptophan	124	0.5012	1.1879	0.6731	0.861669644436343
Acidaminococcus (unclassified)	tryptophan betaine	122	0.0733	0.1421	0.606	0.849967537657144
Acidaminococcus (unclassified)	tyramine O-sulfate	73	0.3914	0.2874	0.1733	0.694170017702769
Acidaminococcus (unclassified)	tyrosine	124	0.1773	1.2060	0.8831	0.890894403320954
Acidaminococcus (unclassified)	tyrosylglutamine	104	0.2922	0.4303	0.4971	0.82909186084323
Acidaminococcus (unclassified)	umbelliferone sulfate	71	0.2456	0.0999	0.014	0.334833858782138
Acidaminococcus (unclassified)	undecanedioate	110	1.4768	0.7549	0.0504	0.521643949596965
Acidaminococcus (unclassified)	uracil	79	-0.7588	0.7762	0.3283	0.779104847738543
Acidaminococcus (unclassified)	urate	124	0.6793	0.8998	0.4503	0.817643541507917
Acidaminococcus (unclassified)	urea	124	-1.4022	0.8290	0.0907	0.607892971179712
Acidaminococcus (unclassified)	uridine	124	-1.183	0.8050	0.1417	0.668307527035008
Acidaminococcus (unclassified)	ursodeoxycholate	98	0.3376	0.2486	0.1746	0.695222496578097
Acidaminococcus (unclassified)	valine	124	1.0514	1.2852	0.4133	0.807603399585659
Acidaminococcus (unclassified)	valylarginine	123	-0.1419	0.3828	0.7108	0.867790821614459
Acidaminococcus (unclassified)	vanillylmandelate (VMA)	124	-1.9017	0.5758	0.000958	0.10011930109385
Acidaminococcus (unclassified)	xanthine	123	0.5473	0.5002	0.2739	0.756559854341649
Acidaminococcus (unclassified)	xanthurenate	90	-0.1491	0.3654	0.6832	0.863340955340713
Actinomyces graevenitzii	1-(1-enyl-oleoyl)-GPC (P-18:1)*	257	-0.7263	0.3701	0.0497	0.519856078587878
Actinomyces graevenitzii	1-(1-enyl-oleoyl)-GPE (P-18:1)*	248	-0.5235	0.3445	0.1286	0.653797778350307
Actinomyces graevenitzii	1-(1-enyl-palmitoyl)-2-arachidonoyl-GPC (P-16:0/20:4)*	255	-0.0469	0.5386	0.9306	0.89649047608377
Actinomyces graevenitzii	1-(1-enyl-palmitoyl)-2-arachidonoyl-GPE (P-16:0/20:4)*	259	0.0976	0.4167	0.8149	0.881525637963905
Actinomyces graevenitzii	1-(1-enyl-palmitoyl)-2-docosahexaenoyl-GPC (P-16:0/22:6)*	259	-0.0878	0.3886	0.8213	0.88280733689935
Actinomyces graevenitzii	1-(1-enyl-palmitoyl)-2-docosahexaenoyl-GPE (P-16:0/22:6)*	259	0.4415	0.5137	0.3902	0.800812151361126
Actinomyces graevenitzii	1-(1-enyl-palmitoyl)-2-linoleoyl-GPC (P-16:0/18:2)*	259	-0.3983	0.4878	0.4142	0.807857317459118
Actinomyces graevenitzii	1-(1-enyl-palmitoyl)-2-linoleoyl-GPE (P-16:0/18:2)*	259	-0.4763	0.4066	0.2414	0.741213599328214
Actinomyces graevenitzii	1-(1-enyl-palmitoyl)-2-oleoyl-GPC (P-16:0/18:1)*	259	0.0379	0.5027	0.9399	0.897124481612904
Actinomyces graevenitzii	1-(1-enyl-palmitoyl)-2-oleoyl-GPE (P-16:0/18:1)*	257	0.0971	0.4357	0.8237	0.883205615939591
Actinomyces graevenitzii	1-(1-enyl-palmitoyl)-2-palmitoyl-GPC (P-16:0/16:0)*	258	0.2819	0.5712	0.6217	0.853020139349076
Actinomyces graevenitzii	1-(1-enyl-palmitoyl)-GPC (P-16:0)*	259	-0.6887	0.5156	0.1817	0.700805172403884
Actinomyces graevenitzii	1-(1-enyl-palmitoyl)-GPE (P-16:0)*	257	-0.5528	0.4129	0.1806	0.699940772828479
Actinomyces graevenitzii	1-(1-enyl-stearoyl)-2-arachidonoyl-GPC (P-18:0/20:4)	258	0.3236	0.4239	0.4453	0.816303215023329
Actinomyces graevenitzii	1-(1-enyl-stearoyl)-2-arachidonoyl-GPE (P-18:0/20:4)*	259	0.1002	0.3947	0.7996	0.879394200544957
Actinomyces graevenitzii	1-(1-enyl-stearoyl)-2-docosahexaenoyl-GPC (P-18:0/22:6)*	259	-0.0368	0.3610	0.9189	0.895190428433102
Actinomyces graevenitzii	1-(1-enyl-stearoyl)-2-docosahexaenoyl-GPE (P-18:0/22:6)*	259	0.097	0.4205	0.8175	0.882174938157762
Actinomyces graevenitzii	1-(1-enyl-stearoyl)-2-oleoyl-GPC (P-18:0/18:1)	234	0.2139	0.2903	0.4611	0.820676393174544
Actinomyces graevenitzii	1-(1-enyl-stearoyl)-2-oleoyl-GPE (P-18:0/18:1)	257	-0.2865	0.3600	0.4261	0.811081053056595
Actinomyces graevenitzii	1-(1-enyl-stearoyl)-GPC (P-18:0) *	259	-0.0895	0.5138	0.8617	0.888428474623906
Actinomyces graevenitzii	1-(1-enyl-stearoyl)-GPE (P-18:0)*	251	-0.2688	0.3168	0.3961	0.802329485707373
Actinomyces graevenitzii	1-adrenoyl-GPC (22:4)*	259	-0.2319	0.3730	0.534	0.837365716801658
Actinomyces graevenitzii	1-arachidonoyl-GPA (20:4)	251	0.238	0.1700	0.1615	0.686216789242598
Actinomyces graevenitzii	1-arachidonoyl-GPC (20:4)*	259	-0.6867	0.5400	0.2035	0.717247487403357
Actinomyces graevenitzii	1-arachidonoyl-GPE (20:4)*	259	0.2731	0.5096	0.592	0.848328394633309
Actinomyces graevenitzii	1-arachidonoyl-GPI (20:4)*	259	-0.2671	0.3995	0.5038	0.830676030362549
Actinomyces graevenitzii	1-arachidonylglycerol (20:4)	259	-0.2637	0.3031	0.3843	0.799059479898087
Actinomyces graevenitzii	1-arachidoyl-GPC (20:0)	251	-0.6059	0.4341	0.1628	0.687506467551339
Actinomyces graevenitzii	1-dihomo-linolenoyl-GPC (20:3n3 or 6)*	259	-0.9837	0.4538	0.0302	0.446347635415333
Actinomyces graevenitzii	1-dihomo-linolenoyl-GPE (20:3n3 or 6)*	257	-0.1535	0.2759	0.5779	0.845343451345969
Actinomyces graevenitzii	1-dihomo-linolenylglycerol (20:3)	259	-0.4871	0.2674	0.0685	0.569036932522016
Actinomyces graevenitzii	1-dihomo-linoleoyl-GPC (20:2)*	259	-0.9594	0.4923	0.0513	0.523747826110121
Actinomyces graevenitzii	1-docosahexaenoyl-GPC (22:6)*	259	-0.4147	0.4019	0.3021	0.767961466432894
Actinomyces graevenitzii	1-docosahexaenoyl-GPE (22:6)*	259	-0.0798	0.4545	0.8607	0.888364691458801
Actinomyces graevenitzii	1-docosahexaenoylglycerol (22:6)	257	-0.4432	0.2522	0.0788	0.587136293669541
Actinomyces graevenitzii	1-docosapentaenoyl-GPC (22:5n3)*	259	-0.4436	0.3574	0.2145	0.724072140505675
Actinomyces graevenitzii	1-docosapentaenoyl-GPC (22:5n6)*	251	-0.2516	0.2780	0.3655	0.793001476323207
Actinomyces graevenitzii	1-eicosapentaenoyl-GPC (20:5)*	259	-0.3408	0.2726	0.2112	0.721691744823889
Actinomyces graevenitzii	1-eicosapentaenoyl-GPE (20:5)*	248	-0.2547	0.2419	0.2924	0.763877725403547
Actinomyces graevenitzii	1-eicosenoyl-GPC (20:1)*	259	-0.6289	0.4655	0.1767	0.69683434015309
Actinomyces graevenitzii	1-linolenoyl-GPC (18:3)*	259	-0.4628	0.3952	0.2416	0.741292381397417
Actinomyces graevenitzii	1-linolenoylglycerol (18:3)	241	-0.1683	0.2735	0.5384	0.838177220476596
Actinomyces graevenitzii	1-linoleoyl-2-arachidonoyl-GPC (18:2/20:4)*	256	-0.1778	0.4390	0.6855	0.864008580215786
Actinomyces graevenitzii	1-linoleoyl-GPA (18:2)*	179	0.3953	0.2871	0.1686	0.691300237298285
Actinomyces graevenitzii	1-linoleoyl-GPC (18:2)	259	-0.7358	0.5975	0.2181	0.725642513600311
Actinomyces graevenitzii	1-linoleoyl-GPE (18:2)*	259	0.3964	0.3771	0.2932	0.764183138661674
Actinomyces graevenitzii	1-linoleoyl-GPI (18:2)*	259	-0.4596	0.3266	0.1593	0.684554287404407
Actinomyces graevenitzii	1-linoleoylglycerol (18:2)	259	-0.3817	0.3141	0.2242	0.730399367600207
Actinomyces graevenitzii	1-margaroyl-2-linoleoyl-GPC (17:0/18:2)*	259	-0.4863	0.5523	0.3786	0.797132947845576
Actinomyces graevenitzii	1-margaroyl-2-oleoyl-GPC (17:0/18:1)*	259	-0.0452	0.5519	0.9347	0.896785121163226
Actinomyces graevenitzii	1-margaroyl-GPC (17:0)	259	-0.4709	0.5102	0.3561	0.79010688582469
Actinomyces graevenitzii	1-margaroyl-GPE (17:0)*	235	0.0497	0.2294	0.8285	0.883693478250523
Actinomyces graevenitzii	1-margaroylglycerol (17:0)	216	-0.2778	0.2780	0.3177	0.774456163476063
Actinomyces graevenitzii	1-methylhistidine	251	-0.4609	0.4273	0.2808	0.759084601374491
Actinomyces graevenitzii	1-methylimidazoleacetate	259	0.1789	0.4266	0.6749	0.861946493794557
Actinomyces graevenitzii	1-methylnicotinamide	259	-0.625	0.2833	0.0274	0.432544653336958
Actinomyces graevenitzii	1-methylurate	235	0.0044	0.2017	0.9824	0.901477222849676
Actinomyces graevenitzii	1-methylxanthine	252	0.0573	0.1979	0.7721	0.876154647648756
Actinomyces graevenitzii	1-myristoyl-2-linoleoyl-GPC (14:0/18:2)*	259	-0.2035	0.3888	0.6008	0.849195722303213
Actinomyces graevenitzii	1-myristoyl-2-palmitoyl-GPC (14:0/16:0)	259	0.0453	0.3098	0.8839	0.890986197006106
Actinomyces graevenitzii	1-myristoyl-GPC (14:0)	259	0.2055	0.4137	0.6193	0.852694568149415
Actinomyces graevenitzii	1-myristoylglycerol (14:0)	252	-0.1199	0.2525	0.6348	0.855041497694236
Actinomyces graevenitzii	1-nonadecanoyl-GPC (19:0)	249	-0.3954	0.4086	0.3331	0.781109138878324
Actinomyces graevenitzii	1-oleoyl-2-dihomo-linolenoyl-GPC (18:1/20:3)*	259	-0.4365	0.3558	0.2199	0.726867877171744
Actinomyces graevenitzii	1-oleoyl-2-docosahexaenoyl-GPC (18:1/22:6)*	259	-0.6141	0.4185	0.1423	0.669165726326981
Actinomyces graevenitzii	1-oleoyl-2-eicosapentaenoyl-GPC (18:1/20:5)*	244	-0.2582	0.2563	0.3138	0.77285358770091
Actinomyces graevenitzii	1-oleoyl-2-linoleoyl-glycerol (18:1/18:2)	258	-0.052	0.3062	0.8652	0.888853247957554
Actinomyces graevenitzii	1-oleoyl-2-linoleoyl-GPC (18:1/18:2)*	259	-0.6143	0.5897	0.2975	0.766387620772495
Actinomyces graevenitzii	1-oleoyl-3-linoleoyl-glycerol (18:1/18:2)	258	0.15	0.3155	0.6344	0.8549781787904
Actinomyces graevenitzii	1-oleoyl-GPC (18:1)	259	-0.5091	0.6735	0.4497	0.817474381018955
Actinomyces graevenitzii	1-oleoyl-GPE (18:1)	259	0.2395	0.3671	0.5142	0.833191994814099
Actinomyces graevenitzii	1-oleoyl-GPI (18:1)*	259	-0.4325	0.2919	0.1384	0.665453347155889
Actinomyces graevenitzii	1-oleoylglycerol (18:1)	259	-0.2052	0.2907	0.4804	0.825305867096436
Actinomyces graevenitzii	1-palmitoleoyl-2-linoleoyl-GPC (16:1/18:2)*	258	-0.4655	0.4521	0.3032	0.76841344540691
Actinomyces graevenitzii	1-palmitoleoyl-2-oleoyl-glycerol (16:1/18:1)*	206	0.1409	0.2388	0.5551	0.841444835857278
Actinomyces graevenitzii	1-palmitoleoyl-3-oleoyl-glycerol (16:1/18:1)*	213	0.0602	0.2352	0.7979	0.879046280026571
Actinomyces graevenitzii	1-palmitoleoyl-GPC (16:1)*	259	-0.22	0.4955	0.657	0.859178785801155
Actinomyces graevenitzii	1-palmitoleoylglycerol (16:1)*	258	-0.2888	0.2435	0.2357	0.738035212412672
Actinomyces graevenitzii	1-palmitoyl-2-adrenoyl-GPC (16:0/22:4)*	259	0.0165	0.3309	0.9601	0.899136762803913
Actinomyces graevenitzii	1-palmitoyl-2-arachidonoyl-GPC (16:0/20:4)	259	0.2634	0.5683	0.643	0.856716103263932
Actinomyces graevenitzii	1-palmitoyl-2-arachidonoyl-GPE (16:0/20:4)*	259	-0.1305	0.3364	0.6981	0.865991911119677
Actinomyces graevenitzii	1-palmitoyl-2-arachidonoyl-GPI (16:0/20:4)*	238	-0.1598	0.4293	0.7097	0.867680487679722
Actinomyces graevenitzii	1-palmitoyl-2-dihomo-linolenoyl-GPC (16:0/20:3n3 or 6)*	259	-0.2267	0.4928	0.6454	0.857144937261044
Actinomyces graevenitzii	1-palmitoyl-2-docosahexaenoyl-GPC (16:0/22:6)	259	-0.1146	0.4415	0.7951	0.878757846390753
Actinomyces graevenitzii	1-palmitoyl-2-docosahexaenoyl-GPE (16:0/22:6)*	259	-0.5463	0.3195	0.0873	0.602374560844114
Actinomyces graevenitzii	1-palmitoyl-2-eicosapentaenoyl-GPC (16:0/20:5)*	259	-0.1703	0.2811	0.5445	0.839280752739478
Actinomyces graevenitzii	1-palmitoyl-2-linolenoyl-GPC (16:0/18:3)*	258	-0.0382	0.2910	0.8955	0.892609354041714
Actinomyces graevenitzii	1-palmitoyl-2-linoleoyl-glycerol (16:0/18:2)*	236	0.1616	0.2735	0.5546	0.841380565544856
Actinomyces graevenitzii	1-palmitoyl-2-linoleoyl-GPC (16:0/18:2)	259	0.2291	0.8474	0.7869	0.877791418479311
Actinomyces graevenitzii	1-palmitoyl-2-linoleoyl-GPE (16:0/18:2)	259	-0.052	0.3043	0.8644	0.888840342105727
Actinomyces graevenitzii	1-palmitoyl-2-linoleoyl-GPI (16:0/18:2)	246	0.0514	0.4176	0.9021	0.893634903577544
Actinomyces graevenitzii	1-palmitoyl-2-meadoyl-GPC (16:0/20:3n9)*	250	-0.0729	0.2952	0.8049	0.880081072550787
Actinomyces graevenitzii	1-palmitoyl-2-oleoyl-GPC (16:0/18:1)	259	0.702	0.6895	0.3086	0.770676603262793
Actinomyces graevenitzii	1-palmitoyl-2-oleoyl-GPE (16:0/18:1)	252	-0.0709	0.2577	0.7833	0.877339654712113
Actinomyces graevenitzii	1-palmitoyl-2-oleoyl-GPI (16:0/18:1)*	251	-0.2595	0.4454	0.5602	0.842157658223589
Actinomyces graevenitzii	1-palmitoyl-2-palmitoleoyl-GPC (16:0/16:1)*	259	0.1344	0.3524	0.7029	0.866598513455269
Actinomyces graevenitzii	1-palmitoyl-2-stearoyl-GPC (16:0/18:0)	259	0.2982	0.5599	0.5943	0.848470513409545
Actinomyces graevenitzii	1-palmitoyl-3-linoleoyl-glycerol (16:0/18:2)*	239	0.1229	0.2502	0.6232	0.853248526766939
Actinomyces graevenitzii	1-palmitoyl-GPC (16:0)	259	0.0935	0.8041	0.9074	0.894184793053442
Actinomyces graevenitzii	1-palmitoyl-GPE (16:0)	259	-0.4749	0.4726	0.3149	0.773392866349133
Actinomyces graevenitzii	1-palmitoyl-GPI (16:0)*	259	-0.4465	0.2819	0.1132	0.636534824032587
Actinomyces graevenitzii	1-palmitoylglycerol (16:0)	259	-0.2359	0.3240	0.4666	0.822493003381877
Actinomyces graevenitzii	1-palmityl-GPC (O-16:0)	239	0.1183	0.4694	0.8011	0.87965478632951
Actinomyces graevenitzii	1-pentadecanoyl-2-linoleoyl-GPC (15:0/18:2)*	259	-0.4541	0.4368	0.2986	0.766814866536461
Actinomyces graevenitzii	1-pentadecanoyl-2-oleoyl-GPC (15:0/18:1)*	259	-0.0565	0.4341	0.8964	0.892739668417625
Actinomyces graevenitzii	1-pentadecanoyl-GPC (15:0)*	259	-0.4687	0.4714	0.32	0.775489921804138
Actinomyces graevenitzii	1-stearoyl-2-arachidonoyl-GPC (18:0/20:4)	259	0.0333	0.4949	0.9463	0.897620581253089
Actinomyces graevenitzii	1-stearoyl-2-arachidonoyl-GPE (18:0/20:4)	258	-0.133	0.3520	0.7055	0.867009581691943
Actinomyces graevenitzii	1-stearoyl-2-arachidonoyl-GPI (18:0/20:4)	259	0.2129	0.5062	0.674	0.861756222902671
Actinomyces graevenitzii	1-stearoyl-2-dihomo-linolenoyl-GPC (18:0/20:3n3 or 6)*	259	-0.1964	0.4563	0.6669	0.860354179669707
Actinomyces graevenitzii	1-stearoyl-2-docosahexaenoyl-GPC (18:0/22:6)	259	-0.0034	0.3689	0.9926	0.90229815493124
Actinomyces graevenitzii	1-stearoyl-2-docosahexaenoyl-GPE (18:0/22:6)*	259	-0.2457	0.2798	0.3799	0.797624409473417
Actinomyces graevenitzii	1-stearoyl-2-docosapentaenoyl-GPC (18:0/22:5n3)*	259	-0.014	0.4808	0.9768	0.900920413043728
Actinomyces graevenitzii	1-stearoyl-2-docosapentaenoyl-GPC (18:0/22:5n6)*	259	0.2368	0.3588	0.5093	0.831770248031564
Actinomyces graevenitzii	1-stearoyl-2-linoleoyl-GPC (18:0/18:2)*	259	0.3351	0.7361	0.6489	0.857724375126747
Actinomyces graevenitzii	1-stearoyl-2-linoleoyl-GPE (18:0/18:2)*	259	0.032	0.3025	0.9159	0.895009300893818
Actinomyces graevenitzii	1-stearoyl-2-linoleoyl-GPI (18:0/18:2)	258	-0.4344	0.4848	0.3702	0.794269684706904
Actinomyces graevenitzii	1-stearoyl-2-meadoyl-GPC (18:0/20:3n9)*	259	0.0071	0.2945	0.9809	0.901299420872574
Actinomyces graevenitzii	1-stearoyl-2-oleoyl-GPC (18:0/18:1)	259	0.2493	0.5282	0.637	0.855355064669143
Actinomyces graevenitzii	1-stearoyl-2-oleoyl-GPE (18:0/18:1)	256	0.2462	0.2493	0.3235	0.777106673881927
Actinomyces graevenitzii	1-stearoyl-GPC (18:0)	259	-0.2896	0.6497	0.6558	0.859017126290833
Actinomyces graevenitzii	1-stearoyl-GPE (18:0)	259	-0.1554	0.5052	0.7584	0.874006009685116
Actinomyces graevenitzii	1-stearoyl-GPI (18:0)	259	-0.4587	0.3467	0.1858	0.703325834316143
Actinomyces graevenitzii	1-stearyl-GPC (O-18:0)*	259	-0.0261	0.4560	0.9543	0.898581241648847
Actinomyces graevenitzii	1,2-dilinoleoyl-GPC (18:2/18:2)	259	-0.5236	0.3515	0.1364	0.66364650661342
Actinomyces graevenitzii	1,2-dimyristoyl-GPC (14:0/14:0)	230	-0.0089	0.1983	0.9641	0.899597441419062
Actinomyces graevenitzii	1,2-dipalmitoyl-GPC (16:0/16:0)	259	0.8197	0.6836	0.2304	0.734540390716041
Actinomyces graevenitzii	1,2-distearoyl-GPC (18:0/18:0)	203	0.3857	0.3551	0.2775	0.758086196979587
Actinomyces graevenitzii	1,2,3-benzenetriol sulfate (2)	231	0.0507	0.0907	0.5763	0.845063591875157
Actinomyces graevenitzii	1,3-dimethylurate	252	-0.1127	0.1928	0.5589	0.841859012080794
Actinomyces graevenitzii	1,3,7-trimethylurate	239	0.0408	0.1599	0.7988	0.879197780237902
Actinomyces graevenitzii	1,5-anhydroglucitol (1,5-AG)	259	0.1453	0.3078	0.6369	0.855355064669143
Actinomyces graevenitzii	1,7-dimethylurate	258	-0.0692	0.1589	0.6633	0.859844269019672
Actinomyces graevenitzii	10-heptadecenoate (17:1n7)	259	0.1598	0.3109	0.6073	0.85013471439501
Actinomyces graevenitzii	10-nonadecenoate (19:1n9)	259	0.2296	0.3274	0.4832	0.825954813795638
Actinomyces graevenitzii	10-undecenoate (11:1n1)	259	-0.5342	0.3823	0.1623	0.687297968542661
Actinomyces graevenitzii	12-HETE	254	0.1769	0.1354	0.1912	0.707335144829026
Actinomyces graevenitzii	13-HODE + 9-HODE	254	0.0917	0.1689	0.5873	0.847295533485552
Actinomyces graevenitzii	15-methylpalmitate	259	0.3439	0.3853	0.3721	0.794761920826525
Actinomyces graevenitzii	16-hydroxypalmitate	259	0.3242	0.4076	0.4264	0.811149841568486
Actinomyces graevenitzii	16a-hydroxy DHEA 3-sulfate	247	0.0143	0.1635	0.9303	0.896410915347363
Actinomyces graevenitzii	17-methylstearate	259	0.2775	0.3854	0.4716	0.823721842803458
Actinomyces graevenitzii	2-acetamidophenol sulfate	196	-0.1991	0.1580	0.2074	0.718924703055878
Actinomyces graevenitzii	2-aminoadipate	249	0.5359	0.3875	0.1667	0.689942563290205
Actinomyces graevenitzii	2-aminobutyrate	259	0.237	0.5349	0.6577	0.859222880688319
Actinomyces graevenitzii	2-aminoheptanoate	243	0.0079	0.3861	0.9837	0.901569595670807
Actinomyces graevenitzii	2-aminooctanoate	250	-0.5087	0.3034	0.0936	0.611955955286161
Actinomyces graevenitzii	2-aminophenol sulfate	257	-0.2323	0.1448	0.1086	0.631117214293701
Actinomyces graevenitzii	2-arachidonoyl-GPC (20:4)*	254	-0.2506	0.3809	0.5107	0.832368202180937
Actinomyces graevenitzii	2-arachidonoyl-GPE (20:4)*	223	-0.1628	0.3553	0.6468	0.857284539926691
Actinomyces graevenitzii	2-arachidonoylglycerol (20:4)	242	-0.1827	0.2568	0.4767	0.824629452694678
Actinomyces graevenitzii	2-docosahexaenoyl-GPC (22:6)*	250	-0.3495	0.3073	0.2554	0.747944901092158
Actinomyces graevenitzii	2-docosahexaenoyl-GPE (22:6)*	191	-0.3972	0.3419	0.2453	0.742795729970371
Actinomyces graevenitzii	2-hydroxy-3-methylvalerate	259	0.1774	0.3901	0.6493	0.857844745643749
Actinomyces graevenitzii	2-hydroxyacetaminophen sulfate*	118	0.0797	0.0928	0.3905	0.800944598607783
Actinomyces graevenitzii	2-hydroxyadipate	154	0.0507	0.3024	0.8668	0.888906305312613
Actinomyces graevenitzii	2-hydroxybutyrate/2-hydroxyisobutyrate	259	0.4284	0.3455	0.215	0.72423261495942
Actinomyces graevenitzii	2-hydroxydecanoate	259	-0.0045	0.3266	0.989	0.902077432628881
Actinomyces graevenitzii	2-hydroxyglutarate	259	0.0697	0.5363	0.8966	0.892796652482287
Actinomyces graevenitzii	2-hydroxyhippurate (salicylurate)	246	0.0313	0.0939	0.739	0.871253122581724
Actinomyces graevenitzii	2-hydroxyoctanoate	258	-0.2668	0.2934	0.3632	0.791989449552894
Actinomyces graevenitzii	2-hydroxypalmitate	259	-1.017	0.5725	0.0757	0.581718245516842
Actinomyces graevenitzii	2-hydroxyphenylacetate	224	0.291	0.3463	0.4008	0.803774695694222
Actinomyces graevenitzii	2-hydroxystearate	259	-0.808	0.4991	0.1054	0.627502779454865
Actinomyces graevenitzii	2-isopropylmalate	247	0.4201	0.2337	0.0723	0.576088780304928
Actinomyces graevenitzii	2-linoleoyl-GPC (18:2)*	259	-0.2876	0.4205	0.494	0.828404003809673
Actinomyces graevenitzii	2-linoleoyl-GPE (18:2)*	230	0.2645	0.2818	0.348	0.78706152435034
Actinomyces graevenitzii	2-linoleoylglycerol (18:2)	257	-0.2488	0.2902	0.3913	0.801136246625543
Actinomyces graevenitzii	2-methoxyacetaminophen glucuronide*	56	-0.0883	0.1478	0.5504	0.840443925826235
Actinomyces graevenitzii	2-methoxyacetaminophen sulfate*	67	-0.0795	0.1364	0.5603	0.842196327259382
Actinomyces graevenitzii	2-methylbutyrylcarnitine (C5)	258	0.0112	0.3638	0.9755	0.900767465447259
Actinomyces graevenitzii	2-methylbutyrylglycine	207	-0.2203	0.3065	0.4723	0.823721842803458
Actinomyces graevenitzii	2-methylcitrate/homocitrate	224	0.5889	0.3598	0.1017	0.62314323335906
Actinomyces graevenitzii	2-methylmalonyl carnitine	194	0.9382	0.3656	0.0103	0.292576188083795
Actinomyces graevenitzii	2-oleoyl-GPC (18:1)*	259	-0.0733	0.3869	0.8498	0.886862599194047
Actinomyces graevenitzii	2-oleoyl-GPE (18:1)*	241	0.1321	0.2858	0.644	0.856924005604297
Actinomyces graevenitzii	2-oleoylglycerol (18:1)	250	-0.3285	0.2504	0.1895	0.706288655846974
Actinomyces graevenitzii	2-palmitoleoyl-GPC (16:1)*	189	-0.2912	0.3732	0.4352	0.81372891007411
Actinomyces graevenitzii	2-palmitoyl-GPC (16:0)*	259	-0.128	0.3612	0.7231	0.869184995122429
Actinomyces graevenitzii	2-palmitoyl-GPE (16:0)*	259	0.0068	0.3437	0.9843	0.901585073497007
Actinomyces graevenitzii	2-palmitoylglycerol (16:0)	250	0.0112	0.2511	0.9643	0.899666834471925
Actinomyces graevenitzii	2-piperidinone	259	0.1655	0.1647	0.3149	0.773392866349133
Actinomyces graevenitzii	2-pyrrolidinone	259	0.1419	0.1692	0.4016	0.80395708921852
Actinomyces graevenitzii	2-stearoyl-GPE (18:0)*	259	0.004	0.2737	0.9883	0.901928209114111
Actinomyces graevenitzii	2-stearoyl-GPI (18:0)*	255	-0.4213	0.3187	0.1862	0.703704478660465
Actinomyces graevenitzii	2,3-dihydroxyisovalerate	256	0.1394	0.1036	0.1784	0.69799528483089
Actinomyces graevenitzii	2'-deoxyuridine	232	-0.6344	0.5185	0.2211	0.727911171240066
Actinomyces graevenitzii	21-hydroxypregnenolone disulfate	241	0.1937	0.2229	0.3848	0.799059479898087
Actinomyces graevenitzii	3-(3-hydroxyphenyl)propionate	206	0.0111	0.1360	0.9347	0.896785121163226
Actinomyces graevenitzii	3-(3-hydroxyphenyl)propionate sulfate	180	-0.328	0.1853	0.0767	0.583569053587639
Actinomyces graevenitzii	3-(4-hydroxyphenyl)lactate	259	0.0506	0.4746	0.9151	0.89491276556299
Actinomyces graevenitzii	3-(cystein-S-yl)acetaminophen*	53	0.1279	0.1575	0.4169	0.808497204038187
Actinomyces graevenitzii	3-aminoisobutyrate	259	-0.0321	0.3505	0.927	0.895984959245618
Actinomyces graevenitzii	3-carboxy-4-methyl-5-propyl-2-furanpropanoate (CMPF)	259	-0.0082	0.1318	0.9504	0.89803594685342
Actinomyces graevenitzii	3-hydroxy-2-ethylpropionate	259	-0.1061	0.4728	0.8224	0.88303232791597
Actinomyces graevenitzii	3-hydroxy-3-methylglutarate	259	0.3611	0.4638	0.4363	0.814219196537987
Actinomyces graevenitzii	3-hydroxybutyrate (BHBA)	259	-0.0283	0.1580	0.8578	0.888208085553069
Actinomyces graevenitzii	3-hydroxydecanoate	259	0.3123	0.3650	0.3921	0.801447306547543
Actinomyces graevenitzii	3-hydroxyhippurate	259	-0.0101	0.1352	0.9403	0.897137050560947
Actinomyces graevenitzii	3-hydroxyisobutyrate	256	-0.0281	0.2806	0.9202	0.895288972296033
Actinomyces graevenitzii	3-hydroxylaurate	259	-0.022	0.3119	0.9437	0.897464049634544
Actinomyces graevenitzii	3-hydroxyoctanoate	259	0.3142	0.3451	0.3626	0.791696140790474
Actinomyces graevenitzii	3-hydroxypyridine sulfate	257	-0.2477	0.1114	0.0262	0.426874363655537
Actinomyces graevenitzii	3-hydroxysebacate	240	0.1645	0.1904	0.3878	0.79990452250435
Actinomyces graevenitzii	3-indoxyl sulfate	259	0.0015	0.2641	0.9954	0.902316636071818
Actinomyces graevenitzii	3-methoxycatechol sulfate (1)	236	0.0192	0.1275	0.88	0.890458967189409
Actinomyces graevenitzii	3-methoxytyrosine	259	-0.0956	0.5222	0.8548	0.887849324644298
Actinomyces graevenitzii	3-methyl catechol sulfate (1)	256	-0.2656	0.1284	0.0386	0.482986778112977
Actinomyces graevenitzii	3-methyl catechol sulfate (2)	59	0.0035	0.3001	0.9908	0.902224324647473
Actinomyces graevenitzii	3-methyl-2-oxobutyrate	259	0.5463	0.4735	0.2486	0.744758612892409
Actinomyces graevenitzii	3-methyl-2-oxovalerate	259	0.4125	0.4984	0.4078	0.805746724512026
Actinomyces graevenitzii	3-methyladipate	243	0.0422	0.2886	0.8837	0.890949608727701
Actinomyces graevenitzii	3-methylglutaconate	252	0.4086	0.3261	0.2101	0.720720390081494
Actinomyces graevenitzii	3-methylglutarylcarnitine (1)	240	-0.0031	0.2567	0.9905	0.902156921056674
Actinomyces graevenitzii	3-methylglutarylcarnitine (2)	256	0.0138	0.2313	0.9525	0.898266383433818
Actinomyces graevenitzii	3-methylhistidine	259	-0.1069	0.1063	0.3147	0.773392866349133
Actinomyces graevenitzii	3-methylxanthine	259	0.0902	0.1911	0.6371	0.855355064669143
Actinomyces graevenitzii	3-phenylpropionate (hydrocinnamate)	249	-0.1942	0.1743	0.265	0.752587445197945
Actinomyces graevenitzii	3-ureidopropionate	259	-0.3284	0.4851	0.4985	0.829377608130325
Actinomyces graevenitzii	3,7-dimethylurate	216	0.0774	0.2107	0.7132	0.868269279800303
Actinomyces graevenitzii	4-acetamidobutanoate	259	0.6681	0.5109	0.191	0.707229817276151
Actinomyces graevenitzii	4-acetamidophenol	81	0.0133	0.0884	0.8801	0.890480686346822
Actinomyces graevenitzii	4-acetamidophenylglucuronide	96	-0.0385	0.0791	0.6267	0.853478034890807
Actinomyces graevenitzii	4-acetylphenol sulfate	159	0.2034	0.2794	0.4666	0.822493003381877
Actinomyces graevenitzii	4-allylphenol sulfate	256	-0.0656	0.1357	0.6285	0.853750337668638
Actinomyces graevenitzii	4-androsten-3alpha,17alpha-diol monosulfate (2)	126	-0.0177	0.3799	0.9628	0.899303344868176
Actinomyces graevenitzii	4-androsten-3alpha,17alpha-diol monosulfate (3)	256	0.0635	0.2044	0.7559	0.873679005987585
Actinomyces graevenitzii	4-androsten-3beta,17beta-diol disulfate (1)	259	0.1734	0.1626	0.2863	0.761601287481326
Actinomyces graevenitzii	4-androsten-3beta,17beta-diol disulfate (2)	254	0.3483	0.2144	0.1043	0.626187185211856
Actinomyces graevenitzii	4-androsten-3beta,17beta-diol monosulfate (1)	255	0.1805	0.1786	0.3122	0.77224853259045
Actinomyces graevenitzii	4-androsten-3beta,17beta-diol monosulfate (2)	226	0.0368	0.2164	0.8649	0.888840342105727
Actinomyces graevenitzii	4-ethylphenylsulfate	259	0.1794	0.1324	0.1752	0.695515119585753
Actinomyces graevenitzii	4-guanidinobutanoate	259	-0.1844	0.2838	0.5158	0.83367996424673
Actinomyces graevenitzii	4-hydroxybenzoate	254	0.5356	0.2865	0.0616	0.551373410926318
Actinomyces graevenitzii	4-hydroxychlorothalonil	259	-0.3191	0.3026	0.2917	0.763632682204412
Actinomyces graevenitzii	4-hydroxyhippurate	259	0.1634	0.2250	0.4676	0.822710254034201
Actinomyces graevenitzii	4-hydroxyphenylacetate	231	-0.0499	0.2284	0.8272	0.883432987944594
Actinomyces graevenitzii	4-hydroxyphenylpyruvate	259	0.3202	0.3606	0.3746	0.796091256865089
Actinomyces graevenitzii	4-imidazoleacetate	254	0.2973	0.3850	0.44	0.814898555550572
Actinomyces graevenitzii	4-methyl-2-oxopentanoate	259	0.1628	0.4849	0.7371	0.871106792788214
Actinomyces graevenitzii	4-methylcatechol sulfate	259	0.1705	0.2023	0.3994	0.803311428055178
Actinomyces graevenitzii	4-vinylguaiacol sulfate	98	-0.221	0.2029	0.2763	0.757667914275897
Actinomyces graevenitzii	4-vinylphenol sulfate	259	-0.128	0.1727	0.4584	0.820356449216887
Actinomyces graevenitzii	5-acetylamino-6-amino-3-methyluracil	257	-0.1674	0.1802	0.3528	0.788646205106253
Actinomyces graevenitzii	5-acetylamino-6-formylamino-3-methyluracil	199	-0.0516	0.1703	0.7619	0.874433514206618
Actinomyces graevenitzii	5-dodecenoate (12:1n7)	259	-0.2549	0.2907	0.3805	0.797728393764974
Actinomyces graevenitzii	5-HEPE	180	-0.0795	0.2388	0.7393	0.871319906635333
Actinomyces graevenitzii	5-HETE	60	0.1576	0.2108	0.4547	0.818894117747458
Actinomyces graevenitzii	5-hydroxyhexanoate	219	0.4913	0.2848	0.0846	0.597718154210272
Actinomyces graevenitzii	5-hydroxyindoleacetate	238	-0.161	0.3822	0.6736	0.861717869608161
Actinomyces graevenitzii	5-hydroxylysine	257	1.1276	0.4613	0.0145	0.339862340689897
Actinomyces graevenitzii	5-KETE	76	-0.3071	0.2481	0.2157	0.724495827624405
Actinomyces graevenitzii	5-methylthioadenosine (MTA)	254	0.3794	0.4405	0.3891	0.800159827936391
Actinomyces graevenitzii	5-methyluridine (ribothymidine)	259	-1.0339	0.6328	0.1023	0.623785781038057
Actinomyces graevenitzii	5-oxoproline	259	0.6339	0.8190	0.4389	0.814776635546198
Actinomyces graevenitzii	5,6-dihydrothymine	255	0.0057	0.5498	0.9918	0.902295553721354
Actinomyces graevenitzii	5alpha-androstan-3alpha,17beta-diol monosulfate (1)	161	0.2569	0.2662	0.3346	0.781977007288073
Actinomyces graevenitzii	5alpha-androstan-3beta,17alpha-diol disulfate	117	-0.2815	0.1961	0.1512	0.677554723980012
Actinomyces graevenitzii	5alpha-androstan-3beta,17beta-diol disulfate	245	0.1846	0.1464	0.2072	0.71880047358944
Actinomyces graevenitzii	5alpha-pregnan-3beta,20alpha-diol disulfate	209	-0.1006	0.2016	0.6179	0.852440433985603
Actinomyces graevenitzii	5alpha-pregnan-3beta,20alpha-diol monosulfate (2)	218	-0.2514	0.2108	0.2332	0.736476437462663
Actinomyces graevenitzii	5alpha-pregnan-3beta,20beta-diol monosulfate (1)	198	-0.0091	0.2659	0.9728	0.900612652043082
Actinomyces graevenitzii	6-oxopiperidine-2-carboxylic acid	256	0.2067	0.3773	0.5838	0.846608810049592
Actinomyces graevenitzii	7-alpha-hydroxy-3-oxo-4-cholestenoate (7-Hoca)	259	0.4981	0.4873	0.3067	0.769959321897714
Actinomyces graevenitzii	7-hydroxycholesterol (alpha or beta)	64	-0.1938	0.2699	0.4727	0.823721842803458
Actinomyces graevenitzii	7-methylguanine	259	0.5947	0.8701	0.4943	0.828431527601916
Actinomyces graevenitzii	7-methylurate	97	0.0558	0.3467	0.8721	0.889532272066783
Actinomyces graevenitzii	7-methylxanthine	258	0.0815	0.2011	0.6855	0.864008580215786
Actinomyces graevenitzii	acetylcarnitine	252	0.3299	0.3659	0.3673	0.793414942806832
Actinomyces graevenitzii	adenine	259	-0.6389	0.6371	0.316	0.77378985222617
Actinomyces graevenitzii	adenosine	211	0.2011	0.1603	0.2098	0.720599659543001
Actinomyces graevenitzii	adrenate (22:4n6)	259	0.3382	0.3225	0.2943	0.76483783619328
Actinomyces graevenitzii	alanine	259	1.2006	0.8011	0.1339	0.660974675355154
Actinomyces graevenitzii	allantoin	259	0.3914	0.4192	0.3504	0.788009824755614
Actinomyces graevenitzii	alliin	91	-0.1864	0.2519	0.4591	0.820465278369229
Actinomyces graevenitzii	alpha-glutamylglycine	198	0.1942	0.1599	0.2246	0.730792606832084
Actinomyces graevenitzii	alpha-glutamyltyrosine	237	0.2338	0.2443	0.3387	0.783918953070945
Actinomyces graevenitzii	alpha-hydroxyisocaproate	259	0.1954	0.4325	0.6514	0.858266624357937
Actinomyces graevenitzii	alpha-hydroxyisovalerate	259	0.2189	0.4388	0.6179	0.852440433985603
Actinomyces graevenitzii	alpha-ketoglutarate	259	0.8702	0.4232	0.0397	0.487427050027586
Actinomyces graevenitzii	alpha-tocopherol	259	-0.3253	0.7823	0.6776	0.862286750976437
Actinomyces graevenitzii	andro steroid monosulfate (1)*	181	0.2052	0.2239	0.3596	0.791025653829727
Actinomyces graevenitzii	androsterone sulfate	257	0.0974	0.1433	0.4969	0.829042838097541
Actinomyces graevenitzii	anthranilate	164	-0.5952	0.3303	0.0715	0.575069002088888
Actinomyces graevenitzii	arabitol/xylitol	259	-0.1396	0.5387	0.7955	0.878785913137398
Actinomyces graevenitzii	arabonate/xylonate	259	0.0041	0.3842	0.9915	0.902270457310257
Actinomyces graevenitzii	arachidate (20:0)	259	0.6739	0.5381	0.2104	0.720913427127886
Actinomyces graevenitzii	arachidonate (20:4n6)	259	-0.6375	0.5381	0.2362	0.738326482954906
Actinomyces graevenitzii	arginine	259	1.0322	0.9994	0.3017	0.767647399294616
Actinomyces graevenitzii	ascorbate (Vitamin C)	151	-0.0222	0.1304	0.8646	0.888840342105727
Actinomyces graevenitzii	asparagine	259	0.6743	1.2436	0.5876	0.847350987224697
Actinomyces graevenitzii	aspartate	259	0.5708	0.3903	0.1436	0.670758415832585
Actinomyces graevenitzii	aspartylphenylalanine	215	-0.0162	0.1922	0.9328	0.896717854963762
Actinomyces graevenitzii	azelate (nonanedioate)	249	0.3988	0.2706	0.1406	0.666664637040201
Actinomyces graevenitzii	behenoyl sphingomyelin (d18:1/22:0)*	253	0.1441	0.6808	0.8324	0.884276367639579
Actinomyces graevenitzii	benzoate	250	0.0021	0.3523	0.9952	0.902316636071818
Actinomyces graevenitzii	beta-alanine	259	0.46	0.4370	0.2925	0.763877725403547
Actinomyces graevenitzii	beta-hydroxyisovalerate	258	0.0145	0.4389	0.9736	0.90063674698989
Actinomyces graevenitzii	betaine	259	-0.0162	0.7211	0.9821	0.901439033818834
Actinomyces graevenitzii	betonicine	206	0.0822	0.1068	0.4415	0.815187657758107
Actinomyces graevenitzii	bilirubin (E,E)*	259	0.1447	0.2568	0.5732	0.844266570931354
Actinomyces graevenitzii	bilirubin (E,Z or Z,E)*	252	0.1662	0.4167	0.69	0.864911074240824
Actinomyces graevenitzii	bilirubin (Z,Z)	259	-0.2198	0.3040	0.4697	0.823132348167419
Actinomyces graevenitzii	biliverdin	249	0.2953	0.2480	0.2337	0.736501594121341
Actinomyces graevenitzii	butyrylcarnitine	252	0.2633	0.2729	0.3347	0.781977007288073
Actinomyces graevenitzii	C-glycosyltryptophan	254	0.6878	0.5093	0.1768	0.696844952839737
Actinomyces graevenitzii	caffeine	257	0.0635	0.1223	0.6036	0.849491112565387
Actinomyces graevenitzii	caprate (10:0)	259	0.2379	0.3286	0.4691	0.823132348167419
Actinomyces graevenitzii	caproate (6:0)	256	0.1236	0.4072	0.7615	0.874433514206618
Actinomyces graevenitzii	caprylate (8:0)	259	0.1512	0.4055	0.7092	0.867583707760943
Actinomyces graevenitzii	carnitine	259	-1.1192	1.1068	0.3119	0.77217497965632
Actinomyces graevenitzii	catechol sulfate	259	0.1149	0.2625	0.6616	0.859810358862
Actinomyces graevenitzii	chenodeoxycholate	259	-0.4396	0.2268	0.0526	0.528104194791329
Actinomyces graevenitzii	chiro-inositol	87	0.1037	0.2535	0.6825	0.863242083145692
Actinomyces graevenitzii	cholate	239	-0.2647	0.1062	0.0127	0.321665869949568
Actinomyces graevenitzii	cholesterol	259	-0.2219	0.6378	0.7279	0.869684093456126
Actinomyces graevenitzii	choline	259	0.3926	0.8911	0.6595	0.859608645943095
Actinomyces graevenitzii	choline phosphate	246	-0.053	0.3397	0.8759	0.890163127458447
Actinomyces graevenitzii	cinnamoylglycine	253	-0.3197	0.1437	0.0261	0.425959169709576
Actinomyces graevenitzii	cis-4-decenoyl carnitine	259	0.0278	0.3759	0.9411	0.897172659948953
Actinomyces graevenitzii	cis-aconitate	244	-0.1277	0.3687	0.729	0.869857504660507
Actinomyces graevenitzii	citraconate/glutaconate	259	-0.2574	0.2623	0.3264	0.77843822707555
Actinomyces graevenitzii	citrate	259	0.1229	0.5645	0.8276	0.883432987944594
Actinomyces graevenitzii	citrulline	259	-0.5638	0.7766	0.4679	0.822828822650818
Actinomyces graevenitzii	cortisol	259	-0.4832	0.3258	0.138	0.665175498290447
Actinomyces graevenitzii	cortisone	255	0.1573	0.3439	0.6474	0.857288586608593
Actinomyces graevenitzii	creatine	259	0.3008	0.3821	0.4312	0.812437683186781
Actinomyces graevenitzii	creatinine	259	0.381	1.0437	0.7151	0.868331939369385
Actinomyces graevenitzii	cyclo(leu-pro)	251	-0.1056	0.1765	0.5497	0.840442642615472
Actinomyces graevenitzii	cys-gly, oxidized	251	0.1161	0.1905	0.542	0.838749752195716
Actinomyces graevenitzii	cystathionine	252	0.1797	0.2225	0.4192	0.809119273888163
Actinomyces graevenitzii	cysteine	259	0.5847	0.3599	0.1042	0.626111727850099
Actinomyces graevenitzii	cysteine s-sulfate	232	-0.1418	0.2227	0.5244	0.835628569903994
Actinomyces graevenitzii	cysteine sulfinic acid	259	-0.6417	0.2877	0.0257	0.423751423387557
Actinomyces graevenitzii	cysteinylglycine	256	0.1389	0.2297	0.5453	0.839498232994025
Actinomyces graevenitzii	cystine	259	0.069	0.1680	0.6812	0.863056097274792
Actinomyces graevenitzii	cytidine	221	0.3802	0.3045	0.2118	0.722197419631486
Actinomyces graevenitzii	decanoylcarnitine	259	-0.0342	0.2761	0.9013	0.893479908906399
Actinomyces graevenitzii	dehydroisoandrosterone sulfate (DHEA-S)	259	0.0909	0.1949	0.6409	0.856098755513003
Actinomyces graevenitzii	deoxycarnitine	259	0.0893	0.7367	0.9035	0.893746389405369
Actinomyces graevenitzii	deoxycholate	257	-0.2271	0.2495	0.3627	0.791762014770952
Actinomyces graevenitzii	diglycerol	257	-0.1116	0.1866	0.5499	0.840443925826235
Actinomyces graevenitzii	dihomo-linoleate (20:2n6)	259	0.1438	0.3626	0.6917	0.865163128550963
Actinomyces graevenitzii	dihomo-linolenate (20:3n3 or n6)	259	-0.7944	0.4692	0.0904	0.607528231199415
Actinomyces graevenitzii	dihydroferulic acid	155	-0.0849	0.2035	0.6765	0.862237393319727
Actinomyces graevenitzii	dihydroorotate	258	0.7103	0.3655	0.052	0.526430860840786
Actinomyces graevenitzii	dimethylarginine (SDMA + ADMA)	259	0.5226	1.0679	0.6246	0.853248526766939
Actinomyces graevenitzii	dimethylglycine	259	-0.1962	0.4356	0.6524	0.858463129694235
Actinomyces graevenitzii	dimethylmalonic acid	56	-0.0432	0.5002	0.9312	0.896554313824707
Actinomyces graevenitzii	docosadienoate (22:2n6)	259	0.2723	0.3738	0.4664	0.822493003381877
Actinomyces graevenitzii	docosahexaenoate (DHA; 22:6n3)	259	-0.3806	0.3628	0.2941	0.76483783619328
Actinomyces graevenitzii	docosapentaenoate (n3 DPA; 22:5n3)	259	-0.1789	0.3547	0.6141	0.851523054063858
Actinomyces graevenitzii	dodecanedioate	259	-0.1855	0.2485	0.4552	0.819014065495673
Actinomyces graevenitzii	dopamine sulfate (2)	259	-0.0319	0.2233	0.8863	0.891219974609099
Actinomyces graevenitzii	DSGEGDFXAEGGGVR*	259	-0.2127	0.1927	0.2698	0.754812738502466
Actinomyces graevenitzii	eicosapentaenoate (EPA; 20:5n3)	259	-0.3369	0.2632	0.2005	0.71527155486108
Actinomyces graevenitzii	eicosenoate (20:1)	259	0.2293	0.3190	0.4724	0.823721842803458
Actinomyces graevenitzii	epiandrosterone sulfate	256	0.0865	0.1549	0.5762	0.845063591875157
Actinomyces graevenitzii	ergothioneine	259	0.3705	0.1854	0.0457	0.5074707703848
Actinomyces graevenitzii	erucate (22:1n9)	259	0.0096	0.2638	0.971	0.900484118480694
Actinomyces graevenitzii	erythritol	259	0.988	0.4402	0.0248	0.41880859235773
Actinomyces graevenitzii	erythronate*	259	0.9644	0.7663	0.2082	0.719462983309747
Actinomyces graevenitzii	ethyl glucuronide	53	0.1608	0.2837	0.5709	0.843913017852459
Actinomyces graevenitzii	ethylmalonate	259	0.0797	0.2980	0.789	0.877920671260536
Actinomyces graevenitzii	etiocholanolone glucuronide	209	0.0798	0.2649	0.7631	0.874607349916606
Actinomyces graevenitzii	eugenol sulfate	178	0.1836	0.1863	0.3243	0.777621166514228
Actinomyces graevenitzii	ferulic acid 4-sulfate	126	-0.166	0.1818	0.3613	0.791537816578068
Actinomyces graevenitzii	fructose	259	0.647	0.5237	0.2166	0.725048771087778
Actinomyces graevenitzii	fumarate	258	1.1282	0.5958	0.0583	0.542313679488301
Actinomyces graevenitzii	galactonate	221	0.0125	0.1735	0.9428	0.897464049634544
Actinomyces graevenitzii	gamma-CEHC	256	-0.3057	0.2490	0.2195	0.726463417964678
Actinomyces graevenitzii	gamma-CEHC glucuronide*	72	-0.1103	0.4730	0.8156	0.881712008423195
Actinomyces graevenitzii	gamma-glutamyl-2-aminobutyrate	258	0.006	0.3232	0.9851	0.901645706765256
Actinomyces graevenitzii	gamma-glutamyl-epsilon-lysine	259	0.3597	0.7732	0.6418	0.856460132931762
Actinomyces graevenitzii	gamma-glutamylalanine	258	0.4278	0.4155	0.3032	0.76841344540691
Actinomyces graevenitzii	gamma-glutamylglutamate	236	0.1249	0.3105	0.6876	0.864563023702597
Actinomyces graevenitzii	gamma-glutamylglutamine	259	0.0914	0.9037	0.9194	0.895190428433102
Actinomyces graevenitzii	gamma-glutamylglycine	259	-0.0235	0.3004	0.9376	0.897066684923011
Actinomyces graevenitzii	gamma-glutamylhistidine	259	0.2349	0.7459	0.7528	0.873396474989798
Actinomyces graevenitzii	gamma-glutamylisoleucine*	259	0.8314	0.4424	0.0602	0.547266669154126
Actinomyces graevenitzii	gamma-glutamylleucine	259	0.7342	0.5095	0.1495	0.676104781721996
Actinomyces graevenitzii	gamma-glutamylmethionine	259	0.619	0.5263	0.2395	0.739995151349345
Actinomyces graevenitzii	gamma-glutamylphenylalanine	259	0.0477	0.5190	0.9268	0.895899841972838
Actinomyces graevenitzii	gamma-glutamylthreonine*	258	0.4763	0.4280	0.2658	0.75291073413796
Actinomyces graevenitzii	gamma-glutamyltyrosine	258	0.5351	0.4382	0.222	0.72837696892723
Actinomyces graevenitzii	gamma-glutamylvaline	239	0.3493	0.5071	0.4909	0.82783327188257
Actinomyces graevenitzii	gamma-tocopherol/beta-tocopherol	256	0.1061	0.2511	0.6727	0.861650409818292
Actinomyces graevenitzii	gentisate	240	-0.1357	0.1965	0.4899	0.827531534573821
Actinomyces graevenitzii	gluconate	259	0.4743	0.4537	0.2959	0.765457807901547
Actinomyces graevenitzii	glucose	259	1.7512	0.9095	0.0542	0.532037187512485
Actinomyces graevenitzii	glucuronate	258	-0.2109	0.3787	0.5777	0.845321796923893
Actinomyces graevenitzii	glutamate	259	0.7452	0.3508	0.0336	0.46304948589768
Actinomyces graevenitzii	glutamine	259	0.7651	1.2788	0.5496	0.840442642615472
Actinomyces graevenitzii	glutarate (pentanedioate)	254	0.1044	0.2787	0.7078	0.867337107633036
Actinomyces graevenitzii	glutarylcarnitine (C5)	252	0.0293	0.4094	0.9429	0.897464049634544
Actinomyces graevenitzii	glycerate	259	-0.081	0.4151	0.8454	0.886313942343141
Actinomyces graevenitzii	glycerol	259	0.4936	0.3486	0.1568	0.682770890429473
Actinomyces graevenitzii	glycerol 3-phosphate	259	-0.5106	0.4634	0.2706	0.755094594513498
Actinomyces graevenitzii	glycerophosphoethanolamine	259	-0.5517	0.3653	0.131	0.657838680732126
Actinomyces graevenitzii	glycerophosphoinositol*	243	-0.1747	0.2059	0.3961	0.802329485707373
Actinomyces graevenitzii	glycerophosphorylcholine (GPC)	259	-0.5511	0.4383	0.2086	0.719781423434251
Actinomyces graevenitzii	glycine	259	0.27	0.5622	0.631	0.854255138132272
Actinomyces graevenitzii	glycochenodeoxycholate	258	0.091	0.1456	0.5323	0.836867626852192
Actinomyces graevenitzii	glycocholate	257	0.1558	0.1363	0.253	0.746524092149441
Actinomyces graevenitzii	glycocholenate sulfate*	257	0.1212	0.2742	0.6584	0.859434563964256
Actinomyces graevenitzii	glycodeoxycholate	253	0.2007	0.1384	0.147	0.674506226601747
Actinomyces graevenitzii	glycohyocholate	95	0.7238	0.3678	0.0491	0.518643784811676
Actinomyces graevenitzii	glycolithocholate	160	0.3619	0.1678	0.031	0.450922176158092
Actinomyces graevenitzii	glycolithocholate sulfate*	255	0.1883	0.1831	0.3037	0.768711169894013
Actinomyces graevenitzii	glycoursodeoxycholate	251	0.1354	0.1274	0.288	0.761808264196197
Actinomyces graevenitzii	glycylglycine	244	0.1786	0.1662	0.2828	0.760006526235043
Actinomyces graevenitzii	glycylphenylalanine	241	-0.0634	0.2166	0.7697	0.875797770549855
Actinomyces graevenitzii	glycylvaline	220	0.1934	0.1310	0.1397	0.666008394781355
Actinomyces graevenitzii	guanidinoacetate	259	-0.2832	0.6271	0.6516	0.858266624357937
Actinomyces graevenitzii	guanidinosuccinate	228	-0.5256	0.2899	0.0699	0.572143590208702
Actinomyces graevenitzii	guanosine	254	-0.0205	0.1387	0.8824	0.890853549180494
Actinomyces graevenitzii	gulonic acid*	256	-0.0103	0.2617	0.9686	0.900228708988415
Actinomyces graevenitzii	heptanoate (7:0)	248	0.3811	0.3115	0.2212	0.727911171240066
Actinomyces graevenitzii	hexadecanedioate	259	0.0643	0.2882	0.8234	0.883202793360937
Actinomyces graevenitzii	hexanoylcarnitine	249	0.2742	0.3804	0.471	0.823591005472949
Actinomyces graevenitzii	hexanoylglycine	221	-0.1812	0.2403	0.4509	0.817776549247699
Actinomyces graevenitzii	hippurate	259	-0.1094	0.2014	0.5869	0.847221518290608
Actinomyces graevenitzii	histidine	259	0.113	1.4668	0.9386	0.89707198970407
Actinomyces graevenitzii	histidyltryptophan	197	0.0134	0.1905	0.944	0.897485884126305
Actinomyces graevenitzii	homoarginine	259	0.0619	0.4740	0.896	0.892669582019694
Actinomyces graevenitzii	homocitrulline	259	0.2983	0.2952	0.3124	0.772271247643089
Actinomyces graevenitzii	HWESASXX*	110	-0.7531	0.3776	0.0461	0.509293942968461
Actinomyces graevenitzii	hydantoin-5-propionic acid	234	0.1018	0.2650	0.701	0.866420862921926
Actinomyces graevenitzii	hydroquinone sulfate	206	-0.1101	0.2261	0.6262	0.853377930137042
Actinomyces graevenitzii	hydroxybutyrylcarnitine*	243	0.3237	0.2424	0.1817	0.700805172403884
Actinomyces graevenitzii	hypotaurine	259	0.2444	0.3468	0.4809	0.825445992843455
Actinomyces graevenitzii	hypoxanthine	255	0.6645	0.4244	0.1174	0.641050408696524
Actinomyces graevenitzii	imidazole lactate	259	-0.3286	0.4450	0.4602	0.820653211408305
Actinomyces graevenitzii	imidazole propionate	225	-0.1561	0.2071	0.451	0.817797401592769
Actinomyces graevenitzii	indoleacetate	259	0.2307	0.2957	0.4353	0.813770510156379
Actinomyces graevenitzii	indoleacetylglutamine	112	-0.0229	0.3386	0.946	0.89759257431289
Actinomyces graevenitzii	indolelactate	259	-0.0965	0.4561	0.8324	0.884276367639579
Actinomyces graevenitzii	indolepropionate	257	-0.4361	0.2171	0.0445	0.504101639605454
Actinomyces graevenitzii	inosine	258	0.0323	0.1473	0.8263	0.883398187255096
Actinomyces graevenitzii	isobutyrylcarnitine	259	-0.0304	0.2494	0.9029	0.89374493507345
Actinomyces graevenitzii	isobutyrylglycine	251	-0.0137	0.2858	0.9619	0.899205885307707
Actinomyces graevenitzii	isoeugenol sulfate	59	-0.4882	0.3151	0.1213	0.646418917725753
Actinomyces graevenitzii	isoleucine	259	0.8099	0.8545	0.3432	0.785290647787251
Actinomyces graevenitzii	isoleucylvaline	257	-0.0178	0.2772	0.9488	0.897945899960422
Actinomyces graevenitzii	isovalerate	259	-0.0175	0.2318	0.9399	0.897124481612904
Actinomyces graevenitzii	isovalerylcarnitine	259	0.6355	0.3616	0.0788	0.587136293669541
Actinomyces graevenitzii	isovalerylglycine	244	-0.1745	0.3229	0.589	0.84761808478099
Actinomyces graevenitzii	kynurenate	259	0.1326	0.4151	0.7494	0.873048738585994
Actinomyces graevenitzii	kynurenine	259	0.6759	0.5659	0.2323	0.73577875250249
Actinomyces graevenitzii	lactate	259	1.2347	0.5296	0.0197	0.384124959110758
Actinomyces graevenitzii	lanthionine	211	-0.0249	0.3134	0.9366	0.896910898085731
Actinomyces graevenitzii	laurate (12:0)	259	-0.0494	0.3556	0.8895	0.891891909269611
Actinomyces graevenitzii	laurylcarnitine	259	-0.1657	0.3249	0.61	0.850597408407382
Actinomyces graevenitzii	leucine	259	0.8321	1.0104	0.4102	0.806551837949868
Actinomyces graevenitzii	leucylalanine	256	-0.0791	0.1958	0.6862	0.864138402832198
Actinomyces graevenitzii	leucylleucine	233	-0.1165	0.2213	0.5986	0.848899761979048
Actinomyces graevenitzii	leucylphenylalanine/isoleucylphenylalanine	200	-0.3637	0.2218	0.1011	0.622438070672369
Actinomyces graevenitzii	leukotriene B4	65	0.05	0.1628	0.7588	0.874067206677569
Actinomyces graevenitzii	linoleate (18:2n6)	259	0.4578	0.5102	0.3695	0.794269684706904
Actinomyces graevenitzii	linolenate [alpha or gamma; (18:3n3 or 6)]	259	0.1561	0.3184	0.6239	0.853248526766939
Actinomyces graevenitzii	linoleoylcarnitine*	258	0.4699	0.4596	0.3066	0.769921361223883
Actinomyces graevenitzii	lysine	259	0.4452	1.0550	0.673	0.861669644436343
Actinomyces graevenitzii	malate	251	0.1414	0.2287	0.5365	0.837740231879815
Actinomyces graevenitzii	maleate	259	-0.1115	0.2639	0.6725	0.861614932018016
Actinomyces graevenitzii	malonate	253	-0.1537	0.3390	0.6503	0.858148128674754
Actinomyces graevenitzii	mannitol/sorbitol	259	0.0055	0.1614	0.9728	0.900612652043082
Actinomyces graevenitzii	mannose	259	1.5061	0.5471	0.0059	0.221881306827141
Actinomyces graevenitzii	margarate (17:0)	259	0.2587	0.4175	0.5354	0.83744736695891
Actinomyces graevenitzii	methionine	259	0.3254	0.8325	0.6959	0.865610191403053
Actinomyces graevenitzii	methionine sulfone	259	0.0178	0.3679	0.9613	0.899136762803913
Actinomyces graevenitzii	methionine sulfoxide	259	0.1773	0.3374	0.5991	0.849015448175283
Actinomyces graevenitzii	methyl glucopyranoside (alpha + beta)	259	0.1674	0.2050	0.4141	0.807824395461409
Actinomyces graevenitzii	methyl indole-3-acetate	225	0.1715	0.3264	0.5992	0.84905988635704
Actinomyces graevenitzii	methyl-4-hydroxybenzoate sulfate	257	0.0087	0.0968	0.9281	0.896118757193043
Actinomyces graevenitzii	methylsuccinate	257	-0.2297	0.3574	0.5204	0.834670083801823
Actinomyces graevenitzii	myo-inositol	259	0.8592	0.5595	0.1246	0.650300783323479
Actinomyces graevenitzii	myristate (14:0)	259	0.2747	0.3645	0.451	0.817797401592769
Actinomyces graevenitzii	myristoleate (14:1n5)	259	0.0307	0.2635	0.9073	0.894184793053442
Actinomyces graevenitzii	myristoleoylcarnitine*	257	0.008	0.2968	0.9784	0.901009063848231
Actinomyces graevenitzii	myristoylcarnitine	258	0.2705	0.4764	0.5701	0.843739959391789
Actinomyces graevenitzii	N-(2-furoyl)glycine	203	-0.0859	0.1639	0.6005	0.849124735190899
Actinomyces graevenitzii	N-acetyl-1-methylhistidine*	178	-0.039	0.2451	0.8735	0.889724367372187
Actinomyces graevenitzii	N-acetyl-3-methylhistidine*	123	-0.2108	0.2622	0.4214	0.810046811002036
Actinomyces graevenitzii	N-acetyl-beta-alanine	257	0.2267	0.4993	0.6498	0.858072073092333
Actinomyces graevenitzii	N-acetylalanine	259	0.352	0.8252	0.6697	0.860957531118799
Actinomyces graevenitzii	N-acetylalliin	95	0.0532	0.2224	0.8109	0.880671579604505
Actinomyces graevenitzii	N-acetylasparagine	259	0.1747	0.3648	0.6321	0.854511490451007
Actinomyces graevenitzii	N-acetylaspartate (NAA)	257	-0.1217	0.4628	0.7926	0.878377881375303
Actinomyces graevenitzii	N-acetylcarnosine	259	0.5827	0.3683	0.1136	0.637072705844165
Actinomyces graevenitzii	N-acetylcitrulline	222	0.195	0.2126	0.3591	0.790805388848217
Actinomyces graevenitzii	N-acetylglutamate	244	0.7152	0.3812	0.0606	0.548411379401691
Actinomyces graevenitzii	N-acetylglutamine	258	0.2547	0.3380	0.4512	0.817797401592769
Actinomyces graevenitzii	N-acetylglycine	259	-0.2508	0.2768	0.3649	0.792790994751139
Actinomyces graevenitzii	N-acetylhistidine	250	0.1227	0.4560	0.7878	0.877820194751881
Actinomyces graevenitzii	N-acetylisoleucine	250	0.4395	0.4015	0.2737	0.756559854341649
Actinomyces graevenitzii	N-acetylleucine	257	0.2723	0.3982	0.4942	0.828431527601916
Actinomyces graevenitzii	N-acetylmethionine	259	0.3609	0.5737	0.5293	0.83636012971493
Actinomyces graevenitzii	N-acetylneuraminate	258	0.4785	0.3972	0.2283	0.73289411857275
Actinomyces graevenitzii	N-acetylphenylalanine	259	0.2121	0.4386	0.6287	0.853808913636015
Actinomyces graevenitzii	N-acetylputrescine	259	0.1042	0.5658	0.8539	0.887682627107117
Actinomyces graevenitzii	N-acetylserine	259	-0.6309	0.8112	0.4367	0.814282584231791
Actinomyces graevenitzii	N-acetyltaurine	253	0.0245	0.3289	0.9407	0.897137050560947
Actinomyces graevenitzii	N-acetyltryptophan	248	0.054	0.4351	0.9012	0.893426341926987
Actinomyces graevenitzii	N-acetyltyrosine	252	0.2142	0.3912	0.584	0.84669128834861
Actinomyces graevenitzii	N-acetylvaline	259	0.615	0.5996	0.305	0.769282597217447
Actinomyces graevenitzii	N-delta-acetylornithine	259	-0.2178	0.2919	0.4556	0.819202951103968
Actinomyces graevenitzii	N-formylmethionine	259	0.2823	0.7349	0.7009	0.866420862921926
Actinomyces graevenitzii	N-formylphenylalanine	254	-0.2295	0.2767	0.4068	0.805371903654245
Actinomyces graevenitzii	N-methylproline	259	0.1754	0.1171	0.134	0.660974675355154
Actinomyces graevenitzii	N-palmitoyl glycine	253	0.056	0.4193	0.8938	0.892371088646396
Actinomyces graevenitzii	N-palmitoyl-sphingosine (d18:1/16:0)	259	0.9956	0.5744	0.083	0.594752307008793
Actinomyces graevenitzii	N1-Methyl-2-pyridone-5-carboxamide	259	-0.4611	0.3098	0.1366	0.66383623771275
Actinomyces graevenitzii	N1-methyladenosine	259	0.2394	0.9240	0.7956	0.878839043572958
Actinomyces graevenitzii	N2,N2-dimethylguanosine	259	-0.1222	0.6002	0.8387	0.88527360351465
Actinomyces graevenitzii	N6-acetyllysine	258	0.8506	0.4848	0.0793	0.587675758376511
Actinomyces graevenitzii	N6-carbamoylthreonyladenosine	248	-0.1657	0.5130	0.7467	0.872681606341613
Actinomyces graevenitzii	N6-carboxymethyllysine	246	0.0334	0.3460	0.9231	0.89545179176243
Actinomyces graevenitzii	N6,N6,N6-trimethyllysine	259	0.4425	0.3713	0.2333	0.736476437462663
Actinomyces graevenitzii	nicotinamide	258	-0.2566	0.2927	0.3806	0.797728393764974
Actinomyces graevenitzii	nonadecanoate (19:0)	259	0.3246	0.5065	0.5216	0.834744849509529
Actinomyces graevenitzii	o-cresol sulfate	165	-0.2868	0.1687	0.0891	0.605400039931129
Actinomyces graevenitzii	O-methylcatechol sulfate	259	0.0301	0.2215	0.892	0.892197572088885
Actinomyces graevenitzii	O-sulfo-L-tyrosine	259	0.5274	0.5347	0.3239	0.777436166447701
Actinomyces graevenitzii	octadecanedioate	258	0.1448	0.3545	0.683	0.863294766309623
Actinomyces graevenitzii	octanoylcarnitine	256	0.0807	0.3010	0.7886	0.877895578635326
Actinomyces graevenitzii	oleate/vaccenate (18:1)	259	0.5097	0.4865	0.2948	0.765052761683435
Actinomyces graevenitzii	oleoyl ethanolamide	259	0.1256	0.3650	0.7307	0.870072711520439
Actinomyces graevenitzii	oleoylcarnitine	259	0.3071	0.4494	0.4944	0.828431527601916
Actinomyces graevenitzii	ornithine	259	1.7883	0.7739	0.0208	0.391004739966851
Actinomyces graevenitzii	orotate	259	0.2237	0.3967	0.5729	0.844266570931354
Actinomyces graevenitzii	orotidine	258	0.4031	0.3151	0.2008	0.715403920959873
Actinomyces graevenitzii	oxalate (ethanedioate)	259	-0.0026	0.2462	0.9915	0.902270457310257
Actinomyces graevenitzii	p-cresol sulfate	259	-0.0192	0.1922	0.9203	0.895304302551495
Actinomyces graevenitzii	p-cresol-glucuronide*	246	0.0525	0.1322	0.6912	0.865141439537112
Actinomyces graevenitzii	palmitate (16:0)	259	0.5334	0.6624	0.4206	0.809646252368583
Actinomyces graevenitzii	palmitoleate (16:1n7)	259	0.0766	0.2777	0.7826	0.877339654712113
Actinomyces graevenitzii	palmitoyl dihydrosphingomyelin (d18:0/16:0)*	259	0.0151	0.6031	0.9801	0.901299420872574
Actinomyces graevenitzii	palmitoyl ethanolamide	257	0.0642	0.4700	0.8914	0.892169675355265
Actinomyces graevenitzii	palmitoyl sphingomyelin (d18:1/16:0)	259	0.7977	0.8793	0.3643	0.792622393932409
Actinomyces graevenitzii	palmitoylcarnitine	259	0.615	0.5586	0.271	0.755188835754063
Actinomyces graevenitzii	pantothenate	259	0.0298	0.4295	0.9448	0.897499183849005
Actinomyces graevenitzii	paraxanthine	247	0.000321	0.1209	0.9979	0.902316636071818
Actinomyces graevenitzii	phenol sulfate	259	0.4445	0.2162	0.0398	0.487554945658086
Actinomyces graevenitzii	phenylacetate	240	-0.2988	0.2599	0.2503	0.745378664602569
Actinomyces graevenitzii	phenylacetylglutamine	259	-0.4052	0.2325	0.0814	0.592428852483792
Actinomyces graevenitzii	phenylalanine	259	0.479	1.1563	0.6787	0.862516861323549
Actinomyces graevenitzii	phenylalanylleucine	250	0.0461	0.1552	0.7662	0.874915041593129
Actinomyces graevenitzii	phenylalanylphenylalanine	259	-0.0107	0.2510	0.966	0.899903740557937
Actinomyces graevenitzii	phenylalanylserine	258	-0.1485	0.1770	0.4015	0.803934325257483
Actinomyces graevenitzii	phenylalanyltryptophan	253	0.2151	0.2983	0.4709	0.823564321767172
Actinomyces graevenitzii	phenyllactate (PLA)	259	-0.9394	0.4658	0.0437	0.501003967741142
Actinomyces graevenitzii	phenylpyruvate	257	-0.2504	0.4040	0.5354	0.83744736695891
Actinomyces graevenitzii	phosphate	259	0.681	1.5300	0.6562	0.859117923066233
Actinomyces graevenitzii	phosphocholine (16:0/22:5n3, 18:1/20:4)*	259	-0.2937	0.6264	0.6392	0.855733300951898
Actinomyces graevenitzii	phosphocholine (18:0/20:5, 16:0/22:5n6)*	259	-0.2014	0.3224	0.5323	0.836867626852192
Actinomyces graevenitzii	pimelate (heptanedioate)	231	0.1365	0.2913	0.6393	0.855733300951898
Actinomyces graevenitzii	pipecolate	259	-0.1362	0.4101	0.7397	0.871383738287367
Actinomyces graevenitzii	piperine	227	0.1887	0.1083	0.0815	0.592681112250302
Actinomyces graevenitzii	pregn steroid monosulfate*	259	0.0766	0.2144	0.7208	0.86881507626069
Actinomyces graevenitzii	pregnanediol-3-glucuronide	211	-0.247	0.2610	0.3441	0.785487442281503
Actinomyces graevenitzii	pregnen-diol disulfate*	256	0.22	0.1811	0.2244	0.730561146935131
Actinomyces graevenitzii	pregnenolone sulfate	205	-0.4407	0.2404	0.0668	0.565022398138815
Actinomyces graevenitzii	pro-hydroxy-pro	259	0.2012	0.3237	0.5344	0.83740184696174
Actinomyces graevenitzii	proline	259	1.3851	0.6345	0.029	0.440970247587138
Actinomyces graevenitzii	prolylglycine	252	0.4527	0.3370	0.1792	0.698634204281612
Actinomyces graevenitzii	prolylproline	253	-0.2348	0.1556	0.1313	0.658154940078578
Actinomyces graevenitzii	propionylcarnitine	252	0.3849	0.4405	0.3823	0.798020195304146
Actinomyces graevenitzii	propionylglycine	241	-0.1268	0.2742	0.6439	0.856867383511313
Actinomyces graevenitzii	propyl 4-hydroxybenzoate sulfate	256	0.177	0.1465	0.2269	0.732200392261794
Actinomyces graevenitzii	pseudouridine	259	0.1808	0.8028	0.8218	0.882817181601635
Actinomyces graevenitzii	pyridoxate	258	-0.1789	0.2166	0.4088	0.806162700945901
Actinomyces graevenitzii	pyroglutamine*	259	-0.2269	0.2946	0.4412	0.815187657758107
Actinomyces graevenitzii	pyroglutamylglutamine	239	0.7829	0.3005	0.0092	0.277185916234762
Actinomyces graevenitzii	pyroglutamylglycine	258	0.2655	0.2172	0.2217	0.728212452955334
Actinomyces graevenitzii	pyrraline	197	-0.0556	0.2429	0.8188	0.882409049984478
Actinomyces graevenitzii	pyruvate	259	0.7858	0.3034	0.0096	0.282543034780619
Actinomyces graevenitzii	quinate	256	-0.268	0.1067	0.012	0.313868812425702
Actinomyces graevenitzii	quinolinate	256	0.5137	0.2621	0.05	0.52083191772524
Actinomyces graevenitzii	retinol (Vitamin A)	259	-0.3175	0.6478	0.6241	0.853248526766939
Actinomyces graevenitzii	ribitol	249	0.2129	0.5775	0.7124	0.868139481484664
Actinomyces graevenitzii	ribonate	259	-0.1029	0.3452	0.7656	0.874861357918938
Actinomyces graevenitzii	S-allylcysteine	98	0.2054	0.2309	0.3738	0.795931522124089
Actinomyces graevenitzii	S-methylcysteine	259	0.0454	0.3701	0.9023	0.893640774707657
Actinomyces graevenitzii	S-methylmethionine	107	-0.0928	0.2087	0.6564	0.859174432462202
Actinomyces graevenitzii	saccharin	155	-0.0024	0.1188	0.9842	0.901585073497007
Actinomyces graevenitzii	salicylate	258	0.106	0.0976	0.2774	0.758071761106804
Actinomyces graevenitzii	sebacate (decanedioate)	257	0.1619	0.1517	0.2859	0.761389736359285
Actinomyces graevenitzii	serine	259	0.4286	0.9579	0.6546	0.858892278807994
Actinomyces graevenitzii	serotonin	255	-0.3128	0.2230	0.1606	0.685453687630057
Actinomyces graevenitzii	serylalanine	259	-0.3279	0.3946	0.4061	0.805226840312172
Actinomyces graevenitzii	spermidine	176	0.0521	0.4293	0.9035	0.893746389405369
Actinomyces graevenitzii	sphinganine	101	1.5972	0.7803	0.0407	0.490498556119774
Actinomyces graevenitzii	sphinganine-1-phosphate	228	0.0857	0.5110	0.8669	0.888906305312613
Actinomyces graevenitzii	sphingomyelin (d18:1/14:0, d16:1/16:0)*	259	-0.0794	0.1943	0.6829	0.863294766309623
Actinomyces graevenitzii	sphingomyelin (d18:1/15:0, d16:1/17:0)*	259	0.11	0.5612	0.8446	0.886228032139438
Actinomyces graevenitzii	sphingomyelin (d18:1/17:0, d17:1/18:0, d19:1/16:0)	259	0.3803	0.5484	0.488	0.827125411468338
Actinomyces graevenitzii	sphingomyelin (d18:1/18:1, d18:2/18:0)	259	0.8399	0.6437	0.1919	0.707562877381869
Actinomyces graevenitzii	sphingomyelin (d18:1/20:0, d16:1/22:0)*	255	-0.0592	0.6420	0.9265	0.895832601036319
Actinomyces graevenitzii	sphingomyelin (d18:1/20:1, d18:2/20:0)*	259	-0.1126	0.6665	0.8658	0.888896560530232
Actinomyces graevenitzii	sphingomyelin (d18:1/21:0, d17:1/22:0, d16:1/23:0)*	259	-0.1366	0.5390	0.8	0.879394200544957
Actinomyces graevenitzii	sphingomyelin (d18:1/24:1, d18:2/24:0)*	255	-0.1985	0.2667	0.4568	0.81974651898196
Actinomyces graevenitzii	sphingomyelin (d18:2/14:0, d18:1/14:1)*	255	-0.2139	0.4893	0.6619	0.859842297893249
Actinomyces graevenitzii	sphingomyelin (d18:2/16:0, d18:1/16:1)*	259	0.2032	0.6928	0.7693	0.875797770549855
Actinomyces graevenitzii	sphingomyelin (d18:2/23:0, d18:1/23:1, d17:1/24:1)*	259	0.3587	0.6106	0.5569	0.841666527304567
Actinomyces graevenitzii	sphingomyelin (d18:2/24:1, d18:1/24:2)*	259	0.3367	0.6469	0.6027	0.849357796180475
Actinomyces graevenitzii	sphingosine	234	0.0427	0.4690	0.9275	0.896036576344723
Actinomyces graevenitzii	sphingosine 1-phosphate	259	0.1658	0.6322	0.7931	0.87847389824191
Actinomyces graevenitzii	stachydrine	259	0.1318	0.1078	0.2214	0.728041076523197
Actinomyces graevenitzii	stearate (18:0)	259	0.7797	0.7118	0.2734	0.75646926607483
Actinomyces graevenitzii	stearidonate (18:4n3)	259	-0.0341	0.2671	0.8985	0.893092237136067
Actinomyces graevenitzii	stearoyl sphingomyelin (d18:1/18:0)	259	0.8346	0.6611	0.2068	0.718732241502383
Actinomyces graevenitzii	stearoylcarnitine	259	0.456	0.5717	0.4251	0.8110458275514
Actinomyces graevenitzii	suberate (octanedioate)	213	0.3447	0.3711	0.3529	0.788646205106253
Actinomyces graevenitzii	succinate	259	0.0268	0.4981	0.957	0.898884146573705
Actinomyces graevenitzii	succinimide	259	-0.7225	0.5526	0.1911	0.707335144829026
Actinomyces graevenitzii	succinylcarnitine	252	0.1655	0.4809	0.7308	0.870100409876921
Actinomyces graevenitzii	sucrose	116	-0.1248	0.2388	0.6013	0.849249790812804
Actinomyces graevenitzii	sulfate*	259	0.216	0.9225	0.8149	0.881525637963905
Actinomyces graevenitzii	tartarate	254	-0.018	0.1690	0.9151	0.89491276556299
Actinomyces graevenitzii	tartronate (hydroxymalonate)	259	-0.2206	0.1702	0.195	0.709946360547351
Actinomyces graevenitzii	taurine	259	0.323	0.4653	0.4875	0.827071266049939
Actinomyces graevenitzii	taurochenodeoxycholate	239	0.2126	0.1270	0.0942	0.61284558972804
Actinomyces graevenitzii	taurocholate	166	0.0833	0.1674	0.6188	0.852592819987767
Actinomyces graevenitzii	taurocholenate sulfate	251	0.1427	0.2081	0.4927	0.828234961225437
Actinomyces graevenitzii	taurodeoxycholate	236	0.2378	0.1091	0.0292	0.44193706356474
Actinomyces graevenitzii	taurolithocholate 3-sulfate	248	0.0756	0.1590	0.6342	0.854904127014194
Actinomyces graevenitzii	tetradecanedioate	258	0.0101	0.2851	0.9717	0.900581507643821
Actinomyces graevenitzii	theanine	223	-0.0175	0.1108	0.8744	0.889921583938185
Actinomyces graevenitzii	theobromine	259	0.0143	0.1806	0.937	0.896959362756723
Actinomyces graevenitzii	theophylline	258	0.0343	0.2024	0.8656	0.888896560530232
Actinomyces graevenitzii	threonate	259	0.0392	0.2132	0.8543	0.887811191798833
Actinomyces graevenitzii	threonine	259	1.0728	0.7263	0.1397	0.666008394781355
Actinomyces graevenitzii	thymine	235	0.0887	0.3171	0.7797	0.877188805180935
Actinomyces graevenitzii	thymol sulfate	227	-0.1062	0.0961	0.2693	0.754670806319602
Actinomyces graevenitzii	thyroxine	258	0.257	0.5261	0.6251	0.853377930137042
Actinomyces graevenitzii	tiglylcarnitine	257	-0.7374	0.4023	0.0668	0.565022398138815
Actinomyces graevenitzii	trans-4-hydroxyproline	259	0.6073	0.4171	0.1454	0.672974580029362
Actinomyces graevenitzii	trans-urocanate	259	-0.05	0.2922	0.864	0.888750391093965
Actinomyces graevenitzii	tricosanoyl sphingomyelin (d18:1/23:0)*	203	0.3036	0.3879	0.4339	0.813321186531388
Actinomyces graevenitzii	trigonelline (N'-methylnicotinate)	259	-0.312	0.1704	0.0671	0.565625979525243
Actinomyces graevenitzii	trimethylamine N-oxide	259	-0.151	0.2378	0.5255	0.835775738982048
Actinomyces graevenitzii	tryptophan	259	0.201	0.8514	0.8134	0.881079895139156
Actinomyces graevenitzii	tryptophan betaine	253	-0.1265	0.1009	0.2099	0.720633875656811
Actinomyces graevenitzii	tyramine O-sulfate	140	-0.1954	0.2026	0.3347	0.781977007288073
Actinomyces graevenitzii	tyrosine	259	0.4355	0.8711	0.6171	0.852295071955711
Actinomyces graevenitzii	tyrosylglutamine	230	-0.3761	0.2861	0.1887	0.70593687011824
Actinomyces graevenitzii	umbelliferone sulfate	138	0.4351	0.1985	0.0284	0.437964920922337
Actinomyces graevenitzii	undecanedioate	219	-0.4155	0.5775	0.4718	0.823721842803458
Actinomyces graevenitzii	uracil	172	-0.336	0.5144	0.5137	0.833069848658139
Actinomyces graevenitzii	urate	259	1.2023	0.6452	0.0624	0.554195621647532
Actinomyces graevenitzii	urea	259	-0.1572	0.5624	0.7799	0.877221517707175
Actinomyces graevenitzii	uridine	259	-0.9089	0.6631	0.1704	0.692226694023375
Actinomyces graevenitzii	ursodeoxycholate	190	0.0382	0.1480	0.7963	0.878891870822732
Actinomyces graevenitzii	valine	259	1.5932	1.0764	0.1388	0.665482231166965
Actinomyces graevenitzii	valylarginine	258	-0.3076	0.2659	0.2474	0.744432991466903
Actinomyces graevenitzii	vanillylmandelate (VMA)	259	0.4769	0.4068	0.2411	0.741145442772021
Actinomyces graevenitzii	xanthine	259	0.7872	0.4125	0.0563	0.538282476951886
Actinomyces graevenitzii	xanthurenate	188	0.1249	0.2990	0.6762	0.862237393319727
Actinomyces odontolyticus	1-(1-enyl-oleoyl)-GPC (P-18:1)*	427	-0.2015	0.2850	0.4795	0.825093477140413
Actinomyces odontolyticus	1-(1-enyl-oleoyl)-GPE (P-18:1)*	410	0.1174	0.2936	0.6892	0.864830378847908
Actinomyces odontolyticus	1-(1-enyl-palmitoyl)-2-arachidonoyl-GPC (P-16:0/20:4)*	422	0.2834	0.4250	0.5049	0.830847195723294
Actinomyces odontolyticus	1-(1-enyl-palmitoyl)-2-arachidonoyl-GPE (P-16:0/20:4)*	429	0.3786	0.3279	0.2482	0.744740935576593
Actinomyces odontolyticus	1-(1-enyl-palmitoyl)-2-docosahexaenoyl-GPC (P-16:0/22:6)*	429	-0.1342	0.2991	0.6536	0.858656627851226
Actinomyces odontolyticus	1-(1-enyl-palmitoyl)-2-docosahexaenoyl-GPE (P-16:0/22:6)*	429	-0.0667	0.3923	0.865	0.888840342105727
Actinomyces odontolyticus	1-(1-enyl-palmitoyl)-2-linoleoyl-GPC (P-16:0/18:2)*	429	-0.4107	0.3722	0.2699	0.754844171374051
Actinomyces odontolyticus	1-(1-enyl-palmitoyl)-2-linoleoyl-GPE (P-16:0/18:2)*	429	-0.0556	0.3105	0.8578	0.888208085553069
Actinomyces odontolyticus	1-(1-enyl-palmitoyl)-2-oleoyl-GPC (P-16:0/18:1)*	429	-0.4797	0.3920	0.2211	0.727911171240066
Actinomyces odontolyticus	1-(1-enyl-palmitoyl)-2-oleoyl-GPE (P-16:0/18:1)*	428	0.0369	0.3149	0.9067	0.894184793053442
Actinomyces odontolyticus	1-(1-enyl-palmitoyl)-2-palmitoyl-GPC (P-16:0/16:0)*	429	-0.1659	0.4372	0.7044	0.866808639884596
Actinomyces odontolyticus	1-(1-enyl-palmitoyl)-GPC (P-16:0)*	427	-0.2314	0.3773	0.5397	0.838304108690436
Actinomyces odontolyticus	1-(1-enyl-palmitoyl)-GPE (P-16:0)*	423	-0.0478	0.3427	0.889	0.891891909269611
Actinomyces odontolyticus	1-(1-enyl-stearoyl)-2-arachidonoyl-GPC (P-18:0/20:4)	429	0.1331	0.3344	0.6905	0.864990110885301
Actinomyces odontolyticus	1-(1-enyl-stearoyl)-2-arachidonoyl-GPE (P-18:0/20:4)*	429	0.2595	0.3135	0.4078	0.805746724512026
Actinomyces odontolyticus	1-(1-enyl-stearoyl)-2-docosahexaenoyl-GPC (P-18:0/22:6)*	429	-0.1782	0.2773	0.5206	0.834744849509529
Actinomyces odontolyticus	1-(1-enyl-stearoyl)-2-docosahexaenoyl-GPE (P-18:0/22:6)*	429	-0.1405	0.3176	0.6581	0.859357638662947
Actinomyces odontolyticus	1-(1-enyl-stearoyl)-2-oleoyl-GPC (P-18:0/18:1)	366	-0.2524	0.2512	0.315	0.773443010949591
Actinomyces odontolyticus	1-(1-enyl-stearoyl)-2-oleoyl-GPE (P-18:0/18:1)	422	-0.2238	0.2763	0.4179	0.808905071699255
Actinomyces odontolyticus	1-(1-enyl-stearoyl)-GPC (P-18:0) *	429	0.015	0.3801	0.9686	0.900228708988415
Actinomyces odontolyticus	1-(1-enyl-stearoyl)-GPE (P-18:0)*	418	0.1536	0.2767	0.5787	0.845430340247508
Actinomyces odontolyticus	1-adrenoyl-GPC (22:4)*	429	-0.0111	0.2841	0.9688	0.900230112726219
Actinomyces odontolyticus	1-arachidonoyl-GPA (20:4)	414	0.0419	0.1379	0.7612	0.874403686864129
Actinomyces odontolyticus	1-arachidonoyl-GPC (20:4)*	429	-0.2086	0.3859	0.5888	0.847545409143029
Actinomyces odontolyticus	1-arachidonoyl-GPE (20:4)*	429	-0.0809	0.3895	0.8355	0.884777047013133
Actinomyces odontolyticus	1-arachidonoyl-GPI (20:4)*	429	-0.2019	0.3074	0.5112	0.83254486745299
Actinomyces odontolyticus	1-arachidonylglycerol (20:4)	429	-0.2444	0.2457	0.3199	0.775427126178912
Actinomyces odontolyticus	1-arachidoyl-GPC (20:0)	414	-0.3591	0.3159	0.2556	0.748160237408141
Actinomyces odontolyticus	1-dihomo-linolenoyl-GPC (20:3n3 or 6)*	429	-0.3683	0.3484	0.2904	0.763124796200219
Actinomyces odontolyticus	1-dihomo-linolenoyl-GPE (20:3n3 or 6)*	424	0.0567	0.2197	0.7962	0.878859920127566
Actinomyces odontolyticus	1-dihomo-linolenylglycerol (20:3)	429	-0.0281	0.1972	0.8867	0.891266507859539
Actinomyces odontolyticus	1-dihomo-linoleoyl-GPC (20:2)*	429	-0.4045	0.3797	0.2868	0.761604968641798
Actinomyces odontolyticus	1-docosahexaenoyl-GPC (22:6)*	429	-0.2519	0.3021	0.4044	0.80465995585333
Actinomyces odontolyticus	1-docosahexaenoyl-GPE (22:6)*	429	-0.098	0.3436	0.7755	0.87647141825936
Actinomyces odontolyticus	1-docosahexaenoylglycerol (22:6)	425	-0.1544	0.1858	0.4062	0.805226840312172
Actinomyces odontolyticus	1-docosapentaenoyl-GPC (22:5n3)*	429	-0.4591	0.2754	0.0955	0.61454471399994
Actinomyces odontolyticus	1-docosapentaenoyl-GPC (22:5n6)*	418	0.1531	0.2113	0.4687	0.8231023054084
Actinomyces odontolyticus	1-eicosapentaenoyl-GPC (20:5)*	429	-0.4485	0.2183	0.0399	0.488032991230044
Actinomyces odontolyticus	1-eicosapentaenoyl-GPE (20:5)*	412	-0.4627	0.2017	0.0218	0.398088100666569
Actinomyces odontolyticus	1-eicosenoyl-GPC (20:1)*	429	-0.4308	0.3580	0.2289	0.733297739680245
Actinomyces odontolyticus	1-linolenoyl-GPC (18:3)*	429	-0.4026	0.2934	0.17	0.691724098558931
Actinomyces odontolyticus	1-linolenoylglycerol (18:3)	407	-0.174	0.2130	0.4139	0.807770097883037
Actinomyces odontolyticus	1-linoleoyl-2-arachidonoyl-GPC (18:2/20:4)*	419	-0.0095	0.3373	0.9775	0.900956550186571
Actinomyces odontolyticus	1-linoleoyl-GPA (18:2)*	305	0.1666	0.2326	0.4737	0.823896906126434
Actinomyces odontolyticus	1-linoleoyl-GPC (18:2)	429	-0.4621	0.4225	0.2741	0.756559854341649
Actinomyces odontolyticus	1-linoleoyl-GPE (18:2)*	429	-0.1035	0.2926	0.7234	0.869261465296113
Actinomyces odontolyticus	1-linoleoyl-GPI (18:2)*	429	-0.3882	0.2581	0.1326	0.659785645007695
Actinomyces odontolyticus	1-linoleoylglycerol (18:2)	429	-0.0465	0.2587	0.8574	0.888208085553069
Actinomyces odontolyticus	1-margaroyl-2-linoleoyl-GPC (17:0/18:2)*	429	-0.2729	0.4098	0.5055	0.830970240537595
Actinomyces odontolyticus	1-margaroyl-2-oleoyl-GPC (17:0/18:1)*	429	-0.2162	0.4272	0.6127	0.851152364262171
Actinomyces odontolyticus	1-margaroyl-GPC (17:0)	429	-0.4426	0.4003	0.2688	0.754341650733075
Actinomyces odontolyticus	1-margaroyl-GPE (17:0)*	391	-0.1287	0.1859	0.4886	0.82722524493429
Actinomyces odontolyticus	1-margaroylglycerol (17:0)	363	0.0694	0.2402	0.7726	0.876217799004118
Actinomyces odontolyticus	1-methylhistidine	418	-0.3547	0.3383	0.2944	0.76487857794382
Actinomyces odontolyticus	1-methylimidazoleacetate	429	0.0374	0.3072	0.9031	0.89374493507345
Actinomyces odontolyticus	1-methylnicotinamide	429	-0.1446	0.2244	0.5195	0.83442659227846
Actinomyces odontolyticus	1-methylurate	382	-0.1663	0.1528	0.2767	0.757833117063871
Actinomyces odontolyticus	1-methylxanthine	410	-0.1583	0.1459	0.2778	0.758263765077096
Actinomyces odontolyticus	1-myristoyl-2-linoleoyl-GPC (14:0/18:2)*	429	-0.4411	0.3114	0.1566	0.682402305508981
Actinomyces odontolyticus	1-myristoyl-2-palmitoyl-GPC (14:0/16:0)	429	-0.2692	0.2611	0.3026	0.768342488606119
Actinomyces odontolyticus	1-myristoyl-GPC (14:0)	429	-0.4954	0.3263	0.1289	0.654149736341249
Actinomyces odontolyticus	1-myristoylglycerol (14:0)	421	-0.1642	0.2179	0.4511	0.817797401592769
Actinomyces odontolyticus	1-nonadecanoyl-GPC (19:0)	412	-0.4316	0.3169	0.1732	0.694055514764358
Actinomyces odontolyticus	1-oleoyl-2-dihomo-linolenoyl-GPC (18:1/20:3)*	429	-0.2813	0.2675	0.293	0.764115618129237
Actinomyces odontolyticus	1-oleoyl-2-docosahexaenoyl-GPC (18:1/22:6)*	429	-0.255	0.3250	0.4328	0.812868938570457
Actinomyces odontolyticus	1-oleoyl-2-eicosapentaenoyl-GPC (18:1/20:5)*	413	-0.1545	0.1959	0.4301	0.812215416296644
Actinomyces odontolyticus	1-oleoyl-2-linoleoyl-glycerol (18:1/18:2)	429	0.3002	0.2460	0.2222	0.728593934870456
Actinomyces odontolyticus	1-oleoyl-2-linoleoyl-GPC (18:1/18:2)*	429	-0.3272	0.4429	0.46	0.82061859034757
Actinomyces odontolyticus	1-oleoyl-3-linoleoyl-glycerol (18:1/18:2)	429	0.1995	0.2487	0.4224	0.810272716633233
Actinomyces odontolyticus	1-oleoyl-GPC (18:1)	429	-0.7685	0.4913	0.1178	0.641663754993178
Actinomyces odontolyticus	1-oleoyl-GPE (18:1)	429	-0.0031	0.3095	0.992	0.902296513413749
Actinomyces odontolyticus	1-oleoyl-GPI (18:1)*	429	-0.272	0.2342	0.2453	0.742795729970371
Actinomyces odontolyticus	1-oleoylglycerol (18:1)	429	-0.0237	0.2348	0.9195	0.895190428433102
Actinomyces odontolyticus	1-palmitoleoyl-2-linoleoyl-GPC (16:1/18:2)*	427	-0.119	0.3513	0.7349	0.870659275366162
Actinomyces odontolyticus	1-palmitoleoyl-2-oleoyl-glycerol (16:1/18:1)*	339	0.0591	0.1836	0.7477	0.872823208734586
Actinomyces odontolyticus	1-palmitoleoyl-3-oleoyl-glycerol (16:1/18:1)*	336	-0.1271	0.1833	0.488	0.827125411468338
Actinomyces odontolyticus	1-palmitoleoyl-GPC (16:1)*	429	-0.4319	0.3771	0.2521	0.746068884201043
Actinomyces odontolyticus	1-palmitoleoylglycerol (16:1)*	428	-0.0298	0.2034	0.8835	0.890919609719256
Actinomyces odontolyticus	1-palmitoyl-2-adrenoyl-GPC (16:0/22:4)*	428	-0.218	0.2354	0.3546	0.789249830104982
Actinomyces odontolyticus	1-palmitoyl-2-arachidonoyl-GPC (16:0/20:4)	429	0.1062	0.4368	0.8079	0.880336022805977
Actinomyces odontolyticus	1-palmitoyl-2-arachidonoyl-GPE (16:0/20:4)*	429	-0.1624	0.2714	0.5495	0.840442642615472
Actinomyces odontolyticus	1-palmitoyl-2-arachidonoyl-GPI (16:0/20:4)*	399	0.0339	0.3382	0.9202	0.895288972296033
Actinomyces odontolyticus	1-palmitoyl-2-dihomo-linolenoyl-GPC (16:0/20:3n3 or 6)*	429	-0.1022	0.3868	0.7916	0.878213858562383
Actinomyces odontolyticus	1-palmitoyl-2-docosahexaenoyl-GPC (16:0/22:6)	429	-0.1825	0.3312	0.5816	0.846087683140979
Actinomyces odontolyticus	1-palmitoyl-2-docosahexaenoyl-GPE (16:0/22:6)*	429	-0.2341	0.2538	0.3563	0.79016973319273
Actinomyces odontolyticus	1-palmitoyl-2-eicosapentaenoyl-GPC (16:0/20:5)*	429	-0.4426	0.2291	0.0534	0.530266950223422
Actinomyces odontolyticus	1-palmitoyl-2-linolenoyl-GPC (16:0/18:3)*	427	-0.2526	0.2492	0.3108	0.77162451758954
Actinomyces odontolyticus	1-palmitoyl-2-linoleoyl-glycerol (16:0/18:2)*	385	0.3663	0.2198	0.0956	0.614781153503799
Actinomyces odontolyticus	1-palmitoyl-2-linoleoyl-GPC (16:0/18:2)	429	-0.5224	0.6336	0.4097	0.806417975180211
Actinomyces odontolyticus	1-palmitoyl-2-linoleoyl-GPE (16:0/18:2)	429	-0.159	0.2448	0.516	0.833795223166104
Actinomyces odontolyticus	1-palmitoyl-2-linoleoyl-GPI (16:0/18:2)	409	-0.2903	0.3263	0.3737	0.795892966388733
Actinomyces odontolyticus	1-palmitoyl-2-meadoyl-GPC (16:0/20:3n9)*	408	-0.1603	0.2285	0.4829	0.825940625096868
Actinomyces odontolyticus	1-palmitoyl-2-oleoyl-GPC (16:0/18:1)	429	-0.3964	0.5057	0.4332	0.813005900727042
Actinomyces odontolyticus	1-palmitoyl-2-oleoyl-GPE (16:0/18:1)	417	-0.0986	0.2010	0.6238	0.853248526766939
Actinomyces odontolyticus	1-palmitoyl-2-oleoyl-GPI (16:0/18:1)*	410	-0.1719	0.3122	0.5819	0.846252670032264
Actinomyces odontolyticus	1-palmitoyl-2-palmitoleoyl-GPC (16:0/16:1)*	429	-0.1947	0.2734	0.4765	0.82460323862799
Actinomyces odontolyticus	1-palmitoyl-2-stearoyl-GPC (16:0/18:0)	429	-0.146	0.4244	0.7308	0.870100409876921
Actinomyces odontolyticus	1-palmitoyl-3-linoleoyl-glycerol (16:0/18:2)*	389	0.2182	0.2043	0.2857	0.761274319845974
Actinomyces odontolyticus	1-palmitoyl-GPA (16:0)	69	1.1114	0.4812	0.0209	0.39153222096912
Actinomyces odontolyticus	1-palmitoyl-GPC (16:0)	429	-0.6586	0.5994	0.2718	0.755560964832714
Actinomyces odontolyticus	1-palmitoyl-GPE (16:0)	429	-0.5092	0.3693	0.168	0.69100477241049
[truncated: 148,793 more rows]
