# Supplementary material for: Interplay between the human gut microbiome and host metabolism
Source: Nat Commun. 2019 Oct 3;10:4505. doi: 10.1038/s41467-019-12476-z (PMC6776654; doi:10.1038/s41467-019-12476-z)
Supplement: Supplementary file 12 — Supplementary Dataset 9 [file 41467_2019_12476_MOESM12_ESM.txt]

Pathway	Blood_metabolite	N	Beta	SE	P	adj_P
1CMET2-PWY: <i>N</i><sup>10</sup>-formyl-tetrahydrofolate biosynthesis	1-(1-enyl-oleoyl)-GPC (P-18:1)*	853	0.0796	0.1959	0.6846	0.7735887875409
1CMET2-PWY: <i>N</i><sup>10</sup>-formyl-tetrahydrofolate biosynthesis	1-(1-enyl-oleoyl)-GPE (P-18:1)*	813	-0.1052	0.2008	0.6005	0.751916221978404
1CMET2-PWY: <i>N</i><sup>10</sup>-formyl-tetrahydrofolate biosynthesis	1-(1-enyl-palmitoyl)-2-arachidonoyl-GPC (P-16:0/20:4)*	841	0.42	0.2892	0.1464	0.515668245933293
1CMET2-PWY: <i>N</i><sup>10</sup>-formyl-tetrahydrofolate biosynthesis	1-(1-enyl-palmitoyl)-2-arachidonoyl-GPE (P-16:0/20:4)*	858	0.1651	0.2314	0.4754	0.711952667222074
1CMET2-PWY: <i>N</i><sup>10</sup>-formyl-tetrahydrofolate biosynthesis	1-(1-enyl-palmitoyl)-2-docosahexaenoyl-GPC (P-16:0/22:6)*	858	0.0665	0.2073	0.7485	0.788959253550413
1CMET2-PWY: <i>N</i><sup>10</sup>-formyl-tetrahydrofolate biosynthesis	1-(1-enyl-palmitoyl)-2-docosahexaenoyl-GPE (P-16:0/22:6)*	858	0.0895	0.2774	0.7469	0.788667703052795
1CMET2-PWY: <i>N</i><sup>10</sup>-formyl-tetrahydrofolate biosynthesis	1-(1-enyl-palmitoyl)-2-linoleoyl-GPC (P-16:0/18:2)*	858	0.1426	0.2547	0.5756	0.744797105908857
1CMET2-PWY: <i>N</i><sup>10</sup>-formyl-tetrahydrofolate biosynthesis	1-(1-enyl-palmitoyl)-2-linoleoyl-GPE (P-16:0/18:2)*	858	0.1135	0.2161	0.5995	0.751585114992644
1CMET2-PWY: <i>N</i><sup>10</sup>-formyl-tetrahydrofolate biosynthesis	1-(1-enyl-palmitoyl)-2-oleoyl-GPC (P-16:0/18:1)*	857	0.1011	0.2670	0.705	0.7782774228793
1CMET2-PWY: <i>N</i><sup>10</sup>-formyl-tetrahydrofolate biosynthesis	1-(1-enyl-palmitoyl)-2-oleoyl-GPE (P-16:0/18:1)*	855	0.1292	0.2342	0.5811	0.746215540405232
1CMET2-PWY: <i>N</i><sup>10</sup>-formyl-tetrahydrofolate biosynthesis	1-(1-enyl-palmitoyl)-2-palmitoyl-GPC (P-16:0/16:0)*	856	0.195	0.3033	0.5202	0.727112506401944
1CMET2-PWY: <i>N</i><sup>10</sup>-formyl-tetrahydrofolate biosynthesis	1-(1-enyl-palmitoyl)-GPC (P-16:0)*	854	0.183	0.2555	0.4738	0.711224405566657
1CMET2-PWY: <i>N</i><sup>10</sup>-formyl-tetrahydrofolate biosynthesis	1-(1-enyl-palmitoyl)-GPE (P-16:0)*	839	0.0184	0.2374	0.9381	0.822987756083966
1CMET2-PWY: <i>N</i><sup>10</sup>-formyl-tetrahydrofolate biosynthesis	1-(1-enyl-stearoyl)-2-arachidonoyl-GPC (P-18:0/20:4)	856	0.2816	0.2273	0.2154	0.576008548863586
1CMET2-PWY: <i>N</i><sup>10</sup>-formyl-tetrahydrofolate biosynthesis	1-(1-enyl-stearoyl)-2-arachidonoyl-GPE (P-18:0/20:4)*	858	0.0768	0.2215	0.7288	0.784546962910193
1CMET2-PWY: <i>N</i><sup>10</sup>-formyl-tetrahydrofolate biosynthesis	1-(1-enyl-stearoyl)-2-docosahexaenoyl-GPC (P-18:0/22:6)*	858	0.1007	0.1984	0.6117	0.755031411692197
1CMET2-PWY: <i>N</i><sup>10</sup>-formyl-tetrahydrofolate biosynthesis	1-(1-enyl-stearoyl)-2-docosahexaenoyl-GPE (P-18:0/22:6)*	858	-0.0149	0.2272	0.9478	0.824699870933602
1CMET2-PWY: <i>N</i><sup>10</sup>-formyl-tetrahydrofolate biosynthesis	1-(1-enyl-stearoyl)-2-oleoyl-GPC (P-18:0/18:1)	749	0.0215	0.1657	0.8965	0.81588976547521
1CMET2-PWY: <i>N</i><sup>10</sup>-formyl-tetrahydrofolate biosynthesis	1-(1-enyl-stearoyl)-2-oleoyl-GPE (P-18:0/18:1)	849	-0.118	0.2003	0.5558	0.738503290944352
1CMET2-PWY: <i>N</i><sup>10</sup>-formyl-tetrahydrofolate biosynthesis	1-(1-enyl-stearoyl)-GPC (P-18:0) *	858	0.2546	0.2567	0.3213	0.64425410907028
1CMET2-PWY: <i>N</i><sup>10</sup>-formyl-tetrahydrofolate biosynthesis	1-(1-enyl-stearoyl)-GPE (P-18:0)*	839	-0.0579	0.1941	0.7657	0.792789127718674
1CMET2-PWY: <i>N</i><sup>10</sup>-formyl-tetrahydrofolate biosynthesis	1-adrenoyl-GPC (22:4)*	858	0.3007	0.2009	0.1343	0.502726279306958
1CMET2-PWY: <i>N</i><sup>10</sup>-formyl-tetrahydrofolate biosynthesis	1-arachidonoyl-GPA (20:4)	823	-0.0828	0.0975	0.3958	0.680672065887685
1CMET2-PWY: <i>N</i><sup>10</sup>-formyl-tetrahydrofolate biosynthesis	1-arachidonoyl-GPC (20:4)*	858	0.2703	0.2821	0.338	0.6534029630001
1CMET2-PWY: <i>N</i><sup>10</sup>-formyl-tetrahydrofolate biosynthesis	1-arachidonoyl-GPE (20:4)*	858	0.2276	0.2860	0.426	0.692727716595162
1CMET2-PWY: <i>N</i><sup>10</sup>-formyl-tetrahydrofolate biosynthesis	1-arachidonoyl-GPI (20:4)*	858	-0.0967	0.2189	0.6587	0.767032975400973
1CMET2-PWY: <i>N</i><sup>10</sup>-formyl-tetrahydrofolate biosynthesis	1-arachidonylglycerol (20:4)	858	0.0516	0.1702	0.7619	0.791831500512571
1CMET2-PWY: <i>N</i><sup>10</sup>-formyl-tetrahydrofolate biosynthesis	1-arachidoyl-GPC (20:0)	830	0.2447	0.2253	0.2775	0.618372000739008
1CMET2-PWY: <i>N</i><sup>10</sup>-formyl-tetrahydrofolate biosynthesis	1-dihomo-linolenoyl-GPC (20:3n3 or 6)*	858	0.3408	0.2441	0.1626	0.531266614148535
1CMET2-PWY: <i>N</i><sup>10</sup>-formyl-tetrahydrofolate biosynthesis	1-dihomo-linolenoyl-GPE (20:3n3 or 6)*	850	-0.0367	0.1612	0.8199	0.802890124377844
1CMET2-PWY: <i>N</i><sup>10</sup>-formyl-tetrahydrofolate biosynthesis	1-dihomo-linolenylglycerol (20:3)	858	0.089	0.1454	0.5402	0.733835860647259
1CMET2-PWY: <i>N</i><sup>10</sup>-formyl-tetrahydrofolate biosynthesis	1-dihomo-linoleoyl-GPC (20:2)*	858	0.2847	0.2540	0.2624	0.608656834122569
1CMET2-PWY: <i>N</i><sup>10</sup>-formyl-tetrahydrofolate biosynthesis	1-docosahexaenoyl-GPC (22:6)*	858	0.0665	0.2151	0.7572	0.790694646683807
1CMET2-PWY: <i>N</i><sup>10</sup>-formyl-tetrahydrofolate biosynthesis	1-docosahexaenoyl-GPE (22:6)*	858	0.0923	0.2491	0.7111	0.77987168409894
1CMET2-PWY: <i>N</i><sup>10</sup>-formyl-tetrahydrofolate biosynthesis	1-docosahexaenoylglycerol (22:6)	849	0.067	0.1351	0.6197	0.757118046694665
1CMET2-PWY: <i>N</i><sup>10</sup>-formyl-tetrahydrofolate biosynthesis	1-docosapentaenoyl-GPC (22:5n3)*	858	-0.0676	0.2027	0.7387	0.786938296043381
1CMET2-PWY: <i>N</i><sup>10</sup>-formyl-tetrahydrofolate biosynthesis	1-docosapentaenoyl-GPC (22:5n6)*	831	-0.0437	0.1551	0.7783	0.7955047622411
1CMET2-PWY: <i>N</i><sup>10</sup>-formyl-tetrahydrofolate biosynthesis	1-eicosapentaenoyl-GPC (20:5)*	858	0.1862	0.1561	0.233	0.589093243596428
1CMET2-PWY: <i>N</i><sup>10</sup>-formyl-tetrahydrofolate biosynthesis	1-eicosapentaenoyl-GPE (20:5)*	831	0.1004	0.1413	0.4776	0.712766235889065
1CMET2-PWY: <i>N</i><sup>10</sup>-formyl-tetrahydrofolate biosynthesis	1-eicosenoyl-GPC (20:1)*	858	0.0886	0.2584	0.7316	0.785240585367268
1CMET2-PWY: <i>N</i><sup>10</sup>-formyl-tetrahydrofolate biosynthesis	1-linolenoyl-GPC (18:3)*	858	0.196	0.2028	0.3338	0.651384067960029
1CMET2-PWY: <i>N</i><sup>10</sup>-formyl-tetrahydrofolate biosynthesis	1-linolenoylglycerol (18:3)	815	0.1397	0.1523	0.3592	0.664063034986066
1CMET2-PWY: <i>N</i><sup>10</sup>-formyl-tetrahydrofolate biosynthesis	1-linoleoyl-2-arachidonoyl-GPC (18:2/20:4)*	840	0.272	0.2359	0.2488	0.599993432702602
1CMET2-PWY: <i>N</i><sup>10</sup>-formyl-tetrahydrofolate biosynthesis	1-linoleoyl-GPA (18:2)*	601	-0.0482	0.1665	0.7719	0.794070821950992
1CMET2-PWY: <i>N</i><sup>10</sup>-formyl-tetrahydrofolate biosynthesis	1-linoleoyl-GPC (18:2)	858	0.1997	0.2918	0.4937	0.718696555300254
1CMET2-PWY: <i>N</i><sup>10</sup>-formyl-tetrahydrofolate biosynthesis	1-linoleoyl-GPE (18:2)*	858	0.1022	0.2118	0.6294	0.759636150245238
1CMET2-PWY: <i>N</i><sup>10</sup>-formyl-tetrahydrofolate biosynthesis	1-linoleoyl-GPI (18:2)*	858	-0.0381	0.1802	0.8328	0.805117652495887
1CMET2-PWY: <i>N</i><sup>10</sup>-formyl-tetrahydrofolate biosynthesis	1-linoleoylglycerol (18:2)	858	0.2331	0.1761	0.1856	0.551859910648037
1CMET2-PWY: <i>N</i><sup>10</sup>-formyl-tetrahydrofolate biosynthesis	1-margaroyl-2-linoleoyl-GPC (17:0/18:2)*	858	0.0146	0.2850	0.9592	0.826565815661582
1CMET2-PWY: <i>N</i><sup>10</sup>-formyl-tetrahydrofolate biosynthesis	1-margaroyl-2-oleoyl-GPC (17:0/18:1)*	858	-0.1754	0.2955	0.5527	0.73791072724194
1CMET2-PWY: <i>N</i><sup>10</sup>-formyl-tetrahydrofolate biosynthesis	1-margaroyl-GPC (17:0)	858	-0.1709	0.2775	0.5379	0.733060222962178
1CMET2-PWY: <i>N</i><sup>10</sup>-formyl-tetrahydrofolate biosynthesis	1-margaroyl-GPE (17:0)*	780	-0.1365	0.1293	0.2908	0.626979172161724
1CMET2-PWY: <i>N</i><sup>10</sup>-formyl-tetrahydrofolate biosynthesis	1-margaroylglycerol (17:0)	721	0.1519	0.1667	0.3622	0.665455315122779
1CMET2-PWY: <i>N</i><sup>10</sup>-formyl-tetrahydrofolate biosynthesis	1-methylhistidine	843	-0.262	0.2395	0.2741	0.615974232144131
1CMET2-PWY: <i>N</i><sup>10</sup>-formyl-tetrahydrofolate biosynthesis	1-methylimidazoleacetate	858	-0.3601	0.2201	0.1017	0.460592850259956
1CMET2-PWY: <i>N</i><sup>10</sup>-formyl-tetrahydrofolate biosynthesis	1-methylnicotinamide	858	0.1633	0.1634	0.3175	0.642147760843175
1CMET2-PWY: <i>N</i><sup>10</sup>-formyl-tetrahydrofolate biosynthesis	1-methylurate	761	-0.1119	0.1105	0.3115	0.639102052119122
1CMET2-PWY: <i>N</i><sup>10</sup>-formyl-tetrahydrofolate biosynthesis	1-methylxanthine	826	-0.0965	0.1054	0.3596	0.664266271751591
1CMET2-PWY: <i>N</i><sup>10</sup>-formyl-tetrahydrofolate biosynthesis	1-myristoyl-2-linoleoyl-GPC (14:0/18:2)*	858	0.2687	0.2126	0.2063	0.569253834650842
1CMET2-PWY: <i>N</i><sup>10</sup>-formyl-tetrahydrofolate biosynthesis	1-myristoyl-2-palmitoyl-GPC (14:0/16:0)	858	0.1993	0.1814	0.2719	0.614607326259642
1CMET2-PWY: <i>N</i><sup>10</sup>-formyl-tetrahydrofolate biosynthesis	1-myristoyl-GPC (14:0)	858	0.1066	0.2274	0.6393	0.762123337395591
1CMET2-PWY: <i>N</i><sup>10</sup>-formyl-tetrahydrofolate biosynthesis	1-myristoylglycerol (14:0)	835	0.1551	0.1529	0.3104	0.638383417903906
1CMET2-PWY: <i>N</i><sup>10</sup>-formyl-tetrahydrofolate biosynthesis	1-nonadecanoyl-GPC (19:0)	823	-0.0067	0.2226	0.9761	0.828958390668246
1CMET2-PWY: <i>N</i><sup>10</sup>-formyl-tetrahydrofolate biosynthesis	1-oleoyl-2-dihomo-linolenoyl-GPC (18:1/20:3)*	858	0.0871	0.1868	0.641	0.762535204498453
1CMET2-PWY: <i>N</i><sup>10</sup>-formyl-tetrahydrofolate biosynthesis	1-oleoyl-2-docosahexaenoyl-GPC (18:1/22:6)*	858	-0.0123	0.2335	0.9579	0.826331596336386
1CMET2-PWY: <i>N</i><sup>10</sup>-formyl-tetrahydrofolate biosynthesis	1-oleoyl-2-eicosapentaenoyl-GPC (18:1/20:5)*	819	0.1145	0.1422	0.4205	0.69051501807496
1CMET2-PWY: <i>N</i><sup>10</sup>-formyl-tetrahydrofolate biosynthesis	1-oleoyl-2-linoleoyl-glycerol (18:1/18:2)	854	0.2658	0.1694	0.1165	0.480771417033547
1CMET2-PWY: <i>N</i><sup>10</sup>-formyl-tetrahydrofolate biosynthesis	1-oleoyl-2-linoleoyl-GPC (18:1/18:2)*	858	-0.079	0.3135	0.8011	0.799623562806466
1CMET2-PWY: <i>N</i><sup>10</sup>-formyl-tetrahydrofolate biosynthesis	1-oleoyl-3-linoleoyl-glycerol (18:1/18:2)	855	0.2572	0.1682	0.1262	0.492656073987952
1CMET2-PWY: <i>N</i><sup>10</sup>-formyl-tetrahydrofolate biosynthesis	1-oleoyl-GPC (18:1)	858	0.1017	0.3429	0.7669	0.79296691068861
1CMET2-PWY: <i>N</i><sup>10</sup>-formyl-tetrahydrofolate biosynthesis	1-oleoyl-GPE (18:1)	858	0.0599	0.2073	0.7725	0.794152354655982
1CMET2-PWY: <i>N</i><sup>10</sup>-formyl-tetrahydrofolate biosynthesis	1-oleoyl-GPI (18:1)*	858	-0.1326	0.1644	0.4201	0.690329684414443
1CMET2-PWY: <i>N</i><sup>10</sup>-formyl-tetrahydrofolate biosynthesis	1-oleoylglycerol (18:1)	858	0.0953	0.1627	0.5582	0.739226499497824
1CMET2-PWY: <i>N</i><sup>10</sup>-formyl-tetrahydrofolate biosynthesis	1-palmitoleoyl-2-linoleoyl-GPC (16:1/18:2)*	852	0.2989	0.2433	0.2192	0.578703508376843
1CMET2-PWY: <i>N</i><sup>10</sup>-formyl-tetrahydrofolate biosynthesis	1-palmitoleoyl-2-oleoyl-glycerol (16:1/18:1)*	680	-0.0504	0.1252	0.6874	0.77417568878482
1CMET2-PWY: <i>N</i><sup>10</sup>-formyl-tetrahydrofolate biosynthesis	1-palmitoleoyl-3-oleoyl-glycerol (16:1/18:1)*	676	-0.0416	0.1288	0.7468	0.788667703052795
1CMET2-PWY: <i>N</i><sup>10</sup>-formyl-tetrahydrofolate biosynthesis	1-palmitoleoyl-GPC (16:1)*	858	0.0349	0.2614	0.8939	0.815550211530145
1CMET2-PWY: <i>N</i><sup>10</sup>-formyl-tetrahydrofolate biosynthesis	1-palmitoleoylglycerol (16:1)*	857	0.2357	0.1397	0.0916	0.444586936106652
1CMET2-PWY: <i>N</i><sup>10</sup>-formyl-tetrahydrofolate biosynthesis	1-palmitoyl-2-adrenoyl-GPC (16:0/22:4)*	857	0.138	0.1598	0.3879	0.677126593949129
1CMET2-PWY: <i>N</i><sup>10</sup>-formyl-tetrahydrofolate biosynthesis	1-palmitoyl-2-arachidonoyl-GPC (16:0/20:4)	858	0.4979	0.3035	0.1009	0.459484943695004
1CMET2-PWY: <i>N</i><sup>10</sup>-formyl-tetrahydrofolate biosynthesis	1-palmitoyl-2-arachidonoyl-GPE (16:0/20:4)*	858	0.1909	0.1924	0.3211	0.644213381281965
1CMET2-PWY: <i>N</i><sup>10</sup>-formyl-tetrahydrofolate biosynthesis	1-palmitoyl-2-arachidonoyl-GPI (16:0/20:4)*	794	0.2149	0.2297	0.3495	0.659208633534106
1CMET2-PWY: <i>N</i><sup>10</sup>-formyl-tetrahydrofolate biosynthesis	1-palmitoyl-2-dihomo-linolenoyl-GPC (16:0/20:3n3 or 6)*	858	0.4182	0.2688	0.1198	0.485247170224959
1CMET2-PWY: <i>N</i><sup>10</sup>-formyl-tetrahydrofolate biosynthesis	1-palmitoyl-2-docosahexaenoyl-GPC (16:0/22:6)	858	0.1593	0.2380	0.5033	0.721974102232164
1CMET2-PWY: <i>N</i><sup>10</sup>-formyl-tetrahydrofolate biosynthesis	1-palmitoyl-2-docosahexaenoyl-GPE (16:0/22:6)*	858	0.1904	0.1824	0.2966	0.630615377609394
1CMET2-PWY: <i>N</i><sup>10</sup>-formyl-tetrahydrofolate biosynthesis	1-palmitoyl-2-eicosapentaenoyl-GPC (16:0/20:5)*	858	0.2568	0.1634	0.1161	0.480333196937401
1CMET2-PWY: <i>N</i><sup>10</sup>-formyl-tetrahydrofolate biosynthesis	1-palmitoyl-2-linolenoyl-GPC (16:0/18:3)*	855	0.1552	0.1638	0.3434	0.656232063251433
1CMET2-PWY: <i>N</i><sup>10</sup>-formyl-tetrahydrofolate biosynthesis	1-palmitoyl-2-linoleoyl-glycerol (16:0/18:2)*	777	-0.0384	0.1532	0.8019	0.799810898568421
1CMET2-PWY: <i>N</i><sup>10</sup>-formyl-tetrahydrofolate biosynthesis	1-palmitoyl-2-linoleoyl-GPC (16:0/18:2)	858	0.7368	0.4230	0.0816	0.428176700317852
1CMET2-PWY: <i>N</i><sup>10</sup>-formyl-tetrahydrofolate biosynthesis	1-palmitoyl-2-linoleoyl-GPE (16:0/18:2)	858	0.2194	0.1717	0.2013	0.565148530113462
1CMET2-PWY: <i>N</i><sup>10</sup>-formyl-tetrahydrofolate biosynthesis	1-palmitoyl-2-linoleoyl-GPI (16:0/18:2)	809	0.2696	0.2278	0.2367	0.591850429508028
1CMET2-PWY: <i>N</i><sup>10</sup>-formyl-tetrahydrofolate biosynthesis	1-palmitoyl-2-meadoyl-GPC (16:0/20:3n9)*	817	0.1278	0.1591	0.4218	0.691094828652256
1CMET2-PWY: <i>N</i><sup>10</sup>-formyl-tetrahydrofolate biosynthesis	1-palmitoyl-2-oleoyl-GPC (16:0/18:1)	858	0.2955	0.3494	0.3976	0.681519357620551
1CMET2-PWY: <i>N</i><sup>10</sup>-formyl-tetrahydrofolate biosynthesis	1-palmitoyl-2-oleoyl-GPE (16:0/18:1)	829	0.157	0.1432	0.2731	0.615412104664788
1CMET2-PWY: <i>N</i><sup>10</sup>-formyl-tetrahydrofolate biosynthesis	1-palmitoyl-2-oleoyl-GPI (16:0/18:1)*	812	-0.2139	0.2313	0.355	0.66197563756208
1CMET2-PWY: <i>N</i><sup>10</sup>-formyl-tetrahydrofolate biosynthesis	1-palmitoyl-2-palmitoleoyl-GPC (16:0/16:1)*	858	0.2082	0.1935	0.282	0.621353144540482
1CMET2-PWY: <i>N</i><sup>10</sup>-formyl-tetrahydrofolate biosynthesis	1-palmitoyl-2-stearoyl-GPC (16:0/18:0)	857	0.4201	0.3062	0.1701	0.538016846799779
1CMET2-PWY: <i>N</i><sup>10</sup>-formyl-tetrahydrofolate biosynthesis	1-palmitoyl-3-linoleoyl-glycerol (16:0/18:2)*	769	0.1408	0.1434	0.326	0.647018613349877
1CMET2-PWY: <i>N</i><sup>10</sup>-formyl-tetrahydrofolate biosynthesis	1-palmitoyl-GPA (16:0)	136	0.0269	0.3456	0.938	0.822974220254628
1CMET2-PWY: <i>N</i><sup>10</sup>-formyl-tetrahydrofolate biosynthesis	1-palmitoyl-GPC (16:0)	858	0.6551	0.4241	0.1224	0.488276499609075
1CMET2-PWY: <i>N</i><sup>10</sup>-formyl-tetrahydrofolate biosynthesis	1-palmitoyl-GPE (16:0)	858	0.4588	0.2689	0.0879	0.438897941583083
1CMET2-PWY: <i>N</i><sup>10</sup>-formyl-tetrahydrofolate biosynthesis	1-palmitoyl-GPI (16:0)*	858	-0.0475	0.1574	0.7628	0.79211746252703
1CMET2-PWY: <i>N</i><sup>10</sup>-formyl-tetrahydrofolate biosynthesis	1-palmitoylglycerol (16:0)	858	0.0894	0.1792	0.6178	0.756637871484531
1CMET2-PWY: <i>N</i><sup>10</sup>-formyl-tetrahydrofolate biosynthesis	1-palmityl-GPC (O-16:0)	811	0.2392	0.2365	0.3117	0.639242838401325
1CMET2-PWY: <i>N</i><sup>10</sup>-formyl-tetrahydrofolate biosynthesis	1-pentadecanoyl-2-linoleoyl-GPC (15:0/18:2)*	858	0.0438	0.2413	0.856	0.808857665339331
1CMET2-PWY: <i>N</i><sup>10</sup>-formyl-tetrahydrofolate biosynthesis	1-pentadecanoyl-2-oleoyl-GPC (15:0/18:1)*	858	-0.073	0.2379	0.759	0.791042291468351
1CMET2-PWY: <i>N</i><sup>10</sup>-formyl-tetrahydrofolate biosynthesis	1-pentadecanoyl-GPC (15:0)*	858	-0.2071	0.2658	0.4359	0.696592846569987
1CMET2-PWY: <i>N</i><sup>10</sup>-formyl-tetrahydrofolate biosynthesis	1-stearoyl-2-arachidonoyl-GPC (18:0/20:4)	858	0.2667	0.2697	0.3227	0.645311618133795
1CMET2-PWY: <i>N</i><sup>10</sup>-formyl-tetrahydrofolate biosynthesis	1-stearoyl-2-arachidonoyl-GPE (18:0/20:4)	857	0.196	0.2005	0.3283	0.648541187861094
1CMET2-PWY: <i>N</i><sup>10</sup>-formyl-tetrahydrofolate biosynthesis	1-stearoyl-2-arachidonoyl-GPI (18:0/20:4)	856	-0.0253	0.3104	0.9351	0.82232168431598
1CMET2-PWY: <i>N</i><sup>10</sup>-formyl-tetrahydrofolate biosynthesis	1-stearoyl-2-dihomo-linolenoyl-GPC (18:0/20:3n3 or 6)*	858	0.2748	0.2409	0.2539	0.603377666955484
1CMET2-PWY: <i>N</i><sup>10</sup>-formyl-tetrahydrofolate biosynthesis	1-stearoyl-2-docosahexaenoyl-GPC (18:0/22:6)	858	0.0055	0.2213	0.9801	0.829481428467358
1CMET2-PWY: <i>N</i><sup>10</sup>-formyl-tetrahydrofolate biosynthesis	1-stearoyl-2-docosahexaenoyl-GPE (18:0/22:6)*	858	0.1591	0.1621	0.3264	0.647209066325587
1CMET2-PWY: <i>N</i><sup>10</sup>-formyl-tetrahydrofolate biosynthesis	1-stearoyl-2-docosapentaenoyl-GPC (18:0/22:5n3)*	858	0.146	0.2637	0.5799	0.74602939188276
1CMET2-PWY: <i>N</i><sup>10</sup>-formyl-tetrahydrofolate biosynthesis	1-stearoyl-2-docosapentaenoyl-GPC (18:0/22:5n6)*	855	0.063	0.1882	0.7379	0.786717633650329
1CMET2-PWY: <i>N</i><sup>10</sup>-formyl-tetrahydrofolate biosynthesis	1-stearoyl-2-linoleoyl-GPC (18:0/18:2)*	858	0.4444	0.3731	0.2336	0.589552591093289
1CMET2-PWY: <i>N</i><sup>10</sup>-formyl-tetrahydrofolate biosynthesis	1-stearoyl-2-linoleoyl-GPE (18:0/18:2)*	858	0.23	0.1689	0.1732	0.540865372122757
1CMET2-PWY: <i>N</i><sup>10</sup>-formyl-tetrahydrofolate biosynthesis	1-stearoyl-2-linoleoyl-GPI (18:0/18:2)	850	-0.0169	0.2769	0.9513	0.825215443102108
1CMET2-PWY: <i>N</i><sup>10</sup>-formyl-tetrahydrofolate biosynthesis	1-stearoyl-2-meadoyl-GPC (18:0/20:3n9)*	857	0.1533	0.1532	0.3171	0.641935964625009
1CMET2-PWY: <i>N</i><sup>10</sup>-formyl-tetrahydrofolate biosynthesis	1-stearoyl-2-oleoyl-GPC (18:0/18:1)	858	0.1978	0.2083	0.3423	0.655704965599968
1CMET2-PWY: <i>N</i><sup>10</sup>-formyl-tetrahydrofolate biosynthesis	1-stearoyl-2-oleoyl-GPE (18:0/18:1)	842	0.051	0.1394	0.7142	0.780769962615714
1CMET2-PWY: <i>N</i><sup>10</sup>-formyl-tetrahydrofolate biosynthesis	1-stearoyl-GPC (18:0)	858	0.3087	0.3487	0.3761	0.671734041203448
1CMET2-PWY: <i>N</i><sup>10</sup>-formyl-tetrahydrofolate biosynthesis	1-stearoyl-GPE (18:0)	857	0.4157	0.2869	0.1473	0.516298366540527
1CMET2-PWY: <i>N</i><sup>10</sup>-formyl-tetrahydrofolate biosynthesis	1-stearoyl-GPI (18:0)	858	-0.1798	0.1908	0.3458	0.657277789232581
1CMET2-PWY: <i>N</i><sup>10</sup>-formyl-tetrahydrofolate biosynthesis	1-stearyl-GPC (O-18:0)*	852	0.102	0.2244	0.6494	0.764843103286756
1CMET2-PWY: <i>N</i><sup>10</sup>-formyl-tetrahydrofolate biosynthesis	1,2-dilinoleoyl-GPC (18:2/18:2)	857	0.168	0.1984	0.3972	0.681279449605277
1CMET2-PWY: <i>N</i><sup>10</sup>-formyl-tetrahydrofolate biosynthesis	1,2-dimyristoyl-GPC (14:0/14:0)	770	0.1843	0.1150	0.1089	0.470739804536814
1CMET2-PWY: <i>N</i><sup>10</sup>-formyl-tetrahydrofolate biosynthesis	1,2-dipalmitoyl-GPC (16:0/16:0)	858	0.6101	0.3692	0.0984	0.455180301001072
1CMET2-PWY: <i>N</i><sup>10</sup>-formyl-tetrahydrofolate biosynthesis	1,2-distearoyl-GPC (18:0/18:0)	663	-0.2958	0.1982	0.1355	0.503748702001167
1CMET2-PWY: <i>N</i><sup>10</sup>-formyl-tetrahydrofolate biosynthesis	1,2,3-benzenetriol sulfate (2)	767	-0.0463	0.0517	0.3698	0.668983289493753
1CMET2-PWY: <i>N</i><sup>10</sup>-formyl-tetrahydrofolate biosynthesis	1,3-dimethylurate	813	-0.2035	0.1083	0.0602	0.385466129375325
1CMET2-PWY: <i>N</i><sup>10</sup>-formyl-tetrahydrofolate biosynthesis	1,3,7-trimethylurate	778	-0.1215	0.0901	0.1772	0.544495130551019
1CMET2-PWY: <i>N</i><sup>10</sup>-formyl-tetrahydrofolate biosynthesis	1,5-anhydroglucitol (1,5-AG)	857	0.4704	0.1748	0.0071	0.162258801432405
1CMET2-PWY: <i>N</i><sup>10</sup>-formyl-tetrahydrofolate biosynthesis	1,7-dimethylurate	846	-0.1529	0.0877	0.0812	0.427570917140883
1CMET2-PWY: <i>N</i><sup>10</sup>-formyl-tetrahydrofolate biosynthesis	10-heptadecenoate (17:1n7)	858	-0.1024	0.1617	0.5265	0.729318672240428
1CMET2-PWY: <i>N</i><sup>10</sup>-formyl-tetrahydrofolate biosynthesis	10-nonadecenoate (19:1n9)	858	-0.1528	0.1720	0.3743	0.670970406537451
1CMET2-PWY: <i>N</i><sup>10</sup>-formyl-tetrahydrofolate biosynthesis	10-undecenoate (11:1n1)	858	-0.1461	0.2014	0.4682	0.708941431939245
1CMET2-PWY: <i>N</i><sup>10</sup>-formyl-tetrahydrofolate biosynthesis	12-HETE	842	0.0173	0.0770	0.8221	0.803402641976704
1CMET2-PWY: <i>N</i><sup>10</sup>-formyl-tetrahydrofolate biosynthesis	13-HODE + 9-HODE	843	0.1563	0.1003	0.1192	0.484391453753426
1CMET2-PWY: <i>N</i><sup>10</sup>-formyl-tetrahydrofolate biosynthesis	15-methylpalmitate	858	-0.254	0.2007	0.2056	0.568542915655342
1CMET2-PWY: <i>N</i><sup>10</sup>-formyl-tetrahydrofolate biosynthesis	16-hydroxypalmitate	858	0.0253	0.2340	0.9139	0.819017487941946
1CMET2-PWY: <i>N</i><sup>10</sup>-formyl-tetrahydrofolate biosynthesis	16a-hydroxy DHEA 3-sulfate	834	-0.0243	0.0896	0.786	0.796971781663466
1CMET2-PWY: <i>N</i><sup>10</sup>-formyl-tetrahydrofolate biosynthesis	17-methylstearate	857	-0.1899	0.2064	0.3574	0.663127864313491
1CMET2-PWY: <i>N</i><sup>10</sup>-formyl-tetrahydrofolate biosynthesis	2-acetamidophenol sulfate	663	-0.2349	0.0858	0.0062	0.153185708336664
1CMET2-PWY: <i>N</i><sup>10</sup>-formyl-tetrahydrofolate biosynthesis	2-aminoadipate	799	0.2086	0.2112	0.3234	0.645626860743904
1CMET2-PWY: <i>N</i><sup>10</sup>-formyl-tetrahydrofolate biosynthesis	2-aminobutyrate	858	0.012	0.3013	0.9682	0.828106600730743
1CMET2-PWY: <i>N</i><sup>10</sup>-formyl-tetrahydrofolate biosynthesis	2-aminoheptanoate	816	-0.3394	0.2186	0.1205	0.48623210065687
1CMET2-PWY: <i>N</i><sup>10</sup>-formyl-tetrahydrofolate biosynthesis	2-aminooctanoate	833	-0.1891	0.1752	0.2806	0.620476131801828
1CMET2-PWY: <i>N</i><sup>10</sup>-formyl-tetrahydrofolate biosynthesis	2-aminophenol sulfate	855	0.004	0.0855	0.963	0.827117365279841
1CMET2-PWY: <i>N</i><sup>10</sup>-formyl-tetrahydrofolate biosynthesis	2-arachidonoyl-GPC (20:4)*	838	-0.1594	0.2098	0.4475	0.700982060793656
1CMET2-PWY: <i>N</i><sup>10</sup>-formyl-tetrahydrofolate biosynthesis	2-arachidonoyl-GPE (20:4)*	764	-0.4327	0.1867	0.0205	0.255381057431678
1CMET2-PWY: <i>N</i><sup>10</sup>-formyl-tetrahydrofolate biosynthesis	2-arachidonoylglycerol (20:4)	805	0.228	0.1533	0.1368	0.505026099375203
1CMET2-PWY: <i>N</i><sup>10</sup>-formyl-tetrahydrofolate biosynthesis	2-docosahexaenoyl-GPC (22:6)*	834	-0.0478	0.1704	0.7791	0.795673761755694
1CMET2-PWY: <i>N</i><sup>10</sup>-formyl-tetrahydrofolate biosynthesis	2-docosahexaenoyl-GPE (22:6)*	660	0.0799	0.1847	0.6652	0.76865987785249
1CMET2-PWY: <i>N</i><sup>10</sup>-formyl-tetrahydrofolate biosynthesis	2-hydroxy-3-methylvalerate	858	-0.2712	0.2208	0.2194	0.578827715322799
1CMET2-PWY: <i>N</i><sup>10</sup>-formyl-tetrahydrofolate biosynthesis	2-hydroxyacetaminophen sulfate*	407	-0.0187	0.0515	0.7165	0.781386587173082
1CMET2-PWY: <i>N</i><sup>10</sup>-formyl-tetrahydrofolate biosynthesis	2-hydroxyadipate	545	-0.00016	0.1832	0.9993	0.831924134796605
1CMET2-PWY: <i>N</i><sup>10</sup>-formyl-tetrahydrofolate biosynthesis	2-hydroxybutyrate/2-hydroxyisobutyrate	856	-0.0111	0.2084	0.9577	0.826260216175765
1CMET2-PWY: <i>N</i><sup>10</sup>-formyl-tetrahydrofolate biosynthesis	2-hydroxydecanoate	858	-0.3846	0.1847	0.0373	0.322806480733277
1CMET2-PWY: <i>N</i><sup>10</sup>-formyl-tetrahydrofolate biosynthesis	2-hydroxyglutarate	858	-0.2966	0.2567	0.2478	0.599612669897137
1CMET2-PWY: <i>N</i><sup>10</sup>-formyl-tetrahydrofolate biosynthesis	2-hydroxyhippurate (salicylurate)	820	-0.1138	0.0563	0.043	0.340855356284315
1CMET2-PWY: <i>N</i><sup>10</sup>-formyl-tetrahydrofolate biosynthesis	2-hydroxyibuprofen	74	0.0326	0.1556	0.8342	0.805430896884476
1CMET2-PWY: <i>N</i><sup>10</sup>-formyl-tetrahydrofolate biosynthesis	2-hydroxyoctanoate	857	-0.158	0.1763	0.3701	0.669217942166982
1CMET2-PWY: <i>N</i><sup>10</sup>-formyl-tetrahydrofolate biosynthesis	2-hydroxypalmitate	858	0.3211	0.3430	0.3492	0.659062516137778
1CMET2-PWY: <i>N</i><sup>10</sup>-formyl-tetrahydrofolate biosynthesis	2-hydroxyphenylacetate	745	0.0912	0.1952	0.6402	0.762360154936196
1CMET2-PWY: <i>N</i><sup>10</sup>-formyl-tetrahydrofolate biosynthesis	2-hydroxystearate	858	0.1402	0.2928	0.6322	0.760280980281538
1CMET2-PWY: <i>N</i><sup>10</sup>-formyl-tetrahydrofolate biosynthesis	2-isopropylmalate	814	0.0395	0.1422	0.781	0.796038795499827
1CMET2-PWY: <i>N</i><sup>10</sup>-formyl-tetrahydrofolate biosynthesis	2-linoleoyl-GPC (18:2)*	858	-0.1033	0.2311	0.6549	0.766167712815429
1CMET2-PWY: <i>N</i><sup>10</sup>-formyl-tetrahydrofolate biosynthesis	2-linoleoyl-GPE (18:2)*	766	-0.012	0.1611	0.9407	0.823384677691513
1CMET2-PWY: <i>N</i><sup>10</sup>-formyl-tetrahydrofolate biosynthesis	2-linoleoylglycerol (18:2)	848	0.2609	0.1643	0.1123	0.475154875134019
1CMET2-PWY: <i>N</i><sup>10</sup>-formyl-tetrahydrofolate biosynthesis	2-methoxyacetaminophen glucuronide*	190	0.0166	0.0889	0.8519	0.808189839798096
1CMET2-PWY: <i>N</i><sup>10</sup>-formyl-tetrahydrofolate biosynthesis	2-methoxyacetaminophen sulfate*	224	0.014	0.0826	0.8657	0.810517418438919
1CMET2-PWY: <i>N</i><sup>10</sup>-formyl-tetrahydrofolate biosynthesis	2-methylbutyrylcarnitine (C5)	853	-0.3991	0.2274	0.0792	0.424154577559866
1CMET2-PWY: <i>N</i><sup>10</sup>-formyl-tetrahydrofolate biosynthesis	2-methylbutyrylglycine	701	-0.0456	0.1940	0.8143	0.802030128006492
1CMET2-PWY: <i>N</i><sup>10</sup>-formyl-tetrahydrofolate biosynthesis	2-methylcitrate/homocitrate	744	0.0994	0.1729	0.5653	0.741683778258413
1CMET2-PWY: <i>N</i><sup>10</sup>-formyl-tetrahydrofolate biosynthesis	2-methylmalonyl carnitine	677	0.0587	0.1855	0.7516	0.78952279377869
1CMET2-PWY: <i>N</i><sup>10</sup>-formyl-tetrahydrofolate biosynthesis	2-oleoyl-GPC (18:1)*	858	-0.3315	0.2199	0.1317	0.499610367396776
1CMET2-PWY: <i>N</i><sup>10</sup>-formyl-tetrahydrofolate biosynthesis	2-oleoyl-GPE (18:1)*	812	-0.0454	0.1628	0.7803	0.795869143536115
1CMET2-PWY: <i>N</i><sup>10</sup>-formyl-tetrahydrofolate biosynthesis	2-oleoylglycerol (18:1)	837	-0.0196	0.1366	0.8859	0.814128739572955
1CMET2-PWY: <i>N</i><sup>10</sup>-formyl-tetrahydrofolate biosynthesis	2-palmitoleoyl-GPC (16:1)*	640	-0.3543	0.1991	0.0751	0.417175062447198
1CMET2-PWY: <i>N</i><sup>10</sup>-formyl-tetrahydrofolate biosynthesis	2-palmitoyl-GPC (16:0)*	858	-0.2934	0.2099	0.1623	0.531042077286433
1CMET2-PWY: <i>N</i><sup>10</sup>-formyl-tetrahydrofolate biosynthesis	2-palmitoyl-GPE (16:0)*	855	-0.0134	0.2117	0.9495	0.824932147617676
1CMET2-PWY: <i>N</i><sup>10</sup>-formyl-tetrahydrofolate biosynthesis	2-palmitoylglycerol (16:0)	815	0.1728	0.1459	0.2363	0.59150162953862
1CMET2-PWY: <i>N</i><sup>10</sup>-formyl-tetrahydrofolate biosynthesis	2-piperidinone	858	0.093	0.0830	0.2627	0.608723945630699
1CMET2-PWY: <i>N</i><sup>10</sup>-formyl-tetrahydrofolate biosynthesis	2-pyrrolidinone	857	0.0742	0.1064	0.4854	0.715626897738354
1CMET2-PWY: <i>N</i><sup>10</sup>-formyl-tetrahydrofolate biosynthesis	2-stearoyl-GPE (18:0)*	858	-0.0454	0.1565	0.7716	0.794010022341966
1CMET2-PWY: <i>N</i><sup>10</sup>-formyl-tetrahydrofolate biosynthesis	2-stearoyl-GPI (18:0)*	847	-0.1846	0.1748	0.2911	0.627189253318481
1CMET2-PWY: <i>N</i><sup>10</sup>-formyl-tetrahydrofolate biosynthesis	2,3-dihydroxyisovalerate	849	-0.0384	0.0595	0.5183	0.726663570958887
1CMET2-PWY: <i>N</i><sup>10</sup>-formyl-tetrahydrofolate biosynthesis	2'-deoxyuridine	790	0.3734	0.2779	0.179	0.54604399275724
1CMET2-PWY: <i>N</i><sup>10</sup>-formyl-tetrahydrofolate biosynthesis	21-hydroxypregnenolone disulfate	794	0.1716	0.1279	0.1798	0.546664645469239
1CMET2-PWY: <i>N</i><sup>10</sup>-formyl-tetrahydrofolate biosynthesis	3-(3-hydroxyphenyl)propionate	713	0.2164	0.0786	0.0059	0.149608213268877
1CMET2-PWY: <i>N</i><sup>10</sup>-formyl-tetrahydrofolate biosynthesis	3-(3-hydroxyphenyl)propionate sulfate	612	0.0533	0.1055	0.6136	0.755414627517899
1CMET2-PWY: <i>N</i><sup>10</sup>-formyl-tetrahydrofolate biosynthesis	3-(4-hydroxyphenyl)lactate	858	-0.4707	0.2773	0.0896	0.441602850856024
1CMET2-PWY: <i>N</i><sup>10</sup>-formyl-tetrahydrofolate biosynthesis	3-(cystein-S-yl)acetaminophen*	187	0.0208	0.0927	0.8226	0.803513026700564
1CMET2-PWY: <i>N</i><sup>10</sup>-formyl-tetrahydrofolate biosynthesis	3-(N-acetyl-L-cystein-S-yl) acetaminophen	137	-0.0062	0.1347	0.9632	0.827167464991115
1CMET2-PWY: <i>N</i><sup>10</sup>-formyl-tetrahydrofolate biosynthesis	3-aminoisobutyrate	858	-0.1045	0.1934	0.5889	0.748639006471828
1CMET2-PWY: <i>N</i><sup>10</sup>-formyl-tetrahydrofolate biosynthesis	3-carboxy-4-methyl-5-propyl-2-furanpropanoate (CMPF)	858	-0.0239	0.0760	0.7529	0.78975980462807
1CMET2-PWY: <i>N</i><sup>10</sup>-formyl-tetrahydrofolate biosynthesis	3-hydroxy-2-ethylpropionate	857	-0.7125	0.2652	0.0072	0.163501907995124
1CMET2-PWY: <i>N</i><sup>10</sup>-formyl-tetrahydrofolate biosynthesis	3-hydroxy-3-methylglutarate	858	-0.4407	0.2548	0.0837	0.431593611423114
1CMET2-PWY: <i>N</i><sup>10</sup>-formyl-tetrahydrofolate biosynthesis	3-hydroxybutyrate (BHBA)	857	0.1122	0.0866	0.1948	0.559576763590913
1CMET2-PWY: <i>N</i><sup>10</sup>-formyl-tetrahydrofolate biosynthesis	3-hydroxydecanoate	858	-0.2413	0.1996	0.2267	0.584599918467511
1CMET2-PWY: <i>N</i><sup>10</sup>-formyl-tetrahydrofolate biosynthesis	3-hydroxyhippurate	855	0.0614	0.0759	0.4186	0.689884089318904
1CMET2-PWY: <i>N</i><sup>10</sup>-formyl-tetrahydrofolate biosynthesis	3-hydroxyisobutyrate	838	0.143	0.1629	0.38	0.673747393068747
1CMET2-PWY: <i>N</i><sup>10</sup>-formyl-tetrahydrofolate biosynthesis	3-hydroxylaurate	858	-0.0458	0.1679	0.7848	0.796875403885786
1CMET2-PWY: <i>N</i><sup>10</sup>-formyl-tetrahydrofolate biosynthesis	3-hydroxyoctanoate	858	-0.168	0.1925	0.3826	0.67485584854428
1CMET2-PWY: <i>N</i><sup>10</sup>-formyl-tetrahydrofolate biosynthesis	3-hydroxypyridine sulfate	854	0.0087	0.0614	0.8871	0.814352605141335
1CMET2-PWY: <i>N</i><sup>10</sup>-formyl-tetrahydrofolate biosynthesis	3-hydroxysebacate	782	-0.0043	0.1152	0.9703	0.828366841598638
1CMET2-PWY: <i>N</i><sup>10</sup>-formyl-tetrahydrofolate biosynthesis	3-indoxyl sulfate	858	-0.4268	0.1544	0.0057	0.147464445557003
1CMET2-PWY: <i>N</i><sup>10</sup>-formyl-tetrahydrofolate biosynthesis	3-methoxycatechol sulfate (1)	797	0.0358	0.0674	0.5956	0.750369256565477
1CMET2-PWY: <i>N</i><sup>10</sup>-formyl-tetrahydrofolate biosynthesis	3-methoxytyrosine	858	-0.5537	0.3041	0.0686	0.40459265204584
1CMET2-PWY: <i>N</i><sup>10</sup>-formyl-tetrahydrofolate biosynthesis	3-methyl catechol sulfate (1)	846	0.0656	0.0681	0.3354	0.652177158409773
1CMET2-PWY: <i>N</i><sup>10</sup>-formyl-tetrahydrofolate biosynthesis	3-methyl catechol sulfate (2)	209	-0.1819	0.1622	0.262	0.608288269755849
1CMET2-PWY: <i>N</i><sup>10</sup>-formyl-tetrahydrofolate biosynthesis	3-methyl-2-oxobutyrate	858	0.2198	0.2393	0.3584	0.663628683449071
1CMET2-PWY: <i>N</i><sup>10</sup>-formyl-tetrahydrofolate biosynthesis	3-methyl-2-oxovalerate	858	0.193	0.2761	0.4846	0.715293767154901
1CMET2-PWY: <i>N</i><sup>10</sup>-formyl-tetrahydrofolate biosynthesis	3-methyladipate	806	-0.1642	0.1673	0.3264	0.647209066325587
1CMET2-PWY: <i>N</i><sup>10</sup>-formyl-tetrahydrofolate biosynthesis	3-methylglutaconate	829	0.199	0.1561	0.2023	0.565771876759606
1CMET2-PWY: <i>N</i><sup>10</sup>-formyl-tetrahydrofolate biosynthesis	3-methylglutarylcarnitine (1)	792	-0.291	0.1452	0.0451	0.347395247095376
1CMET2-PWY: <i>N</i><sup>10</sup>-formyl-tetrahydrofolate biosynthesis	3-methylglutarylcarnitine (2)	841	-0.0731	0.1194	0.5403	0.733859503881745
1CMET2-PWY: <i>N</i><sup>10</sup>-formyl-tetrahydrofolate biosynthesis	3-methylhistidine	856	0.0113	0.0627	0.8564	0.808940136380804
1CMET2-PWY: <i>N</i><sup>10</sup>-formyl-tetrahydrofolate biosynthesis	3-methylxanthine	850	-0.0205	0.1006	0.8385	0.806075014266437
1CMET2-PWY: <i>N</i><sup>10</sup>-formyl-tetrahydrofolate biosynthesis	3-phenylpropionate (hydrocinnamate)	830	-0.4595	0.0979	2.7e-06	0.00109015978943308
1CMET2-PWY: <i>N</i><sup>10</sup>-formyl-tetrahydrofolate biosynthesis	3-ureidopropionate	857	-0.1664	0.2512	0.5077	0.723441174830959
1CMET2-PWY: <i>N</i><sup>10</sup>-formyl-tetrahydrofolate biosynthesis	3,7-dimethylurate	719	0.0799	0.1131	0.48	0.713591187762803
1CMET2-PWY: <i>N</i><sup>10</sup>-formyl-tetrahydrofolate biosynthesis	4-acetamidobutanoate	858	-0.4702	0.2580	0.0684	0.404218041222012
1CMET2-PWY: <i>N</i><sup>10</sup>-formyl-tetrahydrofolate biosynthesis	4-acetamidophenol	283	0.0494	0.0533	0.3539	0.661493825815359
1CMET2-PWY: <i>N</i><sup>10</sup>-formyl-tetrahydrofolate biosynthesis	4-acetamidophenylglucuronide	331	0.0044	0.0446	0.9214	0.819986051328428
1CMET2-PWY: <i>N</i><sup>10</sup>-formyl-tetrahydrofolate biosynthesis	4-acetaminophen sulfate	153	0.0366	0.1113	0.7421	0.78754689582137
1CMET2-PWY: <i>N</i><sup>10</sup>-formyl-tetrahydrofolate biosynthesis	4-acetylphenol sulfate	573	-0.000863	0.1286	0.9946	0.831448617524191
1CMET2-PWY: <i>N</i><sup>10</sup>-formyl-tetrahydrofolate biosynthesis	4-allylphenol sulfate	850	-0.0091	0.0794	0.9091	0.818109837861994
1CMET2-PWY: <i>N</i><sup>10</sup>-formyl-tetrahydrofolate biosynthesis	4-androsten-3alpha,17alpha-diol monosulfate (2)	422	-0.1312	0.1863	0.4813	0.714017464603914
1CMET2-PWY: <i>N</i><sup>10</sup>-formyl-tetrahydrofolate biosynthesis	4-androsten-3alpha,17alpha-diol monosulfate (3)	844	0.2399	0.1142	0.0356	0.317077513933159
1CMET2-PWY: <i>N</i><sup>10</sup>-formyl-tetrahydrofolate biosynthesis	4-androsten-3beta,17beta-diol disulfate (1)	853	0.1394	0.0871	0.1095	0.47164735404509
1CMET2-PWY: <i>N</i><sup>10</sup>-formyl-tetrahydrofolate biosynthesis	4-androsten-3beta,17beta-diol disulfate (2)	844	0.1093	0.1160	0.3463	0.657469813718342
1CMET2-PWY: <i>N</i><sup>10</sup>-formyl-tetrahydrofolate biosynthesis	4-androsten-3beta,17beta-diol monosulfate (1)	841	0.1143	0.1046	0.2745	0.616317376650348
1CMET2-PWY: <i>N</i><sup>10</sup>-formyl-tetrahydrofolate biosynthesis	4-androsten-3beta,17beta-diol monosulfate (2)	767	0.1196	0.1125	0.2878	0.625081315208429
1CMET2-PWY: <i>N</i><sup>10</sup>-formyl-tetrahydrofolate biosynthesis	4-ethylphenylsulfate	858	-0.0772	0.0731	0.291	0.627132485774822
1CMET2-PWY: <i>N</i><sup>10</sup>-formyl-tetrahydrofolate biosynthesis	4-guanidinobutanoate	858	-0.0625	0.1481	0.6732	0.770890451251833
1CMET2-PWY: <i>N</i><sup>10</sup>-formyl-tetrahydrofolate biosynthesis	4-hydroxybenzoate	843	-0.2096	0.1499	0.1621	0.530787114738617
1CMET2-PWY: <i>N</i><sup>10</sup>-formyl-tetrahydrofolate biosynthesis	4-hydroxychlorothalonil	858	-0.145	0.1861	0.4359	0.696592846569987
1CMET2-PWY: <i>N</i><sup>10</sup>-formyl-tetrahydrofolate biosynthesis	4-hydroxyhippurate	858	0.0377	0.1217	0.7569	0.790652067227633
1CMET2-PWY: <i>N</i><sup>10</sup>-formyl-tetrahydrofolate biosynthesis	4-hydroxyphenylacetate	765	-0.1208	0.1348	0.37	0.669108167627071
1CMET2-PWY: <i>N</i><sup>10</sup>-formyl-tetrahydrofolate biosynthesis	4-hydroxyphenylpyruvate	858	-0.3828	0.2030	0.0593	0.383439827561621
1CMET2-PWY: <i>N</i><sup>10</sup>-formyl-tetrahydrofolate biosynthesis	4-imidazoleacetate	825	-0.1114	0.2252	0.621	0.757537840054743
1CMET2-PWY: <i>N</i><sup>10</sup>-formyl-tetrahydrofolate biosynthesis	4-methyl-2-oxopentanoate	858	0.3376	0.2536	0.1832	0.549722871469229
1CMET2-PWY: <i>N</i><sup>10</sup>-formyl-tetrahydrofolate biosynthesis	4-methylcatechol sulfate	858	-0.044	0.0997	0.6592	0.767135924875352
1CMET2-PWY: <i>N</i><sup>10</sup>-formyl-tetrahydrofolate biosynthesis	4-vinylguaiacol sulfate	347	-0.1509	0.1055	0.1526	0.521541378053692
1CMET2-PWY: <i>N</i><sup>10</sup>-formyl-tetrahydrofolate biosynthesis	4-vinylphenol sulfate	858	-0.0619	0.0956	0.5172	0.726357216904613
1CMET2-PWY: <i>N</i><sup>10</sup>-formyl-tetrahydrofolate biosynthesis	5-acetylamino-6-amino-3-methyluracil	843	-0.206	0.0948	0.0298	0.296757923911509
1CMET2-PWY: <i>N</i><sup>10</sup>-formyl-tetrahydrofolate biosynthesis	5-acetylamino-6-formylamino-3-methyluracil	659	-0.1769	0.0912	0.0525	0.367116770831083
1CMET2-PWY: <i>N</i><sup>10</sup>-formyl-tetrahydrofolate biosynthesis	5-dodecenoate (12:1n7)	858	-0.0152	0.1490	0.919	0.819637702976203
1CMET2-PWY: <i>N</i><sup>10</sup>-formyl-tetrahydrofolate biosynthesis	5-HEPE	616	0.2186	0.1250	0.0803	0.425915711030017
1CMET2-PWY: <i>N</i><sup>10</sup>-formyl-tetrahydrofolate biosynthesis	5-HETE	202	0.2313	0.1301	0.0756	0.417998201718217
1CMET2-PWY: <i>N</i><sup>10</sup>-formyl-tetrahydrofolate biosynthesis	5-hydroxyhexanoate	740	-0.6189	0.1590	9.87e-05	0.0145420378949121
1CMET2-PWY: <i>N</i><sup>10</sup>-formyl-tetrahydrofolate biosynthesis	5-hydroxyindoleacetate	776	-0.7909	0.2064	0.000127	0.0170856115222105
1CMET2-PWY: <i>N</i><sup>10</sup>-formyl-tetrahydrofolate biosynthesis	5-hydroxylysine	852	-0.0847	0.2401	0.7242	0.783300464949368
1CMET2-PWY: <i>N</i><sup>10</sup>-formyl-tetrahydrofolate biosynthesis	5-KETE	215	-0.0622	0.1586	0.695	0.776207132640651
1CMET2-PWY: <i>N</i><sup>10</sup>-formyl-tetrahydrofolate biosynthesis	5-methylthioadenosine (MTA)	839	-0.0761	0.2376	0.7487	0.788986933876678
1CMET2-PWY: <i>N</i><sup>10</sup>-formyl-tetrahydrofolate biosynthesis	5-methyluridine (ribothymidine)	858	0.1095	0.3462	0.7517	0.789553829380096
1CMET2-PWY: <i>N</i><sup>10</sup>-formyl-tetrahydrofolate biosynthesis	5-oxoproline	858	-0.5712	0.4385	0.1927	0.557841485457656
1CMET2-PWY: <i>N</i><sup>10</sup>-formyl-tetrahydrofolate biosynthesis	5,6-dihydrothymine	847	-0.5077	0.2967	0.087	0.437375011597206
1CMET2-PWY: <i>N</i><sup>10</sup>-formyl-tetrahydrofolate biosynthesis	5alpha-androstan-3alpha,17beta-diol monosulfate (1)	609	-0.0213	0.1297	0.8694	0.811226733414202
1CMET2-PWY: <i>N</i><sup>10</sup>-formyl-tetrahydrofolate biosynthesis	5alpha-androstan-3beta,17alpha-diol disulfate	406	-0.3557	0.1058	0.000772	0.0506621098835524
1CMET2-PWY: <i>N</i><sup>10</sup>-formyl-tetrahydrofolate biosynthesis	5alpha-androstan-3beta,17beta-diol disulfate	815	0.0691	0.0828	0.4037	0.683864408015027
1CMET2-PWY: <i>N</i><sup>10</sup>-formyl-tetrahydrofolate biosynthesis	5alpha-pregnan-3beta,20alpha-diol disulfate	723	-0.0828	0.1041	0.4267	0.692835046266723
1CMET2-PWY: <i>N</i><sup>10</sup>-formyl-tetrahydrofolate biosynthesis	5alpha-pregnan-3beta,20alpha-diol monosulfate (2)	758	-0.288	0.1110	0.0095	0.183667873770855
1CMET2-PWY: <i>N</i><sup>10</sup>-formyl-tetrahydrofolate biosynthesis	5alpha-pregnan-3beta,20beta-diol monosulfate (1)	685	-0.1361	0.1407	0.3334	0.651156903340125
1CMET2-PWY: <i>N</i><sup>10</sup>-formyl-tetrahydrofolate biosynthesis	6-oxopiperidine-2-carboxylic acid	851	0.1656	0.2153	0.4418	0.698910774524796
1CMET2-PWY: <i>N</i><sup>10</sup>-formyl-tetrahydrofolate biosynthesis	7-alpha-hydroxy-3-oxo-4-cholestenoate (7-Hoca)	858	0.2294	0.2785	0.41	0.686647522329639
1CMET2-PWY: <i>N</i><sup>10</sup>-formyl-tetrahydrofolate biosynthesis	7-hydroxycholesterol (alpha or beta)	230	0.1978	0.1791	0.2693	0.613000293545355
1CMET2-PWY: <i>N</i><sup>10</sup>-formyl-tetrahydrofolate biosynthesis	7-methylguanine	858	-0.707	0.4675	0.1304	0.497988260394736
1CMET2-PWY: <i>N</i><sup>10</sup>-formyl-tetrahydrofolate biosynthesis	7-methylurate	321	-0.1278	0.1872	0.4949	0.719065534868388
1CMET2-PWY: <i>N</i><sup>10</sup>-formyl-tetrahydrofolate biosynthesis	7-methylxanthine	850	-0.1035	0.0982	0.2922	0.627792003814187
1CMET2-PWY: <i>N</i><sup>10</sup>-formyl-tetrahydrofolate biosynthesis	acetylcarnitine	840	-0.0705	0.2031	0.7284	0.784446948609965
1CMET2-PWY: <i>N</i><sup>10</sup>-formyl-tetrahydrofolate biosynthesis	adenine	858	0.1201	0.3488	0.7306	0.78507441343292
1CMET2-PWY: <i>N</i><sup>10</sup>-formyl-tetrahydrofolate biosynthesis	adenosine	700	-0.1094	0.0947	0.2482	0.599742591211895
1CMET2-PWY: <i>N</i><sup>10</sup>-formyl-tetrahydrofolate biosynthesis	adrenate (22:4n6)	857	0.0251	0.1838	0.8913	0.815110460544242
1CMET2-PWY: <i>N</i><sup>10</sup>-formyl-tetrahydrofolate biosynthesis	alanine	858	0.039	0.4484	0.9306	0.821575137721117
1CMET2-PWY: <i>N</i><sup>10</sup>-formyl-tetrahydrofolate biosynthesis	allantoin	857	-0.5669	0.2365	0.0165	0.233443101670379
1CMET2-PWY: <i>N</i><sup>10</sup>-formyl-tetrahydrofolate biosynthesis	alliin	305	-0.1575	0.1245	0.2059	0.568864449474738
1CMET2-PWY: <i>N</i><sup>10</sup>-formyl-tetrahydrofolate biosynthesis	alpha-glutamylglutamate	77	-0.0266	0.4068	0.9479	0.82472718575993
1CMET2-PWY: <i>N</i><sup>10</sup>-formyl-tetrahydrofolate biosynthesis	alpha-glutamylglycine	656	-0.0968	0.0941	0.3036	0.634811985242404
1CMET2-PWY: <i>N</i><sup>10</sup>-formyl-tetrahydrofolate biosynthesis	alpha-glutamyltyrosine	781	0.2451	0.1323	0.0638	0.393737455199998
1CMET2-PWY: <i>N</i><sup>10</sup>-formyl-tetrahydrofolate biosynthesis	alpha-hydroxyisocaproate	856	-0.0365	0.2516	0.8846	0.813982890331721
1CMET2-PWY: <i>N</i><sup>10</sup>-formyl-tetrahydrofolate biosynthesis	alpha-hydroxyisovalerate	857	0.0151	0.2384	0.9494	0.824929438749078
1CMET2-PWY: <i>N</i><sup>10</sup>-formyl-tetrahydrofolate biosynthesis	alpha-ketoglutarate	857	-0.2402	0.2309	0.2981	0.631413354548868
1CMET2-PWY: <i>N</i><sup>10</sup>-formyl-tetrahydrofolate biosynthesis	alpha-tocopherol	858	0.3574	0.3030	0.2382	0.592974587859976
1CMET2-PWY: <i>N</i><sup>10</sup>-formyl-tetrahydrofolate biosynthesis	andro steroid monosulfate (1)*	592	-0.0241	0.1278	0.8507	0.807987594071749
1CMET2-PWY: <i>N</i><sup>10</sup>-formyl-tetrahydrofolate biosynthesis	androsterone sulfate	854	0.0795	0.0855	0.3526	0.660798573930275
1CMET2-PWY: <i>N</i><sup>10</sup>-formyl-tetrahydrofolate biosynthesis	anthranilate	581	-0.1448	0.1905	0.447	0.700741351433533
1CMET2-PWY: <i>N</i><sup>10</sup>-formyl-tetrahydrofolate biosynthesis	arabitol/xylitol	857	-0.0027	0.3041	0.9928	0.831219903086807
1CMET2-PWY: <i>N</i><sup>10</sup>-formyl-tetrahydrofolate biosynthesis	arabonate/xylonate	857	-0.313	0.2157	0.1468	0.515992130839369
1CMET2-PWY: <i>N</i><sup>10</sup>-formyl-tetrahydrofolate biosynthesis	arachidate (20:0)	858	0.5965	0.3020	0.0483	0.355738876591443
1CMET2-PWY: <i>N</i><sup>10</sup>-formyl-tetrahydrofolate biosynthesis	arachidonate (20:4n6)	858	-0.0408	0.3042	0.8932	0.815395735419182
1CMET2-PWY: <i>N</i><sup>10</sup>-formyl-tetrahydrofolate biosynthesis	arginine	858	1.4688	0.5803	0.0114	0.200020890436123
1CMET2-PWY: <i>N</i><sup>10</sup>-formyl-tetrahydrofolate biosynthesis	ascorbate (Vitamin C)	441	-0.2013	0.0722	0.0053	0.143094171607417
1CMET2-PWY: <i>N</i><sup>10</sup>-formyl-tetrahydrofolate biosynthesis	asparagine	858	0.5032	0.6477	0.4372	0.697122092681427
1CMET2-PWY: <i>N</i><sup>10</sup>-formyl-tetrahydrofolate biosynthesis	aspartate	858	0.09	0.2280	0.693	0.775800852080221
1CMET2-PWY: <i>N</i><sup>10</sup>-formyl-tetrahydrofolate biosynthesis	aspartylphenylalanine	741	-0.0935	0.1034	0.3657	0.667254510338045
1CMET2-PWY: <i>N</i><sup>10</sup>-formyl-tetrahydrofolate biosynthesis	azelate (nonanedioate)	816	-0.1521	0.1538	0.3226	0.645208450176282
1CMET2-PWY: <i>N</i><sup>10</sup>-formyl-tetrahydrofolate biosynthesis	behenoyl sphingomyelin (d18:1/22:0)*	838	0.8647	0.3420	0.0115	0.200775632511669
1CMET2-PWY: <i>N</i><sup>10</sup>-formyl-tetrahydrofolate biosynthesis	benzoate	820	0.2169	0.1597	0.1744	0.542020220573782
1CMET2-PWY: <i>N</i><sup>10</sup>-formyl-tetrahydrofolate biosynthesis	beta-alanine	858	0.1773	0.2601	0.4955	0.719277596155667
1CMET2-PWY: <i>N</i><sup>10</sup>-formyl-tetrahydrofolate biosynthesis	beta-hydroxyisovalerate	853	0.0476	0.2549	0.8517	0.80813140931091
1CMET2-PWY: <i>N</i><sup>10</sup>-formyl-tetrahydrofolate biosynthesis	betaine	858	-0.0263	0.3895	0.9462	0.824371234062335
1CMET2-PWY: <i>N</i><sup>10</sup>-formyl-tetrahydrofolate biosynthesis	betonicine	706	-0.0333	0.0566	0.5568	0.738775232875735
1CMET2-PWY: <i>N</i><sup>10</sup>-formyl-tetrahydrofolate biosynthesis	bilirubin (E,E)*	858	0.1551	0.1469	0.2909	0.627088919212137
1CMET2-PWY: <i>N</i><sup>10</sup>-formyl-tetrahydrofolate biosynthesis	bilirubin (E,Z or Z,E)*	828	-0.2662	0.2401	0.2676	0.611863624094605
1CMET2-PWY: <i>N</i><sup>10</sup>-formyl-tetrahydrofolate biosynthesis	bilirubin (Z,Z)	855	-0.1068	0.1750	0.5417	0.734350476327295
1CMET2-PWY: <i>N</i><sup>10</sup>-formyl-tetrahydrofolate biosynthesis	biliverdin	812	0.0772	0.1478	0.6013	0.752079241770407
1CMET2-PWY: <i>N</i><sup>10</sup>-formyl-tetrahydrofolate biosynthesis	bradykinin, des-arg(9)	222	0.2776	0.2273	0.2219	0.580930880783233
1CMET2-PWY: <i>N</i><sup>10</sup>-formyl-tetrahydrofolate biosynthesis	butyrylcarnitine	839	0.1138	0.1668	0.4952	0.719097513278103
1CMET2-PWY: <i>N</i><sup>10</sup>-formyl-tetrahydrofolate biosynthesis	C-glycosyltryptophan	835	-0.1588	0.2782	0.5681	0.742744214225643
1CMET2-PWY: <i>N</i><sup>10</sup>-formyl-tetrahydrofolate biosynthesis	caffeine	840	-0.1137	0.0676	0.0927	0.446447928494287
1CMET2-PWY: <i>N</i><sup>10</sup>-formyl-tetrahydrofolate biosynthesis	caprate (10:0)	858	0.0539	0.1874	0.7735	0.794373154720082
1CMET2-PWY: <i>N</i><sup>10</sup>-formyl-tetrahydrofolate biosynthesis	caproate (6:0)	855	-0.0032	0.2167	0.9884	0.830619197646878
1CMET2-PWY: <i>N</i><sup>10</sup>-formyl-tetrahydrofolate biosynthesis	caprylate (8:0)	858	-0.001	0.1971	0.9959	0.831544020245173
1CMET2-PWY: <i>N</i><sup>10</sup>-formyl-tetrahydrofolate biosynthesis	carboxyibuprofen	112	0.1305	0.1047	0.2123	0.573891791986191
1CMET2-PWY: <i>N</i><sup>10</sup>-formyl-tetrahydrofolate biosynthesis	carnitine	858	0.5876	0.5710	0.3035	0.634804244396802
1CMET2-PWY: <i>N</i><sup>10</sup>-formyl-tetrahydrofolate biosynthesis	catechol sulfate	858	0.0693	0.1377	0.6149	0.755781179798377
1CMET2-PWY: <i>N</i><sup>10</sup>-formyl-tetrahydrofolate biosynthesis	chenodeoxycholate	856	-0.1602	0.1304	0.2193	0.578825435698867
1CMET2-PWY: <i>N</i><sup>10</sup>-formyl-tetrahydrofolate biosynthesis	chiro-inositol	338	-0.2943	0.1256	0.0191	0.247490604220115
1CMET2-PWY: <i>N</i><sup>10</sup>-formyl-tetrahydrofolate biosynthesis	cholate	788	-0.0676	0.0610	0.2672	0.611708746335556
1CMET2-PWY: <i>N</i><sup>10</sup>-formyl-tetrahydrofolate biosynthesis	cholesterol	858	0.9866	0.3408	0.0038	0.121051873780698
1CMET2-PWY: <i>N</i><sup>10</sup>-formyl-tetrahydrofolate biosynthesis	choline	858	0.6429	0.4704	0.1717	0.539694495602791
1CMET2-PWY: <i>N</i><sup>10</sup>-formyl-tetrahydrofolate biosynthesis	choline phosphate	829	-0.3743	0.1883	0.0468	0.351843089372114
1CMET2-PWY: <i>N</i><sup>10</sup>-formyl-tetrahydrofolate biosynthesis	cinnamoylglycine	835	-0.2727	0.0805	0.000705	0.0481195881292181
1CMET2-PWY: <i>N</i><sup>10</sup>-formyl-tetrahydrofolate biosynthesis	cis-4-decenoyl carnitine	858	0.3155	0.1951	0.1059	0.466887302172315
1CMET2-PWY: <i>N</i><sup>10</sup>-formyl-tetrahydrofolate biosynthesis	cis-aconitate	811	-0.1596	0.1973	0.4184	0.689782554990986
1CMET2-PWY: <i>N</i><sup>10</sup>-formyl-tetrahydrofolate biosynthesis	citraconate/glutaconate	858	-0.0548	0.1358	0.6867	0.774047694288403
1CMET2-PWY: <i>N</i><sup>10</sup>-formyl-tetrahydrofolate biosynthesis	citrate	858	0.0136	0.2963	0.9634	0.827203647209444
1CMET2-PWY: <i>N</i><sup>10</sup>-formyl-tetrahydrofolate biosynthesis	citrulline	858	-0.4947	0.4537	0.2756	0.617038058774252
1CMET2-PWY: <i>N</i><sup>10</sup>-formyl-tetrahydrofolate biosynthesis	cortisol	858	0.1904	0.1910	0.3188	0.642938061511597
1CMET2-PWY: <i>N</i><sup>10</sup>-formyl-tetrahydrofolate biosynthesis	cortisone	846	0.2528	0.2078	0.2239	0.582547293138392
1CMET2-PWY: <i>N</i><sup>10</sup>-formyl-tetrahydrofolate biosynthesis	cotinine	133	0.1162	0.0649	0.0734	0.414079981433167
1CMET2-PWY: <i>N</i><sup>10</sup>-formyl-tetrahydrofolate biosynthesis	cotinine N-oxide	53	-0.014	0.5101	0.9781	0.829178613284451
1CMET2-PWY: <i>N</i><sup>10</sup>-formyl-tetrahydrofolate biosynthesis	creatine	858	-0.133	0.2218	0.5488	0.736548668141454
1CMET2-PWY: <i>N</i><sup>10</sup>-formyl-tetrahydrofolate biosynthesis	creatinine	858	0.5719	0.5538	0.3018	0.63379140207773
1CMET2-PWY: <i>N</i><sup>10</sup>-formyl-tetrahydrofolate biosynthesis	cyclo(leu-pro)	834	0.0923	0.0929	0.3208	0.644066769375943
1CMET2-PWY: <i>N</i><sup>10</sup>-formyl-tetrahydrofolate biosynthesis	cys-gly, oxidized	828	-0.2501	0.1055	0.0177	0.2401778069191
1CMET2-PWY: <i>N</i><sup>10</sup>-formyl-tetrahydrofolate biosynthesis	cystathionine	825	-0.2785	0.1235	0.0241	0.27285028815143
1CMET2-PWY: <i>N</i><sup>10</sup>-formyl-tetrahydrofolate biosynthesis	cysteine	858	0.0019	0.2161	0.9929	0.831225300051471
1CMET2-PWY: <i>N</i><sup>10</sup>-formyl-tetrahydrofolate biosynthesis	cysteine s-sulfate	769	-0.3833	0.1202	0.0014	0.0699331574074314
1CMET2-PWY: <i>N</i><sup>10</sup>-formyl-tetrahydrofolate biosynthesis	cysteine sulfinic acid	858	0.3519	0.1733	0.0423	0.338682866886053
1CMET2-PWY: <i>N</i><sup>10</sup>-formyl-tetrahydrofolate biosynthesis	cysteinylglycine	838	-0.2171	0.1341	0.1053	0.466162938940964
1CMET2-PWY: <i>N</i><sup>10</sup>-formyl-tetrahydrofolate biosynthesis	cystine	851	-0.3045	0.0911	0.000827	0.052582861661213
1CMET2-PWY: <i>N</i><sup>10</sup>-formyl-tetrahydrofolate biosynthesis	cytidine	768	0.0778	0.1583	0.6233	0.758153100468796
1CMET2-PWY: <i>N</i><sup>10</sup>-formyl-tetrahydrofolate biosynthesis	decanoylcarnitine	858	0.0859	0.1449	0.5534	0.73805932359593
1CMET2-PWY: <i>N</i><sup>10</sup>-formyl-tetrahydrofolate biosynthesis	dehydroisoandrosterone sulfate (DHEA-S)	858	0.0476	0.1017	0.6397	0.762234722543506
1CMET2-PWY: <i>N</i><sup>10</sup>-formyl-tetrahydrofolate biosynthesis	deoxycarnitine	858	-0.6734	0.3704	0.0691	0.405470284814049
1CMET2-PWY: <i>N</i><sup>10</sup>-formyl-tetrahydrofolate biosynthesis	deoxycholate	847	-0.025	0.1330	0.8509	0.807987594071749
1CMET2-PWY: <i>N</i><sup>10</sup>-formyl-tetrahydrofolate biosynthesis	diglycerol	836	0.0643	0.0951	0.4988	0.720515954408407
1CMET2-PWY: <i>N</i><sup>10</sup>-formyl-tetrahydrofolate biosynthesis	dihomo-linoleate (20:2n6)	858	-0.0633	0.1942	0.7443	0.788154091025669
1CMET2-PWY: <i>N</i><sup>10</sup>-formyl-tetrahydrofolate biosynthesis	dihomo-linolenate (20:3n3 or n6)	858	0.0342	0.2543	0.8929	0.815314902764541
1CMET2-PWY: <i>N</i><sup>10</sup>-formyl-tetrahydrofolate biosynthesis	dihydroferulic acid	532	-0.0017	0.1100	0.9874	0.830523378703828
1CMET2-PWY: <i>N</i><sup>10</sup>-formyl-tetrahydrofolate biosynthesis	dihydroorotate	853	0.0402	0.2051	0.8444	0.80696495004237
1CMET2-PWY: <i>N</i><sup>10</sup>-formyl-tetrahydrofolate biosynthesis	dimethylarginine (SDMA + ADMA)	858	0.6224	0.5584	0.265	0.610357726061728
1CMET2-PWY: <i>N</i><sup>10</sup>-formyl-tetrahydrofolate biosynthesis	dimethylglycine	858	-0.0555	0.2641	0.8335	0.805310545112761
1CMET2-PWY: <i>N</i><sup>10</sup>-formyl-tetrahydrofolate biosynthesis	dimethylmalonic acid	216	0.3651	0.2761	0.186	0.552165516278459
1CMET2-PWY: <i>N</i><sup>10</sup>-formyl-tetrahydrofolate biosynthesis	docosadienoate (22:2n6)	858	-0.0128	0.2087	0.951	0.825161864869457
1CMET2-PWY: <i>N</i><sup>10</sup>-formyl-tetrahydrofolate biosynthesis	docosahexaenoate (DHA; 22:6n3)	858	-0.0746	0.1987	0.7074	0.778923961863399
1CMET2-PWY: <i>N</i><sup>10</sup>-formyl-tetrahydrofolate biosynthesis	docosapentaenoate (n3 DPA; 22:5n3)	858	-0.0167	0.1870	0.9287	0.821149999864003
1CMET2-PWY: <i>N</i><sup>10</sup>-formyl-tetrahydrofolate biosynthesis	dodecanedioate	858	-0.0703	0.1359	0.6049	0.75313462000074
1CMET2-PWY: <i>N</i><sup>10</sup>-formyl-tetrahydrofolate biosynthesis	dopamine sulfate (2)	858	-0.0177	0.1135	0.8764	0.812442449229639
1CMET2-PWY: <i>N</i><sup>10</sup>-formyl-tetrahydrofolate biosynthesis	DSGEGDFXAEGGGVR*	858	-0.0039	0.1032	0.9699	0.828333335991583
1CMET2-PWY: <i>N</i><sup>10</sup>-formyl-tetrahydrofolate biosynthesis	eicosapentaenoate (EPA; 20:5n3)	858	0.0731	0.1537	0.6344	0.760933990158954
1CMET2-PWY: <i>N</i><sup>10</sup>-formyl-tetrahydrofolate biosynthesis	eicosenoate (20:1)	858	-0.043	0.1690	0.7993	0.799224426017895
1CMET2-PWY: <i>N</i><sup>10</sup>-formyl-tetrahydrofolate biosynthesis	epiandrosterone sulfate	851	-0.0166	0.0924	0.8573	0.809073192040876
1CMET2-PWY: <i>N</i><sup>10</sup>-formyl-tetrahydrofolate biosynthesis	ergothioneine	858	0.3155	0.1058	0.0029	0.105337462059574
1CMET2-PWY: <i>N</i><sup>10</sup>-formyl-tetrahydrofolate biosynthesis	erucate (22:1n9)	858	0.0907	0.1569	0.5635	0.741087364603438
1CMET2-PWY: <i>N</i><sup>10</sup>-formyl-tetrahydrofolate biosynthesis	erythritol	852	-0.2013	0.2356	0.3927	0.679406029737563
1CMET2-PWY: <i>N</i><sup>10</sup>-formyl-tetrahydrofolate biosynthesis	erythronate*	857	0.0791	0.4045	0.845	0.807038943174691
1CMET2-PWY: <i>N</i><sup>10</sup>-formyl-tetrahydrofolate biosynthesis	ethyl glucuronide	170	-0.145	0.1676	0.3869	0.676733665124127
1CMET2-PWY: <i>N</i><sup>10</sup>-formyl-tetrahydrofolate biosynthesis	ethylmalonate	857	0.0148	0.1769	0.9334	0.822037049580578
1CMET2-PWY: <i>N</i><sup>10</sup>-formyl-tetrahydrofolate biosynthesis	etiocholanolone glucuronide	737	-0.1772	0.1252	0.1572	0.525925070059658
1CMET2-PWY: <i>N</i><sup>10</sup>-formyl-tetrahydrofolate biosynthesis	eugenol sulfate	607	-0.0039	0.0830	0.9624	0.827040006404932
1CMET2-PWY: <i>N</i><sup>10</sup>-formyl-tetrahydrofolate biosynthesis	ferulic acid 4-sulfate	475	-0.0479	0.0935	0.6086	0.754147627895253
1CMET2-PWY: <i>N</i><sup>10</sup>-formyl-tetrahydrofolate biosynthesis	fructose	857	-0.5047	0.2753	0.0668	0.400460349191043
1CMET2-PWY: <i>N</i><sup>10</sup>-formyl-tetrahydrofolate biosynthesis	fumarate	856	-0.3914	0.3367	0.2451	0.597536847697588
1CMET2-PWY: <i>N</i><sup>10</sup>-formyl-tetrahydrofolate biosynthesis	galactonate	740	-0.071	0.0954	0.457	0.704820207338582
1CMET2-PWY: <i>N</i><sup>10</sup>-formyl-tetrahydrofolate biosynthesis	gamma-CEHC	851	-0.192	0.1397	0.1693	0.537483054168474
1CMET2-PWY: <i>N</i><sup>10</sup>-formyl-tetrahydrofolate biosynthesis	gamma-CEHC glucuronide*	268	-0.0402	0.2590	0.8768	0.812529443103035
1CMET2-PWY: <i>N</i><sup>10</sup>-formyl-tetrahydrofolate biosynthesis	gamma-glutamyl-2-aminobutyrate	842	0.1531	0.1825	0.4013	0.683071637951501
1CMET2-PWY: <i>N</i><sup>10</sup>-formyl-tetrahydrofolate biosynthesis	gamma-glutamyl-epsilon-lysine	858	-0.0592	0.3935	0.8804	0.813129548807347
1CMET2-PWY: <i>N</i><sup>10</sup>-formyl-tetrahydrofolate biosynthesis	gamma-glutamylalanine	857	0.1284	0.2254	0.5689	0.74289185715298
1CMET2-PWY: <i>N</i><sup>10</sup>-formyl-tetrahydrofolate biosynthesis	gamma-glutamylglutamate	807	0.0458	0.1594	0.7737	0.794410874540915
1CMET2-PWY: <i>N</i><sup>10</sup>-formyl-tetrahydrofolate biosynthesis	gamma-glutamylglutamine	858	0.3147	0.4957	0.5255	0.728941443825887
1CMET2-PWY: <i>N</i><sup>10</sup>-formyl-tetrahydrofolate biosynthesis	gamma-glutamylglycine	858	0.511	0.1670	0.0022	0.0905316729903867
1CMET2-PWY: <i>N</i><sup>10</sup>-formyl-tetrahydrofolate biosynthesis	gamma-glutamylhistidine	858	0.6637	0.3925	0.0909	0.443337472180372
1CMET2-PWY: <i>N</i><sup>10</sup>-formyl-tetrahydrofolate biosynthesis	gamma-glutamylisoleucine*	854	0.0916	0.2286	0.6885	0.774470296185023
1CMET2-PWY: <i>N</i><sup>10</sup>-formyl-tetrahydrofolate biosynthesis	gamma-glutamylleucine	854	0.1335	0.2726	0.6243	0.75834932993578
1CMET2-PWY: <i>N</i><sup>10</sup>-formyl-tetrahydrofolate biosynthesis	gamma-glutamylmethionine	858	0.2693	0.2960	0.3629	0.665933138151391
1CMET2-PWY: <i>N</i><sup>10</sup>-formyl-tetrahydrofolate biosynthesis	gamma-glutamylphenylalanine	858	0.2164	0.2912	0.4574	0.704974236047749
1CMET2-PWY: <i>N</i><sup>10</sup>-formyl-tetrahydrofolate biosynthesis	gamma-glutamylthreonine*	851	-0.1696	0.2434	0.486	0.715865908835835
1CMET2-PWY: <i>N</i><sup>10</sup>-formyl-tetrahydrofolate biosynthesis	gamma-glutamyltyrosine	856	-0.1096	0.2361	0.6426	0.763026083670121
1CMET2-PWY: <i>N</i><sup>10</sup>-formyl-tetrahydrofolate biosynthesis	gamma-glutamylvaline	784	0.1905	0.1874	0.3094	0.637745222779349
1CMET2-PWY: <i>N</i><sup>10</sup>-formyl-tetrahydrofolate biosynthesis	gamma-tocopherol/beta-tocopherol	842	0.0621	0.1435	0.6652	0.76865987785249
1CMET2-PWY: <i>N</i><sup>10</sup>-formyl-tetrahydrofolate biosynthesis	gentisate	793	0.0341	0.1143	0.7651	0.792641786276845
1CMET2-PWY: <i>N</i><sup>10</sup>-formyl-tetrahydrofolate biosynthesis	gluconate	857	-0.2502	0.2306	0.2778	0.618527915088908
1CMET2-PWY: <i>N</i><sup>10</sup>-formyl-tetrahydrofolate biosynthesis	glucose	858	0.0592	0.2265	0.7937	0.798025587856973
1CMET2-PWY: <i>N</i><sup>10</sup>-formyl-tetrahydrofolate biosynthesis	glucuronate	855	-0.141	0.1862	0.4489	0.701577868792571
1CMET2-PWY: <i>N</i><sup>10</sup>-formyl-tetrahydrofolate biosynthesis	glutamate	858	0.0726	0.2008	0.7177	0.781777411311546
1CMET2-PWY: <i>N</i><sup>10</sup>-formyl-tetrahydrofolate biosynthesis	glutamine	858	0.6726	0.6751	0.3191	0.643136875699775
1CMET2-PWY: <i>N</i><sup>10</sup>-formyl-tetrahydrofolate biosynthesis	glutarate (pentanedioate)	850	-0.1102	0.1592	0.489	0.716987650188953
1CMET2-PWY: <i>N</i><sup>10</sup>-formyl-tetrahydrofolate biosynthesis	glutarylcarnitine (C5)	840	-0.1139	0.2311	0.622	0.757830335712475
1CMET2-PWY: <i>N</i><sup>10</sup>-formyl-tetrahydrofolate biosynthesis	glycerate	857	0.8038	0.2411	0.000856	0.0535438025695165
1CMET2-PWY: <i>N</i><sup>10</sup>-formyl-tetrahydrofolate biosynthesis	glycerol	858	-0.3429	0.1958	0.08	0.425384422138994
1CMET2-PWY: <i>N</i><sup>10</sup>-formyl-tetrahydrofolate biosynthesis	glycerol 3-phosphate	858	-0.0197	0.2545	0.9382	0.823004822304134
1CMET2-PWY: <i>N</i><sup>10</sup>-formyl-tetrahydrofolate biosynthesis	glycerophosphoethanolamine	857	0.1111	0.1964	0.5714	0.743609537680494
1CMET2-PWY: <i>N</i><sup>10</sup>-formyl-tetrahydrofolate biosynthesis	glycerophosphoinositol*	820	0.1332	0.1167	0.2537	0.603274199159367
1CMET2-PWY: <i>N</i><sup>10</sup>-formyl-tetrahydrofolate biosynthesis	glycerophosphorylcholine (GPC)	858	0.3118	0.2352	0.185	0.551206717500124
1CMET2-PWY: <i>N</i><sup>10</sup>-formyl-tetrahydrofolate biosynthesis	glycine	858	0.1977	0.3327	0.5523	0.737704420231216
1CMET2-PWY: <i>N</i><sup>10</sup>-formyl-tetrahydrofolate biosynthesis	glycochenodeoxycholate	856	-0.1273	0.0844	0.1314	0.499250803725542
1CMET2-PWY: <i>N</i><sup>10</sup>-formyl-tetrahydrofolate biosynthesis	glycocholate	851	-0.0171	0.0793	0.8288	0.804445099489903
1CMET2-PWY: <i>N</i><sup>10</sup>-formyl-tetrahydrofolate biosynthesis	glycocholenate sulfate*	852	0.1736	0.1540	0.2596	0.606866787836356
1CMET2-PWY: <i>N</i><sup>10</sup>-formyl-tetrahydrofolate biosynthesis	glycodeoxycholate	836	-0.0472	0.0780	0.5451	0.735364396216204
1CMET2-PWY: <i>N</i><sup>10</sup>-formyl-tetrahydrofolate biosynthesis	glycohyocholate	338	-0.1696	0.1988	0.3934	0.679719377834675
1CMET2-PWY: <i>N</i><sup>10</sup>-formyl-tetrahydrofolate biosynthesis	glycolithocholate	569	-0.0216	0.1050	0.8371	0.805866444992269
1CMET2-PWY: <i>N</i><sup>10</sup>-formyl-tetrahydrofolate biosynthesis	glycolithocholate sulfate*	847	0.1292	0.1000	0.1961	0.560686581522699
1CMET2-PWY: <i>N</i><sup>10</sup>-formyl-tetrahydrofolate biosynthesis	glycoursodeoxycholate	831	-0.0216	0.0765	0.778	0.79540898247844
1CMET2-PWY: <i>N</i><sup>10</sup>-formyl-tetrahydrofolate biosynthesis	glycylglycine	795	-0.03	0.1013	0.7669	0.79296691068861
1CMET2-PWY: <i>N</i><sup>10</sup>-formyl-tetrahydrofolate biosynthesis	glycylphenylalanine	815	0.4408	0.1161	0.000147	0.018716596529688
1CMET2-PWY: <i>N</i><sup>10</sup>-formyl-tetrahydrofolate biosynthesis	glycylvaline	760	-0.089	0.0714	0.2127	0.574076994906404
1CMET2-PWY: <i>N</i><sup>10</sup>-formyl-tetrahydrofolate biosynthesis	guanidinoacetate	858	0.0685	0.3434	0.8418	0.806700970271449
1CMET2-PWY: <i>N</i><sup>10</sup>-formyl-tetrahydrofolate biosynthesis	guanidinosuccinate	735	-0.0261	0.1631	0.8728	0.811956049848207
1CMET2-PWY: <i>N</i><sup>10</sup>-formyl-tetrahydrofolate biosynthesis	guanosine	836	0.0096	0.0772	0.9013	0.816838873196703
1CMET2-PWY: <i>N</i><sup>10</sup>-formyl-tetrahydrofolate biosynthesis	gulonic acid*	843	-0.1391	0.1513	0.3579	0.663333956248247
1CMET2-PWY: <i>N</i><sup>10</sup>-formyl-tetrahydrofolate biosynthesis	heptanoate (7:0)	820	0.012	0.1765	0.9459	0.824331271013818
1CMET2-PWY: <i>N</i><sup>10</sup>-formyl-tetrahydrofolate biosynthesis	hexadecanedioate	858	-0.1026	0.1577	0.5152	0.725732941429077
1CMET2-PWY: <i>N</i><sup>10</sup>-formyl-tetrahydrofolate biosynthesis	hexanoylcarnitine	818	0.0858	0.1956	0.6609	0.767671632391117
1CMET2-PWY: <i>N</i><sup>10</sup>-formyl-tetrahydrofolate biosynthesis	hexanoylglycine	704	0.022	0.1323	0.8681	0.811003167966998
1CMET2-PWY: <i>N</i><sup>10</sup>-formyl-tetrahydrofolate biosynthesis	hippurate	858	-0.3788	0.1076	0.000429	0.0360675125006109
1CMET2-PWY: <i>N</i><sup>10</sup>-formyl-tetrahydrofolate biosynthesis	histidine	858	2.2333	0.7879	0.0046	0.133394566683643
1CMET2-PWY: <i>N</i><sup>10</sup>-formyl-tetrahydrofolate biosynthesis	histidyltryptophan	692	0.2502	0.0984	0.011	0.196580799331115
1CMET2-PWY: <i>N</i><sup>10</sup>-formyl-tetrahydrofolate biosynthesis	homoarginine	858	0.2938	0.2468	0.234	0.589877313257889
1CMET2-PWY: <i>N</i><sup>10</sup>-formyl-tetrahydrofolate biosynthesis	homocitrulline	858	-0.3031	0.1595	0.0574	0.379021533705114
1CMET2-PWY: <i>N</i><sup>10</sup>-formyl-tetrahydrofolate biosynthesis	HWESASXX*	430	0.0076	0.1965	0.969	0.828201565175955
1CMET2-PWY: <i>N</i><sup>10</sup>-formyl-tetrahydrofolate biosynthesis	hydantoin-5-propionic acid	794	0.1692	0.1444	0.2414	0.595334695604688
1CMET2-PWY: <i>N</i><sup>10</sup>-formyl-tetrahydrofolate biosynthesis	hydroquinone sulfate	721	-0.032	0.1169	0.7844	0.796726566852163
1CMET2-PWY: <i>N</i><sup>10</sup>-formyl-tetrahydrofolate biosynthesis	hydroxybutyrylcarnitine*	801	-0.1518	0.1311	0.2469	0.598853092496017
1CMET2-PWY: <i>N</i><sup>10</sup>-formyl-tetrahydrofolate biosynthesis	hydroxycotinine	63	-0.1305	0.2478	0.5984	0.751229187405845
1CMET2-PWY: <i>N</i><sup>10</sup>-formyl-tetrahydrofolate biosynthesis	hypotaurine	858	-0.2467	0.1944	0.2044	0.567459180160155
1CMET2-PWY: <i>N</i><sup>10</sup>-formyl-tetrahydrofolate biosynthesis	hypoxanthine	849	-0.4514	0.2378	0.0576	0.37942266577652
1CMET2-PWY: <i>N</i><sup>10</sup>-formyl-tetrahydrofolate biosynthesis	ibuprofen	122	-0.1076	0.2074	0.604	0.752839073044873
1CMET2-PWY: <i>N</i><sup>10</sup>-formyl-tetrahydrofolate biosynthesis	imidazole lactate	858	-0.1939	0.2503	0.4384	0.697538775201806
1CMET2-PWY: <i>N</i><sup>10</sup>-formyl-tetrahydrofolate biosynthesis	imidazole propionate	729	0.1463	0.1144	0.2008	0.564629088685669
1CMET2-PWY: <i>N</i><sup>10</sup>-formyl-tetrahydrofolate biosynthesis	indoleacetate	858	-0.9776	0.1761	2.84e-08	3.31638446264815e-05
1CMET2-PWY: <i>N</i><sup>10</sup>-formyl-tetrahydrofolate biosynthesis	indoleacetylglutamine	357	-0.6999	0.1889	0.000212	0.0234941385010095
1CMET2-PWY: <i>N</i><sup>10</sup>-formyl-tetrahydrofolate biosynthesis	indolelactate	858	-0.091	0.2584	0.7246	0.783455281218986
1CMET2-PWY: <i>N</i><sup>10</sup>-formyl-tetrahydrofolate biosynthesis	indolepropionate	855	0.0651	0.1129	0.5639	0.741284251414975
1CMET2-PWY: <i>N</i><sup>10</sup>-formyl-tetrahydrofolate biosynthesis	inosine	856	-0.0117	0.0797	0.8834	0.813752489926972
1CMET2-PWY: <i>N</i><sup>10</sup>-formyl-tetrahydrofolate biosynthesis	isobutyrylcarnitine	853	-0.2937	0.1446	0.0423	0.338682866886053
1CMET2-PWY: <i>N</i><sup>10</sup>-formyl-tetrahydrofolate biosynthesis	isobutyrylglycine	841	-0.0364	0.1645	0.825	0.803909134383393
1CMET2-PWY: <i>N</i><sup>10</sup>-formyl-tetrahydrofolate biosynthesis	isoeugenol sulfate	258	0.1855	0.1473	0.208	0.570501338016792
1CMET2-PWY: <i>N</i><sup>10</sup>-formyl-tetrahydrofolate biosynthesis	isoleucine	858	0.3862	0.4513	0.3921	0.679046344192408
1CMET2-PWY: <i>N</i><sup>10</sup>-formyl-tetrahydrofolate biosynthesis	isoleucylvaline	839	0.4664	0.1497	0.0018	0.0810216778660861
1CMET2-PWY: <i>N</i><sup>10</sup>-formyl-tetrahydrofolate biosynthesis	isovalerate	858	0.1303	0.1297	0.3149	0.640910778210126
1CMET2-PWY: <i>N</i><sup>10</sup>-formyl-tetrahydrofolate biosynthesis	isovalerylcarnitine	856	0.0939	0.1897	0.6205	0.75739358557543
1CMET2-PWY: <i>N</i><sup>10</sup>-formyl-tetrahydrofolate biosynthesis	isovalerylglycine	827	-0.1038	0.1724	0.5471	0.735983012566852
1CMET2-PWY: <i>N</i><sup>10</sup>-formyl-tetrahydrofolate biosynthesis	kynurenate	858	0.2225	0.2276	0.3282	0.648487824808816
1CMET2-PWY: <i>N</i><sup>10</sup>-formyl-tetrahydrofolate biosynthesis	kynurenine	858	-0.0604	0.3124	0.8467	0.807222610819274
1CMET2-PWY: <i>N</i><sup>10</sup>-formyl-tetrahydrofolate biosynthesis	lactate	858	-0.0695	0.2256	0.758	0.790895533470395
1CMET2-PWY: <i>N</i><sup>10</sup>-formyl-tetrahydrofolate biosynthesis	lanthionine	699	-0.2066	0.1385	0.1359	0.504171819805358
1CMET2-PWY: <i>N</i><sup>10</sup>-formyl-tetrahydrofolate biosynthesis	laurate (12:0)	858	0.1014	0.1969	0.6065	0.753661319010501
1CMET2-PWY: <i>N</i><sup>10</sup>-formyl-tetrahydrofolate biosynthesis	laurylcarnitine	858	0.186	0.1777	0.2953	0.62975805580661
1CMET2-PWY: <i>N</i><sup>10</sup>-formyl-tetrahydrofolate biosynthesis	leucine	858	1.031	0.5305	0.0519	0.365510139054011
1CMET2-PWY: <i>N</i><sup>10</sup>-formyl-tetrahydrofolate biosynthesis	leucylalanine	848	0.0206	0.1160	0.8587	0.809349705722216
1CMET2-PWY: <i>N</i><sup>10</sup>-formyl-tetrahydrofolate biosynthesis	leucylleucine	775	0.3026	0.1167	0.0095	0.183667873770855
1CMET2-PWY: <i>N</i><sup>10</sup>-formyl-tetrahydrofolate biosynthesis	leucylphenylalanine/isoleucylphenylalanine	705	0.3824	0.1041	0.00024	0.0253594220966585
1CMET2-PWY: <i>N</i><sup>10</sup>-formyl-tetrahydrofolate biosynthesis	leukotriene B4	265	0.0236	0.0880	0.7885	0.797288386730708
1CMET2-PWY: <i>N</i><sup>10</sup>-formyl-tetrahydrofolate biosynthesis	linoleate (18:2n6)	857	0.0033	0.3068	0.9915	0.831009886950716
1CMET2-PWY: <i>N</i><sup>10</sup>-formyl-tetrahydrofolate biosynthesis	linolenate [alpha or gamma; (18:3n3 or 6)]	858	0.044	0.1763	0.8028	0.799921664685581
1CMET2-PWY: <i>N</i><sup>10</sup>-formyl-tetrahydrofolate biosynthesis	linoleoylcarnitine*	857	0.0119	0.2542	0.9627	0.827068264896005
1CMET2-PWY: <i>N</i><sup>10</sup>-formyl-tetrahydrofolate biosynthesis	lysine	858	1.038	0.5732	0.0701	0.407164335483889
1CMET2-PWY: <i>N</i><sup>10</sup>-formyl-tetrahydrofolate biosynthesis	malate	815	0.1238	0.1310	0.3447	0.656830504975004
1CMET2-PWY: <i>N</i><sup>10</sup>-formyl-tetrahydrofolate biosynthesis	maleate	858	0.055	0.1392	0.6925	0.775687289471737
1CMET2-PWY: <i>N</i><sup>10</sup>-formyl-tetrahydrofolate biosynthesis	malonate	830	0.1725	0.1702	0.3109	0.638723925720153
1CMET2-PWY: <i>N</i><sup>10</sup>-formyl-tetrahydrofolate biosynthesis	mannitol/sorbitol	857	0.0199	0.0925	0.8293	0.804516179135289
1CMET2-PWY: <i>N</i><sup>10</sup>-formyl-tetrahydrofolate biosynthesis	mannose	857	-0.2812	0.3010	0.3503	0.659487992679385
1CMET2-PWY: <i>N</i><sup>10</sup>-formyl-tetrahydrofolate biosynthesis	margarate (17:0)	858	-0.1013	0.2239	0.6509	0.765268959151037
1CMET2-PWY: <i>N</i><sup>10</sup>-formyl-tetrahydrofolate biosynthesis	methionine	858	0.376	0.4582	0.4118	0.687358129050861
1CMET2-PWY: <i>N</i><sup>10</sup>-formyl-tetrahydrofolate biosynthesis	methionine sulfone	857	-0.1622	0.1952	0.406	0.684848273323559
1CMET2-PWY: <i>N</i><sup>10</sup>-formyl-tetrahydrofolate biosynthesis	methionine sulfoxide	858	0.4028	0.1787	0.0242	0.273150133596955
1CMET2-PWY: <i>N</i><sup>10</sup>-formyl-tetrahydrofolate biosynthesis	methyl glucopyranoside (alpha + beta)	858	-0.2269	0.1131	0.0449	0.34682208081952
1CMET2-PWY: <i>N</i><sup>10</sup>-formyl-tetrahydrofolate biosynthesis	methyl indole-3-acetate	732	-0.9052	0.1915	2.27e-06	0.000940943438981643
1CMET2-PWY: <i>N</i><sup>10</sup>-formyl-tetrahydrofolate biosynthesis	methyl-4-hydroxybenzoate sulfate	855	0.059	0.0548	0.2821	0.621426075922636
1CMET2-PWY: <i>N</i><sup>10</sup>-formyl-tetrahydrofolate biosynthesis	methylsuccinate	856	-0.0503	0.1912	0.7925	0.797792506581271
1CMET2-PWY: <i>N</i><sup>10</sup>-formyl-tetrahydrofolate biosynthesis	myo-inositol	857	-0.2037	0.3013	0.499	0.72060110889889
1CMET2-PWY: <i>N</i><sup>10</sup>-formyl-tetrahydrofolate biosynthesis	myristate (14:0)	858	-0.098	0.1990	0.6222	0.757879551606792
1CMET2-PWY: <i>N</i><sup>10</sup>-formyl-tetrahydrofolate biosynthesis	myristoleate (14:1n5)	858	-0.0722	0.1394	0.6042	0.75287253340369
1CMET2-PWY: <i>N</i><sup>10</sup>-formyl-tetrahydrofolate biosynthesis	myristoleoylcarnitine*	854	0.067	0.1557	0.667	0.769174077816855
1CMET2-PWY: <i>N</i><sup>10</sup>-formyl-tetrahydrofolate biosynthesis	myristoylcarnitine	857	0.0291	0.2520	0.9082	0.817861766570127
1CMET2-PWY: <i>N</i><sup>10</sup>-formyl-tetrahydrofolate biosynthesis	N-(2-furoyl)glycine	686	0.0501	0.0811	0.5365	0.732573944007543
1CMET2-PWY: <i>N</i><sup>10</sup>-formyl-tetrahydrofolate biosynthesis	N-acetyl-1-methylhistidine*	592	-0.0086	0.1462	0.9531	0.825473371784787
1CMET2-PWY: <i>N</i><sup>10</sup>-formyl-tetrahydrofolate biosynthesis	N-acetyl-3-methylhistidine*	426	0.0737	0.1557	0.636	0.761333783528989
1CMET2-PWY: <i>N</i><sup>10</sup>-formyl-tetrahydrofolate biosynthesis	N-acetyl-beta-alanine	856	0.4568	0.2722	0.0933	0.447166642612387
1CMET2-PWY: <i>N</i><sup>10</sup>-formyl-tetrahydrofolate biosynthesis	N-acetylalanine	857	0.0157	0.4772	0.9738	0.828753541991915
1CMET2-PWY: <i>N</i><sup>10</sup>-formyl-tetrahydrofolate biosynthesis	N-acetylalliin	322	-0.092	0.1290	0.4758	0.712181143869078
1CMET2-PWY: <i>N</i><sup>10</sup>-formyl-tetrahydrofolate biosynthesis	N-acetylasparagine	858	-0.1839	0.2180	0.3988	0.682083032980319
1CMET2-PWY: <i>N</i><sup>10</sup>-formyl-tetrahydrofolate biosynthesis	N-acetylaspartate (NAA)	850	-0.1739	0.2332	0.4558	0.704170533589631
1CMET2-PWY: <i>N</i><sup>10</sup>-formyl-tetrahydrofolate biosynthesis	N-acetylcarnosine	857	0.326	0.1958	0.096	0.451342404039364
1CMET2-PWY: <i>N</i><sup>10</sup>-formyl-tetrahydrofolate biosynthesis	N-acetylcitrulline	766	-0.0838	0.1181	0.4783	0.713003820375549
1CMET2-PWY: <i>N</i><sup>10</sup>-formyl-tetrahydrofolate biosynthesis	N-acetylglutamate	806	-0.5692	0.2179	0.009	0.179503424512996
1CMET2-PWY: <i>N</i><sup>10</sup>-formyl-tetrahydrofolate biosynthesis	N-acetylglutamine	852	-0.5416	0.2059	0.0085	0.175615685912685
1CMET2-PWY: <i>N</i><sup>10</sup>-formyl-tetrahydrofolate biosynthesis	N-acetylglycine	858	0.1349	0.1550	0.3842	0.675346362090379
1CMET2-PWY: <i>N</i><sup>10</sup>-formyl-tetrahydrofolate biosynthesis	N-acetylhistidine	831	-0.2562	0.2551	0.3151	0.640985870037677
1CMET2-PWY: <i>N</i><sup>10</sup>-formyl-tetrahydrofolate biosynthesis	N-acetylisoleucine	844	-0.3421	0.2222	0.1237	0.489896772676984
1CMET2-PWY: <i>N</i><sup>10</sup>-formyl-tetrahydrofolate biosynthesis	N-acetylleucine	855	-0.0795	0.2398	0.7404	0.787255120256347
1CMET2-PWY: <i>N</i><sup>10</sup>-formyl-tetrahydrofolate biosynthesis	N-acetylmethionine	858	-0.459	0.3090	0.1374	0.505578848997096
1CMET2-PWY: <i>N</i><sup>10</sup>-formyl-tetrahydrofolate biosynthesis	N-acetylneuraminate	855	-0.1671	0.2489	0.502	0.721496976126719
1CMET2-PWY: <i>N</i><sup>10</sup>-formyl-tetrahydrofolate biosynthesis	N-acetylphenylalanine	858	-0.0575	0.2617	0.826	0.804001803810233
1CMET2-PWY: <i>N</i><sup>10</sup>-formyl-tetrahydrofolate biosynthesis	N-acetylputrescine	858	-0.1842	0.3074	0.549	0.736604231827412
1CMET2-PWY: <i>N</i><sup>10</sup>-formyl-tetrahydrofolate biosynthesis	N-acetylserine	858	-0.4724	0.4478	0.2915	0.627508565988723
1CMET2-PWY: <i>N</i><sup>10</sup>-formyl-tetrahydrofolate biosynthesis	N-acetyltaurine	830	-0.0879	0.1983	0.6577	0.766761390770436
1CMET2-PWY: <i>N</i><sup>10</sup>-formyl-tetrahydrofolate biosynthesis	N-acetyltryptophan	831	0.1081	0.2305	0.639	0.762063553910449
1CMET2-PWY: <i>N</i><sup>10</sup>-formyl-tetrahydrofolate biosynthesis	N-acetyltyrosine	846	-0.1873	0.2229	0.4008	0.682908837207724
1CMET2-PWY: <i>N</i><sup>10</sup>-formyl-tetrahydrofolate biosynthesis	N-acetylvaline	858	-0.3869	0.3419	0.2577	0.605709489057648
1CMET2-PWY: <i>N</i><sup>10</sup>-formyl-tetrahydrofolate biosynthesis	N-delta-acetylornithine	858	-0.0708	0.1497	0.6361	0.76137321081247
1CMET2-PWY: <i>N</i><sup>10</sup>-formyl-tetrahydrofolate biosynthesis	N-formylmethionine	858	-0.1822	0.4007	0.6494	0.764843103286756
1CMET2-PWY: <i>N</i><sup>10</sup>-formyl-tetrahydrofolate biosynthesis	N-formylphenylalanine	850	-0.1463	0.1550	0.3453	0.657127542412986
1CMET2-PWY: <i>N</i><sup>10</sup>-formyl-tetrahydrofolate biosynthesis	N-methylproline	858	-0.083	0.0657	0.2063	0.569253834650842
1CMET2-PWY: <i>N</i><sup>10</sup>-formyl-tetrahydrofolate biosynthesis	N-palmitoyl glycine	842	-0.0202	0.2597	0.9381	0.822987756083966
1CMET2-PWY: <i>N</i><sup>10</sup>-formyl-tetrahydrofolate biosynthesis	N-palmitoyl-sphingosine (d18:1/16:0)	857	0.4858	0.3294	0.1402	0.508756296660436
1CMET2-PWY: <i>N</i><sup>10</sup>-formyl-tetrahydrofolate biosynthesis	N1-Methyl-2-pyridone-5-carboxamide	858	0.077	0.1671	0.6447	0.763539883180445
1CMET2-PWY: <i>N</i><sup>10</sup>-formyl-tetrahydrofolate biosynthesis	N1-methyladenosine	858	0.0977	0.4841	0.84	0.806386569326693
1CMET2-PWY: <i>N</i><sup>10</sup>-formyl-tetrahydrofolate biosynthesis	N2,N2-dimethylguanosine	858	-0.2023	0.3271	0.5362	0.732433474260756
1CMET2-PWY: <i>N</i><sup>10</sup>-formyl-tetrahydrofolate biosynthesis	N6-acetyllysine	850	-0.2103	0.2976	0.4798	0.713501482568737
1CMET2-PWY: <i>N</i><sup>10</sup>-formyl-tetrahydrofolate biosynthesis	N6-carbamoylthreonyladenosine	826	-0.0127	0.2869	0.9646	0.827382289109448
1CMET2-PWY: <i>N</i><sup>10</sup>-formyl-tetrahydrofolate biosynthesis	N6-carboxymethyllysine	816	0.0066	0.1985	0.9733	0.828739907482932
1CMET2-PWY: <i>N</i><sup>10</sup>-formyl-tetrahydrofolate biosynthesis	N6,N6,N6-trimethyllysine	858	0.0334	0.2139	0.876	0.812377513614247
1CMET2-PWY: <i>N</i><sup>10</sup>-formyl-tetrahydrofolate biosynthesis	nicotinamide	857	-0.0156	0.1552	0.9197	0.819732531451213
1CMET2-PWY: <i>N</i><sup>10</sup>-formyl-tetrahydrofolate biosynthesis	nonadecanoate (19:0)	858	-0.013	0.2720	0.9619	0.826944167034356
1CMET2-PWY: <i>N</i><sup>10</sup>-formyl-tetrahydrofolate biosynthesis	o-cresol sulfate	547	0.144	0.0944	0.1271	0.494102371637668
1CMET2-PWY: <i>N</i><sup>10</sup>-formyl-tetrahydrofolate biosynthesis	O-methylcatechol sulfate	858	0.0122	0.1184	0.9182	0.819553722467657
1CMET2-PWY: <i>N</i><sup>10</sup>-formyl-tetrahydrofolate biosynthesis	O-sulfo-L-tyrosine	858	-0.4947	0.2936	0.092	0.445153909844976
1CMET2-PWY: <i>N</i><sup>10</sup>-formyl-tetrahydrofolate biosynthesis	octadecanedioate	855	-0.3567	0.1799	0.0474	0.353583196245671
1CMET2-PWY: <i>N</i><sup>10</sup>-formyl-tetrahydrofolate biosynthesis	octanoylcarnitine	851	0.1037	0.1530	0.498	0.720312482977515
1CMET2-PWY: <i>N</i><sup>10</sup>-formyl-tetrahydrofolate biosynthesis	oleate/vaccenate (18:1)	858	0.021	0.2571	0.935	0.82232168431598
1CMET2-PWY: <i>N</i><sup>10</sup>-formyl-tetrahydrofolate biosynthesis	oleoyl ethanolamide	857	-0.091	0.2107	0.6656	0.768743910842866
1CMET2-PWY: <i>N</i><sup>10</sup>-formyl-tetrahydrofolate biosynthesis	oleoylcarnitine	858	0.0608	0.2516	0.8092	0.801208394370437
1CMET2-PWY: <i>N</i><sup>10</sup>-formyl-tetrahydrofolate biosynthesis	ornithine	858	-0.3678	0.4516	0.4154	0.688726076627487
1CMET2-PWY: <i>N</i><sup>10</sup>-formyl-tetrahydrofolate biosynthesis	orotate	857	-0.2224	0.2426	0.3593	0.66407969202946
1CMET2-PWY: <i>N</i><sup>10</sup>-formyl-tetrahydrofolate biosynthesis	orotidine	852	-0.1216	0.1734	0.4831	0.714752388571789
1CMET2-PWY: <i>N</i><sup>10</sup>-formyl-tetrahydrofolate biosynthesis	oxalate (ethanedioate)	858	-0.4078	0.1441	0.0047	0.13504878783172
1CMET2-PWY: <i>N</i><sup>10</sup>-formyl-tetrahydrofolate biosynthesis	p-cresol sulfate	858	-0.3029	0.1028	0.0032	0.111289136226316
1CMET2-PWY: <i>N</i><sup>10</sup>-formyl-tetrahydrofolate biosynthesis	p-cresol-glucuronide*	818	-0.2153	0.0738	0.0035	0.116129463774071
1CMET2-PWY: <i>N</i><sup>10</sup>-formyl-tetrahydrofolate biosynthesis	palmitate (16:0)	858	0.2882	0.3465	0.4056	0.684636947995675
1CMET2-PWY: <i>N</i><sup>10</sup>-formyl-tetrahydrofolate biosynthesis	palmitoleate (16:1n7)	858	-0.0307	0.1430	0.8298	0.804607813284016
1CMET2-PWY: <i>N</i><sup>10</sup>-formyl-tetrahydrofolate biosynthesis	palmitoyl dihydrosphingomyelin (d18:0/16:0)*	858	0.5736	0.3248	0.0774	0.421551982969999
1CMET2-PWY: <i>N</i><sup>10</sup>-formyl-tetrahydrofolate biosynthesis	palmitoyl ethanolamide	855	0.1633	0.2447	0.5046	0.722401702004112
1CMET2-PWY: <i>N</i><sup>10</sup>-formyl-tetrahydrofolate biosynthesis	palmitoyl sphingomyelin (d18:1/16:0)	858	0.7514	0.4808	0.1181	0.483207609864997
1CMET2-PWY: <i>N</i><sup>10</sup>-formyl-tetrahydrofolate biosynthesis	palmitoylcarnitine	858	0.1706	0.3019	0.5719	0.743772366103837
1CMET2-PWY: <i>N</i><sup>10</sup>-formyl-tetrahydrofolate biosynthesis	pantothenate	858	0.2569	0.1986	0.1957	0.560350429740978
1CMET2-PWY: <i>N</i><sup>10</sup>-formyl-tetrahydrofolate biosynthesis	paraxanthine	820	-0.1995	0.1022	0.0511	0.363445773486488
1CMET2-PWY: <i>N</i><sup>10</sup>-formyl-tetrahydrofolate biosynthesis	phenol sulfate	858	0.0592	0.1166	0.6119	0.755082162788646
1CMET2-PWY: <i>N</i><sup>10</sup>-formyl-tetrahydrofolate biosynthesis	phenylacetate	798	-0.4713	0.1416	0.000872	0.0540319217152636
1CMET2-PWY: <i>N</i><sup>10</sup>-formyl-tetrahydrofolate biosynthesis	phenylacetylglutamine	858	-0.6747	0.1254	7.42e-08	6.38715243797041e-05
1CMET2-PWY: <i>N</i><sup>10</sup>-formyl-tetrahydrofolate biosynthesis	phenylalanine	858	0.861	0.6281	0.1704	0.538349131267962
1CMET2-PWY: <i>N</i><sup>10</sup>-formyl-tetrahydrofolate biosynthesis	phenylalanylleucine	839	0.0347	0.0889	0.6963	0.77655557712357
1CMET2-PWY: <i>N</i><sup>10</sup>-formyl-tetrahydrofolate biosynthesis	phenylalanylphenylalanine	858	0.0475	0.1436	0.7406	0.787255120256347
1CMET2-PWY: <i>N</i><sup>10</sup>-formyl-tetrahydrofolate biosynthesis	phenylalanylserine	856	0.0667	0.0992	0.5015	0.721343159702322
1CMET2-PWY: <i>N</i><sup>10</sup>-formyl-tetrahydrofolate biosynthesis	phenylalanyltryptophan	843	0.1517	0.1542	0.3254	0.646713397772088
1CMET2-PWY: <i>N</i><sup>10</sup>-formyl-tetrahydrofolate biosynthesis	phenyllactate (PLA)	858	-0.2136	0.2683	0.4261	0.692749756053236
1CMET2-PWY: <i>N</i><sup>10</sup>-formyl-tetrahydrofolate biosynthesis	phenylpyruvate	851	-0.0773	0.2342	0.7413	0.787405317414395
1CMET2-PWY: <i>N</i><sup>10</sup>-formyl-tetrahydrofolate biosynthesis	phosphate	858	-0.8501	0.8577	0.3216	0.644501514438578
1CMET2-PWY: <i>N</i><sup>10</sup>-formyl-tetrahydrofolate biosynthesis	phosphocholine (16:0/22:5n3, 18:1/20:4)*	858	0.3852	0.3478	0.268	0.612168618371787
1CMET2-PWY: <i>N</i><sup>10</sup>-formyl-tetrahydrofolate biosynthesis	phosphocholine (18:0/20:5, 16:0/22:5n6)*	858	0.2359	0.1899	0.2142	0.575200679158104
1CMET2-PWY: <i>N</i><sup>10</sup>-formyl-tetrahydrofolate biosynthesis	pimelate (heptanedioate)	765	-0.2729	0.1766	0.1223	0.488222088319794
1CMET2-PWY: <i>N</i><sup>10</sup>-formyl-tetrahydrofolate biosynthesis	pipecolate	858	0.2957	0.2314	0.2013	0.565148530113462
1CMET2-PWY: <i>N</i><sup>10</sup>-formyl-tetrahydrofolate biosynthesis	piperine	740	0.0388	0.0634	0.5403	0.733859503881745
1CMET2-PWY: <i>N</i><sup>10</sup>-formyl-tetrahydrofolate biosynthesis	pregn steroid monosulfate*	858	0.077	0.1227	0.5303	0.730586015779281
1CMET2-PWY: <i>N</i><sup>10</sup>-formyl-tetrahydrofolate biosynthesis	pregnanediol-3-glucuronide	727	-0.1254	0.1290	0.3308	0.650036318588927
1CMET2-PWY: <i>N</i><sup>10</sup>-formyl-tetrahydrofolate biosynthesis	pregnanolone/allopregnanolone sulfate	113	0.055	0.2803	0.8445	0.80696495004237
1CMET2-PWY: <i>N</i><sup>10</sup>-formyl-tetrahydrofolate biosynthesis	pregnen-diol disulfate*	855	0.0987	0.1031	0.3381	0.653478824263153
1CMET2-PWY: <i>N</i><sup>10</sup>-formyl-tetrahydrofolate biosynthesis	pregnenolone sulfate	710	0.1373	0.1216	0.2589	0.606381883517826
1CMET2-PWY: <i>N</i><sup>10</sup>-formyl-tetrahydrofolate biosynthesis	pro-hydroxy-pro	858	0.019	0.1821	0.9168	0.81935269252232
1CMET2-PWY: <i>N</i><sup>10</sup>-formyl-tetrahydrofolate biosynthesis	proline	858	-0.0431	0.3541	0.903	0.817089336237451
1CMET2-PWY: <i>N</i><sup>10</sup>-formyl-tetrahydrofolate biosynthesis	prolylglycine	830	0.0279	0.1769	0.8748	0.812230384379828
1CMET2-PWY: <i>N</i><sup>10</sup>-formyl-tetrahydrofolate biosynthesis	prolylproline	836	0.3461	0.0897	0.000115	0.0160854125841827
1CMET2-PWY: <i>N</i><sup>10</sup>-formyl-tetrahydrofolate biosynthesis	propionylcarnitine	840	-0.2216	0.2354	0.3466	0.657580685891131
1CMET2-PWY: <i>N</i><sup>10</sup>-formyl-tetrahydrofolate biosynthesis	propionylglycine	809	0.0512	0.1423	0.7191	0.782135070900053
1CMET2-PWY: <i>N</i><sup>10</sup>-formyl-tetrahydrofolate biosynthesis	propyl 4-hydroxybenzoate sulfate	850	-0.029	0.0889	0.7445	0.788170130219362
1CMET2-PWY: <i>N</i><sup>10</sup>-formyl-tetrahydrofolate biosynthesis	pseudouridine	858	-0.382	0.4559	0.402	0.683358121306817
1CMET2-PWY: <i>N</i><sup>10</sup>-formyl-tetrahydrofolate biosynthesis	pyridoxate	856	0.0797	0.1229	0.5168	0.726189717193941
1CMET2-PWY: <i>N</i><sup>10</sup>-formyl-tetrahydrofolate biosynthesis	pyroglutamine*	856	0.1411	0.1739	0.4172	0.689383695387221
1CMET2-PWY: <i>N</i><sup>10</sup>-formyl-tetrahydrofolate biosynthesis	pyroglutamylglutamine	813	-0.091	0.1715	0.5958	0.750422293011207
1CMET2-PWY: <i>N</i><sup>10</sup>-formyl-tetrahydrofolate biosynthesis	pyroglutamylglycine	857	-0.0778	0.1240	0.5305	0.730659593240356
1CMET2-PWY: <i>N</i><sup>10</sup>-formyl-tetrahydrofolate biosynthesis	pyrraline	697	0.0282	0.1275	0.8251	0.803918410472002
1CMET2-PWY: <i>N</i><sup>10</sup>-formyl-tetrahydrofolate biosynthesis	pyruvate	857	-0.0441	0.1623	0.7857	0.796924619664525
1CMET2-PWY: <i>N</i><sup>10</sup>-formyl-tetrahydrofolate biosynthesis	quinate	852	-0.0032	0.0594	0.9568	0.826118507084574
1CMET2-PWY: <i>N</i><sup>10</sup>-formyl-tetrahydrofolate biosynthesis	quinine	74	0.2736	0.1536	0.0749	0.416925399379723
1CMET2-PWY: <i>N</i><sup>10</sup>-formyl-tetrahydrofolate biosynthesis	quinolinate	841	0.0491	0.1515	0.7458	0.788455466822489
1CMET2-PWY: <i>N</i><sup>10</sup>-formyl-tetrahydrofolate biosynthesis	retinol (Vitamin A)	858	0.5729	0.3486	0.1004	0.458741408834332
1CMET2-PWY: <i>N</i><sup>10</sup>-formyl-tetrahydrofolate biosynthesis	ribitol	835	-0.0286	0.3115	0.9269	0.820726759496932
1CMET2-PWY: <i>N</i><sup>10</sup>-formyl-tetrahydrofolate biosynthesis	riboflavin (Vitamin B2)	97	0.0843	0.3511	0.8102	0.801375372404797
1CMET2-PWY: <i>N</i><sup>10</sup>-formyl-tetrahydrofolate biosynthesis	ribonate	856	-0.334	0.2037	0.1011	0.459688896929343
1CMET2-PWY: <i>N</i><sup>10</sup>-formyl-tetrahydrofolate biosynthesis	S-allylcysteine	313	-0.0894	0.1242	0.4714	0.710256463882689
1CMET2-PWY: <i>N</i><sup>10</sup>-formyl-tetrahydrofolate biosynthesis	S-methylcysteine	858	0.422	0.1949	0.0304	0.299348632121882
1CMET2-PWY: <i>N</i><sup>10</sup>-formyl-tetrahydrofolate biosynthesis	S-methylmethionine	399	-0.0603	0.1144	0.5983	0.751209789303575
1CMET2-PWY: <i>N</i><sup>10</sup>-formyl-tetrahydrofolate biosynthesis	saccharin	533	0.016	0.0687	0.8158	0.802331953719028
1CMET2-PWY: <i>N</i><sup>10</sup>-formyl-tetrahydrofolate biosynthesis	salicylate	856	-0.109	0.0581	0.0605	0.386068508678871
1CMET2-PWY: <i>N</i><sup>10</sup>-formyl-tetrahydrofolate biosynthesis	salicyluric glucuronide*	139	-0.0276	0.1045	0.7918	0.79770871160177
1CMET2-PWY: <i>N</i><sup>10</sup>-formyl-tetrahydrofolate biosynthesis	sebacate (decanedioate)	831	-0.3848	0.0798	1.4e-06	0.000644361592238293
1CMET2-PWY: <i>N</i><sup>10</sup>-formyl-tetrahydrofolate biosynthesis	serine	858	0.1675	0.5151	0.745	0.788340067909599
1CMET2-PWY: <i>N</i><sup>10</sup>-formyl-tetrahydrofolate biosynthesis	serotonin	852	-0.1508	0.1218	0.2155	0.576147793752236
1CMET2-PWY: <i>N</i><sup>10</sup>-formyl-tetrahydrofolate biosynthesis	serylalanine	858	0.000889	0.2841	0.9975	0.831798182126236
1CMET2-PWY: <i>N</i><sup>10</sup>-formyl-tetrahydrofolate biosynthesis	spermidine	609	-0.0801	0.2121	0.7059	0.778471949162645
1CMET2-PWY: <i>N</i><sup>10</sup>-formyl-tetrahydrofolate biosynthesis	sphinganine	345	0.2236	0.3939	0.5702	0.743264335983183
1CMET2-PWY: <i>N</i><sup>10</sup>-formyl-tetrahydrofolate biosynthesis	sphinganine-1-phosphate	762	-0.36	0.2653	0.1747	0.542399908330395
1CMET2-PWY: <i>N</i><sup>10</sup>-formyl-tetrahydrofolate biosynthesis	sphingomyelin (d18:1/14:0, d16:1/16:0)*	858	-0.0939	0.1774	0.5965	0.750582279192379
1CMET2-PWY: <i>N</i><sup>10</sup>-formyl-tetrahydrofolate biosynthesis	sphingomyelin (d18:1/15:0, d16:1/17:0)*	858	0.0112	0.3033	0.9704	0.82837607919372
1CMET2-PWY: <i>N</i><sup>10</sup>-formyl-tetrahydrofolate biosynthesis	sphingomyelin (d18:1/17:0, d17:1/18:0, d19:1/16:0)	858	0.0145	0.3063	0.9622	0.827014201892758
1CMET2-PWY: <i>N</i><sup>10</sup>-formyl-tetrahydrofolate biosynthesis	sphingomyelin (d18:1/18:1, d18:2/18:0)	858	0.6052	0.3648	0.0971	0.453094923460066
1CMET2-PWY: <i>N</i><sup>10</sup>-formyl-tetrahydrofolate biosynthesis	sphingomyelin (d18:1/20:0, d16:1/22:0)*	845	0.6041	0.3620	0.0952	0.45017042745415
1CMET2-PWY: <i>N</i><sup>10</sup>-formyl-tetrahydrofolate biosynthesis	sphingomyelin (d18:1/20:1, d18:2/20:0)*	858	0.7462	0.3746	0.0464	0.350979307993581
1CMET2-PWY: <i>N</i><sup>10</sup>-formyl-tetrahydrofolate biosynthesis	sphingomyelin (d18:1/21:0, d17:1/22:0, d16:1/23:0)*	858	0.2925	0.2910	0.3148	0.640834898584726
1CMET2-PWY: <i>N</i><sup>10</sup>-formyl-tetrahydrofolate biosynthesis	sphingomyelin (d18:1/24:1, d18:2/24:0)*	838	0.2337	0.1974	0.2365	0.591697857095409
1CMET2-PWY: <i>N</i><sup>10</sup>-formyl-tetrahydrofolate biosynthesis	sphingomyelin (d18:2/14:0, d18:1/14:1)*	849	0.2232	0.2610	0.3925	0.679290049672778
1CMET2-PWY: <i>N</i><sup>10</sup>-formyl-tetrahydrofolate biosynthesis	sphingomyelin (d18:2/16:0, d18:1/16:1)*	858	0.9685	0.3702	0.0089	0.1788354591859
1CMET2-PWY: <i>N</i><sup>10</sup>-formyl-tetrahydrofolate biosynthesis	sphingomyelin (d18:2/23:0, d18:1/23:1, d17:1/24:1)*	858	0.3123	0.3267	0.3391	0.654069211641092
1CMET2-PWY: <i>N</i><sup>10</sup>-formyl-tetrahydrofolate biosynthesis	sphingomyelin (d18:2/24:1, d18:1/24:2)*	858	0.4915	0.3377	0.1456	0.5148203284574
1CMET2-PWY: <i>N</i><sup>10</sup>-formyl-tetrahydrofolate biosynthesis	sphingosine	753	-0.1854	0.2479	0.4545	0.703635636798672
1CMET2-PWY: <i>N</i><sup>10</sup>-formyl-tetrahydrofolate biosynthesis	sphingosine 1-phosphate	857	-0.1821	0.3585	0.6115	0.754966950513184
1CMET2-PWY: <i>N</i><sup>10</sup>-formyl-tetrahydrofolate biosynthesis	stachydrine	858	-0.039	0.0588	0.5069	0.723158447288285
1CMET2-PWY: <i>N</i><sup>10</sup>-formyl-tetrahydrofolate biosynthesis	stearate (18:0)	858	0.2817	0.3823	0.4613	0.706334478887457
1CMET2-PWY: <i>N</i><sup>10</sup>-formyl-tetrahydrofolate biosynthesis	stearidonate (18:4n3)	858	0.0985	0.1471	0.5033	0.721974102232164
1CMET2-PWY: <i>N</i><sup>10</sup>-formyl-tetrahydrofolate biosynthesis	stearoyl sphingomyelin (d18:1/18:0)	858	0.5842	0.3759	0.1202	0.485760122268433
1CMET2-PWY: <i>N</i><sup>10</sup>-formyl-tetrahydrofolate biosynthesis	stearoylcarnitine	858	0.0747	0.2967	0.8012	0.799649167662834
1CMET2-PWY: <i>N</i><sup>10</sup>-formyl-tetrahydrofolate biosynthesis	suberate (octanedioate)	723	-0.2104	0.2006	0.2943	0.629122361429527
1CMET2-PWY: <i>N</i><sup>10</sup>-formyl-tetrahydrofolate biosynthesis	succinate	858	-0.1617	0.1867	0.3865	0.676543598671368
1CMET2-PWY: <i>N</i><sup>10</sup>-formyl-tetrahydrofolate biosynthesis	succinimide	857	-0.1752	0.3160	0.5794	0.745865089536712
1CMET2-PWY: <i>N</i><sup>10</sup>-formyl-tetrahydrofolate biosynthesis	succinylcarnitine	840	0.2692	0.2825	0.3406	0.654786994988966
1CMET2-PWY: <i>N</i><sup>10</sup>-formyl-tetrahydrofolate biosynthesis	sucrose	392	0.0444	0.1223	0.7167	0.781421213220511
1CMET2-PWY: <i>N</i><sup>10</sup>-formyl-tetrahydrofolate biosynthesis	sulfate*	858	-0.3642	0.5000	0.4664	0.708216148662831
1CMET2-PWY: <i>N</i><sup>10</sup>-formyl-tetrahydrofolate biosynthesis	tartarate	847	0.1317	0.0952	0.1663	0.53454420983679
1CMET2-PWY: <i>N</i><sup>10</sup>-formyl-tetrahydrofolate biosynthesis	tartronate (hydroxymalonate)	858	0.508	0.1019	6.23e-07	0.000337700168155018
1CMET2-PWY: <i>N</i><sup>10</sup>-formyl-tetrahydrofolate biosynthesis	taurine	858	-0.1409	0.2553	0.5809	0.746199663043421
1CMET2-PWY: <i>N</i><sup>10</sup>-formyl-tetrahydrofolate biosynthesis	taurochenodeoxycholate	804	-0.0246	0.0744	0.7407	0.787283610503325
1CMET2-PWY: <i>N</i><sup>10</sup>-formyl-tetrahydrofolate biosynthesis	taurocholate	555	-0.0285	0.0877	0.7448	0.788263129985046
1CMET2-PWY: <i>N</i><sup>10</sup>-formyl-tetrahydrofolate biosynthesis	taurocholenate sulfate	832	0.2593	0.1186	0.0288	0.292792133734267
1CMET2-PWY: <i>N</i><sup>10</sup>-formyl-tetrahydrofolate biosynthesis	taurodeoxycholate	788	0.043	0.0620	0.4884	0.716802217421827
1CMET2-PWY: <i>N</i><sup>10</sup>-formyl-tetrahydrofolate biosynthesis	taurolithocholate 3-sulfate	826	0.0846	0.0886	0.3397	0.654281654774515
1CMET2-PWY: <i>N</i><sup>10</sup>-formyl-tetrahydrofolate biosynthesis	tetradecanedioate	855	0.0275	0.1500	0.8547	0.808534007560751
1CMET2-PWY: <i>N</i><sup>10</sup>-formyl-tetrahydrofolate biosynthesis	theanine	711	-0.1168	0.0590	0.0477	0.354256362264458
1CMET2-PWY: <i>N</i><sup>10</sup>-formyl-tetrahydrofolate biosynthesis	theobromine	856	-0.1225	0.0909	0.1774	0.544536531619596
1CMET2-PWY: <i>N</i><sup>10</sup>-formyl-tetrahydrofolate biosynthesis	theophylline	846	-0.2026	0.1024	0.0479	0.354851875995938
1CMET2-PWY: <i>N</i><sup>10</sup>-formyl-tetrahydrofolate biosynthesis	threonate	857	-0.6252	0.1281	1.05e-06	0.000515799063017672
1CMET2-PWY: <i>N</i><sup>10</sup>-formyl-tetrahydrofolate biosynthesis	threonine	858	0.1839	0.3979	0.644	0.763406509613315
1CMET2-PWY: <i>N</i><sup>10</sup>-formyl-tetrahydrofolate biosynthesis	thymine	801	-0.1773	0.1763	0.3145	0.640683710413379
1CMET2-PWY: <i>N</i><sup>10</sup>-formyl-tetrahydrofolate biosynthesis	thymol sulfate	781	0.0424	0.0513	0.4079	0.685647902920502
1CMET2-PWY: <i>N</i><sup>10</sup>-formyl-tetrahydrofolate biosynthesis	thyroxine	857	0.2095	0.2896	0.4694	0.709345518343565
1CMET2-PWY: <i>N</i><sup>10</sup>-formyl-tetrahydrofolate biosynthesis	tiglylcarnitine	854	0.0471	0.2346	0.8407	0.806501626353197
1CMET2-PWY: <i>N</i><sup>10</sup>-formyl-tetrahydrofolate biosynthesis	trans-4-hydroxyproline	858	-0.2754	0.2291	0.2294	0.586587097829775
1CMET2-PWY: <i>N</i><sup>10</sup>-formyl-tetrahydrofolate biosynthesis	trans-urocanate	858	0.0574	0.1696	0.7349	0.78592605296596
1CMET2-PWY: <i>N</i><sup>10</sup>-formyl-tetrahydrofolate biosynthesis	tricosanoyl sphingomyelin (d18:1/23:0)*	661	0.008	0.2447	0.974	0.828773066776403
1CMET2-PWY: <i>N</i><sup>10</sup>-formyl-tetrahydrofolate biosynthesis	trigonelline (N'-methylnicotinate)	858	0.0588	0.0924	0.5247	0.728662675614884
1CMET2-PWY: <i>N</i><sup>10</sup>-formyl-tetrahydrofolate biosynthesis	trimethylamine N-oxide	858	-0.2261	0.1279	0.0771	0.421006454416916
1CMET2-PWY: <i>N</i><sup>10</sup>-formyl-tetrahydrofolate biosynthesis	tryptophan	858	0.4619	0.4646	0.3201	0.643679526831221
1CMET2-PWY: <i>N</i><sup>10</sup>-formyl-tetrahydrofolate biosynthesis	tryptophan betaine	844	0.0219	0.0572	0.7021	0.777786068647478
1CMET2-PWY: <i>N</i><sup>10</sup>-formyl-tetrahydrofolate biosynthesis	tyramine O-sulfate	520	-0.4447	0.1104	5.59e-05	0.00978871157713155
1CMET2-PWY: <i>N</i><sup>10</sup>-formyl-tetrahydrofolate biosynthesis	tyrosine	858	-0.0137	0.4795	0.9771	0.829029014698175
1CMET2-PWY: <i>N</i><sup>10</sup>-formyl-tetrahydrofolate biosynthesis	tyrosylglutamine	740	0.2819	0.1645	0.0866	0.436696236295043
1CMET2-PWY: <i>N</i><sup>10</sup>-formyl-tetrahydrofolate biosynthesis	umbelliferone sulfate	480	0.1447	0.0936	0.1219	0.487644566843245
1CMET2-PWY: <i>N</i><sup>10</sup>-formyl-tetrahydrofolate biosynthesis	undecanedioate	736	0.06	0.3134	0.8481	0.807456175898758
1CMET2-PWY: <i>N</i><sup>10</sup>-formyl-tetrahydrofolate biosynthesis	uracil	576	-0.3248	0.2949	0.2707	0.613848630687338
1CMET2-PWY: <i>N</i><sup>10</sup>-formyl-tetrahydrofolate biosynthesis	urate	858	-0.2366	0.3437	0.4912	0.717659376889293
1CMET2-PWY: <i>N</i><sup>10</sup>-formyl-tetrahydrofolate biosynthesis	urea	858	-0.3857	0.3027	0.2026	0.565983478527198
1CMET2-PWY: <i>N</i><sup>10</sup>-formyl-tetrahydrofolate biosynthesis	uridine	858	0.6322	0.3416	0.0643	0.394974320435113
1CMET2-PWY: <i>N</i><sup>10</sup>-formyl-tetrahydrofolate biosynthesis	ursodeoxycholate	661	-0.1063	0.0845	0.2084	0.570816997652227
1CMET2-PWY: <i>N</i><sup>10</sup>-formyl-tetrahydrofolate biosynthesis	valine	858	1.01	0.5494	0.066	0.398729043993017
1CMET2-PWY: <i>N</i><sup>10</sup>-formyl-tetrahydrofolate biosynthesis	valylarginine	853	0.0409	0.1459	0.7793	0.795695096106153
1CMET2-PWY: <i>N</i><sup>10</sup>-formyl-tetrahydrofolate biosynthesis	vanillylmandelate (VMA)	858	-0.1615	0.2371	0.4957	0.719348196912977
1CMET2-PWY: <i>N</i><sup>10</sup>-formyl-tetrahydrofolate biosynthesis	xanthine	857	-0.1081	0.2299	0.6383	0.761877890888826
1CMET2-PWY: <i>N</i><sup>10</sup>-formyl-tetrahydrofolate biosynthesis	xanthurenate	649	0.0597	0.1491	0.6887	0.774470296185023
3-HYDROXYPHENYLACETATE-DEGRADATION-PWY: 4-hydroxyphenylacetate degradation	1-(1-enyl-oleoyl)-GPC (P-18:1)*	174	-0.3011	0.4497	0.5032	0.721921870544662
3-HYDROXYPHENYLACETATE-DEGRADATION-PWY: 4-hydroxyphenylacetate degradation	1-(1-enyl-oleoyl)-GPE (P-18:1)*	167	-0.1489	0.4280	0.7279	0.784301134922874
3-HYDROXYPHENYLACETATE-DEGRADATION-PWY: 4-hydroxyphenylacetate degradation	1-(1-enyl-palmitoyl)-2-arachidonoyl-GPC (P-16:0/20:4)*	172	-0.3935	0.6237	0.5281	0.729877618047491
3-HYDROXYPHENYLACETATE-DEGRADATION-PWY: 4-hydroxyphenylacetate degradation	1-(1-enyl-palmitoyl)-2-arachidonoyl-GPE (P-16:0/20:4)*	176	-0.0052	0.5175	0.992	0.831111945129875
3-HYDROXYPHENYLACETATE-DEGRADATION-PWY: 4-hydroxyphenylacetate degradation	1-(1-enyl-palmitoyl)-2-docosahexaenoyl-GPC (P-16:0/22:6)*	176	-0.3472	0.5324	0.5143	0.725415234951499
3-HYDROXYPHENYLACETATE-DEGRADATION-PWY: 4-hydroxyphenylacetate degradation	1-(1-enyl-palmitoyl)-2-docosahexaenoyl-GPE (P-16:0/22:6)*	176	-0.198	0.6616	0.7647	0.792500588478363
3-HYDROXYPHENYLACETATE-DEGRADATION-PWY: 4-hydroxyphenylacetate degradation	1-(1-enyl-palmitoyl)-2-linoleoyl-GPC (P-16:0/18:2)*	176	-0.7852	0.6096	0.1977	0.561974649447146
3-HYDROXYPHENYLACETATE-DEGRADATION-PWY: 4-hydroxyphenylacetate degradation	1-(1-enyl-palmitoyl)-2-linoleoyl-GPE (P-16:0/18:2)*	176	-0.2436	0.4904	0.6194	0.75701854944181
3-HYDROXYPHENYLACETATE-DEGRADATION-PWY: 4-hydroxyphenylacetate degradation	1-(1-enyl-palmitoyl)-2-oleoyl-GPC (P-16:0/18:1)*	176	-0.5076	0.6475	0.4331	0.695413804770314
3-HYDROXYPHENYLACETATE-DEGRADATION-PWY: 4-hydroxyphenylacetate degradation	1-(1-enyl-palmitoyl)-2-oleoyl-GPE (P-16:0/18:1)*	175	-0.0449	0.4713	0.9241	0.820316132111033
3-HYDROXYPHENYLACETATE-DEGRADATION-PWY: 4-hydroxyphenylacetate degradation	1-(1-enyl-palmitoyl)-2-palmitoyl-GPC (P-16:0/16:0)*	176	0.0207	∞	1	0.831924134796605
3-HYDROXYPHENYLACETATE-DEGRADATION-PWY: 4-hydroxyphenylacetate degradation	1-(1-enyl-palmitoyl)-GPC (P-16:0)*	174	-0.2269	0.5935	0.7023	0.777788377651383
3-HYDROXYPHENYLACETATE-DEGRADATION-PWY: 4-hydroxyphenylacetate degradation	1-(1-enyl-palmitoyl)-GPE (P-16:0)*	171	0.1183	0.5059	0.8152	0.802216737764593
3-HYDROXYPHENYLACETATE-DEGRADATION-PWY: 4-hydroxyphenylacetate degradation	1-(1-enyl-stearoyl)-2-arachidonoyl-GPC (P-18:0/20:4)	176	-0.4727	0.5341	0.3761	0.671734041203448
3-HYDROXYPHENYLACETATE-DEGRADATION-PWY: 4-hydroxyphenylacetate degradation	1-(1-enyl-stearoyl)-2-arachidonoyl-GPE (P-18:0/20:4)*	176	-0.201	0.4892	0.6813	0.772842708137729
3-HYDROXYPHENYLACETATE-DEGRADATION-PWY: 4-hydroxyphenylacetate degradation	1-(1-enyl-stearoyl)-2-docosahexaenoyl-GPC (P-18:0/22:6)*	176	-0.8597	0.4893	0.0789	0.423736142745544
3-HYDROXYPHENYLACETATE-DEGRADATION-PWY: 4-hydroxyphenylacetate degradation	1-(1-enyl-stearoyl)-2-docosahexaenoyl-GPE (P-18:0/22:6)*	176	-0.1025	0.5585	0.8544	0.808530921853305
3-HYDROXYPHENYLACETATE-DEGRADATION-PWY: 4-hydroxyphenylacetate degradation	1-(1-enyl-stearoyl)-2-oleoyl-GPC (P-18:0/18:1)	154	0.0622	0.4496	0.8899	0.814859053953425
3-HYDROXYPHENYLACETATE-DEGRADATION-PWY: 4-hydroxyphenylacetate degradation	1-(1-enyl-stearoyl)-2-oleoyl-GPE (P-18:0/18:1)	173	-0.19	0.4427	0.6678	0.769371577310141
3-HYDROXYPHENYLACETATE-DEGRADATION-PWY: 4-hydroxyphenylacetate degradation	1-(1-enyl-stearoyl)-GPC (P-18:0) *	176	-0.2434	0.5639	0.6661	0.768904209109602
3-HYDROXYPHENYLACETATE-DEGRADATION-PWY: 4-hydroxyphenylacetate degradation	1-(1-enyl-stearoyl)-GPE (P-18:0)*	170	-0.055	0.4316	0.8987	0.816332321409146
3-HYDROXYPHENYLACETATE-DEGRADATION-PWY: 4-hydroxyphenylacetate degradation	1-adrenoyl-GPC (22:4)*	176	-0.1041	0.4603	0.821	0.803178670589477
3-HYDROXYPHENYLACETATE-DEGRADATION-PWY: 4-hydroxyphenylacetate degradation	1-arachidonoyl-GPA (20:4)	165	-0.3868	0.2492	0.1206	0.486318723943921
3-HYDROXYPHENYLACETATE-DEGRADATION-PWY: 4-hydroxyphenylacetate degradation	1-arachidonoyl-GPC (20:4)*	176	0.3809	0.6330	0.5473	0.736072778429817
3-HYDROXYPHENYLACETATE-DEGRADATION-PWY: 4-hydroxyphenylacetate degradation	1-arachidonoyl-GPE (20:4)*	176	0.4276	0.6650	0.5202	0.727112506401944
3-HYDROXYPHENYLACETATE-DEGRADATION-PWY: 4-hydroxyphenylacetate degradation	1-arachidonoyl-GPI (20:4)*	176	0.795	0.5242	0.1294	0.496908732816956
3-HYDROXYPHENYLACETATE-DEGRADATION-PWY: 4-hydroxyphenylacetate degradation	1-arachidonylglycerol (20:4)	176	0.6155	0.3756	0.1012	0.459754863083722
3-HYDROXYPHENYLACETATE-DEGRADATION-PWY: 4-hydroxyphenylacetate degradation	1-arachidoyl-GPC (20:0)	168	-0.3513	0.5000	0.4823	0.714360081362505
3-HYDROXYPHENYLACETATE-DEGRADATION-PWY: 4-hydroxyphenylacetate degradation	1-dihomo-linolenoyl-GPC (20:3n3 or 6)*	176	0.2215	0.5691	0.6972	0.776766584068396
3-HYDROXYPHENYLACETATE-DEGRADATION-PWY: 4-hydroxyphenylacetate degradation	1-dihomo-linolenoyl-GPE (20:3n3 or 6)*	175	0.4369	0.3682	0.2354	0.5909425927905
3-HYDROXYPHENYLACETATE-DEGRADATION-PWY: 4-hydroxyphenylacetate degradation	1-dihomo-linolenylglycerol (20:3)	176	0.2841	0.3192	0.3734	0.670698474708906
3-HYDROXYPHENYLACETATE-DEGRADATION-PWY: 4-hydroxyphenylacetate degradation	1-dihomo-linoleoyl-GPC (20:2)*	176	-0.5523	0.6031	0.3598	0.664318870320989
3-HYDROXYPHENYLACETATE-DEGRADATION-PWY: 4-hydroxyphenylacetate degradation	1-docosahexaenoyl-GPC (22:6)*	176	0.1286	0.4840	0.7905	0.797634151779616
3-HYDROXYPHENYLACETATE-DEGRADATION-PWY: 4-hydroxyphenylacetate degradation	1-docosahexaenoyl-GPE (22:6)*	176	0.3741	0.5095	0.4628	0.706904537296851
3-HYDROXYPHENYLACETATE-DEGRADATION-PWY: 4-hydroxyphenylacetate degradation	1-docosahexaenoylglycerol (22:6)	175	0.4758	0.3134	0.1289	0.496303679460939
3-HYDROXYPHENYLACETATE-DEGRADATION-PWY: 4-hydroxyphenylacetate degradation	1-docosapentaenoyl-GPC (22:5n3)*	176	0.4091	0.4834	0.3973	0.681342314932286
3-HYDROXYPHENYLACETATE-DEGRADATION-PWY: 4-hydroxyphenylacetate degradation	1-docosapentaenoyl-GPC (22:5n6)*	170	0.6164	0.3747	0.1	0.457978701498337
3-HYDROXYPHENYLACETATE-DEGRADATION-PWY: 4-hydroxyphenylacetate degradation	1-eicosapentaenoyl-GPC (20:5)*	176	0.0992	0.3374	0.7688	0.793361924641548
3-HYDROXYPHENYLACETATE-DEGRADATION-PWY: 4-hydroxyphenylacetate degradation	1-eicosapentaenoyl-GPE (20:5)*	169	0.3573	0.3141	0.2553	0.604161346130923
3-HYDROXYPHENYLACETATE-DEGRADATION-PWY: 4-hydroxyphenylacetate degradation	1-eicosenoyl-GPC (20:1)*	176	-0.1514	0.5710	0.7909	0.797634151779616
3-HYDROXYPHENYLACETATE-DEGRADATION-PWY: 4-hydroxyphenylacetate degradation	1-linolenoyl-GPC (18:3)*	176	-0.3307	0.4820	0.4927	0.718279513326809
3-HYDROXYPHENYLACETATE-DEGRADATION-PWY: 4-hydroxyphenylacetate degradation	1-linolenoylglycerol (18:3)	170	0.4854	0.3577	0.1748	0.542446659690611
3-HYDROXYPHENYLACETATE-DEGRADATION-PWY: 4-hydroxyphenylacetate degradation	1-linoleoyl-2-arachidonoyl-GPC (18:2/20:4)*	170	-0.6616	0.5575	0.2353	0.590843976701256
3-HYDROXYPHENYLACETATE-DEGRADATION-PWY: 4-hydroxyphenylacetate degradation	1-linoleoyl-GPA (18:2)*	120	-0.3356	0.4491	0.4548	0.703710906359459
3-HYDROXYPHENYLACETATE-DEGRADATION-PWY: 4-hydroxyphenylacetate degradation	1-linoleoyl-GPC (18:2)	176	-0.2629	0.6713	0.6954	0.776318692656163
3-HYDROXYPHENYLACETATE-DEGRADATION-PWY: 4-hydroxyphenylacetate degradation	1-linoleoyl-GPE (18:2)*	176	-0.0628	0.5068	0.9014	0.816838873196703
3-HYDROXYPHENYLACETATE-DEGRADATION-PWY: 4-hydroxyphenylacetate degradation	1-linoleoyl-GPI (18:2)*	176	0.3724	0.4171	0.372	0.670139366700633
3-HYDROXYPHENYLACETATE-DEGRADATION-PWY: 4-hydroxyphenylacetate degradation	1-linoleoylglycerol (18:2)	176	0.202	0.4223	0.6325	0.760355386254646
3-HYDROXYPHENYLACETATE-DEGRADATION-PWY: 4-hydroxyphenylacetate degradation	1-margaroyl-2-linoleoyl-GPC (17:0/18:2)*	176	-0.9144	0.7125	0.1993	0.563201092520745
3-HYDROXYPHENYLACETATE-DEGRADATION-PWY: 4-hydroxyphenylacetate degradation	1-margaroyl-2-oleoyl-GPC (17:0/18:1)*	176	-0.5995	0.7527	0.4258	0.692633976575564
3-HYDROXYPHENYLACETATE-DEGRADATION-PWY: 4-hydroxyphenylacetate degradation	1-margaroyl-GPC (17:0)	176	-0.3677	0.6195	0.5528	0.737976737925832
3-HYDROXYPHENYLACETATE-DEGRADATION-PWY: 4-hydroxyphenylacetate degradation	1-margaroyl-GPE (17:0)*	162	0.5047	0.2893	0.0811	0.427341659937109
3-HYDROXYPHENYLACETATE-DEGRADATION-PWY: 4-hydroxyphenylacetate degradation	1-margaroylglycerol (17:0)	155	0.3474	0.3937	0.3776	0.672338815082062
3-HYDROXYPHENYLACETATE-DEGRADATION-PWY: 4-hydroxyphenylacetate degradation	1-methylhistidine	172	-0.2468	0.5318	0.6426	0.763026083670121
3-HYDROXYPHENYLACETATE-DEGRADATION-PWY: 4-hydroxyphenylacetate degradation	1-methylimidazoleacetate	176	0.4391	0.5295	0.4069	0.685252114428766
3-HYDROXYPHENYLACETATE-DEGRADATION-PWY: 4-hydroxyphenylacetate degradation	1-methylnicotinamide	176	-0.1011	0.4009	0.801	0.799623562806466
3-HYDROXYPHENYLACETATE-DEGRADATION-PWY: 4-hydroxyphenylacetate degradation	1-methylurate	161	0.7316	0.2421	0.0025	0.0973117506645585
3-HYDROXYPHENYLACETATE-DEGRADATION-PWY: 4-hydroxyphenylacetate degradation	1-methylxanthine	171	0.3241	0.2269	0.1531	0.522184777704451
3-HYDROXYPHENYLACETATE-DEGRADATION-PWY: 4-hydroxyphenylacetate degradation	1-myristoyl-2-linoleoyl-GPC (14:0/18:2)*	176	-0.9877	0.4771	0.0384	0.326586464690777
3-HYDROXYPHENYLACETATE-DEGRADATION-PWY: 4-hydroxyphenylacetate degradation	1-myristoyl-2-palmitoyl-GPC (14:0/16:0)	176	-0.4191	0.4110	0.3079	0.636966298133231
3-HYDROXYPHENYLACETATE-DEGRADATION-PWY: 4-hydroxyphenylacetate degradation	1-myristoyl-GPC (14:0)	176	-0.6365	0.5004	0.2034	0.566614972857214
3-HYDROXYPHENYLACETATE-DEGRADATION-PWY: 4-hydroxyphenylacetate degradation	1-myristoylglycerol (14:0)	174	0.6072	0.3638	0.0951	0.45006205797038
3-HYDROXYPHENYLACETATE-DEGRADATION-PWY: 4-hydroxyphenylacetate degradation	1-nonadecanoyl-GPC (19:0)	167	-0.4848	0.4452	0.2762	0.617515416566822
3-HYDROXYPHENYLACETATE-DEGRADATION-PWY: 4-hydroxyphenylacetate degradation	1-oleoyl-2-dihomo-linolenoyl-GPC (18:1/20:3)*	176	-0.3077	0.4254	0.4695	0.709365494312341
3-HYDROXYPHENYLACETATE-DEGRADATION-PWY: 4-hydroxyphenylacetate degradation	1-oleoyl-2-docosahexaenoyl-GPC (18:1/22:6)*	176	-0.7364	0.5596	0.1882	0.554260042624145
3-HYDROXYPHENYLACETATE-DEGRADATION-PWY: 4-hydroxyphenylacetate degradation	1-oleoyl-2-eicosapentaenoyl-GPC (18:1/20:5)*	173	-0.234	0.3064	0.445	0.700119571295721
3-HYDROXYPHENYLACETATE-DEGRADATION-PWY: 4-hydroxyphenylacetate degradation	1-oleoyl-2-linoleoyl-glycerol (18:1/18:2)	175	-0.1164	0.3817	0.7604	0.791476108873247
3-HYDROXYPHENYLACETATE-DEGRADATION-PWY: 4-hydroxyphenylacetate degradation	1-oleoyl-2-linoleoyl-GPC (18:1/18:2)*	176	-0.8051	0.7332	0.2722	0.614814511355346
3-HYDROXYPHENYLACETATE-DEGRADATION-PWY: 4-hydroxyphenylacetate degradation	1-oleoyl-3-linoleoyl-glycerol (18:1/18:2)	175	-0.0851	0.3939	0.829	0.804454279557101
3-HYDROXYPHENYLACETATE-DEGRADATION-PWY: 4-hydroxyphenylacetate degradation	1-oleoyl-GPC (18:1)	176	-0.5205	0.7656	0.4966	0.719734271617315
3-HYDROXYPHENYLACETATE-DEGRADATION-PWY: 4-hydroxyphenylacetate degradation	1-oleoyl-GPE (18:1)	176	0.2316	0.4662	0.6194	0.75701854944181
3-HYDROXYPHENYLACETATE-DEGRADATION-PWY: 4-hydroxyphenylacetate degradation	1-oleoyl-GPI (18:1)*	176	0.0998	0.4010	0.8036	0.800001061758831
3-HYDROXYPHENYLACETATE-DEGRADATION-PWY: 4-hydroxyphenylacetate degradation	1-oleoylglycerol (18:1)	176	0.8069	0.4215	0.0555	0.374646864861569
3-HYDROXYPHENYLACETATE-DEGRADATION-PWY: 4-hydroxyphenylacetate degradation	1-palmitoleoyl-2-linoleoyl-GPC (16:1/18:2)*	175	-0.6591	0.5614	0.2404	0.594684229578691
3-HYDROXYPHENYLACETATE-DEGRADATION-PWY: 4-hydroxyphenylacetate degradation	1-palmitoleoyl-2-oleoyl-glycerol (16:1/18:1)*	134	0.1582	0.2968	0.5941	0.74996826872871
3-HYDROXYPHENYLACETATE-DEGRADATION-PWY: 4-hydroxyphenylacetate degradation	1-palmitoleoyl-3-oleoyl-glycerol (16:1/18:1)*	133	-0.2284	0.3568	0.5221	0.727826733697122
3-HYDROXYPHENYLACETATE-DEGRADATION-PWY: 4-hydroxyphenylacetate degradation	1-palmitoleoyl-GPC (16:1)*	176	-0.2679	0.5735	0.6403	0.762403710953383
3-HYDROXYPHENYLACETATE-DEGRADATION-PWY: 4-hydroxyphenylacetate degradation	1-palmitoleoylglycerol (16:1)*	176	0.1666	0.3428	0.6269	0.759075591377574
3-HYDROXYPHENYLACETATE-DEGRADATION-PWY: 4-hydroxyphenylacetate degradation	1-palmitoyl-2-adrenoyl-GPC (16:0/22:4)*	175	0.1072	0.3599	0.7657	0.792789127718674
3-HYDROXYPHENYLACETATE-DEGRADATION-PWY: 4-hydroxyphenylacetate degradation	1-palmitoyl-2-arachidonoyl-GPC (16:0/20:4)	176	-0.0499	0.6706	0.9406	0.823384677691513
3-HYDROXYPHENYLACETATE-DEGRADATION-PWY: 4-hydroxyphenylacetate degradation	1-palmitoyl-2-arachidonoyl-GPE (16:0/20:4)*	176	-0.188	0.4393	0.6687	0.769562440408172
3-HYDROXYPHENYLACETATE-DEGRADATION-PWY: 4-hydroxyphenylacetate degradation	1-palmitoyl-2-arachidonoyl-GPI (16:0/20:4)*	162	0.5581	0.5053	0.2694	0.613145964059421
3-HYDROXYPHENYLACETATE-DEGRADATION-PWY: 4-hydroxyphenylacetate degradation	1-palmitoyl-2-dihomo-linolenoyl-GPC (16:0/20:3n3 or 6)*	176	0.0782	0.5560	0.8882	0.814546425235705
3-HYDROXYPHENYLACETATE-DEGRADATION-PWY: 4-hydroxyphenylacetate degradation	1-palmitoyl-2-docosahexaenoyl-GPC (16:0/22:6)	176	0.0237	0.5412	0.9651	0.827453432526955
3-HYDROXYPHENYLACETATE-DEGRADATION-PWY: 4-hydroxyphenylacetate degradation	1-palmitoyl-2-docosahexaenoyl-GPE (16:0/22:6)*	176	-0.1346	0.3801	0.7233	0.783102095570932
3-HYDROXYPHENYLACETATE-DEGRADATION-PWY: 4-hydroxyphenylacetate degradation	1-palmitoyl-2-eicosapentaenoyl-GPC (16:0/20:5)*	176	0.0535	0.3916	0.8913	0.815110460544242
3-HYDROXYPHENYLACETATE-DEGRADATION-PWY: 4-hydroxyphenylacetate degradation	1-palmitoyl-2-linolenoyl-GPC (16:0/18:3)*	176	-0.1308	0.3494	0.7082	0.779049264269498
3-HYDROXYPHENYLACETATE-DEGRADATION-PWY: 4-hydroxyphenylacetate degradation	1-palmitoyl-2-linoleoyl-glycerol (16:0/18:2)*	153	-0.0467	0.3434	0.8919	0.815246907564159
3-HYDROXYPHENYLACETATE-DEGRADATION-PWY: 4-hydroxyphenylacetate degradation	1-palmitoyl-2-linoleoyl-GPC (16:0/18:2)	176	-0.8268	1.0218	0.4184	0.689782554990986
3-HYDROXYPHENYLACETATE-DEGRADATION-PWY: 4-hydroxyphenylacetate degradation	1-palmitoyl-2-linoleoyl-GPE (16:0/18:2)	176	-0.2639	0.3992	0.5086	0.723794984677872
3-HYDROXYPHENYLACETATE-DEGRADATION-PWY: 4-hydroxyphenylacetate degradation	1-palmitoyl-2-linoleoyl-GPI (16:0/18:2)	164	-0.0733	0.5776	0.899	0.816430633803006
3-HYDROXYPHENYLACETATE-DEGRADATION-PWY: 4-hydroxyphenylacetate degradation	1-palmitoyl-2-meadoyl-GPC (16:0/20:3n9)*	167	-0.1147	0.3519	0.7445	0.788170130219362
3-HYDROXYPHENYLACETATE-DEGRADATION-PWY: 4-hydroxyphenylacetate degradation	1-palmitoyl-2-oleoyl-GPC (16:0/18:1)	176	-0.2951	0.7859	0.7073	0.778897788514246
3-HYDROXYPHENYLACETATE-DEGRADATION-PWY: 4-hydroxyphenylacetate degradation	1-palmitoyl-2-oleoyl-GPE (16:0/18:1)	171	-0.1849	0.3435	0.5904	0.749087325187169
3-HYDROXYPHENYLACETATE-DEGRADATION-PWY: 4-hydroxyphenylacetate degradation	1-palmitoyl-2-oleoyl-GPI (16:0/18:1)*	166	0.3996	0.4991	0.4233	0.691725320471727
3-HYDROXYPHENYLACETATE-DEGRADATION-PWY: 4-hydroxyphenylacetate degradation	1-palmitoyl-2-palmitoleoyl-GPC (16:0/16:1)*	176	-0.2188	0.4028	0.587	0.748243761074629
3-HYDROXYPHENYLACETATE-DEGRADATION-PWY: 4-hydroxyphenylacetate degradation	1-palmitoyl-2-stearoyl-GPC (16:0/18:0)	176	-0.576	0.7475	0.4409	0.698666073377854
3-HYDROXYPHENYLACETATE-DEGRADATION-PWY: 4-hydroxyphenylacetate degradation	1-palmitoyl-3-linoleoyl-glycerol (16:0/18:2)*	151	0.3227	0.3314	0.3302	0.649694439162132
3-HYDROXYPHENYLACETATE-DEGRADATION-PWY: 4-hydroxyphenylacetate degradation	1-palmitoyl-GPC (16:0)	176	-0.2593	0.9563	0.7863	0.797000570652588
3-HYDROXYPHENYLACETATE-DEGRADATION-PWY: 4-hydroxyphenylacetate degradation	1-palmitoyl-GPE (16:0)	176	0.0383	0.6007	0.9492	0.824913494857099
3-HYDROXYPHENYLACETATE-DEGRADATION-PWY: 4-hydroxyphenylacetate degradation	1-palmitoyl-GPI (16:0)*	176	0.4161	0.3754	0.2678	0.611964868985143
3-HYDROXYPHENYLACETATE-DEGRADATION-PWY: 4-hydroxyphenylacetate degradation	1-palmitoylglycerol (16:0)	176	0.7746	0.4486	0.0842	0.432556468300039
3-HYDROXYPHENYLACETATE-DEGRADATION-PWY: 4-hydroxyphenylacetate degradation	1-palmityl-GPC (O-16:0)	166	-0.3892	0.5655	0.4913	0.717687464799132
3-HYDROXYPHENYLACETATE-DEGRADATION-PWY: 4-hydroxyphenylacetate degradation	1-pentadecanoyl-2-linoleoyl-GPC (15:0/18:2)*	176	-0.7643	0.5607	0.1728	0.540533118234704
3-HYDROXYPHENYLACETATE-DEGRADATION-PWY: 4-hydroxyphenylacetate degradation	1-pentadecanoyl-2-oleoyl-GPC (15:0/18:1)*	176	-0.4381	0.5371	0.4146	0.688298770318655
3-HYDROXYPHENYLACETATE-DEGRADATION-PWY: 4-hydroxyphenylacetate degradation	1-pentadecanoyl-GPC (15:0)*	176	-0.6015	0.5850	0.3038	0.634905358691951
3-HYDROXYPHENYLACETATE-DEGRADATION-PWY: 4-hydroxyphenylacetate degradation	1-stearoyl-2-arachidonoyl-GPC (18:0/20:4)	176	-0.0547	0.6415	0.932	0.821820559911776
3-HYDROXYPHENYLACETATE-DEGRADATION-PWY: 4-hydroxyphenylacetate degradation	1-stearoyl-2-arachidonoyl-GPE (18:0/20:4)	176	-0.2532	0.4483	0.5721	0.743824186681855
3-HYDROXYPHENYLACETATE-DEGRADATION-PWY: 4-hydroxyphenylacetate degradation	1-stearoyl-2-arachidonoyl-GPI (18:0/20:4)	175	-0.0904	0.6634	0.8916	0.815195113706412
3-HYDROXYPHENYLACETATE-DEGRADATION-PWY: 4-hydroxyphenylacetate degradation	1-stearoyl-2-dihomo-linolenoyl-GPC (18:0/20:3n3 or 6)*	176	0.0615	0.5216	0.9062	0.817429530073972
3-HYDROXYPHENYLACETATE-DEGRADATION-PWY: 4-hydroxyphenylacetate degradation	1-stearoyl-2-docosahexaenoyl-GPC (18:0/22:6)	176	0.0605	0.5163	0.9067	0.817523296629395
3-HYDROXYPHENYLACETATE-DEGRADATION-PWY: 4-hydroxyphenylacetate degradation	1-stearoyl-2-docosahexaenoyl-GPE (18:0/22:6)*	176	-0.0614	0.3344	0.8543	0.808496193453207
3-HYDROXYPHENYLACETATE-DEGRADATION-PWY: 4-hydroxyphenylacetate degradation	1-stearoyl-2-docosapentaenoyl-GPC (18:0/22:5n3)*	176	-0.038	0.6178	0.9509	0.825161864869457
3-HYDROXYPHENYLACETATE-DEGRADATION-PWY: 4-hydroxyphenylacetate degradation	1-stearoyl-2-docosapentaenoyl-GPC (18:0/22:5n6)*	174	0.1879	0.4092	0.6461	0.763831122946595
3-HYDROXYPHENYLACETATE-DEGRADATION-PWY: 4-hydroxyphenylacetate degradation	1-stearoyl-2-linoleoyl-GPC (18:0/18:2)*	176	-1.2857	0.9572	0.1792	0.546173067608565
3-HYDROXYPHENYLACETATE-DEGRADATION-PWY: 4-hydroxyphenylacetate degradation	1-stearoyl-2-linoleoyl-GPE (18:0/18:2)*	176	-0.3389	0.3927	0.3882	0.677349408522625
3-HYDROXYPHENYLACETATE-DEGRADATION-PWY: 4-hydroxyphenylacetate degradation	1-stearoyl-2-linoleoyl-GPI (18:0/18:2)	174	-0.2143	0.6100	0.7254	0.783648572713496
3-HYDROXYPHENYLACETATE-DEGRADATION-PWY: 4-hydroxyphenylacetate degradation	1-stearoyl-2-meadoyl-GPC (18:0/20:3n9)*	176	-0.1139	0.3344	0.7334	0.785633437832934
3-HYDROXYPHENYLACETATE-DEGRADATION-PWY: 4-hydroxyphenylacetate degradation	1-stearoyl-2-oleoyl-GPC (18:0/18:1)	176	-0.5583	0.6478	0.3888	0.67756994211232
3-HYDROXYPHENYLACETATE-DEGRADATION-PWY: 4-hydroxyphenylacetate degradation	1-stearoyl-2-oleoyl-GPE (18:0/18:1)	171	-0.0486	0.3224	0.8801	0.813058252280661
3-HYDROXYPHENYLACETATE-DEGRADATION-PWY: 4-hydroxyphenylacetate degradation	1-stearoyl-GPC (18:0)	176	-0.5149	0.8622	0.5504	0.737005453028759
3-HYDROXYPHENYLACETATE-DEGRADATION-PWY: 4-hydroxyphenylacetate degradation	1-stearoyl-GPE (18:0)	176	-0.2733	0.6987	0.6956	0.776355355606071
3-HYDROXYPHENYLACETATE-DEGRADATION-PWY: 4-hydroxyphenylacetate degradation	1-stearoyl-GPI (18:0)	176	0.3569	0.4484	0.4261	0.692749756053236
3-HYDROXYPHENYLACETATE-DEGRADATION-PWY: 4-hydroxyphenylacetate degradation	1-stearyl-GPC (O-18:0)*	175	-0.4068	0.5458	0.4561	0.704282600414236
3-HYDROXYPHENYLACETATE-DEGRADATION-PWY: 4-hydroxyphenylacetate degradation	1,2-dilinoleoyl-GPC (18:2/18:2)	176	-0.581	0.4687	0.2151	0.575794014915808
3-HYDROXYPHENYLACETATE-DEGRADATION-PWY: 4-hydroxyphenylacetate degradation	1,2-dimyristoyl-GPC (14:0/14:0)	161	-0.2244	0.2487	0.367	0.667843580416346
3-HYDROXYPHENYLACETATE-DEGRADATION-PWY: 4-hydroxyphenylacetate degradation	1,2-dipalmitoyl-GPC (16:0/16:0)	176	0.0521	0.8365	0.9504	0.825096688657297
3-HYDROXYPHENYLACETATE-DEGRADATION-PWY: 4-hydroxyphenylacetate degradation	1,2-distearoyl-GPC (18:0/18:0)	135	0.2389	0.5337	0.6544	0.766056403102858
3-HYDROXYPHENYLACETATE-DEGRADATION-PWY: 4-hydroxyphenylacetate degradation	1,2,3-benzenetriol sulfate (2)	153	0.129	0.1214	0.288	0.625156908128326
3-HYDROXYPHENYLACETATE-DEGRADATION-PWY: 4-hydroxyphenylacetate degradation	1,3-dimethylurate	169	0.4514	0.2625	0.0855	0.434656570770224
3-HYDROXYPHENYLACETATE-DEGRADATION-PWY: 4-hydroxyphenylacetate degradation	1,3,7-trimethylurate	166	0.3985	0.1836	0.03	0.297416207823567
3-HYDROXYPHENYLACETATE-DEGRADATION-PWY: 4-hydroxyphenylacetate degradation	1,5-anhydroglucitol (1,5-AG)	176	-1.7511	0.3506	5.9e-07	0.00032498452580428
3-HYDROXYPHENYLACETATE-DEGRADATION-PWY: 4-hydroxyphenylacetate degradation	1,7-dimethylurate	176	0.4083	0.1984	0.0396	0.330600751093418
3-HYDROXYPHENYLACETATE-DEGRADATION-PWY: 4-hydroxyphenylacetate degradation	10-heptadecenoate (17:1n7)	176	0.1686	0.3374	0.6173	0.756474302516144
3-HYDROXYPHENYLACETATE-DEGRADATION-PWY: 4-hydroxyphenylacetate degradation	10-nonadecenoate (19:1n9)	176	0.1928	0.3736	0.6059	0.753456365865114
3-HYDROXYPHENYLACETATE-DEGRADATION-PWY: 4-hydroxyphenylacetate degradation	10-undecenoate (11:1n1)	176	-0.1188	0.4626	0.7973	0.798827163078731
3-HYDROXYPHENYLACETATE-DEGRADATION-PWY: 4-hydroxyphenylacetate degradation	12-HETE	172	-0.314	0.1673	0.0606	0.386308556308192
3-HYDROXYPHENYLACETATE-DEGRADATION-PWY: 4-hydroxyphenylacetate degradation	13-HODE + 9-HODE	174	0.2026	0.2358	0.3903	0.678245450115157
3-HYDROXYPHENYLACETATE-DEGRADATION-PWY: 4-hydroxyphenylacetate degradation	15-methylpalmitate	176	0.159	0.4211	0.7057	0.778423620109551
3-HYDROXYPHENYLACETATE-DEGRADATION-PWY: 4-hydroxyphenylacetate degradation	16-hydroxypalmitate	176	-0.6778	0.5208	0.1931	0.558106046418006
3-HYDROXYPHENYLACETATE-DEGRADATION-PWY: 4-hydroxyphenylacetate degradation	16a-hydroxy DHEA 3-sulfate	172	-0.0595	0.1945	0.7597	0.791279505286554
3-HYDROXYPHENYLACETATE-DEGRADATION-PWY: 4-hydroxyphenylacetate degradation	17-methylstearate	176	-0.0945	0.4694	0.8404	0.806456122592645
3-HYDROXYPHENYLACETATE-DEGRADATION-PWY: 4-hydroxyphenylacetate degradation	2-acetamidophenol sulfate	138	0.0317	0.2056	0.8775	0.812614325954879
3-HYDROXYPHENYLACETATE-DEGRADATION-PWY: 4-hydroxyphenylacetate degradation	2-aminoadipate	163	0.1059	0.4533	0.8153	0.802218567677854
3-HYDROXYPHENYLACETATE-DEGRADATION-PWY: 4-hydroxyphenylacetate degradation	2-aminobutyrate	176	-0.2195	0.6517	0.7362	0.786213648780647
3-HYDROXYPHENYLACETATE-DEGRADATION-PWY: 4-hydroxyphenylacetate degradation	2-aminoheptanoate	166	-0.08	0.5102	0.8754	0.81230030430454
3-HYDROXYPHENYLACETATE-DEGRADATION-PWY: 4-hydroxyphenylacetate degradation	2-aminooctanoate	168	-0.097	0.3836	0.8004	0.799498902593135
3-HYDROXYPHENYLACETATE-DEGRADATION-PWY: 4-hydroxyphenylacetate degradation	2-aminophenol sulfate	176	0.2018	0.1918	0.2928	0.628156519328368
3-HYDROXYPHENYLACETATE-DEGRADATION-PWY: 4-hydroxyphenylacetate degradation	2-arachidonoyl-GPC (20:4)*	170	0.7745	0.4658	0.0964	0.452099665041842
3-HYDROXYPHENYLACETATE-DEGRADATION-PWY: 4-hydroxyphenylacetate degradation	2-arachidonoyl-GPE (20:4)*	159	0.6687	0.4131	0.1055	0.466492521198999
3-HYDROXYPHENYLACETATE-DEGRADATION-PWY: 4-hydroxyphenylacetate degradation	2-arachidonoylglycerol (20:4)	162	0.0267	0.3873	0.945	0.824154973321909
3-HYDROXYPHENYLACETATE-DEGRADATION-PWY: 4-hydroxyphenylacetate degradation	2-docosahexaenoyl-GPC (22:6)*	171	0.4628	0.3798	0.2231	0.581836293726898
3-HYDROXYPHENYLACETATE-DEGRADATION-PWY: 4-hydroxyphenylacetate degradation	2-docosahexaenoyl-GPE (22:6)*	148	0.5058	0.3712	0.1729	0.540604303266776
3-HYDROXYPHENYLACETATE-DEGRADATION-PWY: 4-hydroxyphenylacetate degradation	2-hydroxy-3-methylvalerate	176	-0.3757	0.4297	0.3819	0.674616855387209
3-HYDROXYPHENYLACETATE-DEGRADATION-PWY: 4-hydroxyphenylacetate degradation	2-hydroxyacetaminophen sulfate*	82	0.1203	0.1083	0.2668	0.61134776428623
3-HYDROXYPHENYLACETATE-DEGRADATION-PWY: 4-hydroxyphenylacetate degradation	2-hydroxyadipate	120	0.2964	0.3536	0.402	0.683358121306817
3-HYDROXYPHENYLACETATE-DEGRADATION-PWY: 4-hydroxyphenylacetate degradation	2-hydroxybutyrate/2-hydroxyisobutyrate	176	-0.202	0.5021	0.6875	0.774230259076836
3-HYDROXYPHENYLACETATE-DEGRADATION-PWY: 4-hydroxyphenylacetate degradation	2-hydroxydecanoate	176	0.1398	0.4179	0.7381	0.786795404693477
3-HYDROXYPHENYLACETATE-DEGRADATION-PWY: 4-hydroxyphenylacetate degradation	2-hydroxyglutarate	176	-0.6296	0.5262	0.2315	0.588158707741051
3-HYDROXYPHENYLACETATE-DEGRADATION-PWY: 4-hydroxyphenylacetate degradation	2-hydroxyhippurate (salicylurate)	168	0.2589	0.1194	0.0301	0.297930628669318
3-HYDROXYPHENYLACETATE-DEGRADATION-PWY: 4-hydroxyphenylacetate degradation	2-hydroxyoctanoate	176	0.2	0.4025	0.6193	0.756973294086766
3-HYDROXYPHENYLACETATE-DEGRADATION-PWY: 4-hydroxyphenylacetate degradation	2-hydroxypalmitate	176	1.0056	0.8565	0.2403	0.594588004914167
3-HYDROXYPHENYLACETATE-DEGRADATION-PWY: 4-hydroxyphenylacetate degradation	2-hydroxyphenylacetate	153	0.1662	0.4431	0.7076	0.77899503416014
3-HYDROXYPHENYLACETATE-DEGRADATION-PWY: 4-hydroxyphenylacetate degradation	2-hydroxystearate	176	0.2559	0.6983	0.7141	0.780727466570786
3-HYDROXYPHENYLACETATE-DEGRADATION-PWY: 4-hydroxyphenylacetate degradation	2-isopropylmalate	165	0.3038	0.3453	0.3789	0.67309937746149
3-HYDROXYPHENYLACETATE-DEGRADATION-PWY: 4-hydroxyphenylacetate degradation	2-linoleoyl-GPC (18:2)*	176	0.3731	0.5479	0.4959	0.719408540265961
3-HYDROXYPHENYLACETATE-DEGRADATION-PWY: 4-hydroxyphenylacetate degradation	2-linoleoyl-GPE (18:2)*	152	0.3976	0.4133	0.336	0.652437465141081
3-HYDROXYPHENYLACETATE-DEGRADATION-PWY: 4-hydroxyphenylacetate degradation	2-linoleoylglycerol (18:2)	175	0.143	0.3743	0.7024	0.777806390381918
3-HYDROXYPHENYLACETATE-DEGRADATION-PWY: 4-hydroxyphenylacetate degradation	2-methylbutyrylcarnitine (C5)	176	-0.3724	0.5148	0.4694	0.709345518343565
3-HYDROXYPHENYLACETATE-DEGRADATION-PWY: 4-hydroxyphenylacetate degradation	2-methylbutyrylglycine	148	0.0166	0.5088	0.974	0.828773066776403
3-HYDROXYPHENYLACETATE-DEGRADATION-PWY: 4-hydroxyphenylacetate degradation	2-methylcitrate/homocitrate	151	-0.095	0.3675	0.796	0.798487725242129
3-HYDROXYPHENYLACETATE-DEGRADATION-PWY: 4-hydroxyphenylacetate degradation	2-methylmalonyl carnitine	142	-0.0502	0.4251	0.9061	0.817407880182708
3-HYDROXYPHENYLACETATE-DEGRADATION-PWY: 4-hydroxyphenylacetate degradation	2-oleoyl-GPC (18:1)*	176	0.1765	0.5137	0.7312	0.785198918452572
3-HYDROXYPHENYLACETATE-DEGRADATION-PWY: 4-hydroxyphenylacetate degradation	2-oleoyl-GPE (18:1)*	167	0.5898	0.3768	0.1175	0.482152456305693
3-HYDROXYPHENYLACETATE-DEGRADATION-PWY: 4-hydroxyphenylacetate degradation	2-oleoylglycerol (18:1)	175	0.1418	0.3204	0.6581	0.76690396172447
3-HYDROXYPHENYLACETATE-DEGRADATION-PWY: 4-hydroxyphenylacetate degradation	2-palmitoleoyl-GPC (16:1)*	132	0.7014	0.4523	0.1209	0.486702526963039
3-HYDROXYPHENYLACETATE-DEGRADATION-PWY: 4-hydroxyphenylacetate degradation	2-palmitoyl-GPC (16:0)*	176	0.267	0.4662	0.5669	0.742162938503551
3-HYDROXYPHENYLACETATE-DEGRADATION-PWY: 4-hydroxyphenylacetate degradation	2-palmitoyl-GPE (16:0)*	176	0.4292	0.4688	0.36	0.66442400475422
3-HYDROXYPHENYLACETATE-DEGRADATION-PWY: 4-hydroxyphenylacetate degradation	2-palmitoylglycerol (16:0)	172	0.1451	0.3580	0.6854	0.77379534391208
3-HYDROXYPHENYLACETATE-DEGRADATION-PWY: 4-hydroxyphenylacetate degradation	2-piperidinone	176	0.1145	0.1915	0.5501	0.736933412994229
3-HYDROXYPHENYLACETATE-DEGRADATION-PWY: 4-hydroxyphenylacetate degradation	2-pyrrolidinone	176	-0.2344	0.2258	0.2992	0.632151104997368
3-HYDROXYPHENYLACETATE-DEGRADATION-PWY: 4-hydroxyphenylacetate degradation	2-stearoyl-GPE (18:0)*	176	0.0492	0.3963	0.9013	0.816838873196703
3-HYDROXYPHENYLACETATE-DEGRADATION-PWY: 4-hydroxyphenylacetate degradation	2-stearoyl-GPI (18:0)*	174	0.2951	0.3981	0.4586	0.705424327500916
3-HYDROXYPHENYLACETATE-DEGRADATION-PWY: 4-hydroxyphenylacetate degradation	2,3-dihydroxyisovalerate	175	-0.0925	0.1308	0.4797	0.713501482568737
3-HYDROXYPHENYLACETATE-DEGRADATION-PWY: 4-hydroxyphenylacetate degradation	2'-deoxyuridine	167	-2.2328	0.6351	0.000439	0.0363205275051241
3-HYDROXYPHENYLACETATE-DEGRADATION-PWY: 4-hydroxyphenylacetate degradation	21-hydroxypregnenolone disulfate	168	-0.1359	0.2749	0.6211	0.757564861016517
3-HYDROXYPHENYLACETATE-DEGRADATION-PWY: 4-hydroxyphenylacetate degradation	3-(3-hydroxyphenyl)propionate	148	-0.0616	0.1608	0.7017	0.777709735368818
3-HYDROXYPHENYLACETATE-DEGRADATION-PWY: 4-hydroxyphenylacetate degradation	3-(3-hydroxyphenyl)propionate sulfate	122	-0.0702	0.2473	0.7765	0.795128484274265
3-HYDROXYPHENYLACETATE-DEGRADATION-PWY: 4-hydroxyphenylacetate degradation	3-(4-hydroxyphenyl)lactate	176	-0.934	0.6139	0.1282	0.495297567094802
3-HYDROXYPHENYLACETATE-DEGRADATION-PWY: 4-hydroxyphenylacetate degradation	3-aminoisobutyrate	176	0.1449	0.4668	0.7563	0.790607261648968
3-HYDROXYPHENYLACETATE-DEGRADATION-PWY: 4-hydroxyphenylacetate degradation	3-carboxy-4-methyl-5-propyl-2-furanpropanoate (CMPF)	176	-0.1655	0.1685	0.3261	0.647078825982136
3-HYDROXYPHENYLACETATE-DEGRADATION-PWY: 4-hydroxyphenylacetate degradation	3-hydroxy-2-ethylpropionate	176	0.1549	0.6284	0.8052	0.800315101184401
3-HYDROXYPHENYLACETATE-DEGRADATION-PWY: 4-hydroxyphenylacetate degradation	3-hydroxy-3-methylglutarate	176	0.5938	0.6699	0.3754	0.67149324275809
3-HYDROXYPHENYLACETATE-DEGRADATION-PWY: 4-hydroxyphenylacetate degradation	3-hydroxybutyrate (BHBA)	176	-0.1868	0.1903	0.3263	0.647180329679573
3-HYDROXYPHENYLACETATE-DEGRADATION-PWY: 4-hydroxyphenylacetate degradation	3-hydroxydecanoate	176	-0.0378	0.4469	0.9326	0.821955944702308
3-HYDROXYPHENYLACETATE-DEGRADATION-PWY: 4-hydroxyphenylacetate degradation	3-hydroxyhippurate	175	0.0024	0.1597	0.9879	0.830567892585055
3-HYDROXYPHENYLACETATE-DEGRADATION-PWY: 4-hydroxyphenylacetate degradation	3-hydroxyisobutyrate	169	-0.5537	0.3849	0.1503	0.518966407513088
3-HYDROXYPHENYLACETATE-DEGRADATION-PWY: 4-hydroxyphenylacetate degradation	3-hydroxylaurate	176	-0.1423	0.3683	0.6992	0.777215161583232
3-HYDROXYPHENYLACETATE-DEGRADATION-PWY: 4-hydroxyphenylacetate degradation	3-hydroxyoctanoate	176	-0.0036	0.4146	0.993	0.831258506901382
3-HYDROXYPHENYLACETATE-DEGRADATION-PWY: 4-hydroxyphenylacetate degradation	3-hydroxypyridine sulfate	175	0.0417	0.1372	0.761	0.79162260218672
3-HYDROXYPHENYLACETATE-DEGRADATION-PWY: 4-hydroxyphenylacetate degradation	3-hydroxysebacate	161	0.1036	0.2896	0.7204	0.782536936954471
3-HYDROXYPHENYLACETATE-DEGRADATION-PWY: 4-hydroxyphenylacetate degradation	3-indoxyl sulfate	176	1.0294	0.3619	0.0044	0.13023762690332
3-HYDROXYPHENYLACETATE-DEGRADATION-PWY: 4-hydroxyphenylacetate degradation	3-methoxycatechol sulfate (1)	167	0.2101	0.1542	0.1731	0.540784481197237
3-HYDROXYPHENYLACETATE-DEGRADATION-PWY: 4-hydroxyphenylacetate degradation	3-methoxytyrosine	176	-0.5582	0.7427	0.4523	0.702817365079632
3-HYDROXYPHENYLACETATE-DEGRADATION-PWY: 4-hydroxyphenylacetate degradation	3-methyl catechol sulfate (1)	174	0.0805	0.1591	0.6129	0.755313254910993
3-HYDROXYPHENYLACETATE-DEGRADATION-PWY: 4-hydroxyphenylacetate degradation	3-methyl-2-oxobutyrate	176	-0.7785	0.6160	0.2063	0.569253834650842
3-HYDROXYPHENYLACETATE-DEGRADATION-PWY: 4-hydroxyphenylacetate degradation	3-methyl-2-oxovalerate	176	-0.6978	0.6659	0.2947	0.629352009423826
3-HYDROXYPHENYLACETATE-DEGRADATION-PWY: 4-hydroxyphenylacetate degradation	3-methyladipate	168	-0.0891	0.3609	0.805	0.800279794213058
3-HYDROXYPHENYLACETATE-DEGRADATION-PWY: 4-hydroxyphenylacetate degradation	3-methylglutaconate	165	-0.3375	0.4259	0.4281	0.693295904180691
3-HYDROXYPHENYLACETATE-DEGRADATION-PWY: 4-hydroxyphenylacetate degradation	3-methylglutarylcarnitine (1)	164	0.2561	0.3212	0.4253	0.692399352079198
3-HYDROXYPHENYLACETATE-DEGRADATION-PWY: 4-hydroxyphenylacetate degradation	3-methylglutarylcarnitine (2)	174	0.3925	0.2757	0.1545	0.523543221290021
3-HYDROXYPHENYLACETATE-DEGRADATION-PWY: 4-hydroxyphenylacetate degradation	3-methylhistidine	176	-0.0298	0.1394	0.8306	0.80475116467784
3-HYDROXYPHENYLACETATE-DEGRADATION-PWY: 4-hydroxyphenylacetate degradation	3-methylxanthine	176	0.2203	0.2061	0.2852	0.623456426991478
3-HYDROXYPHENYLACETATE-DEGRADATION-PWY: 4-hydroxyphenylacetate degradation	3-phenylpropionate (hydrocinnamate)	167	-0.1733	0.2258	0.4428	0.699393656780823
3-HYDROXYPHENYLACETATE-DEGRADATION-PWY: 4-hydroxyphenylacetate degradation	3-ureidopropionate	176	-0.9784	0.5199	0.0598	0.384422587953545
3-HYDROXYPHENYLACETATE-DEGRADATION-PWY: 4-hydroxyphenylacetate degradation	3,7-dimethylurate	151	-0.1036	0.2364	0.6611	0.767733754795467
3-HYDROXYPHENYLACETATE-DEGRADATION-PWY: 4-hydroxyphenylacetate degradation	4-acetamidobutanoate	176	0.8798	0.6459	0.1732	0.540865372122757
3-HYDROXYPHENYLACETATE-DEGRADATION-PWY: 4-hydroxyphenylacetate degradation	4-acetamidophenol	60	-0.0433	0.1153	0.7069	0.778793038676103
3-HYDROXYPHENYLACETATE-DEGRADATION-PWY: 4-hydroxyphenylacetate degradation	4-acetamidophenylglucuronide	64	0.0237	0.1045	0.8209	0.803146203670792
3-HYDROXYPHENYLACETATE-DEGRADATION-PWY: 4-hydroxyphenylacetate degradation	4-acetylphenol sulfate	125	-0.4796	0.3455	0.1651	0.533531904943452
3-HYDROXYPHENYLACETATE-DEGRADATION-PWY: 4-hydroxyphenylacetate degradation	4-allylphenol sulfate	173	-0.2057	0.1714	0.2299	0.586897440391533
3-HYDROXYPHENYLACETATE-DEGRADATION-PWY: 4-hydroxyphenylacetate degradation	4-androsten-3alpha,17alpha-diol monosulfate (2)	83	-0.2713	0.4092	0.5074	0.723346584184626
3-HYDROXYPHENYLACETATE-DEGRADATION-PWY: 4-hydroxyphenylacetate degradation	4-androsten-3alpha,17alpha-diol monosulfate (3)	174	-0.1709	0.2519	0.4976	0.720162089054087
3-HYDROXYPHENYLACETATE-DEGRADATION-PWY: 4-hydroxyphenylacetate degradation	4-androsten-3beta,17beta-diol disulfate (1)	173	-0.3302	0.2261	0.1442	0.513012383771898
3-HYDROXYPHENYLACETATE-DEGRADATION-PWY: 4-hydroxyphenylacetate degradation	4-androsten-3beta,17beta-diol disulfate (2)	173	-0.2561	0.2650	0.334	0.651494396236578
3-HYDROXYPHENYLACETATE-DEGRADATION-PWY: 4-hydroxyphenylacetate degradation	4-androsten-3beta,17beta-diol monosulfate (1)	172	-0.0685	0.2442	0.7791	0.795673761755694
3-HYDROXYPHENYLACETATE-DEGRADATION-PWY: 4-hydroxyphenylacetate degradation	4-androsten-3beta,17beta-diol monosulfate (2)	160	-0.2604	0.2512	0.2999	0.632655463978201
3-HYDROXYPHENYLACETATE-DEGRADATION-PWY: 4-hydroxyphenylacetate degradation	4-ethylphenylsulfate	176	0.0323	0.1663	0.8461	0.807169060871263
3-HYDROXYPHENYLACETATE-DEGRADATION-PWY: 4-hydroxyphenylacetate degradation	4-guanidinobutanoate	176	-0.2373	0.3526	0.5009	0.721343159702322
3-HYDROXYPHENYLACETATE-DEGRADATION-PWY: 4-hydroxyphenylacetate degradation	4-hydroxybenzoate	176	0.0847	0.3370	0.8014	0.799684743440509
3-HYDROXYPHENYLACETATE-DEGRADATION-PWY: 4-hydroxyphenylacetate degradation	4-hydroxychlorothalonil	176	0.3135	0.4378	0.4739	0.711249127084768
3-HYDROXYPHENYLACETATE-DEGRADATION-PWY: 4-hydroxyphenylacetate degradation	4-hydroxyhippurate	176	0.2676	0.2752	0.3308	0.650036318588927
3-HYDROXYPHENYLACETATE-DEGRADATION-PWY: 4-hydroxyphenylacetate degradation	4-hydroxyphenylacetate	159	0.4638	0.2758	0.0927	0.446447928494287
3-HYDROXYPHENYLACETATE-DEGRADATION-PWY: 4-hydroxyphenylacetate degradation	4-hydroxyphenylpyruvate	176	-0.0932	0.4717	0.8434	0.806770180974035
3-HYDROXYPHENYLACETATE-DEGRADATION-PWY: 4-hydroxyphenylacetate degradation	4-imidazoleacetate	171	0.1648	0.4768	0.7296	0.784767391260599
3-HYDROXYPHENYLACETATE-DEGRADATION-PWY: 4-hydroxyphenylacetate degradation	4-methyl-2-oxopentanoate	176	-0.9995	0.6207	0.1073	0.468901840712635
3-HYDROXYPHENYLACETATE-DEGRADATION-PWY: 4-hydroxyphenylacetate degradation	4-methylcatechol sulfate	176	-0.3854	0.2093	0.0656	0.397865102734896
3-HYDROXYPHENYLACETATE-DEGRADATION-PWY: 4-hydroxyphenylacetate degradation	4-vinylguaiacol sulfate	70	0.0038	0.2958	0.9897	0.830697101198088
3-HYDROXYPHENYLACETATE-DEGRADATION-PWY: 4-hydroxyphenylacetate degradation	4-vinylphenol sulfate	176	0.6155	0.1968	0.0018	0.0810216778660861
3-HYDROXYPHENYLACETATE-DEGRADATION-PWY: 4-hydroxyphenylacetate degradation	5-acetylamino-6-amino-3-methyluracil	175	0.569	0.2263	0.0119	0.204268849148032
3-HYDROXYPHENYLACETATE-DEGRADATION-PWY: 4-hydroxyphenylacetate degradation	5-acetylamino-6-formylamino-3-methyluracil	140	0.247	0.1987	0.214	0.57501118611319
3-HYDROXYPHENYLACETATE-DEGRADATION-PWY: 4-hydroxyphenylacetate degradation	5-dodecenoate (12:1n7)	176	-0.1535	0.3014	0.6105	0.754644176719819
3-HYDROXYPHENYLACETATE-DEGRADATION-PWY: 4-hydroxyphenylacetate degradation	5-HEPE	124	0.2544	0.2919	0.3836	0.675255869285397
3-HYDROXYPHENYLACETATE-DEGRADATION-PWY: 4-hydroxyphenylacetate degradation	5-hydroxyhexanoate	161	-0.3979	0.3625	0.2724	0.614919623645737
3-HYDROXYPHENYLACETATE-DEGRADATION-PWY: 4-hydroxyphenylacetate degradation	5-hydroxyindoleacetate	166	0.5528	0.5708	0.3328	0.651030367441862
3-HYDROXYPHENYLACETATE-DEGRADATION-PWY: 4-hydroxyphenylacetate degradation	5-hydroxylysine	175	-0.1391	0.5367	0.7955	0.798405513811524
3-HYDROXYPHENYLACETATE-DEGRADATION-PWY: 4-hydroxyphenylacetate degradation	5-methylthioadenosine (MTA)	170	0.8861	0.5366	0.0987	0.455783936913724
3-HYDROXYPHENYLACETATE-DEGRADATION-PWY: 4-hydroxyphenylacetate degradation	5-methyluridine (ribothymidine)	176	-0.4065	0.8128	0.617	0.75633797822568
3-HYDROXYPHENYLACETATE-DEGRADATION-PWY: 4-hydroxyphenylacetate degradation	5-oxoproline	176	-0.5255	0.9750	0.5899	0.748880697299831
3-HYDROXYPHENYLACETATE-DEGRADATION-PWY: 4-hydroxyphenylacetate degradation	5,6-dihydrothymine	175	-0.5151	0.6621	0.4366	0.696861369446214
3-HYDROXYPHENYLACETATE-DEGRADATION-PWY: 4-hydroxyphenylacetate degradation	5alpha-androstan-3alpha,17beta-diol monosulfate (1)	122	0.0987	0.2452	0.6873	0.77417568878482
3-HYDROXYPHENYLACETATE-DEGRADATION-PWY: 4-hydroxyphenylacetate degradation	5alpha-androstan-3beta,17alpha-diol disulfate	87	-0.0048	0.0019	0.0101	0.189651955489781
3-HYDROXYPHENYLACETATE-DEGRADATION-PWY: 4-hydroxyphenylacetate degradation	5alpha-androstan-3beta,17beta-diol disulfate	166	-0.484	0.2107	0.0216	0.260554926518173
3-HYDROXYPHENYLACETATE-DEGRADATION-PWY: 4-hydroxyphenylacetate degradation	5alpha-pregnan-3beta,20alpha-diol disulfate	154	-0.0943	0.2148	0.6606	0.767619860954575
3-HYDROXYPHENYLACETATE-DEGRADATION-PWY: 4-hydroxyphenylacetate degradation	5alpha-pregnan-3beta,20alpha-diol monosulfate (2)	156	-0.0325	0.2256	0.8853	0.814023950780212
3-HYDROXYPHENYLACETATE-DEGRADATION-PWY: 4-hydroxyphenylacetate degradation	5alpha-pregnan-3beta,20beta-diol monosulfate (1)	141	0.2681	0.3263	0.4113	0.687156316616988
3-HYDROXYPHENYLACETATE-DEGRADATION-PWY: 4-hydroxyphenylacetate degradation	6-oxopiperidine-2-carboxylic acid	175	0.9168	0.5118	0.0733	0.413778563569942
3-HYDROXYPHENYLACETATE-DEGRADATION-PWY: 4-hydroxyphenylacetate degradation	7-alpha-hydroxy-3-oxo-4-cholestenoate (7-Hoca)	176	0.6577	0.6277	0.2948	0.62940770622593
3-HYDROXYPHENYLACETATE-DEGRADATION-PWY: 4-hydroxyphenylacetate degradation	7-methylguanine	176	0.84	1.0381	0.4184	0.689782554990986
3-HYDROXYPHENYLACETATE-DEGRADATION-PWY: 4-hydroxyphenylacetate degradation	7-methylurate	67	0.0388	0.4227	0.9268	0.820726759496932
3-HYDROXYPHENYLACETATE-DEGRADATION-PWY: 4-hydroxyphenylacetate degradation	7-methylxanthine	174	0.2162	0.2176	0.3205	0.643894628136427
3-HYDROXYPHENYLACETATE-DEGRADATION-PWY: 4-hydroxyphenylacetate degradation	acetylcarnitine	170	0.0734	0.4396	0.8674	0.810856322158779
3-HYDROXYPHENYLACETATE-DEGRADATION-PWY: 4-hydroxyphenylacetate degradation	adenine	176	0.7935	0.7628	0.2982	0.631454997162425
3-HYDROXYPHENYLACETATE-DEGRADATION-PWY: 4-hydroxyphenylacetate degradation	adenosine	145	0.2156	0.1820	0.2362	0.59150162953862
3-HYDROXYPHENYLACETATE-DEGRADATION-PWY: 4-hydroxyphenylacetate degradation	adrenate (22:4n6)	176	0.3066	0.3863	0.4274	0.693085025087431
3-HYDROXYPHENYLACETATE-DEGRADATION-PWY: 4-hydroxyphenylacetate degradation	alanine	176	0.3884	1.1317	0.7314	0.785232132788999
3-HYDROXYPHENYLACETATE-DEGRADATION-PWY: 4-hydroxyphenylacetate degradation	allantoin	176	0.5578	0.5398	0.3014	0.633550365833751
3-HYDROXYPHENYLACETATE-DEGRADATION-PWY: 4-hydroxyphenylacetate degradation	alliin	59	0.1722	0.2366	0.4668	0.708423474371196
3-HYDROXYPHENYLACETATE-DEGRADATION-PWY: 4-hydroxyphenylacetate degradation	alpha-glutamylglycine	142	0.094	0.2120	0.6576	0.766727916503938
3-HYDROXYPHENYLACETATE-DEGRADATION-PWY: 4-hydroxyphenylacetate degradation	alpha-glutamyltyrosine	170	0.0061	0.2953	0.9835	0.829971218645085
3-HYDROXYPHENYLACETATE-DEGRADATION-PWY: 4-hydroxyphenylacetate degradation	alpha-hydroxyisocaproate	175	-0.6907	0.5533	0.2119	0.5735692269656
3-HYDROXYPHENYLACETATE-DEGRADATION-PWY: 4-hydroxyphenylacetate degradation	alpha-hydroxyisovalerate	176	-0.6373	0.4636	0.1692	0.537382640631163
3-HYDROXYPHENYLACETATE-DEGRADATION-PWY: 4-hydroxyphenylacetate degradation	alpha-ketoglutarate	176	-0.1736	0.5301	0.7433	0.787912020524677
3-HYDROXYPHENYLACETATE-DEGRADATION-PWY: 4-hydroxyphenylacetate degradation	alpha-tocopherol	176	0.2009	0.5818	0.7299	0.784858735042377
3-HYDROXYPHENYLACETATE-DEGRADATION-PWY: 4-hydroxyphenylacetate degradation	andro steroid monosulfate (1)*	117	0.0463	0.2636	0.8607	0.809741822496925
3-HYDROXYPHENYLACETATE-DEGRADATION-PWY: 4-hydroxyphenylacetate degradation	androsterone sulfate	175	-0.1391	0.2049	0.4971	0.719948331936494
3-HYDROXYPHENYLACETATE-DEGRADATION-PWY: 4-hydroxyphenylacetate degradation	anthranilate	117	0.5072	0.4770	0.2877	0.624990330594305
3-HYDROXYPHENYLACETATE-DEGRADATION-PWY: 4-hydroxyphenylacetate degradation	arabitol/xylitol	176	0.5453	0.7044	0.4388	0.69776775530793
3-HYDROXYPHENYLACETATE-DEGRADATION-PWY: 4-hydroxyphenylacetate degradation	arabonate/xylonate	176	0.6082	0.5246	0.2463	0.598242765067982
3-HYDROXYPHENYLACETATE-DEGRADATION-PWY: 4-hydroxyphenylacetate degradation	arachidate (20:0)	176	-0.7659	0.7347	0.2972	0.630840922615053
3-HYDROXYPHENYLACETATE-DEGRADATION-PWY: 4-hydroxyphenylacetate degradation	arachidonate (20:4n6)	176	0.8669	0.7000	0.2156	0.576196537381619
3-HYDROXYPHENYLACETATE-DEGRADATION-PWY: 4-hydroxyphenylacetate degradation	arginine	176	-0.701	1.3576	0.6056	0.753312507761918
3-HYDROXYPHENYLACETATE-DEGRADATION-PWY: 4-hydroxyphenylacetate degradation	ascorbate (Vitamin C)	96	0.0136	0.1951	0.9443	0.824001643631167
3-HYDROXYPHENYLACETATE-DEGRADATION-PWY: 4-hydroxyphenylacetate degradation	asparagine	176	-2.8441	1.3432	0.0342	0.3127177919696
3-HYDROXYPHENYLACETATE-DEGRADATION-PWY: 4-hydroxyphenylacetate degradation	aspartate	176	-0.0945	0.5187	0.8554	0.80870204338911
3-HYDROXYPHENYLACETATE-DEGRADATION-PWY: 4-hydroxyphenylacetate degradation	aspartylphenylalanine	149	0.2507	0.2449	0.3059	0.635880045463296
3-HYDROXYPHENYLACETATE-DEGRADATION-PWY: 4-hydroxyphenylacetate degradation	azelate (nonanedioate)	169	0.3769	0.3236	0.2442	0.596953850168459
3-HYDROXYPHENYLACETATE-DEGRADATION-PWY: 4-hydroxyphenylacetate degradation	behenoyl sphingomyelin (d18:1/22:0)*	174	-0.1229	0.7935	0.8769	0.812549522716713
3-HYDROXYPHENYLACETATE-DEGRADATION-PWY: 4-hydroxyphenylacetate degradation	benzoate	167	0.1449	0.3926	0.712	0.780054949946109
3-HYDROXYPHENYLACETATE-DEGRADATION-PWY: 4-hydroxyphenylacetate degradation	beta-alanine	176	-0.6122	0.7111	0.3893	0.67776990169194
3-HYDROXYPHENYLACETATE-DEGRADATION-PWY: 4-hydroxyphenylacetate degradation	beta-hydroxyisovalerate	175	-0.3181	0.5167	0.5381	0.73311155742872
3-HYDROXYPHENYLACETATE-DEGRADATION-PWY: 4-hydroxyphenylacetate degradation	betaine	176	-0.2931	0.8562	0.7321	0.785426599061313
3-HYDROXYPHENYLACETATE-DEGRADATION-PWY: 4-hydroxyphenylacetate degradation	betonicine	149	0.1372	0.1247	0.2714	0.614318016589779
3-HYDROXYPHENYLACETATE-DEGRADATION-PWY: 4-hydroxyphenylacetate degradation	bilirubin (E,E)*	176	-0.022	0.3333	0.9475	0.824621414635083
3-HYDROXYPHENYLACETATE-DEGRADATION-PWY: 4-hydroxyphenylacetate degradation	bilirubin (E,Z or Z,E)*	173	-0.1628	0.5854	0.7809	0.796008334151234
3-HYDROXYPHENYLACETATE-DEGRADATION-PWY: 4-hydroxyphenylacetate degradation	bilirubin (Z,Z)	176	-0.4869	0.3950	0.2177	0.577368993437195
3-HYDROXYPHENYLACETATE-DEGRADATION-PWY: 4-hydroxyphenylacetate degradation	biliverdin	162	-0.464	0.3477	0.182	0.54874075812202
3-HYDROXYPHENYLACETATE-DEGRADATION-PWY: 4-hydroxyphenylacetate degradation	butyrylcarnitine	170	-0.2854	0.3590	0.4266	0.692832318326218
3-HYDROXYPHENYLACETATE-DEGRADATION-PWY: 4-hydroxyphenylacetate degradation	C-glycosyltryptophan	171	-0.0069	0.6069	0.991	0.830877069579148
3-HYDROXYPHENYLACETATE-DEGRADATION-PWY: 4-hydroxyphenylacetate degradation	caffeine	173	0.1498	0.1501	0.3184	0.642733952667586
3-HYDROXYPHENYLACETATE-DEGRADATION-PWY: 4-hydroxyphenylacetate degradation	caprate (10:0)	176	-0.3357	0.3970	0.3977	0.681576427592181
3-HYDROXYPHENYLACETATE-DEGRADATION-PWY: 4-hydroxyphenylacetate degradation	caproate (6:0)	174	0.2553	0.4032	0.5267	0.729363348450575
3-HYDROXYPHENYLACETATE-DEGRADATION-PWY: 4-hydroxyphenylacetate degradation	caprylate (8:0)	176	-0.0841	0.4533	0.8528	0.808216595876369
3-HYDROXYPHENYLACETATE-DEGRADATION-PWY: 4-hydroxyphenylacetate degradation	carnitine	176	0.3045	1.3639	0.8234	0.803623893967089
3-HYDROXYPHENYLACETATE-DEGRADATION-PWY: 4-hydroxyphenylacetate degradation	catechol sulfate	176	-0.1781	0.2862	0.5338	0.731683689791577
3-HYDROXYPHENYLACETATE-DEGRADATION-PWY: 4-hydroxyphenylacetate degradation	chenodeoxycholate	174	0.2273	0.2679	0.3961	0.680832757065601
3-HYDROXYPHENYLACETATE-DEGRADATION-PWY: 4-hydroxyphenylacetate degradation	chiro-inositol	70	0.2	0.2513	0.4262	0.692749756053236
3-HYDROXYPHENYLACETATE-DEGRADATION-PWY: 4-hydroxyphenylacetate degradation	cholate	164	-0.1229	0.1441	0.3936	0.67979480083246
3-HYDROXYPHENYLACETATE-DEGRADATION-PWY: 4-hydroxyphenylacetate degradation	cholesterol	176	-0.3005	0.7896	0.7035	0.777911631292567
3-HYDROXYPHENYLACETATE-DEGRADATION-PWY: 4-hydroxyphenylacetate degradation	choline	176	-1.7909	1.1621	0.1233	0.489336821245516
3-HYDROXYPHENYLACETATE-DEGRADATION-PWY: 4-hydroxyphenylacetate degradation	choline phosphate	172	-0.5736	0.3827	0.1339	0.502370036890784
3-HYDROXYPHENYLACETATE-DEGRADATION-PWY: 4-hydroxyphenylacetate degradation	cinnamoylglycine	170	-0.1069	0.1777	0.5474	0.736105535142081
3-HYDROXYPHENYLACETATE-DEGRADATION-PWY: 4-hydroxyphenylacetate degradation	cis-4-decenoyl carnitine	176	-0.0476	0.4472	0.9153	0.819165686265773
3-HYDROXYPHENYLACETATE-DEGRADATION-PWY: 4-hydroxyphenylacetate degradation	cis-aconitate	168	0.5951	0.4670	0.2025	0.56587430390274
3-HYDROXYPHENYLACETATE-DEGRADATION-PWY: 4-hydroxyphenylacetate degradation	citraconate/glutaconate	176	-0.0492	0.3036	0.8713	0.811661711006348
3-HYDROXYPHENYLACETATE-DEGRADATION-PWY: 4-hydroxyphenylacetate degradation	citrate	176	-0.3028	0.7270	0.6771	0.771721660979127
3-HYDROXYPHENYLACETATE-DEGRADATION-PWY: 4-hydroxyphenylacetate degradation	citrulline	176	-3.1288	1.0809	0.0038	0.121051873780698
3-HYDROXYPHENYLACETATE-DEGRADATION-PWY: 4-hydroxyphenylacetate degradation	cortisol	176	-0.7139	0.4540	0.1158	0.47984004555442
3-HYDROXYPHENYLACETATE-DEGRADATION-PWY: 4-hydroxyphenylacetate degradation	cortisone	174	-1.4937	0.5436	0.006	0.150722564028695
3-HYDROXYPHENYLACETATE-DEGRADATION-PWY: 4-hydroxyphenylacetate degradation	creatine	176	0.6601	0.5167	0.2015	0.565352746532683
3-HYDROXYPHENYLACETATE-DEGRADATION-PWY: 4-hydroxyphenylacetate degradation	creatinine	176	-1.5452	1.3097	0.2381	0.59286286812377
3-HYDROXYPHENYLACETATE-DEGRADATION-PWY: 4-hydroxyphenylacetate degradation	cyclo(leu-pro)	170	0.1211	0.2053	0.5553	0.738405464617787
3-HYDROXYPHENYLACETATE-DEGRADATION-PWY: 4-hydroxyphenylacetate degradation	cys-gly, oxidized	174	-0.1737	0.2231	0.4362	0.696730812238811
3-HYDROXYPHENYLACETATE-DEGRADATION-PWY: 4-hydroxyphenylacetate degradation	cystathionine	168	0.1761	0.2601	0.4984	0.720360785325158
3-HYDROXYPHENYLACETATE-DEGRADATION-PWY: 4-hydroxyphenylacetate degradation	cysteine	176	0.0804	0.5059	0.8738	0.812121051663225
3-HYDROXYPHENYLACETATE-DEGRADATION-PWY: 4-hydroxyphenylacetate degradation	cysteine s-sulfate	162	0.0095	0.3007	0.9747	0.828801548349321
3-HYDROXYPHENYLACETATE-DEGRADATION-PWY: 4-hydroxyphenylacetate degradation	cysteine sulfinic acid	176	0.2693	0.4213	0.5228	0.72813696836011
3-HYDROXYPHENYLACETATE-DEGRADATION-PWY: 4-hydroxyphenylacetate degradation	cysteinylglycine	170	-0.1032	0.3178	0.7453	0.788379921721952
3-HYDROXYPHENYLACETATE-DEGRADATION-PWY: 4-hydroxyphenylacetate degradation	cystine	176	-0.0254	0.2012	0.8994	0.816467340480197
3-HYDROXYPHENYLACETATE-DEGRADATION-PWY: 4-hydroxyphenylacetate degradation	cytidine	165	-0.133	0.3527	0.7061	0.77849925547836
3-HYDROXYPHENYLACETATE-DEGRADATION-PWY: 4-hydroxyphenylacetate degradation	decanoylcarnitine	176	-0.1809	0.3319	0.5857	0.747673308793427
3-HYDROXYPHENYLACETATE-DEGRADATION-PWY: 4-hydroxyphenylacetate degradation	dehydroisoandrosterone sulfate (DHEA-S)	176	-0.0509	0.2142	0.812	0.801592195631112
3-HYDROXYPHENYLACETATE-DEGRADATION-PWY: 4-hydroxyphenylacetate degradation	deoxycarnitine	176	1.1265	0.9418	0.2316	0.588158707741051
3-HYDROXYPHENYLACETATE-DEGRADATION-PWY: 4-hydroxyphenylacetate degradation	deoxycholate	172	-0.0106	0.2739	0.9692	0.828220090167221
3-HYDROXYPHENYLACETATE-DEGRADATION-PWY: 4-hydroxyphenylacetate degradation	diglycerol	170	0.1376	0.2083	0.509	0.723895401804903
3-HYDROXYPHENYLACETATE-DEGRADATION-PWY: 4-hydroxyphenylacetate degradation	dihomo-linoleate (20:2n6)	176	0.2863	0.4267	0.5022	0.721576353731784
3-HYDROXYPHENYLACETATE-DEGRADATION-PWY: 4-hydroxyphenylacetate degradation	dihomo-linolenate (20:3n3 or n6)	176	0.6706	0.5741	0.2428	0.596225806953281
3-HYDROXYPHENYLACETATE-DEGRADATION-PWY: 4-hydroxyphenylacetate degradation	dihydroferulic acid	115	0.2804	0.3265	0.3905	0.678310364419285
3-HYDROXYPHENYLACETATE-DEGRADATION-PWY: 4-hydroxyphenylacetate degradation	dihydroorotate	176	-0.1191	0.4604	0.7959	0.798487725242129
3-HYDROXYPHENYLACETATE-DEGRADATION-PWY: 4-hydroxyphenylacetate degradation	dimethylarginine (SDMA + ADMA)	176	-1.351	1.4195	0.3412	0.655163876778665
3-HYDROXYPHENYLACETATE-DEGRADATION-PWY: 4-hydroxyphenylacetate degradation	dimethylglycine	176	-0.053	0.5967	0.9292	0.821268734215787
3-HYDROXYPHENYLACETATE-DEGRADATION-PWY: 4-hydroxyphenylacetate degradation	docosadienoate (22:2n6)	176	0.2575	0.4478	0.5652	0.741652570705222
3-HYDROXYPHENYLACETATE-DEGRADATION-PWY: 4-hydroxyphenylacetate degradation	docosahexaenoate (DHA; 22:6n3)	176	0.2513	0.4617	0.5861	0.747842903122843
3-HYDROXYPHENYLACETATE-DEGRADATION-PWY: 4-hydroxyphenylacetate degradation	docosapentaenoate (n3 DPA; 22:5n3)	176	0.2222	0.4343	0.6089	0.754203816474714
3-HYDROXYPHENYLACETATE-DEGRADATION-PWY: 4-hydroxyphenylacetate degradation	dodecanedioate	176	-0.1447	0.3003	0.6298	0.759710614449748
3-HYDROXYPHENYLACETATE-DEGRADATION-PWY: 4-hydroxyphenylacetate degradation	dopamine sulfate (2)	176	0.051	0.2367	0.8293	0.804516179135289
3-HYDROXYPHENYLACETATE-DEGRADATION-PWY: 4-hydroxyphenylacetate degradation	DSGEGDFXAEGGGVR*	176	0.0158	0.2828	0.9554	0.825848340305612
3-HYDROXYPHENYLACETATE-DEGRADATION-PWY: 4-hydroxyphenylacetate degradation	eicosapentaenoate (EPA; 20:5n3)	176	0.2176	0.3634	0.5493	0.736668178766542
3-HYDROXYPHENYLACETATE-DEGRADATION-PWY: 4-hydroxyphenylacetate degradation	eicosenoate (20:1)	176	0.2163	0.3754	0.5645	0.741543501592909
3-HYDROXYPHENYLACETATE-DEGRADATION-PWY: 4-hydroxyphenylacetate degradation	epiandrosterone sulfate	174	-0.2392	0.2219	0.281	0.620709133496438
3-HYDROXYPHENYLACETATE-DEGRADATION-PWY: 4-hydroxyphenylacetate degradation	ergothioneine	176	-0.4101	0.2340	0.0796	0.424793885072666
3-HYDROXYPHENYLACETATE-DEGRADATION-PWY: 4-hydroxyphenylacetate degradation	erucate (22:1n9)	176	0.05	0.3575	0.8887	0.814632071737258
3-HYDROXYPHENYLACETATE-DEGRADATION-PWY: 4-hydroxyphenylacetate degradation	erythritol	175	-0.4599	0.5548	0.4071	0.685317841725945
3-HYDROXYPHENYLACETATE-DEGRADATION-PWY: 4-hydroxyphenylacetate degradation	erythronate*	176	0.3418	0.9605	0.7219	0.782893326740972
3-HYDROXYPHENYLACETATE-DEGRADATION-PWY: 4-hydroxyphenylacetate degradation	ethylmalonate	176	-0.331	0.3592	0.3568	0.662852259435822
3-HYDROXYPHENYLACETATE-DEGRADATION-PWY: 4-hydroxyphenylacetate degradation	etiocholanolone glucuronide	154	0.0525	0.2557	0.8374	0.805904681684897
3-HYDROXYPHENYLACETATE-DEGRADATION-PWY: 4-hydroxyphenylacetate degradation	eugenol sulfate	125	0.1196	0.1929	0.5351	0.73205636415488
3-HYDROXYPHENYLACETATE-DEGRADATION-PWY: 4-hydroxyphenylacetate degradation	ferulic acid 4-sulfate	109	0.103	0.1994	0.6055	0.753266064136554
3-HYDROXYPHENYLACETATE-DEGRADATION-PWY: 4-hydroxyphenylacetate degradation	fructose	176	1.5456	0.6400	0.0157	0.228809614848844
3-HYDROXYPHENYLACETATE-DEGRADATION-PWY: 4-hydroxyphenylacetate degradation	fumarate	175	-1.0584	0.8251	0.1996	0.56352675262574
3-HYDROXYPHENYLACETATE-DEGRADATION-PWY: 4-hydroxyphenylacetate degradation	galactonate	154	0.3927	0.2228	0.078	0.422377040618334
3-HYDROXYPHENYLACETATE-DEGRADATION-PWY: 4-hydroxyphenylacetate degradation	gamma-CEHC	175	-0.2044	0.3026	0.4994	0.720756002316123
3-HYDROXYPHENYLACETATE-DEGRADATION-PWY: 4-hydroxyphenylacetate degradation	gamma-CEHC glucuronide*	58	0.6051	0.5685	0.2871	0.62459654853107
3-HYDROXYPHENYLACETATE-DEGRADATION-PWY: 4-hydroxyphenylacetate degradation	gamma-glutamyl-2-aminobutyrate	172	-0.3043	0.4385	0.4878	0.71664218395359
3-HYDROXYPHENYLACETATE-DEGRADATION-PWY: 4-hydroxyphenylacetate degradation	gamma-glutamyl-epsilon-lysine	176	0.8218	0.8550	0.3365	0.652639383164336
3-HYDROXYPHENYLACETATE-DEGRADATION-PWY: 4-hydroxyphenylacetate degradation	gamma-glutamylalanine	175	0.1757	0.5478	0.7484	0.788939303880481
3-HYDROXYPHENYLACETATE-DEGRADATION-PWY: 4-hydroxyphenylacetate degradation	gamma-glutamylglutamate	166	0.0846	0.3537	0.811	0.801476149184457
3-HYDROXYPHENYLACETATE-DEGRADATION-PWY: 4-hydroxyphenylacetate degradation	gamma-glutamylglutamine	176	-1.0729	1.2549	0.3926	0.679330792735895
3-HYDROXYPHENYLACETATE-DEGRADATION-PWY: 4-hydroxyphenylacetate degradation	gamma-glutamylglycine	176	-0.3584	0.3820	0.3481	0.658439820184741
3-HYDROXYPHENYLACETATE-DEGRADATION-PWY: 4-hydroxyphenylacetate degradation	gamma-glutamylhistidine	176	-0.2473	0.9178	0.7876	0.7972260874525
3-HYDROXYPHENYLACETATE-DEGRADATION-PWY: 4-hydroxyphenylacetate degradation	gamma-glutamylisoleucine*	176	0.109	0.5159	0.8327	0.805112388208545
3-HYDROXYPHENYLACETATE-DEGRADATION-PWY: 4-hydroxyphenylacetate degradation	gamma-glutamylleucine	176	-0.9989	0.6603	0.1303	0.497988260394736
3-HYDROXYPHENYLACETATE-DEGRADATION-PWY: 4-hydroxyphenylacetate degradation	gamma-glutamylmethionine	176	-1.7025	0.6794	0.0122	0.206145779066148
3-HYDROXYPHENYLACETATE-DEGRADATION-PWY: 4-hydroxyphenylacetate degradation	gamma-glutamylphenylalanine	176	-0.8107	0.6945	0.2431	0.596353378370351
3-HYDROXYPHENYLACETATE-DEGRADATION-PWY: 4-hydroxyphenylacetate degradation	gamma-glutamylthreonine*	174	-0.4731	0.5809	0.4154	0.688726076627487
3-HYDROXYPHENYLACETATE-DEGRADATION-PWY: 4-hydroxyphenylacetate degradation	gamma-glutamyltyrosine	175	-0.5611	0.5576	0.3143	0.640550855093981
3-HYDROXYPHENYLACETATE-DEGRADATION-PWY: 4-hydroxyphenylacetate degradation	gamma-glutamylvaline	162	-0.0969	0.3613	0.7887	0.797288386730708
3-HYDROXYPHENYLACETATE-DEGRADATION-PWY: 4-hydroxyphenylacetate degradation	gamma-tocopherol/beta-tocopherol	172	-0.0934	0.2908	0.7481	0.788863146167486
3-HYDROXYPHENYLACETATE-DEGRADATION-PWY: 4-hydroxyphenylacetate degradation	gentisate	165	-0.22	0.2757	0.4248	0.692280250188117
3-HYDROXYPHENYLACETATE-DEGRADATION-PWY: 4-hydroxyphenylacetate degradation	gluconate	176	-0.4353	0.4579	0.3417	0.65538498216122
3-HYDROXYPHENYLACETATE-DEGRADATION-PWY: 4-hydroxyphenylacetate degradation	glucose	176	0.0737	1.2057	0.9513	0.825215443102108
3-HYDROXYPHENYLACETATE-DEGRADATION-PWY: 4-hydroxyphenylacetate degradation	glucuronate	175	0.8337	0.4957	0.0926	0.446218709541361
3-HYDROXYPHENYLACETATE-DEGRADATION-PWY: 4-hydroxyphenylacetate degradation	glutamate	176	-0.1946	0.4366	0.6559	0.766311051036563
3-HYDROXYPHENYLACETATE-DEGRADATION-PWY: 4-hydroxyphenylacetate degradation	glutamine	176	-2.9481	1.6627	0.0762	0.419273730246167
3-HYDROXYPHENYLACETATE-DEGRADATION-PWY: 4-hydroxyphenylacetate degradation	glutarate (pentanedioate)	175	0.2348	0.3536	0.5067	0.72306493858201
3-HYDROXYPHENYLACETATE-DEGRADATION-PWY: 4-hydroxyphenylacetate degradation	glutarylcarnitine (C5)	170	0.5581	0.5220	0.285	0.623352628357931
3-HYDROXYPHENYLACETATE-DEGRADATION-PWY: 4-hydroxyphenylacetate degradation	glycerate	176	-0.6313	0.5318	0.2352	0.590730788656393
3-HYDROXYPHENYLACETATE-DEGRADATION-PWY: 4-hydroxyphenylacetate degradation	glycerol	176	0.6295	0.3980	0.1137	0.476852741989423
3-HYDROXYPHENYLACETATE-DEGRADATION-PWY: 4-hydroxyphenylacetate degradation	glycerol 3-phosphate	176	-0.7492	0.5742	0.192	0.55720429828377
3-HYDROXYPHENYLACETATE-DEGRADATION-PWY: 4-hydroxyphenylacetate degradation	glycerophosphoethanolamine	176	-0.08	0.4115	0.8458	0.807161701599329
3-HYDROXYPHENYLACETATE-DEGRADATION-PWY: 4-hydroxyphenylacetate degradation	glycerophosphoinositol*	168	0.026	0.2290	0.9097	0.818199399303953
3-HYDROXYPHENYLACETATE-DEGRADATION-PWY: 4-hydroxyphenylacetate degradation	glycerophosphorylcholine (GPC)	176	-0.2474	0.4963	0.6181	0.756710472436848
3-HYDROXYPHENYLACETATE-DEGRADATION-PWY: 4-hydroxyphenylacetate degradation	glycine	176	-0.7592	0.7114	0.2859	0.623958754981997
3-HYDROXYPHENYLACETATE-DEGRADATION-PWY: 4-hydroxyphenylacetate degradation	glycochenodeoxycholate	176	0.1733	0.1953	0.3746	0.671154944176098
3-HYDROXYPHENYLACETATE-DEGRADATION-PWY: 4-hydroxyphenylacetate degradation	glycocholate	175	0.1089	0.1744	0.5323	0.73113809237435
3-HYDROXYPHENYLACETATE-DEGRADATION-PWY: 4-hydroxyphenylacetate degradation	glycocholenate sulfate*	174	-0.5362	0.3376	0.1123	0.475154875134019
3-HYDROXYPHENYLACETATE-DEGRADATION-PWY: 4-hydroxyphenylacetate degradation	glycodeoxycholate	167	0.1887	0.1729	0.2751	0.616730347678002
3-HYDROXYPHENYLACETATE-DEGRADATION-PWY: 4-hydroxyphenylacetate degradation	glycohyocholate	67	-0.6967	0.4920	0.1567	0.525396278711484
3-HYDROXYPHENYLACETATE-DEGRADATION-PWY: 4-hydroxyphenylacetate degradation	glycolithocholate	132	-0.077	0.1934	0.6906	0.775016142687278
3-HYDROXYPHENYLACETATE-DEGRADATION-PWY: 4-hydroxyphenylacetate degradation	glycolithocholate sulfate*	173	-0.1364	0.2228	0.5405	0.733940142035361
3-HYDROXYPHENYLACETATE-DEGRADATION-PWY: 4-hydroxyphenylacetate degradation	glycoursodeoxycholate	172	0.0473	0.1803	0.7931	0.7979091183634
3-HYDROXYPHENYLACETATE-DEGRADATION-PWY: 4-hydroxyphenylacetate degradation	glycylglycine	172	0.0866	0.2269	0.7025	0.777849685834285
3-HYDROXYPHENYLACETATE-DEGRADATION-PWY: 4-hydroxyphenylacetate degradation	glycylphenylalanine	172	0.0124	0.2540	0.9612	0.826867141681287
3-HYDROXYPHENYLACETATE-DEGRADATION-PWY: 4-hydroxyphenylacetate degradation	glycylvaline	157	0.0366	0.1807	0.8393	0.806195556667596
3-HYDROXYPHENYLACETATE-DEGRADATION-PWY: 4-hydroxyphenylacetate degradation	guanidinoacetate	176	-1.4716	0.8256	0.0747	0.416526899144569
3-HYDROXYPHENYLACETATE-DEGRADATION-PWY: 4-hydroxyphenylacetate degradation	guanidinosuccinate	148	-0.1921	0.3577	0.5913	0.749405673201619
3-HYDROXYPHENYLACETATE-DEGRADATION-PWY: 4-hydroxyphenylacetate degradation	guanosine	174	0.227	0.1626	0.1628	0.531444247171759
3-HYDROXYPHENYLACETATE-DEGRADATION-PWY: 4-hydroxyphenylacetate degradation	gulonic acid*	173	-0.2663	0.3265	0.4147	0.688358534852079
3-HYDROXYPHENYLACETATE-DEGRADATION-PWY: 4-hydroxyphenylacetate degradation	heptanoate (7:0)	166	-0.2045	0.4563	0.654	0.765930382442101
3-HYDROXYPHENYLACETATE-DEGRADATION-PWY: 4-hydroxyphenylacetate degradation	hexadecanedioate	176	-0.1714	0.3446	0.6189	0.756914468117875
3-HYDROXYPHENYLACETATE-DEGRADATION-PWY: 4-hydroxyphenylacetate degradation	hexanoylcarnitine	165	-0.3997	0.4012	0.3192	0.643192520957904
3-HYDROXYPHENYLACETATE-DEGRADATION-PWY: 4-hydroxyphenylacetate degradation	hexanoylglycine	141	-0.2592	0.3203	0.4184	0.689782554990986
3-HYDROXYPHENYLACETATE-DEGRADATION-PWY: 4-hydroxyphenylacetate degradation	hippurate	176	-0.1655	0.2392	0.4891	0.717036524252112
3-HYDROXYPHENYLACETATE-DEGRADATION-PWY: 4-hydroxyphenylacetate degradation	histidine	176	-2.7968	1.9684	0.1554	0.524418995836449
3-HYDROXYPHENYLACETATE-DEGRADATION-PWY: 4-hydroxyphenylacetate degradation	histidyltryptophan	152	0.2037	0.2033	0.3164	0.641573919543156
3-HYDROXYPHENYLACETATE-DEGRADATION-PWY: 4-hydroxyphenylacetate degradation	homoarginine	176	0.2127	0.5278	0.6869	0.774047694288403
3-HYDROXYPHENYLACETATE-DEGRADATION-PWY: 4-hydroxyphenylacetate degradation	homocitrulline	176	0.1383	0.3161	0.6618	0.76783106616283
3-HYDROXYPHENYLACETATE-DEGRADATION-PWY: 4-hydroxyphenylacetate degradation	HWESASXX*	80	-0.3166	0.4751	0.5051	0.722512263914854
3-HYDROXYPHENYLACETATE-DEGRADATION-PWY: 4-hydroxyphenylacetate degradation	hydantoin-5-propionic acid	163	0.0058	0.3106	0.9852	0.830155851183684
3-HYDROXYPHENYLACETATE-DEGRADATION-PWY: 4-hydroxyphenylacetate degradation	hydroquinone sulfate	154	0.2231	0.2718	0.4117	0.687309105311352
3-HYDROXYPHENYLACETATE-DEGRADATION-PWY: 4-hydroxyphenylacetate degradation	hydroxybutyrylcarnitine*	165	0.3727	0.3334	0.2636	0.609372195362764
3-HYDROXYPHENYLACETATE-DEGRADATION-PWY: 4-hydroxyphenylacetate degradation	hypotaurine	176	-0.321	0.4306	0.4559	0.704186610699322
3-HYDROXYPHENYLACETATE-DEGRADATION-PWY: 4-hydroxyphenylacetate degradation	hypoxanthine	175	-0.5465	0.5372	0.3091	0.637622071103534
3-HYDROXYPHENYLACETATE-DEGRADATION-PWY: 4-hydroxyphenylacetate degradation	imidazole lactate	176	-0.255	0.5874	0.6642	0.768360256673796
3-HYDROXYPHENYLACETATE-DEGRADATION-PWY: 4-hydroxyphenylacetate degradation	imidazole propionate	153	0.1246	0.2168	0.5654	0.741686410160652
3-HYDROXYPHENYLACETATE-DEGRADATION-PWY: 4-hydroxyphenylacetate degradation	indoleacetate	176	0.7305	0.3875	0.0594	0.383576685138628
3-HYDROXYPHENYLACETATE-DEGRADATION-PWY: 4-hydroxyphenylacetate degradation	indoleacetylglutamine	85	0.5192	0.3976	0.1915	0.556876234877084
3-HYDROXYPHENYLACETATE-DEGRADATION-PWY: 4-hydroxyphenylacetate degradation	indolelactate	176	-0.4418	0.5920	0.4555	0.704026545924783
3-HYDROXYPHENYLACETATE-DEGRADATION-PWY: 4-hydroxyphenylacetate degradation	indolepropionate	175	-0.5377	0.2668	0.0439	0.343788859695944
3-HYDROXYPHENYLACETATE-DEGRADATION-PWY: 4-hydroxyphenylacetate degradation	inosine	176	0.2391	0.1790	0.1816	0.548384277827731
3-HYDROXYPHENYLACETATE-DEGRADATION-PWY: 4-hydroxyphenylacetate degradation	isobutyrylcarnitine	174	-0.045	0.3449	0.8961	0.815838195474776
3-HYDROXYPHENYLACETATE-DEGRADATION-PWY: 4-hydroxyphenylacetate degradation	isobutyrylglycine	171	0.2065	0.3282	0.5293	0.730207658299028
3-HYDROXYPHENYLACETATE-DEGRADATION-PWY: 4-hydroxyphenylacetate degradation	isoeugenol sulfate	52	-0.1279	0.4743	0.7874	0.797202129357983
3-HYDROXYPHENYLACETATE-DEGRADATION-PWY: 4-hydroxyphenylacetate degradation	isoleucine	176	-0.661	1.0544	0.5307	0.730718359508213
3-HYDROXYPHENYLACETATE-DEGRADATION-PWY: 4-hydroxyphenylacetate degradation	isoleucylvaline	175	-0.0937	0.3416	0.7839	0.796597436862662
3-HYDROXYPHENYLACETATE-DEGRADATION-PWY: 4-hydroxyphenylacetate degradation	isovalerate	176	-0.1339	0.3007	0.656	0.766349019976652
3-HYDROXYPHENYLACETATE-DEGRADATION-PWY: 4-hydroxyphenylacetate degradation	isovalerylcarnitine	176	-0.9836	0.3781	0.0093	0.182127311018575
3-HYDROXYPHENYLACETATE-DEGRADATION-PWY: 4-hydroxyphenylacetate degradation	isovalerylglycine	170	-0.1051	0.3901	0.7877	0.7972260874525
3-HYDROXYPHENYLACETATE-DEGRADATION-PWY: 4-hydroxyphenylacetate degradation	kynurenate	176	-1.256	0.4816	0.0091	0.18058142893763
3-HYDROXYPHENYLACETATE-DEGRADATION-PWY: 4-hydroxyphenylacetate degradation	kynurenine	176	-0.3627	0.6940	0.6012	0.752079241770407
3-HYDROXYPHENYLACETATE-DEGRADATION-PWY: 4-hydroxyphenylacetate degradation	lactate	176	-0.0925	0.6897	0.8933	0.815454239531165
3-HYDROXYPHENYLACETATE-DEGRADATION-PWY: 4-hydroxyphenylacetate degradation	lanthionine	144	0.496	0.3201	0.1212	0.487113770584577
3-HYDROXYPHENYLACETATE-DEGRADATION-PWY: 4-hydroxyphenylacetate degradation	laurate (12:0)	176	-0.0288	0.4329	0.9469	0.824534660003613
3-HYDROXYPHENYLACETATE-DEGRADATION-PWY: 4-hydroxyphenylacetate degradation	laurylcarnitine	176	-0.2108	0.4044	0.6021	0.752255695983067
3-HYDROXYPHENYLACETATE-DEGRADATION-PWY: 4-hydroxyphenylacetate degradation	leucine	176	-2.417	1.2400	0.0513	0.364082617875005
3-HYDROXYPHENYLACETATE-DEGRADATION-PWY: 4-hydroxyphenylacetate degradation	leucylalanine	173	-0.0112	0.2771	0.9677	0.82796310708243
3-HYDROXYPHENYLACETATE-DEGRADATION-PWY: 4-hydroxyphenylacetate degradation	leucylleucine	153	-0.0518	0.2646	0.8447	0.806993801635977
3-HYDROXYPHENYLACETATE-DEGRADATION-PWY: 4-hydroxyphenylacetate degradation	leucylphenylalanine/isoleucylphenylalanine	146	0.0034	0.2736	0.9901	0.830753042878961
3-HYDROXYPHENYLACETATE-DEGRADATION-PWY: 4-hydroxyphenylacetate degradation	linoleate (18:2n6)	176	0.5531	0.6280	0.3785	0.672774791602295
3-HYDROXYPHENYLACETATE-DEGRADATION-PWY: 4-hydroxyphenylacetate degradation	linolenate [alpha or gamma; (18:3n3 or 6)]	176	0.5852	0.4178	0.1613	0.529950791855269
3-HYDROXYPHENYLACETATE-DEGRADATION-PWY: 4-hydroxyphenylacetate degradation	linoleoylcarnitine*	176	0.1038	0.6134	0.8656	0.810504696021956
3-HYDROXYPHENYLACETATE-DEGRADATION-PWY: 4-hydroxyphenylacetate degradation	lysine	176	-0.6144	1.3178	0.6411	0.762573363662951
3-HYDROXYPHENYLACETATE-DEGRADATION-PWY: 4-hydroxyphenylacetate degradation	malate	166	0.2775	0.2577	0.2817	0.621234687753012
3-HYDROXYPHENYLACETATE-DEGRADATION-PWY: 4-hydroxyphenylacetate degradation	maleate	176	0.153	0.3551	0.6665	0.769046966585873
3-HYDROXYPHENYLACETATE-DEGRADATION-PWY: 4-hydroxyphenylacetate degradation	malonate	167	-0.3384	0.3546	0.3398	0.654307754286992
3-HYDROXYPHENYLACETATE-DEGRADATION-PWY: 4-hydroxyphenylacetate degradation	mannitol/sorbitol	175	-0.0208	0.2101	0.921	0.819986051328428
3-HYDROXYPHENYLACETATE-DEGRADATION-PWY: 4-hydroxyphenylacetate degradation	mannose	176	-0.5646	0.7096	0.4263	0.692780050317956
3-HYDROXYPHENYLACETATE-DEGRADATION-PWY: 4-hydroxyphenylacetate degradation	margarate (17:0)	176	0.2747	0.5356	0.608	0.753993926962899
3-HYDROXYPHENYLACETATE-DEGRADATION-PWY: 4-hydroxyphenylacetate degradation	methionine	176	-2.5546	1.0509	0.0151	0.225616408099229
3-HYDROXYPHENYLACETATE-DEGRADATION-PWY: 4-hydroxyphenylacetate degradation	methionine sulfone	176	-0.048	0.4267	0.9104	0.81832835881067
3-HYDROXYPHENYLACETATE-DEGRADATION-PWY: 4-hydroxyphenylacetate degradation	methionine sulfoxide	176	-0.0908	0.4176	0.8278	0.804321039940354
3-HYDROXYPHENYLACETATE-DEGRADATION-PWY: 4-hydroxyphenylacetate degradation	methyl glucopyranoside (alpha + beta)	176	-0.0497	0.2365	0.8337	0.80533006195619
3-HYDROXYPHENYLACETATE-DEGRADATION-PWY: 4-hydroxyphenylacetate degradation	methyl indole-3-acetate	146	1.1771	0.4402	0.0075	0.166268178885528
3-HYDROXYPHENYLACETATE-DEGRADATION-PWY: 4-hydroxyphenylacetate degradation	methyl-4-hydroxybenzoate sulfate	176	0.1732	0.1320	0.1896	0.555628563873641
3-HYDROXYPHENYLACETATE-DEGRADATION-PWY: 4-hydroxyphenylacetate degradation	methylsuccinate	175	0.0545	0.4217	0.8972	0.81603620999692
3-HYDROXYPHENYLACETATE-DEGRADATION-PWY: 4-hydroxyphenylacetate degradation	myo-inositol	176	-0.6534	0.7735	0.3982	0.681792934745814
3-HYDROXYPHENYLACETATE-DEGRADATION-PWY: 4-hydroxyphenylacetate degradation	myristate (14:0)	176	0.146	0.4270	0.7324	0.785534004745227
3-HYDROXYPHENYLACETATE-DEGRADATION-PWY: 4-hydroxyphenylacetate degradation	myristoleate (14:1n5)	176	-0.0837	0.2830	0.7674	0.793054548638455
3-HYDROXYPHENYLACETATE-DEGRADATION-PWY: 4-hydroxyphenylacetate degradation	myristoleoylcarnitine*	176	-0.0037	0.3597	0.9918	0.831072457746252
3-HYDROXYPHENYLACETATE-DEGRADATION-PWY: 4-hydroxyphenylacetate degradation	myristoylcarnitine	176	-0.1389	0.5665	0.8063	0.800567373007951
3-HYDROXYPHENYLACETATE-DEGRADATION-PWY: 4-hydroxyphenylacetate degradation	N-(2-furoyl)glycine	146	0.012	0.1908	0.9501	0.825007980128468
3-HYDROXYPHENYLACETATE-DEGRADATION-PWY: 4-hydroxyphenylacetate degradation	N-acetyl-1-methylhistidine*	124	0.0795	0.0312	0.0108	0.195105242669041
3-HYDROXYPHENYLACETATE-DEGRADATION-PWY: 4-hydroxyphenylacetate degradation	N-acetyl-3-methylhistidine*	92	0.0054	0.3323	0.987	0.830395421881275
3-HYDROXYPHENYLACETATE-DEGRADATION-PWY: 4-hydroxyphenylacetate degradation	N-acetyl-beta-alanine	176	-0.3006	0.6479	0.6426	0.763026083670121
3-HYDROXYPHENYLACETATE-DEGRADATION-PWY: 4-hydroxyphenylacetate degradation	N-acetylalanine	176	1.3165	1.1235	0.2413	0.595152719413085
3-HYDROXYPHENYLACETATE-DEGRADATION-PWY: 4-hydroxyphenylacetate degradation	N-acetylalliin	62	-0.0576	0.2406	0.8108	0.801456786262403
3-HYDROXYPHENYLACETATE-DEGRADATION-PWY: 4-hydroxyphenylacetate degradation	N-acetylasparagine	176	-0.7754	0.4957	0.1177	0.482546803325487
3-HYDROXYPHENYLACETATE-DEGRADATION-PWY: 4-hydroxyphenylacetate degradation	N-acetylaspartate (NAA)	175	-0.5541	0.4883	0.2565	0.60486475144491
3-HYDROXYPHENYLACETATE-DEGRADATION-PWY: 4-hydroxyphenylacetate degradation	N-acetylcarnosine	175	-0.0964	0.4066	0.8126	0.801762337418186
3-HYDROXYPHENYLACETATE-DEGRADATION-PWY: 4-hydroxyphenylacetate degradation	N-acetylcitrulline	161	-0.2407	0.2653	0.3643	0.666682266120762
3-HYDROXYPHENYLACETATE-DEGRADATION-PWY: 4-hydroxyphenylacetate degradation	N-acetylglutamate	162	0.2208	0.4539	0.6267	0.759058301557634
3-HYDROXYPHENYLACETATE-DEGRADATION-PWY: 4-hydroxyphenylacetate degradation	N-acetylglutamine	175	-0.4751	0.4878	0.3301	0.649629031954724
3-HYDROXYPHENYLACETATE-DEGRADATION-PWY: 4-hydroxyphenylacetate degradation	N-acetylglycine	176	-0.2122	0.3857	0.5823	0.74664454719805
3-HYDROXYPHENYLACETATE-DEGRADATION-PWY: 4-hydroxyphenylacetate degradation	N-acetylhistidine	171	-0.1958	0.6237	0.7535	0.78983374880261
3-HYDROXYPHENYLACETATE-DEGRADATION-PWY: 4-hydroxyphenylacetate degradation	N-acetylisoleucine	173	0.6644	0.5303	0.2102	0.57212014994938
3-HYDROXYPHENYLACETATE-DEGRADATION-PWY: 4-hydroxyphenylacetate degradation	N-acetylleucine	176	-0.1214	0.5497	0.8252	0.803923851974022
3-HYDROXYPHENYLACETATE-DEGRADATION-PWY: 4-hydroxyphenylacetate degradation	N-acetylmethionine	176	-0.9959	0.9029	0.27	0.613561695895612
3-HYDROXYPHENYLACETATE-DEGRADATION-PWY: 4-hydroxyphenylacetate degradation	N-acetylneuraminate	176	-0.2554	0.5906	0.6655	0.768710961305322
3-HYDROXYPHENYLACETATE-DEGRADATION-PWY: 4-hydroxyphenylacetate degradation	N-acetylphenylalanine	176	0.0401	0.6305	0.9493	0.824923221478944
3-HYDROXYPHENYLACETATE-DEGRADATION-PWY: 4-hydroxyphenylacetate degradation	N-acetylputrescine	176	-0.0334	0.8871	0.9699	0.828333335991583
3-HYDROXYPHENYLACETATE-DEGRADATION-PWY: 4-hydroxyphenylacetate degradation	N-acetylserine	176	1.4764	0.9385	0.1157	0.47984004555442
3-HYDROXYPHENYLACETATE-DEGRADATION-PWY: 4-hydroxyphenylacetate degradation	N-acetyltaurine	169	0.0389	0.4577	0.9323	0.821900678174633
3-HYDROXYPHENYLACETATE-DEGRADATION-PWY: 4-hydroxyphenylacetate degradation	N-acetyltryptophan	172	0.1743	0.5118	0.7334	0.785633437832934
3-HYDROXYPHENYLACETATE-DEGRADATION-PWY: 4-hydroxyphenylacetate degradation	N-acetyltyrosine	175	-0.1694	0.4804	0.7244	0.783396542116016
3-HYDROXYPHENYLACETATE-DEGRADATION-PWY: 4-hydroxyphenylacetate degradation	N-acetylvaline	176	-0.009	0.7464	0.9904	0.830796679578575
3-HYDROXYPHENYLACETATE-DEGRADATION-PWY: 4-hydroxyphenylacetate degradation	N-delta-acetylornithine	176	0.5089	0.3463	0.1417	0.510256522383307
3-HYDROXYPHENYLACETATE-DEGRADATION-PWY: 4-hydroxyphenylacetate degradation	N-formylmethionine	176	-0.7414	1.0984	0.4997	0.720908949550422
3-HYDROXYPHENYLACETATE-DEGRADATION-PWY: 4-hydroxyphenylacetate degradation	N-formylphenylalanine	175	0.0483	0.3752	0.8976	0.816145750979605
3-HYDROXYPHENYLACETATE-DEGRADATION-PWY: 4-hydroxyphenylacetate degradation	N-methylproline	176	-0.0223	0.1528	0.8837	0.813827073144514
3-HYDROXYPHENYLACETATE-DEGRADATION-PWY: 4-hydroxyphenylacetate degradation	N-palmitoyl glycine	173	-0.4082	0.6433	0.5257	0.729001301613999
3-HYDROXYPHENYLACETATE-DEGRADATION-PWY: 4-hydroxyphenylacetate degradation	N-palmitoyl-sphingosine (d18:1/16:0)	175	-0.0906	0.7407	0.9027	0.817060274355256
3-HYDROXYPHENYLACETATE-DEGRADATION-PWY: 4-hydroxyphenylacetate degradation	N1-Methyl-2-pyridone-5-carboxamide	176	0.3847	0.3516	0.274	0.615912060502986
3-HYDROXYPHENYLACETATE-DEGRADATION-PWY: 4-hydroxyphenylacetate degradation	N1-methyladenosine	176	1.3125	1.2305	0.2862	0.624086948561201
3-HYDROXYPHENYLACETATE-DEGRADATION-PWY: 4-hydroxyphenylacetate degradation	N2,N2-dimethylguanosine	176	0.6198	0.7778	0.4255	0.692476704306163
3-HYDROXYPHENYLACETATE-DEGRADATION-PWY: 4-hydroxyphenylacetate degradation	N6-acetyllysine	175	0.4054	0.6741	0.5475	0.736138282802433
3-HYDROXYPHENYLACETATE-DEGRADATION-PWY: 4-hydroxyphenylacetate degradation	N6-carbamoylthreonyladenosine	171	0.1786	0.6472	0.7826	0.796374712414975
3-HYDROXYPHENYLACETATE-DEGRADATION-PWY: 4-hydroxyphenylacetate degradation	N6-carboxymethyllysine	162	-0.3673	0.4345	0.398	0.681741808229854
3-HYDROXYPHENYLACETATE-DEGRADATION-PWY: 4-hydroxyphenylacetate degradation	N6,N6,N6-trimethyllysine	176	-0.464	0.5106	0.3634	0.666186639056203
3-HYDROXYPHENYLACETATE-DEGRADATION-PWY: 4-hydroxyphenylacetate degradation	nicotinamide	176	-0.9709	0.3775	0.0101	0.189651955489781
3-HYDROXYPHENYLACETATE-DEGRADATION-PWY: 4-hydroxyphenylacetate degradation	nonadecanoate (19:0)	176	-0.1681	0.6570	0.798	0.798980087424387
3-HYDROXYPHENYLACETATE-DEGRADATION-PWY: 4-hydroxyphenylacetate degradation	o-cresol sulfate	114	0.0296	0.1999	0.8824	0.813542760697914
3-HYDROXYPHENYLACETATE-DEGRADATION-PWY: 4-hydroxyphenylacetate degradation	O-methylcatechol sulfate	176	-0.1041	0.2761	0.7061	0.77849925547836
3-HYDROXYPHENYLACETATE-DEGRADATION-PWY: 4-hydroxyphenylacetate degradation	O-sulfo-L-tyrosine	176	-0.5378	0.6681	0.4208	0.69065246550255
3-HYDROXYPHENYLACETATE-DEGRADATION-PWY: 4-hydroxyphenylacetate degradation	octadecanedioate	175	0.2446	0.3901	0.5306	0.730718359508213
3-HYDROXYPHENYLACETATE-DEGRADATION-PWY: 4-hydroxyphenylacetate degradation	octanoylcarnitine	175	-0.183	0.3279	0.5769	0.74518638989037
3-HYDROXYPHENYLACETATE-DEGRADATION-PWY: 4-hydroxyphenylacetate degradation	oleate/vaccenate (18:1)	176	0.4527	0.5803	0.4354	0.696431012074455
3-HYDROXYPHENYLACETATE-DEGRADATION-PWY: 4-hydroxyphenylacetate degradation	oleoyl ethanolamide	176	0.151	0.4558	0.7404	0.787255120256347
3-HYDROXYPHENYLACETATE-DEGRADATION-PWY: 4-hydroxyphenylacetate degradation	oleoylcarnitine	176	0.276	0.6212	0.6568	0.766564919537687
3-HYDROXYPHENYLACETATE-DEGRADATION-PWY: 4-hydroxyphenylacetate degradation	ornithine	176	-1.9834	1.0043	0.0483	0.355738876591443
3-HYDROXYPHENYLACETATE-DEGRADATION-PWY: 4-hydroxyphenylacetate degradation	orotate	176	0.1328	0.4626	0.774	0.794490256631073
3-HYDROXYPHENYLACETATE-DEGRADATION-PWY: 4-hydroxyphenylacetate degradation	orotidine	175	0.0847	0.3907	0.8284	0.80441600297298
3-HYDROXYPHENYLACETATE-DEGRADATION-PWY: 4-hydroxyphenylacetate degradation	oxalate (ethanedioate)	176	-0.511	0.3393	0.132	0.499792805236338
3-HYDROXYPHENYLACETATE-DEGRADATION-PWY: 4-hydroxyphenylacetate degradation	p-cresol sulfate	176	-0.3261	0.2221	0.142	0.510572077912753
3-HYDROXYPHENYLACETATE-DEGRADATION-PWY: 4-hydroxyphenylacetate degradation	p-cresol-glucuronide*	168	-0.0395	0.1768	0.8233	0.803612922542762
3-HYDROXYPHENYLACETATE-DEGRADATION-PWY: 4-hydroxyphenylacetate degradation	palmitate (16:0)	176	0.4285	0.7552	0.5704	0.74330686830311
3-HYDROXYPHENYLACETATE-DEGRADATION-PWY: 4-hydroxyphenylacetate degradation	palmitoleate (16:1n7)	176	0.123	0.2952	0.6769	0.771685320562795
3-HYDROXYPHENYLACETATE-DEGRADATION-PWY: 4-hydroxyphenylacetate degradation	palmitoyl dihydrosphingomyelin (d18:0/16:0)*	176	0.1772	0.7599	0.8156	0.802297425512432
3-HYDROXYPHENYLACETATE-DEGRADATION-PWY: 4-hydroxyphenylacetate degradation	palmitoyl ethanolamide	176	-0.0758	0.5597	0.8922	0.815266103386194
3-HYDROXYPHENYLACETATE-DEGRADATION-PWY: 4-hydroxyphenylacetate degradation	palmitoyl sphingomyelin (d18:1/16:0)	176	-0.4963	1.1417	0.6638	0.768280250738436
3-HYDROXYPHENYLACETATE-DEGRADATION-PWY: 4-hydroxyphenylacetate degradation	palmitoylcarnitine	176	0.3161	0.6644	0.6343	0.760921233689143
3-HYDROXYPHENYLACETATE-DEGRADATION-PWY: 4-hydroxyphenylacetate degradation	pantothenate	176	0.4353	0.4828	0.3673	0.667955297049923
3-HYDROXYPHENYLACETATE-DEGRADATION-PWY: 4-hydroxyphenylacetate degradation	paraxanthine	171	0.3538	0.2207	0.109	0.470903127290969
3-HYDROXYPHENYLACETATE-DEGRADATION-PWY: 4-hydroxyphenylacetate degradation	phenol sulfate	176	0.237	0.2638	0.3689	0.668698908266453
3-HYDROXYPHENYLACETATE-DEGRADATION-PWY: 4-hydroxyphenylacetate degradation	phenylacetate	167	-0.0277	0.3202	0.9312	0.821685966464834
3-HYDROXYPHENYLACETATE-DEGRADATION-PWY: 4-hydroxyphenylacetate degradation	phenylacetylglutamine	176	0.4631	0.3073	0.1318	0.499748517467975
3-HYDROXYPHENYLACETATE-DEGRADATION-PWY: 4-hydroxyphenylacetate degradation	phenylalanine	176	-2.2187	1.4030	0.1138	0.477027387619048
3-HYDROXYPHENYLACETATE-DEGRADATION-PWY: 4-hydroxyphenylacetate degradation	phenylalanylleucine	173	0.0799	0.1985	0.6874	0.77417568878482
3-HYDROXYPHENYLACETATE-DEGRADATION-PWY: 4-hydroxyphenylacetate degradation	phenylalanylphenylalanine	176	0.3785	0.3659	0.3009	0.633308872959531
3-HYDROXYPHENYLACETATE-DEGRADATION-PWY: 4-hydroxyphenylacetate degradation	phenylalanylserine	176	0.3411	0.3080	0.268	0.612168618371787
3-HYDROXYPHENYLACETATE-DEGRADATION-PWY: 4-hydroxyphenylacetate degradation	phenylalanyltryptophan	176	-0.1093	0.4573	0.8111	0.801489702978405
3-HYDROXYPHENYLACETATE-DEGRADATION-PWY: 4-hydroxyphenylacetate degradation	phenyllactate (PLA)	176	-0.3624	0.5711	0.5257	0.729001301613999
3-HYDROXYPHENYLACETATE-DEGRADATION-PWY: 4-hydroxyphenylacetate degradation	phenylpyruvate	176	0.032	0.5201	0.951	0.825161864869457
3-HYDROXYPHENYLACETATE-DEGRADATION-PWY: 4-hydroxyphenylacetate degradation	phosphate	176	1.1832	1.9057	0.5347	0.731886410769893
3-HYDROXYPHENYLACETATE-DEGRADATION-PWY: 4-hydroxyphenylacetate degradation	phosphocholine (16:0/22:5n3, 18:1/20:4)*	176	-0.4661	0.8672	0.5909	0.749233278621472
3-HYDROXYPHENYLACETATE-DEGRADATION-PWY: 4-hydroxyphenylacetate degradation	phosphocholine (18:0/20:5, 16:0/22:5n6)*	176	0.0729	0.4392	0.8682	0.811003167966998
3-HYDROXYPHENYLACETATE-DEGRADATION-PWY: 4-hydroxyphenylacetate degradation	pimelate (heptanedioate)	161	0.2159	0.3908	0.5806	0.746159567298503
3-HYDROXYPHENYLACETATE-DEGRADATION-PWY: 4-hydroxyphenylacetate degradation	pipecolate	176	-0.9618	0.4683	0.04	0.331610022548597
3-HYDROXYPHENYLACETATE-DEGRADATION-PWY: 4-hydroxyphenylacetate degradation	piperine	153	0.0267	0.1497	0.8586	0.809349705722216
3-HYDROXYPHENYLACETATE-DEGRADATION-PWY: 4-hydroxyphenylacetate degradation	pregn steroid monosulfate*	176	0.0264	0.2646	0.9205	0.819873427108757
3-HYDROXYPHENYLACETATE-DEGRADATION-PWY: 4-hydroxyphenylacetate degradation	pregnanediol-3-glucuronide	148	0.2932	0.2508	0.2424	0.595938181928814
3-HYDROXYPHENYLACETATE-DEGRADATION-PWY: 4-hydroxyphenylacetate degradation	pregnen-diol disulfate*	175	-0.1683	0.2339	0.4719	0.710344670598203
3-HYDROXYPHENYLACETATE-DEGRADATION-PWY: 4-hydroxyphenylacetate degradation	pregnenolone sulfate	149	0.132	0.2569	0.6072	0.753784038559012
3-HYDROXYPHENYLACETATE-DEGRADATION-PWY: 4-hydroxyphenylacetate degradation	pro-hydroxy-pro	176	0.0143	0.3699	0.9692	0.828220090167221
3-HYDROXYPHENYLACETATE-DEGRADATION-PWY: 4-hydroxyphenylacetate degradation	proline	176	0.2049	0.7784	0.7924	0.797782228321831
3-HYDROXYPHENYLACETATE-DEGRADATION-PWY: 4-hydroxyphenylacetate degradation	prolylglycine	168	0.000445	∞	1	0.831924134796605
3-HYDROXYPHENYLACETATE-DEGRADATION-PWY: 4-hydroxyphenylacetate degradation	prolylproline	175	0.1001	0.1874	0.5934	0.749899911402307
3-HYDROXYPHENYLACETATE-DEGRADATION-PWY: 4-hydroxyphenylacetate degradation	propionylcarnitine	170	0.1583	0.5469	0.7722	0.794079633625839
3-HYDROXYPHENYLACETATE-DEGRADATION-PWY: 4-hydroxyphenylacetate degradation	propionylglycine	170	-0.2994	0.3247	0.3564	0.662681467334354
3-HYDROXYPHENYLACETATE-DEGRADATION-PWY: 4-hydroxyphenylacetate degradation	propyl 4-hydroxybenzoate sulfate	175	0.0141	0.2122	0.9471	0.824550707904276
3-HYDROXYPHENYLACETATE-DEGRADATION-PWY: 4-hydroxyphenylacetate degradation	pseudouridine	176	0.0346	1.0941	0.9748	0.828801548349321
3-HYDROXYPHENYLACETATE-DEGRADATION-PWY: 4-hydroxyphenylacetate degradation	pyridoxate	176	0.1535	0.2766	0.579	0.745730675530436
3-HYDROXYPHENYLACETATE-DEGRADATION-PWY: 4-hydroxyphenylacetate degradation	pyroglutamine*	176	-0.2565	0.4002	0.5216	0.727640977874999
3-HYDROXYPHENYLACETATE-DEGRADATION-PWY: 4-hydroxyphenylacetate degradation	pyroglutamylglutamine	170	0.0953	0.4534	0.8335	0.805310545112761
3-HYDROXYPHENYLACETATE-DEGRADATION-PWY: 4-hydroxyphenylacetate degradation	pyroglutamylglycine	176	0.0249	0.2639	0.9248	0.820445367485047
3-HYDROXYPHENYLACETATE-DEGRADATION-PWY: 4-hydroxyphenylacetate degradation	pyrraline	145	-0.1367	0.2678	0.6099	0.754468405199004
3-HYDROXYPHENYLACETATE-DEGRADATION-PWY: 4-hydroxyphenylacetate degradation	pyruvate	176	0.3443	0.3946	0.3829	0.67499465672787
3-HYDROXYPHENYLACETATE-DEGRADATION-PWY: 4-hydroxyphenylacetate degradation	quinate	175	0.1824	0.1393	0.1903	0.556069134454529
3-HYDROXYPHENYLACETATE-DEGRADATION-PWY: 4-hydroxyphenylacetate degradation	quinolinate	173	-0.4414	0.3370	0.1903	0.556069134454529
3-HYDROXYPHENYLACETATE-DEGRADATION-PWY: 4-hydroxyphenylacetate degradation	retinol (Vitamin A)	176	0.7171	0.7422	0.334	0.651494396236578
3-HYDROXYPHENYLACETATE-DEGRADATION-PWY: 4-hydroxyphenylacetate degradation	ribitol	172	-0.6337	0.6657	0.3411	0.655119595854643
3-HYDROXYPHENYLACETATE-DEGRADATION-PWY: 4-hydroxyphenylacetate degradation	ribonate	176	-0.1195	0.4833	0.8047	0.800234594980498
3-HYDROXYPHENYLACETATE-DEGRADATION-PWY: 4-hydroxyphenylacetate degradation	S-allylcysteine	55	-0.4009	0.3224	0.2137	0.574824861076896
3-HYDROXYPHENYLACETATE-DEGRADATION-PWY: 4-hydroxyphenylacetate degradation	S-methylcysteine	176	-0.5964	0.4858	0.2196	0.579026449769271
3-HYDROXYPHENYLACETATE-DEGRADATION-PWY: 4-hydroxyphenylacetate degradation	S-methylmethionine	75	0.0695	0.2789	0.8033	0.799979101419393
3-HYDROXYPHENYLACETATE-DEGRADATION-PWY: 4-hydroxyphenylacetate degradation	saccharin	114	0.0807	0.1600	0.6141	0.755629590583525
3-HYDROXYPHENYLACETATE-DEGRADATION-PWY: 4-hydroxyphenylacetate degradation	salicylate	176	0.2337	0.1228	0.057	0.378115190370306
3-HYDROXYPHENYLACETATE-DEGRADATION-PWY: 4-hydroxyphenylacetate degradation	sebacate (decanedioate)	171	0.0405	0.1784	0.8206	0.803037234466379
3-HYDROXYPHENYLACETATE-DEGRADATION-PWY: 4-hydroxyphenylacetate degradation	serine	176	-1.7459	1.2567	0.1648	0.533389041162996
3-HYDROXYPHENYLACETATE-DEGRADATION-PWY: 4-hydroxyphenylacetate degradation	serotonin	175	0.1986	0.2615	0.4475	0.700982060793656
3-HYDROXYPHENYLACETATE-DEGRADATION-PWY: 4-hydroxyphenylacetate degradation	serylalanine	176	0.6657	0.6177	0.2811	0.620809237280431
3-HYDROXYPHENYLACETATE-DEGRADATION-PWY: 4-hydroxyphenylacetate degradation	spermidine	117	-0.0126	∞	1	0.831924134796605
3-HYDROXYPHENYLACETATE-DEGRADATION-PWY: 4-hydroxyphenylacetate degradation	sphinganine	72	-1.0012	0.8287	0.227	0.584805309201556
3-HYDROXYPHENYLACETATE-DEGRADATION-PWY: 4-hydroxyphenylacetate degradation	sphinganine-1-phosphate	161	-0.6124	0.5554	0.2702	0.613690661160378
3-HYDROXYPHENYLACETATE-DEGRADATION-PWY: 4-hydroxyphenylacetate degradation	sphingomyelin (d18:1/14:0, d16:1/16:0)*	176	-0.7657	0.7048	0.2773	0.618195969765151
3-HYDROXYPHENYLACETATE-DEGRADATION-PWY: 4-hydroxyphenylacetate degradation	sphingomyelin (d18:1/15:0, d16:1/17:0)*	176	-0.6755	0.7055	0.3384	0.653632099474114
3-HYDROXYPHENYLACETATE-DEGRADATION-PWY: 4-hydroxyphenylacetate degradation	sphingomyelin (d18:1/17:0, d17:1/18:0, d19:1/16:0)	176	-0.14	0.7107	0.8438	0.806880868218265
3-HYDROXYPHENYLACETATE-DEGRADATION-PWY: 4-hydroxyphenylacetate degradation	sphingomyelin (d18:1/18:1, d18:2/18:0)	176	0.6121	0.8285	0.4601	0.705872183672941
3-HYDROXYPHENYLACETATE-DEGRADATION-PWY: 4-hydroxyphenylacetate degradation	sphingomyelin (d18:1/20:0, d16:1/22:0)*	172	-0.1215	0.8216	0.8824	0.813542760697914
3-HYDROXYPHENYLACETATE-DEGRADATION-PWY: 4-hydroxyphenylacetate degradation	sphingomyelin (d18:1/20:1, d18:2/20:0)*	176	0.46	0.8387	0.5834	0.746920848844585
3-HYDROXYPHENYLACETATE-DEGRADATION-PWY: 4-hydroxyphenylacetate degradation	sphingomyelin (d18:1/21:0, d17:1/22:0, d16:1/23:0)*	176	-0.7382	0.6864	0.2822	0.621539162774084
3-HYDROXYPHENYLACETATE-DEGRADATION-PWY: 4-hydroxyphenylacetate degradation	sphingomyelin (d18:1/24:1, d18:2/24:0)*	174	-0.1266	0.4388	0.773	0.794266804371303
3-HYDROXYPHENYLACETATE-DEGRADATION-PWY: 4-hydroxyphenylacetate degradation	sphingomyelin (d18:2/14:0, d18:1/14:1)*	176	0.1325	0.5665	0.8151	0.802195590150506
3-HYDROXYPHENYLACETATE-DEGRADATION-PWY: 4-hydroxyphenylacetate degradation	sphingomyelin (d18:2/16:0, d18:1/16:1)*	176	-0.643	0.9158	0.4826	0.714457477549522
3-HYDROXYPHENYLACETATE-DEGRADATION-PWY: 4-hydroxyphenylacetate degradation	sphingomyelin (d18:2/23:0, d18:1/23:1, d17:1/24:1)*	176	-0.6235	0.8293	0.4521	0.702731014432373
3-HYDROXYPHENYLACETATE-DEGRADATION-PWY: 4-hydroxyphenylacetate degradation	sphingomyelin (d18:2/24:1, d18:1/24:2)*	176	0.4468	0.8361	0.5931	0.749831468511595
3-HYDROXYPHENYLACETATE-DEGRADATION-PWY: 4-hydroxyphenylacetate degradation	sphingosine	155	0.3107	0.5674	0.5841	0.747185097324299
3-HYDROXYPHENYLACETATE-DEGRADATION-PWY: 4-hydroxyphenylacetate degradation	sphingosine 1-phosphate	176	-0.4646	0.8070	0.5648	0.741606536571926
3-HYDROXYPHENYLACETATE-DEGRADATION-PWY: 4-hydroxyphenylacetate degradation	stachydrine	176	0.0763	0.1395	0.5844	0.747210336575098
3-HYDROXYPHENYLACETATE-DEGRADATION-PWY: 4-hydroxyphenylacetate degradation	stearate (18:0)	176	0.1863	0.9655	0.847	0.807240047136695
3-HYDROXYPHENYLACETATE-DEGRADATION-PWY: 4-hydroxyphenylacetate degradation	stearidonate (18:4n3)	176	-0.0192	0.3302	0.9537	0.825545179468048
3-HYDROXYPHENYLACETATE-DEGRADATION-PWY: 4-hydroxyphenylacetate degradation	stearoyl sphingomyelin (d18:1/18:0)	176	0.6077	0.8514	0.4754	0.711952667222074
3-HYDROXYPHENYLACETATE-DEGRADATION-PWY: 4-hydroxyphenylacetate degradation	stearoylcarnitine	176	0.0728	0.7013	0.9173	0.819480358806758
3-HYDROXYPHENYLACETATE-DEGRADATION-PWY: 4-hydroxyphenylacetate degradation	suberate (octanedioate)	153	0.188	0.4717	0.6902	0.774907687501233
3-HYDROXYPHENYLACETATE-DEGRADATION-PWY: 4-hydroxyphenylacetate degradation	succinate	176	-0.6814	0.5317	0.2	0.563822583828092
3-HYDROXYPHENYLACETATE-DEGRADATION-PWY: 4-hydroxyphenylacetate degradation	succinimide	176	0.5643	0.7387	0.445	0.700119571295721
3-HYDROXYPHENYLACETATE-DEGRADATION-PWY: 4-hydroxyphenylacetate degradation	succinylcarnitine	170	-0.2017	0.6182	0.7442	0.788154091025669
3-HYDROXYPHENYLACETATE-DEGRADATION-PWY: 4-hydroxyphenylacetate degradation	sucrose	78	-0.3106	0.0843	0.000231	0.024637750651032
3-HYDROXYPHENYLACETATE-DEGRADATION-PWY: 4-hydroxyphenylacetate degradation	sulfate*	176	1.4803	1.1737	0.2072	0.569936453625008
3-HYDROXYPHENYLACETATE-DEGRADATION-PWY: 4-hydroxyphenylacetate degradation	tartarate	174	-0.1613	0.2019	0.4243	0.692017280498668
3-HYDROXYPHENYLACETATE-DEGRADATION-PWY: 4-hydroxyphenylacetate degradation	tartronate (hydroxymalonate)	176	-0.0805	0.2226	0.7175	0.781705391660839
3-HYDROXYPHENYLACETATE-DEGRADATION-PWY: 4-hydroxyphenylacetate degradation	taurine	176	-1.0195	0.5474	0.0625	0.391208260068712
3-HYDROXYPHENYLACETATE-DEGRADATION-PWY: 4-hydroxyphenylacetate degradation	taurochenodeoxycholate	167	-0.062	0.1625	0.703	0.777911631292567
3-HYDROXYPHENYLACETATE-DEGRADATION-PWY: 4-hydroxyphenylacetate degradation	taurocholate	120	0.0382	0.1779	0.8298	0.804607813284016
3-HYDROXYPHENYLACETATE-DEGRADATION-PWY: 4-hydroxyphenylacetate degradation	taurocholenate sulfate	170	-0.5944	0.2621	0.0234	0.269600238352394
3-HYDROXYPHENYLACETATE-DEGRADATION-PWY: 4-hydroxyphenylacetate degradation	taurodeoxycholate	164	0.0782	0.1347	0.5615	0.74028651941674
3-HYDROXYPHENYLACETATE-DEGRADATION-PWY: 4-hydroxyphenylacetate degradation	taurolithocholate 3-sulfate	165	-0.114	0.2180	0.6008	0.752001577661363
3-HYDROXYPHENYLACETATE-DEGRADATION-PWY: 4-hydroxyphenylacetate degradation	tetradecanedioate	176	-0.3655	0.3146	0.2454	0.597754783806825
3-HYDROXYPHENYLACETATE-DEGRADATION-PWY: 4-hydroxyphenylacetate degradation	theanine	146	0.2128	0.1316	0.1059	0.466887302172315
3-HYDROXYPHENYLACETATE-DEGRADATION-PWY: 4-hydroxyphenylacetate degradation	theobromine	176	0.172	0.1845	0.3514	0.660154013545058
3-HYDROXYPHENYLACETATE-DEGRADATION-PWY: 4-hydroxyphenylacetate degradation	theophylline	176	0.4802	0.2221	0.0306	0.29974370135675
3-HYDROXYPHENYLACETATE-DEGRADATION-PWY: 4-hydroxyphenylacetate degradation	threonate	176	-0.3318	0.2986	0.2664	0.611116439632484
3-HYDROXYPHENYLACETATE-DEGRADATION-PWY: 4-hydroxyphenylacetate degradation	threonine	176	-2.3495	0.8888	0.0082	0.173128251518101
3-HYDROXYPHENYLACETATE-DEGRADATION-PWY: 4-hydroxyphenylacetate degradation	thymine	167	0.0386	0.3803	0.9192	0.819654857417823
3-HYDROXYPHENYLACETATE-DEGRADATION-PWY: 4-hydroxyphenylacetate degradation	thymol sulfate	159	0.0093	0.1199	0.9383	0.823017752182819
3-HYDROXYPHENYLACETATE-DEGRADATION-PWY: 4-hydroxyphenylacetate degradation	thyroxine	175	1.5532	0.6851	0.0234	0.269600238352394
3-HYDROXYPHENYLACETATE-DEGRADATION-PWY: 4-hydroxyphenylacetate degradation	tiglylcarnitine	175	-0.0907	0.5482	0.8686	0.811035744096402
3-HYDROXYPHENYLACETATE-DEGRADATION-PWY: 4-hydroxyphenylacetate degradation	trans-4-hydroxyproline	176	-0.5792	0.4983	0.2451	0.597536847697588
3-HYDROXYPHENYLACETATE-DEGRADATION-PWY: 4-hydroxyphenylacetate degradation	trans-urocanate	176	-0.2703	0.4056	0.5052	0.722518755922733
3-HYDROXYPHENYLACETATE-DEGRADATION-PWY: 4-hydroxyphenylacetate degradation	tricosanoyl sphingomyelin (d18:1/23:0)*	141	0.8623	0.5049	0.0876	0.438460606746649
3-HYDROXYPHENYLACETATE-DEGRADATION-PWY: 4-hydroxyphenylacetate degradation	trigonelline (N'-methylnicotinate)	176	0.1346	0.2059	0.5132	0.725170064694671
3-HYDROXYPHENYLACETATE-DEGRADATION-PWY: 4-hydroxyphenylacetate degradation	trimethylamine N-oxide	176	-0.0385	0.2640	0.8841	0.813935015841375
3-HYDROXYPHENYLACETATE-DEGRADATION-PWY: 4-hydroxyphenylacetate degradation	tryptophan	176	-1.9155	0.9623	0.0465	0.351085954791773
3-HYDROXYPHENYLACETATE-DEGRADATION-PWY: 4-hydroxyphenylacetate degradation	tryptophan betaine	173	-0.0785	0.1289	0.5427	0.734667141421445
3-HYDROXYPHENYLACETATE-DEGRADATION-PWY: 4-hydroxyphenylacetate degradation	tyramine O-sulfate	117	1.1294	0.2238	4.51e-07	0.000258887525433717
3-HYDROXYPHENYLACETATE-DEGRADATION-PWY: 4-hydroxyphenylacetate degradation	tyrosine	176	-1.8154	0.9574	0.0579	0.380283337510563
3-HYDROXYPHENYLACETATE-DEGRADATION-PWY: 4-hydroxyphenylacetate degradation	tyrosylglutamine	156	0.1175	0.3626	0.7459	0.788455466822489
3-HYDROXYPHENYLACETATE-DEGRADATION-PWY: 4-hydroxyphenylacetate degradation	umbelliferone sulfate	98	-0.2039	0.2470	0.4091	0.686248178630063
3-HYDROXYPHENYLACETATE-DEGRADATION-PWY: 4-hydroxyphenylacetate degradation	undecanedioate	160	-0.2551	0.7220	0.7239	0.783245443941924
3-HYDROXYPHENYLACETATE-DEGRADATION-PWY: 4-hydroxyphenylacetate degradation	uracil	119	0.4049	0.6536	0.5357	0.732308516590463
3-HYDROXYPHENYLACETATE-DEGRADATION-PWY: 4-hydroxyphenylacetate degradation	urate	176	0.0879	0.7550	0.9073	0.81766383350328
3-HYDROXYPHENYLACETATE-DEGRADATION-PWY: 4-hydroxyphenylacetate degradation	urea	176	-0.5563	0.7440	0.4547	0.703710906359459
3-HYDROXYPHENYLACETATE-DEGRADATION-PWY: 4-hydroxyphenylacetate degradation	uridine	176	-1.0854	0.7252	0.1344	0.502787473136693
3-HYDROXYPHENYLACETATE-DEGRADATION-PWY: 4-hydroxyphenylacetate degradation	ursodeoxycholate	135	-0.0204	0.1837	0.9118	0.81860378673879
3-HYDROXYPHENYLACETATE-DEGRADATION-PWY: 4-hydroxyphenylacetate degradation	valine	176	-1.5089	1.2173	0.2151	0.575794014915808
3-HYDROXYPHENYLACETATE-DEGRADATION-PWY: 4-hydroxyphenylacetate degradation	valylarginine	176	0.0702	0.4009	0.8611	0.809802127283411
3-HYDROXYPHENYLACETATE-DEGRADATION-PWY: 4-hydroxyphenylacetate degradation	vanillylmandelate (VMA)	176	-0.3036	0.5861	0.6045	0.752984644855896
3-HYDROXYPHENYLACETATE-DEGRADATION-PWY: 4-hydroxyphenylacetate degradation	xanthine	176	-0.3548	0.4793	0.4592	0.705619768558655
3-HYDROXYPHENYLACETATE-DEGRADATION-PWY: 4-hydroxyphenylacetate degradation	xanthurenate	128	-0.2905	0.3525	0.4099	0.686592584114436
7ALPHADEHYDROX-PWY: cholate degradation (bacteria, anaerobic)	1-(1-enyl-oleoyl)-GPC (P-18:1)*	62	-0.8358	0.6045	0.1668	0.535099292362468
7ALPHADEHYDROX-PWY: cholate degradation (bacteria, anaerobic)	1-(1-enyl-oleoyl)-GPE (P-18:1)*	61	-1.1057	0.6404	0.0842	0.432556468300039
7ALPHADEHYDROX-PWY: cholate degradation (bacteria, anaerobic)	1-(1-enyl-palmitoyl)-2-arachidonoyl-GPC (P-16:0/20:4)*	61	-0.6918	0.8852	0.4345	0.69607565708858
7ALPHADEHYDROX-PWY: cholate degradation (bacteria, anaerobic)	1-(1-enyl-palmitoyl)-2-arachidonoyl-GPE (P-16:0/20:4)*	63	-1.4812	0.8269	0.0732	0.413591083614132
7ALPHADEHYDROX-PWY: cholate degradation (bacteria, anaerobic)	1-(1-enyl-palmitoyl)-2-docosahexaenoyl-GPC (P-16:0/22:6)*	63	-1.6743	0.6131	0.0063	0.154146846419074
7ALPHADEHYDROX-PWY: cholate degradation (bacteria, anaerobic)	1-(1-enyl-palmitoyl)-2-docosahexaenoyl-GPE (P-16:0/22:6)*	63	-2.1735	0.8998	0.0157	0.228809614848844
7ALPHADEHYDROX-PWY: cholate degradation (bacteria, anaerobic)	1-(1-enyl-palmitoyl)-2-linoleoyl-GPC (P-16:0/18:2)*	63	-1.5979	0.7992	0.0456	0.348631570340758
7ALPHADEHYDROX-PWY: cholate degradation (bacteria, anaerobic)	1-(1-enyl-palmitoyl)-2-linoleoyl-GPE (P-16:0/18:2)*	63	-1.4258	0.6947	0.0401	0.331967693881404
7ALPHADEHYDROX-PWY: cholate degradation (bacteria, anaerobic)	1-(1-enyl-palmitoyl)-2-oleoyl-GPC (P-16:0/18:1)*	63	-0.9278	0.8591	0.2801	0.620122040847633
7ALPHADEHYDROX-PWY: cholate degradation (bacteria, anaerobic)	1-(1-enyl-palmitoyl)-2-oleoyl-GPE (P-16:0/18:1)*	62	-0.7336	0.7684	0.3397	0.654281654774515
7ALPHADEHYDROX-PWY: cholate degradation (bacteria, anaerobic)	1-(1-enyl-palmitoyl)-2-palmitoyl-GPC (P-16:0/16:0)*	63	-1.3285	1.0702	0.2145	0.575408945862382
7ALPHADEHYDROX-PWY: cholate degradation (bacteria, anaerobic)	1-(1-enyl-palmitoyl)-GPC (P-16:0)*	62	-1.0947	0.8466	0.196	0.560620289362898
7ALPHADEHYDROX-PWY: cholate degradation (bacteria, anaerobic)	1-(1-enyl-palmitoyl)-GPE (P-16:0)*	63	-1.0338	0.7836	0.1871	0.553285000414032
7ALPHADEHYDROX-PWY: cholate degradation (bacteria, anaerobic)	1-(1-enyl-stearoyl)-2-arachidonoyl-GPC (P-18:0/20:4)	63	-0.3629	0.8326	0.663	0.768080808915485
7ALPHADEHYDROX-PWY: cholate degradation (bacteria, anaerobic)	1-(1-enyl-stearoyl)-2-arachidonoyl-GPE (P-18:0/20:4)*	63	-0.7866	0.7925	0.3209	0.644109336469923
7ALPHADEHYDROX-PWY: cholate degradation (bacteria, anaerobic)	1-(1-enyl-stearoyl)-2-docosahexaenoyl-GPC (P-18:0/22:6)*	63	-1.3535	0.5793	0.0195	0.249728406950785
7ALPHADEHYDROX-PWY: cholate degradation (bacteria, anaerobic)	1-(1-enyl-stearoyl)-2-docosahexaenoyl-GPE (P-18:0/22:6)*	63	-1.4645	0.7427	0.0486	0.356509342839573
7ALPHADEHYDROX-PWY: cholate degradation (bacteria, anaerobic)	1-(1-enyl-stearoyl)-2-oleoyl-GPC (P-18:0/18:1)	55	-0.6947	0.5995	0.2465	0.598401374810034
7ALPHADEHYDROX-PWY: cholate degradation (bacteria, anaerobic)	1-(1-enyl-stearoyl)-2-oleoyl-GPE (P-18:0/18:1)	63	-0.63	0.6544	0.3357	0.652346642206547
7ALPHADEHYDROX-PWY: cholate degradation (bacteria, anaerobic)	1-(1-enyl-stearoyl)-GPC (P-18:0) *	63	-1.0626	0.9419	0.2593	0.606616535275346
7ALPHADEHYDROX-PWY: cholate degradation (bacteria, anaerobic)	1-(1-enyl-stearoyl)-GPE (P-18:0)*	61	-0.8188	0.6412	0.2016	0.565392676438222
7ALPHADEHYDROX-PWY: cholate degradation (bacteria, anaerobic)	1-adrenoyl-GPC (22:4)*	63	-0.1423	0.6931	0.8374	0.805904681684897
7ALPHADEHYDROX-PWY: cholate degradation (bacteria, anaerobic)	1-arachidonoyl-GPA (20:4)	59	0.0202	0.3931	0.9589	0.826545268627687
7ALPHADEHYDROX-PWY: cholate degradation (bacteria, anaerobic)	1-arachidonoyl-GPC (20:4)*	63	-0.1401	0.9629	0.8843	0.813957797160575
7ALPHADEHYDROX-PWY: cholate degradation (bacteria, anaerobic)	1-arachidonoyl-GPE (20:4)*	63	1.4283	0.9832	0.1463	0.51556483396286
7ALPHADEHYDROX-PWY: cholate degradation (bacteria, anaerobic)	1-arachidonoyl-GPI (20:4)*	63	0.2342	0.7104	0.7416	0.787457927686392
7ALPHADEHYDROX-PWY: cholate degradation (bacteria, anaerobic)	1-arachidonylglycerol (20:4)	63	0.0547	0.7220	0.9396	0.823252780404052
7ALPHADEHYDROX-PWY: cholate degradation (bacteria, anaerobic)	1-arachidoyl-GPC (20:0)	60	-0.9992	0.7772	0.1985	0.562558465398938
7ALPHADEHYDROX-PWY: cholate degradation (bacteria, anaerobic)	1-dihomo-linolenoyl-GPC (20:3n3 or 6)*	63	-0.0529	0.8672	0.9513	0.825215443102108
7ALPHADEHYDROX-PWY: cholate degradation (bacteria, anaerobic)	1-dihomo-linolenoyl-GPE (20:3n3 or 6)*	62	0.6823	0.5277	0.196	0.560620289362898
7ALPHADEHYDROX-PWY: cholate degradation (bacteria, anaerobic)	1-dihomo-linolenylglycerol (20:3)	63	0.0337	0.5162	0.948	0.82475800785472
7ALPHADEHYDROX-PWY: cholate degradation (bacteria, anaerobic)	1-dihomo-linoleoyl-GPC (20:2)*	63	-0.9543	0.8956	0.2867	0.624351130368085
7ALPHADEHYDROX-PWY: cholate degradation (bacteria, anaerobic)	1-docosahexaenoyl-GPC (22:6)*	63	-1.1868	0.6804	0.0811	0.427341659937109
7ALPHADEHYDROX-PWY: cholate degradation (bacteria, anaerobic)	1-docosahexaenoyl-GPE (22:6)*	63	-0.6387	0.8204	0.4363	0.696730812238811
7ALPHADEHYDROX-PWY: cholate degradation (bacteria, anaerobic)	1-docosahexaenoylglycerol (22:6)	63	-0.4226	0.4493	0.347	0.657850978822768
7ALPHADEHYDROX-PWY: cholate degradation (bacteria, anaerobic)	1-docosapentaenoyl-GPC (22:5n3)*	63	-0.3952	0.6696	0.5551	0.73837974918429
7ALPHADEHYDROX-PWY: cholate degradation (bacteria, anaerobic)	1-docosapentaenoyl-GPC (22:5n6)*	60	-0.1709	0.4760	0.7196	0.782283355326387
7ALPHADEHYDROX-PWY: cholate degradation (bacteria, anaerobic)	1-eicosapentaenoyl-GPC (20:5)*	63	-0.7732	0.4856	0.1113	0.473995529495202
7ALPHADEHYDROX-PWY: cholate degradation (bacteria, anaerobic)	1-eicosapentaenoyl-GPE (20:5)*	59	-0.2306	0.5119	0.6524	0.765552632101474
7ALPHADEHYDROX-PWY: cholate degradation (bacteria, anaerobic)	1-eicosenoyl-GPC (20:1)*	63	-0.9985	0.8288	0.2283	0.585894242312591
7ALPHADEHYDROX-PWY: cholate degradation (bacteria, anaerobic)	1-linolenoyl-GPC (18:3)*	63	-1.1161	0.7402	0.1316	0.499537027521684
7ALPHADEHYDROX-PWY: cholate degradation (bacteria, anaerobic)	1-linolenoylglycerol (18:3)	62	0.0593	0.4418	0.8932	0.815395735419182
7ALPHADEHYDROX-PWY: cholate degradation (bacteria, anaerobic)	1-linoleoyl-2-arachidonoyl-GPC (18:2/20:4)*	61	-0.3216	0.7189	0.6546	0.766093046196422
7ALPHADEHYDROX-PWY: cholate degradation (bacteria, anaerobic)	1-linoleoyl-GPC (18:2)	63	-1.5969	1.0861	0.1415	0.510066619215988
7ALPHADEHYDROX-PWY: cholate degradation (bacteria, anaerobic)	1-linoleoyl-GPE (18:2)*	63	0.2552	0.6885	0.7109	0.779836488537295
7ALPHADEHYDROX-PWY: cholate degradation (bacteria, anaerobic)	1-linoleoyl-GPI (18:2)*	63	-0.7855	0.5401	0.1458	0.515019564033647
7ALPHADEHYDROX-PWY: cholate degradation (bacteria, anaerobic)	1-linoleoylglycerol (18:2)	63	0.426	0.7058	0.5462	0.735692459397056
7ALPHADEHYDROX-PWY: cholate degradation (bacteria, anaerobic)	1-margaroyl-2-linoleoyl-GPC (17:0/18:2)*	63	-0.4695	0.9751	0.6302	0.759775570884973
7ALPHADEHYDROX-PWY: cholate degradation (bacteria, anaerobic)	1-margaroyl-2-oleoyl-GPC (17:0/18:1)*	63	0.1047	0.9976	0.9164	0.819339199471931
7ALPHADEHYDROX-PWY: cholate degradation (bacteria, anaerobic)	1-margaroyl-GPC (17:0)	63	-0.2446	0.9114	0.7884	0.797270534440495
7ALPHADEHYDROX-PWY: cholate degradation (bacteria, anaerobic)	1-margaroyl-GPE (17:0)*	55	-0.4895	0.4900	0.3179	0.642473511869067
7ALPHADEHYDROX-PWY: cholate degradation (bacteria, anaerobic)	1-margaroylglycerol (17:0)	50	0.45	0.5214	0.3881	0.677261664068877
7ALPHADEHYDROX-PWY: cholate degradation (bacteria, anaerobic)	1-methylhistidine	61	-1.4053	0.8014	0.0795	0.424615059027418
7ALPHADEHYDROX-PWY: cholate degradation (bacteria, anaerobic)	1-methylimidazoleacetate	63	-0.8122	0.9295	0.3822	0.674744348518305
7ALPHADEHYDROX-PWY: cholate degradation (bacteria, anaerobic)	1-methylnicotinamide	63	-0.9062	0.4728	0.0553	0.373976226245125
7ALPHADEHYDROX-PWY: cholate degradation (bacteria, anaerobic)	1-methylurate	55	0.045	0.3918	0.9085	0.817926477220324
7ALPHADEHYDROX-PWY: cholate degradation (bacteria, anaerobic)	1-methylxanthine	59	0.2284	0.3652	0.5317	0.730972326277548
7ALPHADEHYDROX-PWY: cholate degradation (bacteria, anaerobic)	1-myristoyl-2-linoleoyl-GPC (14:0/18:2)*	63	-0.6125	0.7336	0.4038	0.683920420442852
7ALPHADEHYDROX-PWY: cholate degradation (bacteria, anaerobic)	1-myristoyl-2-palmitoyl-GPC (14:0/16:0)	63	-0.4844	0.6366	0.4467	0.700679561454873
7ALPHADEHYDROX-PWY: cholate degradation (bacteria, anaerobic)	1-myristoyl-GPC (14:0)	63	-1.0451	0.7987	0.1907	0.556323151872031
7ALPHADEHYDROX-PWY: cholate degradation (bacteria, anaerobic)	1-myristoylglycerol (14:0)	62	-0.0132	0.4680	0.9775	0.829072367297553
7ALPHADEHYDROX-PWY: cholate degradation (bacteria, anaerobic)	1-nonadecanoyl-GPC (19:0)	61	-0.9754	0.7023	0.1649	0.533453385730754
7ALPHADEHYDROX-PWY: cholate degradation (bacteria, anaerobic)	1-oleoyl-2-dihomo-linolenoyl-GPC (18:1/20:3)*	63	-0.0163	0.6917	0.9812	0.829521673662346
7ALPHADEHYDROX-PWY: cholate degradation (bacteria, anaerobic)	1-oleoyl-2-docosahexaenoyl-GPC (18:1/22:6)*	63	-0.7083	0.6629	0.2853	0.623521621043334
7ALPHADEHYDROX-PWY: cholate degradation (bacteria, anaerobic)	1-oleoyl-2-eicosapentaenoyl-GPC (18:1/20:5)*	59	-0.653	0.4573	0.1533	0.52236126075803
7ALPHADEHYDROX-PWY: cholate degradation (bacteria, anaerobic)	1-oleoyl-2-linoleoyl-glycerol (18:1/18:2)	63	0.9915	0.6029	0.1	0.457978701498337
7ALPHADEHYDROX-PWY: cholate degradation (bacteria, anaerobic)	1-oleoyl-2-linoleoyl-GPC (18:1/18:2)*	63	-1.0206	1.0101	0.3123	0.63955551206896
7ALPHADEHYDROX-PWY: cholate degradation (bacteria, anaerobic)	1-oleoyl-3-linoleoyl-glycerol (18:1/18:2)	63	1.3565	0.6176	0.0281	0.289784336229087
7ALPHADEHYDROX-PWY: cholate degradation (bacteria, anaerobic)	1-oleoyl-GPC (18:1)	63	-0.9854	1.2829	0.4424	0.699205011928951
7ALPHADEHYDROX-PWY: cholate degradation (bacteria, anaerobic)	1-oleoyl-GPE (18:1)	63	0.2895	0.6482	0.6552	0.766217512169168
7ALPHADEHYDROX-PWY: cholate degradation (bacteria, anaerobic)	1-oleoyl-GPI (18:1)*	63	-0.4624	0.4796	0.335	0.652038408569385
7ALPHADEHYDROX-PWY: cholate degradation (bacteria, anaerobic)	1-oleoylglycerol (18:1)	63	0.9302	0.5153	0.071	0.409066565848647
7ALPHADEHYDROX-PWY: cholate degradation (bacteria, anaerobic)	1-palmitoleoyl-2-linoleoyl-GPC (16:1/18:2)*	62	-0.3931	0.7979	0.6223	0.757879551606792
7ALPHADEHYDROX-PWY: cholate degradation (bacteria, anaerobic)	1-palmitoleoyl-3-oleoyl-glycerol (16:1/18:1)*	52	0.3275	0.4633	0.4796	0.713474046352256
7ALPHADEHYDROX-PWY: cholate degradation (bacteria, anaerobic)	1-palmitoleoyl-GPC (16:1)*	63	-0.3672	0.9870	0.7098	0.779592332073404
7ALPHADEHYDROX-PWY: cholate degradation (bacteria, anaerobic)	1-palmitoleoylglycerol (16:1)*	63	0.6007	0.4339	0.1662	0.534407703951666
7ALPHADEHYDROX-PWY: cholate degradation (bacteria, anaerobic)	1-palmitoyl-2-adrenoyl-GPC (16:0/22:4)*	63	-0.0431	0.5563	0.9382	0.823004822304134
7ALPHADEHYDROX-PWY: cholate degradation (bacteria, anaerobic)	1-palmitoyl-2-arachidonoyl-GPC (16:0/20:4)	63	0.6936	1.0384	0.5042	0.72232710691405
7ALPHADEHYDROX-PWY: cholate degradation (bacteria, anaerobic)	1-palmitoyl-2-arachidonoyl-GPE (16:0/20:4)*	63	0.2265	0.6765	0.7377	0.786648045424022
7ALPHADEHYDROX-PWY: cholate degradation (bacteria, anaerobic)	1-palmitoyl-2-arachidonoyl-GPI (16:0/20:4)*	60	0.2069	0.8946	0.8171	0.802386359010594
7ALPHADEHYDROX-PWY: cholate degradation (bacteria, anaerobic)	1-palmitoyl-2-dihomo-linolenoyl-GPC (16:0/20:3n3 or 6)*	63	0.3747	0.8721	0.6675	0.769277492945132
7ALPHADEHYDROX-PWY: cholate degradation (bacteria, anaerobic)	1-palmitoyl-2-docosahexaenoyl-GPC (16:0/22:6)	63	-1.278	0.7892	0.1054	0.466383363837199
7ALPHADEHYDROX-PWY: cholate degradation (bacteria, anaerobic)	1-palmitoyl-2-docosahexaenoyl-GPE (16:0/22:6)*	63	-0.6188	0.6231	0.3206	0.643924608112641
7ALPHADEHYDROX-PWY: cholate degradation (bacteria, anaerobic)	1-palmitoyl-2-eicosapentaenoyl-GPC (16:0/20:5)*	63	-0.7335	0.5593	0.1897	0.55569848643569
7ALPHADEHYDROX-PWY: cholate degradation (bacteria, anaerobic)	1-palmitoyl-2-linolenoyl-GPC (16:0/18:3)*	62	-0.5487	0.5804	0.3444	0.656674540481407
7ALPHADEHYDROX-PWY: cholate degradation (bacteria, anaerobic)	1-palmitoyl-2-linoleoyl-glycerol (16:0/18:2)*	57	0.4264	0.4711	0.3654	0.667213499128288
7ALPHADEHYDROX-PWY: cholate degradation (bacteria, anaerobic)	1-palmitoyl-2-linoleoyl-GPC (16:0/18:2)	63	-1.0075	1.5598	0.5183	0.726663570958887
7ALPHADEHYDROX-PWY: cholate degradation (bacteria, anaerobic)	1-palmitoyl-2-linoleoyl-GPE (16:0/18:2)	63	-0.0205	0.5512	0.9704	0.82837607919372
7ALPHADEHYDROX-PWY: cholate degradation (bacteria, anaerobic)	1-palmitoyl-2-linoleoyl-GPI (16:0/18:2)	59	-0.4272	0.7146	0.55	0.736896063055663
7ALPHADEHYDROX-PWY: cholate degradation (bacteria, anaerobic)	1-palmitoyl-2-meadoyl-GPC (16:0/20:3n9)*	61	-0.0294	0.4634	0.9495	0.824932147617676
7ALPHADEHYDROX-PWY: cholate degradation (bacteria, anaerobic)	1-palmitoyl-2-oleoyl-GPC (16:0/18:1)	63	0.9399	1.3424	0.4838	0.715016723849934
7ALPHADEHYDROX-PWY: cholate degradation (bacteria, anaerobic)	1-palmitoyl-2-oleoyl-GPE (16:0/18:1)	61	0.2864	0.4702	0.5424	0.73460654375736
7ALPHADEHYDROX-PWY: cholate degradation (bacteria, anaerobic)	1-palmitoyl-2-oleoyl-GPI (16:0/18:1)*	61	-0.5878	0.7190	0.4136	0.687940796161589
7ALPHADEHYDROX-PWY: cholate degradation (bacteria, anaerobic)	1-palmitoyl-2-palmitoleoyl-GPC (16:0/16:1)*	63	0.0791	0.7348	0.9142	0.819034915369347
7ALPHADEHYDROX-PWY: cholate degradation (bacteria, anaerobic)	1-palmitoyl-2-stearoyl-GPC (16:0/18:0)	63	-1.5199	1.1424	0.1834	0.549903127444033
7ALPHADEHYDROX-PWY: cholate degradation (bacteria, anaerobic)	1-palmitoyl-3-linoleoyl-glycerol (16:0/18:2)*	55	0.9986	0.4954	0.0438	0.343466416965698
7ALPHADEHYDROX-PWY: cholate degradation (bacteria, anaerobic)	1-palmitoyl-GPC (16:0)	63	-2.0646	1.6692	0.2161	0.576341902158403
7ALPHADEHYDROX-PWY: cholate degradation (bacteria, anaerobic)	1-palmitoyl-GPE (16:0)	63	-0.5742	0.8758	0.5121	0.724818568801801
7ALPHADEHYDROX-PWY: cholate degradation (bacteria, anaerobic)	1-palmitoyl-GPI (16:0)*	63	-0.3296	0.4967	0.5069	0.723158447288285
7ALPHADEHYDROX-PWY: cholate degradation (bacteria, anaerobic)	1-palmitoylglycerol (16:0)	63	0.6842	0.6531	0.2948	0.62940770622593
7ALPHADEHYDROX-PWY: cholate degradation (bacteria, anaerobic)	1-palmityl-GPC (O-16:0)	58	-1.4707	0.8036	0.0672	0.401327788116853
7ALPHADEHYDROX-PWY: cholate degradation (bacteria, anaerobic)	1-pentadecanoyl-2-linoleoyl-GPC (15:0/18:2)*	63	0.2779	0.7946	0.7266	0.783958584969738
7ALPHADEHYDROX-PWY: cholate degradation (bacteria, anaerobic)	1-pentadecanoyl-2-oleoyl-GPC (15:0/18:1)*	63	0.6996	0.7934	0.3779	0.672550683299691
7ALPHADEHYDROX-PWY: cholate degradation (bacteria, anaerobic)	1-pentadecanoyl-GPC (15:0)*	63	0.3235	0.9470	0.7326	0.785571223546618
7ALPHADEHYDROX-PWY: cholate degradation (bacteria, anaerobic)	1-stearoyl-2-arachidonoyl-GPC (18:0/20:4)	63	0.4436	0.9431	0.6381	0.761821607015459
7ALPHADEHYDROX-PWY: cholate degradation (bacteria, anaerobic)	1-stearoyl-2-arachidonoyl-GPE (18:0/20:4)	63	0.7452	0.7776	0.3379	0.653339437544366
7ALPHADEHYDROX-PWY: cholate degradation (bacteria, anaerobic)	1-stearoyl-2-arachidonoyl-GPI (18:0/20:4)	63	2.6534	1.1134	0.0172	0.237380997771585
7ALPHADEHYDROX-PWY: cholate degradation (bacteria, anaerobic)	1-stearoyl-2-dihomo-linolenoyl-GPC (18:0/20:3n3 or 6)*	63	0.1919	0.8308	0.8173	0.802413099546
7ALPHADEHYDROX-PWY: cholate degradation (bacteria, anaerobic)	1-stearoyl-2-docosahexaenoyl-GPC (18:0/22:6)	63	-1.3346	0.7256	0.0659	0.39847831620512
7ALPHADEHYDROX-PWY: cholate degradation (bacteria, anaerobic)	1-stearoyl-2-docosahexaenoyl-GPE (18:0/22:6)*	63	-0.562	0.5737	0.3274	0.64782161788484
7ALPHADEHYDROX-PWY: cholate degradation (bacteria, anaerobic)	1-stearoyl-2-docosapentaenoyl-GPC (18:0/22:5n3)*	63	-0.6338	0.9311	0.4961	0.719494375358175
7ALPHADEHYDROX-PWY: cholate degradation (bacteria, anaerobic)	1-stearoyl-2-docosapentaenoyl-GPC (18:0/22:5n6)*	63	0.7158	0.6395	0.263	0.608949567659226
7ALPHADEHYDROX-PWY: cholate degradation (bacteria, anaerobic)	1-stearoyl-2-linoleoyl-GPC (18:0/18:2)*	63	-0.8399	1.2880	0.5143	0.725415234951499
7ALPHADEHYDROX-PWY: cholate degradation (bacteria, anaerobic)	1-stearoyl-2-linoleoyl-GPE (18:0/18:2)*	63	0.1729	0.5820	0.7664	0.792945587147754
7ALPHADEHYDROX-PWY: cholate degradation (bacteria, anaerobic)	1-stearoyl-2-linoleoyl-GPI (18:0/18:2)	63	-1.346	0.9435	0.1537	0.52267841116269
7ALPHADEHYDROX-PWY: cholate degradation (bacteria, anaerobic)	1-stearoyl-2-meadoyl-GPC (18:0/20:3n9)*	63	0.2396	0.4610	0.6032	0.752525828440145
7ALPHADEHYDROX-PWY: cholate degradation (bacteria, anaerobic)	1-stearoyl-2-oleoyl-GPC (18:0/18:1)	63	-0.3343	0.9728	0.7311	0.785198918452572
7ALPHADEHYDROX-PWY: cholate degradation (bacteria, anaerobic)	1-stearoyl-2-oleoyl-GPE (18:0/18:1)	61	-0.142	0.4662	0.7607	0.791534376478468
7ALPHADEHYDROX-PWY: cholate degradation (bacteria, anaerobic)	1-stearoyl-GPC (18:0)	63	-1.2497	1.1286	0.2682	0.612276425283948
7ALPHADEHYDROX-PWY: cholate degradation (bacteria, anaerobic)	1-stearoyl-GPE (18:0)	63	-0.375	1.0151	0.7118	0.77997382560401
7ALPHADEHYDROX-PWY: cholate degradation (bacteria, anaerobic)	1-stearoyl-GPI (18:0)	63	-0.0584	0.5701	0.9184	0.819570915760641
7ALPHADEHYDROX-PWY: cholate degradation (bacteria, anaerobic)	1-stearyl-GPC (O-18:0)*	63	-0.6554	0.8097	0.4182	0.6896809534728
7ALPHADEHYDROX-PWY: cholate degradation (bacteria, anaerobic)	1,2-dilinoleoyl-GPC (18:2/18:2)	63	-0.9529	0.6500	0.1426	0.51129005797015
7ALPHADEHYDROX-PWY: cholate degradation (bacteria, anaerobic)	1,2-dimyristoyl-GPC (14:0/14:0)	54	-0.4685	0.3449	0.1744	0.542020220573782
7ALPHADEHYDROX-PWY: cholate degradation (bacteria, anaerobic)	1,2-dipalmitoyl-GPC (16:0/16:0)	63	-1.9138	1.4430	0.1848	0.551020546835267
7ALPHADEHYDROX-PWY: cholate degradation (bacteria, anaerobic)	1,2,3-benzenetriol sulfate (2)	61	-0.207	0.1839	0.2605	0.607469711193805
7ALPHADEHYDROX-PWY: cholate degradation (bacteria, anaerobic)	1,3-dimethylurate	56	0.1918	0.4340	0.6584	0.766973646659247
7ALPHADEHYDROX-PWY: cholate degradation (bacteria, anaerobic)	1,3,7-trimethylurate	54	-0.3507	0.3524	0.3197	0.643438682276874
7ALPHADEHYDROX-PWY: cholate degradation (bacteria, anaerobic)	1,5-anhydroglucitol (1,5-AG)	63	0.1089	0.7196	0.8797	0.812986418594026
7ALPHADEHYDROX-PWY: cholate degradation (bacteria, anaerobic)	1,7-dimethylurate	62	0.281	0.2734	0.3039	0.63493902624082
7ALPHADEHYDROX-PWY: cholate degradation (bacteria, anaerobic)	10-heptadecenoate (17:1n7)	63	0.2211	0.6054	0.7149	0.780946149905892
7ALPHADEHYDROX-PWY: cholate degradation (bacteria, anaerobic)	10-nonadecenoate (19:1n9)	63	0.4016	0.6717	0.5499	0.736844208500049
7ALPHADEHYDROX-PWY: cholate degradation (bacteria, anaerobic)	10-undecenoate (11:1n1)	63	0.0503	0.6566	0.9389	0.823138329033794
7ALPHADEHYDROX-PWY: cholate degradation (bacteria, anaerobic)	12-HETE	62	0.2009	0.2519	0.4251	0.692344014981255
7ALPHADEHYDROX-PWY: cholate degradation (bacteria, anaerobic)	13-HODE + 9-HODE	62	-0.2022	0.4112	0.623	0.758086003301428
7ALPHADEHYDROX-PWY: cholate degradation (bacteria, anaerobic)	15-methylpalmitate	63	0.1393	0.7132	0.8451	0.80704392718338
7ALPHADEHYDROX-PWY: cholate degradation (bacteria, anaerobic)	16-hydroxypalmitate	63	-0.7694	0.8217	0.3491	0.658995506297059
7ALPHADEHYDROX-PWY: cholate degradation (bacteria, anaerobic)	16a-hydroxy DHEA 3-sulfate	61	0.1762	0.3336	0.5974	0.750900994456361
7ALPHADEHYDROX-PWY: cholate degradation (bacteria, anaerobic)	17-methylstearate	63	-0.7184	0.8128	0.3768	0.672011704898148
7ALPHADEHYDROX-PWY: cholate degradation (bacteria, anaerobic)	2-aminoadipate	59	-1.2902	0.6471	0.0462	0.350439332225065
7ALPHADEHYDROX-PWY: cholate degradation (bacteria, anaerobic)	2-aminobutyrate	63	-1.3907	0.8452	0.0999	0.457818267220975
7ALPHADEHYDROX-PWY: cholate degradation (bacteria, anaerobic)	2-aminoheptanoate	63	-0.3868	0.6031	0.5213	0.727565174190767
7ALPHADEHYDROX-PWY: cholate degradation (bacteria, anaerobic)	2-aminooctanoate	61	-0.6085	0.6416	0.3429	0.656017998577385
7ALPHADEHYDROX-PWY: cholate degradation (bacteria, anaerobic)	2-aminophenol sulfate	63	-0.5062	0.2677	0.0586	0.382117618200344
7ALPHADEHYDROX-PWY: cholate degradation (bacteria, anaerobic)	2-arachidonoyl-GPC (20:4)*	60	-0.3114	0.7290	0.6693	0.769745761737185
7ALPHADEHYDROX-PWY: cholate degradation (bacteria, anaerobic)	2-arachidonoyl-GPE (20:4)*	57	0.7395	0.5985	0.2166	0.576749575317034
7ALPHADEHYDROX-PWY: cholate degradation (bacteria, anaerobic)	2-arachidonoylglycerol (20:4)	54	-0.0659	0.4741	0.8894	0.814762071887134
7ALPHADEHYDROX-PWY: cholate degradation (bacteria, anaerobic)	2-docosahexaenoyl-GPC (22:6)*	58	-1.1106	0.5897	0.0597	0.384214851535782
7ALPHADEHYDROX-PWY: cholate degradation (bacteria, anaerobic)	2-hydroxy-3-methylvalerate	63	-1.7316	0.7068	0.0143	0.220982446495515
7ALPHADEHYDROX-PWY: cholate degradation (bacteria, anaerobic)	2-hydroxybutyrate/2-hydroxyisobutyrate	63	-0.3575	0.7494	0.6333	0.760569917320367
7ALPHADEHYDROX-PWY: cholate degradation (bacteria, anaerobic)	2-hydroxydecanoate	63	0.0915	0.6773	0.8925	0.815311024305301
7ALPHADEHYDROX-PWY: cholate degradation (bacteria, anaerobic)	2-hydroxyglutarate	63	-0.9147	1.0063	0.3634	0.666186639056203
7ALPHADEHYDROX-PWY: cholate degradation (bacteria, anaerobic)	2-hydroxyhippurate (salicylurate)	61	-0.1979	0.1719	0.2498	0.600731949769512
7ALPHADEHYDROX-PWY: cholate degradation (bacteria, anaerobic)	2-hydroxyoctanoate	63	-0.4112	0.6633	0.5353	0.732114325412936
7ALPHADEHYDROX-PWY: cholate degradation (bacteria, anaerobic)	2-hydroxypalmitate	63	-0.1476	1.0754	0.8908	0.814955906636775
7ALPHADEHYDROX-PWY: cholate degradation (bacteria, anaerobic)	2-hydroxyphenylacetate	54	-0.1423	0.6232	0.8194	0.802820193400611
7ALPHADEHYDROX-PWY: cholate degradation (bacteria, anaerobic)	2-hydroxystearate	63	-0.4498	0.8827	0.6103	0.754588659201823
7ALPHADEHYDROX-PWY: cholate degradation (bacteria, anaerobic)	2-isopropylmalate	62	0.4954	0.4204	0.2387	0.593294184431916
7ALPHADEHYDROX-PWY: cholate degradation (bacteria, anaerobic)	2-linoleoyl-GPC (18:2)*	63	-0.7537	0.7821	0.3352	0.652129546151904
7ALPHADEHYDROX-PWY: cholate degradation (bacteria, anaerobic)	2-linoleoyl-GPE (18:2)*	55	-0.3253	0.5167	0.529	0.730094441832523
7ALPHADEHYDROX-PWY: cholate degradation (bacteria, anaerobic)	2-linoleoylglycerol (18:2)	63	0.9694	0.6676	0.1465	0.515762672569194
7ALPHADEHYDROX-PWY: cholate degradation (bacteria, anaerobic)	2-methylbutyrylcarnitine (C5)	63	-1.2412	0.8350	0.1371	0.505421430083759
7ALPHADEHYDROX-PWY: cholate degradation (bacteria, anaerobic)	2-methylcitrate/homocitrate	54	0.404	0.6331	0.5234	0.728312446805731
7ALPHADEHYDROX-PWY: cholate degradation (bacteria, anaerobic)	2-methylmalonyl carnitine	54	-0.3028	0.6105	0.62	0.757231050473674
7ALPHADEHYDROX-PWY: cholate degradation (bacteria, anaerobic)	2-oleoyl-GPC (18:1)*	63	-0.5873	0.7661	0.4433	0.699556190847336
7ALPHADEHYDROX-PWY: cholate degradation (bacteria, anaerobic)	2-oleoyl-GPE (18:1)*	60	0.3143	0.5565	0.5722	0.743873746499824
7ALPHADEHYDROX-PWY: cholate degradation (bacteria, anaerobic)	2-oleoylglycerol (18:1)	63	0.6136	0.4619	0.1841	0.550491585327104
7ALPHADEHYDROX-PWY: cholate degradation (bacteria, anaerobic)	2-palmitoyl-GPC (16:0)*	63	-0.5866	0.7436	0.4302	0.694067626045091
7ALPHADEHYDROX-PWY: cholate degradation (bacteria, anaerobic)	2-palmitoyl-GPE (16:0)*	63	-0.5765	0.8097	0.4765	0.712315864453267
7ALPHADEHYDROX-PWY: cholate degradation (bacteria, anaerobic)	2-palmitoylglycerol (16:0)	60	0.6209	0.5203	0.2327	0.588924939901045
7ALPHADEHYDROX-PWY: cholate degradation (bacteria, anaerobic)	2-piperidinone	63	0.9711	0.3558	0.0063	0.154146846419074
7ALPHADEHYDROX-PWY: cholate degradation (bacteria, anaerobic)	2-pyrrolidinone	63	-0.2894	0.3366	0.3899	0.677959671278133
7ALPHADEHYDROX-PWY: cholate degradation (bacteria, anaerobic)	2-stearoyl-GPE (18:0)*	63	0.0667	0.6300	0.9157	0.819207955238814
7ALPHADEHYDROX-PWY: cholate degradation (bacteria, anaerobic)	2-stearoyl-GPI (18:0)*	63	0.0041	0.5097	0.9936	0.831337926337679
7ALPHADEHYDROX-PWY: cholate degradation (bacteria, anaerobic)	2,3-dihydroxyisovalerate	62	-0.127	0.2049	0.5355	0.732221243006646
7ALPHADEHYDROX-PWY: cholate degradation (bacteria, anaerobic)	2'-deoxyuridine	59	1.106	1.0394	0.2873	0.624732368516547
7ALPHADEHYDROX-PWY: cholate degradation (bacteria, anaerobic)	21-hydroxypregnenolone disulfate	56	-0.642	0.5316	0.2272	0.584996062306426
7ALPHADEHYDROX-PWY: cholate degradation (bacteria, anaerobic)	3-(3-hydroxyphenyl)propionate	57	0.5248	0.2587	0.0425	0.339194444319931
7ALPHADEHYDROX-PWY: cholate degradation (bacteria, anaerobic)	3-(4-hydroxyphenyl)lactate	63	-1.258	0.8872	0.1562	0.524986027646927
7ALPHADEHYDROX-PWY: cholate degradation (bacteria, anaerobic)	3-aminoisobutyrate	63	-0.2048	0.5872	0.7273	0.784105281680296
7ALPHADEHYDROX-PWY: cholate degradation (bacteria, anaerobic)	3-carboxy-4-methyl-5-propyl-2-furanpropanoate (CMPF)	63	-0.6265	0.2430	0.0099	0.187951625447433
7ALPHADEHYDROX-PWY: cholate degradation (bacteria, anaerobic)	3-hydroxy-2-ethylpropionate	63	0.4	0.8524	0.6389	0.762019894997178
7ALPHADEHYDROX-PWY: cholate degradation (bacteria, anaerobic)	3-hydroxy-3-methylglutarate	63	0.303	0.8787	0.7302	0.784941766852955
7ALPHADEHYDROX-PWY: cholate degradation (bacteria, anaerobic)	3-hydroxybutyrate (BHBA)	63	0.2862	0.2807	0.3078	0.636939965920948
7ALPHADEHYDROX-PWY: cholate degradation (bacteria, anaerobic)	3-hydroxydecanoate	63	-0.0273	0.6864	0.9682	0.828106600730743
7ALPHADEHYDROX-PWY: cholate degradation (bacteria, anaerobic)	3-hydroxyhippurate	63	0.3928	0.2428	0.1057	0.466670036188309
7ALPHADEHYDROX-PWY: cholate degradation (bacteria, anaerobic)	3-hydroxyisobutyrate	62	-0.4106	0.4818	0.3941	0.680026158417097
7ALPHADEHYDROX-PWY: cholate degradation (bacteria, anaerobic)	3-hydroxylaurate	63	-0.2917	0.5883	0.62	0.757231050473674
7ALPHADEHYDROX-PWY: cholate degradation (bacteria, anaerobic)	3-hydroxyoctanoate	63	0.8755	0.5657	0.1217	0.487627232605412
7ALPHADEHYDROX-PWY: cholate degradation (bacteria, anaerobic)	3-hydroxypyridine sulfate	62	0.1423	0.2249	0.5268	0.729402972553985
7ALPHADEHYDROX-PWY: cholate degradation (bacteria, anaerobic)	3-hydroxysebacate	58	0.7915	0.3630	0.0292	0.29438364828568
7ALPHADEHYDROX-PWY: cholate degradation (bacteria, anaerobic)	3-indoxyl sulfate	63	-0.4167	0.5789	0.4717	0.710326157340916
7ALPHADEHYDROX-PWY: cholate degradation (bacteria, anaerobic)	3-methoxycatechol sulfate (1)	59	-0.3343	0.2652	0.2074	0.56996489940213
7ALPHADEHYDROX-PWY: cholate degradation (bacteria, anaerobic)	3-methoxytyrosine	63	0.1979	0.9110	0.828	0.804362388550743
7ALPHADEHYDROX-PWY: cholate degradation (bacteria, anaerobic)	3-methyl catechol sulfate (1)	63	0.0681	0.2381	0.7748	0.794606085843641
7ALPHADEHYDROX-PWY: cholate degradation (bacteria, anaerobic)	3-methyl-2-oxobutyrate	63	-0.9893	1.0911	0.3645	0.666803447794127
7ALPHADEHYDROX-PWY: cholate degradation (bacteria, anaerobic)	3-methyl-2-oxovalerate	63	-2.3885	1.1146	0.0321	0.305817487752815
7ALPHADEHYDROX-PWY: cholate degradation (bacteria, anaerobic)	3-methyladipate	57	-0.9167	0.5028	0.0683	0.404024326921138
7ALPHADEHYDROX-PWY: cholate degradation (bacteria, anaerobic)	3-methylglutaconate	59	0.6076	0.6683	0.3633	0.666140760823246
7ALPHADEHYDROX-PWY: cholate degradation (bacteria, anaerobic)	3-methylglutarylcarnitine (1)	61	0.5664	0.4472	0.2053	0.568313173092183
7ALPHADEHYDROX-PWY: cholate degradation (bacteria, anaerobic)	3-methylglutarylcarnitine (2)	60	-0.106	0.3923	0.787	0.797119551361122
7ALPHADEHYDROX-PWY: cholate degradation (bacteria, anaerobic)	3-methylhistidine	63	-0.5236	0.1917	0.0063	0.154146846419074
7ALPHADEHYDROX-PWY: cholate degradation (bacteria, anaerobic)	3-methylxanthine	63	0.3856	0.2745	0.1602	0.528759556135458
7ALPHADEHYDROX-PWY: cholate degradation (bacteria, anaerobic)	3-phenylpropionate (hydrocinnamate)	56	-0.7478	0.2793	0.0074	0.165180186272773
7ALPHADEHYDROX-PWY: cholate degradation (bacteria, anaerobic)	3-ureidopropionate	62	0.947	0.9788	0.3333	0.651142067078807
7ALPHADEHYDROX-PWY: cholate degradation (bacteria, anaerobic)	3,7-dimethylurate	52	0.4974	0.3341	0.1365	0.504761926037199
7ALPHADEHYDROX-PWY: cholate degradation (bacteria, anaerobic)	4-acetamidobutanoate	63	-0.1079	0.9279	0.9074	0.817685440087764
7ALPHADEHYDROX-PWY: cholate degradation (bacteria, anaerobic)	4-allylphenol sulfate	62	-0.7163	0.2850	0.012	0.20474710835325
7ALPHADEHYDROX-PWY: cholate degradation (bacteria, anaerobic)	4-androsten-3alpha,17alpha-diol monosulfate (3)	61	-0.0446	0.4415	0.9195	0.819686549608615
7ALPHADEHYDROX-PWY: cholate degradation (bacteria, anaerobic)	4-androsten-3beta,17beta-diol disulfate (1)	63	0.1612	0.3246	0.6196	0.757095451469708
7ALPHADEHYDROX-PWY: cholate degradation (bacteria, anaerobic)	4-androsten-3beta,17beta-diol disulfate (2)	61	0.0532	0.4578	0.9074	0.817685440087764
7ALPHADEHYDROX-PWY: cholate degradation (bacteria, anaerobic)	4-androsten-3beta,17beta-diol monosulfate (1)	62	-0.0425	0.3913	0.9135	0.818888850864632
7ALPHADEHYDROX-PWY: cholate degradation (bacteria, anaerobic)	4-androsten-3beta,17beta-diol monosulfate (2)	56	-0.5651	0.5026	0.2609	0.607709015668049
7ALPHADEHYDROX-PWY: cholate degradation (bacteria, anaerobic)	4-ethylphenylsulfate	63	-0.338	0.2098	0.1071	0.468528800161965
7ALPHADEHYDROX-PWY: cholate degradation (bacteria, anaerobic)	4-guanidinobutanoate	63	-0.8542	0.5529	0.1224	0.488276499609075
7ALPHADEHYDROX-PWY: cholate degradation (bacteria, anaerobic)	4-hydroxybenzoate	63	0.0601	0.4808	0.9006	0.816704112155267
7ALPHADEHYDROX-PWY: cholate degradation (bacteria, anaerobic)	4-hydroxychlorothalonil	63	-0.3352	0.5515	0.5433	0.734813398849158
7ALPHADEHYDROX-PWY: cholate degradation (bacteria, anaerobic)	4-hydroxyhippurate	63	0.1792	0.3941	0.6492	0.764792675974853
7ALPHADEHYDROX-PWY: cholate degradation (bacteria, anaerobic)	4-hydroxyphenylacetate	57	-0.4314	0.4336	0.3197	0.643438682276874
7ALPHADEHYDROX-PWY: cholate degradation (bacteria, anaerobic)	4-hydroxyphenylpyruvate	63	-0.5506	0.7009	0.4321	0.694938422137875
7ALPHADEHYDROX-PWY: cholate degradation (bacteria, anaerobic)	4-imidazoleacetate	61	-0.0146	0.6139	0.981	0.829498901592849
7ALPHADEHYDROX-PWY: cholate degradation (bacteria, anaerobic)	4-methyl-2-oxopentanoate	63	-1.7289	1.0289	0.0929	0.446747839443434
7ALPHADEHYDROX-PWY: cholate degradation (bacteria, anaerobic)	4-methylcatechol sulfate	63	-0.1537	0.4352	0.7239	0.783245443941924
7ALPHADEHYDROX-PWY: cholate degradation (bacteria, anaerobic)	4-vinylphenol sulfate	63	-0.5126	0.3021	0.0898	0.441831991629086
7ALPHADEHYDROX-PWY: cholate degradation (bacteria, anaerobic)	5-acetylamino-6-amino-3-methyluracil	62	0.2404	0.3190	0.4512	0.702427361157363
7ALPHADEHYDROX-PWY: cholate degradation (bacteria, anaerobic)	5-dodecenoate (12:1n7)	63	-0.1253	0.5146	0.8076	0.800869776859858
7ALPHADEHYDROX-PWY: cholate degradation (bacteria, anaerobic)	5-hydroxyhexanoate	53	-0.4769	0.5111	0.3508	0.659833590865359
7ALPHADEHYDROX-PWY: cholate degradation (bacteria, anaerobic)	5-hydroxyindoleacetate	56	-0.1261	0.7999	0.8747	0.812230384379828
7ALPHADEHYDROX-PWY: cholate degradation (bacteria, anaerobic)	5-hydroxylysine	63	-0.6076	0.8140	0.4554	0.703962356981096
7ALPHADEHYDROX-PWY: cholate degradation (bacteria, anaerobic)	5-methylthioadenosine (MTA)	62	-0.8606	0.6245	0.1682	0.536231771758742
7ALPHADEHYDROX-PWY: cholate degradation (bacteria, anaerobic)	5-methyluridine (ribothymidine)	63	0.9446	1.1705	0.4197	0.690288514863073
7ALPHADEHYDROX-PWY: cholate degradation (bacteria, anaerobic)	5-oxoproline	63	1.8289	1.4768	0.2156	0.576196537381619
7ALPHADEHYDROX-PWY: cholate degradation (bacteria, anaerobic)	5,6-dihydrothymine	63	0.4137	1.2873	0.7479	0.788827276499076
7ALPHADEHYDROX-PWY: cholate degradation (bacteria, anaerobic)	5alpha-androstan-3beta,17beta-diol disulfate	58	-0.1139	0.2999	0.7041	0.778037332831042
7ALPHADEHYDROX-PWY: cholate degradation (bacteria, anaerobic)	5alpha-pregnan-3beta,20alpha-diol disulfate	51	0.3784	0.3760	0.3142	0.640550855093981
7ALPHADEHYDROX-PWY: cholate degradation (bacteria, anaerobic)	5alpha-pregnan-3beta,20alpha-diol monosulfate (2)	55	-0.7292	0.4717	0.1222	0.488042164156094
7ALPHADEHYDROX-PWY: cholate degradation (bacteria, anaerobic)	6-oxopiperidine-2-carboxylic acid	63	-0.3497	0.6738	0.6038	0.752787222302769
7ALPHADEHYDROX-PWY: cholate degradation (bacteria, anaerobic)	7-alpha-hydroxy-3-oxo-4-cholestenoate (7-Hoca)	63	0.8303	0.9058	0.3593	0.66407969202946
7ALPHADEHYDROX-PWY: cholate degradation (bacteria, anaerobic)	7-methylguanine	63	0.0452	1.5645	0.9769	0.829016450563148
7ALPHADEHYDROX-PWY: cholate degradation (bacteria, anaerobic)	7-methylxanthine	63	0.37	0.3038	0.2233	0.582038484702126
7ALPHADEHYDROX-PWY: cholate degradation (bacteria, anaerobic)	acetylcarnitine	61	0.0354	0.7887	0.9642	0.827347215357378
7ALPHADEHYDROX-PWY: cholate degradation (bacteria, anaerobic)	adenine	63	-1.7804	1.1996	0.1378	0.506093857289636
7ALPHADEHYDROX-PWY: cholate degradation (bacteria, anaerobic)	adenosine	52	0.3713	0.4720	0.4315	0.694733447821073
7ALPHADEHYDROX-PWY: cholate degradation (bacteria, anaerobic)	adrenate (22:4n6)	63	0.0051	0.6462	0.9937	0.83135351912209
7ALPHADEHYDROX-PWY: cholate degradation (bacteria, anaerobic)	alanine	63	-0.2761	1.7359	0.8736	0.812045965562885
7ALPHADEHYDROX-PWY: cholate degradation (bacteria, anaerobic)	allantoin	63	0.8231	0.7623	0.2803	0.620269153567799
7ALPHADEHYDROX-PWY: cholate degradation (bacteria, anaerobic)	alpha-glutamyltyrosine	56	-0.1281	0.4719	0.7861	0.796971781663466
7ALPHADEHYDROX-PWY: cholate degradation (bacteria, anaerobic)	alpha-hydroxyisocaproate	63	-1.2678	0.9174	0.167	0.535228364199063
7ALPHADEHYDROX-PWY: cholate degradation (bacteria, anaerobic)	alpha-hydroxyisovalerate	63	-1.4993	0.8281	0.0702	0.407270562201034
7ALPHADEHYDROX-PWY: cholate degradation (bacteria, anaerobic)	alpha-ketoglutarate	63	1.104	1.0724	0.3033	0.634691243159871
7ALPHADEHYDROX-PWY: cholate degradation (bacteria, anaerobic)	alpha-tocopherol	63	-2.0511	1.6130	0.2035	0.56668497167676
7ALPHADEHYDROX-PWY: cholate degradation (bacteria, anaerobic)	androsterone sulfate	62	-0.0257	0.2911	0.9296	0.821370046857622
7ALPHADEHYDROX-PWY: cholate degradation (bacteria, anaerobic)	arabitol/xylitol	63	0.2451	1.0830	0.8209	0.803146203670792
7ALPHADEHYDROX-PWY: cholate degradation (bacteria, anaerobic)	arabonate/xylonate	63	-0.2627	0.7122	0.7122	0.780131863898622
7ALPHADEHYDROX-PWY: cholate degradation (bacteria, anaerobic)	arachidate (20:0)	63	-0.2825	0.9601	0.7686	0.793327798962736
7ALPHADEHYDROX-PWY: cholate degradation (bacteria, anaerobic)	arachidonate (20:4n6)	63	0.0328	0.9712	0.9731	0.828739907482932
7ALPHADEHYDROX-PWY: cholate degradation (bacteria, anaerobic)	arginine	63	-1.1433	1.7849	0.5218	0.727671610582916
7ALPHADEHYDROX-PWY: cholate degradation (bacteria, anaerobic)	asparagine	63	-1.8673	2.2111	0.3984	0.681889703809141
7ALPHADEHYDROX-PWY: cholate degradation (bacteria, anaerobic)	aspartate	63	0.0387	0.8893	0.9652	0.827473208052284
7ALPHADEHYDROX-PWY: cholate degradation (bacteria, anaerobic)	aspartylphenylalanine	56	0.2695	0.3794	0.4774	0.712675942985634
7ALPHADEHYDROX-PWY: cholate degradation (bacteria, anaerobic)	azelate (nonanedioate)	61	0.717	0.5467	0.1897	0.55569848643569
7ALPHADEHYDROX-PWY: cholate degradation (bacteria, anaerobic)	behenoyl sphingomyelin (d18:1/22:0)*	62	-0.1943	1.2729	0.8787	0.8128310383653
7ALPHADEHYDROX-PWY: cholate degradation (bacteria, anaerobic)	benzoate	59	-0.4986	0.6164	0.4185	0.689824984243426
7ALPHADEHYDROX-PWY: cholate degradation (bacteria, anaerobic)	beta-alanine	63	-0.8518	0.9260	0.3576	0.663211016536042
7ALPHADEHYDROX-PWY: cholate degradation (bacteria, anaerobic)	beta-hydroxyisovalerate	63	-2.0305	0.9640	0.0352	0.316049411648689
7ALPHADEHYDROX-PWY: cholate degradation (bacteria, anaerobic)	betaine	63	-0.5739	1.5405	0.7095	0.779489064345553
7ALPHADEHYDROX-PWY: cholate degradation (bacteria, anaerobic)	betonicine	50	-0.1399	0.1982	0.4802	0.713644509771532
7ALPHADEHYDROX-PWY: cholate degradation (bacteria, anaerobic)	bilirubin (E,E)*	63	1.08e-05	0.0128	0.9993	0.831924134796605
7ALPHADEHYDROX-PWY: cholate degradation (bacteria, anaerobic)	bilirubin (E,Z or Z,E)*	63	-0.1279	0.8026	0.8734	0.812045965562885
7ALPHADEHYDROX-PWY: cholate degradation (bacteria, anaerobic)	bilirubin (Z,Z)	63	0.0934	0.6164	0.8795	0.812974383992484
7ALPHADEHYDROX-PWY: cholate degradation (bacteria, anaerobic)	biliverdin	58	-0.0221	0.4672	0.9622	0.827014201892758
7ALPHADEHYDROX-PWY: cholate degradation (bacteria, anaerobic)	butyrylcarnitine	61	0.1305	0.6387	0.8382	0.806006530088271
7ALPHADEHYDROX-PWY: cholate degradation (bacteria, anaerobic)	C-glycosyltryptophan	62	0.81	0.9422	0.39	0.67802970627402
7ALPHADEHYDROX-PWY: cholate degradation (bacteria, anaerobic)	caffeine	62	0.0442	0.2315	0.8487	0.807624815397222
7ALPHADEHYDROX-PWY: cholate degradation (bacteria, anaerobic)	caprate (10:0)	63	-0.6292	0.5716	0.271	0.614079185922118
7ALPHADEHYDROX-PWY: cholate degradation (bacteria, anaerobic)	caproate (6:0)	63	0.8434	0.8040	0.2942	0.629066523621746
7ALPHADEHYDROX-PWY: cholate degradation (bacteria, anaerobic)	caprylate (8:0)	63	-0.2594	0.6859	0.7053	0.778289072097832
7ALPHADEHYDROX-PWY: cholate degradation (bacteria, anaerobic)	carnitine	63	-3.7756	2.3740	0.1117	0.474433466077473
7ALPHADEHYDROX-PWY: cholate degradation (bacteria, anaerobic)	catechol sulfate	63	-0.5008	0.4224	0.2358	0.591198703106188
7ALPHADEHYDROX-PWY: cholate degradation (bacteria, anaerobic)	chenodeoxycholate	63	-0.3811	0.4013	0.3424	0.655730563110613
7ALPHADEHYDROX-PWY: cholate degradation (bacteria, anaerobic)	cholate	56	-0.2785	0.1968	0.157	0.525712107262202
7ALPHADEHYDROX-PWY: cholate degradation (bacteria, anaerobic)	cholesterol	63	-1.2812	1.2857	0.319	0.643074861352731
7ALPHADEHYDROX-PWY: cholate degradation (bacteria, anaerobic)	choline	63	0.9445	1.6667	0.5709	0.743446495508918
7ALPHADEHYDROX-PWY: cholate degradation (bacteria, anaerobic)	choline phosphate	61	0.5215	0.6407	0.4156	0.688744747102854
7ALPHADEHYDROX-PWY: cholate degradation (bacteria, anaerobic)	cinnamoylglycine	59	-0.3584	0.2046	0.0798	0.425039830488876
7ALPHADEHYDROX-PWY: cholate degradation (bacteria, anaerobic)	cis-4-decenoyl carnitine	63	-0.1433	0.6260	0.8189	0.802776778648725
7ALPHADEHYDROX-PWY: cholate degradation (bacteria, anaerobic)	cis-aconitate	61	0.2541	0.6851	0.7107	0.779809650320728
7ALPHADEHYDROX-PWY: cholate degradation (bacteria, anaerobic)	citraconate/glutaconate	63	-0.3078	0.6828	0.6521	0.76549510565393
7ALPHADEHYDROX-PWY: cholate degradation (bacteria, anaerobic)	citrate	63	0.1926	0.9967	0.8468	0.807222610819274
7ALPHADEHYDROX-PWY: cholate degradation (bacteria, anaerobic)	citrulline	63	-0.9648	1.3420	0.4722	0.710409021393998
7ALPHADEHYDROX-PWY: cholate degradation (bacteria, anaerobic)	cortisol	63	-0.392	0.5366	0.465	0.707704692891603
7ALPHADEHYDROX-PWY: cholate degradation (bacteria, anaerobic)	cortisone	61	-0.5095	0.7183	0.4781	0.712943161855437
7ALPHADEHYDROX-PWY: cholate degradation (bacteria, anaerobic)	creatine	63	-0.2626	0.7642	0.7311	0.785198918452572
7ALPHADEHYDROX-PWY: cholate degradation (bacteria, anaerobic)	creatinine	63	-0.8576	1.9731	0.6638	0.768280250738436
7ALPHADEHYDROX-PWY: cholate degradation (bacteria, anaerobic)	cyclo(leu-pro)	61	0.3617	0.3569	0.3108	0.638685425201561
7ALPHADEHYDROX-PWY: cholate degradation (bacteria, anaerobic)	cys-gly, oxidized	62	-0.2433	0.3598	0.4988	0.720515954408407
7ALPHADEHYDROX-PWY: cholate degradation (bacteria, anaerobic)	cystathionine	61	-0.2526	0.4234	0.5507	0.737089712999443
7ALPHADEHYDROX-PWY: cholate degradation (bacteria, anaerobic)	cysteine	63	-0.3075	0.7448	0.6797	0.772491903720711
7ALPHADEHYDROX-PWY: cholate degradation (bacteria, anaerobic)	cysteine s-sulfate	56	-0.4362	0.4295	0.3098	0.638029132962615
7ALPHADEHYDROX-PWY: cholate degradation (bacteria, anaerobic)	cysteine sulfinic acid	63	0.3917	0.6470	0.5449	0.735308168861953
7ALPHADEHYDROX-PWY: cholate degradation (bacteria, anaerobic)	cysteinylglycine	62	0.6125	0.4805	0.2024	0.565796020716851
7ALPHADEHYDROX-PWY: cholate degradation (bacteria, anaerobic)	cystine	62	0.2375	0.3214	0.4599	0.705793192156174
7ALPHADEHYDROX-PWY: cholate degradation (bacteria, anaerobic)	cytidine	56	0.8294	0.4920	0.0918	0.444870859947203
7ALPHADEHYDROX-PWY: cholate degradation (bacteria, anaerobic)	decanoylcarnitine	63	-0.0422	0.5074	0.9337	0.822085141536176
7ALPHADEHYDROX-PWY: cholate degradation (bacteria, anaerobic)	dehydroisoandrosterone sulfate (DHEA-S)	63	0.0671	0.3380	0.8427	0.806700970271449
7ALPHADEHYDROX-PWY: cholate degradation (bacteria, anaerobic)	deoxycarnitine	63	-1.0877	1.5198	0.4742	0.711385901826315
7ALPHADEHYDROX-PWY: cholate degradation (bacteria, anaerobic)	deoxycholate	63	-0.0677	0.4789	0.8876	0.814464025364093
7ALPHADEHYDROX-PWY: cholate degradation (bacteria, anaerobic)	diglycerol	61	-0.1341	0.2662	0.6144	0.755712060631508
7ALPHADEHYDROX-PWY: cholate degradation (bacteria, anaerobic)	dihomo-linoleate (20:2n6)	63	-0.2488	0.7325	0.7341	0.785810724289785
7ALPHADEHYDROX-PWY: cholate degradation (bacteria, anaerobic)	dihomo-linolenate (20:3n3 or n6)	63	-0.4973	0.8642	0.5649	0.741606536571926
7ALPHADEHYDROX-PWY: cholate degradation (bacteria, anaerobic)	dihydroorotate	63	0.2693	0.6572	0.682	0.773027435100924
7ALPHADEHYDROX-PWY: cholate degradation (bacteria, anaerobic)	dimethylarginine (SDMA + ADMA)	63	-0.1333	1.8128	0.9414	0.823552923876558
7ALPHADEHYDROX-PWY: cholate degradation (bacteria, anaerobic)	dimethylglycine	63	1.8687	0.9868	0.0583	0.381256284484684
7ALPHADEHYDROX-PWY: cholate degradation (bacteria, anaerobic)	docosadienoate (22:2n6)	63	-0.451	0.7218	0.5321	0.731099255098697
7ALPHADEHYDROX-PWY: cholate degradation (bacteria, anaerobic)	docosahexaenoate (DHA; 22:6n3)	63	-1.3963	0.6255	0.0256	0.279340010451018
7ALPHADEHYDROX-PWY: cholate degradation (bacteria, anaerobic)	docosapentaenoate (n3 DPA; 22:5n3)	63	-0.6169	0.6507	0.3431	0.656106692913238
7ALPHADEHYDROX-PWY: cholate degradation (bacteria, anaerobic)	dodecanedioate	63	0.735	0.4325	0.0892	0.441152883215999
7ALPHADEHYDROX-PWY: cholate degradation (bacteria, anaerobic)	dopamine sulfate (2)	63	-0.3263	0.3714	0.3796	0.673499814721081
7ALPHADEHYDROX-PWY: cholate degradation (bacteria, anaerobic)	DSGEGDFXAEGGGVR*	63	-0.0583	0.3760	0.8767	0.812510463974887
7ALPHADEHYDROX-PWY: cholate degradation (bacteria, anaerobic)	eicosapentaenoate (EPA; 20:5n3)	63	-0.7165	0.4713	0.1285	0.495632024401327
7ALPHADEHYDROX-PWY: cholate degradation (bacteria, anaerobic)	eicosenoate (20:1)	63	0.035	0.6071	0.9541	0.825597669180546
7ALPHADEHYDROX-PWY: cholate degradation (bacteria, anaerobic)	epiandrosterone sulfate	62	-0.1453	0.3074	0.6364	0.761450591705833
7ALPHADEHYDROX-PWY: cholate degradation (bacteria, anaerobic)	ergothioneine	63	-0.9051	0.3869	0.0193	0.248490754437661
7ALPHADEHYDROX-PWY: cholate degradation (bacteria, anaerobic)	erucate (22:1n9)	63	-0.7211	0.4992	0.1486	0.51731835764948
7ALPHADEHYDROX-PWY: cholate degradation (bacteria, anaerobic)	erythritol	63	0.365	0.8113	0.6528	0.765665884664784
7ALPHADEHYDROX-PWY: cholate degradation (bacteria, anaerobic)	erythronate*	63	-0.3517	1.3433	0.7935	0.797985471491428
7ALPHADEHYDROX-PWY: cholate degradation (bacteria, anaerobic)	ethylmalonate	63	-0.0695	0.6534	0.9153	0.819165686265773
7ALPHADEHYDROX-PWY: cholate degradation (bacteria, anaerobic)	etiocholanolone glucuronide	52	-0.8281	0.4162	0.0466	0.351256977611807
7ALPHADEHYDROX-PWY: cholate degradation (bacteria, anaerobic)	fructose	63	0.3989	0.8898	0.6539	0.76591861438017
7ALPHADEHYDROX-PWY: cholate degradation (bacteria, anaerobic)	fumarate	63	-0.2026	1.2657	0.8728	0.811956049848207
7ALPHADEHYDROX-PWY: cholate degradation (bacteria, anaerobic)	galactonate	55	-0.6012	0.3410	0.0779	0.422159943016657
7ALPHADEHYDROX-PWY: cholate degradation (bacteria, anaerobic)	gamma-CEHC	63	-0.1629	0.4773	0.7329	0.785575566126952
7ALPHADEHYDROX-PWY: cholate degradation (bacteria, anaerobic)	gamma-glutamyl-2-aminobutyrate	62	-0.279	0.6038	0.6441	0.763432052678401
7ALPHADEHYDROX-PWY: cholate degradation (bacteria, anaerobic)	gamma-glutamyl-epsilon-lysine	63	-3.2084	1.4864	0.0309	0.300893905490479
7ALPHADEHYDROX-PWY: cholate degradation (bacteria, anaerobic)	gamma-glutamylalanine	63	0.6374	0.7580	0.4004	0.682762407409651
7ALPHADEHYDROX-PWY: cholate degradation (bacteria, anaerobic)	gamma-glutamylglutamate	61	0.5962	0.6495	0.3587	0.663817273471514
7ALPHADEHYDROX-PWY: cholate degradation (bacteria, anaerobic)	gamma-glutamylglutamine	63	0.1808	1.7455	0.9175	0.819526697960697
7ALPHADEHYDROX-PWY: cholate degradation (bacteria, anaerobic)	gamma-glutamylglycine	63	1.1219	0.6664	0.0923	0.445676873288393
7ALPHADEHYDROX-PWY: cholate degradation (bacteria, anaerobic)	gamma-glutamylhistidine	63	0.6338	1.3292	0.6335	0.760653651107532
7ALPHADEHYDROX-PWY: cholate degradation (bacteria, anaerobic)	gamma-glutamylisoleucine*	63	-0.7451	0.7677	0.3318	0.650568790566962
7ALPHADEHYDROX-PWY: cholate degradation (bacteria, anaerobic)	gamma-glutamylleucine	63	-1.5671	0.9184	0.0879	0.438897941583083
7ALPHADEHYDROX-PWY: cholate degradation (bacteria, anaerobic)	gamma-glutamylmethionine	63	-0.2939	0.9954	0.7678	0.793195157707929
7ALPHADEHYDROX-PWY: cholate degradation (bacteria, anaerobic)	gamma-glutamylphenylalanine	63	-0.1834	0.9389	0.8451	0.80704392718338
7ALPHADEHYDROX-PWY: cholate degradation (bacteria, anaerobic)	gamma-glutamylthreonine*	62	-0.5879	0.8805	0.5044	0.722377078325706
7ALPHADEHYDROX-PWY: cholate degradation (bacteria, anaerobic)	gamma-glutamyltyrosine	63	-0.5584	0.8326	0.5024	0.721665830816686
7ALPHADEHYDROX-PWY: cholate degradation (bacteria, anaerobic)	gamma-glutamylvaline	60	0.6466	0.6072	0.2869	0.624414043962829
7ALPHADEHYDROX-PWY: cholate degradation (bacteria, anaerobic)	gamma-tocopherol/beta-tocopherol	63	0.4421	0.4404	0.3154	0.641206786131614
7ALPHADEHYDROX-PWY: cholate degradation (bacteria, anaerobic)	gentisate	58	-0.6244	0.3343	0.0618	0.38945106085008
7ALPHADEHYDROX-PWY: cholate degradation (bacteria, anaerobic)	gluconate	63	0.1885	0.8516	0.8248	0.803848403484667
7ALPHADEHYDROX-PWY: cholate degradation (bacteria, anaerobic)	glucose	63	0.5307	1.2789	0.6781	0.772049820119774
7ALPHADEHYDROX-PWY: cholate degradation (bacteria, anaerobic)	glucuronate	63	-0.8316	0.6178	0.1783	0.545439340159436
7ALPHADEHYDROX-PWY: cholate degradation (bacteria, anaerobic)	glutamate	63	1.0276	0.6819	0.1318	0.499748517467975
7ALPHADEHYDROX-PWY: cholate degradation (bacteria, anaerobic)	glutamine	63	-1.5236	2.5016	0.5425	0.73460654375736
7ALPHADEHYDROX-PWY: cholate degradation (bacteria, anaerobic)	glutarate (pentanedioate)	63	0.7006	0.4693	0.1355	0.503748702001167
7ALPHADEHYDROX-PWY: cholate degradation (bacteria, anaerobic)	glutarylcarnitine (C5)	61	-0.2744	0.7615	0.7186	0.782040774204821
7ALPHADEHYDROX-PWY: cholate degradation (bacteria, anaerobic)	glycerate	63	-1.458	0.7625	0.0558	0.375456552068518
7ALPHADEHYDROX-PWY: cholate degradation (bacteria, anaerobic)	glycerol	63	-0.1796	0.7586	0.8128	0.801816431130085
7ALPHADEHYDROX-PWY: cholate degradation (bacteria, anaerobic)	glycerol 3-phosphate	63	0.4237	0.8671	0.6251	0.75862215144205
7ALPHADEHYDROX-PWY: cholate degradation (bacteria, anaerobic)	glycerophosphoethanolamine	63	-0.2452	0.5797	0.6723	0.770619854728709
7ALPHADEHYDROX-PWY: cholate degradation (bacteria, anaerobic)	glycerophosphoinositol*	61	0.0651	0.3517	0.8532	0.808233714842589
7ALPHADEHYDROX-PWY: cholate degradation (bacteria, anaerobic)	glycerophosphorylcholine (GPC)	63	-0.4253	0.7157	0.5523	0.737704420231216
7ALPHADEHYDROX-PWY: cholate degradation (bacteria, anaerobic)	glycine	63	1.0166	1.1981	0.3961	0.680832757065601
7ALPHADEHYDROX-PWY: cholate degradation (bacteria, anaerobic)	glycochenodeoxycholate	63	0.5381	0.3063	0.079	0.423872172532629
7ALPHADEHYDROX-PWY: cholate degradation (bacteria, anaerobic)	glycocholate	63	0.2606	0.2849	0.3604	0.664556060211725
7ALPHADEHYDROX-PWY: cholate degradation (bacteria, anaerobic)	glycocholenate sulfate*	63	0.0231	0.5386	0.9658	0.827567504005821
7ALPHADEHYDROX-PWY: cholate degradation (bacteria, anaerobic)	glycodeoxycholate	63	0.3067	0.2458	0.2122	0.57381123076193
7ALPHADEHYDROX-PWY: cholate degradation (bacteria, anaerobic)	glycolithocholate sulfate*	63	-0.1658	0.3142	0.5977	0.751042483177462
7ALPHADEHYDROX-PWY: cholate degradation (bacteria, anaerobic)	glycoursodeoxycholate	59	0.2972	0.2555	0.2447	0.597324159228782
7ALPHADEHYDROX-PWY: cholate degradation (bacteria, anaerobic)	glycylglycine	59	-0.1584	0.3477	0.6486	0.76461919219928
7ALPHADEHYDROX-PWY: cholate degradation (bacteria, anaerobic)	glycylphenylalanine	60	0.1016	0.3644	0.7805	0.795910263209935
7ALPHADEHYDROX-PWY: cholate degradation (bacteria, anaerobic)	glycylvaline	57	-0.0021	0.2831	0.994	0.831394019251299
7ALPHADEHYDROX-PWY: cholate degradation (bacteria, anaerobic)	guanidinoacetate	63	0.6049	1.0975	0.5815	0.746316497560217
7ALPHADEHYDROX-PWY: cholate degradation (bacteria, anaerobic)	guanidinosuccinate	53	-0.28	0.6288	0.6562	0.766403032810053
7ALPHADEHYDROX-PWY: cholate degradation (bacteria, anaerobic)	guanosine	62	0.2782	0.3047	0.3613	0.66504543849505
7ALPHADEHYDROX-PWY: cholate degradation (bacteria, anaerobic)	gulonic acid*	61	0.3208	0.4168	0.4415	0.698868995868607
7ALPHADEHYDROX-PWY: cholate degradation (bacteria, anaerobic)	heptanoate (7:0)	56	0.0568	0.6330	0.9285	0.821090398998167
7ALPHADEHYDROX-PWY: cholate degradation (bacteria, anaerobic)	hexadecanedioate	63	0.3097	0.5275	0.5572	0.738941332482856
7ALPHADEHYDROX-PWY: cholate degradation (bacteria, anaerobic)	hexanoylcarnitine	61	0.5446	0.6669	0.4142	0.688053934457655
7ALPHADEHYDROX-PWY: cholate degradation (bacteria, anaerobic)	hexanoylglycine	51	0.5616	0.4106	0.1714	0.539398662285961
7ALPHADEHYDROX-PWY: cholate degradation (bacteria, anaerobic)	hippurate	63	-0.852	0.2998	0.0045	0.131841726706821
7ALPHADEHYDROX-PWY: cholate degradation (bacteria, anaerobic)	histidine	63	-1.0873	3.0075	0.7177	0.781777411311546
7ALPHADEHYDROX-PWY: cholate degradation (bacteria, anaerobic)	homoarginine	63	-1.2863	0.8051	0.1101	0.472439313605589
7ALPHADEHYDROX-PWY: cholate degradation (bacteria, anaerobic)	homocitrulline	63	0.4095	0.4557	0.3688	0.668659988773931
7ALPHADEHYDROX-PWY: cholate degradation (bacteria, anaerobic)	hydantoin-5-propionic acid	58	0.0518	0.4817	0.9144	0.819091637113154
7ALPHADEHYDROX-PWY: cholate degradation (bacteria, anaerobic)	hydroquinone sulfate	53	0.0338	0.4764	0.9434	0.823870641451534
7ALPHADEHYDROX-PWY: cholate degradation (bacteria, anaerobic)	hydroxybutyrylcarnitine*	58	0.6323	0.4916	0.1984	0.562477876234814
7ALPHADEHYDROX-PWY: cholate degradation (bacteria, anaerobic)	hypotaurine	63	0.1948	0.6489	0.764	0.792357797444276
7ALPHADEHYDROX-PWY: cholate degradation (bacteria, anaerobic)	hypoxanthine	62	0.1592	0.8402	0.8497	0.807876690208707
7ALPHADEHYDROX-PWY: cholate degradation (bacteria, anaerobic)	imidazole lactate	63	-0.5188	0.7531	0.4909	0.717559659541835
7ALPHADEHYDROX-PWY: cholate degradation (bacteria, anaerobic)	imidazole propionate	58	0.1777	0.2823	0.529	0.730094441832523
7ALPHADEHYDROX-PWY: cholate degradation (bacteria, anaerobic)	indoleacetate	63	-0.863	0.6143	0.1601	0.528651494488935
7ALPHADEHYDROX-PWY: cholate degradation (bacteria, anaerobic)	indolelactate	63	-0.9557	0.7502	0.2027	0.566084851250206
7ALPHADEHYDROX-PWY: cholate degradation (bacteria, anaerobic)	indolepropionate	62	-0.8142	0.3752	0.03	0.297416207823567
7ALPHADEHYDROX-PWY: cholate degradation (bacteria, anaerobic)	inosine	63	0.1652	0.3321	0.6189	0.756914468117875
7ALPHADEHYDROX-PWY: cholate degradation (bacteria, anaerobic)	isobutyrylcarnitine	63	-1.0079	0.4763	0.0343	0.31316975249612
7ALPHADEHYDROX-PWY: cholate degradation (bacteria, anaerobic)	isobutyrylglycine	61	-0.1343	0.5640	0.8118	0.801576752614869
7ALPHADEHYDROX-PWY: cholate degradation (bacteria, anaerobic)	isoleucine	63	-2.8139	1.4766	0.0567	0.377325457588543
7ALPHADEHYDROX-PWY: cholate degradation (bacteria, anaerobic)	isoleucylvaline	63	-0.6997	0.5372	0.1927	0.557841485457656
7ALPHADEHYDROX-PWY: cholate degradation (bacteria, anaerobic)	isovalerate	63	0.2625	0.5034	0.602	0.752231935466943
7ALPHADEHYDROX-PWY: cholate degradation (bacteria, anaerobic)	isovalerylcarnitine	63	-0.952	0.8035	0.2361	0.59147192204522
7ALPHADEHYDROX-PWY: cholate degradation (bacteria, anaerobic)	isovalerylglycine	59	-0.0741	0.6304	0.9064	0.817469211182276
7ALPHADEHYDROX-PWY: cholate degradation (bacteria, anaerobic)	kynurenate	63	-1.576	0.6963	0.0236	0.27066844555705
7ALPHADEHYDROX-PWY: cholate degradation (bacteria, anaerobic)	kynurenine	63	-2.0187	1.0297	0.0499	0.359845379071885
7ALPHADEHYDROX-PWY: cholate degradation (bacteria, anaerobic)	lactate	63	0.5008	1.1165	0.6538	0.76591861438017
7ALPHADEHYDROX-PWY: cholate degradation (bacteria, anaerobic)	lanthionine	55	0.0815	0.4562	0.8582	0.809301175266867
7ALPHADEHYDROX-PWY: cholate degradation (bacteria, anaerobic)	laurate (12:0)	63	0.1118	0.6352	0.8603	0.809689805566814
7ALPHADEHYDROX-PWY: cholate degradation (bacteria, anaerobic)	laurylcarnitine	63	-0.0195	0.6100	0.9744	0.828801548349321
7ALPHADEHYDROX-PWY: cholate degradation (bacteria, anaerobic)	leucine	63	-1.777	1.6823	0.2908	0.626979172161724
7ALPHADEHYDROX-PWY: cholate degradation (bacteria, anaerobic)	leucylalanine	62	-0.6302	0.4389	0.1511	0.520006594869839
7ALPHADEHYDROX-PWY: cholate degradation (bacteria, anaerobic)	leucylleucine	58	-0.2847	0.4565	0.5328	0.731343132811389
7ALPHADEHYDROX-PWY: cholate degradation (bacteria, anaerobic)	leucylphenylalanine/isoleucylphenylalanine	52	0.0618	0.3759	0.8694	0.811226733414202
7ALPHADEHYDROX-PWY: cholate degradation (bacteria, anaerobic)	linoleate (18:2n6)	63	-0.5296	1.0134	0.6013	0.752079241770407
7ALPHADEHYDROX-PWY: cholate degradation (bacteria, anaerobic)	linolenate [alpha or gamma; (18:3n3 or 6)]	63	-0.3061	0.6048	0.6127	0.755225679795206
7ALPHADEHYDROX-PWY: cholate degradation (bacteria, anaerobic)	linoleoylcarnitine*	63	-0.0379	0.7728	0.9608	0.826854206750918
7ALPHADEHYDROX-PWY: cholate degradation (bacteria, anaerobic)	lysine	63	-4.7966	2.3571	0.0419	0.337317244759474
7ALPHADEHYDROX-PWY: cholate degradation (bacteria, anaerobic)	malate	60	0.2314	0.3904	0.5533	0.738036738508191
7ALPHADEHYDROX-PWY: cholate degradation (bacteria, anaerobic)	maleate	63	0.2146	0.7280	0.7682	0.793235453409864
7ALPHADEHYDROX-PWY: cholate degradation (bacteria, anaerobic)	malonate	62	0.0059	0.6537	0.9927	0.831190664942597
7ALPHADEHYDROX-PWY: cholate degradation (bacteria, anaerobic)	mannitol/sorbitol	62	0.2267	0.3137	0.4698	0.709488290241729
7ALPHADEHYDROX-PWY: cholate degradation (bacteria, anaerobic)	mannose	63	0.653	1.0288	0.5256	0.728966350265454
7ALPHADEHYDROX-PWY: cholate degradation (bacteria, anaerobic)	margarate (17:0)	63	-0.2641	0.8844	0.7653	0.792684223348447
7ALPHADEHYDROX-PWY: cholate degradation (bacteria, anaerobic)	methionine	63	-3.2306	1.6897	0.0559	0.3756099829189
7ALPHADEHYDROX-PWY: cholate degradation (bacteria, anaerobic)	methionine sulfone	63	0.198	0.6426	0.7579	0.790884070224502
7ALPHADEHYDROX-PWY: cholate degradation (bacteria, anaerobic)	methionine sulfoxide	63	0.1074	0.7505	0.8862	0.814170109883186
7ALPHADEHYDROX-PWY: cholate degradation (bacteria, anaerobic)	methyl glucopyranoside (alpha + beta)	63	-1.0531	0.3305	0.0014	0.0699331574074314
7ALPHADEHYDROX-PWY: cholate degradation (bacteria, anaerobic)	methyl indole-3-acetate	59	-0.8149	0.6388	0.2021	0.565615055185643
7ALPHADEHYDROX-PWY: cholate degradation (bacteria, anaerobic)	methyl-4-hydroxybenzoate sulfate	63	-0.0826	0.1743	0.6356	0.761305373109899
7ALPHADEHYDROX-PWY: cholate degradation (bacteria, anaerobic)	methylsuccinate	63	-1.1018	0.6313	0.0809	0.426915256821222
7ALPHADEHYDROX-PWY: cholate degradation (bacteria, anaerobic)	myo-inositol	63	-1.7129	1.0660	0.1081	0.469875792707734
7ALPHADEHYDROX-PWY: cholate degradation (bacteria, anaerobic)	myristate (14:0)	63	-0.0045	0.7399	0.9952	0.831541971942516
7ALPHADEHYDROX-PWY: cholate degradation (bacteria, anaerobic)	myristoleate (14:1n5)	63	0.0018	0.5039	0.9972	0.831707527647735
7ALPHADEHYDROX-PWY: cholate degradation (bacteria, anaerobic)	myristoleoylcarnitine*	63	0.2002	0.4907	0.6833	0.773233299091065
7ALPHADEHYDROX-PWY: cholate degradation (bacteria, anaerobic)	myristoylcarnitine	63	0.2023	0.9058	0.8233	0.803612922542762
7ALPHADEHYDROX-PWY: cholate degradation (bacteria, anaerobic)	N-(2-furoyl)glycine	50	-0.0428	0.3807	0.9105	0.818364251098113
7ALPHADEHYDROX-PWY: cholate degradation (bacteria, anaerobic)	N-acetyl-beta-alanine	63	-1.1295	1.2988	0.3845	0.675542485140077
7ALPHADEHYDROX-PWY: cholate degradation (bacteria, anaerobic)	N-acetylalanine	63	-0.355	1.3142	0.7871	0.797119551361122
7ALPHADEHYDROX-PWY: cholate degradation (bacteria, anaerobic)	N-acetylasparagine	63	0.3277	0.6204	0.5974	0.750900994456361
7ALPHADEHYDROX-PWY: cholate degradation (bacteria, anaerobic)	N-acetylaspartate (NAA)	63	-0.9089	0.6722	0.1763	0.543847620211628
7ALPHADEHYDROX-PWY: cholate degradation (bacteria, anaerobic)	N-acetylcarnosine	63	-0.086	0.7084	0.9033	0.817089445582079
7ALPHADEHYDROX-PWY: cholate degradation (bacteria, anaerobic)	N-acetylcitrulline	56	-0.1139	0.4074	0.7798	0.795764283804488
7ALPHADEHYDROX-PWY: cholate degradation (bacteria, anaerobic)	N-acetylglutamate	58	0.199	0.6111	0.7447	0.788243023172299
7ALPHADEHYDROX-PWY: cholate degradation (bacteria, anaerobic)	N-acetylglutamine	63	-1.0358	0.5987	0.0836	0.431448113409346
7ALPHADEHYDROX-PWY: cholate degradation (bacteria, anaerobic)	N-acetylglycine	63	-0.0951	0.5511	0.863	0.810167565057949
7ALPHADEHYDROX-PWY: cholate degradation (bacteria, anaerobic)	N-acetylhistidine	59	0.6775	0.9835	0.4909	0.717559659541835
7ALPHADEHYDROX-PWY: cholate degradation (bacteria, anaerobic)	N-acetylisoleucine	60	-0.0904	0.7319	0.9017	0.816857042760387
7ALPHADEHYDROX-PWY: cholate degradation (bacteria, anaerobic)	N-acetylleucine	63	-0.1287	0.8207	0.8754	0.81230030430454
7ALPHADEHYDROX-PWY: cholate degradation (bacteria, anaerobic)	N-acetylmethionine	63	1.9888	1.0416	0.0562	0.376412861375609
7ALPHADEHYDROX-PWY: cholate degradation (bacteria, anaerobic)	N-acetylneuraminate	63	0.849	0.8119	0.2957	0.630032506987352
7ALPHADEHYDROX-PWY: cholate degradation (bacteria, anaerobic)	N-acetylphenylalanine	63	0.7069	0.8516	0.4065	0.685103552558311
7ALPHADEHYDROX-PWY: cholate degradation (bacteria, anaerobic)	N-acetylputrescine	63	-0.6895	0.9379	0.4623	0.706689718765661
7ALPHADEHYDROX-PWY: cholate degradation (bacteria, anaerobic)	N-acetylserine	63	0.3019	1.1712	0.7966	0.798644984888195
7ALPHADEHYDROX-PWY: cholate degradation (bacteria, anaerobic)	N-acetyltaurine	60	0.182	0.6248	0.7709	0.793801339487487
7ALPHADEHYDROX-PWY: cholate degradation (bacteria, anaerobic)	N-acetyltryptophan	63	0.278	0.8197	0.7345	0.785876659007061
7ALPHADEHYDROX-PWY: cholate degradation (bacteria, anaerobic)	N-acetyltyrosine	62	0.2692	0.7982	0.7359	0.786131546022687
7ALPHADEHYDROX-PWY: cholate degradation (bacteria, anaerobic)	N-acetylvaline	63	0.9549	1.2829	0.4567	0.704618096304788
7ALPHADEHYDROX-PWY: cholate degradation (bacteria, anaerobic)	N-delta-acetylornithine	63	-0.7004	0.6015	0.2443	0.596953850168459
7ALPHADEHYDROX-PWY: cholate degradation (bacteria, anaerobic)	N-formylmethionine	63	-0.3988	1.3589	0.7692	0.793490209862112
7ALPHADEHYDROX-PWY: cholate degradation (bacteria, anaerobic)	N-formylphenylalanine	63	0.37	0.5218	0.4782	0.712943161855437
7ALPHADEHYDROX-PWY: cholate degradation (bacteria, anaerobic)	N-methylproline	63	0.0138	0.2235	0.9508	0.825152996181757
7ALPHADEHYDROX-PWY: cholate degradation (bacteria, anaerobic)	N-palmitoyl glycine	62	1.9064	1.0418	0.0673	0.401608109838576
7ALPHADEHYDROX-PWY: cholate degradation (bacteria, anaerobic)	N-palmitoyl-sphingosine (d18:1/16:0)	63	0.9438	1.3982	0.4997	0.720908949550422
7ALPHADEHYDROX-PWY: cholate degradation (bacteria, anaerobic)	N1-Methyl-2-pyridone-5-carboxamide	63	-0.773	0.5302	0.1448	0.513858767770755
7ALPHADEHYDROX-PWY: cholate degradation (bacteria, anaerobic)	N1-methyladenosine	63	-1.3025	1.7777	0.4638	0.70725840543442
7ALPHADEHYDROX-PWY: cholate degradation (bacteria, anaerobic)	N2,N2-dimethylguanosine	63	0.322	1.0719	0.7639	0.792350595626662
7ALPHADEHYDROX-PWY: cholate degradation (bacteria, anaerobic)	N6-acetyllysine	62	-1.9853	0.8534	0.02	0.25244555453437
7ALPHADEHYDROX-PWY: cholate degradation (bacteria, anaerobic)	N6-carbamoylthreonyladenosine	63	0.5883	0.9851	0.5504	0.737005453028759
7ALPHADEHYDROX-PWY: cholate degradation (bacteria, anaerobic)	N6-carboxymethyllysine	61	0.0133	0.6337	0.9832	0.829948976748746
7ALPHADEHYDROX-PWY: cholate degradation (bacteria, anaerobic)	N6,N6,N6-trimethyllysine	63	-1.0246	0.7289	0.1598	0.528249846940464
7ALPHADEHYDROX-PWY: cholate degradation (bacteria, anaerobic)	nicotinamide	63	-0.3729	0.5548	0.5015	0.721343159702322
7ALPHADEHYDROX-PWY: cholate degradation (bacteria, anaerobic)	nonadecanoate (19:0)	63	-0.911	0.9516	0.3384	0.653632099474114
7ALPHADEHYDROX-PWY: cholate degradation (bacteria, anaerobic)	O-methylcatechol sulfate	63	-0.3181	0.3634	0.3814	0.674369017592506
7ALPHADEHYDROX-PWY: cholate degradation (bacteria, anaerobic)	O-sulfo-L-tyrosine	63	-1.5342	1.0411	0.1406	0.508941059272297
7ALPHADEHYDROX-PWY: cholate degradation (bacteria, anaerobic)	octadecanedioate	63	-0.6606	0.6424	0.3037	0.634865178159472
7ALPHADEHYDROX-PWY: cholate degradation (bacteria, anaerobic)	octanoylcarnitine	63	-0.0458	0.5364	0.932	0.821820559911776
7ALPHADEHYDROX-PWY: cholate degradation (bacteria, anaerobic)	oleate/vaccenate (18:1)	63	0.5024	1.0069	0.6178	0.756637871484531
7ALPHADEHYDROX-PWY: cholate degradation (bacteria, anaerobic)	oleoyl ethanolamide	63	0.2784	0.7102	0.6951	0.776225487644949
7ALPHADEHYDROX-PWY: cholate degradation (bacteria, anaerobic)	oleoylcarnitine	63	0.6759	0.8369	0.4193	0.690119407967588
7ALPHADEHYDROX-PWY: cholate degradation (bacteria, anaerobic)	ornithine	63	-1.9147	1.6125	0.2351	0.590668376657887
7ALPHADEHYDROX-PWY: cholate degradation (bacteria, anaerobic)	orotate	63	-0.9397	0.7307	0.1985	0.562558465398938
7ALPHADEHYDROX-PWY: cholate degradation (bacteria, anaerobic)	orotidine	62	-0.1879	0.5392	0.7275	0.784167833647767
7ALPHADEHYDROX-PWY: cholate degradation (bacteria, anaerobic)	oxalate (ethanedioate)	63	-0.9376	0.4606	0.0418	0.337109809911004
7ALPHADEHYDROX-PWY: cholate degradation (bacteria, anaerobic)	p-cresol sulfate	63	-0.6848	0.4548	0.1321	0.499912087997318
7ALPHADEHYDROX-PWY: cholate degradation (bacteria, anaerobic)	p-cresol-glucuronide*	63	-0.2294	0.2367	0.3325	0.650860943336762
7ALPHADEHYDROX-PWY: cholate degradation (bacteria, anaerobic)	palmitate (16:0)	63	0.2541	1.3995	0.8559	0.808841713652036
7ALPHADEHYDROX-PWY: cholate degradation (bacteria, anaerobic)	palmitoleate (16:1n7)	63	-0.0781	0.5339	0.8837	0.813827073144514
7ALPHADEHYDROX-PWY: cholate degradation (bacteria, anaerobic)	palmitoyl dihydrosphingomyelin (d18:0/16:0)*	63	-1.7169	1.1367	0.1309	0.498704806953532
7ALPHADEHYDROX-PWY: cholate degradation (bacteria, anaerobic)	palmitoyl ethanolamide	62	0.0858	0.8782	0.9221	0.819986051328428
7ALPHADEHYDROX-PWY: cholate degradation (bacteria, anaerobic)	palmitoyl sphingomyelin (d18:1/16:0)	63	-1.1484	1.9055	0.5467	0.735855550490604
7ALPHADEHYDROX-PWY: cholate degradation (bacteria, anaerobic)	palmitoylcarnitine	63	0.7473	1.1370	0.511	0.724606660316125
7ALPHADEHYDROX-PWY: cholate degradation (bacteria, anaerobic)	pantothenate	63	-0.9865	0.6769	0.145	0.514131035107021
7ALPHADEHYDROX-PWY: cholate degradation (bacteria, anaerobic)	paraxanthine	59	-0.084	0.3999	0.8336	0.80533006195619
7ALPHADEHYDROX-PWY: cholate degradation (bacteria, anaerobic)	phenol sulfate	63	0.1389	0.3812	0.7156	0.781138761644322
7ALPHADEHYDROX-PWY: cholate degradation (bacteria, anaerobic)	phenylacetate	59	-0.4575	0.5111	0.3708	0.669541714594151
7ALPHADEHYDROX-PWY: cholate degradation (bacteria, anaerobic)	phenylacetylglutamine	63	-0.3418	0.4392	0.4364	0.696743498070471
7ALPHADEHYDROX-PWY: cholate degradation (bacteria, anaerobic)	phenylalanine	63	-0.6366	2.3908	0.79	0.797537304803393
7ALPHADEHYDROX-PWY: cholate degradation (bacteria, anaerobic)	phenylalanylleucine	62	0.3386	0.3309	0.3061	0.635998194732139
7ALPHADEHYDROX-PWY: cholate degradation (bacteria, anaerobic)	phenylalanylphenylalanine	63	-0.6899	0.5522	0.2116	0.573273535713097
7ALPHADEHYDROX-PWY: cholate degradation (bacteria, anaerobic)	phenylalanylserine	62	-0.5168	0.3062	0.0914	0.444143658690145
7ALPHADEHYDROX-PWY: cholate degradation (bacteria, anaerobic)	phenylalanyltryptophan	62	-0.4637	0.5256	0.3777	0.672387982390827
7ALPHADEHYDROX-PWY: cholate degradation (bacteria, anaerobic)	phenyllactate (PLA)	63	-1.4336	0.8088	0.0763	0.419530264461664
7ALPHADEHYDROX-PWY: cholate degradation (bacteria, anaerobic)	phenylpyruvate	62	0.9462	0.8276	0.2529	0.60295048254008
7ALPHADEHYDROX-PWY: cholate degradation (bacteria, anaerobic)	phosphate	63	-7.3192	3.1775	0.0213	0.259277734526191
7ALPHADEHYDROX-PWY: cholate degradation (bacteria, anaerobic)	phosphocholine (16:0/22:5n3, 18:1/20:4)*	63	0.5631	1.1443	0.6226	0.757942271862243
7ALPHADEHYDROX-PWY: cholate degradation (bacteria, anaerobic)	phosphocholine (18:0/20:5, 16:0/22:5n6)*	63	-0.8425	0.6138	0.1699	0.537875437948998
7ALPHADEHYDROX-PWY: cholate degradation (bacteria, anaerobic)	pimelate (heptanedioate)	55	-0.2453	0.5668	0.6651	0.768639943394931
7ALPHADEHYDROX-PWY: cholate degradation (bacteria, anaerobic)	pipecolate	63	-1.4324	0.8640	0.0973	0.453469029677277
7ALPHADEHYDROX-PWY: cholate degradation (bacteria, anaerobic)	piperine	53	-0.0244	0.2566	0.9241	0.820316132111033
7ALPHADEHYDROX-PWY: cholate degradation (bacteria, anaerobic)	pregn steroid monosulfate*	63	0.0697	0.3745	0.8524	0.808216595876369
7ALPHADEHYDROX-PWY: cholate degradation (bacteria, anaerobic)	pregnanediol-3-glucuronide	50	-0.222	0.4336	0.6088	0.754194236080631
7ALPHADEHYDROX-PWY: cholate degradation (bacteria, anaerobic)	pregnen-diol disulfate*	63	0.2117	0.3656	0.5625	0.740701755734968
7ALPHADEHYDROX-PWY: cholate degradation (bacteria, anaerobic)	pregnenolone sulfate	51	-0.0667	0.4036	0.8687	0.811040178473587
7ALPHADEHYDROX-PWY: cholate degradation (bacteria, anaerobic)	pro-hydroxy-pro	63	-0.6244	0.6041	0.3014	0.633550365833751
7ALPHADEHYDROX-PWY: cholate degradation (bacteria, anaerobic)	proline	63	0.5812	1.0662	0.5857	0.747673308793427
7ALPHADEHYDROX-PWY: cholate degradation (bacteria, anaerobic)	prolylglycine	62	-1.1462	0.5982	0.0553	0.373976226245125
7ALPHADEHYDROX-PWY: cholate degradation (bacteria, anaerobic)	prolylproline	63	-0.0434	0.3119	0.8893	0.814747163102132
7ALPHADEHYDROX-PWY: cholate degradation (bacteria, anaerobic)	propionylcarnitine	61	-1.6075	0.8818	0.0683	0.404024326921138
7ALPHADEHYDROX-PWY: cholate degradation (bacteria, anaerobic)	propionylglycine	60	-0.6053	0.4936	0.2201	0.579589509234905
7ALPHADEHYDROX-PWY: cholate degradation (bacteria, anaerobic)	propyl 4-hydroxybenzoate sulfate	63	-0.0569	0.2588	0.8261	0.804003401281047
7ALPHADEHYDROX-PWY: cholate degradation (bacteria, anaerobic)	pseudouridine	63	-0.2402	1.3644	0.8603	0.809689805566814
7ALPHADEHYDROX-PWY: cholate degradation (bacteria, anaerobic)	pyridoxate	63	-1.3604	0.4731	0.004	0.124265537485906
7ALPHADEHYDROX-PWY: cholate degradation (bacteria, anaerobic)	pyroglutamine*	63	0.266	0.5144	0.6051	0.753171932384538
7ALPHADEHYDROX-PWY: cholate degradation (bacteria, anaerobic)	pyroglutamylglutamine	60	-0.1709	0.6478	0.792	0.797729296136735
7ALPHADEHYDROX-PWY: cholate degradation (bacteria, anaerobic)	pyroglutamylglycine	63	0.012	0.4812	0.9801	0.829481428467358
7ALPHADEHYDROX-PWY: cholate degradation (bacteria, anaerobic)	pyrraline	52	-0.1277	0.4294	0.7662	0.79293319349904
7ALPHADEHYDROX-PWY: cholate degradation (bacteria, anaerobic)	pyruvate	63	0.813	0.6793	0.2314	0.588158707741051
7ALPHADEHYDROX-PWY: cholate degradation (bacteria, anaerobic)	quinate	63	0.0597	0.2048	0.7707	0.793770362806615
7ALPHADEHYDROX-PWY: cholate degradation (bacteria, anaerobic)	quinolinate	63	-0.6274	0.5302	0.2367	0.591850429508028
7ALPHADEHYDROX-PWY: cholate degradation (bacteria, anaerobic)	retinol (Vitamin A)	63	-1.161	1.3905	0.4037	0.683864408015027
7ALPHADEHYDROX-PWY: cholate degradation (bacteria, anaerobic)	ribitol	60	0.769	1.0913	0.481	0.713883356425815
7ALPHADEHYDROX-PWY: cholate degradation (bacteria, anaerobic)	ribonate	63	-0.1027	0.7451	0.8903	0.814874225802743
7ALPHADEHYDROX-PWY: cholate degradation (bacteria, anaerobic)	S-methylcysteine	63	1.0945	0.7097	0.123	0.488934334389999
7ALPHADEHYDROX-PWY: cholate degradation (bacteria, anaerobic)	salicylate	63	-0.2896	0.1761	0.1001	0.458200499668418
7ALPHADEHYDROX-PWY: cholate degradation (bacteria, anaerobic)	sebacate (decanedioate)	60	-0.1434	0.2891	0.6199	0.757217529992442
7ALPHADEHYDROX-PWY: cholate degradation (bacteria, anaerobic)	serine	63	2.4972	1.8748	0.1829	0.54945197078648
7ALPHADEHYDROX-PWY: cholate degradation (bacteria, anaerobic)	serotonin	63	-0.1773	0.4570	0.6981	0.776972929534064
7ALPHADEHYDROX-PWY: cholate degradation (bacteria, anaerobic)	serylalanine	63	-1.113	0.7529	0.1394	0.507826616684663
7ALPHADEHYDROX-PWY: cholate degradation (bacteria, anaerobic)	sphinganine-1-phosphate	56	0.4252	0.9033	0.6378	0.761730452904302
7ALPHADEHYDROX-PWY: cholate degradation (bacteria, anaerobic)	sphingomyelin (d18:1/14:0, d16:1/16:0)*	63	-0.4918	0.3113	0.1141	0.477589377263014
7ALPHADEHYDROX-PWY: cholate degradation (bacteria, anaerobic)	sphingomyelin (d18:1/15:0, d16:1/17:0)*	63	0.6517	1.1156	0.5591	0.739480405973292
7ALPHADEHYDROX-PWY: cholate degradation (bacteria, anaerobic)	sphingomyelin (d18:1/17:0, d17:1/18:0, d19:1/16:0)	63	0.3112	1.2126	0.7975	0.798890457431014
7ALPHADEHYDROX-PWY: cholate degradation (bacteria, anaerobic)	sphingomyelin (d18:1/18:1, d18:2/18:0)	63	0.509	1.5771	0.7469	0.788667703052795
7ALPHADEHYDROX-PWY: cholate degradation (bacteria, anaerobic)	sphingomyelin (d18:1/20:0, d16:1/22:0)*	63	0.4882	1.2472	0.6955	0.776353988775569
7ALPHADEHYDROX-PWY: cholate degradation (bacteria, anaerobic)	sphingomyelin (d18:1/20:1, d18:2/20:0)*	63	1.352	1.4106	0.3378	0.653269704612705
7ALPHADEHYDROX-PWY: cholate degradation (bacteria, anaerobic)	sphingomyelin (d18:1/21:0, d17:1/22:0, d16:1/23:0)*	63	0.7209	0.9881	0.4657	0.707942280292335
7ALPHADEHYDROX-PWY: cholate degradation (bacteria, anaerobic)	sphingomyelin (d18:1/24:1, d18:2/24:0)*	62	0.0939	0.8858	0.9156	0.819190217848937
7ALPHADEHYDROX-PWY: cholate degradation (bacteria, anaerobic)	sphingomyelin (d18:2/14:0, d18:1/14:1)*	62	0.4532	0.9318	0.6267	0.759058301557634
7ALPHADEHYDROX-PWY: cholate degradation (bacteria, anaerobic)	sphingomyelin (d18:2/16:0, d18:1/16:1)*	63	0.2016	1.5287	0.8951	0.815760026944108
7ALPHADEHYDROX-PWY: cholate degradation (bacteria, anaerobic)	sphingomyelin (d18:2/23:0, d18:1/23:1, d17:1/24:1)*	63	0.4479	1.1507	0.6971	0.776748336506837
7ALPHADEHYDROX-PWY: cholate degradation (bacteria, anaerobic)	sphingomyelin (d18:2/24:1, d18:1/24:2)*	63	-0.5973	1.0850	0.582	0.746494072846673
7ALPHADEHYDROX-PWY: cholate degradation (bacteria, anaerobic)	sphingosine	55	0.282	1.1250	0.8021	0.799828657559172
7ALPHADEHYDROX-PWY: cholate degradation (bacteria, anaerobic)	sphingosine 1-phosphate	63	0.7093	1.3474	0.5986	0.751295651607532
7ALPHADEHYDROX-PWY: cholate degradation (bacteria, anaerobic)	stachydrine	63	-0.079	0.2081	0.7041	0.778037332831042
7ALPHADEHYDROX-PWY: cholate degradation (bacteria, anaerobic)	stearate (18:0)	63	-0.3528	1.3898	0.7996	0.799356214238053
7ALPHADEHYDROX-PWY: cholate degradation (bacteria, anaerobic)	stearidonate (18:4n3)	63	-0.7136	0.5010	0.1543	0.523507878998487
7ALPHADEHYDROX-PWY: cholate degradation (bacteria, anaerobic)	stearoyl sphingomyelin (d18:1/18:0)	63	0.2073	1.5209	0.8916	0.815195113706412
7ALPHADEHYDROX-PWY: cholate degradation (bacteria, anaerobic)	stearoylcarnitine	63	0.3338	1.1755	0.7764	0.795093814851028
7ALPHADEHYDROX-PWY: cholate degradation (bacteria, anaerobic)	suberate (octanedioate)	56	1.1107	0.7257	0.1259	0.492303127728184
7ALPHADEHYDROX-PWY: cholate degradation (bacteria, anaerobic)	succinate	63	-2.5187	1.3687	0.0657	0.398117134360963
7ALPHADEHYDROX-PWY: cholate degradation (bacteria, anaerobic)	succinimide	63	-0.9901	1.1991	0.4089	0.686087272488154
7ALPHADEHYDROX-PWY: cholate degradation (bacteria, anaerobic)	succinylcarnitine	61	-0.1553	0.7478	0.8355	0.805567083098218
7ALPHADEHYDROX-PWY: cholate degradation (bacteria, anaerobic)	sulfate*	63	-2.8044	1.8760	0.1349	0.503202501565471
7ALPHADEHYDROX-PWY: cholate degradation (bacteria, anaerobic)	tartarate	61	-0.1836	0.3140	0.5587	0.739419060431753
7ALPHADEHYDROX-PWY: cholate degradation (bacteria, anaerobic)	tartronate (hydroxymalonate)	63	-0.2951	0.3114	0.3433	0.65619350874177
7ALPHADEHYDROX-PWY: cholate degradation (bacteria, anaerobic)	taurine	63	-0.0287	0.8492	0.9731	0.828739907482932
7ALPHADEHYDROX-PWY: cholate degradation (bacteria, anaerobic)	taurochenodeoxycholate	59	0.5734	0.3018	0.0574	0.379021533705114
7ALPHADEHYDROX-PWY: cholate degradation (bacteria, anaerobic)	taurocholenate sulfate	61	0.2325	0.3861	0.5471	0.735983012566852
7ALPHADEHYDROX-PWY: cholate degradation (bacteria, anaerobic)	taurodeoxycholate	58	0.2279	0.2326	0.3273	0.64781192453385
7ALPHADEHYDROX-PWY: cholate degradation (bacteria, anaerobic)	taurolithocholate 3-sulfate	60	-0.3283	0.2883	0.2548	0.603789182791716
7ALPHADEHYDROX-PWY: cholate degradation (bacteria, anaerobic)	tetradecanedioate	63	0.5351	0.5284	0.3112	0.638858559388239
7ALPHADEHYDROX-PWY: cholate degradation (bacteria, anaerobic)	theanine	52	0.0796	0.1800	0.6584	0.766973646659247
7ALPHADEHYDROX-PWY: cholate degradation (bacteria, anaerobic)	theobromine	63	0.2816	0.3051	0.3561	0.662521511161459
7ALPHADEHYDROX-PWY: cholate degradation (bacteria, anaerobic)	theophylline	61	0.4116	0.3637	0.2578	0.605777312943745
7ALPHADEHYDROX-PWY: cholate degradation (bacteria, anaerobic)	threonate	63	-0.9703	0.4214	0.0213	0.259277734526191
7ALPHADEHYDROX-PWY: cholate degradation (bacteria, anaerobic)	threonine	63	-1.4401	1.2694	0.2566	0.604946989110693
7ALPHADEHYDROX-PWY: cholate degradation (bacteria, anaerobic)	thymine	59	0.3625	0.7634	0.6349	0.761113787674736
7ALPHADEHYDROX-PWY: cholate degradation (bacteria, anaerobic)	thymol sulfate	59	-0.2111	0.2182	0.3333	0.651142067078807
7ALPHADEHYDROX-PWY: cholate degradation (bacteria, anaerobic)	thyroxine	63	0.9852	1.1234	0.3805	0.673949767007718
7ALPHADEHYDROX-PWY: cholate degradation (bacteria, anaerobic)	tiglylcarnitine	62	-2.4723	0.8007	0.002	0.086098452241657
7ALPHADEHYDROX-PWY: cholate degradation (bacteria, anaerobic)	trans-4-hydroxyproline	63	-0.8232	0.7643	0.2814	0.62106235892641
7ALPHADEHYDROX-PWY: cholate degradation (bacteria, anaerobic)	trans-urocanate	63	-0.0573	0.6106	0.9253	0.8205544242076
7ALPHADEHYDROX-PWY: cholate degradation (bacteria, anaerobic)	trigonelline (N'-methylnicotinate)	63	0.3109	0.3338	0.3518	0.660437969371756
7ALPHADEHYDROX-PWY: cholate degradation (bacteria, anaerobic)	trimethylamine N-oxide	63	-0.103	0.4323	0.8116	0.801574838743797
7ALPHADEHYDROX-PWY: cholate degradation (bacteria, anaerobic)	tryptophan	63	-2.7435	1.2839	0.0326	0.307413707281421
7ALPHADEHYDROX-PWY: cholate degradation (bacteria, anaerobic)	tryptophan betaine	61	-0.3437	0.1661	0.0386	0.327170904556993
7ALPHADEHYDROX-PWY: cholate degradation (bacteria, anaerobic)	tyrosine	63	-3.218	1.7148	0.0606	0.386308556308192
7ALPHADEHYDROX-PWY: cholate degradation (bacteria, anaerobic)	tyrosylglutamine	57	-0.3798	0.5651	0.5015	0.721343159702322
7ALPHADEHYDROX-PWY: cholate degradation (bacteria, anaerobic)	undecanedioate	54	-0.8882	1.4325	0.5352	0.73210985137599
7ALPHADEHYDROX-PWY: cholate degradation (bacteria, anaerobic)	urate	63	0.5059	1.1403	0.6573	0.76667120692007
7ALPHADEHYDROX-PWY: cholate degradation (bacteria, anaerobic)	urea	63	-0.7203	1.0887	0.5082	0.723568383701065
7ALPHADEHYDROX-PWY: cholate degradation (bacteria, anaerobic)	uridine	63	-0.6357	1.0037	0.5265	0.729318672240428
7ALPHADEHYDROX-PWY: cholate degradation (bacteria, anaerobic)	ursodeoxycholate	50	-0.0599	0.2569	0.8157	0.80231855304298
7ALPHADEHYDROX-PWY: cholate degradation (bacteria, anaerobic)	valine	63	-2.9288	1.9250	0.1282	0.495297567094802
7ALPHADEHYDROX-PWY: cholate degradation (bacteria, anaerobic)	valylarginine	62	-0.933	0.6501	0.1513	0.520108038061638
7ALPHADEHYDROX-PWY: cholate degradation (bacteria, anaerobic)	vanillylmandelate (VMA)	63	0.3174	0.7406	0.6683	0.769479109300902
7ALPHADEHYDROX-PWY: cholate degradation (bacteria, anaerobic)	xanthine	63	0.3569	0.7600	0.6386	0.761955592868686
AEROBACTINSYN-PWY: aerobactin biosynthesis	1-(1-enyl-oleoyl)-GPC (P-18:1)*	342	-0.505	0.2879	0.0794	0.424480348091785
AEROBACTINSYN-PWY: aerobactin biosynthesis	1-(1-enyl-oleoyl)-GPE (P-18:1)*	326	-0.4968	0.3034	0.1015	0.460288921158171
AEROBACTINSYN-PWY: aerobactin biosynthesis	1-(1-enyl-palmitoyl)-2-arachidonoyl-GPC (P-16:0/20:4)*	338	0.1498	0.4682	0.749	0.789026396582696
AEROBACTINSYN-PWY: aerobactin biosynthesis	1-(1-enyl-palmitoyl)-2-arachidonoyl-GPE (P-16:0/20:4)*	344	0.0996	0.3563	0.7797	0.795753631715351
AEROBACTINSYN-PWY: aerobactin biosynthesis	1-(1-enyl-palmitoyl)-2-docosahexaenoyl-GPC (P-16:0/22:6)*	344	-0.2949	0.3305	0.3723	0.670274987138327
AEROBACTINSYN-PWY: aerobactin biosynthesis	1-(1-enyl-palmitoyl)-2-docosahexaenoyl-GPE (P-16:0/22:6)*	344	-0.2628	0.4480	0.5574	0.738995553483841
AEROBACTINSYN-PWY: aerobactin biosynthesis	1-(1-enyl-palmitoyl)-2-linoleoyl-GPC (P-16:0/18:2)*	344	0.0276	0.3798	0.9421	0.823661079114697
AEROBACTINSYN-PWY: aerobactin biosynthesis	1-(1-enyl-palmitoyl)-2-linoleoyl-GPE (P-16:0/18:2)*	344	0.2724	0.3331	0.4134	0.68789368310341
AEROBACTINSYN-PWY: aerobactin biosynthesis	1-(1-enyl-palmitoyl)-2-oleoyl-GPC (P-16:0/18:1)*	344	-0.1316	0.4069	0.7464	0.788563860773288
AEROBACTINSYN-PWY: aerobactin biosynthesis	1-(1-enyl-palmitoyl)-2-oleoyl-GPE (P-16:0/18:1)*	343	0.6029	0.3413	0.0773	0.421411670945119
AEROBACTINSYN-PWY: aerobactin biosynthesis	1-(1-enyl-palmitoyl)-2-palmitoyl-GPC (P-16:0/16:0)*	342	-0.2672	0.4689	0.5688	0.742875201693638
AEROBACTINSYN-PWY: aerobactin biosynthesis	1-(1-enyl-palmitoyl)-GPC (P-16:0)*	342	-0.761	0.3799	0.0452	0.347680632855794
AEROBACTINSYN-PWY: aerobactin biosynthesis	1-(1-enyl-palmitoyl)-GPE (P-16:0)*	334	-0.613	0.3485	0.0786	0.423226116270342
AEROBACTINSYN-PWY: aerobactin biosynthesis	1-(1-enyl-stearoyl)-2-arachidonoyl-GPC (P-18:0/20:4)	344	0.0374	0.3506	0.9151	0.819165686265773
AEROBACTINSYN-PWY: aerobactin biosynthesis	1-(1-enyl-stearoyl)-2-arachidonoyl-GPE (P-18:0/20:4)*	344	0.2067	0.3547	0.5601	0.739805799367614
AEROBACTINSYN-PWY: aerobactin biosynthesis	1-(1-enyl-stearoyl)-2-docosahexaenoyl-GPC (P-18:0/22:6)*	344	-0.0583	0.3253	0.8578	0.809215236594848
AEROBACTINSYN-PWY: aerobactin biosynthesis	1-(1-enyl-stearoyl)-2-docosahexaenoyl-GPE (P-18:0/22:6)*	344	0.0901	0.3822	0.8137	0.801908699523674
AEROBACTINSYN-PWY: aerobactin biosynthesis	1-(1-enyl-stearoyl)-2-oleoyl-GPC (P-18:0/18:1)	296	0.1351	0.2513	0.5909	0.749233278621472
AEROBACTINSYN-PWY: aerobactin biosynthesis	1-(1-enyl-stearoyl)-2-oleoyl-GPE (P-18:0/18:1)	341	0.5912	0.3178	0.0628	0.391909658512245
AEROBACTINSYN-PWY: aerobactin biosynthesis	1-(1-enyl-stearoyl)-GPC (P-18:0) *	344	-1.0202	0.3802	0.0073	0.164438837928536
AEROBACTINSYN-PWY: aerobactin biosynthesis	1-(1-enyl-stearoyl)-GPE (P-18:0)*	335	-0.4957	0.2997	0.0981	0.454760196774396
AEROBACTINSYN-PWY: aerobactin biosynthesis	1-adrenoyl-GPC (22:4)*	344	-0.1096	0.3027	0.7174	0.781654784950543
AEROBACTINSYN-PWY: aerobactin biosynthesis	1-arachidonoyl-GPA (20:4)	328	0.1693	0.1498	0.2583	0.606058239858325
AEROBACTINSYN-PWY: aerobactin biosynthesis	1-arachidonoyl-GPC (20:4)*	344	-0.3673	0.4411	0.405	0.68433073928781
AEROBACTINSYN-PWY: aerobactin biosynthesis	1-arachidonoyl-GPE (20:4)*	344	0.3958	0.4689	0.3985	0.681912365758703
AEROBACTINSYN-PWY: aerobactin biosynthesis	1-arachidonoyl-GPI (20:4)*	344	-0.1325	0.3291	0.6872	0.774133896447955
AEROBACTINSYN-PWY: aerobactin biosynthesis	1-arachidonylglycerol (20:4)	344	-0.1401	0.2561	0.5843	0.747210336575098
AEROBACTINSYN-PWY: aerobactin biosynthesis	1-arachidoyl-GPC (20:0)	334	-0.1992	0.3535	0.573	0.744104303237483
AEROBACTINSYN-PWY: aerobactin biosynthesis	1-dihomo-linolenoyl-GPC (20:3n3 or 6)*	344	-0.2924	0.3740	0.4344	0.696062786599941
AEROBACTINSYN-PWY: aerobactin biosynthesis	1-dihomo-linolenoyl-GPE (20:3n3 or 6)*	343	0.0631	0.2476	0.7989	0.7991987344344
AEROBACTINSYN-PWY: aerobactin biosynthesis	1-dihomo-linolenylglycerol (20:3)	344	-0.2632	0.2164	0.2238	0.582479928898572
AEROBACTINSYN-PWY: aerobactin biosynthesis	1-dihomo-linoleoyl-GPC (20:2)*	344	-0.6323	0.3858	0.1012	0.459754863083722
AEROBACTINSYN-PWY: aerobactin biosynthesis	1-docosahexaenoyl-GPC (22:6)*	344	-0.5514	0.3309	0.0956	0.450747705768464
AEROBACTINSYN-PWY: aerobactin biosynthesis	1-docosahexaenoyl-GPE (22:6)*	344	-0.1974	0.4006	0.6221	0.75783921613862
AEROBACTINSYN-PWY: aerobactin biosynthesis	1-docosahexaenoylglycerol (22:6)	342	-0.2396	0.2115	0.2572	0.6054046714845
AEROBACTINSYN-PWY: aerobactin biosynthesis	1-docosapentaenoyl-GPC (22:5n3)*	344	-0.3083	0.3047	0.3117	0.639242838401325
AEROBACTINSYN-PWY: aerobactin biosynthesis	1-docosapentaenoyl-GPC (22:5n6)*	336	-0.0887	0.2245	0.6929	0.775799402110983
AEROBACTINSYN-PWY: aerobactin biosynthesis	1-eicosapentaenoyl-GPC (20:5)*	344	-0.4807	0.2543	0.0587	0.38228176501546
AEROBACTINSYN-PWY: aerobactin biosynthesis	1-eicosapentaenoyl-GPE (20:5)*	330	-0.2774	0.2293	0.2262	0.584180414021314
AEROBACTINSYN-PWY: aerobactin biosynthesis	1-eicosenoyl-GPC (20:1)*	344	-0.9681	0.4074	0.0175	0.239019304700075
AEROBACTINSYN-PWY: aerobactin biosynthesis	1-linolenoyl-GPC (18:3)*	344	-0.3651	0.3271	0.2643	0.609872754049185
AEROBACTINSYN-PWY: aerobactin biosynthesis	1-linolenoylglycerol (18:3)	331	-0.3648	0.2262	0.1068	0.468158464125082
AEROBACTINSYN-PWY: aerobactin biosynthesis	1-linoleoyl-2-arachidonoyl-GPC (18:2/20:4)*	338	0.2658	0.3716	0.4745	0.711559105249751
AEROBACTINSYN-PWY: aerobactin biosynthesis	1-linoleoyl-GPA (18:2)*	236	-0.2098	0.2305	0.3628	0.665857259834872
AEROBACTINSYN-PWY: aerobactin biosynthesis	1-linoleoyl-GPC (18:2)	344	-0.4871	0.4597	0.2893	0.626070188300744
AEROBACTINSYN-PWY: aerobactin biosynthesis	1-linoleoyl-GPE (18:2)*	344	0.0559	0.3615	0.8771	0.812549522716713
AEROBACTINSYN-PWY: aerobactin biosynthesis	1-linoleoyl-GPI (18:2)*	344	-0.2661	0.2703	0.3248	0.646375869324082
AEROBACTINSYN-PWY: aerobactin biosynthesis	1-linoleoylglycerol (18:2)	344	-0.3787	0.2669	0.156	0.524866303100355
AEROBACTINSYN-PWY: aerobactin biosynthesis	1-margaroyl-2-linoleoyl-GPC (17:0/18:2)*	344	0.7027	0.4570	0.1241	0.490331110007358
AEROBACTINSYN-PWY: aerobactin biosynthesis	1-margaroyl-2-oleoyl-GPC (17:0/18:1)*	344	0.8188	0.4825	0.0897	0.441658984017995
AEROBACTINSYN-PWY: aerobactin biosynthesis	1-margaroyl-GPC (17:0)	344	0.0373	0.4263	0.9303	0.82151613098028
AEROBACTINSYN-PWY: aerobactin biosynthesis	1-margaroyl-GPE (17:0)*	317	0.1319	0.2056	0.5212	0.727515043082557
AEROBACTINSYN-PWY: aerobactin biosynthesis	1-margaroylglycerol (17:0)	285	-0.0887	0.2645	0.7373	0.786541638989439
AEROBACTINSYN-PWY: aerobactin biosynthesis	1-methylhistidine	338	0.2379	0.3690	0.5191	0.726827766474422
AEROBACTINSYN-PWY: aerobactin biosynthesis	1-methylimidazoleacetate	344	0.5703	0.3357	0.0893	0.441223689073183
AEROBACTINSYN-PWY: aerobactin biosynthesis	1-methylnicotinamide	344	-0.2114	0.2529	0.4032	0.683782618445601
AEROBACTINSYN-PWY: aerobactin biosynthesis	1-methylurate	308	-0.1413	0.1746	0.4185	0.689824984243426
AEROBACTINSYN-PWY: aerobactin biosynthesis	1-methylxanthine	336	0.206	0.1598	0.1974	0.561742130443793
AEROBACTINSYN-PWY: aerobactin biosynthesis	1-myristoyl-2-linoleoyl-GPC (14:0/18:2)*	344	0.4653	0.3536	0.1882	0.554260042624145
AEROBACTINSYN-PWY: aerobactin biosynthesis	1-myristoyl-2-palmitoyl-GPC (14:0/16:0)	344	0.3178	0.2964	0.2837	0.622554863822003
AEROBACTINSYN-PWY: aerobactin biosynthesis	1-myristoyl-GPC (14:0)	344	0.03	0.3720	0.9358	0.822491822486966
AEROBACTINSYN-PWY: aerobactin biosynthesis	1-myristoylglycerol (14:0)	335	-0.1207	0.2309	0.601	0.752079241770407
AEROBACTINSYN-PWY: aerobactin biosynthesis	1-nonadecanoyl-GPC (19:0)	326	-0.2015	0.3381	0.5512	0.737348443541932
AEROBACTINSYN-PWY: aerobactin biosynthesis	1-oleoyl-2-dihomo-linolenoyl-GPC (18:1/20:3)*	344	0.199	0.3084	0.5187	0.726771225854817
AEROBACTINSYN-PWY: aerobactin biosynthesis	1-oleoyl-2-docosahexaenoyl-GPC (18:1/22:6)*	344	0.1078	0.3791	0.7761	0.795045564080528
AEROBACTINSYN-PWY: aerobactin biosynthesis	1-oleoyl-2-eicosapentaenoyl-GPC (18:1/20:5)*	328	0.0053	0.2341	0.9819	0.829684413853497
AEROBACTINSYN-PWY: aerobactin biosynthesis	1-oleoyl-2-linoleoyl-glycerol (18:1/18:2)	343	-0.0779	0.2544	0.7596	0.791243907137643
AEROBACTINSYN-PWY: aerobactin biosynthesis	1-oleoyl-2-linoleoyl-GPC (18:1/18:2)*	344	0.3227	0.4930	0.5127	0.725090262623257
AEROBACTINSYN-PWY: aerobactin biosynthesis	1-oleoyl-3-linoleoyl-glycerol (18:1/18:2)	343	-0.0713	0.2626	0.7859	0.79696670841309
AEROBACTINSYN-PWY: aerobactin biosynthesis	1-oleoyl-GPC (18:1)	344	-0.6592	0.5332	0.2163	0.576551750506905
AEROBACTINSYN-PWY: aerobactin biosynthesis	1-oleoyl-GPE (18:1)	344	0.3392	0.3383	0.3161	0.641449328811572
AEROBACTINSYN-PWY: aerobactin biosynthesis	1-oleoyl-GPI (18:1)*	344	-0.102	0.2435	0.6753	0.771419140989705
AEROBACTINSYN-PWY: aerobactin biosynthesis	1-oleoylglycerol (18:1)	344	-0.1174	0.2519	0.6412	0.762573363662951
AEROBACTINSYN-PWY: aerobactin biosynthesis	1-palmitoleoyl-2-linoleoyl-GPC (16:1/18:2)*	343	0.5141	0.4073	0.2068	0.569625920994803
AEROBACTINSYN-PWY: aerobactin biosynthesis	1-palmitoleoyl-2-oleoyl-glycerol (16:1/18:1)*	269	0.404	0.1862	0.03	0.297416207823567
AEROBACTINSYN-PWY: aerobactin biosynthesis	1-palmitoleoyl-3-oleoyl-glycerol (16:1/18:1)*	270	0.358	0.2063	0.0826	0.429847876703617
AEROBACTINSYN-PWY: aerobactin biosynthesis	1-palmitoleoyl-GPC (16:1)*	344	-0.1378	0.4265	0.7466	0.788603925140511
AEROBACTINSYN-PWY: aerobactin biosynthesis	1-palmitoleoylglycerol (16:1)*	344	-0.0057	0.2170	0.9789	0.829282296635601
AEROBACTINSYN-PWY: aerobactin biosynthesis	1-palmitoyl-2-adrenoyl-GPC (16:0/22:4)*	343	0.0654	0.2563	0.7986	0.799138389896553
AEROBACTINSYN-PWY: aerobactin biosynthesis	1-palmitoyl-2-arachidonoyl-GPC (16:0/20:4)	344	0.4396	0.4805	0.3603	0.664491583460357
AEROBACTINSYN-PWY: aerobactin biosynthesis	1-palmitoyl-2-arachidonoyl-GPE (16:0/20:4)*	344	0.4027	0.2935	0.1701	0.538016846799779
AEROBACTINSYN-PWY: aerobactin biosynthesis	1-palmitoyl-2-arachidonoyl-GPI (16:0/20:4)*	317	0.2155	0.3436	0.5307	0.730718359508213
AEROBACTINSYN-PWY: aerobactin biosynthesis	1-palmitoyl-2-dihomo-linolenoyl-GPC (16:0/20:3n3 or 6)*	344	0.3671	0.4224	0.3849	0.675704988958095
[truncated: 243,642 more rows]
