# Supplementary material for: Interplay between the human gut microbiome and host metabolism
Source: Nat Commun. 2019 Oct 3;10:4505. doi: 10.1038/s41467-019-12476-z (PMC6776654; doi:10.1038/s41467-019-12476-z)
Supplement: Supplementary file 13 — Supplementary Dataset 10 [file 41467_2019_12476_MOESM13_ESM.txt]

Species	Faecal_metabolite	N	Beta.without_drugs	SE.without_drugs	P.without_drugs	adj_P.without_drugs	Beta.with_drugs	SE.with_drugs	P.with_drugs	adj_P.with_drugs
Actinomyces graevenitzii	(R)-salsolinol	83	-0.0598	0.3574	0.8672	0.8256034121689	-0.1185	0.4194	0.7775	0.813981633016158
Actinomyces graevenitzii	1-(1-enyl-palmitoyl)-GPE (P-16:0)*	70	0.0614	0.3767	0.8705	0.826293857947	0.1033	0.3884	0.7902	0.816535796370939
Actinomyces graevenitzii	1-(1-enyl-stearoyl)-GPE (P-18:0)*	70	0.3406	0.4418	0.4407	0.724876916162543	0.3424	0.4405	0.437	0.718508670345514
Actinomyces graevenitzii	1-(3-aminopropyl)-2-pyrrolidone	55	-0.5603	0.6058	0.355	0.689366928758216	-0.5377	0.6129	0.3803	0.694109562309882
Actinomyces graevenitzii	1-linolenoylglycerol (18:3)	55	-0.2029	0.1639	0.2159	0.611442518183418	-0.1226	?	1	0.851369139118483
Actinomyces graevenitzii	1-linoleoyl-GPC (18:2)	58	-0.4919	0.2428	0.0427	0.365326664073979	-0.4709	0.2458	0.0554	0.380359279629759
Actinomyces graevenitzii	1-linoleoylglycerol (18:2)	84	0.0093	0.1575	0.953	0.839193936293489	0.0146	0.1572	0.926	0.84223210126558
Actinomyces graevenitzii	1-margaroylglycerol (17:0)	61	0.3499	0.4239	0.4091	0.713044119546725	0.3742	0.4348	0.3894	0.697952423894751
Actinomyces graevenitzii	1-methyl-beta-carboline-3-carboxylic acid	76	-0.1233	0.1360	0.3645	0.693825765205018	-0.1461	0.1374	0.2874	0.645868785363603
Actinomyces graevenitzii	1-methyladenine	89	-0.1366	0.4145	0.7418	0.803402633333938	-0.1514	0.4231	0.7204	0.802298049334854
Actinomyces graevenitzii	1-methylguanidine	88	0.3082	0.5095	0.5452	0.758465873337408	0.3148	0.5181	0.5434	0.756048178538807
Actinomyces graevenitzii	1-methylimidazoleacetate	72	-0.4771	0.4080	0.2422	0.6284530324781	-0.5619	0.4222	0.1832	0.567762907148511
Actinomyces graevenitzii	1-methylurate	62	0.4163	0.1588	0.0087	0.186806671544093	0.4106	0.1592	0.0099	0.17805162901764
Actinomyces graevenitzii	1-methylxanthine	50	0.2738	0.2152	0.2033	0.602507906033447	0.2414	0.2200	0.2725	0.638040167203736
Actinomyces graevenitzii	1-oleoyl-2-linoleoyl-glycerol (18:1/18:2)	57	-0.0802	0.2174	0.7124	0.797519483104334	-0.1085	0.2142	0.6126	0.774333546513115
Actinomyces graevenitzii	1-oleoyl-2-linoleoyl-GPC (18:1/18:2)*	71	-0.223	0.2131	0.2953	0.660392664250369	-0.2368	0.2151	0.2709	0.636966012511201
Actinomyces graevenitzii	1-oleoyl-3-linoleoyl-glycerol (18:1/18:2)	81	-0.0541	0.1862	0.7716	0.808757590666231	-0.0509	0.1781	0.7753	0.813342220578859
Actinomyces graevenitzii	1-oleoyl-GPC (18:1)	68	-0.031	0.2322	0.8936	0.830355318106474	-0.0454	0.2375	0.8485	0.828231878198479
Actinomyces graevenitzii	1-oleoyl-GPE (18:1)	60	0.0882	0.4023	0.8265	0.818673441729496	0.1302	0.4099	0.7507	0.808958320953925
Actinomyces graevenitzii	1-palmitoyl-2-linoleoyl-digalactosylglycerol (16:0/18:2)*	69	0.5389	0.3273	0.0997	0.48976878323316	0.6646	0.3444	0.0536	0.375357978386402
Actinomyces graevenitzii	1-palmitoyl-2-linoleoyl-GPC (16:0/18:2)	84	-0.4075	0.2563	0.1119	0.509082115639166	-0.4029	0.2595	0.1206	0.499142793213428
Actinomyces graevenitzii	1-palmitoyl-2-oleoyl-GPC (16:0/18:1)	84	-0.1084	0.2984	0.7164	0.798228257246082	-0.0949	0.3020	0.7534	0.809360775616376
Actinomyces graevenitzii	1-palmitoyl-3-linoleoyl-glycerol (16:0/18:2)*	80	-0.0615	0.1966	0.7544	0.805796274606926	-0.0586	0.1805	0.7456	0.807463944730593
Actinomyces graevenitzii	1-palmitoyl-GPC (16:0)	86	0.1126	0.2019	0.5772	0.766264877568737	0.1275	0.2048	0.5337	0.753380484488877
Actinomyces graevenitzii	1-palmitoyl-GPE (16:0)	80	0.3403	0.2660	0.2007	0.600476200542749	0.3684	0.2706	0.1735	0.557428079198926
Actinomyces graevenitzii	1-palmitoyl-GPG (16:0)*	77	0.1483	0.3662	0.6855	0.79108016104337	0.1767	0.3991	0.6579	0.787490662583474
Actinomyces graevenitzii	1-palmitoyl-GPI* (16:0)*	57	-0.324	0.2210	0.1427	0.544569046361677	-0.202	0.2121	0.341	0.674509163887658
Actinomyces graevenitzii	1-palmitoylglycerol (16:0)	82	0.257	0.2755	0.3509	0.687784462035318	0.2859	0.2830	0.3124	0.660159564378428
Actinomyces graevenitzii	1-stearoyl-GPC (18:0)	78	-0.0153	0.2459	0.9504	0.838849947913659	-0.0544	0.2513	0.8286	0.824436819123215
Actinomyces graevenitzii	1-stearoyl-GPE (18:0)	72	-0.3339	0.3347	0.3184	0.671181573360404	-0.3816	0.3571	0.2852	0.644679947389748
Actinomyces graevenitzii	1-stearoyl-GPI (18:0)	59	-0.1215	0.2963	0.6818	0.790409795914879	-0.232	0.2027	0.2524	0.624918302528043
Actinomyces graevenitzii	1-stearoyl-GPS (18:0)*	76	0.3596	0.3504	0.3047	0.665076826174257	0.4332	0.3553	0.2227	0.601998530317132
Actinomyces graevenitzii	1,11-undecanedicarboxylate	89	-0.6547	0.5622	0.2442	0.629769545610116	-0.6841	0.5687	0.2291	0.607683236406671
Actinomyces graevenitzii	1,2-dilinoleoyl-digalactosylglycerol (18:2/18:2)*	62	0.0026	0.3619	0.9943	0.844807989503883	0.0841	0.3673	0.8189	0.822448697627616
Actinomyces graevenitzii	1,2-dilinoleoyl-galactosylglycerol (18:2/18:2)*	57	-0.1439	0.3468	0.6783	0.789402090770566	-0.1663	0.3830	0.6641	0.789219699233423
Actinomyces graevenitzii	1,2-dilinoleoyl-GPC (18:2/18:2)	64	-0.3192	0.1928	0.0978	0.486676834697012	-0.2691	0.2030	0.1851	0.569372657584309
Actinomyces graevenitzii	1,2-dipalmitoyl-GPC (16:0/16:0)	50	0.5965	0.3587	0.0963	0.483642647777155	0.5611	0.3550	0.114	0.489969036692668
Actinomyces graevenitzii	1,3-dimethylurate	82	0.0962	0.2840	0.7349	0.802053457904273	0.094	0.2840	0.7406	0.806283570000279
Actinomyces graevenitzii	1,3-propanediol	71	0.2694	0.3318	0.4169	0.716358777417573	0.3604	0.3512	0.3048	0.656105927300426
Actinomyces graevenitzii	1,3,7-trimethylurate	85	-0.4011	0.1976	0.0424	0.364448094274276	-0.4176	0.1995	0.0364	0.320342329252867
Actinomyces graevenitzii	1,7-dimethylurate	58	0.0829	0.2131	0.6973	0.793982543754436	0.1051	0.2197	0.6322	0.780026718940745
Actinomyces graevenitzii	10-heptadecenoate (17:1n7)	88	0.0052	0.3637	0.9886	0.843742902163213	-0.0061	0.3194	0.9847	0.850523074301357
Actinomyces graevenitzii	10-hydroxystearate	85	0.0926	?	1	0.845247242327482	0.0817	0.2743	0.7658	0.81165154071805
Actinomyces graevenitzii	12-dehydrocholate	58	0.361	0.2353	0.1249	0.524740562040399	0.3668	0.2338	0.1166	0.493767297848448
Actinomyces graevenitzii	12-hydroxystearate	66	-0.336	0.2605	0.1971	0.597687110146686	-0.2987	0.2594	0.2495	0.622432098639906
Actinomyces graevenitzii	12,13-DiHOME	76	0.4946	0.3576	0.1667	0.569401225090268	0.5095	0.3558	0.1521	0.53722515481367
Actinomyces graevenitzii	13-HODE + 9-HODE	84	-0.1617	0.1905	0.3959	0.707484270167653	-0.05	0.2072	0.8094	0.820758794820444
Actinomyces graevenitzii	13-HOTrE	50	0.1169	0.2072	0.5728	0.765214628566716	0.1504	0.2106	0.4751	0.732661938222018
Actinomyces graevenitzii	13-methylmyristate	80	-0.2748	0.3486	0.4304	0.720859358945335	-0.3266	0.3528	0.3545	0.681175660844937
Actinomyces graevenitzii	17-methylstearate	85	-0.0269	0.3486	0.9386	0.837418136003224	-0.0389	0.3470	0.9108	0.839663821733614
Actinomyces graevenitzii	2-acetamidobutanoate	68	0.377	0.3927	0.337	0.679878585949063	0.4041	0.3956	0.307	0.657233374120666
Actinomyces graevenitzii	2-aminoadipate	85	1.0409	0.4852	0.0319	0.326576133391592	1.0607	0.5144	0.0392	0.330197528729522
Actinomyces graevenitzii	2-aminobutyrate	87	0.0493	0.2573	0.848	0.822088938774463	0.0368	0.2579	0.8864	0.835251802456857
Actinomyces graevenitzii	2-aminoheptanoate	70	-0.5889	0.2653	0.0264	0.30158347257944	-0.6739	0.1446	3.15e-06	0.000993981824179797
Actinomyces graevenitzii	2-aminophenol	87	-0.6312	0.4537	0.1641	0.567210130411721	-0.6268	0.4588	0.1718	0.555827046687646
Actinomyces graevenitzii	2-deoxyribose	86	-0.4954	0.3706	0.1814	0.58284616466902	-0.5123	0.3743	0.1711	0.555386644004775
Actinomyces graevenitzii	2-hydroxy-3-methylvalerate	82	0.1441	0.1971	0.4647	0.733377613185091	0.1593	0.2039	0.4347	0.71748884023609
Actinomyces graevenitzii	2-hydroxybutyrate/2-hydroxyisobutyrate	88	0.307	0.2675	0.251	0.63455203272443	0.3129	0.2691	0.2449	0.619409858137234
Actinomyces graevenitzii	2-hydroxydecanoate	78	0.0091	0.4371	0.9835	0.843095541622237	0.0208	0.4480	0.963	0.847276411589239
Actinomyces graevenitzii	2-hydroxyglutarate	88	-0.1367	0.2842	0.6305	0.779353178679794	-0.159	0.2877	0.5806	0.766529087573963
Actinomyces graevenitzii	2-hydroxymyristate	69	-0.7616	0.5075	0.1335	0.534606093740233	-0.7113	0.5104	0.1634	0.548423929905213
Actinomyces graevenitzii	2-hydroxypalmitate	84	-0.0612	0.3138	0.8454	0.821542276894133	-0.0657	0.3175	0.836	0.826046772833397
Actinomyces graevenitzii	2-hydroxystearate	68	-0.1052	0.3603	0.7704	0.808442266033246	-0.1166	0.3820	0.7601	0.810446844609234
Actinomyces graevenitzii	2-isopropylmalate	85	-0.2136	0.2616	0.4141	0.715021538031353	-0.2159	0.2612	0.4085	0.705643466943612
Actinomyces graevenitzii	2-keto-3-deoxy-gluconate	75	-0.1679	0.2548	0.5101	0.74730960716057	-0.1661	0.2560	0.5163	0.747807302057136
Actinomyces graevenitzii	2-linoleoylglycerol (18:2)	70	-0.0541	0.1869	0.7721	0.808837421845556	-0.0377	0.1822	0.8361	0.826067586048212
Actinomyces graevenitzii	2-methylcitrate/homocitrate	89	-0.0986	0.3764	0.7934	0.812034147942014	-0.1219	0.3821	0.7498	0.808654626626477
Actinomyces graevenitzii	2-methylmalonyl carnitine	67	0.036	0.3107	0.9077	0.832411182445048	-0.0031	0.3284	0.9924	0.851369139118483
Actinomyces graevenitzii	2-oleoylglycerol (18:1)	61	0.2489	0.2719	0.3599	0.691946983541435	0.2285	0.2689	0.3955	0.700472171837462
Actinomyces graevenitzii	2-oxindole-3-acetate	75	0.2659	0.2291	0.2458	0.630628194818299	0.2813	0.2290	0.2195	0.599914851407873
Actinomyces graevenitzii	2-oxo-1-pyrrolidinepropionate	88	-2.2126	0.5237	2.39e-05	0.011482807886903	-2.2086	0.5197	2.14e-05	0.00389481096351565
Actinomyces graevenitzii	2-piperidinone	88	0.281	0.2991	0.3476	0.685763398180881	0.2746	0.3023	0.3637	0.685804853963512
Actinomyces graevenitzii	2,3-dihydroxyisovalerate	83	-0.000719	0.1912	0.997	0.845056131109815	0.0048	0.1858	0.9795	0.849690148165892
Actinomyces graevenitzii	2,3-dimethylsuccinate	83	-1.3805	0.4324	0.0014	0.0766571317194475	-1.3747	0.4343	0.0015	0.0626961325494422
Actinomyces graevenitzii	2,4,6-trihydroxybenzoate	76	0.1758	0.3658	0.6309	0.779453499518319	0.1667	0.3707	0.653	0.786347925519707
Actinomyces graevenitzii	2'-deoxyadenosine	81	-0.3718	0.3460	0.2826	0.653294746081497	-0.3802	0.3507	0.2783	0.641060437072225
Actinomyces graevenitzii	2'-deoxycytidine	87	0.3091	0.2887	0.2843	0.654530470907038	0.2971	0.2858	0.2986	0.652518622127692
Actinomyces graevenitzii	2'-deoxyguanosine	85	0.1947	0.2412	0.4195	0.717539174972746	0.1963	0.2414	0.4163	0.709109544396156
Actinomyces graevenitzii	2'-deoxyinosine	83	0.1282	0.3088	0.678	0.789340306650241	0.1369	0.3156	0.6644	0.789219699233423
Actinomyces graevenitzii	2'-deoxyuridine	87	0.5121	0.4309	0.2346	0.624357318654161	0.4414	0.3604	0.2207	0.600625947115794
Actinomyces graevenitzii	3-(3-hydroxyphenyl)propionate	87	0.1707	0.1354	0.2076	0.604644513762232	0.1714	0.1375	0.2128	0.594608709344329
Actinomyces graevenitzii	3-(4-hydroxyphenyl)lactate (HPLA)	85	-0.044	0.2287	0.8473	0.821871534340164	-0.0445	0.2288	0.8458	0.827759305107568
Actinomyces graevenitzii	3-(4-hydroxyphenyl)propionate	85	0.2033	0.1576	0.1971	0.597687110146686	0.2036	0.1594	0.2014	0.584546904586623
Actinomyces graevenitzii	3-carboxyadipate	83	-0.2106	0.2225	0.3439	0.683411281674535	-0.7942	0.2122	0.000182	0.0170628027893759
Actinomyces graevenitzii	3-hydroxy-3-methylglutarate	88	-0.1251	0.2658	0.6378	0.780912609011247	-0.123	0.2675	0.6457	0.784023723240304
Actinomyces graevenitzii	3-hydroxybutyrate (BHBA)	80	-0.3338	0.2560	0.1923	0.593900203306112	-0.325	0.2610	0.2131	0.594871202029745
Actinomyces graevenitzii	3-hydroxylaurate	65	-0.2051	0.4418	0.6425	0.7818298510748	-0.5047	0.4450	0.2567	0.62796904114309
Actinomyces graevenitzii	3-hydroxymyristate	84	-0.1874	0.4720	0.6913	0.792197021308022	-0.2588	0.4769	0.5874	0.767675092557637
Actinomyces graevenitzii	3-hydroxyphenylacetate	70	0.7715	0.3496	0.0273	0.306018578021223	0.795	0.3549	0.0251	0.274116607771369
Actinomyces graevenitzii	3-hydroxypyridine	88	-0.3937	0.3661	0.2823	0.653037130208281	-0.4293	0.3627	0.2365	0.613035969243297
Actinomyces graevenitzii	3-hydroxystearate	76	-0.4033	0.1955	0.0391	0.354137834076631	-0.3801	0.1955	0.0519	0.370993872180672
Actinomyces graevenitzii	3-ketosphinganine	79	0.624	0.3450	0.0705	0.43824960092116	0.5262	0.3476	0.1301	0.511914398643258
Actinomyces graevenitzii	3-methyl-2-oxobutyrate	73	0.0061	0.4084	0.9881	0.843665261237408	0.0362	0.4247	0.932	0.843045785586566
Actinomyces graevenitzii	3-methyl-2-oxovalerate	81	-0.6681	0.3171	0.0351	0.339120071142065	-0.7165	0.3257	0.0278	0.28585391199571
Actinomyces graevenitzii	3-methyladipate	60	0.2398	0.3013	0.4262	0.719332971115597	0.16	0.3053	0.6002	0.77129173810413
Actinomyces graevenitzii	3-methylglutaconate	58	-0.0061	0.4457	0.9891	0.843808314520792	0.0359	0.4474	0.936	0.843719549316154
Actinomyces graevenitzii	3-methylglutarate/2-methylglutarate	85	-1.6119	0.3902	3.61e-05	0.0146062137288294	-1.7486	0.3283	1e-07	9.73491112376223e-05
Actinomyces graevenitzii	3-methylhistidine	66	0.4731	0.1868	0.0113	0.212065032938163	0.493	0.1913	0.0099	0.17805162901764
Actinomyces graevenitzii	3-phenylpropionate (hydrocinnamate)	80	0.0333	0.2552	0.8963	0.830932019562601	0.0082	0.2559	0.9744	0.849171717084257
Actinomyces graevenitzii	3-sulfo-L-alanine	84	0.2328	0.3441	0.4988	0.744843754686364	0.2289	0.3461	0.5085	0.745316616805697
Actinomyces graevenitzii	3-ureidopropionate	88	-0.186	0.2774	0.5025	0.745890992085353	-0.2376	0.2881	0.4095	0.706292470221538
Actinomyces graevenitzii	3,4-dihydroxybenzoate	77	0.2378	0.3528	0.5004	0.745356146802735	0.2552	0.3545	0.4716	0.73150893280672
Actinomyces graevenitzii	3,5-dihydroxybenzoic acid	52	-0.5642	0.6334	0.373	0.697949350195061	-0.5671	0.6332	0.3704	0.689125875910068
Actinomyces graevenitzii	3,7-dimethylurate	73	0.4285	0.2453	0.0807	0.457921995405262	0.4639	0.2473	0.0607	0.393481866420934
Actinomyces graevenitzii	3b-hydroxy-5-cholenoic acid	74	-0.3485	0.3719	0.3487	0.68633706184997	-0.4292	0.3919	0.2735	0.63835047084171
Actinomyces graevenitzii	4-acetamidobutanoate	89	0.477	0.2574	0.0638	0.423591601087361	0.5263	0.2662	0.0481	0.35951641241456
Actinomyces graevenitzii	4-cholesten-3-one	86	-0.0413	0.2252	0.8546	0.823359163683083	-0.0382	0.2270	0.8664	0.831816288570054
Actinomyces graevenitzii	4-guanidinobutanoate	89	0.6503	0.2647	0.014	0.232824181572872	0.7016	0.2751	0.0108	0.186121561378147
Actinomyces graevenitzii	4-hydroxybenzoate	50	0.4741	0.3696	0.1995	0.599627086421215	0.6016	0.3902	0.1231	0.502582708001664
Actinomyces graevenitzii	4-hydroxycinnamate	74	0.1993	0.2839	0.4827	0.739787777027553	0.2061	0.2818	0.4645	0.728793192738742
Actinomyces graevenitzii	4-hydroxyphenylacetate	78	0.1402	0.2818	0.619	0.776732044374341	0.1771	0.2878	0.5383	0.754467427688587
Actinomyces graevenitzii	4-hydroxyphenylpyruvate	80	-0.5395	0.3755	0.1508	0.552923795027769	-0.5363	0.3795	0.1576	0.542618405194208
Actinomyces graevenitzii	4-imidazoleacetate	89	0.1539	0.2564	0.5484	0.759320987494902	0.1412	0.2692	0.5998	0.771227555274535
Actinomyces graevenitzii	4-methyl-2-oxopentanoate	85	-0.305	0.3086	0.3231	0.673002732173005	-0.3079	0.3134	0.3259	0.666514188074393
Actinomyces graevenitzii	4-ureidobutyrate	85	-0.2356	0.3936	0.5495	0.7595029422546	-0.2782	0.4086	0.496	0.740543511957773
Actinomyces graevenitzii	5-(2-Hydroxyethyl)-4-methylthiazole	85	-0.5859	0.2749	0.0331	0.331711298094062	-0.6215	0.2787	0.0257	0.276734412421084
Actinomyces graevenitzii	5-acetylamino-6-amino-3-methyluracil	85	-0.2429	0.3716	0.5134	0.74873933168224	-0.2545	0.3777	0.5004	0.741847392095965
Actinomyces graevenitzii	5-acetylamino-6-formylamino-3-methyluracil	59	0.0278	0.2884	0.9232	0.834790227922051	0.0501	0.3142	0.8732	0.833280251930503
Actinomyces graevenitzii	5-aminovalerate	89	0.7639	0.3655	0.0366	0.344521780437991	0.7881	0.3685	0.0325	0.306201627176631
Actinomyces graevenitzii	5-dodecenoate (12:1n7)	88	0.1241	0.3211	0.6991	0.794285321298976	0.1084	0.3236	0.7375	0.805466244254714
Actinomyces graevenitzii	5-hydroxyhexanoate	78	-0.6339	0.2611	0.0152	0.241521150618817	-0.6818	0.2669	0.0106	0.184382816962843
Actinomyces graevenitzii	5-methyluridine (ribothymidine)	82	0.383	0.2781	0.1685	0.57095076357217	0.3851	0.2785	0.1668	0.550982150330476
Actinomyces graevenitzii	5-oxoproline	88	-0.1476	0.2973	0.6197	0.776898474803816	-0.1522	0.2962	0.6073	0.773540943265623
Actinomyces graevenitzii	5alpha-androstan-3beta,17beta-diol monosulfate (1)	51	-0.0086	0.3066	0.9777	0.842065464691326	-0.035	0.3163	0.912	0.839817578048879
Actinomyces graevenitzii	5alpha-pregnan-3beta,20alpha-diol monosulfate (1)	55	0.3138	0.1005	0.0018	0.0865314164712131	-0.0011	?	1	0.851369139118483
Actinomyces graevenitzii	6-hydroxynicotinate	85	0.5433	0.2972	0.0675	0.432007447097273	0.538	0.3052	0.0779	0.430482267871503
Actinomyces graevenitzii	6-oxolithocholate	79	0.2041	0.3660	0.5771	0.766242267077146	0.2449	0.3717	0.5099	0.745697559090515
Actinomyces graevenitzii	6-oxopiperidine-2-carboxylic acid	88	-0.241	0.3761	0.5217	0.751809457704485	-0.2603	0.3780	0.491	0.738703536780031
Actinomyces graevenitzii	7-ketodeoxycholate	66	0.4916	0.1953	0.0118	0.215844002485449	0.4853	0.1971	0.0138	0.209300589160888
Actinomyces graevenitzii	7-methylguanine	89	0.5587	0.3060	0.0679	0.432801227651908	0.5689	0.3087	0.0653	0.404867910011286
Actinomyces graevenitzii	7-methylxanthine	52	0.8384	0.4011	0.0366	0.344521780437991	0.8933	0.4070	0.0282	0.287915932406685
Actinomyces graevenitzii	8-hydroxyguanine	79	0.1523	0.2530	0.5473	0.759124434413392	0.15	0.2543	0.5552	0.759625608477254
Actinomyces graevenitzii	9,10-DiHOME	78	0.5462	0.3111	0.0791	0.455718598196566	0.5401	0.3118	0.0833	0.440048941875365
Actinomyces graevenitzii	acetylcarnitine (C2)	73	0.1577	0.3744	0.6737	0.788603808543425	0.0673	0.3827	0.8604	0.830810024746963
Actinomyces graevenitzii	acisoga	87	0.8952	0.3886	0.0212	0.277803332148214	0.9217	0.3935	0.0192	0.244550209151927
Actinomyces graevenitzii	adenine	87	-0.0764	0.2894	0.7917	0.811752358290182	-0.0864	0.2901	0.7658	0.81165154071805
Actinomyces graevenitzii	adenosine	75	-0.1164	0.3937	0.7676	0.80804421988646	-0.159	0.3960	0.6882	0.795426022607159
Actinomyces graevenitzii	adipate	86	-0.2057	0.2938	0.484	0.739997510956026	-0.2492	0.3070	0.417	0.709306127146754
Actinomyces graevenitzii	adrenate (22:4n6)	66	0.0436	0.4362	0.9204	0.83414588432308	0.0693	0.4419	0.8753	0.833659328308913
Actinomyces graevenitzii	alanine	89	1.0102	0.8669	0.2439	0.629542791912539	1.1038	0.9551	0.2478	0.621301380540481
Actinomyces graevenitzii	alanylleucine	89	0.7513	0.3582	0.036	0.342912718493531	0.7848	0.3659	0.032	0.304229791194568
Actinomyces graevenitzii	allantoin	59	-0.2706	0.2639	0.3052	0.66513764537944	-0.2768	0.2714	0.3077	0.657345594782262
Actinomyces graevenitzii	allo-threonine	77	0.1427	0.3462	0.6801	0.789915321351991	0.1587	?	1	0.851369139118483
Actinomyces graevenitzii	alpha-hydroxyisocaproate	84	0.089	0.1960	0.6497	0.783892999817425	0.1022	0.2033	0.6151	0.774835120704546
Actinomyces graevenitzii	alpha-hydroxyisovalerate	84	0.1504	0.2160	0.4863	0.741060366329988	0.1681	0.2217	0.4484	0.722301073093661
Actinomyces graevenitzii	alpha-ketoglutarate	84	-0.2564	0.3237	0.4284	0.719932287519958	-0.2738	0.3278	0.4036	0.703551900267219
Actinomyces graevenitzii	alpha-tocopherol	87	-1.0132	0.6399	0.1133	0.510671643548489	-1.1502	0.6664	0.0844	0.44231536088085
Actinomyces graevenitzii	alpha-tocotrienol	84	-0.7096	0.4197	0.0909	0.475873739590334	-0.7501	0.4275	0.0793	0.433016872435649
Actinomyces graevenitzii	anserine	82	0.2704	0.2296	0.239	0.626723590382123	0.2785	0.2340	0.2339	0.611064192782022
Actinomyces graevenitzii	arabinose	81	0.0504	0.2183	0.8175	0.816353160708701	0.0497	0.2175	0.8191	0.82250155963098
Actinomyces graevenitzii	arabitol/xylitol	77	-0.0547	0.3542	0.8772	0.827653572672749	-0.0779	0.3510	0.8244	0.823567789837867
Actinomyces graevenitzii	arabonate/xylonate	87	-0.1205	0.3430	0.7252	0.799954113975433	-0.1321	0.3468	0.7032	0.798254528334186
Actinomyces graevenitzii	arachidate (20:0)	88	0.0676	0.3003	0.8219	0.817711332423673	0.0625	0.3027	0.8365	0.82610207296144
Actinomyces graevenitzii	arachidonate (20:4n6)	86	0.6351	0.2531	0.0121	0.217784888943338	0.6435	0.2535	0.0111	0.188919417742294
Actinomyces graevenitzii	arginine	86	0.1589	0.2037	0.4354	0.722082393651903	0.172	0.2121	0.4174	0.709467594483846
Actinomyces graevenitzii	asparagine	86	0.6947	0.2237	0.0019	0.0889215328608553	0.7247	0.2277	0.0015	0.0626961325494422
Actinomyces graevenitzii	aspartate	87	1.1664	0.5397	0.0307	0.321214721503086	1.1626	0.5379	0.0307	0.298584018923757
Actinomyces graevenitzii	azelate (nonanedioate; C9)	86	-0.7509	0.2881	0.0091	0.190763157295281	-0.803	0.2924	0.006	0.137509283872469
Actinomyces graevenitzii	benzoate	87	0.6989	0.3985	0.0795	0.456220623398955	0.6902	0.4071	0.09	0.451322025144772
Actinomyces graevenitzii	beta-alanine	87	0.2318	0.2769	0.4026	0.710038416557577	0.2425	0.2773	0.3818	0.694862850300011
Actinomyces graevenitzii	beta-carotene	52	-0.567	0.3910	0.147	0.548696794717206	-0.5561	0.3808	0.1442	0.528724670942555
Actinomyces graevenitzii	beta-guanidinopropanoate	73	0.3566	0.2259	0.1144	0.512544514595803	0.3784	0.2268	0.0952	0.461396690705489
Actinomyces graevenitzii	beta-hydroxyisovalerate	66	0.4592	0.3422	0.1796	0.581581526209449	1.0294	0.2399	1.78e-05	0.00348997703706211
Actinomyces graevenitzii	beta-sitosterol	87	0.3917	0.2411	0.1042	0.497382407396881	0.4031	0.2476	0.1035	0.473750077279178
Actinomyces graevenitzii	betaine	87	0.1752	0.4180	0.6752	0.788888737239972	0.1852	0.4185	0.6581	0.787490662583474
Actinomyces graevenitzii	bilirubin	82	0.3108	0.2330	0.1823	0.58361721847869	0.3436	0.2378	0.1485	0.533307094893477
Actinomyces graevenitzii	biliverdin	84	0.3558	0.3451	0.3025	0.664129148379734	0.3598	0.3485	0.3018	0.654270900237344
Actinomyces graevenitzii	biocytin	74	0.0938	0.4668	0.8408	0.820795477735719	0.1178	0.4772	0.8051	0.819650773808551
Actinomyces graevenitzii	biotin	83	-0.3689	0.3850	0.3379	0.680340066200226	-0.3974	0.3897	0.3079	0.657403804061487
Actinomyces graevenitzii	cadaverine	55	0.2878	0.2202	0.1912	0.592683154899445	0.2869	0.2195	0.1912	0.575471277646847
Actinomyces graevenitzii	caffeate	81	-0.3139	0.2000	0.1167	0.514977400980581	-0.3306	0.2038	0.1048	0.475936029163245
Actinomyces graevenitzii	caffeine	67	0.7345	0.3319	0.0269	0.304035961775736	0.7499	0.3337	0.0246	0.271883537603054
Actinomyces graevenitzii	campesterol	76	0.2833	0.2770	0.3064	0.665571464993526	0.289	0.2833	0.3077	0.657345594782262
Actinomyces graevenitzii	caprate (10:0)	86	0.1115	0.1678	0.5063	0.746412935039609	0.1013	0.1696	0.5504	0.75776381696532
Actinomyces graevenitzii	caproate (6:0)	76	-0.4235	0.2351	0.0716	0.440671267680155	-0.4365	0.2412	0.0704	0.416353813984925
Actinomyces graevenitzii	caprylate (8:0)	76	0.0886	0.1744	0.6116	0.775209088593978	0.0697	0.1688	0.6795	0.793139074714944
Actinomyces graevenitzii	carboxyethyl-GABA	85	-0.5733	0.5945	0.3349	0.678785051377148	-0.6066	0.6163	0.325	0.666056561428494
Actinomyces graevenitzii	carnitine	87	-0.1922	0.3014	0.5238	0.752511932244014	-0.1886	0.3016	0.5317	0.752627312974239
Actinomyces graevenitzii	cholate	80	0.4225	0.1811	0.0196	0.268786893796683	0.4311	0.1869	0.0211	0.254135659979556
Actinomyces graevenitzii	cholesterol	85	0.3689	0.2633	0.1612	0.564367934410019	0.3801	0.2659	0.1529	0.538234202290708
Actinomyces graevenitzii	choline	87	-0.0214	0.3252	0.9476	0.838437698761633	-0.0153	0.3250	0.9626	0.84720939047873
Actinomyces graevenitzii	ciliatine (2-aminoethylphosphonate)	53	0.3208	0.3936	0.4151	0.715386560870244	0.2646	0.4261	0.5346	0.753762649812772
Actinomyces graevenitzii	cis-4-hydroxycyclohexylacetic acid	84	0.3859	0.4911	0.432	0.721257363387727	0.4197	0.4943	0.3958	0.700663296385338
Actinomyces graevenitzii	cis-urocanate	86	0.8844	0.4733	0.0617	0.418576147982982	1.0466	0.5417	0.0533	0.374415888648274
Actinomyces graevenitzii	citrate	89	0.1163	0.3455	0.7365	0.802429950229338	0.1302	0.3469	0.7075	0.799331552893731
Actinomyces graevenitzii	citrulline	89	0.8158	0.7612	0.2839	0.654116875898217	0.8529	0.7751	0.2711	0.637149960378605
Actinomyces graevenitzii	coprostanol	81	-0.1068	0.3386	0.7525	0.805523332494368	-0.1206	0.3432	0.7253	0.803385509008068
Actinomyces graevenitzii	creatine	86	0.1729	0.2278	0.4477	0.727229726997802	0.2027	0.2456	0.4094	0.706221838357138
Actinomyces graevenitzii	creatinine	87	0.1388	0.1735	0.4238	0.718778818275369	0.1703	0.1748	0.3299	0.668732131078443
Actinomyces graevenitzii	cysteine	88	0.6243	0.5283	0.2373	0.625760045956395	0.6312	0.5319	0.2354	0.612098750672088
Actinomyces graevenitzii	cysteine s-sulfate	68	1.1081	0.4504	0.0139	0.231810480782316	1.1136	0.4500	0.0133	0.206276238298615
Actinomyces graevenitzii	cysteine sulfinic acid	87	0.6773	0.3912	0.0834	0.462877979254432	0.6868	0.4038	0.089	0.449501235172886
Actinomyces graevenitzii	cystine	70	1.125	0.2823	6.74e-05	0.0188905074594353	1.1201	0.2337	1.65e-06	0.000651596173802764
Actinomyces graevenitzii	cytidine	88	0.1244	0.2562	0.6273	0.778430710932003	0.1235	0.2432	0.6116	0.774333546513115
Actinomyces graevenitzii	cytosine	87	0.1938	0.2804	0.4895	0.742227221734459	0.1726	0.2657	0.5161	0.747724598109814
Actinomyces graevenitzii	D-urobilin	83	0.2643	0.2346	0.2599	0.640394136596751	0.2563	0.2392	0.284	0.644123938143117
Actinomyces graevenitzii	daidzein	66	-0.2811	0.2357	0.233	0.62358077880713	-0.3245	0.2403	0.177	0.560966145994506
Actinomyces graevenitzii	dehydrolithocholate	83	-0.0477	0.2565	0.8523	0.822974788961169	-0.0383	0.2603	0.8831	0.834860479041445
Actinomyces graevenitzii	deoxycarnitine	88	0.3542	0.2555	0.1657	0.568860897051963	0.3698	0.2577	0.1512	0.536377103069936
Actinomyces graevenitzii	deoxycholate	80	0.526	0.2999	0.0795	0.456220623398955	0.5291	0.3028	0.0806	0.435654399544646
Actinomyces graevenitzii	diaminopimelate	80	-0.1132	0.3215	0.7249	0.799856721479329	-0.0843	0.3310	0.7989	0.818484480245889
Actinomyces graevenitzii	diethanolamine	83	0.7727	0.3322	0.02	0.270875779115253	0.7709	0.3324	0.0204	0.251086857917208
Actinomyces graevenitzii	digalacturonic acid	57	-0.028	0.2690	0.9172	0.83386429471035	-0.0174	0.2714	0.949	0.845477201993871
Actinomyces graevenitzii	diglycerol	85	0.0635	0.2792	0.8202	0.817174197015401	0.0537	0.2824	0.8493	0.828394628519763
Actinomyces graevenitzii	dihomolinoleate (20:2n6)	87	0.4327	0.3443	0.2089	0.605756308833887	0.4632	0.3569	0.1943	0.578171025042979
Actinomyces graevenitzii	dihomolinolenate (20:3n3 or 3n6)	87	0.536	0.2405	0.0259	0.298828738211722	0.5608	0.2432	0.0211	0.254135659979556
Actinomyces graevenitzii	dihydrocaffeate	71	0.1357	0.1699	0.4245	0.718784424558613	0.1263	0.1744	0.4689	0.73032479727296
Actinomyces graevenitzii	dihydroferulic acid	85	0.2768	0.2433	0.2553	0.637607028001667	0.2596	0.2411	0.2816	0.643123732285698
Actinomyces graevenitzii	dihydroorotate	73	-0.0342	0.1766	0.8464	0.821745459282934	-0.0728	0.0363	0.0449	0.349580450230591
Actinomyces graevenitzii	dimethylarginine (ADMA + SDMA)	72	0.2747	0.2606	0.2919	0.658261765711658	0.3358	0.2658	0.2066	0.588720241261259
Actinomyces graevenitzii	dimethylglycine	87	-0.1884	0.4397	0.6683	0.787484256586214	-0.1797	0.4446	0.686	0.794919409338322
Actinomyces graevenitzii	dimethylmalonic acid	75	-0.529	0.4960	0.2862	0.655419155076943	-0.7776	0.5088	0.1265	0.507358906368733
Actinomyces graevenitzii	dipicolinate	72	-0.446	0.0979	5.28e-06	0.00586260602167754	-0.446	0.1037	1.71e-05	0.00340860959490589
Actinomyces graevenitzii	docosadienoate (22:2n6)	84	-0.3456	0.2661	0.1941	0.595278908960819	-0.3473	0.2641	0.1885	0.572586178064164
Actinomyces graevenitzii	docosahexaenoate (DHA; 22:6n3)	86	0.5549	0.2151	0.0099	0.199194022012346	0.5643	0.2163	0.0091	0.170589821886617
Actinomyces graevenitzii	docosapentaenoate (DPA; 22:5n3)	85	0.4323	0.1789	0.0157	0.244145230177323	0.4401	0.1803	0.0147	0.215343388323013
Actinomyces graevenitzii	dodecanedioate (C12)	87	-0.5016	0.2286	0.0282	0.309798330103982	-0.5555	0.2346	0.0179	0.236482912796585
Actinomyces graevenitzii	ectoine	83	0.1321	0.3083	0.6682	0.787484256586214	0.1867	1.4536	0.8978	0.837743016429386
Actinomyces graevenitzii	eicosapentaenoate (EPA; 20:5n3)	83	0.3581	0.2435	0.1415	0.543344264263347	0.3693	0.2453	0.1323	0.514740551091839
Actinomyces graevenitzii	eicosenoate (20:1n9 or 1n11)	88	0.2152	0.3745	0.5656	0.763062357099728	0.2131	0.3765	0.5714	0.764620290566184
Actinomyces graevenitzii	enterolactone	83	-0.44	0.2372	0.0636	0.423074798515276	-0.451	0.2403	0.0606	0.393290409399994
Actinomyces graevenitzii	ergosterol	50	0.3228	0.2785	0.2465	0.631332831803023	0.2931	0.2739	0.2844	0.644402690815519
Actinomyces graevenitzii	erucate (22:1n9)	87	0.2295	0.2769	0.4073	0.712402016544331	0.2269	0.2788	0.4158	0.709036866327988
Actinomyces graevenitzii	erythronate*	87	0.5673	0.3280	0.0837	0.463213002674001	0.5783	0.3273	0.0772	0.428651160186246
Actinomyces graevenitzii	erythrose	80	0.4575	0.3393	0.1776	0.580099742566947	0.478	0.3650	0.1903	0.574290276365323
Actinomyces graevenitzii	ethylmalonate	84	-0.6595	0.3096	0.0332	0.33207284352278	-1.0705	0.3027	0.000406	0.0281610734711915
Actinomyces graevenitzii	ferulate	87	0.2034	0.2299	0.3763	0.699274561714383	0.2121	0.2305	0.3573	0.682467664503983
Actinomyces graevenitzii	formiminoglutamate	82	-0.1392	0.2514	0.5798	0.766826073097962	-0.1498	0.2513	0.5513	0.758005681093102
Actinomyces graevenitzii	fructose	85	0.1844	0.3351	0.5821	0.767401397750984	0.1894	0.3366	0.5736	0.765058025093185
Actinomyces graevenitzii	fucose	87	0.3929	0.4579	0.3909	0.705557376980029	0.4143	0.5695	0.4669	0.729571429162854
Actinomyces graevenitzii	fumarate	86	0.2896	0.3557	0.4156	0.715536126118478	0.2979	0.3566	0.4035	0.703551900267219
Actinomyces graevenitzii	galactonate	81	0.2745	0.3057	0.3692	0.696013870666896	0.2914	0.3050	0.3394	0.673873386068475
Actinomyces graevenitzii	galacturonate	86	0.0438	0.2450	0.858	0.824065399762657	0.062	0.2482	0.8027	0.819030032148028
Actinomyces graevenitzii	gamma-aminobutyrate (GABA)	77	0.1096	0.2914	0.7067	0.79621553396735	0.0547	0.2960	0.8533	0.829263427416933
Actinomyces graevenitzii	gamma-glutamyl-epsilon-lysine	89	0.7884	0.3782	0.0371	0.346481622211036	0.783	0.3817	0.0402	0.332893518665388
Actinomyces graevenitzii	gamma-glutamylalanine	87	-0.23	0.3623	0.5255	0.752937052416029	-0.2793	0.3800	0.4624	0.727974669434688
Actinomyces graevenitzii	gamma-glutamylglutamate	85	-0.5397	0.1888	0.0043	0.132422527281406	-0.5735	0.1207	2.04e-06	0.000779859729476185
Actinomyces graevenitzii	gamma-glutamylglycine	68	0.0805	0.3949	0.8386	0.820372506845438	0.0439	0.3951	0.9114	0.839773090594351
Actinomyces graevenitzii	gamma-glutamylhistidine	54	-0.7576	0.5310	0.1536	0.555375002670295	-0.786	0.5505	0.1533	0.538600534111614
Actinomyces graevenitzii	gamma-glutamylisoleucine*	86	-0.0416	0.3993	0.917	0.83386429471035	-0.0759	0.4088	0.8528	0.82915196003347
Actinomyces graevenitzii	gamma-glutamylleucine	87	0.0641	0.4046	0.8741	0.827058386580328	0.0324	0.4272	0.9396	0.844409083094996
Actinomyces graevenitzii	gamma-glutamylmethionine	86	0.0454	0.3965	0.9088	0.832510314966199	0.007	0.4104	0.9864	0.850760708568426
Actinomyces graevenitzii	gamma-glutamylphenylalanine	87	0.2448	0.4135	0.5538	0.761029632744567	0.2265	0.4308	0.5991	0.771085418028736
Actinomyces graevenitzii	gamma-glutamyltyrosine	74	-0.4456	0.4478	0.3197	0.671615818290984	-0.4513	0.4763	0.3434	0.675918769152667
Actinomyces graevenitzii	gamma-glutamylvaline	66	-0.081	0.3648	0.8242	0.818178042416014	-0.097	0.3840	0.8005	0.818683302669843
Actinomyces graevenitzii	gamma-tocopherol/beta-tocopherol	88	-0.3718	0.4246	0.3813	0.70101707973554	-0.4593	0.4351	0.2911	0.647819261081706
Actinomyces graevenitzii	gamma-tocotrienol	87	-0.5875	0.4008	0.1427	0.544569046361677	-0.5885	0.4006	0.1418	0.526103674593643
Actinomyces graevenitzii	gentisate	66	0.0088	0.3037	0.9768	0.84203421766173	0.0402	0.3227	0.9009	0.837965073215909
Actinomyces graevenitzii	gluconate	77	-0.0896	0.2217	0.6859	0.791102419930303	-0.0666	0.2221	0.7642	0.811370576829039
Actinomyces graevenitzii	glucose	85	0.5356	0.2884	0.0632	0.422408516751348	0.5848	0.2984	0.05	0.365239663486411
Actinomyces graevenitzii	glucuronate	86	0.2885	0.2941	0.3267	0.674819251063346	0.2896	0.2946	0.3256	0.666356427405741
Actinomyces graevenitzii	glutamate	88	0.1788	0.6726	0.7904	0.811701091245359	0.1683	0.6412	0.793	0.817230198698068
Actinomyces graevenitzii	glutamate, gamma-methyl ester	83	-0.6509	0.4364	0.1358	0.537293222446771	-0.6503	0.4386	0.1381	0.522259482207
Actinomyces graevenitzii	glutamine	88	1.1853	0.5350	0.0267	0.303052958669187	1.2312	0.5524	0.0258	0.277240672588931
Actinomyces graevenitzii	glutamyl-meso-diaminopimelate	73	-0.3432	0.3000	0.2527	0.635502025173123	-0.3355	0.3136	0.2847	0.644524244710579
Actinomyces graevenitzii	glutarate (pentanedioate)	72	-0.1656	0.2800	0.5542	0.761101145509703	-0.1525	0.2850	0.5925	0.769201085955998
Actinomyces graevenitzii	glycerate	88	0.2984	0.3971	0.4523	0.728756793478422	0.3098	0.3992	0.4377	0.718770294423291
Actinomyces graevenitzii	glycerol	86	-0.4725	0.3370	0.1609	0.56407793078501	-0.0999	0.2653	0.7066	0.79899402369607
Actinomyces graevenitzii	glycerol 3-phosphate	88	-0.331	0.3552	0.3513	0.687952011832021	-0.3068	0.3695	0.4064	0.704632890982768
Actinomyces graevenitzii	glycerophosphoethanolamine	86	0.0234	0.3963	0.9529	0.839193936293489	0.0427	0.4052	0.9162	0.840578616530949
Actinomyces graevenitzii	glycerophosphoglycerol	82	-0.0439	0.3440	0.8985	0.831330334060763	-0.0594	0.3777	0.875	0.833648631619619
Actinomyces graevenitzii	glycerophosphoinositol*	84	-0.3097	0.2641	0.2408	0.627917504734772	-0.3096	0.2700	0.2516	0.624248326857474
Actinomyces graevenitzii	glycerophosphorylcholine (GPC)	70	-0.2764	0.2758	0.3164	0.669942908284994	-0.336	0.3098	0.2782	0.64095353519246
Actinomyces graevenitzii	glycine	88	0.4467	0.5233	0.3933	0.706529230558299	0.4274	0.5195	0.4107	0.706891321875592
Actinomyces graevenitzii	glycochenodeoxycholate	81	0.5753	0.2239	0.0102	0.202002853175948	0.5641	0.2234	0.0116	0.192919096882503
Actinomyces graevenitzii	glycocholate	84	0.4266	0.2031	0.0357	0.341660438886367	0.4594	0.2067	0.0262	0.278359159188592
Actinomyces graevenitzii	glycocholenate sulfate*	50	0.8	0.2635	0.0024	0.100042005402024	0.9511	0.2757	0.000561	0.0344838856150538
Actinomyces graevenitzii	glycodeoxycholate	84	0.3897	0.2159	0.0711	0.439383372015594	0.4108	0.2185	0.0601	0.392265234538688
Actinomyces graevenitzii	glycolithocholate	55	0.3547	0.3266	0.2776	0.650492555362201	0.3403	0.3212	0.2893	0.646943324368234
Actinomyces graevenitzii	glycolithocholate sulfate*	70	0.6354	0.2195	0.0038	0.126087538811081	0.6781	0.2228	0.0023	0.0808381788530717
Actinomyces graevenitzii	glycosyl-N-palmitoyl-sphingosine	61	1.283	0.4101	0.0018	0.0865314164712131	1.2628	0.4121	0.0022	0.0783763908347155
Actinomyces graevenitzii	glycoursodeoxycholate	57	0.5296	0.3239	0.102	0.493426827365531	0.71	0.3722	0.0564	0.383389192227154
Actinomyces graevenitzii	glycylisoleucine	89	1.0762	0.3562	0.0025	0.102110851132083	1.0809	0.3546	0.0023	0.0808381788530717
Actinomyces graevenitzii	glycylleucine	89	0.7076	0.3431	0.0392	0.354464178264077	0.7265	0.3432	0.0343	0.31274276663988
Actinomyces graevenitzii	glycylvaline	89	1.2804	0.4294	0.0029	0.11011552086907	1.2781	0.4318	0.0031	0.09475455661172
Actinomyces graevenitzii	guanidinoacetate	51	0.3237	0.2048	0.1139	0.511766404582442	0.2769	0.2028	0.1723	0.556391136502677
Actinomyces graevenitzii	guanine	88	0.2466	0.3696	0.5045	0.746130012839547	0.2394	0.3705	0.5182	0.748205847828869
Actinomyces graevenitzii	guanosine	84	0.2797	0.2131	0.1893	0.590737055495132	0.3104	0.2167	0.1522	0.537328998402414
Actinomyces graevenitzii	harmane	67	-0.0413	0.3780	0.9131	0.833253827710172	-0.0545	0.3802	0.886	0.83525158289134
Actinomyces graevenitzii	heptanoate (7:0)	63	-0.5177	0.2494	0.0379	0.349244015957364	-0.4944	0.2577	0.0551	0.379575823673658
Actinomyces graevenitzii	hexadecanedioate (C16)	89	-0.287	0.5665	0.6124	0.775361843603818	-0.3299	0.5805	0.5698	0.764067499784566
Actinomyces graevenitzii	histidine	88	0.8901	0.4525	0.0492	0.386889030730232	0.8768	0.4364	0.0445	0.348475398659041
Actinomyces graevenitzii	homocitrulline	87	0.554	0.2822	0.0497	0.388286133210763	0.5722	0.2828	0.043	0.342984959371882
Actinomyces graevenitzii	hydantoin-5-propionic acid	60	0.1987	0.4981	0.6899	0.791771634037934	0.1449	0.4995	0.7717	0.812491742170641
Actinomyces graevenitzii	hydroxyproline	88	0.2856	0.3569	0.4236	0.718778818275369	0.318	0.3648	0.3834	0.695491817336492
Actinomyces graevenitzii	hyocholate	85	0.8443	0.3366	0.0121	0.217784888943338	0.858	0.3388	0.0113	0.190541523264293
Actinomyces graevenitzii	hypoxanthine	87	0.1164	0.3769	0.7575	0.806712613512772	0.1294	0.3869	0.7381	0.805514284544953
Actinomyces graevenitzii	imidazole lactate	81	0.4192	0.3288	0.2024	0.601728675980924	0.4269	0.3291	0.1945	0.578396115395058
Actinomyces graevenitzii	imidazole propionate	81	0.2226	0.2401	0.3539	0.688904718975485	0.2343	0.2416	0.3323	0.670044178980376
Actinomyces graevenitzii	indole-3-carboxylic acid	72	-0.1328	0.3682	0.7184	0.798440061762583	-0.2342	0.3719	0.5288	0.751468447020369
Actinomyces graevenitzii	indoleacetate	86	0.1452	0.2375	0.541	0.757413550057535	0.1524	0.2377	0.5215	0.749401010967408
Actinomyces graevenitzii	indolelactate	70	0.1182	0.2576	0.6463	0.78271092020785	0.1276	0.2612	0.6253	0.778107037276435
Actinomyces graevenitzii	indolepropionate	85	0.323	0.2712	0.2337	0.624220730677554	0.358	0.2793	0.2	0.583314653644697
Actinomyces graevenitzii	indolin-2-one	84	0.0172	0.2586	0.9471	0.838334415723383	-0.0155	0.2657	0.9535	0.846038920875854
Actinomyces graevenitzii	inosine	79	0.3639	0.2286	0.1115	0.508347482836868	0.3892	0.2294	0.0898	0.450994430873371
Actinomyces graevenitzii	isobutyrylglycine (C4)	53	-0.3349	0.6506	0.6068	0.773904707248553	-0.6353	0.6816	0.3513	0.679612690380071
Actinomyces graevenitzii	isoleucine	88	1.9055	0.7480	0.0109	0.208225405137788	2.764	0.6150	6.97e-06	0.0017844955430598
Actinomyces graevenitzii	isoleucylglycine	89	1.3438	0.4159	0.0012	0.0716536489840649	1.3761	0.4251	0.0012	0.055139562457314
Actinomyces graevenitzii	isovalerate (C5)	86	0.0295	0.3663	0.9357	0.837167850196358	0.0131	0.3969	0.9737	0.84916762293363
Actinomyces graevenitzii	isovalerylglycine	76	-0.9387	0.5093	0.0653	0.427338052377368	-0.9818	0.5122	0.0552	0.37982715613318
Actinomyces graevenitzii	kynurenate	79	-0.1726	0.2389	0.4699	0.735167760325823	-0.1573	0.2390	0.5105	0.74588739212751
Actinomyces graevenitzii	L-urobilin	80	-0.3275	0.3121	0.294	0.659526083599414	-0.332	0.3140	0.2904	0.647552442054301
Actinomyces graevenitzii	lactate	88	0.0124	0.2413	0.9589	0.839879800758201	0.0189	0.2443	0.9384	0.844137888528198
Actinomyces graevenitzii	lactosyl-N-palmitoyl-sphingosine	60	0.9788	0.3575	0.0062	0.159102514199875	0.9761	0.3603	0.0068	0.14683972208347
Actinomyces graevenitzii	lanosterol	79	-0.235	0.4767	0.622	0.777308126700583	-0.2499	0.4737	0.5979	0.770856364785603
Actinomyces graevenitzii	laurate (12:0)	87	0.0934	0.1589	0.5566	0.761473966374184	0.085	0.1609	0.5972	0.770790072763694
Actinomyces graevenitzii	leucine	88	2.0365	0.7358	0.0056	0.151566950114127	2.7294	0.5493	6.73e-07	0.000339419991578982
Actinomyces graevenitzii	leucylalanine	88	0.597	0.3402	0.0793	0.455985877741	0.6048	0.3439	0.0787	0.432107984442861
Actinomyces graevenitzii	leucylglutamine*	76	0.2564	0.3418	0.453	0.728980401186609	0.268	0.3399	0.4305	0.715720981263874
Actinomyces graevenitzii	leucylglycine	87	0.7035	0.3071	0.022	0.281279975707327	0.6896	0.3016	0.0222	0.260525544119524
Actinomyces graevenitzii	levulinate (4-oxovalerate)	87	-0.9497	0.5905	0.1078	0.503011592553716	-0.9531	0.6033	0.1141	0.490147205567393
Actinomyces graevenitzii	linoleamide (18:2n6)	84	-0.3531	0.2243	0.1154	0.513729530694813	-0.3564	0.2245	0.1125	0.488133014368487
Actinomyces graevenitzii	linoleate (18:2n6)	86	-0.1483	0.2658	0.5768	0.766137665459354	-0.1483	0.2664	0.5778	0.766022457471447
Actinomyces graevenitzii	linolenate (18:3n3 or 3n6)	88	-0.129	0.1570	0.4113	0.7137956562302	-0.1206	0.1589	0.448	0.722226480351828
Actinomyces graevenitzii	linoleoyl ethanolamide	85	0.4859	0.2193	0.0267	0.303052958669187	0.5172	0.2235	0.0207	0.252514771710936
Actinomyces graevenitzii	lithocholate	84	0.4545	0.4237	0.2834	0.654034517481603	0.4368	0.4343	0.3145	0.661081903035393
Actinomyces graevenitzii	lysine	87	1.1023	0.6807	0.1053	0.498936832522264	1.1664	0.7024	0.0968	0.464499272786701
Actinomyces graevenitzii	lysylleucine	52	0.4318	0.4891	0.3773	0.699681508416565	0.5298	0.4939	0.2834	0.643739718025836
Actinomyces graevenitzii	malate	85	-0.3124	0.3535	0.3769	0.699440977704997	-0.2992	0.3562	0.401	0.702529059707794
Actinomyces graevenitzii	maleamate	67	-1.2366	0.6012	0.0397	0.355428031345773	-1.1943	0.6593	0.0701	0.415783812969982
Actinomyces graevenitzii	maleate	85	-0.4029	0.4022	0.3164	0.669942908284994	-0.4369	0.4088	0.2852	0.644679947389748
Actinomyces graevenitzii	malonate	89	-0.102	0.3652	0.78	0.809987651338463	-0.0755	0.3783	0.8417	0.826636182582506
Actinomyces graevenitzii	maltose	85	0.2281	0.2159	0.2907	0.657726253897974	0.2816	0.2257	0.2123	0.594085863126722
Actinomyces graevenitzii	maltotriose	67	0.3201	0.2455	0.1924	0.59396627525106	0.3595	0.2519	0.1536	0.538840485985542
Actinomyces graevenitzii	mannitol/sorbitol	88	0.1418	0.3536	0.6884	0.791733658147656	0.1289	0.3550	0.7165	0.801410138323453
Actinomyces graevenitzii	mannose	81	-0.0602	0.3664	0.8696	0.826194379168882	-0.085	0.3672	0.817	0.822349220292671
Actinomyces graevenitzii	margarate (17:0)	78	-0.2749	0.3541	0.4376	0.723198367254445	-0.2862	0.3575	0.4233	0.712222672871127
Actinomyces graevenitzii	methionine	87	1.4805	0.6023	0.014	0.232824181572872	1.8421	0.7128	0.0098	0.177128305162064
Actinomyces graevenitzii	methionine sulfoxide	88	2.5242	0.7493	0.000755	0.0567398424776166	2.5918	0.7505	0.000554	0.0341539105729402
Actinomyces graevenitzii	methylmalonate (MMA)	65	-0.4035	0.2253	0.0732	0.443620462452418	-0.4649	0.2435	0.0562	0.38277556494767
Actinomyces graevenitzii	methylpalmitate (15 or 2)	84	-0.4832	0.2865	0.0917	0.476997430986479	-0.4855	0.2863	0.09	0.451322025144772
Actinomyces graevenitzii	methylphosphate	85	0.0324	0.2359	0.8908	0.82964594683213	0.0362	0.2407	0.8806	0.834378771882921
Actinomyces graevenitzii	methylsuccinate	83	-0.6277	0.1618	0.000105	0.0234322677635123	-0.6547	0.1102	2.83e-09	8.42976165999714e-06
Actinomyces graevenitzii	mevalonate	74	0.1399	0.2710	0.6057	0.773736511902989	0.1478	0.2711	0.5857	0.767261919739204
Actinomyces graevenitzii	mevalonolactone	62	0.384	0.4240	0.3652	0.694251964101671	0.504	0.4400	0.2521	0.624748287925404
Actinomyces graevenitzii	myo-inositol	87	-0.2105	0.2645	0.4262	0.719332971115597	-0.1772	0.3385	0.6007	0.771528097702799
Actinomyces graevenitzii	myristate (14:0)	88	0.0393	0.2786	0.8878	0.829071827730055	0.0185	0.2806	0.9475	0.845176901764155
Actinomyces graevenitzii	myristoleate (14:1n5)	88	0.1078	0.2567	0.6747	0.788835195024424	0.0963	0.2590	0.7101	0.799958815669016
Actinomyces graevenitzii	N-acetyl-1-methylhistidine*	62	0.2933	0.2961	0.3218	0.672418103523646	0.3891	0.2487	0.1177	0.495293879753436
Actinomyces graevenitzii	N-acetyl-3-methylhistidine*	66	0.4528	0.2542	0.0749	0.447881700599388	0.4817	0.2469	0.0511	0.36873849702194
Actinomyces graevenitzii	N-acetyl-beta-glucosaminylamine	83	1.6559	0.5716	0.0038	0.126087538811081	1.7864	0.6029	0.003	0.093160499626508
Actinomyces graevenitzii	N-acetyl-cadaverine	75	0.1089	0.1390	0.4336	0.721777763229442	0.1107	0.1394	0.427	0.714014033768343
Actinomyces graevenitzii	N-acetylalanine	88	0.2054	0.4340	0.6361	0.780479384249376	0.1916	0.4360	0.6602	0.787935501876137
Actinomyces graevenitzii	N-acetylarginine	88	0.3652	0.4185	0.3829	0.701739054690058	0.3904	0.4219	0.3548	0.681314271611386
Actinomyces graevenitzii	N-acetylasparagine	88	0.686	0.3581	0.0554	0.402442763355353	0.7493	0.3637	0.0394	0.330651291617441
Actinomyces graevenitzii	N-acetylaspartate (NAA)	88	0.1013	0.3120	0.7455	0.803712710685616	0.1414	0.3230	0.6616	0.788415007195852
Actinomyces graevenitzii	N-acetylcitrulline	76	-0.0623	0.4018	0.8768	0.827511003166887	-0.063	0.4010	0.8752	0.833658925197329
Actinomyces graevenitzii	N-acetylcysteine	72	0.7819	0.5041	0.1209	0.520619332096218	0.5309	0.4800	0.2687	0.635670282655744
Actinomyces graevenitzii	N-acetylglucosamine/N-acetylgalactosamine	87	0.3448	0.4489	0.4424	0.725452070482788	0.3075	0.4189	0.463	0.728261922981183
Actinomyces graevenitzii	N-acetylglucosaminylasparagine	88	0.5725	0.3207	0.0743	0.446607224373632	0.605	0.3264	0.0638	0.400611342937513
Actinomyces graevenitzii	N-acetylglutamate	88	-0.9283	0.4993	0.063	0.421987965811545	-0.9445	0.4985	0.0581	0.387087831616985
Actinomyces graevenitzii	N-acetylglutamine	89	0.3259	0.3820	0.3936	0.706701584225442	0.3482	0.3852	0.366	0.686800543609862
Actinomyces graevenitzii	N-acetylglycine	89	0.215	0.4225	0.6108	0.774868612270967	0.2097	0.4371	0.6314	0.779809650795489
Actinomyces graevenitzii	N-acetylhistidine	89	0.1468	0.4529	0.7459	0.803852006606958	0.1707	0.4584	0.7096	0.799857636882646
Actinomyces graevenitzii	N-acetylisoleucine	86	0.0464	0.3050	0.8791	0.827999525535396	0.0371	0.3064	0.9037	0.838380430494767
Actinomyces graevenitzii	N-acetylleucine	86	-0.0054	0.3002	0.9856	0.843330114403558	-0.0139	0.3035	0.9635	0.847395731346516
Actinomyces graevenitzii	N-acetylmethionine	87	0.2189	0.3084	0.4778	0.738118561461541	0.2141	0.3092	0.4887	0.738241445826859
Actinomyces graevenitzii	N-acetylmethionine sulfoxide	89	0.6027	0.4160	0.1474	0.549104854692154	0.628	0.4240	0.1385	0.522520510094777
Actinomyces graevenitzii	N-acetylmuramate	86	-0.6231	0.3517	0.0764	0.450978835847153	-0.6538	0.3543	0.065	0.404175231594109
Actinomyces graevenitzii	N-acetylneuraminate	86	-0.0357	0.3097	0.9082	0.832483656696558	-0.0456	0.3146	0.8848	0.835116453205955
Actinomyces graevenitzii	N-acetylphenylalanine	88	0.3727	0.3494	0.286	0.6553764497947	0.3688	0.3521	0.295	0.650190062418975
Actinomyces graevenitzii	N-acetylproline	87	-0.1461	0.2808	0.603	0.772876904676613	-0.1497	0.2831	0.5969	0.770790072763694
Actinomyces graevenitzii	N-acetylputrescine	86	0.1717	0.1727	0.32	0.671781236655087	0.177	0.1756	0.3137	0.660805100843101
Actinomyces graevenitzii	N-acetylserine	88	0.0578	0.5489	0.9162	0.833848386456442	0.0634	0.5527	0.9086	0.839364047013364
Actinomyces graevenitzii	N-acetylserotonin	66	-0.7717	0.3437	0.0248	0.295362111186929	-0.7842	0.3538	0.0267	0.280820388472146
Actinomyces graevenitzii	N-acetylthreonine	79	0.4435	0.3322	0.1818	0.583274587059539	0.4045	0.3424	0.2375	0.613784718946885
Actinomyces graevenitzii	N-acetyltryptophan	89	-1.3307	0.6084	0.0287	0.311910732476136	-1.3363	0.6133	0.0294	0.292463751013788
Actinomyces graevenitzii	N-acetyltyrosine	88	0.1473	0.3788	0.6973	0.793982543754436	0.1441	0.3781	0.7032	0.798254528334186
Actinomyces graevenitzii	N-acetylvaline	88	0.3468	0.3195	0.2778	0.650631042796837	0.3424	0.3196	0.2841	0.644193677272176
Actinomyces graevenitzii	N-alpha-acetylornithine	88	-0.1498	0.2994	0.6168	0.776412987904327	-0.1566	0.3010	0.6029	0.772268306223101
Actinomyces graevenitzii	N-carbamoylalanine	79	0.4054	0.1301	0.0018	0.0865314164712131	0.4281	0.0824	2.01e-07	0.000152979703350322
Actinomyces graevenitzii	N-carbamoylaspartate	60	-0.1924	0.2245	0.3914	0.70586205659357	-0.134	0.2237	0.549	0.757568020631455
Actinomyces graevenitzii	N-carbamoylsarcosine	83	-0.5636	0.3357	0.0931	0.479359937786227	-0.6021	0.3415	0.0779	0.430482267871503
Actinomyces graevenitzii	N-carbamylglutamate	79	-0.2504	0.4521	0.5796	0.766793380924606	-0.2737	0.4608	0.5526	0.758410554386365
Actinomyces graevenitzii	N-delta-acetylornithine	89	-0.1947	0.3712	0.6	0.772366610802539	-0.2017	0.3729	0.5886	0.767960645067394
Actinomyces graevenitzii	N-formylmethionine	88	0.7813	0.3655	0.0325	0.329673244654533	0.8	0.3717	0.0314	0.301608008244694
Actinomyces graevenitzii	N-formylphenylalanine	87	-0.0655	0.4733	0.8899	0.829467281807101	-0.0739	0.4771	0.8769	0.833883559037166
Actinomyces graevenitzii	N-methylalanine	85	0.2145	0.3482	0.5379	0.75677075559175	0.1731	0.3609	0.6315	0.779872584481612
Actinomyces graevenitzii	N-methylglutamate	80	-0.0741	0.3543	0.8343	0.819658187570065	-0.0598	0.3643	0.8695	0.832863726605004
Actinomyces graevenitzii	N-methylphenylalanine	63	-0.5293	0.2532	0.0366	0.344521780437991	-0.9635	0.2427	7.19e-05	0.00913427153910036
Actinomyces graevenitzii	N-methylpipecolate	87	-0.8936	0.4222	0.0343	0.335999456190686	-1.0279	0.4462	0.0212	0.254826847966164
Actinomyces graevenitzii	N-methylproline	78	-0.1729	0.1785	0.3326	0.677892259543316	-0.1966	0.1794	0.2731	0.638195622172037
Actinomyces graevenitzii	N-methyltryptophan	62	-0.451	0.3571	0.2066	0.604336684882106	-0.4994	0.3499	0.1535	0.538840485985542
Actinomyces graevenitzii	N-palmitoyl-sphinganine (d18:0/16:0)	87	0.5702	0.3662	0.1195	0.518188064595736	0.595	0.3713	0.1091	0.483529788829071
Actinomyces graevenitzii	N-palmitoyl-sphingosine (d18:1/16:0)	87	0.8159	0.3553	0.0217	0.279941898529704	0.8563	0.3597	0.0173	0.232817887316082
Actinomyces graevenitzii	N-propionylmethionine	82	0.3266	0.2683	0.2234	0.617287098578056	0.3286	0.2709	0.2252	0.604365850481241
Actinomyces graevenitzii	N2-acetyllysine	86	-0.1502	0.4170	0.7186	0.798472607408129	-0.1732	0.4181	0.6787	0.792945992706995
Actinomyces graevenitzii	N2,N5-diacetylornithine	62	-0.0227	0.4970	0.9635	0.840579188392059	-0.0612	0.4863	0.8998	0.837807439794514
Actinomyces graevenitzii	N2,N6-diacetyllysine	71	-0.4154	0.4450	0.3506	0.687585588863745	-0.4417	0.4426	0.3184	0.663163574373835
Actinomyces graevenitzii	N6-acetyllysine	87	0.3865	0.4378	0.3774	0.699681508416565	0.386	0.4425	0.3831	0.695324263078337
Actinomyces graevenitzii	N6-carboxyethyllysine	77	0.3838	0.2586	0.1378	0.53922567123981	0.3687	0.2542	0.1469	0.531183976983275
Actinomyces graevenitzii	N6-carboxymethyllysine	68	0.5071	0.2828	0.0729	0.44309463785656	0.5053	0.2848	0.0761	0.427275832208264
Actinomyces graevenitzii	N6-dimethylallyladenine	85	0.0104	0.5548	0.9851	0.843330114403558	0.0105	0.5642	0.9851	0.850523074301357
Actinomyces graevenitzii	N6-formyllysine	84	0.7942	0.3983	0.0462	0.377587252345526	0.8319	0.3980	0.0366	0.321123519735422
Actinomyces graevenitzii	N6,N6-dimethyladenosine	67	0.4966	0.2780	0.074	0.445641880074781	0.5485	0.2904	0.0589	0.388552665718266
Actinomyces graevenitzii	N6,N6,N6-trimethyllysine	83	0.4277	0.2281	0.0607	0.416483137878981	0.4353	0.2290	0.0574	0.385368205864794
Actinomyces graevenitzii	nicotianamine	84	0.0622	0.2338	0.7903	0.811698683984869	0.0851	0.2347	0.7171	0.801524405154857
Actinomyces graevenitzii	nicotinamide	87	0.2369	0.6317	0.7076	0.796307309122845	0.2316	0.6392	0.7171	0.801524405154857
Actinomyces graevenitzii	nicotinamide riboside	70	0.149	0.2872	0.6039	0.773264318652505	0.1495	0.2697	0.5794	0.766248075635901
Actinomyces graevenitzii	nicotinate	87	0.4385	0.3377	0.1942	0.595387879972641	0.4669	0.3439	0.1746	0.55828412126175
Actinomyces graevenitzii	nicotinate ribonucleoside	88	-0.157	0.2713	0.5628	0.762766459560866	-0.0837	0.2709	0.7572	0.809968088889808
Actinomyces graevenitzii	nonadecanoate (19:0)	88	-0.0951	0.3154	0.763	0.807579417328615	-0.0924	0.3169	0.7707	0.812422827990142
Actinomyces graevenitzii	O-acetylhomoserine	79	-0.7603	0.3892	0.0507	0.390555551811939	-0.7816	0.3926	0.0465	0.355199904962821
Actinomyces graevenitzii	O-sulfo-L-tyrosine	68	0.1565	0.2547	0.5388	0.757025319385923	0.1761	0.2577	0.4945	0.739993145819605
Actinomyces graevenitzii	o-Tyrosine	55	0.6584	0.7184	0.3594	0.691705672448945	0.4908	0.7012	0.484	0.736389962227818
Actinomyces graevenitzii	octadecanedioate (C18)	75	-0.5834	0.2223	0.0087	0.186806671544093	-0.8286	0.1561	1.11e-07	0.00010441512537914
Actinomyces graevenitzii	oleate/vaccenate (18:1)	87	-0.1548	0.3487	0.6571	0.785234573891419	-0.1767	0.3528	0.6165	0.775208321104074
Actinomyces graevenitzii	oleoyl ethanolamide	85	0.557	0.2380	0.0192	0.266778681072065	0.5791	0.2413	0.0164	0.226831631405159
Actinomyces graevenitzii	ornithine	85	0.0446	0.2889	0.8773	0.827653973194354	0.0431	0.2917	0.8825	0.834780782927637
Actinomyces graevenitzii	orotate	85	-0.5599	0.2626	0.033	0.331468481342599	-0.7929	0.1713	3.7e-06	0.00112641771621132
Actinomyces graevenitzii	p-cresol	69	-0.155	0.3544	0.6619	0.786492806458248	-0.0033	?	1	0.851369139118483
Actinomyces graevenitzii	p-cresol sulfate	88	0.000733	0.2966	0.998	0.845247242327482	0.0078	0.2605	0.976	0.849200798249973
Actinomyces graevenitzii	p-hydroxybenzaldehyde	54	-0.0721	0.3228	0.8234	0.817979812179369	-0.0541	0.3080	0.8605	0.830820343314892
Actinomyces graevenitzii	palmitate (16:0)	88	-0.1922	0.4021	0.6327	0.779737865680155	-0.2163	0.4083	0.5964	0.770738442959131
Actinomyces graevenitzii	palmitoleate (16:1n7)	88	0.7247	0.3478	0.0372	0.346830988329822	0.7203	0.3516	0.0405	0.33379302465115
Actinomyces graevenitzii	palmitoyl dihydrosphingomyelin (d18:0/16:0)*	62	0.9843	0.3717	0.0081	0.180063569364609	1.0918	0.3935	0.0055	0.130887235973267
Actinomyces graevenitzii	palmitoyl ethanolamide	88	0.4361	0.3179	0.1702	0.572672275684002	0.4334	0.3203	0.1761	0.559894178204958
Actinomyces graevenitzii	palmitoyl sphingomyelin (d18:1/16:0)	85	0.7876	0.2255	0.000478	0.0445909262499263	0.801	0.2268	0.000412	0.0284358920805559
Actinomyces graevenitzii	palmitoylcarnitine (C16)	66	0.6231	0.2599	0.0165	0.248586340684249	0.6372	0.2659	0.0166	0.228315411865992
Actinomyces graevenitzii	pantothenate (Vitamin B5)	89	0.4816	0.3302	0.1447	0.54681556214018	0.5061	0.3337	0.1294	0.511226393042686
Actinomyces graevenitzii	paraxanthine	73	0.1793	0.2338	0.4433	0.725621075834059	0.2093	0.2396	0.3823	0.695048264650125
Actinomyces graevenitzii	pentadecanoate (15:0)	65	-0.2388	0.4716	0.6127	0.775361843603818	-0.2371	0.4759	0.6184	0.775919169227597
Actinomyces graevenitzii	phenethylamine	84	0.229	0.3707	0.5367	0.756440329562804	0.2289	0.3706	0.5367	0.754283204315249
Actinomyces graevenitzii	phenylacetate	87	-0.1958	0.4648	0.6736	0.788603808543425	-0.2367	0.4610	0.6076	0.773652342772919
Actinomyces graevenitzii	phenylalanine	88	2.1273	0.7414	0.0041	0.129723926367801	3.6657	0.8177	7.36e-06	0.00184986628503875
Actinomyces graevenitzii	phenylalanylalanine	88	0.6069	0.3470	0.0803	0.457369567297175	0.6084	0.3515	0.0835	0.44032751813893
Actinomyces graevenitzii	phenylalanylglycine	87	0.8473	0.3619	0.0192	0.266778681072065	0.864	0.3628	0.0173	0.232817887316082
Actinomyces graevenitzii	phenyllactate (PLA)	85	0.0845	0.2379	0.7224	0.799283992788662	0.083	0.2379	0.7272	0.803827390366778
Actinomyces graevenitzii	phenylpyruvate	71	-0.0364	0.3842	0.9246	0.835111307435729	-0.0397	0.3850	0.9179	0.840811461292744
Actinomyces graevenitzii	pheophorbide A	79	-0.1614	0.2201	0.4634	0.73301467456115	-0.1324	0.2235	0.5535	0.758775039547749
Actinomyces graevenitzii	phosphate	80	-0.1932	0.1718	0.2608	0.64069383223536	-0.2175	0.1795	0.2257	0.604738436582121
Actinomyces graevenitzii	phosphocholine	64	-0.0644	0.2009	0.7487	0.804595326249851	-0.084	0.2145	0.6954	0.796528326072876
Actinomyces graevenitzii	phytanate	85	0.217	0.2508	0.3869	0.703809075519659	0.2121	0.2564	0.4081	0.705461959790699
Actinomyces graevenitzii	phytosphingosine	88	0.7429	0.3253	0.0224	0.28321393599056	0.75	0.3311	0.0235	0.266914331584907
Actinomyces graevenitzii	picolinate	87	-0.5025	0.2875	0.0805	0.457599353175487	-0.4953	0.2890	0.0866	0.445917486225054
Actinomyces graevenitzii	pimelate (heptanedioate)	57	-0.661	0.4372	0.1306	0.530922488823725	-0.6763	0.4328	0.1181	0.495681547699421
Actinomyces graevenitzii	pipecolate	73	-0.0845	0.2040	0.6787	0.789613907177414	-0.0581	0.2079	0.7799	0.814691019959206
Actinomyces graevenitzii	piperidine	78	-0.7296	0.2304	0.0015	0.0785616567311108	-0.7298	0.2308	0.0016	0.0648365813470321
Actinomyces graevenitzii	piperine	77	0.0627	0.1319	0.6342	0.780144493116739	0.0551	0.1338	0.6803	0.793372213772767
Actinomyces graevenitzii	pristanate	84	0.3151	0.3106	0.3103	0.667397791292953	0.3145	0.3233	0.3307	0.669235724781297
Actinomyces graevenitzii	proline	88	1.1252	0.4450	0.0115	0.213838854015084	1.1618	0.2280	3.47e-07	0.000226960326371338
Actinomyces graevenitzii	prolylglycine	64	0.3161	0.3717	0.3952	0.707115116266905	0.3839	0.3892	0.324	0.665571251509044
Actinomyces graevenitzii	propionylglycine (C3)	81	-0.0194	0.3360	0.9541	0.83935420048777	-0.0656	0.3159	0.8356	0.825924474576866
Actinomyces graevenitzii	pseudouridine	85	-0.2288	0.4129	0.5794	0.766785085768652	-0.2507	0.4182	0.5488	0.757541760772256
Actinomyces graevenitzii	pterin	82	-0.0644	0.4057	0.8739	0.827058386580328	-0.1401	0.3985	0.7252	0.803338514412988
Actinomyces graevenitzii	putrescine	62	0.1572	0.2658	0.5543	0.761122297082677	0.2488	0.2888	0.389	0.697713470733641
Actinomyces graevenitzii	pyridoxal	86	-0.8134	0.5217	0.119	0.517586065188923	-0.9281	0.5674	0.1019	0.471617668981027
Actinomyces graevenitzii	pyridoxamine	88	0.037	0.6922	0.9574	0.839796071079156	-0.0162	0.6963	0.9814	0.849896687192965
Actinomyces graevenitzii	pyridoxate	83	-0.7979	0.4297	0.0633	0.422465403693746	-0.8382	0.4323	0.0525	0.372547242954623
Actinomyces graevenitzii	pyridoxine (Vitamin B6)	87	-0.527	0.3982	0.1857	0.587018172775363	-0.5148	0.4048	0.2034	0.586433565940255
Actinomyces graevenitzii	pyroglutamine*	89	1.2029	0.4349	0.0057	0.152535069891383	1.2346	0.4432	0.0053	0.12853917990182
Actinomyces graevenitzii	pyrraline	87	0.2869	0.1886	0.1282	0.528087890163458	0.3	0.1905	0.1154	0.491945373780059
Actinomyces graevenitzii	quinate	87	-0.4157	0.2560	0.1045	0.497899417016242	-0.4368	0.2590	0.0917	0.454726388107645
Actinomyces graevenitzii	ribitol	82	0.2357	0.3527	0.5039	0.746050543618837	0.4506	0.5198	0.386	0.696570839705152
Actinomyces graevenitzii	riboflavin (Vitamin B2)	89	0.527	0.5843	0.3671	0.695174113834931	0.5098	0.5862	0.3845	0.695964166928514
Actinomyces graevenitzii	ribonate (ribonolactone)	88	-0.157	0.3185	0.6222	0.777309052564942	-0.166	0.3254	0.6099	0.77410851460242
Actinomyces graevenitzii	ribose	68	0.8513	0.3768	0.0239	0.290597683504127	0.9183	0.3810	0.0159	0.223647806966271
Actinomyces graevenitzii	ribulose/xylulose	73	0.2264	0.2918	0.4377	0.723291725600454	0.3294	0.2905	0.2567	0.62796904114309
Actinomyces graevenitzii	S-1-pyrroline-5-carboxylate	71	0.3488	0.7700	0.6506	0.784118353855982	0.2363	0.7491	0.7524	0.809311028919107
Actinomyces graevenitzii	saccharin	60	0.1214	0.0861	0.1587	0.561241694625132	0.2521	0.0531	2.09e-06	0.000791743405151594
Actinomyces graevenitzii	saccharopine	74	-0.4397	0.2395	0.0664	0.428997330691692	-0.4774	0.2384	0.0452	0.350611938481317
Actinomyces graevenitzii	salicylate	71	0.0166	0.3172	0.9582	0.839876447340286	0.0387	0.3099	0.9005	0.837881594360246
Actinomyces graevenitzii	sebacate (decanedioate)	87	-0.7451	0.4014	0.0634	0.422691582648918	-0.8236	0.4079	0.0435	0.344968291313768
Actinomyces graevenitzii	sedoheptulose	87	0.139	0.3498	0.6912	0.792180722339552	0.146	0.3498	0.6764	0.79228216024302
Actinomyces graevenitzii	serine	88	1.6037	0.6161	0.0092	0.191891528722193	1.6408	0.6285	0.009	0.169971152939137
Actinomyces graevenitzii	serotonin	76	-0.3219	0.3442	0.3498	0.68703792246901	-0.3298	0.3657	0.3672	0.687495986580893
Actinomyces graevenitzii	sitostanol	75	0.3924	0.3459	0.2566	0.638356784951088	0.3896	0.3479	0.2628	0.63208681718549
Actinomyces graevenitzii	solanidine	78	0.145	0.1588	0.3612	0.692364413429531	0.1502	0.1611	0.3512	0.67956056036521
Actinomyces graevenitzii	spermidine	79	-0.0632	0.2594	0.8075	0.814795603022477	-0.0557	0.2623	0.832	0.825289227292846
Actinomyces graevenitzii	sphinganine	85	0.3247	0.2844	0.2537	0.636437861552483	0.3343	0.2893	0.2479	0.621328815411599
Actinomyces graevenitzii	sphingosine	85	0.5283	0.2247	0.0187	0.264473533054677	0.5374	0.2264	0.0176	0.234854342953881
Actinomyces graevenitzii	stachydrine	78	0.282	0.1893	0.1363	0.53788885830275	0.2866	0.1920	0.1354	0.51905856078363
Actinomyces graevenitzii	stearate (18:0)	88	-0.2368	0.3217	0.4617	0.732542197371363	-0.2453	0.3220	0.4462	0.721561668761184
Actinomyces graevenitzii	stearoyl ethanolamide	89	0.6125	0.3018	0.0424	0.364448094274276	0.6103	0.3025	0.0437	0.345670285197687
Actinomyces graevenitzii	suberate (octanedioate)	87	-0.9455	0.5029	0.0601	0.415038699947912	-1.047	0.5160	0.0425	0.341764481388444
Actinomyces graevenitzii	succinate	87	-0.285	0.3430	0.406	0.711805828545955	-0.2942	0.3482	0.3982	0.701632156400973
Actinomyces graevenitzii	succinimide	87	0.1712	0.5277	0.7457	0.803761524690769	0.1361	0.5403	0.8011	0.818744577258593
Actinomyces graevenitzii	succinylcarnitine (C4)	71	0.2547	0.2688	0.3434	0.683155384255509	0.2576	0.2681	0.3366	0.672373899155338
Actinomyces graevenitzii	sulfate*	88	0.1859	0.2747	0.4987	0.744843754686364	0.1932	0.2776	0.4865	0.737210761387536
Actinomyces graevenitzii	syringic acid	52	0.8943	0.3275	0.0063	0.160381276194654	0.9047	0.3400	0.0078	0.157543507402164
Actinomyces graevenitzii	taurine	87	0.2502	0.1788	0.1619	0.565026801942238	0.2698	0.1836	0.1416	0.526014348408071
Actinomyces graevenitzii	taurochenodeoxycholate	53	0.6006	0.2861	0.0358	0.342184077163092	0.6573	0.2944	0.0256	0.276404182745356
Actinomyces graevenitzii	taurocholate	51	0.177	0.2390	0.4589	0.731408572229978	0.2138	0.2440	0.3808	0.694477099747014
Actinomyces graevenitzii	taurodeoxycholate	54	0.0572	0.2785	0.8374	0.820125230234088	0.0698	0.2902	0.8098	0.820794572801526
Actinomyces graevenitzii	tetradecanedioate (C14)	71	1.4369	0.7569	0.0576	0.408813099694243	1.4703	0.7547	0.0514	0.369343413711085
Actinomyces graevenitzii	theanine	67	0.1065	0.3389	0.7533	0.805694333379989	0.0889	0.3563	0.803	0.819146451059793
Actinomyces graevenitzii	theophylline	83	0.2622	0.3639	0.4711	0.735605182735921	0.2702	0.3647	0.4588	0.726267662282676
Actinomyces graevenitzii	thiamin (Vitamin B1)	84	-0.5888	0.2737	0.0315	0.324962682621041	-0.6143	0.2834	0.0302	0.296406930488104
Actinomyces graevenitzii	thioproline	85	-0.0299	0.3145	0.9242	0.835022237878628	-0.0349	0.3220	0.9136	0.840190887215347
Actinomyces graevenitzii	threonate	87	0.5391	0.2651	0.042	0.363112729197383	0.5533	0.2644	0.0364	0.320342329252867
Actinomyces graevenitzii	threonine	87	0.8517	0.5710	0.1359	0.537484194920247	0.9042	0.5692	0.1122	0.487994723961798
Actinomyces graevenitzii	threonylphenylalanine	83	0.73	0.4349	0.0933	0.479804879204544	0.7672	0.4368	0.079	0.432620265403196
Actinomyces graevenitzii	thymidine	86	0.5109	0.3776	0.1761	0.578748202912848	0.4878	0.3445	0.1567	0.541546374761794
Actinomyces graevenitzii	thymine	86	-0.5599	0.3649	0.1249	0.524740562040399	-0.5104	0.3829	0.1826	0.566889718259771
Actinomyces graevenitzii	trans-urocanate	86	1.3296	0.6545	0.0422	0.363593803780237	1.592	0.3533	6.62e-06	0.00173178306794803
Actinomyces graevenitzii	tricarballylate	79	0.0313	0.2317	0.8925	0.830029122487551	0.0352	0.2311	0.8791	0.834156466236749
Actinomyces graevenitzii	trigonelline (N'-methylnicotinate)	85	0.2794	0.1602	0.0811	0.458096410589527	0.279	0.1620	0.085	0.44340582163812
Actinomyces graevenitzii	trimethylamine N-oxide	87	0.4626	0.4127	0.2623	0.641459117014342	0.4798	0.4134	0.2457	0.619748181818326
Actinomyces graevenitzii	tryptamine	78	0.3851	0.1492	0.0098	0.198044901933102	0.3859	0.1492	0.0097	0.175928571478389
Actinomyces graevenitzii	tryptophan	87	1.4175	0.5216	0.0066	0.16400010063438	1.566	0.5750	0.0065	0.143017485366178
Actinomyces graevenitzii	tryptophylglycine	76	0.7815	0.3309	0.0182	0.260954258642673	0.763	0.3326	0.0218	0.258220308076251
Actinomyces graevenitzii	tyramine	86	0.0765	0.1963	0.6967	0.793756052453563	0.0744	0.1968	0.7054	0.798845111223684
Actinomyces graevenitzii	tyrosine	89	2.7984	0.6492	1.63e-05	0.00992635010674211	2.798	0.6462	1.49e-05	0.00309536355185829
Actinomyces graevenitzii	tyrosol	76	0.4251	0.5694	0.4553	0.729728719699882	0.3969	0.5806	0.4942	0.739892233088819
Actinomyces graevenitzii	undecanedioate	87	-0.9214	0.5419	0.0891	0.472823504079487	-1.0018	0.5517	0.0694	0.414273394303476
Actinomyces graevenitzii	uracil	87	0.0462	0.4630	0.9205	0.834190378673713	0.0435	0.4694	0.9261	0.842259002854404
Actinomyces graevenitzii	urate	87	-0.3277	0.2437	0.1787	0.58095311163628	-0.3363	0.2629	0.2007	0.583891694681033
Actinomyces graevenitzii	uridine	86	0.4377	0.2744	0.1107	0.507008396150636	0.4916	0.2773	0.0762	0.427481361252111
Actinomyces graevenitzii	ursodeoxycholate	66	0.5228	0.2713	0.054	0.399002984475227	0.5328	0.2741	0.0519	0.370993872180672
Actinomyces graevenitzii	valerate (5:0)	85	0.5565	0.3288	0.0906	0.475231092618281	0.558	0.3295	0.0903	0.452014187174366
Actinomyces graevenitzii	valerylphenylalanine	81	0.4398	0.3814	0.2489	0.633187284585901	0.4424	0.3922	0.2593	0.629807700578091
Actinomyces graevenitzii	valine	88	1.3662	0.6281	0.0296	0.316071388941014	2.0638	0.4139	6.17e-07	0.000320840903136069
Actinomyces graevenitzii	valylglutamine	89	0.6349	0.3155	0.0442	0.370569486656342	0.6475	0.3176	0.0415	0.337844202651764
Actinomyces graevenitzii	valylglycine	89	1.3484	0.4455	0.0025	0.102110851132083	1.3793	0.4515	0.0023	0.0808381788530717
Actinomyces graevenitzii	valylleucine	86	0.8056	0.3624	0.0262	0.300579392674079	0.8087	0.3635	0.0261	0.277931588761087
Actinomyces graevenitzii	vanillate	69	0.6944	0.5926	0.2413	0.627980135883012	0.7292	0.5521	0.1866	0.571320800722962
Actinomyces graevenitzii	xanthine	88	0.091	0.4517	0.8403	0.820761663120559	0.0864	0.4674	0.8534	0.829263427416933
Actinomyces graevenitzii	xanthosine	67	0.4682	0.2844	0.0997	0.48976878323316	0.5215	0.2849	0.0672	0.409521024650216
Actinomyces graevenitzii	xanthurenate	51	0.543	0.3569	0.1281	0.52804233408233	0.4797	0.3649	0.1886	0.572586178064164
Actinomyces graevenitzii	xylose	77	0.2305	0.2195	0.2937	0.659369175368798	0.2316	0.2204	0.2933	0.649452382246433
Actinomyces odontolyticus	(R)-salsolinol	155	0.1112	0.2068	0.5906	0.769799061794786	0.147	0.2106	0.4852	0.736783021862498
Actinomyces odontolyticus	1-(1-enyl-oleoyl)-GPE (P-18:1)*	68	-0.1374	0.5462	0.8014	0.813668256069899	-0.1843	0.5416	0.7337	0.804725955469434
Actinomyces odontolyticus	1-(1-enyl-palmitoyl)-GPE (P-16:0)*	114	0.3627	0.2561	0.1568	0.55913762522689	0.3614	0.2601	0.1647	0.549592363741851
Actinomyces odontolyticus	1-(1-enyl-stearoyl)-GPE (P-18:0)*	121	0.4366	0.2837	0.1238	0.523639368139208	0.4502	0.2826	0.1111	0.486597864625156
Actinomyces odontolyticus	1-(3-aminopropyl)-2-pyrrolidone	97	-0.3011	0.4048	0.4569	0.730588495337726	-0.3943	0.3973	0.3209	0.664337874003254
Actinomyces odontolyticus	1-linolenoylglycerol (18:3)	94	-0.2022	0.1378	0.1423	0.544103621791408	-0.2034	0.1399	0.1459	0.530490802383757
Actinomyces odontolyticus	1-linoleoyl-GPC (18:2)	107	-0.0817	0.2109	0.6985	0.794178998141428	-0.0938	0.2130	0.6596	0.787832926334804
Actinomyces odontolyticus	1-linoleoyl-GPE (18:2)*	62	-0.0563	0.3067	0.8544	0.823290533424949	-0.076	0.3137	0.8085	0.820517983545847
Actinomyces odontolyticus	1-linoleoylglycerol (18:2)	144	-0.0978	0.1177	0.4059	0.711805828545955	-0.1078	0.1183	0.3621	0.684947634019363
Actinomyces odontolyticus	1-margaroylglycerol (17:0)	110	-0.463	0.3627	0.2018	0.601148999476087	-0.4804	0.3634	0.1863	0.570840680169431
Actinomyces odontolyticus	1-methyl-beta-carboline-3-carboxylic acid	142	-0.0912	0.1039	0.38	0.700626172271595	-0.1016	0.1032	0.3248	0.666056561428494
Actinomyces odontolyticus	1-methyladenine	163	0.5618	0.3229	0.0819	0.459585691876998	0.5782	0.3254	0.0756	0.426154714262406
Actinomyces odontolyticus	1-methyladenosine	54	0.5341	0.5753	0.3532	0.688590323041685	0.4635	0.5933	0.4347	0.71748884023609
Actinomyces odontolyticus	1-methylguanidine	160	0.5964	0.3609	0.0984	0.487270426549723	0.5983	0.3631	0.0993	0.467939851484322
Actinomyces odontolyticus	1-methylhistidine	72	0.334	0.2508	0.1828	0.584115522058011	0.2815	0.2579	0.275	0.638837504028904
Actinomyces odontolyticus	1-methylimidazoleacetate	135	0.5003	0.3249	0.1236	0.523379366077706	0.5811	0.3338	0.0817	0.437812408230034
Actinomyces odontolyticus	1-methylnicotinamide	74	0.0625	0.0256	0.0146	0.237248523791617	0.037	?	1	0.851369139118483
Actinomyces odontolyticus	1-methylurate	94	-0.0443	0.1492	0.7664	0.807927017659859	-0.0103	0.1341	0.9388	0.844252784670626
Actinomyces odontolyticus	1-methylxanthine	82	-0.1085	0.2013	0.59	0.769504579778343	-0.077	0.2012	0.702	0.798136854750086
Actinomyces odontolyticus	1-myristoylglycerol (14:0)	65	-0.0237	0.2829	0.9333	0.836830530855381	-0.1112	0.2764	0.6874	0.79528612682832
Actinomyces odontolyticus	1-oleoyl-2-linoleoyl-glycerol (18:1/18:2)	100	-0.0256	0.1718	0.8815	0.828355081593544	-0.0172	0.1707	0.9199	0.841224730927491
Actinomyces odontolyticus	1-oleoyl-2-linoleoyl-GPC (18:1/18:2)*	130	-0.0635	0.1647	0.6999	0.794439908118297	-0.0742	0.1691	0.6607	0.788049175869263
Actinomyces odontolyticus	1-oleoyl-3-linoleoyl-glycerol (18:1/18:2)	143	-0.0841	0.1332	0.5281	0.753725960352391	-0.1428	0.1442	0.3219	0.664583952562352
Actinomyces odontolyticus	1-oleoyl-GPC (18:1)	110	-0.0683	0.1756	0.6973	0.793982543754436	-0.1056	0.1824	0.5627	0.762484559030928
Actinomyces odontolyticus	1-oleoyl-GPE (18:1)	97	0.0123	0.2771	0.9646	0.840579188392059	0.014	0.2812	0.9603	0.846948035907087
Actinomyces odontolyticus	1-oleoyl-GPG (18:1)*	60	0.0209	0.5502	0.9697	0.841187798421068	-0.0547	0.5438	0.9198	0.841217298959743
Actinomyces odontolyticus	1-oleoylglycerol (18:1)	86	0.0606	0.2266	0.789	0.81159702113974	0.0463	0.2262	0.838	0.826204689262623
Actinomyces odontolyticus	1-palmitoyl-2-arachidonoyl-GPC (16:0/20:4)	74	0.5977	0.4667	0.2003	0.600230091002975	0.8635	0.4838	0.0743	0.423676168768668
Actinomyces odontolyticus	1-palmitoyl-2-linoleoyl-digalactosylglycerol (16:0/18:2)*	115	-0.1504	0.2655	0.5711	0.76488596139812	-0.1473	0.2681	0.5828	0.766912956907765
Actinomyces odontolyticus	1-palmitoyl-2-linoleoyl-galactosylglycerol (16:0/18:2)*	53	-0.2088	0.4732	0.6589	0.785668635948992	-0.2674	0.4878	0.5836	0.766922985083783
Actinomyces odontolyticus	1-palmitoyl-2-linoleoyl-glycerol (16:0/18:2)*	79	-0.1949	0.2798	0.4859	0.74085829929879	-0.1416	0.2897	0.625	0.778057535058541
Actinomyces odontolyticus	1-palmitoyl-2-linoleoyl-GPC (16:0/18:2)	156	-0.0815	0.2045	0.69	0.791798937580703	-0.0809	0.2060	0.6943	0.796319863643973
Actinomyces odontolyticus	1-palmitoyl-2-oleoyl-GPC (16:0/18:1)	151	-0.0611	0.2247	0.7856	0.811199105561295	-0.055	0.2278	0.8091	0.820758794820444
Actinomyces odontolyticus	1-palmitoyl-3-linoleoyl-glycerol (16:0/18:2)*	141	-0.0029	0.1446	0.9837	0.843095541622237	-0.0081	0.1467	0.9562	0.846488768673868
Actinomyces odontolyticus	1-palmitoyl-GPC (16:0)	154	0.1365	0.1745	0.434	0.721777763229442	0.1465	0.1750	0.4026	0.70333173796443
Actinomyces odontolyticus	1-palmitoyl-GPE (16:0)	140	-0.0126	0.2326	0.9568	0.839756284637884	-0.0152	0.2310	0.9475	0.845176901764155
Actinomyces odontolyticus	1-palmitoyl-GPG (16:0)*	131	0.6607	0.3183	0.0379	0.349244015957364	0.671	0.3211	0.0367	0.321428250746086
Actinomyces odontolyticus	1-palmitoyl-GPI* (16:0)*	91	-0.0236	0.2079	0.9095	0.832628786139397	0.000744	0.1924	0.9969	0.851369139118483
Actinomyces odontolyticus	1-palmitoylglycerol (16:0)	145	-0.0969	0.2644	0.7139	0.797801825984911	-0.1187	0.2655	0.6547	0.786709701019826
Actinomyces odontolyticus	1-pentadecanoylglycerol (15:0)	77	0.5237	0.3659	0.1524	0.554606772416765	0.6257	0.3732	0.0936	0.458848463413962
Actinomyces odontolyticus	1-stearoyl-GPC (18:0)	138	0.0702	0.1983	0.7234	0.799443301907729	0.0688	0.2007	0.7317	0.804429310653946
Actinomyces odontolyticus	1-stearoyl-GPE (18:0)	125	0.1646	0.2828	0.5605	0.762421561189089	0.192	0.2834	0.4982	0.741079233289182
Actinomyces odontolyticus	1-stearoyl-GPG (18:0)	66	0.4426	0.3303	0.1802	0.581989024377445	0.4063	0.3228	0.2082	0.59058592753672
Actinomyces odontolyticus	1-stearoyl-GPI (18:0)	90	-0.093	0.2324	0.6889	0.791766191624288	-0.0896	0.2337	0.7016	0.798072036365228
Actinomyces odontolyticus	1-stearoyl-GPS (18:0)*	121	0.0712	0.2106	0.7353	0.802152965490152	0.073	0.2137	0.7326	0.804552420181635
Actinomyces odontolyticus	1,11-undecanedicarboxylate	161	0.3581	0.3844	0.3515	0.688068082163929	0.3847	0.3877	0.321	0.664380609351249
Actinomyces odontolyticus	1,2-dilinolenoyl-galactosylglycerol (18:3/18:3)*	57	-0.0427	0.2585	0.8688	0.826039190888982	-0.0424	0.2568	0.869	0.832584339936424
Actinomyces odontolyticus	1,2-dilinoleoyl-digalactosylglycerol (18:2/18:2)*	104	-0.225	0.2342	0.3366	0.679777368800496	-0.3117	0.2545	0.2206	0.600625947115794
Actinomyces odontolyticus	1,2-dilinoleoyl-galactosylglycerol (18:2/18:2)*	89	0.0418	0.3084	0.8922	0.830010155164819	0.052	0.2957	0.8603	0.830742208584237
Actinomyces odontolyticus	1,2-dilinoleoyl-GPC (18:2/18:2)	110	-0.0834	0.1695	0.6228	0.777454574691212	-0.161	0.1448	0.2662	0.634576501533353
Actinomyces odontolyticus	1,2-dipalmitoyl-GPC (16:0/16:0)	83	0.648	0.2908	0.0259	0.298828738211722	0.6465	0.2932	0.0274	0.284254579579099
Actinomyces odontolyticus	1,3-dimethylurate	148	0.185	0.2156	0.391	0.705569332693873	0.1751	0.2171	0.42	0.710651855945437
Actinomyces odontolyticus	1,3-propanediol	134	0.2003	0.2154	0.3523	0.688374403366014	0.1804	0.2168	0.4054	0.704299305630413
Actinomyces odontolyticus	1,3,7-trimethylurate	150	0.1888	0.1320	0.1526	0.55480020683069	0.192	0.1310	0.1426	0.526876985115718
Actinomyces odontolyticus	1,7-dimethylurate	102	-0.1776	0.1811	0.3267	0.674819251063346	-0.1899	0.1821	0.2972	0.651744611662686
Actinomyces odontolyticus	10-heptadecenoate (17:1n7)	160	-0.044	0.2848	0.8774	0.8276825535699	-0.0499	0.2846	0.8609	0.830880752590274
Actinomyces odontolyticus	10-hydroxystearate	156	-0.4021	0.2028	0.0474	0.381025554713716	-0.4013	0.2032	0.0483	0.360239410475577
Actinomyces odontolyticus	10-nonadecenoate (19:1n9)	84	0.0694	0.3293	0.8331	0.819564211142066	0.0561	0.3293	0.8647	0.831519139212367
Actinomyces odontolyticus	12-dehydrocholate	106	0.2613	0.1794	0.1452	0.546978872706037	0.2483	0.1795	0.1665	0.550982150330476
Actinomyces odontolyticus	12-hydroxystearate	128	0.1041	0.2195	0.6354	0.780269555517992	0.0973	0.2202	0.6584	0.787544496325744
Actinomyces odontolyticus	12,13-DiHOME	141	0.0275	0.2658	0.9176	0.833898699400693	0.0236	0.2654	0.9291	0.842507131933413
Actinomyces odontolyticus	13-HODE + 9-HODE	151	0.1055	0.1568	0.5009	0.74544632719731	0.1	0.1573	0.5251	0.75026628604169
Actinomyces odontolyticus	13-HOTrE	90	-0.012	0.1787	0.9464	0.838334415723383	0.0103	0.1789	0.954	0.846214451854073
Actinomyces odontolyticus	13-methylmyristate	148	-0.0133	0.2652	0.96	0.840073101876681	-0.021	0.2730	0.9387	0.844244472570071
Actinomyces odontolyticus	17-methylstearate	153	0.2097	0.2432	0.3886	0.704819108264578	0.2035	0.2442	0.4048	0.703943489124711
Actinomyces odontolyticus	1H-quinolin-2-one	74	0.1828	0.1868	0.3278	0.675530129643039	0.196	0.1853	0.29	0.647367436611108
Actinomyces odontolyticus	2-acetamidobutanoate	125	0.4159	0.2957	0.1597	0.562385365487268	0.3963	0.2959	0.1804	0.564539697000324
Actinomyces odontolyticus	2-aminoadipate	162	-0.0629	0.4212	0.8814	0.828355081593544	-0.0798	0.4210	0.8497	0.828437320150492
Actinomyces odontolyticus	2-aminobutyrate	158	0.4033	0.1869	0.0309	0.322171775487308	0.4032	0.1871	0.0312	0.300652780010115
Actinomyces odontolyticus	2-aminoheptanoate	135	0.2384	0.2210	0.2808	0.652290315426664	0.2359	0.2202	0.284	0.644123938143117
Actinomyces odontolyticus	2-aminophenol	161	0.8265	0.3599	0.0217	0.279941898529704	0.8264	0.3624	0.0226	0.262278531468593
Actinomyces odontolyticus	2-deoxyribose	161	-0.0866	0.3064	0.7774	0.809538419093554	-0.0864	0.3203	0.7874	0.816069938500269
Actinomyces odontolyticus	2-hydroxy-3-methylvalerate	152	0.2264	0.1416	0.11	0.506033075623571	0.2318	0.1447	0.1093	0.483801509892885
Actinomyces odontolyticus	2-hydroxybutyrate/2-hydroxyisobutyrate	161	0.645	0.2014	0.0014	0.0766571317194475	0.6657	0.2034	0.0011	0.0523846753303701
Actinomyces odontolyticus	2-hydroxydecanoate	147	-0.1849	0.3320	0.5775	0.766344904758047	-0.1664	0.3298	0.6137	0.774456025361042
Actinomyces odontolyticus	2-hydroxyglutarate	160	0.2994	0.2019	0.138	0.539576447895809	0.3013	0.2029	0.1375	0.521119619911672
Actinomyces odontolyticus	2-hydroxymyristate	121	0.1429	0.3087	0.6434	0.781887567363648	0.1485	0.3041	0.6253	0.778107037276435
Actinomyces odontolyticus	2-hydroxypalmitate	157	0.11	0.2360	0.6412	0.781641013803173	0.0934	0.2417	0.6993	0.797438751244038
Actinomyces odontolyticus	2-hydroxystearate	124	0.4394	0.2549	0.0848	0.465611450869632	0.3999	0.2641	0.13	0.51168926358092
Actinomyces odontolyticus	2-isopropylmalate	156	0.4707	0.2157	0.0291	0.313592710372889	0.4702	0.2162	0.0297	0.294189659161305
Actinomyces odontolyticus	2-keto-3-deoxy-gluconate	149	0.2086	0.2121	0.3254	0.674323431671036	0.245	0.2297	0.286	0.645129661861931
Actinomyces odontolyticus	2-linoleoylglycerol (18:2)	119	-0.0457	0.1562	0.7698	0.808435241528346	-0.0426	0.1576	0.7869	0.815915354201368
Actinomyces odontolyticus	2-methylcitrate/homocitrate	162	0.1116	0.2786	0.6887	0.791766191624288	0.1109	0.2811	0.6931	0.796159534307926
Actinomyces odontolyticus	2-methylmalonyl carnitine	125	0.3042	0.2414	0.2076	0.604644513762232	0.321	0.2429	0.1863	0.570840680169431
Actinomyces odontolyticus	2-oleoylglycerol (18:1)	105	-0.2581	0.2232	0.2476	0.632474090986422	-0.2585	0.2237	0.2478	0.621301380540481
Actinomyces odontolyticus	2-oxindole-3-acetate	138	-0.0508	0.1861	0.7847	0.811048239138539	-0.0452	0.1896	0.8117	0.821209111928608
Actinomyces odontolyticus	2-oxo-1-pyrrolidinepropionate	160	-0.2149	0.3565	0.5466	0.758888705092394	-0.2433	0.3632	0.503	0.742926071999906
Actinomyces odontolyticus	2-piperidinone	160	0.5242	0.2377	0.0274	0.306189779417789	0.5207	0.2376	0.0284	0.288515312810058
Actinomyces odontolyticus	2-pyrrolidinone	81	0.0178	0.2948	0.9518	0.839102041976166	-0.0211	0.3074	0.9454	0.844976570009758
Actinomyces odontolyticus	2,3-dihydroxyisovalerate	147	0.2364	0.1442	0.1012	0.492336269332007	0.2409	0.1457	0.0984	0.466666922867079
Actinomyces odontolyticus	2,3-dimethylsuccinate	155	0.1529	0.3205	0.6334	0.779933428184236	0.1392	0.3218	0.6652	0.789446313845671
Actinomyces odontolyticus	2,4-dihydroxyhydrocinnamate	58	0.3492	0.3280	0.287	0.655968014622859	0.3531	0.3426	0.3026	0.654821735732885
Actinomyces odontolyticus	2,4,6-trihydroxybenzoate	135	0.5042	0.2979	0.0906	0.475231092618281	0.5331	0.3004	0.0759	0.426954638643053
Actinomyces odontolyticus	2,8-quinolinediol	53	-0.271	0.2506	0.2796	0.65159698023035	-0.3567	0.2514	0.156	0.540622434126973
Actinomyces odontolyticus	2'-deoxyadenosine	142	-0.2861	0.1879	0.1279	0.527846175663942	-0.2873	0.1883	0.1271	0.508158641496635
Actinomyces odontolyticus	2'-deoxycytidine	156	-0.0916	0.2196	0.6766	0.789147344059233	-0.0998	0.2214	0.652	0.786037579246005
Actinomyces odontolyticus	2'-deoxyguanosine	157	0.0149	0.1783	0.9336	0.83687320943157	0.0082	0.1808	0.9639	0.847462641975908
Actinomyces odontolyticus	2'-deoxyinosine	158	0.14	0.2158	0.5164	0.749655152805478	0.1369	0.2161	0.5263	0.750655218749363
Actinomyces odontolyticus	2'-deoxyuridine	160	0.0193	0.2746	0.9439	0.838077566132187	0.0131	0.2704	0.9614	0.847132861479072
Actinomyces odontolyticus	3-(2-hydroxyphenyl)propionate	96	0.0561	0.3506	0.873	0.826901007990505	0.0414	0.3466	0.905	0.838555014162807
Actinomyces odontolyticus	3-(3-hydroxyphenyl)propionate	157	0.0997	0.1120	0.3732	0.697949350195061	0.0944	0.1153	0.4127	0.707859729542099
Actinomyces odontolyticus	3-(4-hydroxyphenyl)lactate (HPLA)	156	0.2401	0.1745	0.1688	0.571361691654658	0.2433	0.1745	0.1632	0.548390225182531
Actinomyces odontolyticus	3-(4-hydroxyphenyl)propionate	149	0.0084	0.1447	0.9536	0.83927051618044	0.0064	0.1488	0.9654	0.847766507340995
Actinomyces odontolyticus	3-aminoisobutyrate	80	0.2418	0.2422	0.3181	0.671087302626326	0.2198	0.2336	0.3467	0.677808787446744
Actinomyces odontolyticus	3-carboxy-4-methyl-5-propyl-2-furanpropanoate (CMPF)	70	0.2267	0.4276	0.596	0.771555100171683	0.4876	0.4368	0.2643	0.633419926318641
Actinomyces odontolyticus	3-carboxyadipate	158	-0.0151	0.2379	0.9495	0.838812715519945	-0.0368	0.2415	0.879	0.834156466236749
Actinomyces odontolyticus	3-hydroxy-3-methylglutarate	162	0.2993	0.2264	0.1861	0.587433659732796	0.3094	0.2285	0.1757	0.559599992628289
Actinomyces odontolyticus	3-hydroxybenzoate	71	-0.5968	0.4120	0.1475	0.549231222165285	-0.5864	0.4118	0.1544	0.539251778673248
Actinomyces odontolyticus	3-hydroxybutyrate (BHBA)	144	0.0429	0.2153	0.8422	0.820854661260422	0.0394	0.2216	0.8591	0.830493446714326
Actinomyces odontolyticus	3-hydroxylaurate	118	0.0709	0.3451	0.8373	0.820065944045893	0.0703	0.3425	0.8375	0.82618329113669
Actinomyces odontolyticus	3-hydroxymyristate	149	0.1462	0.3441	0.671	0.788308581301242	0.1475	0.3444	0.6685	0.790382397141949
Actinomyces odontolyticus	3-hydroxyphenylacetate	130	0.3056	0.2535	0.228	0.620488412131015	0.3057	0.2567	0.2336	0.610947707075485
Actinomyces odontolyticus	3-hydroxypropanoate	51	0.4634	0.5641	0.4113	0.7137956562302	0.3527	0.5817	0.5443	0.756104803081378
Actinomyces odontolyticus	3-hydroxypyridine	160	0.0408	0.2771	0.883	0.828388532575637	0.0293	0.2824	0.9173	0.840777010892413
Actinomyces odontolyticus	3-hydroxysebacate	86	0.3858	0.4398	0.3803	0.700728528974113	0.3466	0.4306	0.4208	0.711031448272562
Actinomyces odontolyticus	3-hydroxystearate	132	-0.0763	0.1606	0.6348	0.780200852275263	-0.0803	0.1615	0.6191	0.776087938250325
Actinomyces odontolyticus	3-ketosphinganine	140	-0.0583	0.3162	0.8538	0.823220036063067	-0.0573	0.3176	0.8567	0.829840632808667
Actinomyces odontolyticus	3-methyl-2-oxobutyrate	140	0.6869	0.3152	0.0293	0.314727865297286	0.7232	0.3198	0.0237	0.267913797629654
Actinomyces odontolyticus	3-methyl-2-oxovalerate	154	0.3272	0.2362	0.1659	0.569053929724718	0.3523	0.2389	0.1403	0.524724103806523
Actinomyces odontolyticus	3-methyladipate	116	-0.1919	0.2417	0.4272	0.719603377540356	-0.2059	0.2418	0.3945	0.700390893408858
Actinomyces odontolyticus	3-methylglutaconate	115	0.1172	0.2759	0.671	0.788308581301242	0.1645	0.2824	0.5602	0.76161214711224
Actinomyces odontolyticus	3-methylglutarate/2-methylglutarate	158	-0.0223	0.3282	0.9457	0.838282511057033	-0.0198	0.3154	0.9499	0.845578920111548
Actinomyces odontolyticus	3-methylhistidine	126	0.0222	0.1497	0.8821	0.82835763524801	0.0189	0.1518	0.9011	0.838002136731876
Actinomyces odontolyticus	3-methylxanthine	89	-0.0903	0.2610	0.7294	0.800951726315686	-0.092	0.2612	0.7246	0.803237153254485
Actinomyces odontolyticus	3-phenylpropionate (hydrocinnamate)	153	0.3845	0.1981	0.0523	0.394830479252066	0.4042	0.2017	0.0451	0.350160681485896
Actinomyces odontolyticus	3-sulfo-L-alanine	154	0.2172	0.2375	0.3606	0.692140096883392	0.2202	0.2372	0.3534	0.680436302005039
Actinomyces odontolyticus	3-ureidopropionate	156	0.3067	0.2068	0.138	0.539576447895809	0.3113	0.2071	0.1329	0.515469970803465
Actinomyces odontolyticus	3,4-dihydroxybenzoate	139	0.2288	0.3024	0.4493	0.727944758619679	0.2352	0.3033	0.438	0.718834964811735
Actinomyces odontolyticus	3,5-dihydroxybenzoic acid	116	0.3159	0.4200	0.452	0.728589907294227	0.3194	0.4241	0.4513	0.723520084933714
Actinomyces odontolyticus	3,7-dimethylurate	131	0.0839	0.1747	0.6313	0.779572967966499	0.0999	0.1767	0.5718	0.764655071525889
Actinomyces odontolyticus	3b-hydroxy-5-cholenoic acid	143	0.1094	0.2880	0.704	0.795530363759727	0.1283	0.3022	0.6712	0.790984988320899
Actinomyces odontolyticus	4-acetamidobutanoate	161	0.2081	0.1942	0.284	0.654238466819388	0.2138	0.1947	0.2722	0.63778366538405
Actinomyces odontolyticus	4-androsten-3alpha,17alpha-diol monosulfate (2)	56	0.1476	0.0547	0.0069	0.167449870501739	0.1822	?	1	0.851369139118483
Actinomyces odontolyticus	4-androsten-3beta,17beta-diol monosulfate (2)	52	0.0641	0.3409	0.8509	0.82263795095462	0.0272	0.3389	0.936	0.843719549316154
Actinomyces odontolyticus	4-cholesten-3-one	156	0.246	0.1948	0.2067	0.604459019955923	0.264	0.2114	0.2117	0.593535845756806
Actinomyces odontolyticus	4-guanidinobutanoate	161	-0.0219	0.2160	0.9193	0.834075021538383	-0.0091	0.2252	0.9678	0.848173670157731
Actinomyces odontolyticus	4-hydroxybenzoate	86	0.2272	0.3849	0.555	0.761198118342366	0.1704	0.3900	0.6623	0.788690453290228
Actinomyces odontolyticus	4-hydroxycinnamate	134	-0.1545	0.2220	0.4865	0.74114773217865	-0.156	0.2242	0.4864	0.737201249631456
Actinomyces odontolyticus	4-hydroxyglutamate	93	-0.0157	0.2695	0.9534	0.839244710541911	-0.02	0.2779	0.9425	0.844584745850947
Actinomyces odontolyticus	4-hydroxyphenylacetate	140	0.3008	0.2446	0.2189	0.613562459183573	0.3039	0.2495	0.2233	0.602492140379983
Actinomyces odontolyticus	4-hydroxyphenylpyruvate	152	0.159	0.2616	0.5433	0.757877584827209	0.2095	0.2670	0.4327	0.716901426292107
Actinomyces odontolyticus	4-imidazoleacetate	156	0.0938	0.1954	0.6314	0.779572967966499	0.1159	0.2043	0.5704	0.764370106809895
Actinomyces odontolyticus	4-methyl-2-oxopentanoate	158	0.2992	0.2221	0.1779	0.580144915997629	0.3192	0.2260	0.1578	0.542713901445179
Actinomyces odontolyticus	4-methylthio-2-oxobutanoate	77	0.1051	0.3175	0.7406	0.803236591789585	0.1919	0.3333	0.5647	0.762701530662752
Actinomyces odontolyticus	4-ureidobutyrate	159	-0.2033	0.2851	0.4758	0.73732041643785	-0.2075	0.2832	0.4636	0.728370920749809
Actinomyces odontolyticus	5-(2-Hydroxyethyl)-4-methylthiazole	159	0.0969	0.2135	0.6501	0.784061453012567	0.0931	0.2138	0.6632	0.788951635395594
Actinomyces odontolyticus	5-acetylamino-6-amino-3-methyluracil	151	-0.3279	0.2575	0.2028	0.6021640272998	-0.3275	0.2588	0.2056	0.588112629923173
Actinomyces odontolyticus	5-acetylamino-6-formylamino-3-methyluracil	101	0.038	0.2199	0.8629	0.82502641337086	0.0553	0.2213	0.8027	0.819030032148028
Actinomyces odontolyticus	5-aminovalerate	161	0.6595	0.2527	0.009	0.18947925415239	0.6622	0.2550	0.0094	0.173609136387588
Actinomyces odontolyticus	5-dodecenoate (12:1n7)	158	0.4285	0.3057	0.161	0.564119192490682	0.4669	0.3100	0.132	0.514386106297472
Actinomyces odontolyticus	5-hydroxyhexanoate	150	-0.051	0.1749	0.7706	0.808509236342127	-0.0529	0.1749	0.7624	0.8110640516221
Actinomyces odontolyticus	5-hydroxyindoleacetate	59	-0.6997	0.6164	0.2563	0.638011472661107	-0.7702	0.6189	0.2133	0.594994448022559
Actinomyces odontolyticus	5-hydroxylysine	92	0.1109	0.2329	0.6341	0.780125391239237	0.0253	0.2400	0.916	0.840542137651138
Actinomyces odontolyticus	5-methyluridine (ribothymidine)	152	0.245	0.2031	0.2276	0.620435859439732	0.2473	0.2032	0.2235	0.602662737406061
Actinomyces odontolyticus	5-oxoproline	161	0.3518	0.2310	0.1277	0.527570869889532	0.3586	0.2317	0.1218	0.501037966977125
Actinomyces odontolyticus	5,6-dihydrothymine	57	0.3925	0.3105	0.2062	0.60405947935701	0.5284	0.3095	0.0877	0.447753669213559
Actinomyces odontolyticus	5alpha-androstan-3beta,17alpha-diol monosulfate (1)	73	0.7294	0.2521	0.0038	0.126087538811081	0.6656	0.2490	0.0075	0.154960949526817
Actinomyces odontolyticus	5alpha-androstan-3beta,17beta-diol monosulfate (1)	108	0.505	0.2292	0.0276	0.307268045254999	0.5387	0.2318	0.0202	0.25046634484893
Actinomyces odontolyticus	5alpha-pregnan-3beta,20alpha-diol monosulfate (1)	102	0.2219	0.2285	0.3314	0.677523178794032	0.2464	0.2306	0.2853	0.644731658354208
Actinomyces odontolyticus	6-hydroxynicotinate	157	0.2339	0.2164	0.2799	0.651693138932242	0.2398	0.2175	0.2701	0.636497189544356
Actinomyces odontolyticus	6-oxolithocholate	144	0.1115	0.2503	0.6561	0.784989584423537	0.0926	0.2486	0.7095	0.799831780837002
Actinomyces odontolyticus	6-oxopiperidine-2-carboxylic acid	161	-0.0469	0.2599	0.857	0.823829284201454	-0.0691	0.2663	0.7951	0.817743536727953
Actinomyces odontolyticus	7-ketodeoxycholate	115	0.0701	0.1642	0.6693	0.78777412596562	0.0859	0.1705	0.6143	0.77465492948657
Actinomyces odontolyticus	7-methylguanine	159	0.1686	0.2688	0.5305	0.754534172587037	0.1725	0.2688	0.521	0.74928697681152
Actinomyces odontolyticus	7-methylurate	86	-0.283	0.1935	0.1435	0.545330395477662	-0.3055	0.1963	0.1197	0.497928659893834
Actinomyces odontolyticus	7-methylxanthine	86	-0.1896	0.3138	0.5457	0.75862761662179	-0.2783	0.3230	0.3889	0.697698531047609
Actinomyces odontolyticus	8-hydroxyguanine	133	0.1414	0.1887	0.4538	0.729087579285081	0.1343	0.1851	0.4682	0.730022243417348
Actinomyces odontolyticus	9,10-DiHOME	144	0.1684	0.2199	0.4439	0.725859879787347	0.1974	0.2218	0.3734	0.690853834189397
Actinomyces odontolyticus	acetylcarnitine (C2)	110	-0.2344	0.2921	0.4223	0.718190238583416	-0.2198	0.2866	0.4432	0.720873648710798
Actinomyces odontolyticus	acisoga	159	0.453	0.2983	0.1288	0.528673006785736	0.4667	0.3022	0.1225	0.501797087233756
Actinomyces odontolyticus	adenine	156	-0.2434	0.2280	0.2856	0.655091958325048	-0.2191	0.2260	0.3323	0.670044178980376
Actinomyces odontolyticus	adenosine	139	0.2917	0.2282	0.2012	0.600869087513972	0.3677	0.2270	0.1052	0.476511864518215
Actinomyces odontolyticus	adipate	158	0.3245	0.2439	0.1835	0.585047783764789	0.3131	0.2514	0.2129	0.594788873525585
Actinomyces odontolyticus	adrenate (22:4n6)	119	0.426	0.3189	0.1816	0.582992973635131	0.3852	0.3253	0.2364	0.613035969243297
Actinomyces odontolyticus	alanine	162	0.8891	0.4368	0.0418	0.362628340667919	0.9102	0.4411	0.0391	0.329720106212358
Actinomyces odontolyticus	alanyl-glutamyl-meso-diaminopimelate	87	0.1206	0.3005	0.6883	0.791717242372081	0.0523	0.3030	0.863	0.831240158979492
Actinomyces odontolyticus	alanylleucine	164	-0.1429	0.2577	0.5792	0.766752360364751	-0.1346	0.2580	0.602	0.771967807490402
Actinomyces odontolyticus	allantoin	114	-0.2237	0.1388	0.1069	0.501684777179153	-0.2285	0.1403	0.1035	0.473750077279178
Actinomyces odontolyticus	allo-threonine	135	-0.0714	0.2572	0.7814	0.810282513137302	-0.0849	0.2579	0.742	0.806598978530614
Actinomyces odontolyticus	alpha-hydroxyisocaproate	151	0.1815	0.1533	0.2363	0.625146044169713	0.1868	0.1552	0.2286	0.607145672002779
Actinomyces odontolyticus	alpha-hydroxyisovalerate	156	0.2331	0.1555	0.1338	0.534893611515398	0.2268	0.1564	0.1469	0.531183976983275
Actinomyces odontolyticus	alpha-ketoglutarate	157	0.1879	0.2213	0.3958	0.707457669578851	0.1993	0.2238	0.3732	0.690636426833275
Actinomyces odontolyticus	alpha-tocopherol	158	-0.7471	0.3388	0.0274	0.306189779417789	-0.7552	0.3401	0.0264	0.279349623551438
Actinomyces odontolyticus	alpha-tocotrienol	156	0.0954	0.3468	0.7832	0.810606663667514	0.08	0.3480	0.8182	0.822349220292671
Actinomyces odontolyticus	anserine	149	0.000802	0.2047	0.9969	0.845041724539988	0.00046	0.3791	0.999	0.851369139118483
Actinomyces odontolyticus	anthranilate	69	0.1258	0.5687	0.8249	0.818364687575707	0.1233	0.5710	0.829	0.824524252186986
Actinomyces odontolyticus	arabinose	154	0.2623	0.1966	0.1822	0.58352182869341	0.2688	0.1965	0.1713	0.555391430617737
Actinomyces odontolyticus	arabitol/xylitol	141	0.01	0.2285	0.9653	0.840592859293197	-0.0022	0.2390	0.9927	0.851369139118483
Actinomyces odontolyticus	arabonate/xylonate	158	-0.0565	0.2750	0.8371	0.820024663754321	-0.0567	0.2855	0.8426	0.826870159210906
Actinomyces odontolyticus	arachidate (20:0)	157	0.0067	0.2104	0.9745	0.841795444768502	-0.0258	0.2128	0.9035	0.838380430494767
Actinomyces odontolyticus	arachidonate (20:4n6)	156	0.0511	0.1917	0.7898	0.811696674939818	0.046	0.1933	0.8118	0.821209111928608
Actinomyces odontolyticus	arginine	152	-0.119	0.1649	0.4705	0.735473833592905	-0.1048	0.1675	0.5316	0.752624163411425
Actinomyces odontolyticus	asparagine	153	-0.208	0.2041	0.3083	0.666771210940704	-0.2124	0.2093	0.3103	0.658865026418357
Actinomyces odontolyticus	aspartate	159	-0.095	0.3943	0.8096	0.815044527116247	-0.0996	0.3928	0.7998	0.818625154157971
Actinomyces odontolyticus	azelate (nonanedioate; C9)	160	0.1006	0.2145	0.6392	0.781199718746995	0.0976	0.2169	0.6526	0.786308010398915
Actinomyces odontolyticus	benzoate	157	0.346	0.3469	0.3185	0.671181573360404	0.3712	0.3520	0.2917	0.648327300182978
Actinomyces odontolyticus	beta-alanine	149	0.1644	0.2043	0.421	0.717668041138209	0.1552	0.1990	0.4353	0.717743349772404
Actinomyces odontolyticus	beta-carotene	92	0.1575	0.2712	0.5613	0.76249776796246	0.1811	0.2703	0.5029	0.742909436867718
Actinomyces odontolyticus	beta-guanidinopropanoate	131	-0.413	0.1750	0.0183	0.26180097429152	-0.3987	0.1764	0.0238	0.268391919290363
Actinomyces odontolyticus	beta-hydroxyisovalerate	119	-0.0737	0.2888	0.7986	0.812970406634032	-0.0258	0.2884	0.9286	0.842435835076358
Actinomyces odontolyticus	beta-sitosterol	156	0.1989	0.2175	0.3604	0.692107830249852	0.2247	0.2508	0.3703	0.689108279241369
Actinomyces odontolyticus	betaine	161	0.7616	0.3110	0.0143	0.23494578559946	0.7649	0.3133	0.0146	0.214591896190236
Actinomyces odontolyticus	bilirubin	145	0.0839	0.1911	0.6607	0.786089556615733	0.085	0.1924	0.6587	0.787544496325744
Actinomyces odontolyticus	biliverdin	155	0.5282	0.2387	0.0269	0.304035961775736	0.5363	0.2398	0.0253	0.275152242440658
Actinomyces odontolyticus	biocytin	140	-0.000301	0.2170	0.9989	0.845247242327482	-0.0068	0.3640	0.985	0.850523074301357
Actinomyces odontolyticus	biotin	152	-0.1474	0.2805	0.5993	0.772290805115257	-0.1523	0.2804	0.587	0.767628282916894
Actinomyces odontolyticus	butyrylglycine (C4)	102	0.5022	0.2886	0.0818	0.45948985907954	0.5717	0.2906	0.0491	0.362844343818505
Actinomyces odontolyticus	cadaverine	98	0.0087	0.1585	0.9562	0.839656164216712	0.0036	0.1634	0.9826	0.850128181011878
Actinomyces odontolyticus	caffeate	142	-0.0367	0.1546	0.8125	0.815632606281249	-0.0231	0.1549	0.8815	0.83459867388328
Actinomyces odontolyticus	caffeine	111	0.0448	0.2376	0.8504	0.822602269268292	0.0515	0.2416	0.8313	0.825152137766509
Actinomyces odontolyticus	campesterol	136	0.0975	0.2085	0.6401	0.781400258915696	0.1159	0.2144	0.5887	0.767971434246005
Actinomyces odontolyticus	caprate (10:0)	158	-0.0035	0.1278	0.978	0.842065464691326	0.0073	0.1283	0.9543	0.846246482927987
Actinomyces odontolyticus	caproate (6:0)	148	0.1171	0.1383	0.3974	0.707965067905623	0.1215	0.1392	0.3828	0.695186685733517
Actinomyces odontolyticus	caprylate (8:0)	141	-0.0366	0.1254	0.7704	0.808442266033246	-0.0273	0.1258	0.828	0.824270860891165
Actinomyces odontolyticus	carboxyethyl-GABA	153	0.439	0.3708	0.2365	0.625354182249946	0.45	0.3751	0.2302	0.608398923148559
Actinomyces odontolyticus	carnitine	160	0.668	0.2278	0.0034	0.119392476380715	0.6978	0.2310	0.0025	0.0842255891995525
Actinomyces odontolyticus	carnosine	80	0.2648	0.3485	0.4473	0.72720529879238	0.1845	0.3520	0.6001	0.771281619646902
Actinomyces odontolyticus	cholate	143	0.1789	0.1377	0.1939	0.595214585961953	0.1933	0.1379	0.1611	0.546134190376078
Actinomyces odontolyticus	cholesterol	154	0.1026	0.2085	0.6227	0.77742314915221	0.1066	0.2096	0.6109	0.774215742769521
Actinomyces odontolyticus	choline	159	0.1441	0.2461	0.5584	0.761671609681208	0.153	0.2470	0.5356	0.753977640264807
Actinomyces odontolyticus	ciliatine (2-aminoethylphosphonate)	103	0.0556	0.2034	0.7846	0.811045735147757	0.0682	0.2044	0.7384	0.805530796489145
Actinomyces odontolyticus	cinnamate	92	-0.0133	0.3419	0.9689	0.841076322724553	-0.0182	0.3516	0.9588	0.84682943300964
Actinomyces odontolyticus	cis-4-hydroxycyclohexylacetic acid	155	0.6891	0.3874	0.0753	0.448852763300351	0.6968	0.3849	0.0703	0.416291736257191
Actinomyces odontolyticus	cis-urocanate	159	0.2706	0.3419	0.4288	0.720131909687053	0.2868	0.3490	0.4112	0.707039657120206
Actinomyces odontolyticus	citrate	163	-0.1182	0.2395	0.6217	0.777291921740058	-0.1313	0.2412	0.586	0.767425673264808
Actinomyces odontolyticus	citrulline	162	-0.2962	0.5134	0.5641	0.762948419731783	-0.3004	0.5158	0.5603	0.761698515566274
Actinomyces odontolyticus	coprostanol	148	0.2735	0.2837	0.335	0.678855303781545	0.2738	0.2865	0.3392	0.673718391908834
Actinomyces odontolyticus	cortolone	54	-0.7828	0.4695	0.0955	0.482166447678207	-0.427	0.5222	0.4135	0.70825969653445
Actinomyces odontolyticus	creatine	157	0.4305	0.1905	0.0239	0.290597683504127	0.4413	0.1930	0.0222	0.260525544119524
Actinomyces odontolyticus	creatinine	158	0.2818	0.1421	0.0474	0.381025554713716	0.2949	0.1452	0.0423	0.341204930012739
Actinomyces odontolyticus	cystathionine	59	0.8498	0.3487	0.0148	0.238910438096412	0.9251	0.3506	0.0083	0.163116891083133
Actinomyces odontolyticus	cysteine	160	0.4682	0.3872	0.2266	0.619648899359976	0.4828	0.3868	0.2119	0.593758549343224
Actinomyces odontolyticus	cysteine s-sulfate	134	0.281	0.3362	0.4033	0.710489037894854	0.302	0.3407	0.3755	0.692154131353957
Actinomyces odontolyticus	cysteine sulfinic acid	159	0.3247	0.2867	0.2574	0.638874808260654	0.3322	0.2891	0.2504	0.623080606638565
Actinomyces odontolyticus	cysteinylglycine	53	0.0167	0.6434	0.9793	0.842320954127489	-0.1407	0.6506	0.8287	0.824457930328233
Actinomyces odontolyticus	cystine	129	0.281	0.2343	0.2305	0.621782407339305	0.2979	0.2380	0.2106	0.592714614277514
Actinomyces odontolyticus	cytidine	155	0.3733	0.1998	0.0617	0.418576147982982	0.3824	0.2003	0.0562	0.38277556494767
Actinomyces odontolyticus	cytidine 2',3'-cyclic monophosphate	57	0.5676	0.3955	0.1513	0.553560552244707	0.7887	0.3845	0.0403	0.333227209607261
Actinomyces odontolyticus	cytosine	161	0.3307	0.1932	0.087	0.469350701335226	0.3405	0.1949	0.0806	0.435654399544646
Actinomyces odontolyticus	D-urobilin	152	-0.0464	0.1593	0.7707	0.808532507485161	-0.0465	0.1599	0.7713	0.812448638247573
Actinomyces odontolyticus	daidzein	120	0.0627	0.1732	0.7172	0.798419519435205	0.056	0.1736	0.7469	0.807816399262429
Actinomyces odontolyticus	dCMP	61	-0.1051	0.3221	0.7441	0.803652295930164	-0.3393	0.3373	0.3145	0.661081903035393
Actinomyces odontolyticus	dehydroisoandrosterone sulfate (DHEA-S)	53	-0.1674	0.2266	0.46	0.7317446000631	-0.1068	0.2446	0.6625	0.788690453290228
Actinomyces odontolyticus	dehydrolithocholate	155	-0.0793	0.1977	0.6885	0.791766191624288	-0.0798	0.2036	0.6951	0.79646801902817
Actinomyces odontolyticus	delta-tocopherol	99	-0.3382	0.3033	0.2649	0.642880664382008	-0.328	0.3041	0.2808	0.642663810129878
Actinomyces odontolyticus	deoxycarnitine	157	0.3512	0.2064	0.0888	0.47228686169379	0.3459	0.2091	0.0981	0.466300750506628
Actinomyces odontolyticus	deoxycholate	150	0.0703	0.2239	0.7537	0.805704164941244	0.0707	0.2234	0.7517	0.809175063926543
Actinomyces odontolyticus	deoxycholic acid sulfate	66	0.0041	0.1138	0.9712	0.841291337595027	0.0316	0.1118	0.7776	0.813994714137847
Actinomyces odontolyticus	diaminopimelate	148	0.1937	0.2098	0.3558	0.68984061669921	0.1788	0.2107	0.3962	0.70095639082474
Actinomyces odontolyticus	diethanolamine	146	-0.0816	0.2625	0.7558	0.806241951365554	-0.0892	0.2636	0.735	0.805044392868557
Actinomyces odontolyticus	digalacturonic acid	96	0.5751	0.2326	0.0134	0.227907575160283	0.6115	0.2336	0.0089	0.169074222240245
Actinomyces odontolyticus	diglycerol	157	-0.0845	0.2035	0.678	0.789340306650241	-0.0929	0.2089	0.6567	0.787147134564356
Actinomyces odontolyticus	dihomolinoleate (20:2n6)	160	0.1509	0.2155	0.4838	0.739963952580765	0.1357	0.2216	0.5405	0.755262332286009
Actinomyces odontolyticus	dihomolinolenate (20:3n3 or 3n6)	158	-0.0328	0.1758	0.8522	0.822954712455796	-0.0418	0.1770	0.8135	0.821441899356247
Actinomyces odontolyticus	dihydrocaffeate	132	0.1952	0.1295	0.1317	0.532529249980228	0.2102	0.1314	0.1098	0.484707718214933
Actinomyces odontolyticus	dihydroferulic acid	156	0.4892	0.1827	0.0074	0.172434797555148	0.5168	0.1867	0.0057	0.133372091472002
Actinomyces odontolyticus	dihydroorotate	142	-0.1094	0.1326	0.4094	0.713044119546725	-0.1248	0.1352	0.356	0.681820142669468
Actinomyces odontolyticus	dimethylarginine (ADMA + SDMA)	134	0.295	0.1907	0.1219	0.52165360379777	0.293	0.1933	0.1297	0.511479176750132
Actinomyces odontolyticus	dimethylglycine	158	-0.2752	0.3142	0.3811	0.700957266305951	-0.2909	0.3171	0.359	0.683313961657463
Actinomyces odontolyticus	dimethylmalonic acid	150	0.1203	0.4294	0.7793	0.809756461118697	0.0996	0.4306	0.8172	0.822349220292671
Actinomyces odontolyticus	dipicolinate	138	-0.1904	0.1954	0.3298	0.67643166402309	-0.1941	0.1980	0.3269	0.666816388633328
Actinomyces odontolyticus	docosadienoate (22:2n6)	155	0.2186	0.1583	0.1673	0.569895235483172	0.2133	0.1616	0.1868	0.571452480070945
Actinomyces odontolyticus	docosahexaenoate (DHA; 22:6n3)	154	0.0475	0.1489	0.7499	0.804799164045213	0.046	0.1537	0.7647	0.81153093856599
Actinomyces odontolyticus	docosapentaenoate (DPA; 22:5n3)	154	0.0305	0.1347	0.8211	0.81747315114624	0.0285	0.1362	0.8345	0.825724080099071
Actinomyces odontolyticus	dodecanedioate (C12)	161	0.0266	0.1735	0.8779	0.827759651900766	0.0331	0.1764	0.8514	0.828743604095292
Actinomyces odontolyticus	ectoine	155	-0.1538	0.2684	0.5667	0.763446182047274	-0.1813	0.2726	0.5058	0.743990287594758
Actinomyces odontolyticus	eicosapentaenoate (EPA; 20:5n3)	148	0.1194	0.1572	0.4476	0.727229726997802	0.1013	0.1580	0.5213	0.749332260560554
Actinomyces odontolyticus	eicosenoate (20:1n9 or 1n11)	160	0.1071	0.2524	0.6715	0.788309558199592	0.0869	0.2576	0.7359	0.80525892424581
Actinomyces odontolyticus	enterodiol	65	-0.2216	0.2644	0.4019	0.709903471841359	-0.2629	0.2682	0.327	0.666874136759333
Actinomyces odontolyticus	enterolactone	155	0.0025	0.1863	0.9891	0.843808314520792	0.0102	0.1877	0.9568	0.84655444747741
Actinomyces odontolyticus	epicatechin	63	0.3774	0.3444	0.2731	0.648004264446355	1.1147	0.2609	1.93e-05	0.0036147663273424
Actinomyces odontolyticus	ergosterol	94	-0.0038	0.2009	0.9848	0.843330114403558	0.0172	0.2085	0.9343	0.843504035081817
Actinomyces odontolyticus	erucate (22:1n9)	159	-0.0774	0.1779	0.6634	0.786718223638736	-0.0937	0.1809	0.6044	0.772585852897721
Actinomyces odontolyticus	erythronate*	158	0.1174	0.2550	0.6451	0.782459059832759	0.1351	0.2588	0.6015	0.771742195673843
Actinomyces odontolyticus	erythrose	146	0.6523	0.2639	0.0134	0.227907575160283	0.6499	0.2648	0.0141	0.211286078909506
Actinomyces odontolyticus	ethylmalonate	154	-0.0194	0.2518	0.9387	0.837418136003224	-0.0275	0.2912	0.9247	0.842074312490664
Actinomyces odontolyticus	FAD	57	0.185	0.4110	0.6526	0.784519629284942	0.1216	0.4044	0.7636	0.811289127441993
Actinomyces odontolyticus	ferulate	157	0.2466	0.1644	0.1336	0.534723161985575	0.2515	0.1655	0.1286	0.510208620341014
Actinomyces odontolyticus	FMN	62	0.0304	0.3277	0.9261	0.835494675205197	0.0571	0.3283	0.8618	0.831069853720173
Actinomyces odontolyticus	formiminoglutamate	154	0.0228	0.1694	0.8931	0.830252698052737	0.0196	0.1686	0.9072	0.839051710203621
Actinomyces odontolyticus	fructose	157	0.1499	0.2260	0.5071	0.746572716647898	0.1697	0.2318	0.4641	0.728609548105598
Actinomyces odontolyticus	fucitol	86	0.4068	0.3642	0.264	0.642177742606966	0.5018	0.3629	0.1667	0.550982150330476
Actinomyces odontolyticus	fucose	160	0.5511	0.4751	0.246	0.630810306475373	0.5863	0.4816	0.2235	0.602662737406061
Actinomyces odontolyticus	fumarate	155	0.2944	0.2449	0.2294	0.62124731556287	0.2891	0.2469	0.2416	0.617103729337896
Actinomyces odontolyticus	galactonate	144	0.1373	0.2236	0.5392	0.757113518235368	0.1224	?	1	0.851369139118483
Actinomyces odontolyticus	galacturonate	158	0.2497	0.2066	0.2267	0.619648899359976	0.2485	0.2080	0.2321	0.609576393565795
Actinomyces odontolyticus	gamma-aminobutyrate (GABA)	139	-0.0696	0.1866	0.7091	0.796754790787796	-0.0499	0.1887	0.7914	0.816659475830186
Actinomyces odontolyticus	gamma-glutamyl-epsilon-lysine	160	0.4074	0.2960	0.1687	0.571232569234107	0.4125	0.2984	0.1668	0.550982150330476
Actinomyces odontolyticus	gamma-glutamylalanine	159	0.4622	0.2726	0.09	0.474344614721214	0.4595	0.2747	0.0943	0.460097804251337
Actinomyces odontolyticus	gamma-glutamylglutamate	154	-0.1488	0.2690	0.5802	0.766879203037977	-0.1735	0.2710	0.5219	0.749538391485006
Actinomyces odontolyticus	gamma-glutamylglycine	132	0.2701	0.2837	0.3412	0.681647423115034	0.2624	0.2823	0.3527	0.680214861064687
Actinomyces odontolyticus	gamma-glutamylhistidine	98	0.2731	0.3594	0.4473	0.72720529879238	0.3009	0.3590	0.4018	0.702946267604336
Actinomyces odontolyticus	gamma-glutamylisoleucine*	160	0.4253	0.2704	0.1157	0.513858916274169	0.4331	0.2720	0.1113	0.486938870685761
Actinomyces odontolyticus	gamma-glutamylleucine	159	0.4285	0.2901	0.1396	0.54102230157521	0.4323	0.2934	0.1406	0.524978375453052
Actinomyces odontolyticus	gamma-glutamylmethionine	160	0.1621	0.2787	0.5607	0.76249776796246	0.1649	0.2834	0.5606	0.761723023832468
Actinomyces odontolyticus	gamma-glutamylphenylalanine	159	0.3346	0.2870	0.2436	0.629296084392265	0.3436	0.2898	0.2358	0.612359065998354
Actinomyces odontolyticus	gamma-glutamyltyrosine	148	0.2152	0.2702	0.4258	0.719154360339772	0.2203	0.2702	0.4148	0.708500535623269
Actinomyces odontolyticus	gamma-glutamylvaline	128	0.47	0.3468	0.1753	0.578038886563717	0.4726	0.3492	0.1759	0.559789769010532
Actinomyces odontolyticus	gamma-tocopherol/beta-tocopherol	163	-0.371	0.3166	0.2413	0.627980135883012	-0.3792	0.3174	0.2321	0.609576393565795
Actinomyces odontolyticus	gamma-tocotrienol	159	-0.0998	0.3314	0.7633	0.807611991344373	-0.1279	0.3389	0.7059	0.798870593357571
Actinomyces odontolyticus	gentisate	122	0.2526	0.2183	0.2471	0.632012657482119	0.2434	0.2198	0.2682	0.635400056742884
Actinomyces odontolyticus	gluconate	145	-0.0212	0.1577	0.8932	0.830299228945674	-0.0342	0.1650	0.8359	0.826025955687899
Actinomyces odontolyticus	glucose	158	0.4285	0.2015	0.0334	0.333111228250373	0.4474	0.2028	0.0274	0.284254579579099
Actinomyces odontolyticus	glucuronate	158	0.8012	0.2169	0.000221	0.0314539887903337	0.8327	0.2199	0.000153	0.0153771861424326
Actinomyces odontolyticus	glutamate	161	0.3121	0.4591	0.4966	0.744176872663694	0.3226	0.4605	0.4836	0.736313149019524
Actinomyces odontolyticus	glutamate, gamma-methyl ester	155	-0.3226	0.3175	0.3096	0.667117874255745	-0.318	0.3186	0.3182	0.663093440905982
Actinomyces odontolyticus	glutamine	159	0.0575	0.3859	0.8816	0.828355081593544	0.0743	0.3869	0.8477	0.828079611221508
Actinomyces odontolyticus	glutamyl-meso-diaminopimelate	130	0.0439	0.2338	0.8509	0.82263795095462	-0.0117	0.2404	0.9611	0.847028985704634
Actinomyces odontolyticus	glutarate (pentanedioate)	136	0.3098	0.2211	0.1611	0.564136640863924	0.3152	0.2235	0.1584	0.543139143562986
Actinomyces odontolyticus	glycerate	162	0.3507	0.2695	0.1931	0.594405257308147	0.363	0.2723	0.1825	0.566873557998917
Actinomyces odontolyticus	glycerol	158	-0.1099	0.1827	0.5475	0.759124434413392	-0.1078	0.1848	0.5597	0.761389802854502
Actinomyces odontolyticus	glycerol 3-phosphate	161	-0.037	0.2641	0.8887	0.829260540933879	-0.055	0.2726	0.8402	0.826513244252094
Actinomyces odontolyticus	glycerophosphoethanolamine	154	0.0858	0.2634	0.7447	0.803663308000291	0.0801	0.2639	0.7615	0.810889431026621
Actinomyces odontolyticus	glycerophosphoglycerol	150	0.1848	0.2602	0.4776	0.738073217357175	0.2172	0.2635	0.4097	0.70636093312643
Actinomyces odontolyticus	glycerophosphoinositol*	151	-0.1803	0.2107	0.3921	0.706293379105152	-0.1795	0.2106	0.3939	0.700067949479673
Actinomyces odontolyticus	glycerophosphorylcholine (GPC)	109	-0.119	0.1905	0.5321	0.754988249988533	-0.1399	0.1970	0.4775	0.733619843825325
Actinomyces odontolyticus	glycine	161	0.3171	0.3543	0.3708	0.696975140891403	0.3366	0.3585	0.3479	0.678038632763052
Actinomyces odontolyticus	glycochenodeoxycholate	140	0.4762	0.1846	0.0099	0.199194022012346	0.4893	0.1801	0.0066	0.144345233904061
Actinomyces odontolyticus	glycocholate	151	0.3345	0.1375	0.015	0.24036504575337	0.3528	0.1381	0.0106	0.184382816962843
Actinomyces odontolyticus	glycocholenate sulfate*	92	0.5085	0.2588	0.0494	0.387654900055028	0.5446	0.2627	0.0382	0.326905141815227
Actinomyces odontolyticus	glycodeoxycholate	150	0.2812	0.1841	0.1266	0.526322626679529	0.296	0.1831	0.106	0.478117826648437
Actinomyces odontolyticus	glycolithocholate	94	-0.1412	0.2628	0.5911	0.769924426383302	-0.0802	0.2765	0.7718	0.812515283065065
Actinomyces odontolyticus	glycolithocholate sulfate*	130	0.2666	0.2028	0.1886	0.590036837930509	0.2888	0.2043	0.1573	0.542366173963307
Actinomyces odontolyticus	glycosyl-N-palmitoyl-sphingosine	100	0.2239	0.3275	0.4942	0.743516039973081	0.2251	0.3320	0.4978	0.74095817149159
Actinomyces odontolyticus	glycosyl-N-stearoyl-sphingosine	53	0.1414	0.3392	0.6769	0.789253595332655	0.1836	0.3220	0.5686	0.763755069932492
Actinomyces odontolyticus	glycoursodeoxycholate	98	0.2775	0.2714	0.3065	0.665649518180247	0.2171	0.2789	0.4363	0.718279042936711
Actinomyces odontolyticus	glycylisoleucine	161	0.3007	0.2842	0.2901	0.657538636566267	0.2905	0.2865	0.3106	0.658933816419145
Actinomyces odontolyticus	glycylleucine	164	-0.0837	0.2686	0.7554	0.806125630050491	-0.087	0.2686	0.7459	0.807538132445914
Actinomyces odontolyticus	glycylvaline	161	0.2686	0.3291	0.4145	0.715064185145972	0.2677	0.3307	0.4182	0.709847384685306
Actinomyces odontolyticus	guanidinoacetate	100	0.0922	0.1455	0.5263	0.753136031624849	0.0972	0.1566	0.5349	0.753828806128397
Actinomyces odontolyticus	guanidinosuccinate	71	-0.0613	0.2248	0.785	0.811116242322288	-0.1	0.2290	0.6625	0.788690453290228
Actinomyces odontolyticus	guanine	159	-0.0846	0.2764	0.7596	0.807022645540596	-0.0878	0.2796	0.7536	0.809388681634485
Actinomyces odontolyticus	guanosine	156	-0.0463	0.1552	0.7653	0.807764133642984	-0.0299	0.1557	0.8475	0.828079611221508
Actinomyces odontolyticus	harmane	134	-0.2826	0.2744	0.3031	0.664323401845879	-0.2792	0.2755	0.3108	0.659140977922829
Actinomyces odontolyticus	heptanoate (7:0)	129	-0.0729	0.1509	0.6289	0.779055361135219	-0.077	0.1516	0.6114	0.774333546513115
Actinomyces odontolyticus	hesperetin	74	-0.1484	0.1611	0.3572	0.690380950211493	-0.1449	0.1622	0.3715	0.689823398081663
Actinomyces odontolyticus	hexadecanedioate (C16)	163	1.0127	0.4319	0.019	0.265911167470751	1.0169	0.4370	0.02	0.249278653161695
Actinomyces odontolyticus	hexanoylglycine (C6)	71	0.4462	0.3724	0.2309	0.621945685348625	0.5284	0.3823	0.1669	0.550982150330476
Actinomyces odontolyticus	histamine	83	0.1598	0.2090	0.4446	0.726182281644947	0.1198	0.2114	0.571	0.76452496183043
Actinomyces odontolyticus	histidine	161	-0.2239	0.3286	0.4956	0.744167576304633	-0.2187	0.3303	0.5079	0.744945825051261
Actinomyces odontolyticus	homocitrulline	156	0.006	0.2313	0.9794	0.842328517294318	0.0012	0.2415	0.9962	0.851369139118483
Actinomyces odontolyticus	hydantoin-5-propionic acid	120	0.2872	0.3695	0.4371	0.722903865457236	0.2602	0.3714	0.4836	0.736313149019524
Actinomyces odontolyticus	hydroxyproline	161	0.6041	0.2598	0.02	0.270875779115253	0.6207	0.2622	0.0179	0.236482912796585
Actinomyces odontolyticus	hyocholate	148	-0.3196	0.2704	0.2372	0.625694853229559	-0.3186	0.2724	0.2421	0.617430683532987
Actinomyces odontolyticus	hypoxanthine	160	0.4571	0.2580	0.0765	0.451152604714482	0.471	0.2606	0.0707	0.416509792517762
Actinomyces odontolyticus	I-urobilinogen	52	-0.203	0.1610	0.2072	0.604581121976338	-0.2814	0.0453	5.47e-10	6.85309929081079e-06
Actinomyces odontolyticus	imidazole lactate	154	0.1221	0.2746	0.6564	0.785018820489822	0.1347	0.2756	0.6252	0.778098252350337
Actinomyces odontolyticus	imidazole propionate	156	0.0556	0.1585	0.7259	0.80016345558774	0.0525	0.1601	0.7429	0.806815108383269
Actinomyces odontolyticus	indole	63	0.4532	0.2396	0.0586	0.411379091498378	0.4766	0.1167	4.41e-05	0.00658440287609341
Actinomyces odontolyticus	indole-3-carboxylic acid	136	-0.0131	0.2800	0.9626	0.840556761883511	0.0082	0.2870	0.9772	0.849368469362059
Actinomyces odontolyticus	indoleacetate	161	0.2417	0.1540	0.1164	0.514707788499461	0.2508	0.1572	0.1107	0.485684419245578
Actinomyces odontolyticus	indolelactate	138	0.4288	0.1897	0.0238	0.290401341918976	0.444	0.1891	0.0188	0.242256492302582
Actinomyces odontolyticus	indolepropionate	159	0.1282	0.2056	0.533	0.755259608133036	0.1316	0.2063	0.5236	0.750011384568179
Actinomyces odontolyticus	indolin-2-one	153	0.1595	0.2067	0.4406	0.724841528405503	0.1709	0.2078	0.4107	0.706891321875592
Actinomyces odontolyticus	inosine	151	0.000382	0.1639	0.9981	0.845247242327482	0.0053	0.1577	0.9732	0.849048736841129
Actinomyces odontolyticus	isobutyrylglycine (C4)	105	-0.2251	0.5058	0.6563	0.784989584423537	-0.2103	0.5074	0.6786	0.792928748786883
Actinomyces odontolyticus	isocaproate	71	-0.1395	0.3221	0.665	0.7868915739121	-0.2398	0.3348	0.4738	0.732200562531612
Actinomyces odontolyticus	isoleucine	161	0.6205	0.5287	0.2405	0.6277063051427	0.6642	0.5391	0.218	0.598865053643176
Actinomyces odontolyticus	isoleucylglycine	161	-0.1418	0.3293	0.6666	0.787182308965164	-0.1399	0.3351	0.6764	0.79228216024302
Actinomyces odontolyticus	isomaltose	50	0.5317	0.4631	0.2509	0.634469092911807	0.5787	0.4795	0.2275	0.606166373242125
Actinomyces odontolyticus	isovalerate (C5)	153	-0.0896	0.2759	0.7453	0.803695155903363	-0.1055	0.2788	0.7051	0.798835160275796
Actinomyces odontolyticus	isovalerylglycine	147	0.0094	0.3990	0.9811	0.842578740286916	0.0364	0.4206	0.9309	0.84294994836709
Actinomyces odontolyticus	kynurenate	144	-0.0842	0.1979	0.6706	0.788143532848451	-0.0805	0.1996	0.6866	0.795041753324937
Actinomyces odontolyticus	L-urobilin	144	0.4708	0.2790	0.0915	0.476702914828171	0.4803	0.2807	0.087	0.446494237896089
Actinomyces odontolyticus	lactate	161	0.4536	0.1700	0.0076	0.17430975978022	0.4764	0.1740	0.0062	0.139872126413097
Actinomyces odontolyticus	lactosyl-N-palmitoyl-sphingosine	98	0.281	0.2652	0.2895	0.657074585670207	0.3689	0.2598	0.1556	0.540399430406275
Actinomyces odontolyticus	lanosterol	143	0.2843	0.3375	0.3997	0.708622691780808	0.3159	0.3442	0.3589	0.683310044343963
Actinomyces odontolyticus	laurate (12:0)	156	-0.0292	0.1106	0.7914	0.811747563430555	-0.0191	0.1113	0.8639	0.831475675006454
Actinomyces odontolyticus	leucine	161	0.5803	0.5306	0.274	0.64839983467416	0.619	0.5423	0.2537	0.626137131892191
Actinomyces odontolyticus	leucylalanine	159	-0.4684	0.2482	0.0592	0.41269809469376	-0.4761	0.2499	0.0568	0.384205331319009
Actinomyces odontolyticus	leucylglutamine*	144	-0.3688	0.2430	0.1291	0.529094416313674	-0.3734	0.2416	0.1222	0.501377740660828
Actinomyces odontolyticus	leucylglycine	158	-0.0758	0.2483	0.7602	0.807208871516112	-0.0736	0.2485	0.7671	0.811824250115372
Actinomyces odontolyticus	levulinate (4-oxovalerate)	161	0.6261	0.3309	0.0585	0.41119802283794	0.6268	0.3308	0.0581	0.387087831616985
Actinomyces odontolyticus	linoleamide (18:2n6)	159	-0.0538	0.1681	0.749	0.804629864911699	-0.0497	0.1703	0.7706	0.812422827990142
Actinomyces odontolyticus	linoleate (18:2n6)	158	0.026	0.1926	0.8925	0.830029122487551	0.0244	0.1942	0.8999	0.837807439794514
Actinomyces odontolyticus	linolenate (18:3n3 or 3n6)	158	-0.227	0.1159	0.0501	0.388925325895014	-0.2304	0.1163	0.0476	0.358113157586566
Actinomyces odontolyticus	linoleoyl ethanolamide	154	0.1957	0.1788	0.2737	0.648280528988052	0.2012	0.1807	0.2657	0.634341877435172
Actinomyces odontolyticus	lithocholate	158	0.1283	0.3101	0.679	0.789619723057459	0.1366	0.3129	0.6625	0.788690453290228
Actinomyces odontolyticus	lysine	161	0.3706	0.3724	0.3197	0.671615818290984	0.389	0.3757	0.3005	0.653367895523665
Actinomyces odontolyticus	lysylleucine	100	0.2535	0.2580	0.3258	0.674334385508483	0.2629	0.2571	0.3064	0.656910865575876
Actinomyces odontolyticus	malate	159	0.2219	0.2776	0.424	0.718784424558613	0.2039	0.2881	0.4792	0.734471372294275
Actinomyces odontolyticus	maleamate	123	-0.3601	0.4257	0.3976	0.707965067905623	-0.3731	0.4291	0.3847	0.696055297272102
Actinomyces odontolyticus	maleate	159	-0.2313	0.3805	0.5433	0.757877584827209	-0.2455	0.3834	0.5219	0.749538391485006
Actinomyces odontolyticus	malonate	163	0.1172	0.2499	0.6391	0.781177667920036	0.1316	0.2537	0.6041	0.772556241729733
Actinomyces odontolyticus	maltose	155	0.2185	0.1770	0.2171	0.612370006744449	0.232	0.1778	0.192	0.576077312387779
Actinomyces odontolyticus	maltotriose	121	0.3518	0.2110	0.0954	0.48200592129187	0.3549	0.2120	0.0941	0.459738222223145
Actinomyces odontolyticus	mannitol/sorbitol	159	0.561	0.2408	0.0198	0.269705180246805	0.5863	0.2430	0.0158	0.223253961771614
Actinomyces odontolyticus	mannose	153	0.6202	0.2648	0.0192	0.266778681072065	0.653	0.2683	0.0149	0.216869177920531
Actinomyces odontolyticus	margarate (17:0)	151	0.2138	0.2357	0.3645	0.693825765205018	0.1988	0.2390	0.4054	0.704299305630413
Actinomyces odontolyticus	methionine	160	0.2684	0.4340	0.5363	0.756415269759187	0.2869	0.4385	0.5129	0.746722318934109
Actinomyces odontolyticus	methionine sulfone	74	0.4709	0.4180	0.2599	0.640394136596751	0.5085	0.4184	0.2243	0.603595154752816
Actinomyces odontolyticus	methionine sulfoxide	162	-0.4552	0.5005	0.3631	0.693017657096355	-0.4619	0.5043	0.3597	0.683620548193425
Actinomyces odontolyticus	methyl indole-3-acetate	91	0.2381	0.4056	0.5572	0.761583465982119	0.2998	0.4115	0.4663	0.729341738412899
Actinomyces odontolyticus	methylmalonate (MMA)	119	-0.1195	0.1976	0.5452	0.758465873337408	-0.1125	0.1972	0.5685	0.76373102866198
Actinomyces odontolyticus	methylpalmitate (15 or 2)	150	0.0371	0.2266	0.87	0.826291623856046	0.0516	0.2302	0.8227	0.823144761052465
Actinomyces odontolyticus	methylphosphate	155	0.0519	0.1825	0.7763	0.809453093003208	0.0635	0.1857	0.7322	0.804522739625713
Actinomyces odontolyticus	methylsuccinate	157	0.0592	0.2161	0.7843	0.810997860241278	0.0594	0.2226	0.7897	0.816331478400045
Actinomyces odontolyticus	mevalonate	138	0.378	0.1926	0.0496	0.387978952375979	0.3827	0.1940	0.0486	0.361221897486475
Actinomyces odontolyticus	mevalonolactone	116	0.6374	0.3145	0.0427	0.365326664073979	0.6649	0.3054	0.0294	0.292463751013788
Actinomyces odontolyticus	myo-inositol	160	0.4271	0.2184	0.0505	0.389882106398525	0.4348	0.2190	0.0471	0.356788192163511
Actinomyces odontolyticus	myristate (14:0)	158	0.0775	0.1962	0.693	0.792724331085162	0.0771	0.1958	0.6939	0.796226361035293
Actinomyces odontolyticus	myristoleate (14:1n5)	156	0.3421	0.2417	0.1569	0.559278271279515	0.3556	0.2423	0.1422	0.526560993917082
Actinomyces odontolyticus	N-acetyl-1-methylhistidine*	105	0.3095	0.2199	0.1592	0.561719347335621	0.3013	0.2201	0.171	0.555320414996305
Actinomyces odontolyticus	N-acetyl-3-methylhistidine*	126	0.122	0.2256	0.5887	0.769291470602326	0.1963	0.2237	0.3802	0.6940632258256
Actinomyces odontolyticus	N-acetyl-beta-alanine	66	-0.3766	0.4451	0.3975	0.707965067905623	-0.3947	0.4574	0.3882	0.697219622536205
Actinomyces odontolyticus	N-acetyl-beta-glucosaminylamine	148	-0.3715	0.4204	0.3769	0.699440977704997	-0.3854	0.4236	0.363	0.685287517671115
Actinomyces odontolyticus	N-acetyl-cadaverine	136	0.0535	0.1065	0.6157	0.77639985658279	0.0485	0.1070	0.6502	0.785349028738674
Actinomyces odontolyticus	N-acetylalanine	161	0.7471	0.3067	0.0149	0.239872490614096	0.7586	0.3096	0.0143	0.21249545083427
Actinomyces odontolyticus	N-acetylarginine	161	-0.1471	0.2887	0.6105	0.774868612270967	-0.1449	0.2935	0.6216	0.776953180464982
Actinomyces odontolyticus	N-acetylasparagine	162	0.1611	0.2791	0.5637	0.762890254526028	0.1468	0.2819	0.6025	0.772114099217407
Actinomyces odontolyticus	N-acetylaspartate (NAA)	162	0.0241	0.2263	0.9151	0.833632581322405	0.0148	0.2252	0.9475	0.845176901764155
Actinomyces odontolyticus	N-acetylcitrulline	140	-0.2263	0.3080	0.4625	0.73277720153903	-0.2348	0.3153	0.4564	0.725183441966439
Actinomyces odontolyticus	N-acetylcysteine	140	0.5724	0.3713	0.1231	0.522887084031507	0.5409	0.3713	0.1452	0.529934967455616
Actinomyces odontolyticus	N-acetylglucosamine/N-acetylgalactosamine	158	0.8846	0.2866	0.002	0.091188406825579	0.8876	0.2867	0.002	0.0743849272895204
Actinomyces odontolyticus	N-acetylglucosaminylasparagine	158	0.358	0.2423	0.1396	0.54102230157521	0.3576	0.2419	0.1394	0.523721093682064
Actinomyces odontolyticus	N-acetylglutamate	160	0.2539	0.4037	0.5294	0.754079352487621	0.2532	0.4091	0.5359	0.754072888771183
Actinomyces odontolyticus	N-acetylglutamine	162	0.2707	0.2668	0.3102	0.667397791292953	0.2769	0.2671	0.2999	0.6532339128874
Actinomyces odontolyticus	N-acetylglycine	163	0.4656	0.3037	0.1253	0.525332387013158	0.4699	0.3056	0.1242	0.50429474123444
Actinomyces odontolyticus	N-acetylhistamine	78	-0.0324	0.1321	0.8065	0.814607366182839	-0.1058	0.1609	0.5109	0.74600021628504
Actinomyces odontolyticus	N-acetylhistidine	161	0.2192	0.3497	0.5309	0.754741474762557	0.2421	0.3536	0.4936	0.739717324334122
Actinomyces odontolyticus	N-acetylisoleucine	159	0.2641	0.2240	0.2384	0.626494252257398	0.2645	0.2234	0.2363	0.612935050424065
Actinomyces odontolyticus	N-acetylkynurenine (2)	54	-0.3339	0.7755	0.6668	0.787250715833388	-0.4496	0.9200	0.6251	0.778089464811972
Actinomyces odontolyticus	N-acetylleucine	159	0.2829	0.2200	0.1985	0.598873655719447	0.2832	0.2198	0.1976	0.581357835510141
Actinomyces odontolyticus	N-acetylmethionine	159	0.2313	0.2285	0.3115	0.66808474597426	0.2317	0.2301	0.3139	0.660827347994395
Actinomyces odontolyticus	N-acetylmethionine sulfoxide	162	0.2996	0.3113	0.3359	0.679337544521557	0.2833	0.3123	0.3644	0.686151182494962
Actinomyces odontolyticus	N-acetylmuramate	160	0.5113	0.2579	0.0474	0.381025554713716	0.506	0.2598	0.0514	0.369343413711085
Actinomyces odontolyticus	N-acetylneuraminate	154	0.6622	0.2086	0.0015	0.0785616567311108	0.6651	0.2100	0.0015	0.0626961325494422
Actinomyces odontolyticus	N-acetylphenylalanine	161	0.4127	0.2575	0.109	0.504504253120902	0.4127	0.2577	0.1093	0.483801509892885
Actinomyces odontolyticus	N-acetylproline	160	-0.1014	0.2230	0.6495	0.783849637262954	-0.1025	0.2236	0.6466	0.784316203717358
Actinomyces odontolyticus	N-acetylputrescine	158	0.2357	0.1452	0.1045	0.497899417016242	0.2522	0.1471	0.0865	0.445758979746813
Actinomyces odontolyticus	N-acetylserine	161	0.7528	0.3595	0.0363	0.343682862674679	0.7678	0.3624	0.0341	0.311870224618146
Actinomyces odontolyticus	N-acetylserotonin	121	0.1934	0.2529	0.4444	0.726063267403416	0.2298	0.2537	0.3651	0.686573630751484
Actinomyces odontolyticus	N-acetylsphingosine	68	-0.0188	0.2937	0.9491	0.83880785416208	-0.0136	0.2936	0.9631	0.847293159824096
Actinomyces odontolyticus	N-acetyltaurine	85	0.0642	0.1607	0.6894	0.791766191624288	0.0648	0.1616	0.6886	0.79545429089708
Actinomyces odontolyticus	N-acetylthreonine	144	0.4977	0.2456	0.0427	0.365326664073979	0.4997	0.2459	0.0421	0.34041162077162
Actinomyces odontolyticus	N-acetyltryptophan	163	-0.3034	0.4387	0.4892	0.742105407655958	-0.319	0.4408	0.4693	0.730445009152092
Actinomyces odontolyticus	N-acetyltyrosine	160	0.3615	0.2857	0.2057	0.603738831562766	0.3633	0.2865	0.2048	0.587490295153673
Actinomyces odontolyticus	N-acetylvaline	160	0.4694	0.2506	0.061	0.416889672924883	0.4704	0.2522	0.0621	0.396751116815969
Actinomyces odontolyticus	N-alpha-acetylornithine	160	0.2768	0.2371	0.2429	0.628718820140323	0.2886	0.2392	0.2275	0.606166373242125
Actinomyces odontolyticus	N-carbamoylalanine	152	0.4129	0.2667	0.1215	0.521124169865014	0.4389	0.2746	0.11	0.484772644263782
Actinomyces odontolyticus	N-carbamoylaspartate	130	-0.201	0.1472	0.1722	0.574748411511261	-0.2161	0.1473	0.1424	0.526602833985784
Actinomyces odontolyticus	N-carbamoylsarcosine	152	0.1243	0.2426	0.6086	0.774331843438931	0.1529	0.2467	0.5353	0.753922953941243
Actinomyces odontolyticus	N-carbamylglutamate	149	0.548	0.3534	0.121	0.520699258162223	0.5357	0.3534	0.1296	0.511437310492596
Actinomyces odontolyticus	N-delta-acetylornithine	163	0.3094	0.2463	0.2091	0.606019124899015	0.3273	0.2484	0.1875	0.571755388346989
Actinomyces odontolyticus	N-formylmethionine	159	0.1787	0.2671	0.5035	0.746016439545669	0.1921	0.2735	0.4825	0.735899834366599
Actinomyces odontolyticus	N-formylphenylalanine	162	-0.014	0.3670	0.9696	0.841176504506317	-0.025	0.3671	0.9456	0.844976570009758
Actinomyces odontolyticus	N-methylalanine	158	0.2508	0.2673	0.3481	0.686002717970362	0.2493	0.2677	0.3517	0.679711140219158
Actinomyces odontolyticus	N-methylglutamate	137	-0.1148	0.2646	0.6642	0.786826396231935	-0.1183	0.2649	0.6552	0.786824907226357
Actinomyces odontolyticus	N-methylhydantoin	55	0.4451	0.3041	0.1433	0.545143611301347	0.4214	0.2971	0.1561	0.54081228169691
Actinomyces odontolyticus	N-methylphenylalanine	127	0.1263	0.2019	0.5317	0.754988249988533	0.0721	0.2091	0.73	0.804169822765011
Actinomyces odontolyticus	N-methylpipecolate	161	-0.3192	0.3062	0.2971	0.661162703380781	-0.306	0.3074	0.3194	0.663480219120042
Actinomyces odontolyticus	N-methylproline	146	0.0191	0.1352	0.8874	0.829062274859367	0.0241	0.1358	0.859	0.830473491104451
Actinomyces odontolyticus	N-methyltaurine	93	0.1394	0.2624	0.5953	0.771222799512696	0.1421	0.2688	0.5972	0.770790072763694
Actinomyces odontolyticus	N-methyltryptophan	112	-0.3353	0.2402	0.1628	0.565586135980885	-0.3332	0.2402	0.1653	0.550191029114535
Actinomyces odontolyticus	N-palmitoyl-sphinganine (d18:0/16:0)	160	0.32	0.2470	0.1952	0.595990412675475	0.3248	0.2470	0.1886	0.572586178064164
Actinomyces odontolyticus	N-palmitoyl-sphingosine (d18:1/16:0)	161	0.2513	0.2476	0.3101	0.667330260924603	0.2589	0.2486	0.2977	0.652004242067664
Actinomyces odontolyticus	N-palmitoylglycine	84	0.5208	0.2954	0.0779	0.453806443565744	0.5212	0.3117	0.0946	0.460541623181252
Actinomyces odontolyticus	N-propionylalanine	82	0.2795	0.3533	0.4289	0.720131909687053	0.4044	0.3813	0.2889	0.646721589516696
Actinomyces odontolyticus	N-propionylmethionine	154	0.1347	0.1894	0.477	0.737859361209364	0.146	0.1899	0.4421	0.720534998263485
Actinomyces odontolyticus	N1,N12-diacetylspermine	73	-0.2954	0.2332	0.2053	0.603738831562766	-0.3379	0.2313	0.1441	0.528709175178963
Actinomyces odontolyticus	N2-acetyllysine	160	0.4968	0.3030	0.1011	0.492281976464862	0.5125	0.3082	0.0963	0.463454742152069
Actinomyces odontolyticus	N2,N5-diacetylornithine	110	0.5926	0.3658	0.1052	0.498775773933227	0.6049	0.3628	0.0955	0.46202152591424
Actinomyces odontolyticus	N2,N6-diacetyllysine	134	0.6792	0.3496	0.0521	0.394108111576351	0.7164	0.3526	0.0422	0.340923858442129
Actinomyces odontolyticus	N6-acetyllysine	160	0.3975	0.3237	0.2194	0.614052807631505	0.4127	0.3275	0.2076	0.589923322378662
Actinomyces odontolyticus	N6-carbamoylthreonyladenosine	56	-0.0038	0.8559	0.9964	0.844908057138565	0.0062	0.8968	0.9945	0.851369139118483
Actinomyces odontolyticus	N6-carboxyethyllysine	142	0.2714	0.2092	0.1946	0.595625574718915	0.2782	0.2105	0.1863	0.570840680169431
Actinomyces odontolyticus	N6-carboxymethyllysine	133	-0.0364	0.2494	0.8839	0.828436182706238	-0.0331	0.2529	0.8959	0.837361248721108
Actinomyces odontolyticus	N6-dimethylallyladenine	147	0.9115	0.3502	0.0092	0.191891528722193	0.9817	0.3558	0.0058	0.134732898682924
Actinomyces odontolyticus	N6-formyllysine	154	0.202	0.2980	0.4978	0.744713036330999	0.1945	0.2974	0.513	0.746722318934109
Actinomyces odontolyticus	N6,N6-dimethyladenosine	118	-0.1093	0.1995	0.5838	0.767864422590762	-0.1016	0.2006	0.6124	0.774333546513115
Actinomyces odontolyticus	N6,N6,N6-trimethyllysine	157	0.1175	0.1889	0.534	0.755607434784718	0.1291	0.1942	0.5064	0.744323589607076
Actinomyces odontolyticus	naringenin	71	-0.0155	0.2213	0.9441	0.838077566132187	-0.0093	0.2228	0.9669	0.847945276948253
Actinomyces odontolyticus	nicotianamine	154	0.2233	0.1984	0.2605	0.640505831977658	0.2226	0.2012	0.2686	0.635670282655744
Actinomyces odontolyticus	nicotinamide	159	0.4384	0.5113	0.3913	0.705819542167077	0.4596	0.5128	0.3701	0.689108279241369
Actinomyces odontolyticus	nicotinamide riboside	131	-0.0944	0.1937	0.6258	0.77823079834382	-0.0836	0.1974	0.6719	0.791106481159978
Actinomyces odontolyticus	nicotinate	159	0.1311	0.2835	0.6439	0.782064910918164	0.1347	0.2847	0.6361	0.781223475913864
Actinomyces odontolyticus	nicotinate ribonucleoside	161	0.0666	0.2296	0.7716	0.808757590666231	0.0616	0.2320	0.7906	0.816581303740544
Actinomyces odontolyticus	nonadecanoate (19:0)	161	0.1877	0.2357	0.4259	0.719177119612444	0.1739	0.2386	0.4661	0.729246904189048
Actinomyces odontolyticus	O-acetylhomoserine	140	0.0052	0.2312	0.982	0.84282046002569	0.0425	0.2443	0.862	0.831071265990841
Actinomyces odontolyticus	O-sulfo-L-tyrosine	117	0.0911	0.2087	0.6623	0.786608256257799	0.1186	0.2222	0.5934	0.769485076840085
Actinomyces odontolyticus	o-Tyrosine	117	0.3246	0.4839	0.5023	0.74584719342314	0.3427	0.4888	0.4832	0.736181177842561
Actinomyces odontolyticus	octadecanedioate (C18)	148	0.5033	0.2321	0.0301	0.318829974248453	0.524	0.2326	0.0242	0.269921356658326
Actinomyces odontolyticus	oleate/vaccenate (18:1)	160	-0.1333	0.2437	0.5845	0.768177330405661	-0.1383	0.2442	0.5711	0.76452496183043
Actinomyces odontolyticus	oleoyl ethanolamide	154	0.0495	0.1849	0.789	0.81159702113974	0.0551	0.1871	0.7684	0.812117444046208
Actinomyces odontolyticus	oleoylcarnitine (C18)	60	-0.1164	0.1231	0.3441	0.683596259802658	-0.1001	0.1279	0.4339	0.71725260133306
Actinomyces odontolyticus	ornithine	156	0.1576	0.2066	0.4454	0.726540298276968	0.1685	0.2083	0.4188	0.710145923809206
Actinomyces odontolyticus	orotate	159	-0.1116	0.2538	0.66	0.785949454733376	-0.1305	0.2602	0.6159	0.775073175487792
Actinomyces odontolyticus	p-cresol	134	-0.1167	0.2580	0.6511	0.784206958951581	-0.1281	0.2603	0.6228	0.777214106634078
Actinomyces odontolyticus	p-cresol sulfate	159	0.0124	0.1787	0.9447	0.838116384634793	0.0098	0.1772	0.9558	0.846455902179461
Actinomyces odontolyticus	p-hydroxybenzaldehyde	110	-0.159	0.2533	0.5301	0.754429998778919	-0.1654	0.2526	0.5126	0.746714068944121
Actinomyces odontolyticus	palmitate (16:0)	158	-0.0561	0.2847	0.8438	0.821264474464509	-0.1014	0.2894	0.726	0.803512388191024
Actinomyces odontolyticus	palmitoleate (16:1n7)	159	0.0867	0.3038	0.7753	0.809353887875319	0.0946	0.3048	0.7563	0.809708870213456
Actinomyces odontolyticus	palmitoyl dihydrosphingomyelin (d18:0/16:0)*	104	-0.3363	0.2882	0.2432	0.628986067029451	-0.3433	0.2960	0.2461	0.62014056094985
Actinomyces odontolyticus	palmitoyl ethanolamide	161	0.0731	0.2404	0.7611	0.807208871516112	0.0814	0.2414	0.7359	0.80525892424581
Actinomyces odontolyticus	palmitoyl sphingomyelin (d18:1/16:0)	148	0.1809	0.1843	0.3263	0.674601929404779	0.1765	0.1853	0.3409	0.674438838716796
Actinomyces odontolyticus	palmitoylcarnitine (C16)	117	-0.0683	0.1944	0.7255	0.800019607196048	-0.0421	0.1969	0.8308	0.825066686317599
Actinomyces odontolyticus	pantothenate (Vitamin B5)	159	0.3871	0.2815	0.1691	0.571668021356871	0.3934	0.2823	0.1634	0.548423929905213
Actinomyces odontolyticus	paraxanthine	136	0.0648	0.1611	0.6876	0.791470667332418	0.08	0.1678	0.6335	0.780468976431006
Actinomyces odontolyticus	pentadecanoate (15:0)	126	-0.063	0.3168	0.8423	0.820854661260422	-0.0415	0.3186	0.8963	0.837473262662706
Actinomyces odontolyticus	phenethylamine	158	0.0774	0.2116	0.7145	0.797839450682098	0.0776	0.2119	0.7141	0.800956334880277
Actinomyces odontolyticus	phenylacetate	160	0.0444	0.3849	0.9082	0.832483656696558	0.0375	0.3821	0.9218	0.841447017776837
Actinomyces odontolyticus	phenylacetylglutamate	97	-0.0486	0.2660	0.8549	0.823409588272053	-0.0024	0.2638	0.9927	0.851369139118483
Actinomyces odontolyticus	phenylacetylglutamine	69	0.0206	0.1020	0.8399	0.820649406907305	0.0269	0.1032	0.7943	0.817485559906629
Actinomyces odontolyticus	phenylalanine	160	0.2989	0.5418	0.5812	0.7671985255033	0.3307	0.5508	0.5482	0.757300395868251
Actinomyces odontolyticus	phenylalanylalanine	155	-0.3575	0.2501	0.1529	0.555113907504572	-0.3608	0.2468	0.1437	0.52828339985807
Actinomyces odontolyticus	phenylalanylglycine	153	-0.4674	0.2494	0.0609	0.416720209008832	-0.4846	0.2483	0.051	0.36855692869073
Actinomyces odontolyticus	phenyllactate (PLA)	154	0.2101	0.1733	0.2254	0.618904221134734	0.2151	0.1739	0.216	0.597409015642574
Actinomyces odontolyticus	phenylpropionylglycine	78	0.6	0.3722	0.107	0.501899035660391	0.9611	0.4938	0.0516	0.37005003942785
Actinomyces odontolyticus	phenylpyruvate	138	0.2919	0.2701	0.2799	0.651693138932242	0.3742	0.2795	0.1806	0.56474338180191
Actinomyces odontolyticus	pheophorbide A	139	-0.1641	0.1549	0.2894	0.656973195459292	-0.1505	0.1560	0.3346	0.671254453495956
Actinomyces odontolyticus	phosphate	150	0.0032	0.1397	0.9819	0.84276944245607	-0.0148	0.1445	0.9185	0.840928627207224
Actinomyces odontolyticus	phosphocholine	119	-0.1532	0.1375	0.2652	0.643082981132125	-0.1753	0.1387	0.2062	0.588642295290689
Actinomyces odontolyticus	phytanate	154	0.0407	0.1735	0.8144	0.815973008146797	0.0367	0.1735	0.8325	0.825430313280085
Actinomyces odontolyticus	phytosphingosine	161	0.4058	0.2456	0.0985	0.487417153832187	0.4391	0.2481	0.0768	0.42787742723248
Actinomyces odontolyticus	picolinate	159	-0.0412	0.2237	0.854	0.823220036063067	-0.0412	0.2240	0.854	0.829307427619492
Actinomyces odontolyticus	pimelate (heptanedioate)	102	0.1235	0.2147	0.5652	0.762994657757179	0.1661	0.2402	0.4893	0.738428324661
Actinomyces odontolyticus	pipecolate	140	0.0702	0.1482	0.6358	0.780345713769815	0.0589	0.1482	0.691	0.795756239343999
Actinomyces odontolyticus	piperidine	145	-0.007	0.1654	0.9661	0.840693538625228	-0.0216	0.1684	0.898	0.837743016429386
Actinomyces odontolyticus	piperine	135	0.0228	0.1044	0.8269	0.818708653446797	0.0305	0.1046	0.7704	0.812389877644367
Actinomyces odontolyticus	pristanate	145	0.1431	0.1980	0.4699	0.735167760325823	0.1425	0.1989	0.4735	0.732148275411321
Actinomyces odontolyticus	proline	161	-0.0032	0.5466	0.9953	0.844860291353261	0.0112	0.4534	0.9803	0.849758962151998
Actinomyces odontolyticus	prolylglycine	111	-0.2735	0.3440	0.4265	0.719417228441562	-0.2704	0.3550	0.4463	0.721625809745485
Actinomyces odontolyticus	propionylglycine (C3)	147	-0.0203	0.2145	0.9246	0.835111307435729	-0.0127	0.2173	0.9533	0.846038920875854
Actinomyces odontolyticus	pseudouridine	160	0.3093	0.3171	0.3295	0.676300318912714	0.3206	0.3208	0.3177	0.662942570488413
Actinomyces odontolyticus	pterin	152	-0.1073	0.3401	0.7525	0.805523332494368	-0.089	0.3424	0.7948	0.817615788189687
Actinomyces odontolyticus	putrescine	111	0.2161	0.2135	0.3116	0.66808474597426	0.2502	0.2137	0.2416	0.617103729337896
Actinomyces odontolyticus	pyridoxal	158	-0.9231	0.4513	0.0408	0.358783738797908	-0.9243	0.4524	0.041	0.335601257551678
Actinomyces odontolyticus	pyridoxamine	162	0.1679	0.5138	0.7438	0.803652295930164	0.1695	0.5149	0.7421	0.806598978530614
Actinomyces odontolyticus	pyridoxate	153	0.4112	0.3937	0.2963	0.660691393524385	0.4146	0.3958	0.2949	0.650106577597449
Actinomyces odontolyticus	pyridoxine (Vitamin B6)	157	-0.3597	0.2752	0.1913	0.592727873658237	-0.38	0.2785	0.1724	0.55645649736043
Actinomyces odontolyticus	pyroglutamine*	163	0.0994	0.3261	0.7605	0.807208871516112	0.0945	0.3305	0.7751	0.813279291433033
Actinomyces odontolyticus	pyrraline	161	0.2203	0.1682	0.1904	0.591659620503084	0.2212	0.1685	0.1894	0.573434566571274
Actinomyces odontolyticus	pyruvate	97	0.6582	0.4245	0.121	0.520699258162223	0.6871	0.4240	0.1051	0.476511864518215
Actinomyces odontolyticus	quinate	155	0.0321	0.2161	0.8817	0.828355081593544	0.0201	0.2184	0.9267	0.842305587998176
Actinomyces odontolyticus	retinol (Vitamin A)	76	-0.1318	0.1770	0.4565	0.730511027570161	-0.1659	0.1722	0.3352	0.671540907767399
Actinomyces odontolyticus	ribitol	153	0.2405	0.2563	0.3481	0.686002717970362	0.2193	0.2698	0.4163	0.709109544396156
Actinomyces odontolyticus	riboflavin (Vitamin B2)	163	0.2307	0.4317	0.593	0.770476906153833	0.2428	0.4323	0.5744	0.765316639902016
Actinomyces odontolyticus	ribonate (ribonolactone)	160	-0.0054	0.2719	0.9842	0.84317630120527	-0.0095	0.2867	0.9736	0.849142330456149
Actinomyces odontolyticus	ribose	128	0.5545	0.2655	0.0367	0.344799270323229	0.5485	0.2667	0.0397	0.331375209957617
Actinomyces odontolyticus	ribulose/xylulose	146	0.3041	0.2485	0.2209	0.615102768183341	0.3204	0.2504	0.2008	0.584040554523434
Actinomyces odontolyticus	S-1-pyrroline-5-carboxylate	129	0.8821	0.4982	0.0766	0.451358048640867	0.9128	0.5012	0.0686	0.412468268211345
Actinomyces odontolyticus	S-methylcysteine	90	0.5184	0.3455	0.1336	0.534723161985575	0.3978	0.3359	0.2363	0.612935050424065
Actinomyces odontolyticus	S-methylmethionine	91	0.1349	0.2616	0.6059	0.773789829551903	0.1152	0.2622	0.6604	0.788028158560171
Actinomyces odontolyticus	saccharin	110	-0.0842	0.1366	0.5377	0.756746199362142	-0.0677	0.1369	0.6208	0.77681148772357
Actinomyces odontolyticus	saccharopine	132	-0.2313	0.2032	0.2551	0.637487182970101	-0.2499	0.2064	0.2259	0.60504194883159
Actinomyces odontolyticus	salicylate	130	-0.0997	0.2326	0.6681	0.787484256586214	-0.0764	0.2355	0.7457	0.807467791077004
Actinomyces odontolyticus	sarcosine	58	-0.2324	0.5060	0.646	0.782659841158791	-0.232	0.5062	0.6468	0.784320163782461
Actinomyces odontolyticus	sebacate (decanedioate)	159	0.2196	0.3049	0.4715	0.735759819306194	0.2081	0.3086	0.5002	0.741800469050546
Actinomyces odontolyticus	sedoheptulose	158	0.2187	0.2521	0.3856	0.703288487172219	0.2141	0.2547	0.4006	0.702357440502211
Actinomyces odontolyticus	serine	160	0.0822	0.4614	0.8586	0.824270209061596	0.0975	0.4742	0.837	0.826119661860735
Actinomyces odontolyticus	serotonin	143	-0.0394	0.2221	0.8594	0.82433366361403	-0.0187	0.2296	0.9351	0.843613312879737
Actinomyces odontolyticus	sitostanol	140	0.1094	0.2546	0.6673	0.787304245082217	0.143	0.2534	0.5724	0.764748941070119
Actinomyces odontolyticus	skatol	82	-0.2478	0.2562	0.3335	0.678350192515351	-0.2311	0.2561	0.3669	0.687333955364777
Actinomyces odontolyticus	solanidine	138	0.0887	0.1162	0.4454	0.726540298276968	0.0877	0.1171	0.454	0.724408450544459
Actinomyces odontolyticus	spermidine	146	0.022	0.1847	0.905	0.831926843454571	0.011	0.1859	0.9528	0.846010526694782
Actinomyces odontolyticus	sphinganine	155	0.1138	0.1870	0.5426	0.757765900985503	0.1156	0.1876	0.5379	0.754411987399806
Actinomyces odontolyticus	sphingosine	158	0.2444	0.1660	0.1409	0.542569330764489	0.2521	0.1666	0.1302	0.51192291755502
Actinomyces odontolyticus	stachydrine	150	-0.0604	0.1388	0.6632	0.786718223638736	-0.0616	0.1426	0.6655	0.789462192508249
Actinomyces odontolyticus	stearate (18:0)	157	0.0135	0.2278	0.9529	0.839193936293489	-0.0189	0.2293	0.9342	0.843495617674585
Actinomyces odontolyticus	stearoyl ethanolamide	164	0.0416	0.2128	0.845	0.821542276894133	0.0379	0.2129	0.8588	0.830443160449395
Actinomyces odontolyticus	stearoylcarnitine (C18)	77	-0.6932	0.3723	0.0626	0.421209534091059	-0.7355	0.3689	0.0462	0.354233436000843
Actinomyces odontolyticus	stigmasterol	50	0.2423	0.4869	0.6187	0.776732044374341	0.1294	0.4931	0.7931	0.817235114437551
Actinomyces odontolyticus	suberate (octanedioate)	160	0.0833	0.3797	0.8263	0.818660702751957	0.0562	0.4111	0.8913	0.836376768806704
Actinomyces odontolyticus	succinate	159	0.3055	0.2658	0.2504	0.634246701158233	0.3145	0.2675	0.2398	0.615503188252852
Actinomyces odontolyticus	succinimide	161	0.2435	0.3501	0.4866	0.741177813244687	0.2407	0.3539	0.4964	0.740704813727091
Actinomyces odontolyticus	succinylcarnitine (C4)	123	0.0356	0.2385	0.8814	0.828355081593544	0.0394	0.2399	0.8697	0.832902331956322
Actinomyces odontolyticus	sucralose	63	0.1645	0.1861	0.3769	0.699440977704997	0.1671	0.2234	0.4545	0.724517360522673
Actinomyces odontolyticus	sucrose	61	0.0206	0.1401	0.8833	0.828388532575637	0.3253	0.0885	0.000237	0.0200826881097694
Actinomyces odontolyticus	sulfate*	162	-0.0872	0.2027	0.6671	0.787298015850807	-0.084	0.2070	0.6849	0.794600889755229
Actinomyces odontolyticus	syringic acid	96	-0.0055	0.1980	0.9777	0.842065464691326	0.0111	0.1971	0.9552	0.846363244265985
Actinomyces odontolyticus	tartarate	86	-0.5047	0.3631	0.1645	0.567648495003083	-0.514	0.3668	0.1611	0.546134190376078
Actinomyces odontolyticus	taurine	159	0.1234	0.1223	0.3129	0.668251883395054	0.127	0.1242	0.3065	0.656910865575876
Actinomyces odontolyticus	taurochenodeoxycholate	90	0.3929	0.2141	0.0664	0.428997330691692	0.3834	0.2183	0.079	0.432620265403196
Actinomyces odontolyticus	taurocholate	87	0.2917	0.2346	0.2137	0.609866655929882	0.3043	0.2367	0.1986	0.58229455778318
Actinomyces odontolyticus	taurodeoxycholate	95	-0.0115	0.2184	0.9579	0.839876447340286	-0.0292	0.2177	0.8932	0.836715240739852
Actinomyces odontolyticus	taurolithocholate 3-sulfate	56	0.2756	0.3664	0.4519	0.728521847473578	0.5142	0.3850	0.1817	0.565858230860147
Actinomyces odontolyticus	tetradecanedioate (C14)	124	0.7746	0.6322	0.2205	0.614586041284468	0.8023	0.6320	0.2043	0.587142361959004
Actinomyces odontolyticus	theanine	102	0.212	0.2945	0.4715	0.735759819306194	0.2525	0.2910	0.3855	0.696344324248821
Actinomyces odontolyticus	theobromine	84	-0.3057	0.2788	0.2728	0.647754718289083	-0.275	0.2817	0.3291	0.668113425571408
Actinomyces odontolyticus	theophylline	148	0.2004	0.2688	0.456	0.730217015058491	0.1994	0.2724	0.4641	0.728609548105598
Actinomyces odontolyticus	thiamin (Vitamin B1)	159	-0.4707	0.2392	0.0491	0.386578121770995	-0.4724	0.2394	0.0485	0.360863084760152
Actinomyces odontolyticus	thioproline	159	0.2242	0.2342	0.3384	0.680568365719005	0.2322	0.2355	0.3242	0.665720742743223
Actinomyces odontolyticus	threonate	157	0.0779	0.2143	0.7161	0.798157061181487	0.0713	0.2188	0.7446	0.807276336696984
Actinomyces odontolyticus	threonine	159	0.0348	0.4056	0.9317	0.83655163029648	0.0553	0.4070	0.892	0.83642415683392
Actinomyces odontolyticus	threonylphenylalanine	154	-0.072	0.2734	0.7924	0.811869185673574	-0.09	0.2759	0.7444	0.807229462573778
Actinomyces odontolyticus	thymidine	160	-0.000979	0.2582	0.997	0.845056131109815	-0.0067	0.2763	0.9805	0.849758962151998
Actinomyces odontolyticus	thymine	161	0.2853	0.2760	0.3013	0.663369451926323	0.2962	0.2771	0.2852	0.644679947389748
Actinomyces odontolyticus	trans-urocanate	157	-0.0532	0.3293	0.8716	0.826497954767982	-0.0584	0.3322	0.8606	0.830868983956179
Actinomyces odontolyticus	tricarballylate	151	-0.0201	0.2129	0.9249	0.835182608196024	-0.0363	0.2157	0.8663	0.831816288570054
Actinomyces odontolyticus	trigonelline (N'-methylnicotinate)	154	0.1179	0.1262	0.3499	0.68715314394311	0.1258	0.1276	0.3242	0.665720742743223
Actinomyces odontolyticus	trimethylamine N-oxide	159	0.5644	0.2829	0.0461	0.377363653050212	0.5708	0.2840	0.0445	0.348475398659041
Actinomyces odontolyticus	tryptamine	138	0.0509	0.1181	0.6665	0.787086584671799	0.0618	0.1174	0.5987	0.77100915385709
Actinomyces odontolyticus	tryptophan	159	0.1961	0.3720	0.598	0.771965201567568	0.2209	0.3847	0.5658	0.763103865368627
Actinomyces odontolyticus	tryptophylglycine	136	-0.4107	0.2014	0.0414	0.360890911254403	-0.4487	0.1928	0.0199	0.248921662889686
Actinomyces odontolyticus	tyramine	156	0.0636	0.1238	0.6073	0.774067301413967	0.066	0.1247	0.5963	0.770680589200719
Actinomyces odontolyticus	tyrosine	160	0.1721	0.5010	0.7313	0.801284786746316	0.1904	0.5080	0.7079	0.799459812588316
Actinomyces odontolyticus	tyrosol	145	0.0522	0.3495	0.8813	0.828355081593544	0.0796	0.3523	0.8212	0.822932317432353
Actinomyces odontolyticus	undecanedioate	158	-0.1856	0.4485	0.679	0.789619723057459	-0.2052	0.4292	0.6325	0.780189902429641
Actinomyces odontolyticus	uracil	162	0.7087	0.3332	0.0334	0.333111228250373	0.7255	0.3342	0.0299	0.294914590759215
Actinomyces odontolyticus	urate	161	-0.0954	0.1792	0.5945	0.770934058480885	-0.0933	0.1829	0.6098	0.774063736970067
Actinomyces odontolyticus	uridine	161	0.1437	0.2161	0.5059	0.746299765448044	0.149	0.2164	0.4911	0.738787603945318
Actinomyces odontolyticus	ursodeoxycholate	113	-0.1777	0.2009	0.3764	0.699274561714383	-0.1482	0.2067	0.4732	0.732145916029807
Actinomyces odontolyticus	ursodeoxycholate sulfate (1)	56	0.0545	0.0821	0.5065	0.746469465656539	0.0886	0.1050	0.3989	0.701935851493605
Actinomyces odontolyticus	valerate (5:0)	153	-0.0101	0.2765	0.9709	0.841258368196747	-0.0063	0.2740	0.9817	0.849938007132416
Actinomyces odontolyticus	valerylphenylalanine	151	0.146	0.2189	0.5046	0.746130012839547	0.1468	0.2218	0.508	0.745001133664274
Actinomyces odontolyticus	valine	161	0.5068	0.4310	0.2397	0.627292604367533	0.5383	0.4412	0.2224	0.601729897448688
Actinomyces odontolyticus	valylglutamine	161	-0.3593	0.2240	0.1087	0.504267003834275	-0.3753	0.2244	0.0945	0.460536833941531
Actinomyces odontolyticus	valylglycine	161	-0.2546	0.3382	0.4516	0.728419668591649	-0.2653	0.3382	0.4327	0.716901426292107
Actinomyces odontolyticus	valylleucine	161	-0.1976	0.2472	0.4239	0.718778818275369	-0.1999	0.2471	0.4184	0.709913392281752
Actinomyces odontolyticus	vanillate	120	0.577	0.2892	0.046	0.376990604396539	0.5636	0.2942	0.0554	0.380359279629759
Actinomyces odontolyticus	xanthine	160	0.8074	0.3558	0.0232	0.287212243291503	0.824	0.3567	0.0209	0.253257045214217
Actinomyces odontolyticus	xanthosine	128	-0.124	0.1878	0.5091	0.74695049212606	-0.1403	0.1912	0.4631	0.728282386658706
Actinomyces odontolyticus	xanthurenate	92	0.169	0.2488	0.497	0.744320030852127	0.2255	0.2522	0.3713	0.68972949858569
Actinomyces odontolyticus	xylose	140	0.3059	0.1739	0.0787	0.455371035367438	0.3075	0.1738	0.0769	0.42792197557919
Adlercreutzia equolifaciens	(R)-salsolinol	224	0.3148	0.1864	0.0912	0.476304293642613	0.2638	0.1875	0.1593	0.543930565738072
Adlercreutzia equolifaciens	1-(1-enyl-oleoyl)-GPE (P-18:1)*	106	-0.6723	0.4349	0.1221	0.521893254525713	-0.6701	0.4372	0.1253	0.506207862218004
Adlercreutzia equolifaciens	1-(1-enyl-palmitoyl)-GPE (P-16:0)*	166	-0.3313	0.2301	0.1499	0.55232835800803	-0.3572	0.2263	0.1144	0.490705756737485
Adlercreutzia equolifaciens	1-(1-enyl-stearoyl)-GPE (P-18:0)*	194	-0.3761	0.2360	0.111	0.507208567519967	-0.3645	0.2360	0.1224	0.50153469289923
Adlercreutzia equolifaciens	1-(3-aminopropyl)-2-pyrrolidone	137	0.1212	0.3847	0.7527	0.805571428411915	0.2104	0.3849	0.5846	0.767045148171549
Adlercreutzia equolifaciens	1-linolenoylglycerol (18:3)	141	0.0696	0.1084	0.5209	0.751515091937917	0.0969	0.1082	0.3704	0.689125875910068
Adlercreutzia equolifaciens	1-linoleoyl-2-linolenoyl-digalactosylglycerol (18;2/18:3)*	64	-0.1213	0.3348	0.7173	0.798428293268281	-0.0299	0.3454	0.9309	0.84294994836709
Adlercreutzia equolifaciens	1-linoleoyl-2-linolenoyl-GPC (18:2/18:3)*	59	0.2333	0.2193	0.2873	0.65611243789486	0.227	0.2279	0.3192	0.66342690658281
Adlercreutzia equolifaciens	1-linoleoyl-GPC (18:2)	166	-0.1196	0.1746	0.4936	0.743218718899676	-0.0956	0.1707	0.5754	0.765325108052713
Adlercreutzia equolifaciens	1-linoleoyl-GPE (18:2)*	92	-0.0148	0.2501	0.9529	0.839193936293489	0.0293	0.2506	0.9069	0.839005974381446
Adlercreutzia equolifaciens	1-linoleoylglycerol (18:2)	215	-0.0674	0.1052	0.5219	0.751809457704485	-0.053	0.1061	0.6174	0.775585167667085
Adlercreutzia equolifaciens	1-margaroylglycerol (17:0)	169	-0.1884	0.2783	0.4984	0.744843754686364	-0.2422	0.2752	0.3789	0.693686660395464
Adlercreutzia equolifaciens	1-methyl-beta-carboline-3-carboxylic acid	208	-0.1088	0.0849	0.2001	0.600085091195887	-0.1319	0.0848	0.1195	0.49751694076734
Adlercreutzia equolifaciens	1-methyladenine	239	0.4676	0.2704	0.0838	0.463427006682833	0.5034	0.2691	0.0614	0.395113179845612
Adlercreutzia equolifaciens	1-methyladenosine	80	0.7018	0.4067	0.0844	0.464550615862253	0.6128	0.3958	0.1216	0.500855094794135
Adlercreutzia equolifaciens	1-methylguanidine	236	0.1124	0.3060	0.7135	0.797730207932947	0.1503	0.3054	0.6228	0.777214106634078
Adlercreutzia equolifaciens	1-methylhistamine	58	-0.3679	0.2999	0.22	0.61439827525576	-0.4297	0.3201	0.1794	0.563682757004942
Adlercreutzia equolifaciens	1-methylhistidine	100	0.2068	0.1988	0.2982	0.66175028774198	0.2678	0.2030	0.1871	0.571576577004227
Adlercreutzia equolifaciens	1-methylimidazoleacetate	201	0.3669	0.2692	0.173	0.575523485216015	0.4036	0.2744	0.1413	0.525784646810563
Adlercreutzia equolifaciens	1-methylnicotinamide	105	0.0206	0.1991	0.9177	0.833898699400693	0.0361	0.1989	0.8559	0.829670472577739
Adlercreutzia equolifaciens	1-methylurate	150	0.0615	0.1110	0.5793	0.766762620403901	0.0424	0.1106	0.7016	0.798072036365228
Adlercreutzia equolifaciens	1-methylxanthine	127	0.257	0.1438	0.0739	0.445330051874862	0.2445	0.1455	0.0928	0.45693335703418
Adlercreutzia equolifaciens	1-myristoylglycerol (14:0)	88	-0.0453	0.2131	0.8317	0.81938126945152	0.0738	0.2196	0.7368	0.805435322872286
Adlercreutzia equolifaciens	1-oleoyl-2-linoleoyl-glycerol (18:1/18:2)	139	-0.1117	0.1396	0.4237	0.718778818275369	-0.1222	0.1377	0.3749	0.691840244022456
Adlercreutzia equolifaciens	1-oleoyl-2-linoleoyl-GPC (18:1/18:2)*	179	-0.1058	0.1463	0.4695	0.735136958588302	-0.0862	0.1455	0.5533	0.758699637918069
Adlercreutzia equolifaciens	1-oleoyl-3-linoleoyl-glycerol (18:1/18:2)	213	0.0349	0.1088	0.7485	0.804515618146722	0.0247	0.1091	0.821	0.822932317432353
Adlercreutzia equolifaciens	1-oleoyl-GPC (18:1)	159	0.131	0.1591	0.4103	0.713356013275623	0.1421	0.1574	0.3667	0.687205318935377
Adlercreutzia equolifaciens	1-oleoyl-GPE (18:1)	146	-0.0435	0.2488	0.8611	0.824803059401295	-0.0023	0.2470	0.9927	0.851369139118483
Adlercreutzia equolifaciens	1-oleoyl-GPG (18:1)*	98	0.0852	0.4338	0.8442	0.821356788052497	0.1162	0.4330	0.7885	0.816177104657447
Adlercreutzia equolifaciens	1-oleoylglycerol (18:1)	120	0.2094	0.3237	0.5176	0.750231010696945	0.7449	0.2714	0.0061	0.138700010198959
Adlercreutzia equolifaciens	1-palmitoyl-2-arachidonoyl-GPC (16:0/20:4)	110	-0.088	0.3705	0.8122	0.815520479779162	-0.135	0.3732	0.7176	0.801611177716517
Adlercreutzia equolifaciens	1-palmitoyl-2-linolenoyl-digalactosylglycerol (16:0/18:3)	67	-0.0726	0.2991	0.8083	0.814890565820425	0.006	0.3248	0.9853	0.850565550309224
Adlercreutzia equolifaciens	1-palmitoyl-2-linoleoyl-digalactosylglycerol (16:0/18:2)*	165	-0.4358	0.2142	0.0419	0.363003330750624	-0.3777	0.2149	0.0788	0.432288485050206
Adlercreutzia equolifaciens	1-palmitoyl-2-linoleoyl-galactosylglycerol (16:0/18:2)*	79	-0.2792	0.4196	0.5058	0.746299765448044	-0.1611	0.4765	0.7353	0.805141244657202
Adlercreutzia equolifaciens	1-palmitoyl-2-linoleoyl-glycerol (16:0/18:2)*	97	-0.1726	0.1736	0.3202	0.67178324432832	-0.1111	0.1441	0.4408	0.720112602751013
Adlercreutzia equolifaciens	1-palmitoyl-2-linoleoyl-GPC (16:0/18:2)	226	-0.1561	0.1740	0.3699	0.696291202117005	-0.1384	0.1721	0.4214	0.711528292135596
Adlercreutzia equolifaciens	1-palmitoyl-2-linoleoyl-GPI (16:0/18:2)	54	-0.2236	0.2357	0.3427	0.682707820337302	-0.1551	0.2424	0.5223	0.749652064775358
Adlercreutzia equolifaciens	1-palmitoyl-2-oleoyl-GPC (16:0/18:1)	219	-0.4	0.2028	0.0485	0.384659760672089	-0.3668	0.2009	0.0679	0.411182929592023
Adlercreutzia equolifaciens	1-palmitoyl-2-oleoyl-GPE (16:0/18:1)	57	-0.2085	0.2916	0.4746	0.737137499712064	-0.1502	0.3249	0.6438	0.783523684355123
Adlercreutzia equolifaciens	1-palmitoyl-3-linoleoyl-glycerol (16:0/18:2)*	205	-0.0834	0.1226	0.4964	0.744176872663694	-0.098	0.1210	0.4177	0.709559744278085
Adlercreutzia equolifaciens	1-palmitoyl-GPC (16:0)	227	0.0214	0.1479	0.8851	0.828738803275535	0.0546	0.1458	0.7082	0.799507421857041
Adlercreutzia equolifaciens	1-palmitoyl-GPE (16:0)	204	-0.0914	0.1908	0.6317	0.779669135603288	-0.1268	0.1879	0.4997	0.741742198923393
Adlercreutzia equolifaciens	1-palmitoyl-GPG (16:0)*	196	0.0903	0.2313	0.6963	0.793659327961672	0.1785	0.2355	0.4486	0.722333886347975
Adlercreutzia equolifaciens	1-palmitoyl-GPI* (16:0)*	133	-0.3748	0.1510	0.0131	0.226183807636446	-0.3118	0.1502	0.0379	0.326037498117454
Adlercreutzia equolifaciens	1-palmitoylglycerol (16:0)	203	0.2176	0.1879	0.2469	0.631773287061913	0.2461	0.1856	0.1848	0.569035255094812
Adlercreutzia equolifaciens	1-pentadecanoylglycerol (15:0)	123	0.3469	0.2639	0.1887	0.590149773617034	0.3208	0.2597	0.2168	0.597883493380071
Adlercreutzia equolifaciens	1-stearoyl-GPC (18:0)	204	-0.1702	0.1689	0.3135	0.668554135610248	-0.1866	0.1669	0.2636	0.632956293269203
Adlercreutzia equolifaciens	1-stearoyl-GPE (18:0)	187	-0.4941	0.2263	0.029	0.313205399145523	-0.5042	0.2247	0.0248	0.272833356698556
Adlercreutzia equolifaciens	1-stearoyl-GPG (18:0)	98	0.0385	0.2629	0.8836	0.828388532575637	0.0444	0.2601	0.8645	0.831519139212367
Adlercreutzia equolifaciens	1-stearoyl-GPI (18:0)	136	-0.2839	0.1704	0.0958	0.482706516992068	-0.2133	0.1704	0.2108	0.592839049952839
Adlercreutzia equolifaciens	1-stearoyl-GPS (18:0)*	179	-0.1901	0.1773	0.2837	0.654116875898217	-0.1812	0.1761	0.3036	0.655545445224724
Adlercreutzia equolifaciens	1,11-undecanedicarboxylate	236	0.2921	0.3258	0.37	0.696416352897659	0.2393	0.3250	0.4615	0.727542815484124
Adlercreutzia equolifaciens	1,2-dilinolenoyl-digalactosylglycerol (18:3/18:3)	61	0.3297	0.0875	0.000164	0.0280963040523432	0.3297	0.0870	0.00015	0.0152218610298828
Adlercreutzia equolifaciens	1,2-dilinolenoyl-galactosylglycerol (18:3/18:3)*	101	0.0967	0.2019	0.6318	0.779669135603288	0.1475	0.2029	0.4672	0.729740561611693
Adlercreutzia equolifaciens	1,2-dilinoleoyl-digalactosylglycerol (18:2/18:2)*	156	-0.399	0.2048	0.0514	0.392420057594001	-0.3353	0.2041	0.1005	0.469629587199581
Adlercreutzia equolifaciens	1,2-dilinoleoyl-galactosylglycerol (18:2/18:2)*	136	-0.3157	0.2222	0.1554	0.5577345041005	-0.1751	0.2351	0.4565	0.725190937188633
Adlercreutzia equolifaciens	1,2-dilinoleoyl-GPC (18:2/18:2)	164	-0.0859	0.1396	0.5381	0.75677075559175	-0.0596	0.1381	0.6661	0.789625690171779
Adlercreutzia equolifaciens	1,2-dipalmitoyl-GPC (16:0/16:0)	118	-0.4148	0.2420	0.0864	0.468119113211585	-0.4071	0.2426	0.0933	0.45799460495364
Adlercreutzia equolifaciens	1,2-dipalmitoyl-GPG (16:0/16:0)	79	-0.6679	0.4402	0.1292	0.529217212721258	-0.5846	0.4479	0.1918	0.575972638919019
Adlercreutzia equolifaciens	1,3-dimethylurate	225	-0.1624	0.1818	0.3716	0.697248980009821	-0.2139	0.1807	0.2367	0.613117780444691
Adlercreutzia equolifaciens	1,3-propanediol	203	0.2541	0.1639	0.121	0.520699258162223	0.2594	0.1624	0.1103	0.485149836806681
Adlercreutzia equolifaciens	1,3,7-trimethylurate	222	-0.3127	0.1144	0.0063	0.160381276194654	-0.3093	0.1128	0.0061	0.138700010198959
Adlercreutzia equolifaciens	1,7-dimethylurate	153	0.3078	0.1348	0.0225	0.28348646937761	0.3384	0.1346	0.0119	0.195923462026711
Adlercreutzia equolifaciens	10-heptadecenoate (17:1n7)	235	-0.1427	0.2325	0.5393	0.757113518235368	-0.0997	0.2313	0.6665	0.789768828928605
Adlercreutzia equolifaciens	10-hydroxystearate	226	0.1161	0.1587	0.4643	0.733210386803768	0.0991	0.1580	0.5304	0.752095338849869
Adlercreutzia equolifaciens	10-nonadecenoate (19:1n9)	133	-0.0481	0.2624	0.8545	0.823310535268235	0.0361	0.2658	0.8918	0.836423895292248
Adlercreutzia equolifaciens	11-ketoetiocholanolone sulfate	67	0.7336	0.3437	0.0328	0.33077869892571	0.7334	0.3417	0.0318	0.303796555305759
Adlercreutzia equolifaciens	12-dehydrocholate	151	-0.0482	0.1687	0.775	0.809353887875319	-0.0255	0.1706	0.8814	0.834579500713241
Adlercreutzia equolifaciens	12-hydroxystearate	190	0.0331	0.1763	0.851	0.82263795095462	0.0147	0.1753	0.933	0.84329432205691
Adlercreutzia equolifaciens	12,13-DiHOME	208	0.1685	0.2033	0.407	0.712277029883359	0.1816	0.2016	0.3679	0.688021862106379
Adlercreutzia equolifaciens	13-HODE + 9-HODE	228	-0.0869	0.1423	0.5414	0.757413550057535	-0.0714	0.1413	0.6134	0.774427643201934
Adlercreutzia equolifaciens	13-HOTrE	131	0.005	0.1468	0.9727	0.841571134178232	0.0141	0.1474	0.9236	0.841860114531442
Adlercreutzia equolifaciens	13-methylmyristate	222	-0.2475	0.2363	0.2949	0.659995338029157	-0.2387	0.2371	0.314	0.660838461503457
Adlercreutzia equolifaciens	17-methylstearate	226	-0.0239	0.2073	0.9083	0.832483656696558	-0.0071	0.2024	0.9722	0.848867518177027
Adlercreutzia equolifaciens	1H-quinolin-2-one	114	-0.0961	0.1454	0.5085	0.746808399854059	-0.1251	0.1465	0.3931	0.699788933474824
Adlercreutzia equolifaciens	2-(4-hydroxyphenyl)propionate	73	0.2096	0.3492	0.5484	0.759320987494902	0.2653	0.3386	0.4333	0.716959070960039
Adlercreutzia equolifaciens	2-acetamidobutanoate	185	0.2973	0.2734	0.2768	0.649970027344749	0.3119	0.2713	0.2502	0.622934722037163
Adlercreutzia equolifaciens	2-aminoadipate	233	-0.0782	0.3173	0.8053	0.81430773655498	-0.135	0.3174	0.6705	0.790888332180773
Adlercreutzia equolifaciens	2-aminobutyrate	232	0.0755	0.1667	0.6504	0.784118353855982	0.1029	0.1663	0.536	0.754072888771183
Adlercreutzia equolifaciens	2-aminoheptanoate	196	0.401	0.2014	0.0465	0.378513155048522	0.4161	0.2004	0.0379	0.326037498117454
Adlercreutzia equolifaciens	2-aminophenol	238	0.3954	0.3163	0.2113	0.608048836559554	0.4017	0.3144	0.2014	0.584546904586623
Adlercreutzia equolifaciens	2-deoxyribose	235	0.2208	0.2428	0.3631	0.693017657096355	0.2664	0.2425	0.2721	0.637674284074321
Adlercreutzia equolifaciens	2-hydroxy-3-methylvalerate	223	-0.0723	0.1267	0.5683	0.763942484675688	-0.0714	0.1255	0.5694	0.763934407018687
Adlercreutzia equolifaciens	2-hydroxybutyrate/2-hydroxyisobutyrate	236	0.1075	0.1854	0.562	0.762613584959743	0.1387	0.1857	0.4551	0.724740912479039
Adlercreutzia equolifaciens	2-hydroxydecanoate	217	0.4415	0.2634	0.0937	0.479951834311701	0.4432	0.2605	0.0889	0.449494440787606
Adlercreutzia equolifaciens	2-hydroxyglutarate	238	-0.2002	0.1827	0.2733	0.648053320118681	-0.2496	0.1825	0.1715	0.555393022452302
Adlercreutzia equolifaciens	2-hydroxymyristate	181	-0.1701	0.2745	0.5355	0.756133662259725	-0.1344	0.2738	0.6234	0.777406642037075
Adlercreutzia equolifaciens	2-hydroxypalmitate	230	0.2142	0.1942	0.27	0.645829314852488	0.2162	0.1990	0.2774	0.640485200587207
Adlercreutzia equolifaciens	2-hydroxystearate	185	-0.2439	0.2148	0.2561	0.637876582229782	-0.2061	0.2176	0.3436	0.675946917646273
Adlercreutzia equolifaciens	2-isopropylmalate	232	-0.1499	0.1780	0.3996	0.708622691780808	-0.1537	0.1764	0.3836	0.695613463889418
Adlercreutzia equolifaciens	2-keto-3-deoxy-gluconate	215	-0.2468	0.1687	0.1436	0.545510888170457	-0.2098	0.1689	0.2141	0.595399516882194
Adlercreutzia equolifaciens	2-linoleoylglycerol (18:2)	177	-0.0906	0.1305	0.4875	0.741383132546205	-0.0616	0.1311	0.6385	0.782071520119541
Adlercreutzia equolifaciens	2-methylcitrate/homocitrate	239	-0.1277	0.2436	0.6002	0.772418869703211	-0.2	0.2443	0.4129	0.707956199430905
Adlercreutzia equolifaciens	2-methylmalonyl carnitine	184	-0.3315	0.2139	0.1213	0.520803845304499	-0.3508	0.2127	0.0991	0.467708177142883
Adlercreutzia equolifaciens	2-methylserine	78	-0.2977	0.2633	0.2583	0.639256797314199	-0.2841	0.2629	0.2799	0.64216639616489
Adlercreutzia equolifaciens	2-oleoylglycerol (18:1)	150	-0.049	0.1931	0.7997	0.813263480489475	0.0052	0.1952	0.9789	0.84968418168454
Adlercreutzia equolifaciens	2-oxindole-3-acetate	211	-0.0162	0.1439	0.9102	0.832764800870585	0.0137	0.1429	0.9237	0.841877937262972
Adlercreutzia equolifaciens	2-oxo-1-pyrrolidinepropionate	236	0.0849	0.3138	0.7868	0.81140994510362	0.0043	0.3048	0.9886	0.851228774544965
Adlercreutzia equolifaciens	2-piperidinone	233	0.1207	0.2137	0.5722	0.765101715203356	0.1184	0.2117	0.5758	0.765382908015428
Adlercreutzia equolifaciens	2-pyrrolidinone	125	-0.276	0.2723	0.3108	0.667782002350444	-0.2987	0.2705	0.2696	0.636217175505117
Adlercreutzia equolifaciens	2,3-dihydroxyisovalerate	215	-0.0645	0.1351	0.633	0.779795400244529	-0.0346	0.1340	0.796	0.817965774607555
Adlercreutzia equolifaciens	2,3-dimethylsuccinate	231	0.2117	0.2591	0.414	0.715017836265372	0.2054	0.2562	0.4228	0.712104314934794
Adlercreutzia equolifaciens	2,4-dihydroxyhydrocinnamate	84	0.2172	0.2345	0.3542	0.689117505392554	-0.0155	0.2905	0.9576	0.84668959489884
Adlercreutzia equolifaciens	2,4,6-trihydroxybenzoate	188	-0.2381	0.2529	0.3464	0.685184927759284	-0.1809	0.2521	0.473	0.732107070978739
Adlercreutzia equolifaciens	2,8-quinolinediol	68	-0.1333	0.2379	0.5753	0.76583236453963	-0.0128	0.2519	0.9596	0.846845044777122
Adlercreutzia equolifaciens	2'-deoxyadenosine	213	-0.1372	0.1650	0.4057	0.711685176980472	-0.1563	0.1631	0.3378	0.67310949916504
Adlercreutzia equolifaciens	2'-deoxycytidine	232	0.1329	0.1839	0.47	0.735227338918812	0.1079	0.1817	0.5526	0.758410554386365
Adlercreutzia equolifaciens	2'-deoxyguanosine	228	0.1517	0.1469	0.3018	0.663696758004373	0.1506	0.1442	0.2962	0.651240448652293
Adlercreutzia equolifaciens	2'-deoxyinosine	227	0.1901	0.1806	0.2926	0.6586608959911	0.2025	0.1785	0.2567	0.62796904114309
Adlercreutzia equolifaciens	2'-deoxyuridine	234	0.2298	0.2197	0.2955	0.66051265181031	0.2493	0.2169	0.2504	0.623080606638565
Adlercreutzia equolifaciens	3-(2-hydroxyphenyl)propionate	141	0.908	0.2931	0.002	0.091188406825579	0.9411	0.2936	0.0013	0.0577380935616242
Adlercreutzia equolifaciens	3-(3-hydroxyphenyl)propionate	234	0.1704	0.0982	0.0827	0.461488946246345	0.1494	0.0977	0.1262	0.507261490257043
Adlercreutzia equolifaciens	3-(4-hydroxyphenyl)lactate (HPLA)	231	-0.1743	0.1478	0.2381	0.626280102367177	-0.191	0.1469	0.1935	0.577555905773921
Adlercreutzia equolifaciens	3-(4-hydroxyphenyl)propionate	220	-0.009	0.1210	0.9405	0.837745723540435	-0.0322	0.1223	0.7924	0.817064460488404
Adlercreutzia equolifaciens	3-aminoisobutyrate	109	0.014	0.2174	0.9488	0.838713779949097	-0.000518	0.1843	0.9978	0.851369139118483
Adlercreutzia equolifaciens	3-carboxy-4-methyl-5-propyl-2-furanpropanoate (CMPF)	107	-0.4563	0.4167	0.2735	0.648209916482814	-0.5122	0.4294	0.233	0.610331807821869
Adlercreutzia equolifaciens	3-carboxyadipate	233	0.1694	0.1853	0.3606	0.692140096883392	0.1898	0.1844	0.3034	0.655417868676696
Adlercreutzia equolifaciens	3-hydroxy-3-methylglutarate	238	0.0478	0.1875	0.7989	0.813126422917179	0.0782	0.1887	0.6785	0.792928748786883
Adlercreutzia equolifaciens	3-hydroxybenzoate	106	0.8198	0.3627	0.0238	0.290401341918976	0.8266	0.3557	0.0201	0.249892595315346
Adlercreutzia equolifaciens	3-hydroxybutyrate (BHBA)	211	-0.2256	0.1827	0.2167	0.612031140702527	-0.2078	0.1823	0.2542	0.626539991929787
Adlercreutzia equolifaciens	3-hydroxyhexanoate	53	-0.0952	0.4690	0.8392	0.820582807677469	-0.233	0.4710	0.6208	0.77681148772357
Adlercreutzia equolifaciens	3-hydroxylaurate	169	-0.1844	0.2871	0.5207	0.751422189179349	-0.1588	0.2905	0.5848	0.767091168296356
Adlercreutzia equolifaciens	3-hydroxymyristate	224	0.0478	0.3021	0.8743	0.827058386580328	0.0362	0.3038	0.9052	0.838582548842574
Adlercreutzia equolifaciens	3-hydroxyphenylacetate	191	0.2297	0.2198	0.296	0.660589542346915	0.2462	0.2190	0.2611	0.630897989262385
Adlercreutzia equolifaciens	3-hydroxypropanoate	71	-0.2105	0.4891	0.6669	0.787298015850807	-0.2522	0.4769	0.597	0.770790072763694
Adlercreutzia equolifaciens	3-hydroxypyridine	238	0.389	0.2356	0.0987	0.487854994022571	0.3145	0.2373	0.1852	0.569491943180731
Adlercreutzia equolifaciens	3-hydroxysebacate	120	0.889	0.3893	0.0224	0.28321393599056	0.9863	0.3844	0.0103	0.181770326168393
Adlercreutzia equolifaciens	3-hydroxystearate	197	0.0437	0.1315	0.7398	0.802993962173459	0.0334	0.1309	0.7986	0.818449843636725
Adlercreutzia equolifaciens	3-ketosphinganine	203	0.4613	0.2733	0.0914	0.476540363811723	0.4277	0.2705	0.1139	0.48991650442715
Adlercreutzia equolifaciens	3-methyl-2-oxobutyrate	203	-0.2729	0.2735	0.3183	0.671161965222058	-0.1894	0.2739	0.4892	0.738357267789261
Adlercreutzia equolifaciens	3-methyl-2-oxovalerate	227	-0.0452	0.2073	0.8273	0.818830098516749	-0.0084	0.2084	0.9679	0.848173670157731
Adlercreutzia equolifaciens	3-methyladipate	172	0.053	0.1788	0.767	0.807971063563257	0.0443	0.1782	0.8035	0.819217299806481
Adlercreutzia equolifaciens	3-methylglutaconate	162	0.0629	0.2383	0.7917	0.811752358290182	0.082	0.2383	0.7308	0.804172846647179
Adlercreutzia equolifaciens	3-methylglutarate/2-methylglutarate	234	0.0683	0.2719	0.8017	0.81372435282707	0.0368	0.2686	0.8909	0.836301190247057
Adlercreutzia equolifaciens	3-methylhistidine	189	0.0484	0.1259	0.7008	0.794593388916718	0.0585	0.1258	0.6423	0.783242405756541
Adlercreutzia equolifaciens	3-methylurate*	64	0.2544	0.2335	0.2759	0.649272945511213	0.3384	0.2496	0.1752	0.558900521581886
Adlercreutzia equolifaciens	3-methylxanthine	128	-0.1647	0.2269	0.4679	0.73456900002242	-0.1222	0.2199	0.5784	0.766114264373614
Adlercreutzia equolifaciens	3-phenylpropionate (hydrocinnamate)	225	0.3262	0.1712	0.0567	0.405821389906132	0.3005	0.1736	0.0834	0.440160603568507
Adlercreutzia equolifaciens	3-sulfo-L-alanine	229	0.148	0.2009	0.4614	0.732485677633309	0.1476	0.1988	0.4579	0.725914484466926
Adlercreutzia equolifaciens	3-ureidopropionate	232	0.0178	0.1970	0.9282	0.835774495774352	-0.0096	0.2000	0.9617	0.847138640163405
Adlercreutzia equolifaciens	3,4-dihydroxybenzoate	211	-0.0601	0.2702	0.8239	0.818114735164103	-0.0496	0.2703	0.8543	0.829339022820717
Adlercreutzia equolifaciens	3,5-dihydroxybenzoic acid	178	0.0341	0.3014	0.91	0.832737992596927	0.0576	0.2992	0.8475	0.828079611221508
Adlercreutzia equolifaciens	3,7-dimethylurate	192	0.2236	0.1414	0.1138	0.511621316263979	0.2348	0.1402	0.0939	0.459485073872403
Adlercreutzia equolifaciens	3'-CMP	52	-0.2316	0.4164	0.578	0.766347720064377	-0.2429	0.4032	0.5469	0.756965908126305
Adlercreutzia equolifaciens	3b-hydroxy-5-cholenoic acid	210	-0.0473	0.2221	0.8315	0.81936727870028	-0.0593	0.2216	0.7891	0.816200170574419
Adlercreutzia equolifaciens	4-acetamidobutanoate	236	0.1656	0.1675	0.3229	0.672990907173201	0.1562	0.1661	0.347	0.677831023281418
Adlercreutzia equolifaciens	4-acetamidophenol	59	0.4723	0.2641	0.0737	0.44476974943336	0.4831	0.2654	0.0687	0.41253623512704
Adlercreutzia equolifaciens	4-androsten-3alpha,17alpha-diol monosulfate (2)	88	-0.0987	0.2032	0.6273	0.778430710932003	-0.1139	0.1994	0.5677	0.763587075693463
Adlercreutzia equolifaciens	4-androsten-3beta,17beta-diol disulfate (1)	63	0.2271	0.2544	0.372	0.697462890873305	0.3054	0.1853	0.0993	0.467939851484322
Adlercreutzia equolifaciens	4-androsten-3beta,17beta-diol disulfate (2)	73	0.4935	0.3547	0.1642	0.567367026784153	0.4002	0.3604	0.2668	0.634904035566071
Adlercreutzia equolifaciens	4-androsten-3beta,17beta-diol monosulfate (2)	80	0.139	0.2734	0.6111	0.774962075548557	0.1378	0.2752	0.6166	0.775208321104074
Adlercreutzia equolifaciens	4-cholesten-3-one	233	0.0832	0.1431	0.5612	0.76249776796246	0.0793	0.1429	0.5787	0.76624492525522
Adlercreutzia equolifaciens	4-guanidinobutanoate	236	0.1961	0.1848	0.2887	0.656657466972374	0.1591	0.1852	0.3901	0.698145750475111
Adlercreutzia equolifaciens	4-hydroxybenzoate	126	-0.3915	0.3502	0.2636	0.64193742262903	-0.345	0.3516	0.3264	0.66670614879951
Adlercreutzia equolifaciens	4-hydroxycinnamate	197	0.136	0.1861	0.4648	0.733377613185091	0.1578	0.1870	0.3985	0.701703941786634
Adlercreutzia equolifaciens	4-hydroxyglutamate	124	-0.6436	0.2521	0.0107	0.206492939677319	-0.6589	0.2541	0.0095	0.174378916643581
Adlercreutzia equolifaciens	4-hydroxyphenylacetate	206	0.1151	0.2151	0.5925	0.770347619182965	0.1646	0.2158	0.4457	0.721466731398179
Adlercreutzia equolifaciens	4-hydroxyphenylpyruvate	223	-0.0373	0.2212	0.866	0.825321213362749	0.0377	0.2209	0.8646	0.831519139212367
Adlercreutzia equolifaciens	4-imidazoleacetate	232	0.1763	0.1588	0.2668	0.643973884294535	0.1172	0.1598	0.4634	0.728330058138476
Adlercreutzia equolifaciens	4-methyl-2-oxopentanoate	231	0.016	0.1973	0.9354	0.837115062436374	0.0688	0.2013	0.7326	0.804552420181635
Adlercreutzia equolifaciens	4-methylthio-2-oxobutanoate	118	-0.1773	0.2840	0.5324	0.75504013298597	-0.1258	0.2824	0.6561	0.787025154662838
Adlercreutzia equolifaciens	4-ureidobutyrate	234	-0.2282	0.2337	0.3288	0.675814806293781	-0.2713	0.2317	0.2416	0.617103729337896
Adlercreutzia equolifaciens	5-(2-Hydroxyethyl)-4-methylthiazole	233	-0.0854	0.2079	0.6813	0.790260013135984	-0.0851	0.2072	0.6813	0.793602556705928
Adlercreutzia equolifaciens	5-acetylamino-6-amino-3-methyluracil	229	-0.0321	0.2244	0.8864	0.828956564875347	-0.0291	0.2209	0.8952	0.837155598623074
Adlercreutzia equolifaciens	5-acetylamino-6-formylamino-3-methyluracil	153	-0.0626	0.1882	0.7394	0.802800916323489	-0.0173	0.1883	0.9266	0.842305587998176
Adlercreutzia equolifaciens	5-aminovalerate	235	0.3375	0.2494	0.1759	0.57850263733251	0.3947	0.2480	0.1114	0.487045498616594
Adlercreutzia equolifaciens	5-dodecenoate (12:1n7)	232	-0.1543	0.2223	0.4875	0.741383132546205	-0.1394	0.2200	0.5265	0.750710267683136
Adlercreutzia equolifaciens	5-hydroxyhexanoate	226	0.0541	0.1480	0.7147	0.797880555485164	0.0638	0.1470	0.6642	0.789219699233423
Adlercreutzia equolifaciens	5-hydroxyindoleacetate	84	0.3828	0.5366	0.4756	0.737275417277868	0.5336	0.5448	0.3274	0.667056171826188
Adlercreutzia equolifaciens	5-hydroxylysine	128	-0.1089	0.2143	0.6114	0.775121069324829	-0.0524	0.2225	0.814	0.821558430750875
Adlercreutzia equolifaciens	5-methyluridine (ribothymidine)	219	0.1985	0.1637	0.2252	0.618763876612516	0.2219	0.1621	0.171	0.555320414996305
Adlercreutzia equolifaciens	5-oxoproline	236	0.0897	0.2140	0.6752	0.788888737239972	0.0858	0.2120	0.6859	0.794919409338322
Adlercreutzia equolifaciens	5,6-dihydrothymine	82	0.1764	0.2786	0.5267	0.753331840157832	0.203	0.2709	0.4537	0.724241163301772
Adlercreutzia equolifaciens	5alpha-androstan-3beta,17alpha-diol monosulfate (1)	109	-0.1391	0.2185	0.5244	0.752645415312933	-0.0908	0.2191	0.6785	0.792928748786883
Adlercreutzia equolifaciens	5alpha-androstan-3beta,17beta-diol monosulfate (1)	156	0.1494	0.2007	0.4567	0.730521658287359	0.2134	0.1989	0.2832	0.643634680895442
Adlercreutzia equolifaciens	5alpha-pregnan-3beta,20alpha-diol monosulfate (1)	162	-0.0595	0.1919	0.7566	0.806508517997571	-0.0699	0.1918	0.7155	0.801190763419818
Adlercreutzia equolifaciens	6-hydroxynicotinate	227	0.1336	0.1871	0.4752	0.737275417277868	0.1037	0.1868	0.5788	0.766248075635901
Adlercreutzia equolifaciens	6-oxolithocholate	214	-0.0342	0.2128	0.8723	0.826709020207153	-0.0298	0.2100	0.8873	0.835479621199276
Adlercreutzia equolifaciens	6-oxopiperidine-2-carboxylic acid	239	-0.1435	0.2126	0.4996	0.744992269781647	-0.1641	0.2113	0.4374	0.718658249035206
Adlercreutzia equolifaciens	7-ketodeoxycholate	173	0.0379	0.1499	0.8002	0.813286568535152	0.0632	0.1497	0.6731	0.791406370699775
Adlercreutzia equolifaciens	7-methylguanine	234	0.2619	0.2154	0.2241	0.618009156446635	0.2486	0.2134	0.2441	0.618788515886547
Adlercreutzia equolifaciens	7-methylurate	123	-0.0166	0.1653	0.9201	0.834101047376806	0.0194	0.1632	0.9055	0.838609917459075
Adlercreutzia equolifaciens	7-methylxanthine	126	-0.142	0.2841	0.6172	0.776504908688875	-0.1376	0.2872	0.6318	0.779935488472841
Adlercreutzia equolifaciens	8-hydroxyguanine	197	-0.1657	0.1655	0.3169	0.670318564222883	-0.1658	0.1642	0.3126	0.660293525328992
Adlercreutzia equolifaciens	9,10-DiHOME	209	0.4264	0.1929	0.0271	0.304845596083782	0.4014	0.1918	0.0364	0.320342329252867
Adlercreutzia equolifaciens	acesulfame	67	-0.0624	0.1676	0.7095	0.796794927672068	-0.0691	0.1631	0.6718	0.791077743355047
Adlercreutzia equolifaciens	acetylcarnitine (C2)	172	-0.5356	0.2299	0.0198	0.269705180246805	-0.5335	0.2278	0.0192	0.244550209151927
Adlercreutzia equolifaciens	acisoga	234	0.2439	0.2453	0.3201	0.67178324432832	0.2302	0.2471	0.3516	0.679706164351889
Adlercreutzia equolifaciens	adenine	235	0.0036	0.1886	0.9849	0.843330114403558	-0.0042	0.1772	0.9812	0.849874248464832
Adlercreutzia equolifaciens	adenosine	207	0.0195	0.2007	0.9225	0.834720275398685	0.0436	0.1961	0.8241	0.823482642194659
Adlercreutzia equolifaciens	adipate	236	0.1924	0.1935	0.3201	0.67178324432832	0.1638	0.1936	0.3975	0.70115234343765
Adlercreutzia equolifaciens	adrenate (22:4n6)	172	-0.0116	0.2691	0.9656	0.840592859293197	-0.0076	0.2713	0.9776	0.849373495719993
Adlercreutzia equolifaciens	alanine	238	0.211	0.3981	0.5961	0.771597695693002	0.2761	0.3979	0.4877	0.737622555434224
Adlercreutzia equolifaciens	alanyl-glutamyl-meso-diaminopimelate	121	-0.0827	0.2946	0.7788	0.809651908311292	-0.0445	0.2925	0.879	0.834156466236749
Adlercreutzia equolifaciens	alanylleucine	237	0.1106	0.2080	0.5949	0.771043765874309	0.1239	0.2078	0.551	0.757867021276528
Adlercreutzia equolifaciens	allantoin	164	-0.2827	0.1644	0.0855	0.466680385227184	-0.298	0.1647	0.0705	0.416477497033785
Adlercreutzia equolifaciens	allo-threonine	197	-0.0221	0.2465	0.9285	0.835844913452806	-0.0344	0.2435	0.8877	0.835508186613244
Adlercreutzia equolifaciens	alpha-hydroxyisocaproate	226	0.0072	0.1296	0.9559	0.83957899649266	0.0107	0.1286	0.9337	0.843435304702292
Adlercreutzia equolifaciens	alpha-hydroxyisovalerate	230	-0.0731	0.1413	0.605	0.773591330641449	-0.0575	0.1409	0.683	0.793936865940332
Adlercreutzia equolifaciens	alpha-ketoglutarate	228	-0.028	0.2007	0.889	0.829288676905683	-0.0449	0.1994	0.822	0.823024704794536
Adlercreutzia equolifaciens	alpha-tocopherol	234	-0.02	0.3061	0.9478	0.838489697812037	-0.0811	0.3050	0.7905	0.816581303740544
Adlercreutzia equolifaciens	alpha-tocopherol acetate	70	-0.2809	0.1351	0.0376	0.348255577678736	-0.2955	0.1347	0.0283	0.28805868319772
Adlercreutzia equolifaciens	alpha-tocotrienol	229	0.3529	0.2656	0.1839	0.585357600271001	0.3486	0.2645	0.1875	0.571755388346989
Adlercreutzia equolifaciens	AMP	51	-0.057	0.3885	0.8834	0.828388532575637	-0.0217	0.3890	0.9556	0.846423017603421
Adlercreutzia equolifaciens	anserine	223	0.22	0.1604	0.1703	0.572823238618593	0.2417	0.1598	0.1303	0.511955448989369
Adlercreutzia equolifaciens	anthranilate	102	-0.4301	0.5404	0.4261	0.71932486402729	-0.5026	0.5180	0.3319	0.669987905331098
Adlercreutzia equolifaciens	arabinose	219	0.0405	0.1663	0.8073	0.814732265138529	0.0596	0.1653	0.7182	0.801779809504085
Adlercreutzia equolifaciens	arabitol/xylitol	212	-0.2236	0.1823	0.2198	0.61430354990481	-0.2246	0.1808	0.2141	0.595399516882194
Adlercreutzia equolifaciens	arabonate/xylonate	237	0.1452	0.2301	0.5282	0.753791023407523	0.1498	0.2283	0.5117	0.746504340520511
Adlercreutzia equolifaciens	arachidate (20:0)	232	0.1462	0.1729	0.398	0.708055406839816	0.1636	0.1744	0.3483	0.678176331389237
Adlercreutzia equolifaciens	arachidonate (20:4n6)	231	-0.2379	0.1569	0.1296	0.529759170535476	-0.221	0.1563	0.1574	0.542487550680067
Adlercreutzia equolifaciens	arginine	231	0.0471	0.1296	0.7164	0.798228257246082	0.0616	0.1310	0.6383	0.781963833602451
Adlercreutzia equolifaciens	argininosuccinate	51	-0.3969	0.3973	0.3178	0.671009866145342	-0.4651	0.3918	0.2353	0.612009800292742
Adlercreutzia equolifaciens	asparagine	226	0.2636	0.1629	0.1056	0.499106413394291	0.2787	0.1630	0.0873	0.447102010980498
Adlercreutzia equolifaciens	aspartate	234	0.5358	0.3310	0.1055	0.499059448105962	0.539	0.3304	0.1028	0.472725487547825
Adlercreutzia equolifaciens	astaxanthin	74	0.1175	0.3531	0.7393	0.802800916323489	0.2044	0.3566	0.5665	0.763322445461465
Adlercreutzia equolifaciens	azelate (nonanedioate; C9)	236	-0.2693	0.1821	0.1392	0.540631653135597	-0.2763	0.1804	0.1256	0.506637513825247
Adlercreutzia equolifaciens	benzoate	232	0.3809	0.2747	0.1657	0.568860897051963	0.3219	0.2740	0.2401	0.615601279607132
Adlercreutzia equolifaciens	beta-alanine	225	-0.0491	0.2079	0.8134	0.815769449977712	-0.0106	0.2105	0.9598	0.846845044777122
Adlercreutzia equolifaciens	beta-carotene	145	0.0841	0.2450	0.7314	0.801284786746316	0.0979	0.2443	0.6887	0.795481999697047
Adlercreutzia equolifaciens	beta-guanidinopropanoate	196	0.1184	0.1382	0.3915	0.705919867879107	0.1078	0.1363	0.4289	0.714987778950259
Adlercreutzia equolifaciens	beta-hydroxyisovalerate	169	0.3636	0.2686	0.1758	0.57840261766308	0.3531	0.2652	0.183	0.567395123567773
Adlercreutzia equolifaciens	beta-sitosterol	228	0.1296	0.1570	0.409	0.713044119546725	0.0867	0.1583	0.5839	0.766944031196237
Adlercreutzia equolifaciens	betaine	237	-0.4018	0.2613	0.1241	0.523815391689521	-0.3799	0.2588	0.1421	0.526470128242903
Adlercreutzia equolifaciens	bilirubin	214	-0.067	0.1591	0.6737	0.788603808543425	-0.0442	0.1580	0.7798	0.814688210782606
Adlercreutzia equolifaciens	biliverdin	232	0.0289	0.2053	0.8879	0.829072064822317	0.0259	0.2061	0.9	0.837807439794514
Adlercreutzia equolifaciens	biocytin	207	0.4425	0.2697	0.1009	0.491682575581338	0.4798	0.2687	0.0742	0.423452044055566
Adlercreutzia equolifaciens	biotin	225	-0.2513	0.2580	0.3302	0.676600938705856	-0.2456	0.2555	0.3365	0.672373899155338
Adlercreutzia equolifaciens	bufotenine	62	0.0634	0.2570	0.8053	0.81430773655498	0.0828	0.2625	0.7523	0.809286646839632
Adlercreutzia equolifaciens	butyrylglycine (C4)	145	0.019	0.2294	0.9341	0.836970605823136	0.011	0.2259	0.9611	0.847028985704634
Adlercreutzia equolifaciens	cadaverine	138	-0.0733	0.1400	0.6005	0.772418869703211	-0.0769	0.1393	0.5807	0.766529087573963
Adlercreutzia equolifaciens	caffeate	202	0.0238	0.1358	0.8611	0.824803059401295	0.0018	0.1354	0.9891	0.851317827651009
Adlercreutzia equolifaciens	caffeine	179	0.237	0.1765	0.1793	0.581448212902254	0.2239	0.1740	0.1981	0.581724962648501
Adlercreutzia equolifaciens	campesterol	204	0.254	0.1652	0.1243	0.523967762436066	0.2022	0.1655	0.2218	0.601410424613097
Adlercreutzia equolifaciens	caprate (10:0)	233	0.1615	0.1075	0.1332	0.534331496709741	0.16	0.1062	0.1318	0.514355539807557
Adlercreutzia equolifaciens	caproate (6:0)	215	0.1726	0.1221	0.1575	0.559733089461642	0.1492	0.1218	0.2206	0.600625947115794
Adlercreutzia equolifaciens	caprylate (8:0)	208	0.2091	0.1102	0.0578	0.409393596683731	0.204	0.1092	0.0619	0.396411121213462
Adlercreutzia equolifaciens	carboxyethyl-GABA	226	-0.1036	0.2804	0.7118	0.797255833151701	-0.1073	0.2782	0.6997	0.797547262649584
Adlercreutzia equolifaciens	carnitine	236	0.1242	0.2015	0.5376	0.756746199362142	0.1749	0.2021	0.3868	0.696797933359999
Adlercreutzia equolifaciens	carnosine	111	-0.2026	0.2455	0.4093	0.713044119546725	-0.1876	0.2431	0.4402	0.719882168602749
Adlercreutzia equolifaciens	cholate	210	0.1629	0.1214	0.1797	0.581724039493157	0.1712	0.1200	0.1535	0.538840485985542
Adlercreutzia equolifaciens	cholesterol	228	-0.099	0.1685	0.5566	0.761473966374184	-0.1169	0.1674	0.4849	0.736661506018107
Adlercreutzia equolifaciens	choline	237	-0.0445	0.2063	0.8293	0.819189138632807	-0.0151	0.2064	0.9417	0.844561569641596
Adlercreutzia equolifaciens	ciliatine (2-aminoethylphosphonate)	135	0.1853	0.1733	0.285	0.654781810883184	0.2025	0.1747	0.2463	0.620364452725132
Adlercreutzia equolifaciens	cinnamate	128	0.2896	0.3079	0.347	0.68547454104634	0.2947	0.3069	0.3368	0.672397171139974
Adlercreutzia equolifaciens	cis-4-hydroxycyclohexylacetic acid	229	0.3956	0.3329	0.2347	0.624357318654161	0.3551	0.3300	0.2819	0.643282120414896
Adlercreutzia equolifaciens	cis-urocanate	234	0.35	0.2754	0.2037	0.602704827913379	0.3705	0.2729	0.1746	0.55828412126175
Adlercreutzia equolifaciens	citrate	239	-0.1685	0.2090	0.42	0.717611729089901	-0.1428	0.2082	0.4929	0.739488990895842
Adlercreutzia equolifaciens	citrulline	238	0.3315	0.4053	0.4133	0.714908133379094	0.3721	0.4008	0.3532	0.680364162639783
Adlercreutzia equolifaciens	coprostanol	223	0.0192	0.2008	0.9237	0.834888121544515	-0.0029	0.2534	0.9909	0.851369139118483
Adlercreutzia equolifaciens	cortolone	81	-0.2843	0.2861	0.3204	0.671840404551414	-0.2886	0.1402	0.0395	0.330761083090821
Adlercreutzia equolifaciens	creatine	231	-0.1488	0.1573	0.3442	0.68372955421852	-0.137	0.1570	0.3828	0.695186685733517
Adlercreutzia equolifaciens	creatinine	234	-0.024	0.1205	0.8424	0.820854661260422	0.0064	0.1192	0.9571	0.846655825174062
Adlercreutzia equolifaciens	cystathionine	80	0.2087	0.2892	0.4706	0.735473833592905	0.2755	0.2830	0.3304	0.669000552966429
Adlercreutzia equolifaciens	cysteine	236	0.1205	0.3271	0.7126	0.797550026373282	0.143	0.3247	0.6596	0.787832926334804
Adlercreutzia equolifaciens	cysteine s-sulfate	198	0.3161	0.2424	0.1922	0.593723727962806	0.3756	0.2427	0.1218	0.501037966977125
Adlercreutzia equolifaciens	cysteine sulfinic acid	233	0.0682	0.2572	0.7908	0.811720327935901	0.1154	0.2548	0.6505	0.785428095700237
Adlercreutzia equolifaciens	cysteinylglycine	72	0.2316	0.4115	0.5736	0.765360768407705	0.359	0.4323	0.4063	0.704576240739623
Adlercreutzia equolifaciens	cystine	178	0.2109	0.2168	0.3307	0.677024620543721	0.2308	0.2172	0.2879	0.646211081457287
Adlercreutzia equolifaciens	cytidine	230	0.1579	0.1499	0.2922	0.658520611853659	0.1761	0.1480	0.2343	0.61134610784013
Adlercreutzia equolifaciens	cytidine 2',3'-cyclic monophosphate	91	0.2051	0.3176	0.5185	0.750645388987784	0.2022	0.3156	0.5217	0.749418282906849
Adlercreutzia equolifaciens	cytosine	234	0.2597	0.1625	0.11	0.506033075623571	0.2461	0.1614	0.1273	0.508302856873774
Adlercreutzia equolifaciens	D-urobilin	225	-0.1093	0.1476	0.459	0.731409867232098	-0.1183	0.1468	0.4201	0.710651855945437
Adlercreutzia equolifaciens	daidzein	172	-0.1282	0.1681	0.4457	0.726730154750262	-0.122	0.1671	0.4652	0.728901288199169
Adlercreutzia equolifaciens	dCMP	87	-0.2696	0.3035	0.3745	0.698433364558819	-0.2005	0.3029	0.508	0.745001133664274
Adlercreutzia equolifaciens	dehydroisoandrosterone sulfate (DHEA-S)	74	0.3349	0.2053	0.1029	0.494900252131346	0.2509	0.2106	0.2334	0.610806258136992
Adlercreutzia equolifaciens	dehydrolithocholate	229	-0.3171	0.1708	0.0634	0.422691582648918	-0.3573	0.1735	0.0394	0.330651291617441
Adlercreutzia equolifaciens	delta-tocopherol	137	0.6769	0.2775	0.0147	0.238128634277192	0.6475	0.2803	0.0209	0.253257045214217
Adlercreutzia equolifaciens	deoxycarnitine	232	0.0241	0.1770	0.8919	0.829954007450678	0.0266	0.1752	0.8794	0.834177432227494
Adlercreutzia equolifaciens	deoxycholate	225	0.2429	0.1801	0.1775	0.580023837310071	0.2426	0.1784	0.1739	0.557728661585633
Adlercreutzia equolifaciens	deoxycholic acid sulfate	93	-0.063	0.1154	0.5853	0.768327519678426	-0.0561	0.1184	0.6359	0.781223475913864
Adlercreutzia equolifaciens	diaminopimelate	206	0.2143	0.1789	0.2309	0.621945685348625	0.2826	0.1794	0.1151	0.491492355654763
Adlercreutzia equolifaciens	diethanolamine	212	-0.1618	0.2231	0.4684	0.734646292170917	-0.1542	0.2214	0.4862	0.737111632682798
Adlercreutzia equolifaciens	digalacturonic acid	150	0.0904	0.1794	0.6142	0.775877968919643	0.1172	0.1782	0.5107	0.745903322583105
Adlercreutzia equolifaciens	diglycerol	229	-0.1449	0.1671	0.3861	0.703477710874571	-0.156	0.1677	0.3523	0.679944649927436
Adlercreutzia equolifaciens	dihomolinoleate (20:2n6)	235	-0.1262	0.1781	0.4783	0.738166826197722	-0.1234	0.1810	0.4953	0.740241745312633
Adlercreutzia equolifaciens	dihomolinolenate (20:3n3 or 3n6)	232	-0.1162	0.1427	0.4153	0.715473370509707	-0.0994	0.1427	0.4859	0.736990461606793
Adlercreutzia equolifaciens	dihydoxyphenylalanine (L-DOPA)	73	-0.0943	0.2655	0.7225	0.799298876824053	-0.0729	0.2616	0.7804	0.814786335845745
Adlercreutzia equolifaciens	dihydrocaffeate	188	0.245	0.1185	0.0388	0.352496167173985	0.2532	0.1181	0.0321	0.304834342652654
Adlercreutzia equolifaciens	dihydroferulic acid	235	0.0576	0.1564	0.7129	0.79763253881937	0.0537	0.1551	0.7295	0.804080204293952
Adlercreutzia equolifaciens	dihydroorotate	199	0.0813	0.1155	0.4815	0.739429232430208	0.0986	0.1147	0.39	0.698145750475111
Adlercreutzia equolifaciens	dimethylarginine (ADMA + SDMA)	204	0.1972	0.1656	0.2339	0.624220730677554	0.2462	0.1669	0.1401	0.524724103806523
Adlercreutzia equolifaciens	dimethylglycine	232	0.0272	0.2969	0.9269	0.835581072154867	0.0519	0.2958	0.8607	0.830880023749085
Adlercreutzia equolifaciens	dimethylmalonic acid	218	-0.5721	0.3382	0.0907	0.475395618420446	-0.5932	0.3341	0.0758	0.426650118553054
Adlercreutzia equolifaciens	dipicolinate	204	0.0413	0.1425	0.7721	0.808837421845556	0.0304	0.1425	0.8313	0.825152137766509
Adlercreutzia equolifaciens	docosadienoate (22:2n6)	226	0.0652	0.1363	0.6323	0.779711272521573	0.0543	0.1370	0.6917	0.795839854449728
Adlercreutzia equolifaciens	docosahexaenoate (DHA; 22:6n3)	227	-0.0952	0.1218	0.4343	0.721777763229442	-0.0862	0.1220	0.4796	0.734546531224918
Adlercreutzia equolifaciens	docosapentaenoate (DPA; 22:5n3)	227	-0.0781	0.1153	0.4979	0.744768803819397	-0.0691	0.1147	0.5469	0.756965908126305
Adlercreutzia equolifaciens	dodecanedioate (C12)	237	-0.2408	0.1384	0.082	0.45986742401756	-0.2726	0.1383	0.0487	0.361483773105248
Adlercreutzia equolifaciens	ectoine	227	-0.0316	0.2098	0.8803	0.828162446976037	0.0333	0.2091	0.8734	0.833319131471706
Adlercreutzia equolifaciens	eicosapentaenoate (EPA; 20:5n3)	219	-0.0978	0.1359	0.4717	0.735795635205194	-0.0852	0.1350	0.528	0.75127524993252
Adlercreutzia equolifaciens	eicosenoate (20:1n9 or 1n11)	234	0.1047	0.2003	0.6012	0.77247571569038	0.1426	0.2016	0.4793	0.734471372294275
Adlercreutzia equolifaciens	enterodiol	89	0.2854	0.1997	0.153	0.555210199593619	0.3478	0.2037	0.0878	0.448018327014712
Adlercreutzia equolifaciens	enterolactone	232	0.0899	0.1559	0.5641	0.762948419731783	0.0812	0.1560	0.6028	0.772262131914387
Adlercreutzia equolifaciens	epiandrosterone sulfate	50	0.1233	0.4685	0.7924	0.811869185673574	-0.077	0.3759	0.8377	0.826204689262623
Adlercreutzia equolifaciens	epicatechin	98	0.1473	0.2428	0.5441	0.758038951944304	0.1612	0.2418	0.505	0.743675907380686
Adlercreutzia equolifaciens	ergosterol	138	0.0543	0.1662	0.7439	0.803652295930164	0.0714	0.1659	0.6671	0.789976650141324
Adlercreutzia equolifaciens	erucate (22:1n9)	232	0.1593	0.1465	0.2769	0.649970027344749	0.1584	0.1467	0.2802	0.642273848240946
Adlercreutzia equolifaciens	erythronate*	234	0.1832	0.2055	0.3727	0.697942218600399	0.1951	0.2043	0.3395	0.673873386068475
Adlercreutzia equolifaciens	erythrose	215	0.1197	0.2238	0.5927	0.770388198764724	0.1413	0.2216	0.5237	0.750066868057628
Adlercreutzia equolifaciens	ethylmalonate	228	0.0727	0.2077	0.7265	0.800206931248031	0.1272	0.2053	0.5357	0.753978956094936
Adlercreutzia equolifaciens	FAD	78	0.3369	0.4573	0.4613	0.73246682332445	0.2874	0.4485	0.5217	0.749418282906849
Adlercreutzia equolifaciens	ferulate	231	-0.0869	0.1452	0.5494	0.759491020725484	-0.074	0.1456	0.6111	0.774333546513115
Adlercreutzia equolifaciens	FMN	81	0.0516	0.3266	0.8746	0.827096964748751	0.1094	0.3296	0.74	0.806112556166534
Adlercreutzia equolifaciens	formiminoglutamate	231	-0.0819	0.1407	0.5604	0.762360393348126	-0.0623	0.1395	0.655	0.786754008036623
Adlercreutzia equolifaciens	fructose	234	0.1452	0.2250	0.5186	0.750698633598708	0.2119	0.2263	0.3491	0.678634088058755
Adlercreutzia equolifaciens	fucitol	132	0.2646	0.2776	0.3404	0.681474214857262	0.1971	0.2770	0.4768	0.733432704309788
Adlercreutzia equolifaciens	fucose	237	0.0101	0.4005	0.9799	0.842407552824775	-0.0903	0.3966	0.82	0.822734273444683
Adlercreutzia equolifaciens	fumarate	232	-0.0507	0.2104	0.8096	0.815044527116247	-0.0295	0.2098	0.8883	0.835631373424348
Adlercreutzia equolifaciens	galactonate	213	-0.0418	0.1999	0.8345	0.819710699920081	0.0159	0.2010	0.937	0.843929658477752
Adlercreutzia equolifaciens	galacturonate	235	0.1131	0.1643	0.4913	0.742796634626209	0.1231	0.1630	0.4501	0.7230800030623
Adlercreutzia equolifaciens	gamma-aminobutyrate (GABA)	199	0.2596	0.1640	0.1133	0.510671643548489	0.2336	0.1639	0.1541	0.539081076210811
Adlercreutzia equolifaciens	gamma-CEHC	67	0.9824	0.4503	0.0291	0.313592710372889	0.9515	0.4251	0.0252	0.274742797075368
Adlercreutzia equolifaciens	gamma-glutamyl-epsilon-lysine	236	0.3312	0.2396	0.1668	0.569602351463794	0.3218	0.2373	0.175	0.558794437174224
Adlercreutzia equolifaciens	gamma-glutamylalanine	235	-0.0287	0.2382	0.904	0.831817022172134	-0.0233	0.2348	0.921	0.841313006512505
Adlercreutzia equolifaciens	gamma-glutamylglutamate	228	-0.0803	0.2042	0.6939	0.792946295573711	-0.0993	0.2059	0.6295	0.779230388124268
Adlercreutzia equolifaciens	gamma-glutamylglycine	199	-0.0449	0.2423	0.8528	0.82309423059277	-0.0463	0.2419	0.8482	0.828221174645976
Adlercreutzia equolifaciens	gamma-glutamylhistidine	120	-0.2226	0.3577	0.5337	0.755478743432043	-0.2297	0.3523	0.5144	0.746980889558987
Adlercreutzia equolifaciens	gamma-glutamylisoleucine*	235	0.0951	0.2427	0.6952	0.793509731855934	0.0864	0.2404	0.7192	0.802028597602199
Adlercreutzia equolifaciens	gamma-glutamylleucine	234	0.0885	0.2504	0.7239	0.799591876936809	0.0944	0.2491	0.7048	0.798792756044315
Adlercreutzia equolifaciens	gamma-glutamylmethionine	235	0.254	0.2390	0.2879	0.656454591647169	0.2454	0.2380	0.3024	0.654757653725986
Adlercreutzia equolifaciens	gamma-glutamylphenylalanine	235	0.2417	0.2489	0.3316	0.677582073496434	0.2448	0.2483	0.3241	0.66564601179544
Adlercreutzia equolifaciens	gamma-glutamyltyrosine	216	-0.1482	0.2398	0.5367	0.756440329562804	-0.1431	0.2382	0.548	0.75724902030282
Adlercreutzia equolifaciens	gamma-glutamylvaline	189	-0.3592	0.2848	0.2071	0.60456523785115	-0.3098	0.2881	0.2823	0.643301639594281
Adlercreutzia equolifaciens	gamma-tocopherol/beta-tocopherol	238	0.5257	0.2681	0.0499	0.388802660779845	0.4523	0.2690	0.0927	0.456843998474554
Adlercreutzia equolifaciens	gamma-tocotrienol	232	0.1577	0.2696	0.5586	0.761719408965751	0.1402	0.2689	0.6021	0.771967807490402
Adlercreutzia equolifaciens	gentisate	175	0.2317	0.1845	0.2093	0.606281666186072	0.2286	0.1840	0.2141	0.595399516882194
Adlercreutzia equolifaciens	gluconate	209	-0.2161	0.1430	0.1308	0.531189957153183	-0.1807	0.1422	0.2038	0.586571233099408
Adlercreutzia equolifaciens	glucose	234	0.1221	0.1788	0.4946	0.743633267976077	0.158	0.1779	0.3744	0.691557776783995
Adlercreutzia equolifaciens	glucuronate	236	0.3394	0.2026	0.0939	0.480029648929226	0.3955	0.2032	0.0516	0.37005003942785
Adlercreutzia equolifaciens	glutamate	238	0.2989	0.3865	0.4392	0.723942566438137	0.3045	0.3843	0.428	0.71446919878619
Adlercreutzia equolifaciens	glutamate, gamma-methyl ester	221	-0.2623	0.2614	0.3157	0.669713168470544	-0.2931	0.2600	0.2595	0.629849568170358
Adlercreutzia equolifaciens	glutamine	233	0.4577	0.3166	0.1483	0.550385512030305	0.4969	0.3139	0.1134	0.489072466739021
Adlercreutzia equolifaciens	glutaminylleucine	55	-0.2826	0.3506	0.4202	0.717668041138209	-0.3513	0.3531	0.3199	0.663853588378275
Adlercreutzia equolifaciens	glutamyl-meso-diaminopimelate	192	-0.0487	0.1968	0.8044	0.814168196705189	-0.0102	0.1960	0.9584	0.846770938935572
Adlercreutzia equolifaciens	glutarate (pentanedioate)	197	-0.0351	0.1790	0.8443	0.821356788052497	0.0389	0.1779	0.8268	0.823859970331578
Adlercreutzia equolifaciens	glycerate	238	0.089	0.2347	0.7046	0.79560151147061	0.1271	0.2338	0.5867	0.767563050087934
Adlercreutzia equolifaciens	glycerol	236	0.1045	0.1606	0.5153	0.749236003444824	0.1117	0.1596	0.4838	0.736313149019524
Adlercreutzia equolifaciens	glycerol 3-phosphate	239	0.0915	0.2174	0.6738	0.788603808543425	0.1266	0.2158	0.5574	0.76053487441633
Adlercreutzia equolifaciens	glycerophosphoethanolamine	230	-0.2748	0.2288	0.2296	0.621391638050514	-0.3312	0.2268	0.1442	0.528724670942555
Adlercreutzia equolifaciens	glycerophosphoglycerol	223	0.1505	0.2118	0.4773	0.737897710841999	0.1457	0.2094	0.4865	0.737210761387536
Adlercreutzia equolifaciens	glycerophosphoinositol*	226	-0.2357	0.1744	0.1764	0.579047283666336	-0.23	0.1728	0.1832	0.567762907148511
Adlercreutzia equolifaciens	glycerophosphorylcholine (GPC)	169	-0.0547	0.1596	0.7317	0.801349394622799	-0.054	0.1592	0.7343	0.804856823664733
Adlercreutzia equolifaciens	glycine	238	0.1484	0.3133	0.6358	0.780345713769815	0.1661	0.3113	0.5937	0.769565614571246
Adlercreutzia equolifaciens	glycochenodeoxycholate	210	0.0921	0.1547	0.5514	0.760333680244592	0.1107	0.1554	0.4765	0.733213723975614
Adlercreutzia equolifaciens	glycocholate	223	0.1893	0.1255	0.1316	0.53233207316096	0.2178	0.1245	0.0801	0.434832763371472
Adlercreutzia equolifaciens	glycocholenate sulfate*	137	-0.3772	0.2191	0.0851	0.46602725083087	-0.3749	0.2129	0.0782	0.431030510827084
Adlercreutzia equolifaciens	glycodeoxycholate	223	0.0455	0.1469	0.7569	0.80656654387955	0.0885	0.1465	0.5456	0.756517341765716
Adlercreutzia equolifaciens	glycodeoxycholate sulfate	58	-0.6099	0.3332	0.0672	0.43118305122787	-0.4636	0.3617	0.2	0.583314653644697
Adlercreutzia equolifaciens	glycolithocholate	141	-0.1681	0.2303	0.4653	0.733535272965842	-0.1652	0.2302	0.4732	0.732145916029807
Adlercreutzia equolifaciens	glycolithocholate sulfate*	192	0.1265	0.1642	0.4411	0.725118715588196	0.1351	0.1623	0.405	0.704026476815442
Adlercreutzia equolifaciens	glycosyl-N-palmitoyl-sphingosine	135	-0.3531	0.2651	0.1829	0.584188017640362	-0.3512	0.2625	0.1809	0.56521307927073
Adlercreutzia equolifaciens	glycosyl-N-stearoyl-sphingosine	73	-0.0543	0.3289	0.8688	0.826039190888982	-0.1073	0.3304	0.7454	0.807445801547612
Adlercreutzia equolifaciens	glycoursodeoxycholate	138	0.2093	0.2038	0.3045	0.664937127765846	0.281	0.2059	0.1723	0.556391136502677
Adlercreutzia equolifaciens	glycylisoleucine	236	0.3647	0.2544	0.1517	0.553878142720134	0.3995	0.2531	0.1145	0.490732414434763
Adlercreutzia equolifaciens	glycylleucine	237	0.3241	0.2414	0.1793	0.581448212902254	0.3645	0.2395	0.1279	0.50931402879904
Adlercreutzia equolifaciens	glycylvaline	237	0.6439	0.2891	0.0259	0.298828738211722	0.6835	0.2879	0.0176	0.234854342953881
Adlercreutzia equolifaciens	guanidinoacetate	147	-0.0732	0.1586	0.6447	0.782293532752754	-0.0614	0.1595	0.7004	0.797660967723832
Adlercreutzia equolifaciens	guanidinosuccinate	108	-0.1196	0.1796	0.5055	0.746292481194955	-0.151	0.1751	0.3885	0.697399364372443
Adlercreutzia equolifaciens	guanine	234	0.3487	0.2049	0.0887	0.472087292775079	0.3693	0.2034	0.0695	0.414486136107186
Adlercreutzia equolifaciens	guanosine	227	-0.0441	0.1339	0.7418	0.803402633333938	-0.0072	0.1337	0.9572	0.846655825174062
Adlercreutzia equolifaciens	harmane	192	-0.1767	0.2254	0.4329	0.721571471311795	-0.1946	0.2244	0.3859	0.696510487072861
Adlercreutzia equolifaciens	heptanoate (7:0)	193	0.1041	0.1308	0.4261	0.71932486402729	0.0819	0.1309	0.5316	0.752624163411425
Adlercreutzia equolifaciens	hesperetin	99	-0.1893	0.1290	0.1422	0.544021573562527	-0.1705	0.1284	0.1841	0.568678573803925
Adlercreutzia equolifaciens	hesperidin	50	-0.1325	0.2107	0.5292	0.754014441743843	-0.1327	0.2106	0.5285	0.751413813943087
Adlercreutzia equolifaciens	hexadecanedioate (C16)	238	0.597	0.3574	0.0948	0.481477568173411	0.5274	0.3557	0.1382	0.522259482207
Adlercreutzia equolifaciens	hexanoylglycine (C6)	112	0.2332	0.2941	0.4279	0.719688618230364	0.2175	0.3027	0.4724	0.731854909841624
Adlercreutzia equolifaciens	histamine	125	-0.0969	0.1632	0.5526	0.760725418212778	-0.018	0.1649	0.9131	0.840045133406476
Adlercreutzia equolifaciens	histidine	235	0.1349	0.2853	0.6365	0.780582436126275	0.1678	0.2827	0.5529	0.7585238557775
Adlercreutzia equolifaciens	histidylalanine	59	-0.514	0.3648	0.1588	0.561404252139706	-0.4672	0.3722	0.2094	0.591744324178626
Adlercreutzia equolifaciens	homocitrulline	233	0.1221	0.1947	0.5306	0.754573106149092	0.1329	0.1932	0.4917	0.739026244590202
Adlercreutzia equolifaciens	hydantoin-5-propionic acid	177	-0.1718	0.3305	0.6031	0.77289781082759	-0.2736	0.3278	0.404	0.70372017123174
Adlercreutzia equolifaciens	hydroxyproline	238	-0.0307	0.2361	0.8965	0.830969164142263	-0.00075	0.1660	0.9964	0.851369139118483
Adlercreutzia equolifaciens	hyocholate	214	0.0993	0.2235	0.6568	0.785158281564378	0.1056	0.2231	0.6361	0.781223475913864
Adlercreutzia equolifaciens	hypoxanthine	233	0.3668	0.2012	0.0682	0.433317801439179	0.4056	0.2002	0.0428	0.342368248273877
Adlercreutzia equolifaciens	I-urobilinogen	67	-0.0683	0.1704	0.6887	0.791766191624288	-0.0671	0.1705	0.6941	0.79627032221531
Adlercreutzia equolifaciens	imidazole lactate	223	-0.2696	0.2352	0.2518	0.634852155927368	-0.2845	0.2344	0.2248	0.604028146137333
Adlercreutzia equolifaciens	imidazole propionate	229	-0.1871	0.1419	0.1875	0.588967486264091	-0.1823	0.1405	0.1945	0.578396115395058
Adlercreutzia equolifaciens	indole	88	-0.0675	0.4202	0.8723	0.826709020207153	-0.4731	0.1906	0.013	0.20419569674233
Adlercreutzia equolifaciens	indole-3-carboxylic acid	204	0.1501	0.2574	0.5599	0.762179180084285	0.1694	0.2615	0.5172	0.748036726018908
Adlercreutzia equolifaciens	indoleacetate	236	0.2165	0.1335	0.1049	0.498376828978391	0.2379	0.1336	0.075	0.425004580670545
Adlercreutzia equolifaciens	indolelactate	209	-0.0457	0.1667	0.7837	0.810720354734673	-0.0496	0.1655	0.7642	0.811370576829039
Adlercreutzia equolifaciens	indolepropionate	233	0.1802	0.1725	0.2963	0.660691393524385	0.1704	0.1715	0.3202	0.663943058509923
Adlercreutzia equolifaciens	indolin-2-one	231	0.2484	0.1692	0.142	0.543832145816485	0.2275	0.1684	0.1765	0.560336035598145
Adlercreutzia equolifaciens	inosine	215	0.0752	0.1374	0.5845	0.768177330405661	0.104	0.1369	0.4472	0.721784607759627
Adlercreutzia equolifaciens	isobutyrylglycine (C4)	152	-0.773	0.4116	0.0604	0.415591164107576	-0.7858	0.4115	0.0562	0.38277556494767
Adlercreutzia equolifaciens	isocaproate	113	-0.2824	0.2611	0.2795	0.65159698023035	-0.0954	0.2529	0.706	0.798870593357571
Adlercreutzia equolifaciens	isoleucine	237	0.4348	0.4583	0.3427	0.682707820337302	0.4926	0.4579	0.282	0.643301639594281
Adlercreutzia equolifaciens	isoleucylglycine	236	-0.0121	0.2748	0.9649	0.840579188392059	-0.0178	0.2728	0.948	0.845262667310734
Adlercreutzia equolifaciens	isomaltose	82	-0.2807	0.2677	0.2945	0.659775196515895	-0.2204	0.2578	0.3926	0.69961398271271
Adlercreutzia equolifaciens	isovalerate (C5)	227	0.1663	0.2307	0.471	0.735559582491285	0.1218	0.2290	0.5948	0.770001951000579
Adlercreutzia equolifaciens	isovalerylglycine	219	-0.0463	0.3153	0.8832	0.828388532575637	-0.0994	0.3132	0.7511	0.809056122479796
Adlercreutzia equolifaciens	kynurenate	215	0.0326	0.1536	0.8321	0.81938126945152	0.0638	0.1517	0.6739	0.791624341436915
Adlercreutzia equolifaciens	L-urobilin	219	-0.2575	0.2240	0.2504	0.634246701158233	-0.2677	0.2252	0.2345	0.611524896065639
Adlercreutzia equolifaciens	lactate	236	-0.1016	0.1524	0.5053	0.746290658352321	-0.0782	0.1524	0.6077	0.773673771490703
Adlercreutzia equolifaciens	lactosyl-N-palmitoyl-sphingosine	139	-0.3915	0.2014	0.052	0.393781715262281	-0.4133	0.1985	0.0373	0.32373676034423
Adlercreutzia equolifaciens	lanosterol	209	0.1154	0.2648	0.6631	0.786718223638736	0.1081	0.2645	0.6826	0.793835625782951
Adlercreutzia equolifaciens	laurate (12:0)	230	0.1989	0.0959	0.038	0.349700270949688	0.1935	0.0948	0.0412	0.336514508231359
Adlercreutzia equolifaciens	leucine	236	0.4713	0.4662	0.3121	0.668155060750559	0.5456	0.4656	0.2412	0.616646436077884
Adlercreutzia equolifaciens	leucylalanine	234	-0.0574	0.1872	0.759	0.806976230509064	-0.0566	0.1867	0.7617	0.810889431026621
Adlercreutzia equolifaciens	leucylglutamine*	212	-0.0148	0.1928	0.9387	0.837418136003224	-0.0019	0.2328	0.9934	0.851369139118483
Adlercreutzia equolifaciens	leucylglycine	229	0.1782	0.2006	0.3744	0.698356553227605	0.174	0.1988	0.3814	0.694708741430826
Adlercreutzia equolifaciens	levulinate (4-oxovalerate)	236	0.497	0.3003	0.098	0.486768663589608	0.5317	0.2978	0.0742	0.423452044055566
Adlercreutzia equolifaciens	linoleamide (18:2n6)	231	0.2563	0.1442	0.0754	0.448965882566248	0.2727	0.1448	0.0596	0.390738139827374
Adlercreutzia equolifaciens	linoleate (18:2n6)	235	0.0832	0.1625	0.6087	0.774331843438931	0.0994	0.1620	0.5395	0.754976125986707
Adlercreutzia equolifaciens	linolenate (18:3n3 or 3n6)	235	-0.002	0.0995	0.9836	0.843095541622237	0.0202	0.1005	0.8405	0.826513244252094
Adlercreutzia equolifaciens	linoleoyl ethanolamide	226	-0.0544	0.1503	0.7171	0.798419519435205	-0.0504	0.1497	0.7364	0.805334555258133
Adlercreutzia equolifaciens	lithocholate	232	0.2264	0.2613	0.3861	0.703477710874571	0.1797	0.2594	0.4884	0.738072496833435
Adlercreutzia equolifaciens	luteolinidin	68	0.2651	0.3346	0.4282	0.719887283458188	0.1563	0.3397	0.6453	0.78391689900583
Adlercreutzia equolifaciens	lysine	237	0.4479	0.3300	0.1747	0.57757270092354	0.5202	0.3309	0.116	0.492846858008891
Adlercreutzia equolifaciens	lysylleucine	140	-0.1022	0.2350	0.6635	0.786718223638736	-0.0603	0.2330	0.7957	0.817860641055877
Adlercreutzia equolifaciens	malate	235	0.2605	0.2059	0.2059	0.60379777511819	0.2737	0.2044	0.1805	0.564683776294462
Adlercreutzia equolifaciens	maleamate	186	-0.4232	0.3647	0.246	0.630810306475373	-0.4204	0.3629	0.2467	0.620681035533009
Adlercreutzia equolifaciens	maleate	235	-0.1419	0.2883	0.6226	0.777356683160466	-0.2395	0.2891	0.4076	0.705325810892523
Adlercreutzia equolifaciens	malonate	239	-0.0396	0.2368	0.867	0.825564301251618	-0.0133	0.2396	0.9557	0.84643995074872
Adlercreutzia equolifaciens	maltose	229	-0.0565	0.1393	0.6851	0.791057877419186	-0.0303	0.1377	0.826	0.823719680993393
Adlercreutzia equolifaciens	maltotriose	179	-0.0094	0.1527	0.9511	0.838944616752023	0.0089	0.1483	0.9519	0.845978360636717
Adlercreutzia equolifaciens	mannitol/sorbitol	235	0.1715	0.2078	0.4093	0.713044119546725	0.1581	0.2063	0.4434	0.720904831599928
Adlercreutzia equolifaciens	mannose	225	-0.0397	0.2235	0.8591	0.82433366361403	-0.0207	0.2227	0.9258	0.842214346110088
Adlercreutzia equolifaciens	margarate (17:0)	216	-0.0489	0.1972	0.804	0.814154135527302	-0.0059	0.1964	0.9761	0.849226026021294
Adlercreutzia equolifaciens	methionine	234	0.5933	0.3590	0.0984	0.487270426549723	0.6366	0.3573	0.0748	0.424417053723739
Adlercreutzia equolifaciens	methionine sulfone	126	0.1811	0.3322	0.5857	0.76838153579812	0.2303	0.3334	0.4898	0.738468553330349
Adlercreutzia equolifaciens	methionine sulfoxide	238	0.7011	0.4352	0.1072	0.502128743785091	0.7108	0.4336	0.1012	0.470662071857438
Adlercreutzia equolifaciens	methyl glucopyranoside (alpha + beta)	77	0.1451	0.4288	0.7351	0.80212428218786	0.1812	0.4289	0.6727	0.791247208106716
Adlercreutzia equolifaciens	methyl indole-3-acetate	137	-0.1254	0.3454	0.7165	0.798228257246082	-0.0876	0.3469	0.8006	0.818683302669843
Adlercreutzia equolifaciens	methylmalonate (MMA)	180	-0.2237	0.1699	0.1878	0.589241784903573	-0.2113	0.1647	0.1996	0.583314653644697
Adlercreutzia equolifaciens	methylpalmitate (15 or 2)	217	-0.2087	0.1879	0.2668	0.643973884294535	-0.1624	0.1902	0.3932	0.699788933474824
Adlercreutzia equolifaciens	methylphosphate	227	0.1058	0.1425	0.4577	0.730827301170061	0.12	0.1417	0.3971	0.701141082805708
Adlercreutzia equolifaciens	methylsuccinate	226	0.2363	0.1720	0.1696	0.572217610945685	0.2469	0.1710	0.1487	0.533521858373601
Adlercreutzia equolifaciens	mevalonate	204	-0.096	0.1773	0.5883	0.769083175169121	-0.0802	0.1766	0.6497	0.785103751294493
Adlercreutzia equolifaciens	mevalonolactone	179	-0.3906	0.2705	0.1487	0.550787933180005	-0.338	0.2710	0.2122	0.59400274200803
Adlercreutzia equolifaciens	myo-inositol	234	-0.1287	0.1895	0.4972	0.744404952785816	-0.1121	0.1880	0.5509	0.757841532517676
Adlercreutzia equolifaciens	myristate (14:0)	233	0.2286	0.1629	0.1605	0.563531295900528	0.2224	0.1625	0.1713	0.555391430617737
Adlercreutzia equolifaciens	myristoleate (14:1n5)	231	-0.0817	0.1740	0.6388	0.781075158527523	-0.0723	0.1724	0.6748	0.791887922551201
Adlercreutzia equolifaciens	N-acetyl-1-methylhistidine*	149	0.0204	0.1694	0.9043	0.831817022172134	0.0342	0.1681	0.8386	0.826229306483529
Adlercreutzia equolifaciens	N-acetyl-3-methylhistidine*	190	0.000837	0.1561	0.9957	0.844860291353261	0.000892	0.2022	0.9965	0.851369139118483
Adlercreutzia equolifaciens	N-acetyl-aspartyl-glutamate (NAAG)	63	-0.2673	0.4406	0.5441	0.758038951944304	-0.2872	0.4403	0.5143	0.746965237794318
Adlercreutzia equolifaciens	N-acetyl-beta-alanine	88	-0.1641	0.4307	0.7033	0.795366520312008	-0.25	0.4336	0.5642	0.762701530662752
Adlercreutzia equolifaciens	N-acetyl-beta-glucosaminylamine	220	0.0536	0.3365	0.8733	0.826977837662967	0.039	0.3351	0.9073	0.839051710203621
Adlercreutzia equolifaciens	N-acetyl-cadaverine	203	0.0222	0.0928	0.8105	0.81522977518077	0.0394	0.0913	0.666	0.78958985148494
Adlercreutzia equolifaciens	N-acetylalanine	236	0.2201	0.2751	0.4235	0.718778818275369	0.2155	0.2723	0.4286	0.714719510123347
Adlercreutzia equolifaciens	N-acetylarginine	236	0.2022	0.2457	0.4105	0.713360538850763	0.1723	0.2432	0.4784	0.734032709145728
Adlercreutzia equolifaciens	N-acetylasparagine	236	0.0417	0.2366	0.8602	0.824539617739755	0.0483	0.2366	0.8381	0.826204689262623
Adlercreutzia equolifaciens	N-acetylaspartate (NAA)	236	-0.0456	0.1898	0.8102	0.815145038758463	-0.0539	0.1873	0.7733	0.812735170845939
Adlercreutzia equolifaciens	N-acetylcitrulline	208	0.0273	0.2421	0.9102	0.832764800870585	-0.0137	0.2428	0.9551	0.846363244265985
Adlercreutzia equolifaciens	N-acetylcysteine	203	0.6107	0.3004	0.042	0.363112729197383	0.6155	0.3001	0.0403	0.333227209607261
Adlercreutzia equolifaciens	N-acetylglucosamine/N-acetylgalactosamine	237	0.0961	0.2585	0.7101	0.796825939522076	0.1054	0.2559	0.6804	0.793372213772767
Adlercreutzia equolifaciens	N-acetylglucosaminylasparagine	232	0.1101	0.2014	0.5845	0.768177330405661	0.1471	0.1993	0.4605	0.727020470373485
Adlercreutzia equolifaciens	N-acetylglutamate	236	-0.2727	0.3194	0.3931	0.706475325350551	-0.2967	0.3170	0.3493	0.678697223692011
Adlercreutzia equolifaciens	N-acetylglutamine	233	0.3715	0.2496	0.1367	0.538099202592555	0.4042	0.2469	0.1016	0.471271313840018
Adlercreutzia equolifaciens	N-acetylglycine	239	-0.3704	0.2638	0.1602	0.563215501988273	-0.3776	0.2615	0.1488	0.533576299722745
Adlercreutzia equolifaciens	N-acetylhistamine	116	0.0745	0.1404	0.5958	0.771464405456424	0.0774	0.1370	0.5722	0.76473801678018
Adlercreutzia equolifaciens	N-acetylhistidine	236	0.179	0.2977	0.5475	0.759124434413392	0.1653	0.2971	0.578	0.766043269787314
Adlercreutzia equolifaciens	N-acetylisoleucine	235	0.3064	0.1926	0.1116	0.508412977960049	0.3165	0.1913	0.098	0.466195982448253
Adlercreutzia equolifaciens	N-acetylkynurenine (2)	82	-0.3871	0.5109	0.4486	0.727548082804522	-0.3346	0.4866	0.4917	0.739026244590202
Adlercreutzia equolifaciens	N-acetylleucine	235	0.414	0.1884	0.028	0.308907687682828	0.4099	0.1869	0.0283	0.28805868319772
Adlercreutzia equolifaciens	N-acetylmethionine	235	0.2291	0.1914	0.2314	0.622243904073071	0.2602	0.1905	0.1719	0.555892792719018
Adlercreutzia equolifaciens	N-acetylmethionine sulfoxide	238	0.171	0.2609	0.5121	0.748103538462449	0.1998	0.2599	0.442	0.72050359554596
Adlercreutzia equolifaciens	N-acetylmuramate	236	0.1758	0.2440	0.4711	0.735605182735921	0.1827	0.2436	0.4532	0.724042722803766
Adlercreutzia equolifaciens	N-acetylneuraminate	229	-0.0544	0.1833	0.7667	0.807971063563257	-0.048	0.1811	0.791	0.81660652827554
Adlercreutzia equolifaciens	N-acetylphenylalanine	236	0.5346	0.2308	0.0206	0.274220947489304	0.5402	0.2295	0.0186	0.240940180002631
Adlercreutzia equolifaciens	N-acetylproline	235	0.1752	0.1927	0.3631	0.693017657096355	0.1598	0.1912	0.4034	0.703551900267219
Adlercreutzia equolifaciens	N-acetylputrescine	231	0.0371	0.1262	0.7684	0.808114374308911	0.0416	0.1264	0.7419	0.806598978530614
Adlercreutzia equolifaciens	N-acetylserine	236	0.0125	0.3098	0.9678	0.841015310360662	-0.0018	2.5437	0.9994	0.851369139118483
Adlercreutzia equolifaciens	N-acetylserotonin	184	0.0696	0.1993	0.727	0.800304023061275	0.0573	0.1985	0.7728	0.812678969519842
Adlercreutzia equolifaciens	N-acetylsphingosine	93	0.0984	0.2752	0.7207	0.798668209621701	0.1776	0.2741	0.517	0.747954204124343
Adlercreutzia equolifaciens	N-acetyltaurine	123	0.1585	0.1248	0.2042	0.60299900448974	0.1461	0.1216	0.2295	0.607992977816895
Adlercreutzia equolifaciens	N-acetylthreonine	216	0.2525	0.2234	0.2583	0.639256797314199	0.2531	0.2234	0.2573	0.628371886363834
Adlercreutzia equolifaciens	N-acetyltryptophan	238	-0.234	0.3624	0.5186	0.750698633598708	-0.2439	0.3586	0.4965	0.740735209340515
Adlercreutzia equolifaciens	N-acetyltyrosine	236	0.4137	0.2474	0.0944	0.481017727951878	0.4366	0.2467	0.0768	0.42787742723248
Adlercreutzia equolifaciens	N-acetylvaline	237	0.3488	0.2109	0.0981	0.486887122457195	0.3817	0.2095	0.0685	0.412192635880711
Adlercreutzia equolifaciens	N-alpha-acetylornithine	234	0.0332	0.2004	0.8684	0.825932275061834	0.0484	0.1985	0.8074	0.820298617940723
Adlercreutzia equolifaciens	N-carbamoylalanine	225	0.0679	0.2091	0.7453	0.803695155903363	0.0723	0.2076	0.7276	0.803827390366778
Adlercreutzia equolifaciens	N-carbamoylaspartate	182	0.1218	0.1239	0.3255	0.674323431671036	0.1395	0.1225	0.2546	0.626695636838317
Adlercreutzia equolifaciens	N-carbamoylsarcosine	227	-0.2436	0.2343	0.2984	0.66199969769765	-0.2618	0.2315	0.2581	0.628748299967122
Adlercreutzia equolifaciens	N-carbamylglutamate	218	-0.0773	0.2744	0.7781	0.809572232759035	-0.0791	0.2742	0.773	0.812685128698846
Adlercreutzia equolifaciens	N-delta-acetylornithine	239	0.0274	0.2127	0.8976	0.83109899609656	-0.005	0.2046	0.9806	0.849758962151998
Adlercreutzia equolifaciens	N-formylmethionine	235	0.0691	0.2265	0.7605	0.807208871516112	0.1012	0.2265	0.6552	0.786824907226357
Adlercreutzia equolifaciens	N-formylphenylalanine	238	0.1058	0.3274	0.7467	0.804036538557933	0.0249	0.3250	0.939	0.844269404051265
Adlercreutzia equolifaciens	N-linoleoylglycine	50	-0.0139	0.4498	0.9754	0.841954931812674	-0.0375	0.4475	0.9332	0.843310552653341
Adlercreutzia equolifaciens	N-methylalanine	229	-0.2134	0.2352	0.3644	0.693762518671496	-0.2236	0.2329	0.337	0.672475733974203
Adlercreutzia equolifaciens	N-methylglutamate	205	-0.0221	0.2129	0.9173	0.833882241282425	0.0142	0.2128	0.9468	0.845128786325182
Adlercreutzia equolifaciens	N-methylhydantoin	81	0.1599	0.3060	0.6014	0.772559735271125	0.1918	0.3037	0.5277	0.751142008298426
Adlercreutzia equolifaciens	N-methylphenylalanine	179	-0.0843	0.1596	0.5973	0.771768791674928	-0.0595	0.1618	0.7129	0.800741715093843
Adlercreutzia equolifaciens	N-methylpipecolate	234	0.4017	0.2828	0.1555	0.557780303976593	0.3852	0.2817	0.1714	0.555391430617737
Adlercreutzia equolifaciens	N-methylproline	211	0.2153	0.1097	0.0496	0.387978952375979	0.2132	0.1084	0.0493	0.363296155114225
Adlercreutzia equolifaciens	N-methyltaurine	127	-0.043	0.2207	0.8454	0.821542276894133	-0.1049	0.2246	0.6405	0.782734770797429
Adlercreutzia equolifaciens	N-methyltryptophan	163	-0.3526	0.2047	0.0849	0.465699067283485	-0.2946	0.2044	0.1494	0.534126028755221
Adlercreutzia equolifaciens	N-monomethylarginine	50	0.3783	0.4264	0.375	0.698770060262481	0.3743	0.4225	0.3756	0.69215558793625
Adlercreutzia equolifaciens	N-palmitoyl-sphinganine (d18:0/16:0)	233	0.0718	0.2036	0.7245	0.799776342110204	0.0882	0.2021	0.6625	0.788690453290228
Adlercreutzia equolifaciens	N-palmitoyl-sphingosine (d18:1/16:0)	236	-0.1034	0.1985	0.6024	0.77279905313517	-0.0924	0.1973	0.6393	0.782330322159532
Adlercreutzia equolifaciens	N-palmitoylglycine	126	0.3347	0.2955	0.2574	0.638874808260654	0.301	0.3031	0.3207	0.664153751980376
Adlercreutzia equolifaciens	N-propionylalanine	116	0.1996	0.3476	0.5658	0.763062357099728	0.2759	0.3525	0.4338	0.717191062840839
Adlercreutzia equolifaciens	N-propionylmethionine	220	0.186	0.1588	0.2416	0.62801366805348	0.1984	0.1575	0.2078	0.590051043652591
Adlercreutzia equolifaciens	N1,N12-diacetylspermine	112	0.1826	0.1684	0.2783	0.650866747164538	0.179	0.1659	0.2805	0.642363534762614
Adlercreutzia equolifaciens	N2-acetyllysine	236	0.1616	0.2762	0.5584	0.761671609681208	0.1074	0.2748	0.696	0.796616137893954
Adlercreutzia equolifaciens	N2,N5-diacetylornithine	159	-0.2244	0.3001	0.4546	0.729422582924613	-0.2087	0.3003	0.4871	0.737341146547587
Adlercreutzia equolifaciens	N2,N6-diacetyllysine	196	0.0965	0.3189	0.7621	0.80737010063413	0.0795	0.3178	0.8026	0.81902781711841
Adlercreutzia equolifaciens	N6-acetyllysine	236	0.2475	0.2787	0.3744	0.698356553227605	0.245	0.2780	0.3782	0.693500299804312
Adlercreutzia equolifaciens	N6-carbamoylthreonyladenosine	87	0.8619	0.5206	0.0978	0.486676834697012	0.871	0.5179	0.0926	0.456646864729887
Adlercreutzia equolifaciens	N6-carboxyethyllysine	212	0.1928	0.1945	0.3215	0.672298275438189	0.1944	0.1936	0.3152	0.661230688233541
Adlercreutzia equolifaciens	N6-carboxymethyllysine	193	0.2911	0.2080	0.1618	0.564874414924444	0.3345	0.2073	0.1067	0.479544188607832
Adlercreutzia equolifaciens	N6-dimethylallyladenine	212	0.3462	0.3138	0.2699	0.645720195686114	0.416	0.3140	0.1852	0.569491943180731
Adlercreutzia equolifaciens	N6-formyllysine	225	0.1135	0.2390	0.6349	0.780200852275263	0.1328	0.2371	0.5754	0.765325108052713
Adlercreutzia equolifaciens	N6,N6-dimethyladenosine	164	-0.1412	0.1779	0.4272	0.719603377540356	-0.1384	0.1766	0.4331	0.716921129315226
Adlercreutzia equolifaciens	N6,N6,N6-trimethyllysine	232	-0.0743	0.1707	0.6634	0.786718223638736	-0.0718	0.1717	0.6757	0.792182652827402
Adlercreutzia equolifaciens	naringenin	108	-0.1723	0.1986	0.3857	0.703288487172219	-0.1894	0.1982	0.3393	0.673837080389878
Adlercreutzia equolifaciens	nicotianamine	224	-0.0503	0.1889	0.79	0.811698683984869	-0.0263	0.1877	0.8885	0.835688054148134
Adlercreutzia equolifaciens	nicotinamide	236	-0.0953	0.3998	0.8117	0.815430268815102	-0.1088	0.3958	0.7833	0.815255568564065
Adlercreutzia equolifaciens	nicotinamide riboside	196	0.1916	0.1374	0.1632	0.566100308675039	0.1909	0.1370	0.1634	0.548423929905213
Adlercreutzia equolifaciens	nicotinate	234	0.1904	0.2308	0.4094	0.713044119546725	0.2018	0.2296	0.3794	0.693797942664286
Adlercreutzia equolifaciens	nicotinate ribonucleoside	238	0.1532	0.2068	0.4588	0.731361382733903	0.1658	0.2058	0.4206	0.71093743429089
Adlercreutzia equolifaciens	nonadecanoate (19:0)	235	-0.0212	0.1941	0.9132	0.833290191050596	0.0054	0.1883	0.977	0.849368469362059
Adlercreutzia equolifaciens	O-acetylhomoserine	216	-0.2442	0.2534	0.3353	0.679049351031969	-0.1759	0.2520	0.4853	0.736814594463595
Adlercreutzia equolifaciens	O-sulfo-L-tyrosine	176	-0.0974	0.1816	0.5918	0.770136214929666	-0.0814	0.1803	0.6518	0.785966233217052
Adlercreutzia equolifaciens	o-Tyrosine	163	0.0136	0.3883	0.972	0.841431868673063	0.089	0.3977	0.8229	0.823162987899493
Adlercreutzia equolifaciens	octadecanedioate (C18)	209	-0.1441	0.2026	0.4768	0.737810876294792	-0.1818	0.2019	0.3679	0.688021862106379
Adlercreutzia equolifaciens	oleate/vaccenate (18:1)	234	0.2448	0.2017	0.2248	0.618298436077982	0.2451	0.2003	0.2209	0.600721108888977
Adlercreutzia equolifaciens	oleoyl ethanolamide	228	-0.0391	0.1603	0.8073	0.814732265138529	-0.0239	0.1593	0.8806	0.834378771882921
Adlercreutzia equolifaciens	oleoylcarnitine (C18)	80	-0.1602	0.2358	0.4968	0.744320030852127	-0.2186	0.2334	0.349	0.678581500461237
Adlercreutzia equolifaciens	ornithine	229	0.1565	0.1764	0.375	0.698770060262481	0.1722	0.1755	0.3264	0.66670614879951
Adlercreutzia equolifaciens	orotate	232	-0.0372	0.1890	0.8441	0.821354487527991	-0.025	0.1927	0.8967	0.83751991744642
Adlercreutzia equolifaciens	p-cresol	192	0.1501	0.2254	0.5055	0.746292481194955	0.1222	0.2256	0.5881	0.767960645067394
Adlercreutzia equolifaciens	p-cresol sulfate	234	0.2192	0.1622	0.1766	0.579154859588857	0.247	0.1610	0.1249	0.505689981355932
Adlercreutzia equolifaciens	p-hydroxybenzaldehyde	157	-0.1269	0.2423	0.6005	0.772418869703211	-0.0841	0.2438	0.73	0.804169822765011
Adlercreutzia equolifaciens	palmitate (16:0)	233	0.0881	0.2326	0.7049	0.795638755494861	0.1171	0.2376	0.6219	0.777052333586987
Adlercreutzia equolifaciens	palmitoleate (16:1n7)	235	-0.1188	0.2288	0.6035	0.77310051026115	-0.0912	0.2268	0.6876	0.795286721413719
Adlercreutzia equolifaciens	palmitoyl dihydrosphingomyelin (d18:0/16:0)*	153	-0.4402	0.2355	0.0616	0.41840999769595	-0.556	0.2409	0.021	0.253697683831379
Adlercreutzia equolifaciens	palmitoyl ethanolamide	236	-0.2396	0.2176	0.2709	0.646504280299278	-0.2453	0.2159	0.2559	0.627533928134402
Adlercreutzia equolifaciens	palmitoyl sphingomyelin (d18:1/16:0)	217	-0.1786	0.1450	0.218	0.612879240828355	-0.1954	0.1433	0.1727	0.556802275936155
Adlercreutzia equolifaciens	palmitoylcarnitine (C16)	173	0.1188	0.1713	0.4879	0.741540846138409	0.1099	0.1691	0.5158	0.747652230958038
Adlercreutzia equolifaciens	pantothenate (Vitamin B5)	234	0.2402	0.2233	0.2821	0.652937915372712	0.2428	0.2213	0.2726	0.638131535681222
Adlercreutzia equolifaciens	paraxanthine	199	0.184	0.1327	0.1656	0.568799510527002	0.2323	0.1307	0.0756	0.426154714262406
Adlercreutzia equolifaciens	pentadecanoate (15:0)	181	-0.3496	0.2685	0.1929	0.594295826801227	-0.2928	0.2713	0.2804	0.642362951984818
Adlercreutzia equolifaciens	phenethylamine	227	-0.08	0.2106	0.704	0.795530363759727	-0.0469	0.2105	0.8235	0.823276143314623
Adlercreutzia equolifaciens	phenylacetate	234	0.7733	0.2944	0.0086	0.185811490061095	0.7612	0.2914	0.009	0.169971152939137
Adlercreutzia equolifaciens	phenylacetylglutamate	135	0.5044	0.2176	0.0204	0.272913560205844	0.52	0.2195	0.0178	0.235868976705527
Adlercreutzia equolifaciens	phenylacetylglutamine	103	0.0335	0.1781	0.8507	0.82263795095462	0.0488	0.1761	0.7819	0.815102132560818
Adlercreutzia equolifaciens	phenylalanine	235	0.6959	0.4626	0.1325	0.533351050842693	0.7732	0.4605	0.0932	0.457745275367705
Adlercreutzia equolifaciens	phenylalanylalanine	227	0.0672	0.1910	0.7249	0.799856721479329	0.0634	0.1893	0.7378	0.805466244254714
Adlercreutzia equolifaciens	phenylalanylglycine	228	-0.0406	0.2069	0.8444	0.821377162654333	-0.0238	0.2023	0.9062	0.838803692317475
Adlercreutzia equolifaciens	phenyllactate (PLA)	230	0.0089	0.1499	0.9525	0.839102041976166	-0.0151	0.1509	0.92	0.841224730927491
Adlercreutzia equolifaciens	phenylpropionylglycine	113	0.0955	0.2971	0.748	0.804408149725428	0.0885	0.3043	0.7713	0.812448638247573
Adlercreutzia equolifaciens	phenylpyruvate	204	-0.2555	0.2380	0.283	0.65372852783305	-0.1972	0.2399	0.4112	0.707039657120206
Adlercreutzia equolifaciens	pheophorbide A	211	0.0813	0.1364	0.5511	0.760235309576902	0.1219	0.1366	0.3724	0.690117001160012
Adlercreutzia equolifaciens	phosphate	221	0.0232	0.1116	0.8353	0.819729859095501	0.0324	0.1113	0.7711	0.812435300227136
Adlercreutzia equolifaciens	phosphocholine	178	0.1235	0.1099	0.2615	0.640973691619765	0.1499	0.1101	0.1736	0.557449866191012
Adlercreutzia equolifaciens	phytanate	227	-0.0011	0.1186	0.9927	0.844504521021843	-0.012	0.1399	0.9314	0.843013119178581
Adlercreutzia equolifaciens	phytosphingosine	237	0.029	0.2206	0.8956	0.830801992332106	0.0324	0.2205	0.8831	0.834860479041445
Adlercreutzia equolifaciens	picolinate	233	0.2435	0.2072	0.24	0.627524485739207	0.2432	0.2047	0.2348	0.611640416129643
Adlercreutzia equolifaciens	pimelate (heptanedioate)	154	-0.327	0.2264	0.1487	0.550787933180005	-0.3392	0.2221	0.1268	0.507759405091129
Adlercreutzia equolifaciens	pipecolate	206	0.2024	0.1207	0.0935	0.479942417772599	0.2113	0.1197	0.0776	0.429732126442252
Adlercreutzia equolifaciens	piperidine	205	-0.1522	0.1604	0.3425	0.682669354244957	-0.1245	0.1612	0.4398	0.719677878995805
Adlercreutzia equolifaciens	piperine	202	-0.000283	0.0521	0.9957	0.844860291353261	0.0116	0.0794	0.8838	0.834860479041445
Adlercreutzia equolifaciens	pristanate	211	0.1042	0.1640	0.5251	0.752831117802116	0.0906	0.1634	0.5794	0.766248075635901
Adlercreutzia equolifaciens	proline	238	0.065	0.4063	0.8728	0.826852908198576	0.1053	0.4035	0.7941	0.817468234916626
Adlercreutzia equolifaciens	prolylglycine	165	-0.1605	0.2657	0.546	0.758689922940758	-0.1427	0.2676	0.5938	0.769635656146859
Adlercreutzia equolifaciens	propionylglycine (C3)	220	-0.1821	0.1768	0.3031	0.664323401845879	-0.1823	0.1751	0.2979	0.652135189949048
Adlercreutzia equolifaciens	pseudouridine	235	0.1521	0.2532	0.5481	0.759320987494902	0.1939	0.2542	0.4455	0.721466731398179
Adlercreutzia equolifaciens	pterin	228	0.1742	0.2822	0.5372	0.756619017042024	0.2114	0.2834	0.4557	0.724951761339388
Adlercreutzia equolifaciens	putrescine	148	0.0558	0.1797	0.7563	0.806467986687628	0.0879	0.1784	0.6222	0.777053449877373
Adlercreutzia equolifaciens	pyridoxal	232	-0.6255	0.3758	0.0961	0.483076031094503	-0.6549	0.3760	0.0816	0.437640693799576
Adlercreutzia equolifaciens	pyridoxamine	237	0.5198	0.3899	0.1825	0.58380777777495	0.4751	0.3871	0.2197	0.600029600855134
Adlercreutzia equolifaciens	pyridoxate	224	0.2673	0.3045	0.3801	0.700655126199418	0.2457	0.3020	0.4159	0.709048526947387
Adlercreutzia equolifaciens	pyridoxine (Vitamin B6)	233	-0.1805	0.2336	0.4399	0.724421187925912	-0.1092	0.2336	0.6401	0.782611505640799
Adlercreutzia equolifaciens	pyroglutamine*	238	0.0352	0.2694	0.896	0.83083923611988	0.0486	0.2699	0.8572	0.8299312603241
Adlercreutzia equolifaciens	pyrraline	232	-0.0161	0.1455	0.9119	0.833091706069836	-0.0019	0.1136	0.9868	0.850851504717815
Adlercreutzia equolifaciens	pyruvate	137	-0.5098	0.3804	0.1802	0.581989024377445	-0.5119	0.3715	0.1683	0.55235860528876
Adlercreutzia equolifaciens	quinate	229	0.1776	0.1676	0.2892	0.65678824372202	0.1013	0.1688	0.5482	0.757300395868251
Adlercreutzia equolifaciens	quinolinate	67	-0.1206	0.4834	0.8029	0.814041935817355	0.0825	0.4532	0.8555	0.82958049493671
Adlercreutzia equolifaciens	retinol (Vitamin A)	118	-0.2025	0.1764	0.2509	0.634469092911807	-0.2282	0.1736	0.1888	0.572777956712214
Adlercreutzia equolifaciens	ribitol	227	0.016	0.2190	0.9417	0.837818692031841	0.0116	0.2150	0.957	0.846632981072214
Adlercreutzia equolifaciens	riboflavin (Vitamin B2)	239	0.2884	0.3846	0.4534	0.728980401186609	0.3095	0.3819	0.4177	0.709559744278085
Adlercreutzia equolifaciens	ribonate (ribonolactone)	236	0.0059	0.2415	0.9805	0.842463868855719	0.018	0.2343	0.9386	0.844199879617582
Adlercreutzia equolifaciens	ribose	187	0.4281	0.2424	0.0774	0.452542995243759	0.4815	0.2404	0.0451	0.350160681485896
Adlercreutzia equolifaciens	ribulose/xylulose	211	-0.1382	0.2225	0.5345	0.755684562733456	-0.1006	0.2209	0.6488	0.784903673237195
Adlercreutzia equolifaciens	S-1-pyrroline-5-carboxylate	193	0.2403	0.4313	0.5775	0.766344904758047	0.19	0.4272	0.6564	0.787147134564356
Adlercreutzia equolifaciens	S-methylcysteine	125	0.0899	0.3006	0.7648	0.807694964193622	0.1136	0.3008	0.7056	0.798845111223684
Adlercreutzia equolifaciens	S-methylmethionine	127	0.1302	0.2260	0.5646	0.762976448464818	0.1221	0.2253	0.5877	0.767815460119872
Adlercreutzia equolifaciens	saccharin	159	-0.0735	0.1045	0.4818	0.739531395050988	-0.0401	0.1033	0.6975	0.796873149234276
Adlercreutzia equolifaciens	saccharopine	195	-0.1309	0.1674	0.4342	0.721777763229442	-0.1011	0.1670	0.545	0.756386924341852
Adlercreutzia equolifaciens	salicylate	182	0.0143	0.1923	0.9409	0.837794622719942	-0.0068	0.1899	0.9714	0.848770945607775
Adlercreutzia equolifaciens	sarcosine	76	-0.3302	0.3243	0.3086	0.666812765454015	-0.3447	0.3244	0.288	0.646211081457287
Adlercreutzia equolifaciens	sebacate (decanedioate)	236	-0.1016	0.2601	0.6962	0.793659327961672	-0.1547	0.2587	0.5497	0.757672887166671
Adlercreutzia equolifaciens	secoisolariciresinol	62	-0.0572	0.2249	0.7992	0.813135262584906	-0.021	0.2276	0.9263	0.842305587998176
Adlercreutzia equolifaciens	sedoheptulose	237	0.0635	0.2152	0.7681	0.808099775077285	0.0762	0.2139	0.7217	0.802604828296185
Adlercreutzia equolifaciens	serine	235	0.3849	0.3854	0.3179	0.671067586386278	0.4376	0.3849	0.2556	0.627349523184086
Adlercreutzia equolifaciens	serotonin	208	0.1279	0.1959	0.5139	0.748907380834133	0.1467	0.1938	0.4491	0.722511151960297
Adlercreutzia equolifaciens	sitostanol	213	-0.1535	0.2088	0.4622	0.732682982808399	-0.1855	0.2088	0.3745	0.691620414627336
Adlercreutzia equolifaciens	skatol	124	-0.1764	0.2347	0.4524	0.728819020204937	-0.1743	0.2353	0.4589	0.726329826001939
Adlercreutzia equolifaciens	solanidine	203	-0.0125	0.0994	0.8997	0.831376143701584	-0.0307	0.1002	0.7595	0.810440222629658
Adlercreutzia equolifaciens	spermidine	216	0.0281	0.1487	0.85	0.822579118377067	0.0144	0.1454	0.9213	0.841330015026183
Adlercreutzia equolifaciens	sphinganine	226	0.0668	0.1533	0.6631	0.786718223638736	0.0708	0.1528	0.6431	0.783362193448957
Adlercreutzia equolifaciens	sphingosine	231	0.0819	0.1371	0.5503	0.75977405784402	0.0873	0.1358	0.5203	0.749123505729762
Adlercreutzia equolifaciens	stachydrine	223	-0.1053	0.1193	0.3774	0.699681508416565	-0.0874	0.1208	0.469	0.73034467703178
Adlercreutzia equolifaciens	stearate (18:0)	231	0.1278	0.1851	0.49	0.74225148328823	0.1404	0.1867	0.4518	0.723684207495277
Adlercreutzia equolifaciens	stearoyl ethanolamide	239	-0.0282	0.1999	0.888	0.829109554329329	-0.035	0.1995	0.8607	0.830880023749085
Adlercreutzia equolifaciens	stearoylcarnitine (C18)	106	0.2971	0.2903	0.3062	0.665562969602377	0.2679	0.2905	0.3565	0.682013253835351
Adlercreutzia equolifaciens	stigmasterol	70	0.7682	0.4423	0.0824	0.461115086816997	0.618	0.4549	0.1743	0.558177603040856
Adlercreutzia equolifaciens	suberate (octanedioate)	237	0.0803	0.3196	0.8015	0.813700210162748	0.031	0.3159	0.9217	0.841447017776837
Adlercreutzia equolifaciens	succinate	236	-0.3159	0.2211	0.153	0.555210199593619	-0.3255	0.2206	0.1401	0.524724103806523
Adlercreutzia equolifaciens	succinimide	237	-0.2528	0.3009	0.4007	0.709064654607761	-0.2384	0.2981	0.4239	0.712602062128432
Adlercreutzia equolifaciens	succinylcarnitine (C4)	184	-0.1659	0.2135	0.4372	0.72295417068669	-0.1329	0.2128	0.5324	0.752941880936901
Adlercreutzia equolifaciens	sucralose	96	0.003	0.1333	0.9819	0.84276944245607	0.0392	0.1364	0.7737	0.81286269692809
Adlercreutzia equolifaciens	sucrose	101	0.0124	0.1082	0.909	0.832510314966199	0.0433	0.1067	0.6846	0.79458317162726
Adlercreutzia equolifaciens	sulfate*	236	0.2293	0.1740	0.1874	0.588853653060334	0.2372	0.1727	0.1696	0.553522219268464
Adlercreutzia equolifaciens	syringic acid	145	0.301	0.1722	0.0804	0.457594215204726	0.2742	0.1723	0.1115	0.487228262256673
Adlercreutzia equolifaciens	tartarate	127	-0.2159	0.3058	0.4803	0.738866340141285	-0.2096	0.3038	0.4903	0.738632637184124
Adlercreutzia equolifaciens	taurine	235	0.2051	0.1173	0.0805	0.457599353175487	0.1994	0.1180	0.091	0.45348460984859
Adlercreutzia equolifaciens	taurochenodeoxycholate	142	0.1427	0.2165	0.5098	0.747212525214842	0.2202	0.2193	0.3151	0.661225342336031
Adlercreutzia equolifaciens	taurocholate	126	-0.0502	0.2005	0.8024	0.813868354131131	0.0058	0.1947	0.9761	0.849226026021294
Adlercreutzia equolifaciens	taurocholenate sulfate	71	-0.0784	0.2850	0.7831	0.810594006432566	-0.0581	0.2841	0.8379	0.826204689262623
Adlercreutzia equolifaciens	taurodeoxycholate	134	0.2174	0.1733	0.2096	0.606537673620081	0.2525	0.1752	0.1495	0.534126028755221
Adlercreutzia equolifaciens	taurolithocholate 3-sulfate	84	-0.6206	0.3463	0.0731	0.443467105996114	-0.5633	0.3549	0.1125	0.488133014368487
Adlercreutzia equolifaciens	tetradecanedioate (C14)	183	-0.2003	0.4924	0.6841	0.790936043081868	-0.2361	0.4857	0.6269	0.778466563897719
Adlercreutzia equolifaciens	theanine	149	-0.2942	0.2440	0.2279	0.620488412131015	-0.2591	0.2417	0.2837	0.644123938143117
Adlercreutzia equolifaciens	theobromine	135	0.106	0.2069	0.6086	0.774331843438931	0.1485	0.2023	0.4629	0.72825513650343
Adlercreutzia equolifaciens	theophylline	222	0.2667	0.2294	0.245	0.630279220721435	0.2777	0.2267	0.2205	0.600625947115794
Adlercreutzia equolifaciens	thiamin (Vitamin B1)	231	-0.0179	0.2159	0.9339	0.83689966396426	0.029	0.2154	0.8927	0.83660257435657
Adlercreutzia equolifaciens	thioproline	232	0.1945	0.1925	0.3123	0.668155060750559	0.2132	0.1913	0.2651	0.633994186151928
Adlercreutzia equolifaciens	threonate	233	0.0832	0.1787	0.6414	0.781697180146927	0.1002	0.1784	0.5743	0.765284532797033
Adlercreutzia equolifaciens	threonine	234	0.465	0.3126	0.1368	0.538099202592555	0.5338	0.3137	0.0889	0.449494440787606
Adlercreutzia equolifaciens	threonylphenylalanine	223	0.0857	0.2109	0.6847	0.790986184493797	0.0881	0.2082	0.6721	0.791175061726843
Adlercreutzia equolifaciens	thymidine	233	0.2512	0.2100	0.2317	0.622446494658858	0.2651	0.2072	0.2006	0.583891694681033
Adlercreutzia equolifaciens	thymine	235	0.0657	0.2231	0.7685	0.808114374308911	0.0877	0.2238	0.695	0.796397035172347
Adlercreutzia equolifaciens	trans-urocanate	232	0.2348	0.2896	0.4176	0.716471412010584	0.2635	0.2874	0.3592	0.683414963766933
Adlercreutzia equolifaciens	tribuloside	66	0.3118	0.2345	0.1838	0.585285847544039	0.3327	0.2414	0.1681	0.552200094764895
Adlercreutzia equolifaciens	tricarballylate	223	-0.0737	0.1702	0.6651	0.786897878376579	-0.0697	0.1695	0.6811	0.793579376388125
Adlercreutzia equolifaciens	trigonelline (N'-methylnicotinate)	227	0.2045	0.1088	0.0601	0.415038699947912	0.1838	0.1091	0.0922	0.455828848957928
Adlercreutzia equolifaciens	trimethylamine N-oxide	235	0.1974	0.2611	0.4496	0.72796254946047	0.2144	0.2594	0.4085	0.705643466943612
Adlercreutzia equolifaciens	tryptamine	198	0.1983	0.1055	0.0601	0.415038699947912	0.195	0.1044	0.0617	0.395675108425179
Adlercreutzia equolifaciens	tryptophan	234	0.3371	0.3188	0.2902	0.657550123076186	0.3752	0.3172	0.2369	0.613256356602632
Adlercreutzia equolifaciens	tryptophylglycine	200	-0.0733	0.2117	0.7293	0.800884239410364	-0.051	0.2077	0.8061	0.819891169805578
Adlercreutzia equolifaciens	tyramine	229	-0.0678	0.1169	0.5621	0.762613584959743	-0.06	0.1156	0.6039	0.772453864170752
Adlercreutzia equolifaciens	tyrosine	237	0.8163	0.4245	0.0545	0.400809032805926	0.9021	0.4231	0.033	0.307555134913027
Adlercreutzia equolifaciens	tyrosol	213	0.5602	0.3284	0.0881	0.47073259909845	0.528	0.3244	0.1036	0.473750077279178
Adlercreutzia equolifaciens	undecanedioate	235	0.1104	0.3372	0.7433	0.803560934593643	0.0633	0.3314	0.8485	0.828231878198479
Adlercreutzia equolifaciens	uracil	236	0.3703	0.2797	0.1856	0.587018172775363	0.3988	0.2778	0.1512	0.536377103069936
Adlercreutzia equolifaciens	urate	234	-0.2479	0.1529	0.1049	0.498376828978391	-0.2625	0.1519	0.0839	0.441269491911006
Adlercreutzia equolifaciens	uridine	232	0.1056	0.1713	0.5376	0.756746199362142	0.1471	0.1710	0.3896	0.697967213361995
Adlercreutzia equolifaciens	ursodeoxycholate	157	-0.1928	0.1834	0.2932	0.658940781507362	-0.1384	0.1842	0.4524	0.723885350304464
Adlercreutzia equolifaciens	ursodeoxycholate sulfate (1)	95	-0.0279	0.1157	0.8095	0.815044527116247	-0.0215	0.1228	0.8607	0.830880023749085
Adlercreutzia equolifaciens	valerate (5:0)	227	0.0657	0.2276	0.7726	0.808905243220041	0.0475	0.2269	0.8343	0.825702106756803
Adlercreutzia equolifaciens	valerylphenylalanine	224	0.2764	0.1835	0.132	0.53286093892375	0.2761	0.1820	0.1292	0.510942581380949
Adlercreutzia equolifaciens	valine	237	0.325	0.3835	0.3968	0.707965067905623	0.3752	0.3822	0.3263	0.666648272177244
Adlercreutzia equolifaciens	valylglutamine	234	0.0681	0.1952	0.7272	0.80035867036168	0.0905	0.1938	0.6407	0.782789394372824
Adlercreutzia equolifaciens	valylglycine	235	-0.0293	0.2658	0.9121	0.833136847897789	-0.0182	0.2658	0.9454	0.844976570009758
Adlercreutzia equolifaciens	valylleucine	235	0.0833	0.2071	0.6877	0.791470705578466	0.107	0.2059	0.6035	0.772378846188769
Adlercreutzia equolifaciens	vanillate	186	0.321	0.2586	0.2143	0.610258917830982	0.3178	0.2597	0.221	0.60077839016211
Adlercreutzia equolifaciens	xanthine	236	0.4373	0.2704	0.1058	0.499568768534699	0.4615	0.2694	0.0867	0.445993513493062
Adlercreutzia equolifaciens	xanthosine	183	-0.0249	0.1592	0.8757	0.82729008753837	0.0229	0.1567	0.8838	0.834860479041445
Adlercreutzia equolifaciens	xanthurenate	132	0.007	0.2219	0.9748	0.841795444768502	-0.0767	0.2135	0.7194	0.802028597602199
Adlercreutzia equolifaciens	xylose	206	-0.0753	0.1529	0.6225	0.777356683160466	-0.0509	0.1516	0.7368	0.805435322872286
Akkermansia muciniphila	(R)-salsolinol	269	0.0906	0.1531	0.5541	0.761101145509703	0.0719	0.1552	0.643	0.783320162568287
Akkermansia muciniphila	1-(1-enyl-oleoyl)-GPE (P-18:1)*	128	-0.3679	0.3928	0.349	0.68656986236323	-0.3537	0.3942	0.3696	0.688800816987861
Akkermansia muciniphila	1-(1-enyl-palmitoyl)-GPE (P-16:0)*	208	-0.293	0.2032	0.1493	0.551413115318917	-0.3147	0.2025	0.1202	0.498783530802532
Akkermansia muciniphila	1-(1-enyl-stearoyl)-GPE (P-18:0)*	231	-0.005	0.2163	0.9816	0.84271209950318	-0.0236	0.2099	0.9104	0.839646406486686
Akkermansia muciniphila	1-(3-aminopropyl)-2-pyrrolidone	172	0.0873	0.3126	0.78	0.809987651338463	0.1078	0.3104	0.7283	0.804020387819668
Akkermansia muciniphila	1-linolenoylglycerol (18:3)	165	0.0204	0.0956	0.831	0.819256197334798	0.0337	0.0966	0.7273	0.803827390366778
Akkermansia muciniphila	1-linoleoyl-2-linolenoyl-digalactosylglycerol (18;2/18:3)*	73	-0.0668	0.2725	0.8065	0.814607366182839	-0.0812	0.2763	0.769	0.812141097547578
Akkermansia muciniphila	1-linoleoyl-2-linolenoyl-galactosylglycerol (18:2/18:3)*	52	-0.0534	0.3244	0.8692	0.826135412613475	-0.0256	0.3446	0.9409	0.844506096149134
Akkermansia muciniphila	1-linoleoyl-2-linolenoyl-GPC (18:2/18:3)*	72	0.2935	0.1838	0.1103	0.50648809901183	0.291	0.1874	0.1204	0.498783530802532
Akkermansia muciniphila	1-linoleoyl-GPC (18:2)	195	-0.0116	0.1523	0.9392	0.837477677880652	-0.0274	0.1511	0.8561	0.829759524191101
Akkermansia muciniphila	1-linoleoyl-GPE (18:2)*	113	0.0247	0.1987	0.9012	0.8314498831043	0.0043	0.1995	0.9826	0.850128181011878
Akkermansia muciniphila	1-linoleoylglycerol (18:2)	254	-0.1192	0.0880	0.1755	0.578262501394431	-0.1057	0.0888	0.2342	0.611256638482152
Akkermansia muciniphila	1-margaroylglycerol (17:0)	194	0.4494	0.2437	0.0652	0.427154471503334	0.4956	0.2449	0.043	0.342984959371882
Akkermansia muciniphila	1-methyl-beta-carboline-3-carboxylic acid	245	0.0873	0.0774	0.2592	0.639807737574221	0.0749	0.0780	0.3374	0.672776818776578
Akkermansia muciniphila	1-methyladenine	285	-0.2229	0.2408	0.3545	0.689281686516963	-0.2489	0.2403	0.3003	0.653340265845634
Akkermansia muciniphila	1-methyladenosine	92	0.0793	0.3485	0.8201	0.817152925470818	0.0772	0.3508	0.8257	0.823719680993393
Akkermansia muciniphila	1-methylguanidine	281	0.0955	0.2639	0.7174	0.798428293268281	0.0952	0.2638	0.7181	0.801721625201011
Akkermansia muciniphila	1-methylhistamine	71	-0.077	0.2692	0.7749	0.809342916190952	-0.0705	0.2702	0.7942	0.817485559906629
Akkermansia muciniphila	1-methylhistidine	129	-0.5509	0.1588	0.000524	0.0464614138832274	-0.5417	0.1588	0.000645	0.0375779763420383
Akkermansia muciniphila	1-methylimidazoleacetate	239	-0.000929	0.2956	0.9975	0.845153843890087	-0.0332	0.2310	0.8857	0.835156190972996
Akkermansia muciniphila	1-methylnicotinamide	129	-0.4182	0.1373	0.0023	0.0975864908062711	-0.4119	0.1385	0.0029	0.0917222075657839
Akkermansia muciniphila	1-methylurate	184	-0.2223	0.0874	0.011	0.208935228756094	-0.2073	0.0883	0.0189	0.242872210906571
Akkermansia muciniphila	1-methylxanthine	150	-0.0598	0.1172	0.6099	0.774660913781206	-0.0654	0.1191	0.583	0.766912956907765
Akkermansia muciniphila	1-myristoylglycerol (14:0)	112	-0.1397	0.1761	0.4279	0.719688618230364	-0.0712	0.1824	0.6962	0.796681675613019
Akkermansia muciniphila	1-oleoyl-2-linoleoyl-glycerol (18:1/18:2)	159	-0.087	0.1223	0.4768	0.737810876294792	-0.1043	0.1219	0.3922	0.699347754628444
Akkermansia muciniphila	1-oleoyl-2-linoleoyl-GPC (18:1/18:2)*	217	0.1613	0.1281	0.2079	0.605030657315676	0.1462	0.1279	0.2529	0.625434897926784
Akkermansia muciniphila	1-oleoyl-3-linoleoyl-glycerol (18:1/18:2)	245	-0.189	0.0937	0.0437	0.369057790520241	-0.1753	0.0941	0.0623	0.397029053961279
Akkermansia muciniphila	1-oleoyl-GPC (18:1)	185	0.0505	0.1428	0.7235	0.799447521288536	0.0249	0.1424	0.8609	0.830880752590274
Akkermansia muciniphila	1-oleoyl-GPE (18:1)	176	-0.2378	0.2268	0.2944	0.659775196515895	-0.2467	0.2294	0.2823	0.643301639594281
Akkermansia muciniphila	1-oleoyl-GPG (18:1)*	121	-0.6213	0.3382	0.0662	0.428871941760273	-0.6186	0.3350	0.0648	0.403561055646077
Akkermansia muciniphila	1-oleoylglycerol (18:1)	142	-0.3413	0.1536	0.0263	0.300978868677661	-0.2859	0.1563	0.0674	0.409934172450239
Akkermansia muciniphila	1-palmitoyl-2-arachidonoyl-GPC (16:0/20:4)	127	-0.0557	0.3203	0.8621	0.824838885677118	0.0268	0.3275	0.9348	0.843613312879737
Akkermansia muciniphila	1-palmitoyl-2-linolenoyl-digalactosylglycerol (16:0/18:3)	79	-0.000731	0.2098	0.9972	0.845097797361437	0.0441	0.2461	0.8579	0.830128988065906
Akkermansia muciniphila	1-palmitoyl-2-linoleoyl-digalactosylglycerol (16:0/18:2)*	196	-0.0994	0.1995	0.6182	0.776669712817012	-0.1194	0.1993	0.549	0.757568020631455
Akkermansia muciniphila	1-palmitoyl-2-linoleoyl-galactosylglycerol (16:0/18:2)*	92	0.076	0.3293	0.8176	0.816394170599475	0.0101	0.3367	0.9761	0.849226026021294
Akkermansia muciniphila	1-palmitoyl-2-linoleoyl-glycerol (16:0/18:2)*	114	0.0896	0.1891	0.6358	0.780345713769815	0.0455	0.1895	0.8103	0.820842240411725
Akkermansia muciniphila	1-palmitoyl-2-linoleoyl-GPC (16:0/18:2)	271	0.2061	0.1527	0.1772	0.579750082895985	0.1982	0.1526	0.194	0.57797678797498
Akkermansia muciniphila	1-palmitoyl-2-linoleoyl-GPE (16:0/18:2)	54	-0.0522	0.3313	0.8747	0.827135068476864	-0.0191	0.3814	0.96	0.846887624972052
Akkermansia muciniphila	1-palmitoyl-2-linoleoyl-GPI (16:0/18:2)	61	0.2984	0.2609	0.2526	0.635500502776038	0.2316	0.2680	0.3875	0.697054023762653
Akkermansia muciniphila	1-palmitoyl-2-oleoyl-GPC (16:0/18:1)	265	0.2725	0.1741	0.1176	0.515706667711839	0.2524	0.1745	0.1481	0.532738974902939
Akkermansia muciniphila	1-palmitoyl-2-oleoyl-GPE (16:0/18:1)	70	-0.0159	0.3265	0.9612	0.840287776037859	-0.2144	0.3663	0.5584	0.760956776999689
Akkermansia muciniphila	1-palmitoyl-3-linoleoyl-glycerol (16:0/18:2)*	238	-0.269	0.1141	0.0184	0.262508665279073	-0.2645	0.1142	0.0205	0.251541086196582
Akkermansia muciniphila	1-palmitoyl-GPC (16:0)	269	-0.0959	0.1312	0.4646	0.733335820446191	-0.1099	0.1310	0.4017	0.702932898571818
Akkermansia muciniphila	1-palmitoyl-GPE (16:0)	249	-0.1995	0.1700	0.2406	0.627789885947467	-0.2309	0.1701	0.1745	0.55828412126175
Akkermansia muciniphila	1-palmitoyl-GPG (16:0)*	235	-0.2527	0.2028	0.2127	0.608957292681741	-0.3017	0.2058	0.1427	0.527013879275816
Akkermansia muciniphila	1-palmitoyl-GPI* (16:0)*	160	-0.0148	0.1413	0.9168	0.83386429471035	-0.0109	0.1397	0.9379	0.844102351351928
Akkermansia muciniphila	1-palmitoylglycerol (16:0)	241	-0.4227	0.1696	0.0127	0.223360464839874	-0.4035	0.1704	0.0179	0.236482912796585
Akkermansia muciniphila	1-pentadecanoylglycerol (15:0)	154	-0.4326	0.2406	0.0722	0.442033705994524	-0.4394	0.2403	0.0675	0.41021456934843
Akkermansia muciniphila	1-stearoyl-GPC (18:0)	244	-0.0251	0.1484	0.8657	0.825321213362749	-0.0523	0.1487	0.725	0.803338514412988
Akkermansia muciniphila	1-stearoyl-GPE (18:0)	223	0.0468	0.2053	0.8197	0.817018808310202	0.0167	0.2066	0.9355	0.843613312879737
Akkermansia muciniphila	1-stearoyl-GPG (18:0)	121	-0.2649	0.2734	0.3327	0.67791321974206	-0.2791	0.2729	0.3066	0.657007454879605
Akkermansia muciniphila	1-stearoyl-GPI (18:0)	166	-0.1216	0.1592	0.4451	0.726492919426134	-0.1131	0.1593	0.4777	0.733738608169054
Akkermansia muciniphila	1-stearoyl-GPS (18:0)*	220	-0.2158	0.1608	0.1795	0.581506910062049	-0.2228	0.1608	0.166	0.550681900395568
Akkermansia muciniphila	1,11-undecanedicarboxylate	283	-0.4756	0.2749	0.0836	0.463213002674001	-0.5496	0.2762	0.0466	0.355509657550478
Akkermansia muciniphila	1,2-dilinolenoyl-digalactosylglycerol (18:3/18:3)	76	0.163	0.2303	0.4789	0.738270335853695	0.153	0.2576	0.5525	0.758410554386365
Akkermansia muciniphila	1,2-dilinolenoyl-galactosylglycerol (18:3/18:3)*	123	-0.2656	0.1667	0.1111	0.507442337975071	-0.2685	0.1658	0.1055	0.47704482109584
Akkermansia muciniphila	1,2-dilinoleoyl-digalactosylglycerol (18:2/18:2)*	183	-0.1908	0.1992	0.3383	0.680564856197657	-0.2123	0.1976	0.2828	0.643301886911195
Akkermansia muciniphila	1,2-dilinoleoyl-galactosylglycerol (18:2/18:2)*	159	-0.2322	0.2104	0.2698	0.645685388132931	-0.2406	0.2109	0.2538	0.626217789384732
Akkermansia muciniphila	1,2-dilinoleoyl-GPC (18:2/18:2)	191	0.1025	0.1248	0.4114	0.713805260051589	0.0909	0.1254	0.4684	0.730075743026529
Akkermansia muciniphila	1,2-dipalmitoyl-GPC (16:0/16:0)	144	-0.1475	0.2389	0.537	0.75654244254303	-0.1743	0.2411	0.4699	0.730760144899285
Akkermansia muciniphila	1,2-dipalmitoyl-GPG (16:0/16:0)	91	0.1227	0.3685	0.7392	0.802800916323489	0.1617	0.3762	0.6673	0.790057037827019
Akkermansia muciniphila	1,3-dimethylurate	265	0.0107	0.1565	0.9454	0.838141723742313	0.0165	0.1589	0.9172	0.840777010892413
Akkermansia muciniphila	1,3-propanediol	243	-0.5671	0.1449	9.07e-05	0.0225962141921964	-0.5535	0.1447	0.00013	0.0138292638327397
Akkermansia muciniphila	1,3,7-trimethylurate	265	0.0187	0.1007	0.8531	0.82310660173929	0.0069	0.0990	0.9445	0.844953650848243
Akkermansia muciniphila	1,7-dimethylurate	185	0.0925	0.1173	0.4302	0.72081488015433	0.1099	0.1179	0.3511	0.679476993568079
Akkermansia muciniphila	10-heptadecenoate (17:1n7)	282	-0.2016	0.2014	0.3168	0.670260554850482	-0.1816	0.2014	0.3671	0.687400995580067
Akkermansia muciniphila	10-hydroxystearate	271	-0.0309	0.1442	0.8305	0.819256197334798	-0.0306	0.1426	0.8299	0.82475990097396
Akkermansia muciniphila	10-nonadecenoate (19:1n9)	161	-0.3674	0.2108	0.0814	0.458544503671389	-0.3584	0.2111	0.0895	0.450379340744112
Akkermansia muciniphila	11-ketoetiocholanolone sulfate	76	0.0524	0.0595	0.3788	0.700044170063811	0.0856	0.0236	0.000289	0.0228471653512735
Akkermansia muciniphila	12-dehydrocholate	183	-0.2945	0.1313	0.0249	0.29566342817939	-0.2893	0.1316	0.0279	0.286495103033915
Akkermansia muciniphila	12-hydroxystearate	228	0.3133	0.1456	0.0314	0.324333603901526	0.3017	0.1455	0.0382	0.326905141815227
Akkermansia muciniphila	12,13-DiHOME	249	-0.2098	0.1625	0.1967	0.597302221101565	-0.2023	0.1622	0.2123	0.594085863126722
Akkermansia muciniphila	13-HODE + 9-HODE	270	-0.1706	0.1255	0.1743	0.577099584958178	-0.1641	0.1255	0.191	0.575117429574588
Akkermansia muciniphila	13-HOTrE	150	0.1486	0.1332	0.2645	0.642510231209363	0.1603	0.1321	0.225	0.604197101211788
Akkermansia muciniphila	13-methylmyristate	266	0.4492	0.1936	0.0203	0.272320872543053	0.4604	0.1949	0.0182	0.23819107223562
Akkermansia muciniphila	17-methylstearate	271	-0.0561	0.1724	0.7449	0.803694884384135	-0.0298	0.1734	0.8634	0.831377419310801
Akkermansia muciniphila	1H-quinolin-2-one	132	0.0262	0.1226	0.8305	0.819256197334798	0.0351	0.1196	0.7689	0.812117444046208
Akkermansia muciniphila	2-(4-hydroxyphenyl)propionate	85	-0.2095	0.2557	0.4124	0.714496283806001	-0.1962	0.2554	0.4422	0.720534998263485
Akkermansia muciniphila	2-acetamidobutanoate	217	-0.356	0.2237	0.1115	0.508347482836868	-0.3541	0.2224	0.1114	0.487045498616594
Akkermansia muciniphila	2-aminoadipate	276	-0.077	0.2854	0.7873	0.811422198991366	-0.0523	0.2863	0.8549	0.829451111751279
Akkermansia muciniphila	2-aminobutyrate	279	-0.2266	0.1440	0.1156	0.51382180289664	-0.2263	0.1431	0.1139	0.48991650442715
Akkermansia muciniphila	2-aminoheptanoate	232	-0.1347	0.1893	0.4769	0.737841990070931	-0.1102	0.1885	0.5589	0.761204485323053
Akkermansia muciniphila	2-aminophenol	282	0.092	0.2600	0.7236	0.799487833343486	0.1134	0.2598	0.6625	0.788690453290228
Akkermansia muciniphila	2-deoxyribose	281	0.0238	0.2043	0.9074	0.832374579154885	-0.0091	0.2049	0.9646	0.847541875585971
Akkermansia muciniphila	2-hydroxy-3-methylvalerate	267	-0.0705	0.1064	0.5076	0.746583281203816	-0.0721	0.1068	0.4999	0.741800469050546
Akkermansia muciniphila	2-hydroxybutyrate/2-hydroxyisobutyrate	281	-0.4105	0.1535	0.0075	0.173355602380802	-0.4213	0.1536	0.0061	0.138700010198959
Akkermansia muciniphila	2-hydroxydecanoate	255	-0.4412	0.2190	0.044	0.369862686503506	-0.4439	0.2178	0.0415	0.337844202651764
Akkermansia muciniphila	2-hydroxyglutarate	282	0.0408	0.1561	0.7938	0.812034147942014	0.0353	0.1565	0.8217	0.822999923977134
Akkermansia muciniphila	2-hydroxymyristate	214	0.1257	0.2314	0.5871	0.768663007320048	0.153	0.2299	0.5057	0.743990287594758
Akkermansia muciniphila	2-hydroxypalmitate	274	-0.0348	0.1670	0.8349	0.819729859095501	0.0213	0.1710	0.9009	0.837965073215909
Akkermansia muciniphila	2-hydroxystearate	224	0.1326	0.1840	0.471	0.735559582491285	0.204	0.1883	0.2788	0.641329899800033
Akkermansia muciniphila	2-isopropylmalate	275	-0.2287	0.1525	0.1337	0.534893611515398	-0.2326	0.1518	0.1255	0.506478167070454
Akkermansia muciniphila	2-keto-3-deoxy-gluconate	258	-0.013	0.1436	0.928	0.835703049452493	-0.0257	0.1451	0.8592	0.830494995686881
Akkermansia muciniphila	2-linoleoylglycerol (18:2)	205	-0.0211	0.1113	0.8495	0.822401653701821	0.0054	0.1131	0.9617	0.847138640163405
Akkermansia muciniphila	2-methylcitrate/homocitrate	285	-0.1174	0.2152	0.5855	0.768335235047819	-0.1399	0.2155	0.5163	0.747807302057136
Akkermansia muciniphila	2-methylmalonyl carnitine	217	0.0286	0.1819	0.8751	0.827212163563152	-0.0108	0.1811	0.9522	0.845978360636717
Akkermansia muciniphila	2-methylserine	96	0.1081	0.2447	0.6587	0.785668635948992	0.1397	0.2432	0.5656	0.763006208375109
Akkermansia muciniphila	2-oleoylglycerol (18:1)	178	-0.1219	0.1496	0.415	0.715332876152067	-0.0679	0.1516	0.6545	0.786638733254669
Akkermansia muciniphila	2-oxindole-3-acetate	245	-0.0629	0.1250	0.615	0.776306978780316	-0.0702	0.1250	0.5745	0.765316639902016
Akkermansia muciniphila	2-oxo-1-pyrrolidinepropionate	282	0.5189	0.2608	0.0466	0.378733709737226	0.5131	0.2626	0.0507	0.36769022420156
Akkermansia muciniphila	2-piperidinone	278	-0.272	0.1778	0.126	0.525800649438243	-0.2526	0.1773	0.1543	0.53921744638352
Akkermansia muciniphila	2-pyrrolidinone	149	-0.068	0.2388	0.7758	0.809377745988848	-0.0646	0.2394	0.7872	0.816034391359555
Akkermansia muciniphila	2,3-dihydroxyisovalerate	257	-0.0198	0.1165	0.8651	0.825229912707931	-0.0176	0.1178	0.8811	0.834559726253983
Akkermansia muciniphila	2,3-dimethylsuccinate	274	0.1666	0.2227	0.4543	0.729284693546825	0.1576	0.2221	0.4778	0.733784506740083
Akkermansia muciniphila	2,4-dihydroxyhydrocinnamate	101	-0.231	0.2541	0.3634	0.693176495865488	-0.2569	0.2629	0.3285	0.667948156985978
Akkermansia muciniphila	2,4,6-trihydroxybenzoate	224	0.1007	0.2197	0.6465	0.782725038847585	0.0674	0.2204	0.7597	0.810446844609234
Akkermansia muciniphila	2,8-quinolinediol	84	0.0365	0.1901	0.8477	0.822009029385395	0.000292	0.2150	0.9989	0.851369139118483
Akkermansia muciniphila	2'-deoxyadenosine	254	0.0224	0.1473	0.8791	0.827999525535396	0.0066	0.1468	0.9642	0.847520610262216
Akkermansia muciniphila	2'-deoxycytidine	274	-0.1121	0.1530	0.4635	0.73301940584075	-0.1307	0.1528	0.3922	0.699347754628444
Akkermansia muciniphila	2'-deoxyguanosine	271	-0.2001	0.1269	0.1147	0.51294852602108	-0.2078	0.1268	0.1013	0.470662071857438
Akkermansia muciniphila	2'-deoxyinosine	269	-0.3033	0.1538	0.0486	0.384938642569625	-0.3092	0.1534	0.0438	0.345905699660292
Akkermansia muciniphila	2'-deoxyuridine	278	-0.4464	0.1855	0.0161	0.246355586970986	-0.4602	0.1849	0.0128	0.202651099943976
Akkermansia muciniphila	3-(2-hydroxyphenyl)propionate	166	-0.2774	0.2433	0.2543	0.636866630706298	-0.2459	0.2431	0.3117	0.659662717879105
Akkermansia muciniphila	3-(3-hydroxyphenyl)propionate	278	-0.2644	0.0802	0.000978	0.0646834496665488	-0.267	0.0802	0.000872	0.0455421369303292
Akkermansia muciniphila	3-(4-hydroxyphenyl)lactate (HPLA)	275	0.0129	0.1298	0.9207	0.834190378673713	0.0131	0.1289	0.9189	0.841046513085995
Akkermansia muciniphila	3-(4-hydroxyphenyl)propionate	265	-0.236	0.0994	0.0176	0.256375902148382	-0.2439	0.0990	0.0137	0.208691271579633
Akkermansia muciniphila	3-aminoisobutyrate	136	-0.4528	0.1714	0.0082	0.181172118324409	-0.4223	0.1692	0.0126	0.201158460978428
Akkermansia muciniphila	3-carboxy-4-methyl-5-propyl-2-furanpropanoate (CMPF)	119	-0.2399	0.3417	0.4825	0.739717930802366	-0.2419	0.3454	0.4837	0.736313149019524
Akkermansia muciniphila	3-carboxyadipate	278	0.214	0.1620	0.1863	0.587774787422596	0.2229	0.1616	0.1678	0.551929263524095
Akkermansia muciniphila	3-hydroxy-3-methylglutarate	283	-0.0219	0.1639	0.8936	0.830355318106474	-0.0052	0.1661	0.9748	0.849171717084257
Akkermansia muciniphila	3-hydroxybenzoate	126	-0.3521	0.2678	0.1885	0.5899904687022	-0.3507	0.2691	0.1925	0.576688805746381
Akkermansia muciniphila	3-hydroxybutyrate (BHBA)	254	0.02	0.1549	0.8971	0.831061897887736	0.0237	0.1543	0.878	0.8340958720177
Akkermansia muciniphila	3-hydroxyhexanoate	67	-0.0835	0.3822	0.8271	0.818778394848627	-0.0451	0.3842	0.9065	0.838886421597564
Akkermansia muciniphila	3-hydroxylaurate	211	0.3012	0.2422	0.2136	0.609811586545156	0.3644	0.2449	0.1367	0.52056202935262
Akkermansia muciniphila	3-hydroxymyristate	267	0.5277	0.2581	0.0409	0.35909324204077	0.641	0.2645	0.0154	0.220769114594361
Akkermansia muciniphila	3-hydroxyphenylacetate	220	-0.2552	0.1813	0.1592	0.561719347335621	-0.2629	0.1808	0.1459	0.530490802383757
Akkermansia muciniphila	3-hydroxypropanoate	81	-0.5815	0.4374	0.1836	0.585119724935018	-0.7312	0.4743	0.1232	0.502696804456992
Akkermansia muciniphila	3-hydroxypyridine	282	-0.0293	0.2015	0.8842	0.828493448652073	-0.0357	0.2039	0.8609	0.830880752590274
Akkermansia muciniphila	3-hydroxysebacate	146	-0.1316	0.3327	0.6924	0.792452418010811	-0.0566	0.3322	0.8647	0.831519139212367
Akkermansia muciniphila	3-hydroxystearate	235	0.1448	0.1193	0.2248	0.618298436077982	0.1512	0.1189	0.2035	0.586433565940255
Akkermansia muciniphila	3-ketosphinganine	243	-0.2361	0.2367	0.3186	0.671181573360404	-0.2087	0.2359	0.3764	0.692548858101457
Akkermansia muciniphila	3-methyl-2-oxobutyrate	245	0.1376	0.2295	0.5488	0.759380792205887	0.1348	0.2302	0.5582	0.760882390593189
Akkermansia muciniphila	3-methyl-2-oxovalerate	275	0.1609	0.1793	0.3696	0.696136389096579	0.1437	0.1793	0.4228	0.712104314934794
Akkermansia muciniphila	3-methyladipate	201	-0.211	0.1698	0.214	0.610065603259733	-0.1985	0.1689	0.24	0.615552250457853
Akkermansia muciniphila	3-methylglutaconate	196	-0.14	0.1977	0.4788	0.738266795439125	-0.141	0.1966	0.4732	0.732145916029807
Akkermansia muciniphila	3-methylglutarate/2-methylglutarate	280	0.5371	0.2160	0.0129	0.225115516144771	0.5271	0.2161	0.0147	0.215343388323013
Akkermansia muciniphila	3-methylhistidine	229	-0.2621	0.1027	0.0107	0.206492939677319	-0.2559	0.1032	0.0131	0.204691132363392
Akkermansia muciniphila	3-methylurate*	78	-0.1036	0.1064	0.3302	0.676600938705856	-0.0966	0.1135	0.3949	0.700431937970904
Akkermansia muciniphila	3-methylxanthine	154	-0.1471	0.1774	0.4069	0.712277029883359	-0.1319	0.1767	0.4554	0.724818830850123
Akkermansia muciniphila	3-phenylpropionate (hydrocinnamate)	265	-0.0524	0.1462	0.7201	0.798610210612475	-0.0827	0.1468	0.5731	0.764975436504629
Akkermansia muciniphila	3-sulfo-L-alanine	270	-0.098	0.1682	0.5603	0.762324169679576	-0.0935	0.1680	0.5779	0.766043269787314
Akkermansia muciniphila	3-ureidopropionate	274	-0.1596	0.1618	0.3238	0.673723613886106	-0.1634	0.1623	0.3139	0.660827347994395
Akkermansia muciniphila	3,4-dihydroxybenzoate	250	-0.1048	0.2331	0.6531	0.784557926203401	-0.0962	0.2321	0.6785	0.792928748786883
Akkermansia muciniphila	3,5-dihydroxybenzoic acid	207	0.1726	0.2711	0.5243	0.752645415312933	0.1837	0.2688	0.4944	0.739962538435332
Akkermansia muciniphila	3,7-dimethylurate	230	0.0529	0.1266	0.6758	0.788939790813832	0.0588	0.1260	0.6406	0.782776993995182
Akkermansia muciniphila	3'-CMP	64	0.2552	0.3498	0.4656	0.73359998575606	0.281	0.3467	0.4176	0.709559744278085
Akkermansia muciniphila	3b-hydroxy-5-cholenoic acid	249	0.3763	0.2072	0.0694	0.435581466269966	0.3537	0.2096	0.0915	0.454326645115266
Akkermansia muciniphila	4-acetamidobutanoate	281	-0.6377	0.1429	8.15e-06	0.00691238364791173	-0.6386	0.1424	7.32e-06	0.00184986628503875
Akkermansia muciniphila	4-acetamidophenol	75	0.0059	0.2095	0.9775	0.842065464691326	0.0363	0.2121	0.8641	0.831496105163837
Akkermansia muciniphila	4-androsten-3alpha,17alpha-diol monosulfate (2)	107	-0.0191	0.1726	0.9121	0.833136847897789	-0.0415	0.1732	0.8104	0.820844219737383
Akkermansia muciniphila	4-androsten-3beta,17beta-diol disulfate (1)	80	-0.3132	0.2367	0.1857	0.587018172775363	-0.322	0.2355	0.1714	0.555391430617737
Akkermansia muciniphila	4-androsten-3beta,17beta-diol disulfate (2)	89	-0.1422	0.2426	0.5579	0.761614527003307	-0.1452	0.2437	0.5512	0.757967772054015
Akkermansia muciniphila	4-androsten-3beta,17beta-diol monosulfate (1)	59	-0.0603	0.2817	0.8305	0.819256197334798	-0.1418	0.2911	0.6262	0.778402689933131
Akkermansia muciniphila	4-androsten-3beta,17beta-diol monosulfate (2)	90	-0.2758	0.2890	0.34	0.681395552859989	-0.2716	0.2887	0.3469	0.677819911591589
Akkermansia muciniphila	4-cholesten-3-one	276	0.0907	0.1275	0.4771	0.737897710841999	0.0663	0.1279	0.6043	0.772585852897721
Akkermansia muciniphila	4-guanidinobutanoate	282	-0.3151	0.1705	0.0646	0.42567289046059	-0.365	0.1727	0.0345	0.31350788347121
Akkermansia muciniphila	4-hydroxybenzoate	153	-0.6866	0.2612	0.0086	0.185811490061095	-0.703	0.2614	0.0072	0.151225714195524
Akkermansia muciniphila	4-hydroxycinnamate	238	-0.2442	0.1529	0.1103	0.50648809901183	-0.2653	0.1542	0.0854	0.444108834445365
Akkermansia muciniphila	4-hydroxycyclohexylcarboxylic acid	52	-0.1426	0.4069	0.726	0.800178179205443	-0.1953	0.4006	0.626	0.778295576433608
Akkermansia muciniphila	4-hydroxyglutamate	154	-0.064	0.1753	0.7149	0.797964502512573	-0.031	0.1757	0.8598	0.830605040182975
Akkermansia muciniphila	4-hydroxyphenylacetate	244	-0.6016	0.1828	0.000997	0.0646834496665488	-0.595	0.1848	0.0013	0.0577380935616242
Akkermansia muciniphila	4-hydroxyphenylpyruvate	269	0.0719	0.1925	0.7088	0.796697725751745	0.0645	0.1920	0.737	0.805464645248678
Akkermansia muciniphila	4-imidazoleacetate	277	0.0068	0.1409	0.9614	0.840287776037859	-0.0148	0.1417	0.9169	0.840714119187436
Akkermansia muciniphila	4-methyl-2-oxopentanoate	277	0.000165	0.1726	0.9992	0.845247242327482	-0.013	0.1795	0.9421	0.844561569641596
Akkermansia muciniphila	4-methylthio-2-oxobutanoate	144	0.4479	0.2175	0.0394	0.354882788596413	0.4613	0.2188	0.035	0.315755199165133
Akkermansia muciniphila	4-ureidobutyrate	279	0.3009	0.2023	0.1369	0.538237835166995	0.272	0.2023	0.1788	0.563132124625186
Akkermansia muciniphila	5-(2-Hydroxyethyl)-4-methylthiazole	279	-0.0993	0.1629	0.5422	0.757677548357868	-0.1206	0.1626	0.4583	0.726052757161828
Akkermansia muciniphila	5-acetylamino-6-amino-3-methyluracil	272	0.2479	0.1892	0.1901	0.591390675176662	0.2392	0.1885	0.2046	0.587359332610742
Akkermansia muciniphila	5-acetylamino-6-formylamino-3-methyluracil	185	-0.1642	0.1510	0.2767	0.649941079006196	-0.1651	0.1518	0.2768	0.640265271368003
Akkermansia muciniphila	5-aminovalerate	282	-0.6453	0.2027	0.0015	0.0785616567311108	-0.6251	0.2029	0.0021	0.0763738031690468
Akkermansia muciniphila	5-dodecenoate (12:1n7)	279	-0.3862	0.1974	0.0504	0.389834257789351	-0.4156	0.1973	0.0351	0.316316498581148
Akkermansia muciniphila	5-hydroxyhexanoate	263	0.0401	0.1322	0.7618	0.807316780949489	0.0285	0.1326	0.8298	0.824748632415822
Akkermansia muciniphila	5-hydroxyindoleacetate	109	-0.4474	0.3778	0.2363	0.625146044169713	-0.3685	0.3810	0.3335	0.670735306269067
Akkermansia muciniphila	5-hydroxylysine	158	-0.2046	0.1542	0.1844	0.585827394881604	-0.2093	0.1577	0.1845	0.568921608821644
Akkermansia muciniphila	5-methyluridine (ribothymidine)	261	-0.2772	0.1402	0.0481	0.383132438784368	-0.2765	0.1396	0.0475	0.358004248654742
Akkermansia muciniphila	5-oxoproline	281	-0.0249	0.1813	0.8906	0.829580354251626	-0.0351	0.1816	0.8467	0.827893806930573
Akkermansia muciniphila	5,6-dihydrothymine	106	-0.1726	0.1971	0.3813	0.70101707973554	-0.1619	0.1962	0.4093	0.70616573843216
Akkermansia muciniphila	5alpha-androstan-3beta,17alpha-diol monosulfate (1)	127	-0.1141	0.1839	0.5349	0.755800131512597	-0.0875	0.1826	0.6318	0.779935488472841
Akkermansia muciniphila	5alpha-androstan-3beta,17beta-diol monosulfate (1)	184	-0.2466	0.1571	0.1166	0.514879984433336	-0.2579	0.1579	0.1023	0.472320085394779
Akkermansia muciniphila	5alpha-pregnan-3beta,20alpha-diol disulfate	50	-0.4794	0.3665	0.1909	0.592261231220457	-0.4726	0.3693	0.2007	0.583891694681033
Akkermansia muciniphila	5alpha-pregnan-3beta,20alpha-diol monosulfate (1)	188	0.0747	0.1714	0.6632	0.786718223638736	0.0535	0.1715	0.7552	0.809497735878826
Akkermansia muciniphila	5alpha-pregnan-3beta,20beta-diol monosulfate (1)	54	-0.3966	0.2795	0.1559	0.558203346983468	-0.422	0.2790	0.1304	0.512059977984611
Akkermansia muciniphila	6-hydroxynicotinate	273	-0.5622	0.1671	0.000769	0.0571948518968425	-0.5816	0.1669	0.000491	0.0317180831104926
Akkermansia muciniphila	6-oxolithocholate	252	0.1239	0.1884	0.5107	0.74743769372355	0.1578	0.1882	0.4018	0.702946267604336
Akkermansia muciniphila	6-oxopiperidine-2-carboxylic acid	284	0.1324	0.1854	0.4751	0.737266577302974	0.1289	0.1852	0.4863	0.7371697949189
Akkermansia muciniphila	7-ketodeoxycholate	209	-0.2011	0.1129	0.0751	0.448303597019233	-0.1998	0.1128	0.0766	0.427690294089253
Akkermansia muciniphila	7-ketolithocholate	59	-0.1925	0.2019	0.3402	0.681467749695847	-0.1934	0.2028	0.3402	0.67405746611004
Akkermansia muciniphila	7-methylguanine	279	-0.4877	0.1804	0.0069	0.167449870501739	-0.4809	0.1803	0.0077	0.156809976797746
Akkermansia muciniphila	7-methylurate	151	-0.2021	0.1286	0.1159	0.514028236701009	-0.1988	0.1276	0.1193	0.497401599340516
Akkermansia muciniphila	7-methylxanthine	155	-0.5923	0.2355	0.0119	0.216671844594969	-0.5799	0.2368	0.0143	0.21249545083427
Akkermansia muciniphila	7,12-diketolithocholate	54	-0.1777	0.1970	0.367	0.695174113834931	-0.2233	0.1922	0.2455	0.619607951760302
Akkermansia muciniphila	8-hydroxyguanine	236	-0.3594	0.1386	0.0095	0.195257965332442	-0.3617	0.1383	0.0089	0.169074222240245
Akkermansia muciniphila	9,10-DiHOME	248	-0.2945	0.1669	0.0777	0.453340354501736	-0.2891	0.1682	0.0856	0.444320923359712
Akkermansia muciniphila	acesulfame	84	0.0761	0.1454	0.6007	0.772418869703211	0.053	0.1500	0.7239	0.803102121572634
Akkermansia muciniphila	acetylcarnitine (C2)	205	0.3001	0.2114	0.1557	0.557919850418603	0.2981	0.2101	0.156	0.540622434126973
Akkermansia muciniphila	acisoga	277	-0.2297	0.2152	0.2857	0.65510439231722	-0.2251	0.2166	0.2986	0.652518622127692
Akkermansia muciniphila	adenine	277	-0.0266	0.1523	0.8613	0.824808201247977	-0.0404	0.1523	0.7908	0.816581303740544
Akkermansia muciniphila	adenosine	243	0.1136	0.1719	0.5087	0.74687778273696	0.0991	0.1712	0.5627	0.762484559030928
Akkermansia muciniphila	adipate	280	0.0155	0.1658	0.9254	0.835298343393317	0.0339	0.1653	0.8375	0.82618329113669
Akkermansia muciniphila	adrenate (22:4n6)	207	-0.4616	0.2287	0.0435	0.368304281118052	-0.4195	0.2319	0.0705	0.416477497033785
Akkermansia muciniphila	agmatine	50	0.0337	0.2206	0.8785	0.827921533104689	0.0353	0.2233	0.8744	0.833456378182598
Akkermansia muciniphila	alanine	284	-0.3989	0.3473	0.2507	0.634465212323901	-0.4117	0.3488	0.2378	0.614142950951157
Akkermansia muciniphila	alanyl-glutamyl-meso-diaminopimelate	139	-0.3787	0.2450	0.1222	0.522079056838302	-0.37	0.2480	0.1357	0.519352501926994
Akkermansia muciniphila	alanylleucine	283	-0.1818	0.1856	0.3273	0.675119059025261	-0.214	0.1859	0.2496	0.622514621717798
Akkermansia muciniphila	allantoin	196	0.187	0.1457	0.1992	0.599397313037897	0.1741	0.1454	0.2313	0.609166286028986
Akkermansia muciniphila	allo-threonine	238	-0.1628	0.1969	0.4085	0.712835868903027	-0.1351	0.1971	0.4932	0.739634224727904
Akkermansia muciniphila	alpha-hydroxyisocaproate	270	-0.014	0.1104	0.8991	0.831348671880046	-0.0159	0.1108	0.8862	0.83525158289134
Akkermansia muciniphila	alpha-hydroxyisovalerate	276	-0.0873	0.1187	0.4622	0.732682982808399	-0.0871	0.1192	0.4653	0.728907914125787
Akkermansia muciniphila	alpha-ketoglutarate	273	-0.3629	0.1668	0.0296	0.316071388941014	-0.3746	0.1665	0.0245	0.271495138818888
Akkermansia muciniphila	alpha-tocopherol	279	0.0806	0.2691	0.7647	0.807694964193622	0.051	0.2711	0.8507	0.82867885833576
Akkermansia muciniphila	alpha-tocopherol acetate	77	-0.1875	0.1164	0.1072	0.502128743785091	-0.1863	0.1164	0.1095	0.484123669478606
Akkermansia muciniphila	alpha-tocotrienol	272	0.2639	0.2331	0.2576	0.638970329607638	0.2982	0.2330	0.2006	0.583891694681033
[truncated: 95,196 more rows]
