# Supplementary material for: Interplay between the human gut microbiome and host metabolism
Source: Nat Commun. 2019 Oct 3;10:4505. doi: 10.1038/s41467-019-12476-z (PMC6776654; doi:10.1038/s41467-019-12476-z)
Supplement: Supplementary file 14 — Supplementary Dataset 11 [file 41467_2019_12476_MOESM14_ESM.txt]

Pathway	Faecal_metabolite	N	Beta.without_drugs	SE.without_drugs	P.without_drugs	adj_P.without_drugs	Beta.with_drugs	SE.with_drugs	P.with_drugs	adj_P.with_drugs
1CMET2-PWY: <i>N</i><sup>10</sup>-formyl-tetrahydrofolate biosynthesis	(R)-salsolinol	279	0.0807	0.1388	0.5607	0.657059659403918	0.059	0.1404	0.6744	0.698624660892748
1CMET2-PWY: <i>N</i><sup>10</sup>-formyl-tetrahydrofolate biosynthesis	1-(1-enyl-oleoyl)-GPE (P-18:1)*	132	-0.0051	0.3237	0.9874	0.767206098354548	-0.0101	0.3209	0.9748	0.770368172213839
1CMET2-PWY: <i>N</i><sup>10</sup>-formyl-tetrahydrofolate biosynthesis	1-(1-enyl-palmitoyl)-GPE (P-16:0)*	213	-0.3404	0.1712	0.0468	0.25219034160945	-0.344	0.1713	0.0446	0.243387885857644
1CMET2-PWY: <i>N</i><sup>10</sup>-formyl-tetrahydrofolate biosynthesis	1-(1-enyl-stearoyl)-GPE (P-18:0)*	239	0.0777	0.1786	0.6633	0.690972116928057	0.0668	0.1789	0.7089	0.708185684539925
1CMET2-PWY: <i>N</i><sup>10</sup>-formyl-tetrahydrofolate biosynthesis	1-(3-aminopropyl)-2-pyrrolidone	178	0.3532	0.2644	0.1816	0.443330589717951	0.3669	0.2652	0.1666	0.429062175246033
1CMET2-PWY: <i>N</i><sup>10</sup>-formyl-tetrahydrofolate biosynthesis	1-linolenoylglycerol (18:3)	175	-0.1597	0.0886	0.0716	0.30364292422493	-0.152	0.0888	0.087	0.328275694026753
1CMET2-PWY: <i>N</i><sup>10</sup>-formyl-tetrahydrofolate biosynthesis	1-linoleoyl-2-linolenoyl-digalactosylglycerol (18;2/18:3)*	77	-0.111	0.2048	0.588	0.666622033086139	-0.1053	0.2090	0.6143	0.679628694178002
1CMET2-PWY: <i>N</i><sup>10</sup>-formyl-tetrahydrofolate biosynthesis	1-linoleoyl-2-linolenoyl-galactosylglycerol (18:2/18:3)*	55	-0.1914	0.2739	0.4846	0.627156922855451	-0.2451	0.2773	0.3767	0.578851616757004
1CMET2-PWY: <i>N</i><sup>10</sup>-formyl-tetrahydrofolate biosynthesis	1-linoleoyl-2-linolenoyl-GPC (18:2/18:3)*	74	0.1446	0.1506	0.3372	0.554752732293194	0.1303	0.1567	0.4054	0.593891267612526
1CMET2-PWY: <i>N</i><sup>10</sup>-formyl-tetrahydrofolate biosynthesis	1-linoleoyl-GPC (18:2)	203	0.1936	0.1250	0.1214	0.378785742296519	0.1951	0.1250	0.1184	0.372919814597714
1CMET2-PWY: <i>N</i><sup>10</sup>-formyl-tetrahydrofolate biosynthesis	1-linoleoyl-GPE (18:2)*	117	0.0214	0.1976	0.9137	0.75305692929381	-0.0038	0.1964	0.9844	0.772185019564882
1CMET2-PWY: <i>N</i><sup>10</sup>-formyl-tetrahydrofolate biosynthesis	1-linoleoylglycerol (18:2)	264	-0.0254	0.0777	0.7433	0.713603323712636	-0.0038	0.0779	0.9615	0.768056486630698
1CMET2-PWY: <i>N</i><sup>10</sup>-formyl-tetrahydrofolate biosynthesis	1-margaroylglycerol (17:0)	202	-0.1304	0.2200	0.5535	0.654480331974486	-0.0972	0.2194	0.6576	0.693323712772972
1CMET2-PWY: <i>N</i><sup>10</sup>-formyl-tetrahydrofolate biosynthesis	1-methyl-beta-carboline-3-carboxylic acid	253	-0.0799	0.0689	0.2463	0.496744071802431	-0.0922	0.0696	0.1855	0.447122540658889
1CMET2-PWY: <i>N</i><sup>10</sup>-formyl-tetrahydrofolate biosynthesis	1-methyladenine	295	0.2454	0.2141	0.2517	0.500766146027381	0.234	0.2141	0.2745	0.51772184581387
1CMET2-PWY: <i>N</i><sup>10</sup>-formyl-tetrahydrofolate biosynthesis	1-methyladenosine	96	0.2403	0.3249	0.4596	0.615798296413258	0.2392	0.3239	0.4602	0.62017351456618
1CMET2-PWY: <i>N</i><sup>10</sup>-formyl-tetrahydrofolate biosynthesis	1-methylguanidine	291	-0.3149	0.2325	0.1757	0.437716866071607	-0.3134	0.2328	0.1782	0.440369535884489
1CMET2-PWY: <i>N</i><sup>10</sup>-formyl-tetrahydrofolate biosynthesis	1-methylhistamine	74	0.3488	0.2603	0.1802	0.44213241917811	0.3576	0.2617	0.1718	0.434335731921301
1CMET2-PWY: <i>N</i><sup>10</sup>-formyl-tetrahydrofolate biosynthesis	1-methylhistidine	134	0.0937	0.1360	0.491	0.629873058485535	0.121	0.1366	0.376	0.578456345641462
1CMET2-PWY: <i>N</i><sup>10</sup>-formyl-tetrahydrofolate biosynthesis	1-methylimidazoleacetate	248	0.1219	0.2073	0.5566	0.655555073719367	0.1149	0.2100	0.5841	0.669093409941759
1CMET2-PWY: <i>N</i><sup>10</sup>-formyl-tetrahydrofolate biosynthesis	1-methylnicotinamide	134	0.2642	0.1302	0.0425	0.240762280521858	0.2712	0.1309	0.0383	0.226825771785344
1CMET2-PWY: <i>N</i><sup>10</sup>-formyl-tetrahydrofolate biosynthesis	1-methylurate	191	0.2624	0.0814	0.0013	0.0399892613293757	0.283	0.0821	0.000569	0.0242271036416061
1CMET2-PWY: <i>N</i><sup>10</sup>-formyl-tetrahydrofolate biosynthesis	1-methylxanthine	159	0.295	0.1082	0.0064	0.0956622849569464	0.3014	0.1096	0.0059	0.0876992146104221
1CMET2-PWY: <i>N</i><sup>10</sup>-formyl-tetrahydrofolate biosynthesis	1-myristoylglycerol (14:0)	117	-0.0161	0.1904	0.9328	0.75698594720092	0.0911	0.1959	0.6421	0.688400402651235
1CMET2-PWY: <i>N</i><sup>10</sup>-formyl-tetrahydrofolate biosynthesis	1-oleoyl-2-linoleoyl-glycerol (18:1/18:2)	169	0.0795	0.1060	0.4532	0.61310607181301	0.0598	0.1045	0.5671	0.663071108354789
1CMET2-PWY: <i>N</i><sup>10</sup>-formyl-tetrahydrofolate biosynthesis	1-oleoyl-2-linoleoyl-GPC (18:1/18:2)*	224	0.1403	0.1083	0.1953	0.456224528773149	0.1325	0.1088	0.2235	0.479512438317777
1CMET2-PWY: <i>N</i><sup>10</sup>-formyl-tetrahydrofolate biosynthesis	1-oleoyl-3-linoleoyl-glycerol (18:1/18:2)	255	-0.0226	0.0818	0.7821	0.7230909627552	-0.0203	0.0822	0.8053	0.733455015556198
1CMET2-PWY: <i>N</i><sup>10</sup>-formyl-tetrahydrofolate biosynthesis	1-oleoyl-GPC (18:1)	192	0.1455	0.1206	0.2276	0.482929180213245	0.1295	0.1206	0.2828	0.523490055591508
1CMET2-PWY: <i>N</i><sup>10</sup>-formyl-tetrahydrofolate biosynthesis	1-oleoyl-GPE (18:1)	182	-0.0612	0.1890	0.746	0.714234282756833	-0.0591	0.1913	0.7572	0.721300499327531
1CMET2-PWY: <i>N</i><sup>10</sup>-formyl-tetrahydrofolate biosynthesis	1-oleoyl-GPG (18:1)*	124	0.0113	0.2929	0.9693	0.763817149119172	0.012	0.2906	0.967	0.769097277582671
1CMET2-PWY: <i>N</i><sup>10</sup>-formyl-tetrahydrofolate biosynthesis	1-oleoylglycerol (18:1)	149	-0.2183	0.1304	0.0943	0.342223451361695	-0.1731	0.1319	0.1897	0.451179638060865
1CMET2-PWY: <i>N</i><sup>10</sup>-formyl-tetrahydrofolate biosynthesis	1-palmitoyl-2-arachidonoyl-GPC (16:0/20:4)	130	-0.035	0.2835	0.9018	0.750905883431057	0.0189	0.2887	0.9479	0.76556104952881
1CMET2-PWY: <i>N</i><sup>10</sup>-formyl-tetrahydrofolate biosynthesis	1-palmitoyl-2-linolenoyl-digalactosylglycerol (16:0/18:3)	81	-0.0627	0.2189	0.7746	0.721406491612354	-0.0548	0.2357	0.8162	0.736040073387126
1CMET2-PWY: <i>N</i><sup>10</sup>-formyl-tetrahydrofolate biosynthesis	1-palmitoyl-2-linoleoyl-digalactosylglycerol (16:0/18:2)*	202	0.2729	0.1729	0.1145	0.369778370083972	0.2708	0.1733	0.1183	0.372792356834678
1CMET2-PWY: <i>N</i><sup>10</sup>-formyl-tetrahydrofolate biosynthesis	1-palmitoyl-2-linoleoyl-galactosylglycerol (16:0/18:2)*	95	0.2392	0.2961	0.4191	0.596692837138142	0.2214	0.2983	0.4579	0.619086252343527
1CMET2-PWY: <i>N</i><sup>10</sup>-formyl-tetrahydrofolate biosynthesis	1-palmitoyl-2-linoleoyl-glycerol (16:0/18:2)*	122	0.0977	0.1660	0.556	0.655348963093701	0.0392	0.1662	0.8136	0.735430151353564
1CMET2-PWY: <i>N</i><sup>10</sup>-formyl-tetrahydrofolate biosynthesis	1-palmitoyl-2-linoleoyl-GPC (16:0/18:2)	280	0.1638	0.1331	0.2186	0.475687528238139	0.1637	0.1334	0.2197	0.476249195385243
1CMET2-PWY: <i>N</i><sup>10</sup>-formyl-tetrahydrofolate biosynthesis	1-palmitoyl-2-linoleoyl-GPE (16:0/18:2)	55	0.1542	0.2672	0.5641	0.658269025195678	0.0673	0.3099	0.8282	0.739055315277654
1CMET2-PWY: <i>N</i><sup>10</sup>-formyl-tetrahydrofolate biosynthesis	1-palmitoyl-2-linoleoyl-GPI (16:0/18:2)	65	0.4323	0.2061	0.0359	0.223231197016684	0.4664	0.2168	0.0314	0.205912917233145
1CMET2-PWY: <i>N</i><sup>10</sup>-formyl-tetrahydrofolate biosynthesis	1-palmitoyl-2-oleoyl-GPC (16:0/18:1)	273	0.0465	0.1480	0.7534	0.716097709878857	0.0441	0.1489	0.7671	0.723824546746507
1CMET2-PWY: <i>N</i><sup>10</sup>-formyl-tetrahydrofolate biosynthesis	1-palmitoyl-2-oleoyl-GPE (16:0/18:1)	71	-0.2505	0.2912	0.3897	0.582764011321539	-0.4731	0.3233	0.1434	0.404043158584063
1CMET2-PWY: <i>N</i><sup>10</sup>-formyl-tetrahydrofolate biosynthesis	1-palmitoyl-3-linoleoyl-glycerol (16:0/18:2)*	248	-0.0761	0.0958	0.427	0.600406756130751	-0.0798	0.0958	0.4051	0.593696040473851
1CMET2-PWY: <i>N</i><sup>10</sup>-formyl-tetrahydrofolate biosynthesis	1-palmitoyl-GPC (16:0)	278	0.1674	0.1175	0.1543	0.416876167987532	0.1683	0.1176	0.1525	0.414809573995376
1CMET2-PWY: <i>N</i><sup>10</sup>-formyl-tetrahydrofolate biosynthesis	1-palmitoyl-GPE (16:0)	257	0.3206	0.1544	0.0378	0.22901520660422	0.3084	0.1550	0.0465	0.248221660167185
1CMET2-PWY: <i>N</i><sup>10</sup>-formyl-tetrahydrofolate biosynthesis	1-palmitoyl-GPG (16:0)*	244	-0.0527	0.1905	0.782	0.723076323189632	-0.0515	0.1925	0.7891	0.729556657785912
1CMET2-PWY: <i>N</i><sup>10</sup>-formyl-tetrahydrofolate biosynthesis	1-palmitoyl-GPI* (16:0)*	170	-0.1033	0.1231	0.4013	0.588448597814388	-0.0868	0.1219	0.4763	0.627199474761044
1CMET2-PWY: <i>N</i><sup>10</sup>-formyl-tetrahydrofolate biosynthesis	1-palmitoylglycerol (16:0)	251	-0.0332	0.1565	0.832	0.735654556319292	-0.0112	0.1545	0.9424	0.764437220447053
1CMET2-PWY: <i>N</i><sup>10</sup>-formyl-tetrahydrofolate biosynthesis	1-pentadecanoylglycerol (15:0)	158	0.1075	0.2323	0.6435	0.684575699695204	0.0721	0.2279	0.7516	0.719942707819359
1CMET2-PWY: <i>N</i><sup>10</sup>-formyl-tetrahydrofolate biosynthesis	1-stearoyl-GPC (18:0)	252	0.0018	0.1228	0.9882	0.767302265819388	-0.0125	0.1296	0.9233	0.760486923118644
1CMET2-PWY: <i>N</i><sup>10</sup>-formyl-tetrahydrofolate biosynthesis	1-stearoyl-GPE (18:0)	231	0.0103	0.1772	0.9535	0.760971342854014	0.0094	0.1794	0.958	0.767322964242796
1CMET2-PWY: <i>N</i><sup>10</sup>-formyl-tetrahydrofolate biosynthesis	1-stearoyl-GPG (18:0)	127	-0.3549	0.2515	0.1581	0.420728809111884	-0.3367	0.2531	0.1834	0.44509146253933
1CMET2-PWY: <i>N</i><sup>10</sup>-formyl-tetrahydrofolate biosynthesis	1-stearoyl-GPI (18:0)	176	-0.1796	0.1465	0.2203	0.476873283881203	-0.1651	0.1460	0.2583	0.506254036897095
1CMET2-PWY: <i>N</i><sup>10</sup>-formyl-tetrahydrofolate biosynthesis	1-stearoyl-GPS (18:0)*	230	-0.2067	0.1416	0.1442	0.405428993505952	-0.2033	0.1414	0.1505	0.412676447920075
1CMET2-PWY: <i>N</i><sup>10</sup>-formyl-tetrahydrofolate biosynthesis	1,11-undecanedicarboxylate	293	0.0098	0.2466	0.9682	0.76360739081773	-0.0445	0.2511	0.8593	0.746118259041314
1CMET2-PWY: <i>N</i><sup>10</sup>-formyl-tetrahydrofolate biosynthesis	1,2-dilinolenoyl-digalactosylglycerol (18:3/18:3)	80	-0.4859	0.1200	5.16e-05	0.00659299962581951	-0.4859	0.1263	0.000119	0.00921143347367807
1CMET2-PWY: <i>N</i><sup>10</sup>-formyl-tetrahydrofolate biosynthesis	1,2-dilinolenoyl-galactosylglycerol (18:3/18:3)*	126	-0.1306	0.1285	0.3092	0.538567336632571	-0.1292	0.1274	0.3106	0.541996750301754
1CMET2-PWY: <i>N</i><sup>10</sup>-formyl-tetrahydrofolate biosynthesis	1,2-dilinoleoyl-digalactosylglycerol (18:2/18:2)*	191	0.0945	0.1643	0.5654	0.658878297532244	0.1011	0.1639	0.5376	0.651950726837036
1CMET2-PWY: <i>N</i><sup>10</sup>-formyl-tetrahydrofolate biosynthesis	1,2-dilinoleoyl-galactosylglycerol (18:2/18:2)*	166	0.129	0.1689	0.4449	0.609260332461402	0.1465	0.1722	0.3948	0.588691877656965
1CMET2-PWY: <i>N</i><sup>10</sup>-formyl-tetrahydrofolate biosynthesis	1,2-dilinoleoyl-GPC (18:2/18:2)	198	0.1489	0.1044	0.1539	0.416350387378374	0.1375	0.1053	0.1919	0.453212713075552
1CMET2-PWY: <i>N</i><sup>10</sup>-formyl-tetrahydrofolate biosynthesis	1,2-dipalmitoyl-GPC (16:0/16:0)	148	0.0831	0.1942	0.6687	0.692657493649517	0.0619	0.1953	0.7514	0.719899226389485
1CMET2-PWY: <i>N</i><sup>10</sup>-formyl-tetrahydrofolate biosynthesis	1,2-dipalmitoyl-GPG (16:0/16:0)	95	0.5134	0.3503	0.1428	0.403909904185055	0.6649	0.3523	0.0591	0.27737246354868
1CMET2-PWY: <i>N</i><sup>10</sup>-formyl-tetrahydrofolate biosynthesis	1,3-dimethylurate	273	0.0356	0.1435	0.804	0.72902970754268	0.03	0.1431	0.834	0.740483141118361
1CMET2-PWY: <i>N</i><sup>10</sup>-formyl-tetrahydrofolate biosynthesis	1,3-propanediol	251	0.1279	0.1308	0.3281	0.549512950286471	0.1383	0.1305	0.2895	0.528162939504672
1CMET2-PWY: <i>N</i><sup>10</sup>-formyl-tetrahydrofolate biosynthesis	1,3,7-trimethylurate	273	-0.233	0.0889	0.0088	0.112990904328284	-0.2392	0.0885	0.0069	0.0954535031792299
1CMET2-PWY: <i>N</i><sup>10</sup>-formyl-tetrahydrofolate biosynthesis	1,7-dimethylurate	192	0.2297	0.1028	0.0255	0.18993987897559	0.2505	0.1016	0.0137	0.135823365689451
1CMET2-PWY: <i>N</i><sup>10</sup>-formyl-tetrahydrofolate biosynthesis	10-heptadecenoate (17:1n7)	292	-0.2332	0.1821	0.2002	0.460439303519777	-0.2089	0.1819	0.2508	0.5005878668267
1CMET2-PWY: <i>N</i><sup>10</sup>-formyl-tetrahydrofolate biosynthesis	10-hydroxystearate	281	0.0652	0.1289	0.6128	0.674931423829892	0.0679	0.1285	0.5973	0.673997634766993
1CMET2-PWY: <i>N</i><sup>10</sup>-formyl-tetrahydrofolate biosynthesis	10-nonadecenoate (19:1n9)	168	-0.1065	0.1994	0.5934	0.66844695815418	-0.0876	0.1983	0.6586	0.693645086586137
1CMET2-PWY: <i>N</i><sup>10</sup>-formyl-tetrahydrofolate biosynthesis	11-ketoetiocholanolone sulfate	82	0.3545	0.2885	0.2192	0.476120267824335	0.3021	0.2887	0.2953	0.53196778261391
1CMET2-PWY: <i>N</i><sup>10</sup>-formyl-tetrahydrofolate biosynthesis	12-dehydrocholate	191	-0.1263	0.1198	0.2919	0.52785571509072	-0.1116	0.1197	0.3511	0.565126016936863
1CMET2-PWY: <i>N</i><sup>10</sup>-formyl-tetrahydrofolate biosynthesis	12-hydroxystearate	235	-0.323	0.1291	0.0123	0.133206135637955	-0.3321	0.1286	0.0098	0.114454238029108
1CMET2-PWY: <i>N</i><sup>10</sup>-formyl-tetrahydrofolate biosynthesis	12,13-DiHOME	259	0.5039	0.1534	0.001	0.0344562816149716	0.5111	0.1526	0.000808	0.0289637267511421
1CMET2-PWY: <i>N</i><sup>10</sup>-formyl-tetrahydrofolate biosynthesis	13-HODE + 9-HODE	280	0.1429	0.1103	0.1951	0.456034851310788	0.162	0.1103	0.142	0.40224546539423
1CMET2-PWY: <i>N</i><sup>10</sup>-formyl-tetrahydrofolate biosynthesis	13-HOTrE	159	-0.0386	0.1130	0.7327	0.710691781912477	-0.0363	0.1123	0.7461	0.71855554185688
1CMET2-PWY: <i>N</i><sup>10</sup>-formyl-tetrahydrofolate biosynthesis	13-methylmyristate	276	0.1765	0.1656	0.2865	0.523994104382079	0.1616	0.1664	0.3317	0.554421414086935
1CMET2-PWY: <i>N</i><sup>10</sup>-formyl-tetrahydrofolate biosynthesis	17-methylstearate	280	-0.1167	0.1563	0.4553	0.613971956535988	-0.0977	0.1570	0.5338	0.650335367703041
1CMET2-PWY: <i>N</i><sup>10</sup>-formyl-tetrahydrofolate biosynthesis	1H-quinolin-2-one	133	-0.2001	0.1006	0.0467	0.251922357613646	-0.2065	0.1003	0.0395	0.229582474646648
1CMET2-PWY: <i>N</i><sup>10</sup>-formyl-tetrahydrofolate biosynthesis	2-(4-hydroxyphenyl)propionate	88	0.3693	0.2262	0.1025	0.35371732555354	0.3684	0.2239	0.0998	0.347703773143427
1CMET2-PWY: <i>N</i><sup>10</sup>-formyl-tetrahydrofolate biosynthesis	2-acetamidobutanoate	225	-0.2317	0.2046	0.2575	0.50462048199059	-0.2307	0.2037	0.2573	0.505587334617281
1CMET2-PWY: <i>N</i><sup>10</sup>-formyl-tetrahydrofolate biosynthesis	2-aminoadipate	286	0.5475	0.2537	0.0309	0.207928256967742	0.5571	0.2551	0.029	0.198167755740678
1CMET2-PWY: <i>N</i><sup>10</sup>-formyl-tetrahydrofolate biosynthesis	2-aminobutyrate	289	-0.2597	0.1287	0.0436	0.243416702688201	-0.2598	0.1284	0.043	0.239441424860287
1CMET2-PWY: <i>N</i><sup>10</sup>-formyl-tetrahydrofolate biosynthesis	2-aminoheptanoate	240	-0.2393	0.1666	0.1509	0.413021851807344	-0.2172	0.1661	0.1908	0.452161393458525
1CMET2-PWY: <i>N</i><sup>10</sup>-formyl-tetrahydrofolate biosynthesis	2-aminophenol	292	-0.0457	0.2359	0.8465	0.739023696372421	-0.0265	0.2362	0.9106	0.757860247743256
1CMET2-PWY: <i>N</i><sup>10</sup>-formyl-tetrahydrofolate biosynthesis	2-deoxyribose	291	0.2801	0.1840	0.1279	0.386688021040559	0.2677	0.1839	0.1455	0.406566325989194
1CMET2-PWY: <i>N</i><sup>10</sup>-formyl-tetrahydrofolate biosynthesis	2-hydroxy-3-methylvalerate	277	-0.0337	0.0976	0.7298	0.70989790033572	-0.0374	0.0977	0.7017	0.705995260454936
1CMET2-PWY: <i>N</i><sup>10</sup>-formyl-tetrahydrofolate biosynthesis	2-hydroxybutyrate/2-hydroxyisobutyrate	291	0.0225	0.1419	0.8741	0.745107785819292	0.0244	0.1423	0.8637	0.747181780079826
1CMET2-PWY: <i>N</i><sup>10</sup>-formyl-tetrahydrofolate biosynthesis	2-hydroxydecanoate	265	0.2849	0.1988	0.1518	0.414002919734599	0.2802	0.1982	0.1574	0.419756828733924
1CMET2-PWY: <i>N</i><sup>10</sup>-formyl-tetrahydrofolate biosynthesis	2-hydroxyglutarate	292	0.0205	0.1425	0.8859	0.747582740809262	0.0076	0.1408	0.957	0.767219094331468
1CMET2-PWY: <i>N</i><sup>10</sup>-formyl-tetrahydrofolate biosynthesis	2-hydroxymyristate	224	0.0487	0.2071	0.8141	0.73136557252368	0.0627	0.2057	0.7603	0.722026486701141
1CMET2-PWY: <i>N</i><sup>10</sup>-formyl-tetrahydrofolate biosynthesis	2-hydroxypalmitate	284	0.0216	0.1506	0.8861	0.747590661777981	0.0497	0.1547	0.748	0.719164909841232
1CMET2-PWY: <i>N</i><sup>10</sup>-formyl-tetrahydrofolate biosynthesis	2-hydroxystearate	232	0.0489	0.1709	0.7746	0.721406491612354	0.0873	0.1748	0.6174	0.680719368982241
1CMET2-PWY: <i>N</i><sup>10</sup>-formyl-tetrahydrofolate biosynthesis	2-isopropylmalate	285	0.2202	0.1403	0.1165	0.372701440710767	0.2157	0.1401	0.1236	0.379228012120982
1CMET2-PWY: <i>N</i><sup>10</sup>-formyl-tetrahydrofolate biosynthesis	2-keto-3-deoxy-gluconate	268	0.0655	0.1296	0.6131	0.675039307011615	0.0743	0.1312	0.571	0.664375813358576
1CMET2-PWY: <i>N</i><sup>10</sup>-formyl-tetrahydrofolate biosynthesis	2-linoleoylglycerol (18:2)	215	-0.1557	0.0959	0.1044	0.356462587330522	-0.1302	0.0965	0.1772	0.439429167585703
1CMET2-PWY: <i>N</i><sup>10</sup>-formyl-tetrahydrofolate biosynthesis	2-methylcitrate/homocitrate	295	0.2918	0.1946	0.1337	0.393687452336576	0.2674	0.1949	0.1701	0.432494483641344
1CMET2-PWY: <i>N</i><sup>10</sup>-formyl-tetrahydrofolate biosynthesis	2-methylmalonyl carnitine	227	-0.0359	0.1670	0.8298	0.735053039882384	-0.0614	0.1678	0.7147	0.709778488851497
1CMET2-PWY: <i>N</i><sup>10</sup>-formyl-tetrahydrofolate biosynthesis	2-methylserine	99	-0.1806	0.2035	0.3747	0.575037087962945	-0.1637	0.2031	0.4202	0.601116955210427
1CMET2-PWY: <i>N</i><sup>10</sup>-formyl-tetrahydrofolate biosynthesis	2-oleoylglycerol (18:1)	187	-0.1243	0.1402	0.3753	0.575375455719484	-0.0699	0.1423	0.6236	0.682277782264726
1CMET2-PWY: <i>N</i><sup>10</sup>-formyl-tetrahydrofolate biosynthesis	2-oxindole-3-acetate	255	0.2603	0.1152	0.0239	0.184331090279163	0.2644	0.1149	0.0214	0.170304228521759
1CMET2-PWY: <i>N</i><sup>10</sup>-formyl-tetrahydrofolate biosynthesis	2-oxo-1-pyrrolidinepropionate	292	-0.1131	0.2336	0.6284	0.679722443613965	-0.1484	0.2345	0.527	0.647796242674296
1CMET2-PWY: <i>N</i><sup>10</sup>-formyl-tetrahydrofolate biosynthesis	2-piperidinone	288	-0.0379	0.1567	0.8088	0.730200255340758	-0.0312	0.1569	0.8423	0.742299663867431
1CMET2-PWY: <i>N</i><sup>10</sup>-formyl-tetrahydrofolate biosynthesis	2-pyrrolidinone	153	0.0962	0.2297	0.6752	0.694604749476266	0.0886	0.2283	0.6979	0.704905827795158
1CMET2-PWY: <i>N</i><sup>10</sup>-formyl-tetrahydrofolate biosynthesis	2,3-dihydroxyisovalerate	266	0.1457	0.1043	0.1624	0.424772180222758	0.1549	0.1049	0.1399	0.399606718010219
1CMET2-PWY: <i>N</i><sup>10</sup>-formyl-tetrahydrofolate biosynthesis	2,3-dimethylsuccinate	284	-0.1833	0.2007	0.3612	0.568027129073761	-0.1979	0.2006	0.3239	0.549989842261057
1CMET2-PWY: <i>N</i><sup>10</sup>-formyl-tetrahydrofolate biosynthesis	2,4-dihydroxyhydrocinnamate	104	-0.2724	0.2550	0.2854	0.523244713571179	-0.324	0.2622	0.2166	0.473759393771268
1CMET2-PWY: <i>N</i><sup>10</sup>-formyl-tetrahydrofolate biosynthesis	2,4,6-trihydroxybenzoate	234	0.1574	0.1846	0.3937	0.584568940990731	0.1473	0.1856	0.4275	0.604625036192862
1CMET2-PWY: <i>N</i><sup>10</sup>-formyl-tetrahydrofolate biosynthesis	2,8-quinolinediol	85	-0.2144	0.1658	0.1959	0.456680033027105	-0.254	0.1681	0.1308	0.388397958320358
1CMET2-PWY: <i>N</i><sup>10</sup>-formyl-tetrahydrofolate biosynthesis	2'-deoxyadenosine	264	-0.0483	0.1308	0.7119	0.705010973742821	-0.0578	0.1313	0.66	0.694028760188475
1CMET2-PWY: <i>N</i><sup>10</sup>-formyl-tetrahydrofolate biosynthesis	2'-deoxycytidine	284	0.232	0.1375	0.0914	0.337572806972437	0.2194	0.1374	0.1104	0.36258278949849
1CMET2-PWY: <i>N</i><sup>10</sup>-formyl-tetrahydrofolate biosynthesis	2'-deoxyguanosine	281	0.0216	0.1141	0.8499	0.739646154219072	0.0173	0.1143	0.8799	0.750910761707516
1CMET2-PWY: <i>N</i><sup>10</sup>-formyl-tetrahydrofolate biosynthesis	2'-deoxyinosine	279	0.0013	0.1416	0.9927	0.768141686753784	-0.0017	0.1498	0.9909	0.773159204830505
1CMET2-PWY: <i>N</i><sup>10</sup>-formyl-tetrahydrofolate biosynthesis	2'-deoxyuridine	288	0.0684	0.1689	0.6853	0.697316986330341	0.0586	0.1685	0.728	0.713520434873477
1CMET2-PWY: <i>N</i><sup>10</sup>-formyl-tetrahydrofolate biosynthesis	3-(2-hydroxyphenyl)propionate	169	-0.0073	0.2069	0.9718	0.764291624016444	0.0329	0.2084	0.8746	0.749611039893199
1CMET2-PWY: <i>N</i><sup>10</sup>-formyl-tetrahydrofolate biosynthesis	3-(3-hydroxyphenyl)propionate	288	0.1874	0.0722	0.0095	0.117247527711856	0.1903	0.0722	0.0084	0.105601480321294
1CMET2-PWY: <i>N</i><sup>10</sup>-formyl-tetrahydrofolate biosynthesis	3-(4-hydroxyphenyl)lactate (HPLA)	285	0.1897	0.1157	0.1011	0.351935544275932	0.1872	0.1157	0.1056	0.356138346196868
1CMET2-PWY: <i>N</i><sup>10</sup>-formyl-tetrahydrofolate biosynthesis	3-(4-hydroxyphenyl)propionate	275	0.1393	0.0874	0.1112	0.365646666805224	0.1364	0.0870	0.1168	0.370754774603728
1CMET2-PWY: <i>N</i><sup>10</sup>-formyl-tetrahydrofolate biosynthesis	3-aminoisobutyrate	140	-0.0519	0.1578	0.7423	0.713387333092908	-0.009	0.1573	0.9545	0.766816086745658
1CMET2-PWY: <i>N</i><sup>10</sup>-formyl-tetrahydrofolate biosynthesis	3-carboxy-4-methyl-5-propyl-2-furanpropanoate (CMPF)	126	0.4537	0.2822	0.1078	0.361221581318695	0.5191	0.2815	0.0652	0.290049567704178
1CMET2-PWY: <i>N</i><sup>10</sup>-formyl-tetrahydrofolate biosynthesis	3-carboxyadipate	288	-0.1271	0.1432	0.3746	0.57500590224771	-0.1192	0.1433	0.4057	0.593947440555283
1CMET2-PWY: <i>N</i><sup>10</sup>-formyl-tetrahydrofolate biosynthesis	3-hydroxy-3-methylglutarate	293	0.0541	0.1469	0.7128	0.705340859989	0.0656	0.1485	0.6587	0.693673968502205
1CMET2-PWY: <i>N</i><sup>10</sup>-formyl-tetrahydrofolate biosynthesis	3-hydroxybenzoate	130	-0.0987	0.2713	0.7161	0.706098863579554	-0.1363	0.2736	0.6183	0.680897265141869
1CMET2-PWY: <i>N</i><sup>10</sup>-formyl-tetrahydrofolate biosynthesis	3-hydroxybutyrate (BHBA)	264	0.1428	0.1380	0.3008	0.533716145094671	0.1451	0.1385	0.2949	0.531669137676891
1CMET2-PWY: <i>N</i><sup>10</sup>-formyl-tetrahydrofolate biosynthesis	3-hydroxyhexanoate	70	-0.1552	0.3550	0.662	0.690474617049055	-0.163	0.3515	0.6429	0.688627935137519
1CMET2-PWY: <i>N</i><sup>10</sup>-formyl-tetrahydrofolate biosynthesis	3-hydroxylaurate	216	0.184	0.2179	0.3985	0.587052974095817	0.2163	0.2190	0.3234	0.549644497368055
1CMET2-PWY: <i>N</i><sup>10</sup>-formyl-tetrahydrofolate biosynthesis	3-hydroxymyristate	275	-0.0506	0.2360	0.8303	0.735210771555083	-0.021	0.2430	0.9312	0.76218858018234
1CMET2-PWY: <i>N</i><sup>10</sup>-formyl-tetrahydrofolate biosynthesis	3-hydroxyphenylacetate	229	0.2857	0.1594	0.073	0.306332556674979	0.2841	0.1586	0.0734	0.305225725216984
1CMET2-PWY: <i>N</i><sup>10</sup>-formyl-tetrahydrofolate biosynthesis	3-hydroxypropanoate	85	-0.0836	0.3590	0.8158	0.731672272201621	-0.0956	0.3514	0.7856	0.728799339460074
1CMET2-PWY: <i>N</i><sup>10</sup>-formyl-tetrahydrofolate biosynthesis	3-hydroxypyridine	292	-0.2161	0.1774	0.2232	0.479423306795009	-0.2473	0.1791	0.1673	0.42959770761998
1CMET2-PWY: <i>N</i><sup>10</sup>-formyl-tetrahydrofolate biosynthesis	3-hydroxysebacate	154	0.2686	0.2977	0.367	0.571188538778878	0.3458	0.2934	0.2386	0.491436847351652
1CMET2-PWY: <i>N</i><sup>10</sup>-formyl-tetrahydrofolate biosynthesis	3-hydroxystearate	244	-0.2104	0.1020	0.0392	0.232278817256572	-0.2102	0.1017	0.0387	0.227724227108302
1CMET2-PWY: <i>N</i><sup>10</sup>-formyl-tetrahydrofolate biosynthesis	3-ketosphinganine	250	0.2724	0.2106	0.1958	0.456588508368517	0.2822	0.2112	0.1814	0.443276707010173
1CMET2-PWY: <i>N</i><sup>10</sup>-formyl-tetrahydrofolate biosynthesis	3-methyl-2-oxobutyrate	252	-0.2678	0.2119	0.2063	0.465560329946525	-0.2529	0.2129	0.2349	0.488536988425363
1CMET2-PWY: <i>N</i><sup>10</sup>-formyl-tetrahydrofolate biosynthesis	3-methyl-2-oxovalerate	283	-0.2271	0.1629	0.1634	0.425739771436549	-0.2389	0.1633	0.1435	0.404180682089451
1CMET2-PWY: <i>N</i><sup>10</sup>-formyl-tetrahydrofolate biosynthesis	3-methyladipate	205	-0.243	0.1315	0.0646	0.290473933868979	-0.2378	0.1314	0.0703	0.299494609934716
1CMET2-PWY: <i>N</i><sup>10</sup>-formyl-tetrahydrofolate biosynthesis	3-methylglutaconate	205	0.3195	0.1843	0.083	0.32398551492865	0.3258	0.1840	0.0766	0.310636830739348
1CMET2-PWY: <i>N</i><sup>10</sup>-formyl-tetrahydrofolate biosynthesis	3-methylglutarate/2-methylglutarate	290	0.2285	0.1944	0.2398	0.491972288550236	0.2163	0.1945	0.266	0.511833062812238
1CMET2-PWY: <i>N</i><sup>10</sup>-formyl-tetrahydrofolate biosynthesis	3-methylhistidine	238	0.1998	0.0987	0.0429	0.241707678835577	0.2151	0.0991	0.03	0.20159506143231
1CMET2-PWY: <i>N</i><sup>10</sup>-formyl-tetrahydrofolate biosynthesis	3-methylurate*	82	-0.2502	0.2518	0.3203	0.545195042066174	-0.2538	0.2642	0.3367	0.557219111560925
1CMET2-PWY: <i>N</i><sup>10</sup>-formyl-tetrahydrofolate biosynthesis	3-methylxanthine	161	0.2612	0.1657	0.115	0.370577194913801	0.2719	0.1647	0.0987	0.346055667704421
1CMET2-PWY: <i>N</i><sup>10</sup>-formyl-tetrahydrofolate biosynthesis	3-phenylpropionate (hydrocinnamate)	274	-0.0192	0.1296	0.8822	0.746853372331641	-0.0306	0.1305	0.8144	0.735622348549821
1CMET2-PWY: <i>N</i><sup>10</sup>-formyl-tetrahydrofolate biosynthesis	3-sulfo-L-alanine	280	0.1876	0.1542	0.2238	0.479877936057652	0.1807	0.1543	0.2416	0.493801781126576
1CMET2-PWY: <i>N</i><sup>10</sup>-formyl-tetrahydrofolate biosynthesis	3-ureidopropionate	284	-0.281	0.1433	0.0498	0.25970723829144	-0.295	0.1434	0.0396	0.229935556226817
1CMET2-PWY: <i>N</i><sup>10</sup>-formyl-tetrahydrofolate biosynthesis	3,4-dihydroxybenzoate	258	-0.4598	0.1983	0.0204	0.171087162836288	-0.4613	0.1975	0.0195	0.162833412015238
1CMET2-PWY: <i>N</i><sup>10</sup>-formyl-tetrahydrofolate biosynthesis	3,5-dihydroxybenzoic acid	216	-0.5807	0.2272	0.0106	0.123971137020712	-0.5736	0.2247	0.0107	0.119640791534943
1CMET2-PWY: <i>N</i><sup>10</sup>-formyl-tetrahydrofolate biosynthesis	3,7-dimethylurate	238	0.197	0.1109	0.0756	0.311035772149345	0.198	0.1100	0.0719	0.302346003779515
1CMET2-PWY: <i>N</i><sup>10</sup>-formyl-tetrahydrofolate biosynthesis	3'-CMP	66	0.3046	0.2629	0.2465	0.496847508793871	0.2753	0.2618	0.293	0.530455521923912
1CMET2-PWY: <i>N</i><sup>10</sup>-formyl-tetrahydrofolate biosynthesis	3b-hydroxy-5-cholenoic acid	256	-0.0999	0.1776	0.5739	0.661764888300483	-0.1376	0.1791	0.4424	0.611915897509564
1CMET2-PWY: <i>N</i><sup>10</sup>-formyl-tetrahydrofolate biosynthesis	4-acetamidobutanoate	291	0.3277	0.1298	0.0116	0.129312398060893	0.3298	0.1292	0.0107	0.119640791534943
1CMET2-PWY: <i>N</i><sup>10</sup>-formyl-tetrahydrofolate biosynthesis	4-acetamidophenol	78	0.2158	0.1578	0.1716	0.433603920726846	0.2376	0.1596	0.1365	0.395462221050521
1CMET2-PWY: <i>N</i><sup>10</sup>-formyl-tetrahydrofolate biosynthesis	4-androsten-3alpha,17alpha-diol monosulfate (2)	109	-0.1217	0.1504	0.4186	0.596527039267983	-0.1255	0.1487	0.3988	0.590472130532528
1CMET2-PWY: <i>N</i><sup>10</sup>-formyl-tetrahydrofolate biosynthesis	4-androsten-3beta,17beta-diol disulfate (1)	85	0.199	0.2320	0.3911	0.583387569109255	0.1791	0.2255	0.427	0.604294385677941
1CMET2-PWY: <i>N</i><sup>10</sup>-formyl-tetrahydrofolate biosynthesis	4-androsten-3beta,17beta-diol disulfate (2)	95	0.277	0.2384	0.2452	0.495811456809139	0.2815	0.2318	0.2246	0.480374158699801
1CMET2-PWY: <i>N</i><sup>10</sup>-formyl-tetrahydrofolate biosynthesis	4-androsten-3beta,17beta-diol monosulfate (1)	63	0.0229	0.2884	0.9368	0.757733686086029	-0.0646	0.2790	0.8169	0.736243561847407
1CMET2-PWY: <i>N</i><sup>10</sup>-formyl-tetrahydrofolate biosynthesis	4-androsten-3beta,17beta-diol monosulfate (2)	91	0.1317	0.2076	0.5258	0.644078726550591	0.1169	0.2080	0.5742	0.665536304799162
1CMET2-PWY: <i>N</i><sup>10</sup>-formyl-tetrahydrofolate biosynthesis	4-cholesten-3-one	285	0.0492	0.1124	0.6614	0.690335711569528	0.0385	0.1129	0.7328	0.714975811849365
1CMET2-PWY: <i>N</i><sup>10</sup>-formyl-tetrahydrofolate biosynthesis	4-guanidinobutanoate	292	0.13	0.1451	0.3705	0.573027201635545	0.1036	0.1466	0.4798	0.628758143071119
1CMET2-PWY: <i>N</i><sup>10</sup>-formyl-tetrahydrofolate biosynthesis	4-hydroxybenzoate	156	0.0131	0.2269	0.9541	0.761052922146078	0.0354	0.2302	0.878	0.75044604432283
1CMET2-PWY: <i>N</i><sup>10</sup>-formyl-tetrahydrofolate biosynthesis	4-hydroxycinnamate	248	0.0466	0.1374	0.7344	0.711277626395129	0.0344	0.1378	0.803	0.732944577965733
1CMET2-PWY: <i>N</i><sup>10</sup>-formyl-tetrahydrofolate biosynthesis	4-hydroxycyclohexylcarboxylic acid	54	-0.5027	0.3579	0.1601	0.422560687510967	-0.4767	0.3489	0.1718	0.434335731921301
1CMET2-PWY: <i>N</i><sup>10</sup>-formyl-tetrahydrofolate biosynthesis	4-hydroxyglutamate	158	-0.3646	0.1791	0.0418	0.239025901248952	-0.3591	0.1804	0.0466	0.248448734340192
1CMET2-PWY: <i>N</i><sup>10</sup>-formyl-tetrahydrofolate biosynthesis	4-hydroxyphenylacetate	254	-0.0563	0.1639	0.7311	0.710266339036984	-0.0409	0.1659	0.8053	0.733455015556198
1CMET2-PWY: <i>N</i><sup>10</sup>-formyl-tetrahydrofolate biosynthesis	4-hydroxyphenylpyruvate	279	-0.0489	0.1708	0.7746	0.721406491612354	-0.047	0.1714	0.7838	0.728282830551067
1CMET2-PWY: <i>N</i><sup>10</sup>-formyl-tetrahydrofolate biosynthesis	4-imidazoleacetate	287	0.4417	0.1272	0.000516	0.0249312144393603	0.4251	0.1285	0.000936	0.0314302208085389
1CMET2-PWY: <i>N</i><sup>10</sup>-formyl-tetrahydrofolate biosynthesis	4-methyl-2-oxopentanoate	287	-0.1928	0.1591	0.2254	0.481135728141748	-0.202	0.1595	0.2055	0.464612602432803
1CMET2-PWY: <i>N</i><sup>10</sup>-formyl-tetrahydrofolate biosynthesis	4-methylthio-2-oxobutanoate	148	-0.059	0.2294	0.797	0.727019719774015	-0.0087	0.2287	0.9696	0.76954737731056
1CMET2-PWY: <i>N</i><sup>10</sup>-formyl-tetrahydrofolate biosynthesis	4-ureidobutyrate	289	-0.0284	0.1811	0.8754	0.745483301968368	-0.057	0.1820	0.7541	0.720513151035743
1CMET2-PWY: <i>N</i><sup>10</sup>-formyl-tetrahydrofolate biosynthesis	5-(2-Hydroxyethyl)-4-methylthiazole	289	-0.014	0.1460	0.9238	0.755161317238397	-0.0402	0.1465	0.7837	0.728234627176079
1CMET2-PWY: <i>N</i><sup>10</sup>-formyl-tetrahydrofolate biosynthesis	5-acetylamino-6-amino-3-methyluracil	280	-0.1449	0.1695	0.3926	0.584084535318183	-0.1556	0.1690	0.3572	0.568245743867947
1CMET2-PWY: <i>N</i><sup>10</sup>-formyl-tetrahydrofolate biosynthesis	5-acetylamino-6-formylamino-3-methyluracil	191	-0.0224	0.1389	0.8721	0.744596379922924	-0.0247	0.1401	0.8599	0.746293103491856
1CMET2-PWY: <i>N</i><sup>10</sup>-formyl-tetrahydrofolate biosynthesis	5-aminovalerate	292	-0.0051	0.1842	0.9781	0.765492271217169	0.0201	0.1837	0.913	0.758318081457559
1CMET2-PWY: <i>N</i><sup>10</sup>-formyl-tetrahydrofolate biosynthesis	5-dodecenoate (12:1n7)	289	0.2059	0.1802	0.2534	0.501901227857105	0.1917	0.1799	0.2865	0.526008413491067
1CMET2-PWY: <i>N</i><sup>10</sup>-formyl-tetrahydrofolate biosynthesis	5-hydroxyhexanoate	272	-0.3163	0.1112	0.0045	0.0794926963097973	-0.3203	0.1114	0.004	0.0705915768078619
1CMET2-PWY: <i>N</i><sup>10</sup>-formyl-tetrahydrofolate biosynthesis	5-hydroxyindoleacetate	117	0.5925	0.3670	0.1065	0.359415517351298	0.6409	0.3693	0.0827	0.32124188131917
1CMET2-PWY: <i>N</i><sup>10</sup>-formyl-tetrahydrofolate biosynthesis	5-hydroxylysine	163	0.2447	0.1557	0.1159	0.371883209012065	0.2722	0.1586	0.0861	0.326610276951478
1CMET2-PWY: <i>N</i><sup>10</sup>-formyl-tetrahydrofolate biosynthesis	5-methyluridine (ribothymidine)	271	0.2161	0.1275	0.09	0.335430374702816	0.2169	0.1270	0.0878	0.329616343990245
1CMET2-PWY: <i>N</i><sup>10</sup>-formyl-tetrahydrofolate biosynthesis	5-oxoproline	291	-0.0934	0.1617	0.5635	0.658045572049239	-0.1167	0.1622	0.4717	0.625336545522668
1CMET2-PWY: <i>N</i><sup>10</sup>-formyl-tetrahydrofolate biosynthesis	5,6-dihydrothymine	108	-0.0313	0.1934	0.8716	0.744471665749002	-0.0402	0.1785	0.8219	0.737649060862947
1CMET2-PWY: <i>N</i><sup>10</sup>-formyl-tetrahydrofolate biosynthesis	5alpha-androstan-3beta,17alpha-diol monosulfate (1)	133	-0.0639	0.1632	0.6953	0.700217821495733	-0.0576	0.1635	0.7247	0.712663126926805
1CMET2-PWY: <i>N</i><sup>10</sup>-formyl-tetrahydrofolate biosynthesis	5alpha-androstan-3beta,17beta-diol monosulfate (1)	187	-0.0735	0.1352	0.5871	0.666288351043149	-0.071	0.1365	0.6027	0.675553259599835
1CMET2-PWY: <i>N</i><sup>10</sup>-formyl-tetrahydrofolate biosynthesis	5alpha-pregnan-3beta,20alpha-diol disulfate	52	-0.0647	0.3968	0.8704	0.744144259168558	-0.1089	0.3776	0.7729	0.725362489231485
1CMET2-PWY: <i>N</i><sup>10</sup>-formyl-tetrahydrofolate biosynthesis	5alpha-pregnan-3beta,20alpha-diol monosulfate (1)	191	0.0281	0.1493	0.851	0.739960961443801	0.0123	0.1500	0.9347	0.762893925884584
1CMET2-PWY: <i>N</i><sup>10</sup>-formyl-tetrahydrofolate biosynthesis	5alpha-pregnan-3beta,20beta-diol monosulfate (1)	57	0.4714	0.2754	0.087	0.330461689720008	0.4744	0.2744	0.0838	0.322869634144723
1CMET2-PWY: <i>N</i><sup>10</sup>-formyl-tetrahydrofolate biosynthesis	6-hydroxynicotinate	283	0.2653	0.1506	0.0782	0.315657314686531	0.2523	0.1501	0.0929	0.337170893001321
1CMET2-PWY: <i>N</i><sup>10</sup>-formyl-tetrahydrofolate biosynthesis	6-oxolithocholate	261	-0.0664	0.1656	0.6883	0.698137021863725	-0.0643	0.1665	0.6995	0.705294042481265
1CMET2-PWY: <i>N</i><sup>10</sup>-formyl-tetrahydrofolate biosynthesis	6-oxopiperidine-2-carboxylic acid	294	0.1021	0.1653	0.5365	0.648263822492678	0.0917	0.1650	0.5785	0.667156300950453
1CMET2-PWY: <i>N</i><sup>10</sup>-formyl-tetrahydrofolate biosynthesis	7-ketodeoxycholate	217	0.0058	0.1000	0.9541	0.761052922146078	0.0103	0.0999	0.9182	0.759455309761827
1CMET2-PWY: <i>N</i><sup>10</sup>-formyl-tetrahydrofolate biosynthesis	7-ketolithocholate	62	-0.1928	0.1931	0.3179	0.54383957406971	-0.1908	0.1938	0.3248	0.550462905793277
1CMET2-PWY: <i>N</i><sup>10</sup>-formyl-tetrahydrofolate biosynthesis	7-methylguanine	289	0.1527	0.1634	0.3503	0.562241053465217	0.1496	0.1634	0.3599	0.569636721448107
1CMET2-PWY: <i>N</i><sup>10</sup>-formyl-tetrahydrofolate biosynthesis	7-methylurate	158	0.2769	0.1101	0.0119	0.130917481393883	0.2797	0.1090	0.0103	0.117262075279526
1CMET2-PWY: <i>N</i><sup>10</sup>-formyl-tetrahydrofolate biosynthesis	7-methylxanthine	161	0.4713	0.2139	0.0275	0.196606300366148	0.5411	0.2137	0.0113	0.123002109579928
1CMET2-PWY: <i>N</i><sup>10</sup>-formyl-tetrahydrofolate biosynthesis	7,12-diketolithocholate	55	-0.2004	0.2663	0.4516	0.612318983954889	-0.2132	0.2695	0.4289	0.605275730190897
1CMET2-PWY: <i>N</i><sup>10</sup>-formyl-tetrahydrofolate biosynthesis	8-hydroxyguanine	244	0.013	0.1235	0.9162	0.753602749848751	0.0118	0.1238	0.9243	0.760706780901524
1CMET2-PWY: <i>N</i><sup>10</sup>-formyl-tetrahydrofolate biosynthesis	9,10-DiHOME	258	0.3383	0.1484	0.0227	0.180008665780273	0.3323	0.1495	0.0263	0.188789495778137
1CMET2-PWY: <i>N</i><sup>10</sup>-formyl-tetrahydrofolate biosynthesis	acesulfame	87	0.2437	0.1497	0.1036	0.35537211102821	0.2947	0.1543	0.0562	0.27090335044218
1CMET2-PWY: <i>N</i><sup>10</sup>-formyl-tetrahydrofolate biosynthesis	acetylcarnitine (C2)	213	0.0291	0.1970	0.8826	0.746943149686722	0.0294	0.1950	0.8803	0.75102976982833
1CMET2-PWY: <i>N</i><sup>10</sup>-formyl-tetrahydrofolate biosynthesis	acisoga	287	0.4061	0.1942	0.0365	0.225153957826911	0.4128	0.1956	0.0348	0.216527435433777
1CMET2-PWY: <i>N</i><sup>10</sup>-formyl-tetrahydrofolate biosynthesis	adenine	287	0.0813	0.1355	0.5488	0.652885270035489	0.0681	0.1352	0.6144	0.679660655300958
1CMET2-PWY: <i>N</i><sup>10</sup>-formyl-tetrahydrofolate biosynthesis	adenosine	252	-0.1245	0.1580	0.4309	0.602416179469175	-0.1402	0.1580	0.3748	0.577971419957088
1CMET2-PWY: <i>N</i><sup>10</sup>-formyl-tetrahydrofolate biosynthesis	adipate	290	-0.2286	0.1493	0.1257	0.384104698097493	-0.2393	0.1500	0.1108	0.36285307855939
1CMET2-PWY: <i>N</i><sup>10</sup>-formyl-tetrahydrofolate biosynthesis	adrenate (22:4n6)	217	-0.3022	0.2104	0.1509	0.413021851807344	-0.2877	0.2120	0.1746	0.437136293158342
1CMET2-PWY: <i>N</i><sup>10</sup>-formyl-tetrahydrofolate biosynthesis	agmatine	54	0.3324	0.2719	0.2216	0.478098357642434	0.2759	0.2758	0.3171	0.54593194111957
1CMET2-PWY: <i>N</i><sup>10</sup>-formyl-tetrahydrofolate biosynthesis	alanine	294	0.3105	0.3131	0.3213	0.545754100111228	0.3188	0.3149	0.3113	0.542431188428001
1CMET2-PWY: <i>N</i><sup>10</sup>-formyl-tetrahydrofolate biosynthesis	alanyl-glutamyl-meso-diaminopimelate	147	0.1437	0.2462	0.5595	0.656531906905977	0.1694	0.2472	0.4933	0.634332589108965
1CMET2-PWY: <i>N</i><sup>10</sup>-formyl-tetrahydrofolate biosynthesis	alanylleucine	293	0.1689	0.1671	0.312	0.540350810179697	0.1664	0.1670	0.3191	0.547046568235288
1CMET2-PWY: <i>N</i><sup>10</sup>-formyl-tetrahydrofolate biosynthesis	allantoin	204	0.1399	0.1365	0.3055	0.536421138696085	0.133	0.1369	0.3311	0.554147911634574
1CMET2-PWY: <i>N</i><sup>10</sup>-formyl-tetrahydrofolate biosynthesis	allo-threonine	247	0.0511	0.1773	0.7733	0.721066780948522	0.0555	0.1787	0.7562	0.721062788706329
1CMET2-PWY: <i>N</i><sup>10</sup>-formyl-tetrahydrofolate biosynthesis	alpha-hydroxyisocaproate	280	0.0209	0.1014	0.8369	0.736769833259671	0.0186	0.1014	0.8541	0.744915585147866
1CMET2-PWY: <i>N</i><sup>10</sup>-formyl-tetrahydrofolate biosynthesis	alpha-hydroxyisovalerate	286	-0.0065	0.1076	0.9516	0.760566243239869	-0.007	0.1078	0.9485	0.765732323250569
1CMET2-PWY: <i>N</i><sup>10</sup>-formyl-tetrahydrofolate biosynthesis	alpha-ketoglutarate	283	-0.0029	0.1523	0.9851	0.766826067904061	-0.016	0.1531	0.9166	0.759120785905061
1CMET2-PWY: <i>N</i><sup>10</sup>-formyl-tetrahydrofolate biosynthesis	alpha-tocopherol	289	-0.1904	0.2328	0.4135	0.594286727767325	-0.2272	0.2331	0.3295	0.553111506881477
1CMET2-PWY: <i>N</i><sup>10</sup>-formyl-tetrahydrofolate biosynthesis	alpha-tocopherol acetate	84	-0.1209	0.0968	0.2118	0.470179556730933	-0.1091	0.0974	0.2631	0.509769285943846
1CMET2-PWY: <i>N</i><sup>10</sup>-formyl-tetrahydrofolate biosynthesis	alpha-tocotrienol	282	-0.4899	0.2088	0.019	0.165245310460077	-0.4809	0.2097	0.0218	0.172010033594321
1CMET2-PWY: <i>N</i><sup>10</sup>-formyl-tetrahydrofolate biosynthesis	AMP	62	0.4113	0.3404	0.2269	0.482431148487577	0.4072	0.3494	0.244	0.495744314684794
1CMET2-PWY: <i>N</i><sup>10</sup>-formyl-tetrahydrofolate biosynthesis	anserine	276	0.1602	0.1313	0.2226	0.478944245784924	0.1697	0.1319	0.1983	0.458787015764482
1CMET2-PWY: <i>N</i><sup>10</sup>-formyl-tetrahydrofolate biosynthesis	anthranilate	129	-0.5336	0.4152	0.1987	0.459149293493454	-0.5056	0.4063	0.2134	0.471507912343223
1CMET2-PWY: <i>N</i><sup>10</sup>-formyl-tetrahydrofolate biosynthesis	apigenin	61	0.4993	0.2177	0.0218	0.176478747809594	0.4941	0.2164	0.0224	0.174432633875482
1CMET2-PWY: <i>N</i><sup>10</sup>-formyl-tetrahydrofolate biosynthesis	arabinose	270	0.2009	0.1355	0.1383	0.39909037781714	0.2103	0.1352	0.1199	0.374732549866673
1CMET2-PWY: <i>N</i><sup>10</sup>-formyl-tetrahydrofolate biosynthesis	arabitol/xylitol	261	0.0196	0.1414	0.89	0.748493856438447	0.0285	0.1412	0.8399	0.741775704779106
1CMET2-PWY: <i>N</i><sup>10</sup>-formyl-tetrahydrofolate biosynthesis	arabonate/xylonate	291	-0.0667	0.1699	0.6947	0.700055151817559	-0.0593	0.1705	0.7279	0.713507144181657
1CMET2-PWY: <i>N</i><sup>10</sup>-formyl-tetrahydrofolate biosynthesis	arachidate (20:0)	288	-0.2408	0.1336	0.0716	0.30364292422493	-0.2112	0.1356	0.1193	0.37409348630077
1CMET2-PWY: <i>N</i><sup>10</sup>-formyl-tetrahydrofolate biosynthesis	arachidonate (20:4n6)	286	0.3976	0.1206	0.000977	0.0344562816149716	0.4152	0.1205	0.000571	0.0242781059925372
1CMET2-PWY: <i>N</i><sup>10</sup>-formyl-tetrahydrofolate biosynthesis	arginine	280	0.1887	0.0979	0.0538	0.268877926558529	0.1836	0.0995	0.0651	0.289824803140928
1CMET2-PWY: <i>N</i><sup>10</sup>-formyl-tetrahydrofolate biosynthesis	argininosuccinate	62	0.4769	0.3667	0.1935	0.454894036181988	0.4749	0.3654	0.1938	0.454836976754394
1CMET2-PWY: <i>N</i><sup>10</sup>-formyl-tetrahydrofolate biosynthesis	asparagine	280	0.3056	0.1250	0.0145	0.144131670125172	0.3045	0.1254	0.0152	0.143331178540919
1CMET2-PWY: <i>N</i><sup>10</sup>-formyl-tetrahydrofolate biosynthesis	aspartate	290	0.5452	0.2601	0.0361	0.22387297430047	0.5568	0.2608	0.0328	0.210331440654464
1CMET2-PWY: <i>N</i><sup>10</sup>-formyl-tetrahydrofolate biosynthesis	astaxanthin	88	0.3131	0.2973	0.2922	0.528085920047048	0.2282	0.2983	0.4442	0.612795324043297
1CMET2-PWY: <i>N</i><sup>10</sup>-formyl-tetrahydrofolate biosynthesis	azelate (nonanedioate; C9)	292	-0.5094	0.1378	0.000218	0.0152916227592714	-0.5224	0.1376	0.000146	0.0103973087746591
1CMET2-PWY: <i>N</i><sup>10</sup>-formyl-tetrahydrofolate biosynthesis	benzoate	285	-0.0481	0.2077	0.817	0.732035256330448	-0.1043	0.2100	0.6195	0.681219039226555
1CMET2-PWY: <i>N</i><sup>10</sup>-formyl-tetrahydrofolate biosynthesis	beta-alanine	278	0.0597	0.1506	0.6919	0.699252825191312	0.0804	0.1504	0.5928	0.672387613004832
1CMET2-PWY: <i>N</i><sup>10</sup>-formyl-tetrahydrofolate biosynthesis	beta-carotene	171	0.0086	0.1933	0.9644	0.762958445026288	0.007	0.1936	0.9713	0.769860297228083
1CMET2-PWY: <i>N</i><sup>10</sup>-formyl-tetrahydrofolate biosynthesis	beta-guanidinopropanoate	242	-0.0234	0.1111	0.8332	0.735990575075586	-0.0224	0.1094	0.8375	0.741144733807799
1CMET2-PWY: <i>N</i><sup>10</sup>-formyl-tetrahydrofolate biosynthesis	beta-hydroxyisovalerate	210	0.209	0.2132	0.3269	0.548822729140949	0.2067	0.2141	0.3343	0.556044447749259
1CMET2-PWY: <i>N</i><sup>10</sup>-formyl-tetrahydrofolate biosynthesis	beta-sitosterol	282	0.1244	0.1210	0.3041	0.535427218831379	0.1124	0.1225	0.3589	0.569204928885861
1CMET2-PWY: <i>N</i><sup>10</sup>-formyl-tetrahydrofolate biosynthesis	betaine	292	0.0721	0.2056	0.726	0.708953692965827	0.0802	0.2049	0.6953	0.704304988589975
1CMET2-PWY: <i>N</i><sup>10</sup>-formyl-tetrahydrofolate biosynthesis	bilirubin	262	0.2558	0.1224	0.0366	0.225362427085914	0.2631	0.1231	0.0326	0.209559529261102
1CMET2-PWY: <i>N</i><sup>10</sup>-formyl-tetrahydrofolate biosynthesis	biliverdin	284	0.2475	0.1634	0.1298	0.388919470397457	0.2425	0.1631	0.137	0.396108232921551
1CMET2-PWY: <i>N</i><sup>10</sup>-formyl-tetrahydrofolate biosynthesis	biocytin	252	0.3869	0.2183	0.0763	0.312299079084716	0.3766	0.2182	0.0844	0.323916828305813
1CMET2-PWY: <i>N</i><sup>10</sup>-formyl-tetrahydrofolate biosynthesis	biotin	279	-0.3342	0.1937	0.0845	0.326583250863137	-0.33	0.1935	0.0882	0.330244134516112
1CMET2-PWY: <i>N</i><sup>10</sup>-formyl-tetrahydrofolate biosynthesis	bufotenine	74	-0.1736	0.2502	0.4878	0.628655658000261	-0.2024	0.2446	0.4079	0.594966646609333
1CMET2-PWY: <i>N</i><sup>10</sup>-formyl-tetrahydrofolate biosynthesis	butyrylglycine (C4)	170	0.0501	0.1835	0.7847	0.723744182976117	0.0145	0.1846	0.9376	0.763401210853541
1CMET2-PWY: <i>N</i><sup>10</sup>-formyl-tetrahydrofolate biosynthesis	cadaverine	179	0.0986	0.1057	0.3512	0.562649428091501	0.1096	0.1063	0.3024	0.53636718787962
1CMET2-PWY: <i>N</i><sup>10</sup>-formyl-tetrahydrofolate biosynthesis	caffeate	252	-0.0594	0.1128	0.5985	0.670237268615673	-0.067	0.1123	0.5506	0.65676930219078
1CMET2-PWY: <i>N</i><sup>10</sup>-formyl-tetrahydrofolate biosynthesis	caffeine	217	0.1701	0.1367	0.2133	0.471421195777617	0.1747	0.1365	0.2006	0.460680674883944
1CMET2-PWY: <i>N</i><sup>10</sup>-formyl-tetrahydrofolate biosynthesis	campesterol	254	0.0634	0.1310	0.6286	0.679767604196556	0.062	0.1315	0.637	0.686857949484602
1CMET2-PWY: <i>N</i><sup>10</sup>-formyl-tetrahydrofolate biosynthesis	caprate (10:0)	289	0.0086	0.0855	0.9198	0.754280444698503	0.000654	0.0777	0.9933	0.773648999885307
1CMET2-PWY: <i>N</i><sup>10</sup>-formyl-tetrahydrofolate biosynthesis	caproate (6:0)	262	-0.122	0.0921	0.1854	0.447221453970649	-0.1409	0.0920	0.1257	0.38166669507783
1CMET2-PWY: <i>N</i><sup>10</sup>-formyl-tetrahydrofolate biosynthesis	caprylate (8:0)	255	0.0027	0.0822	0.9739	0.764779685621022	0.0026	0.0822	0.9748	0.770368172213839
1CMET2-PWY: <i>N</i><sup>10</sup>-formyl-tetrahydrofolate biosynthesis	carboxyethyl-GABA	282	0.2857	0.2242	0.2026	0.462486456829322	0.2648	0.2240	0.2372	0.490282713880817
1CMET2-PWY: <i>N</i><sup>10</sup>-formyl-tetrahydrofolate biosynthesis	carnitine	292	-0.3033	0.1558	0.0516	0.263660232005697	-0.3147	0.1575	0.0458	0.246572437084305
1CMET2-PWY: <i>N</i><sup>10</sup>-formyl-tetrahydrofolate biosynthesis	carnosine	139	0.1212	0.2207	0.583	0.665053250518373	0.1232	0.2220	0.5788	0.667264974057837
1CMET2-PWY: <i>N</i><sup>10</sup>-formyl-tetrahydrofolate biosynthesis	chenodeoxycholate	63	-0.4452	0.1773	0.012	0.131488435252469	-0.4532	0.1826	0.0131	0.132781786700756
1CMET2-PWY: <i>N</i><sup>10</sup>-formyl-tetrahydrofolate biosynthesis	cholate	262	0.0089	0.0904	0.9214	0.754669779272274	0.0151	0.0899	0.8667	0.747763331231035
1CMET2-PWY: <i>N</i><sup>10</sup>-formyl-tetrahydrofolate biosynthesis	cholesterol	282	0.2992	0.1246	0.0163	0.153067529447046	0.3006	0.1248	0.016	0.147064296270264
1CMET2-PWY: <i>N</i><sup>10</sup>-formyl-tetrahydrofolate biosynthesis	choline	290	0.0722	0.1671	0.6656	0.691630446776958	0.0732	0.1674	0.662	0.694539239038326
1CMET2-PWY: <i>N</i><sup>10</sup>-formyl-tetrahydrofolate biosynthesis	ciliatine (2-aminoethylphosphonate)	173	0.0032	0.1532	0.9835	0.766589222171014	-0.0173	0.1501	0.9085	0.757417690160579
1CMET2-PWY: <i>N</i><sup>10</sup>-formyl-tetrahydrofolate biosynthesis	cinnamate	157	-0.3404	0.2002	0.0891	0.333952557738793	-0.3555	0.1980	0.0725	0.30353360857686
1CMET2-PWY: <i>N</i><sup>10</sup>-formyl-tetrahydrofolate biosynthesis	cis-4-hydroxycyclohexylacetic acid	279	-0.1278	0.2405	0.5953	0.669120814384711	-0.1479	0.2404	0.5384	0.652198531078441
1CMET2-PWY: <i>N</i><sup>10</sup>-formyl-tetrahydrofolate biosynthesis	cis-urocanate	289	0.2434	0.2210	0.2708	0.513618075053315	0.2401	0.2209	0.277	0.519319467703416
1CMET2-PWY: <i>N</i><sup>10</sup>-formyl-tetrahydrofolate biosynthesis	citrate	294	0.1618	0.1630	0.3208	0.545377202125346	0.1885	0.1634	0.2485	0.499162796167788
1CMET2-PWY: <i>N</i><sup>10</sup>-formyl-tetrahydrofolate biosynthesis	citrulline	294	0.5533	0.3263	0.0899	0.335320904694858	0.5523	0.3260	0.0902	0.333422235974268
1CMET2-PWY: <i>N</i><sup>10</sup>-formyl-tetrahydrofolate biosynthesis	CMP	51	-0.0238	0.2292	0.9173	0.753768676264904	-0.0896	0.3011	0.7662	0.723633325383156
1CMET2-PWY: <i>N</i><sup>10</sup>-formyl-tetrahydrofolate biosynthesis	coprostanol	271	-0.3687	0.1488	0.0132	0.137568759463641	-0.3784	0.1495	0.0114	0.123579505566844
1CMET2-PWY: <i>N</i><sup>10</sup>-formyl-tetrahydrofolate biosynthesis	cortolone	105	0.3665	0.2223	0.0992	0.34935248748112	0.3488	0.2231	0.1179	0.372313609271671
1CMET2-PWY: <i>N</i><sup>10</sup>-formyl-tetrahydrofolate biosynthesis	creatine	287	-0.1633	0.1152	0.1562	0.418798388172239	-0.1597	0.1159	0.1683	0.430734221890258
1CMET2-PWY: <i>N</i><sup>10</sup>-formyl-tetrahydrofolate biosynthesis	creatinine	287	-0.0754	0.0927	0.4158	0.59530177874398	-0.0633	0.0939	0.4999	0.6370276057568
1CMET2-PWY: <i>N</i><sup>10</sup>-formyl-tetrahydrofolate biosynthesis	cystathionine	99	-0.0075	0.1938	0.9693	0.763817149119172	0.0245	0.1900	0.8975	0.754869672528967
1CMET2-PWY: <i>N</i><sup>10</sup>-formyl-tetrahydrofolate biosynthesis	cysteine	291	0.6338	0.2597	0.0147	0.145040876722946	0.6436	0.2595	0.0131	0.132781786700756
1CMET2-PWY: <i>N</i><sup>10</sup>-formyl-tetrahydrofolate biosynthesis	cysteine s-sulfate	242	0.1726	0.1958	0.3782	0.576958201626151	0.1718	0.1961	0.3808	0.581075679360004
1CMET2-PWY: <i>N</i><sup>10</sup>-formyl-tetrahydrofolate biosynthesis	cysteine sulfinic acid	288	0.3535	0.2017	0.0796	0.318211433783844	0.3539	0.2024	0.0803	0.317170383601432
1CMET2-PWY: <i>N</i><sup>10</sup>-formyl-tetrahydrofolate biosynthesis	cysteinylglycine	98	-0.1251	0.3145	0.6909	0.698997909699345	-0.0686	0.3304	0.8355	0.740764631473759
1CMET2-PWY: <i>N</i><sup>10</sup>-formyl-tetrahydrofolate biosynthesis	cystine	227	0.2207	0.1680	0.1891	0.450806250434154	0.2453	0.1687	0.1461	0.407221529016986
1CMET2-PWY: <i>N</i><sup>10</sup>-formyl-tetrahydrofolate biosynthesis	cytidine	279	0.3857	0.1206	0.0014	0.0417002355539686	0.3802	0.1211	0.0017	0.0430985080657521
1CMET2-PWY: <i>N</i><sup>10</sup>-formyl-tetrahydrofolate biosynthesis	cytidine 2',3'-cyclic monophosphate	115	0.2323	0.2455	0.3441	0.558656495927383	0.23	0.2443	0.3465	0.562900791335924
1CMET2-PWY: <i>N</i><sup>10</sup>-formyl-tetrahydrofolate biosynthesis	cytosine	290	0.3192	0.1289	0.0133	0.138156040081108	0.3061	0.1290	0.0177	0.15464344068735
1CMET2-PWY: <i>N</i><sup>10</sup>-formyl-tetrahydrofolate biosynthesis	D-urobilin	276	0.3581	0.1121	0.0014	0.0417002355539686	0.3709	0.1129	0.001	0.0319994416455022
1CMET2-PWY: <i>N</i><sup>10</sup>-formyl-tetrahydrofolate biosynthesis	daidzein	215	0.0023	0.1165	0.9844	0.766740835838628	0.0215	0.1152	0.8522	0.744581607679005
1CMET2-PWY: <i>N</i><sup>10</sup>-formyl-tetrahydrofolate biosynthesis	dCMP	107	0.2496	0.2155	0.2468	0.497052363745062	0.2733	0.2269	0.2285	0.48366836022921
1CMET2-PWY: <i>N</i><sup>10</sup>-formyl-tetrahydrofolate biosynthesis	dehydroisoandrosterone sulfate (DHEA-S)	100	0.1153	0.1597	0.4703	0.620812278058407	0.054	0.1568	0.7306	0.714354648449766
1CMET2-PWY: <i>N</i><sup>10</sup>-formyl-tetrahydrofolate biosynthesis	dehydrolithocholate	282	-0.0439	0.1302	0.7357	0.711680897295089	-0.0343	0.1324	0.7957	0.731250689243153
1CMET2-PWY: <i>N</i><sup>10</sup>-formyl-tetrahydrofolate biosynthesis	delta-tocopherol	165	0.0811	0.2106	0.7	0.701329827541324	0.0799	0.2087	0.7017	0.705995260454936
1CMET2-PWY: <i>N</i><sup>10</sup>-formyl-tetrahydrofolate biosynthesis	deoxycarnitine	287	-0.0417	0.1378	0.7621	0.718308237192438	-0.0361	0.1380	0.7939	0.730779921125175
1CMET2-PWY: <i>N</i><sup>10</sup>-formyl-tetrahydrofolate biosynthesis	deoxycholate	274	0.2644	0.1377	0.0548	0.270859356219619	0.2652	0.1375	0.0538	0.265378501317303
1CMET2-PWY: <i>N</i><sup>10</sup>-formyl-tetrahydrofolate biosynthesis	deoxycholic acid sulfate	116	0.1191	0.0784	0.1289	0.387677914348169	0.1236	0.0799	0.1223	0.377747601331171
1CMET2-PWY: <i>N</i><sup>10</sup>-formyl-tetrahydrofolate biosynthesis	diaminopimelate	255	-0.1351	0.1429	0.3444	0.558882028320819	-0.1081	0.1428	0.4489	0.614860482178662
1CMET2-PWY: <i>N</i><sup>10</sup>-formyl-tetrahydrofolate biosynthesis	diethanolamine	266	0.2981	0.1671	0.0743	0.308806962468304	0.2958	0.1665	0.0757	0.309280060571986
1CMET2-PWY: <i>N</i><sup>10</sup>-formyl-tetrahydrofolate biosynthesis	digalacturonic acid	191	0.1825	0.1349	0.1761	0.438156740358406	0.2017	0.1351	0.1355	0.394238094149314
1CMET2-PWY: <i>N</i><sup>10</sup>-formyl-tetrahydrofolate biosynthesis	diglycerol	285	-0.0606	0.1325	0.6472	0.685685649491115	-0.0665	0.1330	0.6171	0.680603478945531
1CMET2-PWY: <i>N</i><sup>10</sup>-formyl-tetrahydrofolate biosynthesis	dihomolinoleate (20:2n6)	288	0.0501	0.1415	0.7236	0.708158593911717	0.0846	0.1440	0.5572	0.659444049645524
1CMET2-PWY: <i>N</i><sup>10</sup>-formyl-tetrahydrofolate biosynthesis	dihomolinolenate (20:3n3 or 3n6)	284	0.2361	0.1082	0.0291	0.202017120771023	0.2659	0.1089	0.0146	0.140474395334221
1CMET2-PWY: <i>N</i><sup>10</sup>-formyl-tetrahydrofolate biosynthesis	dihydoxyphenylalanine (L-DOPA)	89	-0.064	0.2387	0.7885	0.724799748751097	-0.0456	0.2412	0.85	0.74399102836764
1CMET2-PWY: <i>N</i><sup>10</sup>-formyl-tetrahydrofolate biosynthesis	dihydrocaffeate	233	0.07	0.0927	0.4502	0.611652697542026	0.0766	0.0923	0.4065	0.594241949534618
1CMET2-PWY: <i>N</i><sup>10</sup>-formyl-tetrahydrofolate biosynthesis	dihydroferulic acid	287	0.3352	0.1189	0.0048	0.0822239683415075	0.3463	0.1195	0.0038	0.0685066970202774
1CMET2-PWY: <i>N</i><sup>10</sup>-formyl-tetrahydrofolate biosynthesis	dihydroorotate	249	-0.1003	0.0891	0.2604	0.506627507554967	-0.0901	0.0891	0.3121	0.54288231746147
1CMET2-PWY: <i>N</i><sup>10</sup>-formyl-tetrahydrofolate biosynthesis	dimethylarginine (ADMA + SDMA)	253	0.3395	0.1171	0.0038	0.072539386735453	0.3573	0.1176	0.0024	0.0525225831780838
1CMET2-PWY: <i>N</i><sup>10</sup>-formyl-tetrahydrofolate biosynthesis	dimethylglycine	287	0.4293	0.2133	0.0442	0.244984903277751	0.437	0.2130	0.0402	0.231590400983333
1CMET2-PWY: <i>N</i><sup>10</sup>-formyl-tetrahydrofolate biosynthesis	dimethylmalonic acid	265	-0.1841	0.2567	0.4734	0.622295418880974	-0.1954	0.2557	0.4448	0.613078136037725
1CMET2-PWY: <i>N</i><sup>10</sup>-formyl-tetrahydrofolate biosynthesis	dipicolinate	248	-0.1824	0.1090	0.0943	0.342223451361695	-0.1915	0.1090	0.079	0.314960804314469
1CMET2-PWY: <i>N</i><sup>10</sup>-formyl-tetrahydrofolate biosynthesis	docosadienoate (22:2n6)	279	-0.3286	0.1085	0.0024	0.0560361611603958	-0.3287	0.1091	0.0026	0.0550935544316668
1CMET2-PWY: <i>N</i><sup>10</sup>-formyl-tetrahydrofolate biosynthesis	docosahexaenoate (DHA; 22:6n3)	280	0.2746	0.0942	0.0036	0.0704815112240443	0.2881	0.0947	0.0023	0.0511477727256817
1CMET2-PWY: <i>N</i><sup>10</sup>-formyl-tetrahydrofolate biosynthesis	docosapentaenoate (DPA; 22:5n3)	281	0.1989	0.0867	0.0218	0.176478747809594	0.2131	0.0868	0.0141	0.137929073576221
1CMET2-PWY: <i>N</i><sup>10</sup>-formyl-tetrahydrofolate biosynthesis	dodecanedioate (C12)	292	-0.3129	0.1101	0.0045	0.0794926963097973	-0.342	0.1110	0.0021	0.0484750662018904
1CMET2-PWY: <i>N</i><sup>10</sup>-formyl-tetrahydrofolate biosynthesis	ectoine	282	0.1961	0.1657	0.2366	0.48984676812081	0.2201	0.1659	0.1846	0.446155357081548
1CMET2-PWY: <i>N</i><sup>10</sup>-formyl-tetrahydrofolate biosynthesis	eicosapentaenoate (EPA; 20:5n3)	272	0.2337	0.1081	0.0307	0.207301515063063	0.2359	0.1083	0.0294	0.199504758467315
1CMET2-PWY: <i>N</i><sup>10</sup>-formyl-tetrahydrofolate biosynthesis	eicosenoate (20:1n9 or 1n11)	290	-0.1095	0.1555	0.4812	0.625741710448532	-0.0739	0.1580	0.64	0.687874927830963
1CMET2-PWY: <i>N</i><sup>10</sup>-formyl-tetrahydrofolate biosynthesis	enterodiol	116	-0.1205	0.1442	0.4036	0.589468802845766	-0.1565	0.1432	0.2744	0.517651518971234
1CMET2-PWY: <i>N</i><sup>10</sup>-formyl-tetrahydrofolate biosynthesis	enterolactone	283	-0.0226	0.1160	0.8456	0.738838638236417	-0.04	0.1170	0.7327	0.71492817899811
1CMET2-PWY: <i>N</i><sup>10</sup>-formyl-tetrahydrofolate biosynthesis	epiandrosterone sulfate	67	0.5907	0.2760	0.0324	0.213039730788181	0.682	0.1658	3.9e-05	0.00476920971191297
1CMET2-PWY: <i>N</i><sup>10</sup>-formyl-tetrahydrofolate biosynthesis	epicatechin	126	-0.1744	0.1929	0.366	0.570611745041244	-0.1397	0.1919	0.4667	0.622996818429774
1CMET2-PWY: <i>N</i><sup>10</sup>-formyl-tetrahydrofolate biosynthesis	ergosterol	172	0.3205	0.1271	0.0117	0.129817537470547	0.3274	0.1275	0.0103	0.117262075279526
1CMET2-PWY: <i>N</i><sup>10</sup>-formyl-tetrahydrofolate biosynthesis	erucate (22:1n9)	287	-0.0136	0.1135	0.9046	0.7514131749129	0.0029	0.1122	0.9793	0.771142405251689
1CMET2-PWY: <i>N</i><sup>10</sup>-formyl-tetrahydrofolate biosynthesis	erythronate*	288	0.4019	0.1645	0.0146	0.144631623205879	0.4045	0.1650	0.0142	0.138452349261895
1CMET2-PWY: <i>N</i><sup>10</sup>-formyl-tetrahydrofolate biosynthesis	erythrose	262	0.1861	0.1805	0.3025	0.534592650260438	0.1974	0.1803	0.2736	0.517141565574528
1CMET2-PWY: <i>N</i><sup>10</sup>-formyl-tetrahydrofolate biosynthesis	ethylmalonate	283	-0.0053	0.1629	0.9742	0.764868783101726	0.0094	0.1641	0.9544	0.766810380534646
1CMET2-PWY: <i>N</i><sup>10</sup>-formyl-tetrahydrofolate biosynthesis	FAD	101	-0.0391	0.3511	0.9114	0.752705382076001	-0.0745	0.3421	0.8277	0.738845127207813
1CMET2-PWY: <i>N</i><sup>10</sup>-formyl-tetrahydrofolate biosynthesis	ferulate	283	0.1838	0.1160	0.1131	0.368256430175975	0.2008	0.1166	0.0849	0.324669298557822
1CMET2-PWY: <i>N</i><sup>10</sup>-formyl-tetrahydrofolate biosynthesis	FMN	97	-0.1142	0.2634	0.6645	0.691247858879365	-0.152	0.2646	0.5658	0.662604872577919
1CMET2-PWY: <i>N</i><sup>10</sup>-formyl-tetrahydrofolate biosynthesis	formiminoglutamate	285	0.0923	0.1134	0.4155	0.595202902247082	0.0915	0.1133	0.4196	0.600769749669009
1CMET2-PWY: <i>N</i><sup>10</sup>-formyl-tetrahydrofolate biosynthesis	fructose	285	0.2035	0.1679	0.2255	0.481246695717449	0.2279	0.1721	0.1854	0.447023906342701
1CMET2-PWY: <i>N</i><sup>10</sup>-formyl-tetrahydrofolate biosynthesis	fucitol	158	-0.2787	0.2374	0.2405	0.492618538742559	-0.2908	0.2374	0.2206	0.477021445501457
1CMET2-PWY: <i>N</i><sup>10</sup>-formyl-tetrahydrofolate biosynthesis	fucose	292	0.264	0.3089	0.3927	0.584122521671067	0.2278	0.3100	0.4624	0.621271057131195
1CMET2-PWY: <i>N</i><sup>10</sup>-formyl-tetrahydrofolate biosynthesis	fumarate	285	0.0206	0.1616	0.8984	0.750214629725361	0.0347	0.1626	0.8308	0.739601877923796
1CMET2-PWY: <i>N</i><sup>10</sup>-formyl-tetrahydrofolate biosynthesis	galactitol (dulcitol)	55	1.4529	0.6049	0.0163	0.153067529447046	1.4916	0.5973	0.0125	0.129490039459658
1CMET2-PWY: <i>N</i><sup>10</sup>-formyl-tetrahydrofolate biosynthesis	galactonate	264	-0.0461	0.1540	0.7644	0.718984856840459	-0.0197	0.1560	0.8993	0.755281700562683
1CMET2-PWY: <i>N</i><sup>10</sup>-formyl-tetrahydrofolate biosynthesis	galacturonate	289	0.3086	0.1318	0.0192	0.166119860842654	0.3189	0.1317	0.0155	0.144761925825061
1CMET2-PWY: <i>N</i><sup>10</sup>-formyl-tetrahydrofolate biosynthesis	gamma-aminobutyrate (GABA)	246	0.0305	0.1328	0.8183	0.732396201819687	0.0129	0.1339	0.9231	0.76047050794946
1CMET2-PWY: <i>N</i><sup>10</sup>-formyl-tetrahydrofolate biosynthesis	gamma-CEHC	91	-0.1229	0.3652	0.7365	0.711851715309962	-0.1725	0.3615	0.6332	0.685503923330396
1CMET2-PWY: <i>N</i><sup>10</sup>-formyl-tetrahydrofolate biosynthesis	gamma-glutamyl-epsilon-lysine	290	0.4561	0.1873	0.0149	0.146008095648594	0.4516	0.1872	0.0158	0.145979645644566
1CMET2-PWY: <i>N</i><sup>10</sup>-formyl-tetrahydrofolate biosynthesis	gamma-glutamylalanine	290	-0.1065	0.1848	0.5645	0.658429165530315	-0.112	0.1855	0.5459	0.655078670117404
1CMET2-PWY: <i>N</i><sup>10</sup>-formyl-tetrahydrofolate biosynthesis	gamma-glutamylglutamate	283	0.0497	0.1595	0.7553	0.716608681814919	0.0697	0.1621	0.6673	0.696326234159052
1CMET2-PWY: <i>N</i><sup>10</sup>-formyl-tetrahydrofolate biosynthesis	gamma-glutamylglycine	240	-0.0044	0.2024	0.9828	0.766460842146368	-0.0028	0.2018	0.9889	0.772833950218278
1CMET2-PWY: <i>N</i><sup>10</sup>-formyl-tetrahydrofolate biosynthesis	gamma-glutamylhistidine	156	0.1144	0.2665	0.6677	0.692253614944092	0.1083	0.2622	0.6797	0.700125163844329
1CMET2-PWY: <i>N</i><sup>10</sup>-formyl-tetrahydrofolate biosynthesis	gamma-glutamylisoleucine*	289	-0.1106	0.1882	0.5567	0.65560865238021	-0.1285	0.1892	0.4971	0.636003444215925
1CMET2-PWY: <i>N</i><sup>10</sup>-formyl-tetrahydrofolate biosynthesis	gamma-glutamylleucine	288	-0.0536	0.1941	0.7823	0.723149873066075	-0.0571	0.1965	0.7712	0.724767124985323
1CMET2-PWY: <i>N</i><sup>10</sup>-formyl-tetrahydrofolate biosynthesis	gamma-glutamylmethionine	290	0.1131	0.1859	0.543	0.650912660618348	0.1092	0.1881	0.5616	0.661075513087664
1CMET2-PWY: <i>N</i><sup>10</sup>-formyl-tetrahydrofolate biosynthesis	gamma-glutamylphenylalanine	289	-0.0285	0.1942	0.8834	0.747101511667508	-0.0348	0.1975	0.86	0.746308557021487
1CMET2-PWY: <i>N</i><sup>10</sup>-formyl-tetrahydrofolate biosynthesis	gamma-glutamyltyrosine	264	0.1326	0.1899	0.4849	0.627306679484731	0.1286	0.1896	0.4975	0.636152176082912
1CMET2-PWY: <i>N</i><sup>10</sup>-formyl-tetrahydrofolate biosynthesis	gamma-glutamylvaline	232	-0.115	0.2125	0.5883	0.666752898471078	-0.0994	0.2149	0.6437	0.68894843126313
1CMET2-PWY: <i>N</i><sup>10</sup>-formyl-tetrahydrofolate biosynthesis	gamma-tocopherol/beta-tocopherol	294	-0.2283	0.2093	0.2753	0.51669933757668	-0.2543	0.2095	0.2246	0.480374158699801
1CMET2-PWY: <i>N</i><sup>10</sup>-formyl-tetrahydrofolate biosynthesis	gamma-tocotrienol	288	-0.2417	0.2072	0.2434	0.49452179369423	-0.227	0.2073	0.2734	0.516978775541158
1CMET2-PWY: <i>N</i><sup>10</sup>-formyl-tetrahydrofolate biosynthesis	gentisate	216	0.3536	0.1531	0.0209	0.17303628067561	0.3589	0.1526	0.0187	0.159108876260357
1CMET2-PWY: <i>N</i><sup>10</sup>-formyl-tetrahydrofolate biosynthesis	gluconate	260	0.0052	0.1079	0.9613	0.762337873714822	0.004	0.1094	0.971	0.769790508416533
1CMET2-PWY: <i>N</i><sup>10</sup>-formyl-tetrahydrofolate biosynthesis	glucose	285	0.4233	0.1375	0.0021	0.0521712324601462	0.4289	0.1376	0.0018	0.0445940377092503
1CMET2-PWY: <i>N</i><sup>10</sup>-formyl-tetrahydrofolate biosynthesis	glucuronate	287	0.1545	0.1602	0.3346	0.553270338502609	0.173	0.1611	0.283	0.523520396763825
1CMET2-PWY: <i>N</i><sup>10</sup>-formyl-tetrahydrofolate biosynthesis	glutamate	294	0.555	0.3112	0.0745	0.309104138282348	0.5594	0.3126	0.0736	0.305532673139635
1CMET2-PWY: <i>N</i><sup>10</sup>-formyl-tetrahydrofolate biosynthesis	glutamate, gamma-methyl ester	275	0.0371	0.2062	0.8572	0.741362060119281	0.0167	0.2056	0.9351	0.762939220417271
1CMET2-PWY: <i>N</i><sup>10</sup>-formyl-tetrahydrofolate biosynthesis	glutamine	288	0.4389	0.2463	0.0748	0.309714935557058	0.4484	0.2456	0.0679	0.295226376666798
1CMET2-PWY: <i>N</i><sup>10</sup>-formyl-tetrahydrofolate biosynthesis	glutaminylleucine	70	0.2289	0.3040	0.4515	0.612270823639507	0.2555	0.3043	0.4012	0.591584984230407
1CMET2-PWY: <i>N</i><sup>10</sup>-formyl-tetrahydrofolate biosynthesis	glutamyl-meso-diaminopimelate	229	0.1253	0.1530	0.4128	0.593954337354373	0.1511	0.1541	0.327	0.551668637857318
1CMET2-PWY: <i>N</i><sup>10</sup>-formyl-tetrahydrofolate biosynthesis	glutarate (pentanedioate)	242	0.1866	0.1372	0.174	0.435919594424097	0.1951	0.1366	0.1532	0.415568287291489
1CMET2-PWY: <i>N</i><sup>10</sup>-formyl-tetrahydrofolate biosynthesis	glycerate	293	0.3949	0.1887	0.0363	0.224580610625715	0.407	0.1889	0.0312	0.205305690392166
1CMET2-PWY: <i>N</i><sup>10</sup>-formyl-tetrahydrofolate biosynthesis	glycerol	289	0.3372	0.1272	0.008	0.107645042085914	0.3409	0.1268	0.0072	0.0974725798147621
1CMET2-PWY: <i>N</i><sup>10</sup>-formyl-tetrahydrofolate biosynthesis	glycerol 3-phosphate	293	-0.0136	0.1736	0.9377	0.757945138869171	0.0049	0.1745	0.9776	0.770789733963679
1CMET2-PWY: <i>N</i><sup>10</sup>-formyl-tetrahydrofolate biosynthesis	glycerophosphoethanolamine	284	0.1652	0.1820	0.3641	0.569559239969431	0.1438	0.1833	0.4326	0.606739337773628
1CMET2-PWY: <i>N</i><sup>10</sup>-formyl-tetrahydrofolate biosynthesis	glycerophosphoglycerol	270	0.1546	0.1696	0.362	0.568526996944756	0.1445	0.1701	0.3955	0.589063332329448
1CMET2-PWY: <i>N</i><sup>10</sup>-formyl-tetrahydrofolate biosynthesis	glycerophosphoinositol*	277	0.1254	0.1373	0.361	0.567910619656902	0.1283	0.1367	0.3478	0.563585872196406
1CMET2-PWY: <i>N</i><sup>10</sup>-formyl-tetrahydrofolate biosynthesis	glycerophosphorylcholine (GPC)	210	0.2356	0.1325	0.0753	0.310545094805471	0.2059	0.1330	0.1214	0.376774940601253
1CMET2-PWY: <i>N</i><sup>10</sup>-formyl-tetrahydrofolate biosynthesis	glycine	293	0.4514	0.2513	0.0724	0.305277485096075	0.4424	0.2525	0.0798	0.316254793347963
1CMET2-PWY: <i>N</i><sup>10</sup>-formyl-tetrahydrofolate biosynthesis	glycochenodeoxycholate	258	0.0606	0.1174	0.6055	0.672569764684234	0.0678	0.1181	0.5658	0.662604872577919
1CMET2-PWY: <i>N</i><sup>10</sup>-formyl-tetrahydrofolate biosynthesis	glycocholate	276	-0.0251	0.0964	0.7948	0.726415925054615	-0.0288	0.0968	0.7661	0.723621675612404
1CMET2-PWY: <i>N</i><sup>10</sup>-formyl-tetrahydrofolate biosynthesis	glycocholenate sulfate*	168	-0.1211	0.1531	0.429	0.601489134259226	-0.124	0.1519	0.4142	0.59811230729093
1CMET2-PWY: <i>N</i><sup>10</sup>-formyl-tetrahydrofolate biosynthesis	glycodeoxycholate	273	0.1678	0.1150	0.1446	0.405933664636111	0.1712	0.1150	0.1366	0.395581539210332
1CMET2-PWY: <i>N</i><sup>10</sup>-formyl-tetrahydrofolate biosynthesis	glycodeoxycholate sulfate	72	0.2539	0.2241	0.2572	0.50444352882317	0.33	0.2289	0.1494	0.411274828352522
1CMET2-PWY: <i>N</i><sup>10</sup>-formyl-tetrahydrofolate biosynthesis	glycohyodeoxycholate	54	0.0694	0.2754	0.8011	0.728222820950393	0.0425	0.2820	0.8802	0.750983264396318
1CMET2-PWY: <i>N</i><sup>10</sup>-formyl-tetrahydrofolate biosynthesis	glycolithocholate	167	0.2554	0.1621	0.1152	0.370910304988867	0.2677	0.1615	0.0974	0.344008312049617
1CMET2-PWY: <i>N</i><sup>10</sup>-formyl-tetrahydrofolate biosynthesis	glycolithocholate sulfate*	234	0.0884	0.1225	0.4708	0.621040616404017	0.0923	0.1223	0.45	0.6153692438191
1CMET2-PWY: <i>N</i><sup>10</sup>-formyl-tetrahydrofolate biosynthesis	glycosyl-N-palmitoyl-sphingosine	173	0.1725	0.2131	0.4183	0.596410445894062	0.1972	0.2106	0.3492	0.564188095013329
1CMET2-PWY: <i>N</i><sup>10</sup>-formyl-tetrahydrofolate biosynthesis	glycosyl-N-stearoyl-sphingosine	89	0.221	0.2600	0.3953	0.585345250979803	0.1825	0.2581	0.4794	0.628574158437148
1CMET2-PWY: <i>N</i><sup>10</sup>-formyl-tetrahydrofolate biosynthesis	glycoursodeoxycholate	177	0.2727	0.1473	0.0641	0.289575298060823	0.2912	0.1496	0.0516	0.260411763806586
1CMET2-PWY: <i>N</i><sup>10</sup>-formyl-tetrahydrofolate biosynthesis	glycylisoleucine	291	0.6009	0.1932	0.0019	0.0494211176497092	0.6297	0.1933	0.0011	0.0337084904610272
1CMET2-PWY: <i>N</i><sup>10</sup>-formyl-tetrahydrofolate biosynthesis	glycylleucine	293	0.4643	0.1814	0.0105	0.123385491475797	0.4868	0.1814	0.0073	0.0981604493720134
1CMET2-PWY: <i>N</i><sup>10</sup>-formyl-tetrahydrofolate biosynthesis	glycylvaline	292	0.7573	0.2191	0.000548	0.0255931591026982	0.7753	0.2191	0.000401	0.0199781424874151
1CMET2-PWY: <i>N</i><sup>10</sup>-formyl-tetrahydrofolate biosynthesis	guanidinoacetate	184	-0.0165	0.1177	0.8887	0.748206232485582	-0.0094	0.1174	0.9364	0.76323518552731
1CMET2-PWY: <i>N</i><sup>10</sup>-formyl-tetrahydrofolate biosynthesis	guanidinosuccinate	140	0.2348	0.1549	0.1296	0.388604183842981	0.262	0.1516	0.0839	0.323042450794612
1CMET2-PWY: <i>N</i><sup>10</sup>-formyl-tetrahydrofolate biosynthesis	guanine	287	0.2291	0.1554	0.1403	0.401292989444473	0.2183	0.1552	0.1595	0.421887620689635
1CMET2-PWY: <i>N</i><sup>10</sup>-formyl-tetrahydrofolate biosynthesis	guanosine	277	0.2107	0.1031	0.0409	0.236715494768447	0.213	0.1032	0.0391	0.228706954368504
1CMET2-PWY: <i>N</i><sup>10</sup>-formyl-tetrahydrofolate biosynthesis	guanosine-2',3'-cyclic monophosphate	61	-0.1634	0.2985	0.5841	0.665399293945018	-0.1647	0.2987	0.5813	0.668149261082271
1CMET2-PWY: <i>N</i><sup>10</sup>-formyl-tetrahydrofolate biosynthesis	harmane	233	-0.1763	0.1766	0.318	0.543907497065275	-0.2051	0.1763	0.2445	0.496033172036911
1CMET2-PWY: <i>N</i><sup>10</sup>-formyl-tetrahydrofolate biosynthesis	heptanoate (7:0)	229	-0.132	0.0996	0.1852	0.447019925978534	-0.1376	0.0998	0.168	0.430494266309502
1CMET2-PWY: <i>N</i><sup>10</sup>-formyl-tetrahydrofolate biosynthesis	hesperetin	126	0.1136	0.1171	0.3322	0.551922172171068	0.1233	0.1172	0.293	0.530455521923912
1CMET2-PWY: <i>N</i><sup>10</sup>-formyl-tetrahydrofolate biosynthesis	hesperidin	61	-0.0157	0.1728	0.9276	0.755900966973596	-0.0142	0.1710	0.9338	0.762779881894069
1CMET2-PWY: <i>N</i><sup>10</sup>-formyl-tetrahydrofolate biosynthesis	hexadecanedioate (C16)	295	-0.2598	0.2741	0.3432	0.558159707496053	-0.3147	0.2748	0.2521	0.50146297873208
1CMET2-PWY: <i>N</i><sup>10</sup>-formyl-tetrahydrofolate biosynthesis	hexanoylglycine (C6)	130	0.0456	0.2339	0.8453	0.738786117070076	-0.015	0.2393	0.95	0.76600340902913
1CMET2-PWY: <i>N</i><sup>10</sup>-formyl-tetrahydrofolate biosynthesis	histamine	163	-0.0327	0.1273	0.7975	0.727166280984731	-0.0059	0.1291	0.9637	0.768454993328447
1CMET2-PWY: <i>N</i><sup>10</sup>-formyl-tetrahydrofolate biosynthesis	histidine	291	0.7838	0.2200	0.000367	0.0206911263208465	0.7992	0.2196	0.000274	0.0156963822670895
1CMET2-PWY: <i>N</i><sup>10</sup>-formyl-tetrahydrofolate biosynthesis	histidylalanine	73	0.0265	0.3419	0.9381	0.757969618751627	0.0692	0.3479	0.8424	0.742337356396072
1CMET2-PWY: <i>N</i><sup>10</sup>-formyl-tetrahydrofolate biosynthesis	homocitrulline	288	0.6085	0.1506	5.32e-05	0.00672598207183933	0.6239	0.1504	3.37e-05	0.00434645825006973
1CMET2-PWY: <i>N</i><sup>10</sup>-formyl-tetrahydrofolate biosynthesis	hydantoin-5-propionic acid	218	-0.3554	0.2465	0.1493	0.411181449853811	-0.3905	0.2468	0.1136	0.366152536164114
1CMET2-PWY: <i>N</i><sup>10</sup>-formyl-tetrahydrofolate biosynthesis	hydroxyproline	293	0.1398	0.1851	0.4502	0.611652697542026	0.1403	0.1853	0.449	0.614876871287812
1CMET2-PWY: <i>N</i><sup>10</sup>-formyl-tetrahydrofolate biosynthesis	hyocholate	261	0.2563	0.1750	0.143	0.404133461992022	0.2751	0.1760	0.1182	0.372632423036616
1CMET2-PWY: <i>N</i><sup>10</sup>-formyl-tetrahydrofolate biosynthesis	hypoxanthine	289	-0.0143	0.1605	0.9288	0.756202546537669	-0.0134	0.1602	0.9333	0.762666486765568
1CMET2-PWY: <i>N</i><sup>10</sup>-formyl-tetrahydrofolate biosynthesis	I-urobilinogen	92	0.4566	0.1445	0.0016	0.045032908714132	0.4504	0.1459	0.002	0.0472416314615569
1CMET2-PWY: <i>N</i><sup>10</sup>-formyl-tetrahydrofolate biosynthesis	imidazole lactate	275	-0.1567	0.1767	0.3752	0.575349263668309	-0.1619	0.1762	0.3582	0.56881507022178
1CMET2-PWY: <i>N</i><sup>10</sup>-formyl-tetrahydrofolate biosynthesis	imidazole propionate	284	0.1593	0.1037	0.1245	0.382602241159162	0.1584	0.1033	0.1252	0.38098301328059
1CMET2-PWY: <i>N</i><sup>10</sup>-formyl-tetrahydrofolate biosynthesis	indole	110	0.456	0.2025	0.0243	0.185772197975532	0.4725	0.2037	0.0204	0.166161711563121
1CMET2-PWY: <i>N</i><sup>10</sup>-formyl-tetrahydrofolate biosynthesis	indole-3-carboxylic acid	251	-0.29	0.1820	0.111	0.365435274625821	-0.3044	0.1870	0.1035	0.353261386025867
1CMET2-PWY: <i>N</i><sup>10</sup>-formyl-tetrahydrofolate biosynthesis	indoleacetate	291	0.0971	0.1084	0.3705	0.573027201635545	0.1134	0.1092	0.299	0.534223937603349
1CMET2-PWY: <i>N</i><sup>10</sup>-formyl-tetrahydrofolate biosynthesis	indolelactate	254	0.0795	0.1286	0.5362	0.648192192180475	0.0767	0.1286	0.5508	0.656848229561028
1CMET2-PWY: <i>N</i><sup>10</sup>-formyl-tetrahydrofolate biosynthesis	indolepropionate	285	0.3504	0.1367	0.0104	0.122770146016771	0.3425	0.1365	0.0121	0.127499225901852
1CMET2-PWY: <i>N</i><sup>10</sup>-formyl-tetrahydrofolate biosynthesis	indolin-2-one	283	0.0329	0.1290	0.7985	0.727472139258029	0.0234	0.1294	0.8566	0.745549139328448
1CMET2-PWY: <i>N</i><sup>10</sup>-formyl-tetrahydrofolate biosynthesis	inosine	264	0.1433	0.1100	0.1929	0.454383480622954	0.1524	0.1100	0.1661	0.428619409223412
1CMET2-PWY: <i>N</i><sup>10</sup>-formyl-tetrahydrofolate biosynthesis	isobutyrylglycine (C4)	181	0.0176	0.3202	0.9561	0.761400309257951	-0.0275	0.3126	0.9298	0.761901197023132
1CMET2-PWY: <i>N</i><sup>10</sup>-formyl-tetrahydrofolate biosynthesis	isocaproate	136	0.2448	0.2233	0.2729	0.515088480486185	0.2955	0.2284	0.1959	0.456637733411525
1CMET2-PWY: <i>N</i><sup>10</sup>-formyl-tetrahydrofolate biosynthesis	isocitrate	60	-0.2632	0.2822	0.3512	0.562649428091501	-0.3149	0.2642	0.2333	0.487223745054429
1CMET2-PWY: <i>N</i><sup>10</sup>-formyl-tetrahydrofolate biosynthesis	isoleucine	292	0.4079	0.3655	0.2644	0.509394414293819	0.3947	0.3687	0.2844	0.524496677424048
1CMET2-PWY: <i>N</i><sup>10</sup>-formyl-tetrahydrofolate biosynthesis	isoleucylglycine	290	0.6537	0.2113	0.002	0.0508349085759344	0.6441	0.2111	0.0023	0.0511477727256817
1CMET2-PWY: <i>N</i><sup>10</sup>-formyl-tetrahydrofolate biosynthesis	isomaltose	100	0.3268	0.2143	0.1274	0.386056195882985	0.3452	0.2128	0.1048	0.354976366259041
1CMET2-PWY: <i>N</i><sup>10</sup>-formyl-tetrahydrofolate biosynthesis	isovalerate (C5)	282	-0.3607	0.1725	0.0365	0.225153957826911	-0.3767	0.1736	0.03	0.20159506143231
1CMET2-PWY: <i>N</i><sup>10</sup>-formyl-tetrahydrofolate biosynthesis	isovalerylglycine	270	-0.1502	0.2576	0.5599	0.65666386737851	-0.1715	0.2573	0.5052	0.639237447251383
1CMET2-PWY: <i>N</i><sup>10</sup>-formyl-tetrahydrofolate biosynthesis	kynurenate	263	-0.1131	0.1199	0.3455	0.55948947832497	-0.1052	0.1197	0.3794	0.580270502212698
1CMET2-PWY: <i>N</i><sup>10</sup>-formyl-tetrahydrofolate biosynthesis	L-urobilin	263	-0.2793	0.1714	0.1032	0.354789262992383	-0.307	0.1727	0.0755	0.308935573817845
1CMET2-PWY: <i>N</i><sup>10</sup>-formyl-tetrahydrofolate biosynthesis	lactate	290	0.0965	0.1251	0.4403	0.606885758096408	0.1086	0.1253	0.386	0.584199762445555
1CMET2-PWY: <i>N</i><sup>10</sup>-formyl-tetrahydrofolate biosynthesis	lactosyl-N-palmitoyl-sphingosine	174	0.505	0.1561	0.0012	0.0380819188466472	0.4932	0.1544	0.0014	0.0386905438857883
1CMET2-PWY: <i>N</i><sup>10</sup>-formyl-tetrahydrofolate biosynthesis	lanosterol	260	-0.3361	0.2117	0.1123	0.367262264206065	-0.3707	0.2117	0.0799	0.316381823857399
1CMET2-PWY: <i>N</i><sup>10</sup>-formyl-tetrahydrofolate biosynthesis	laurate (12:0)	287	-0.0536	0.0760	0.481	0.62566653122476	-0.0613	0.0759	0.4193	0.600614874898385
1CMET2-PWY: <i>N</i><sup>10</sup>-formyl-tetrahydrofolate biosynthesis	leucine	291	0.677	0.3651	0.0637	0.288795141658105	0.6789	0.3671	0.0644	0.288654472125921
1CMET2-PWY: <i>N</i><sup>10</sup>-formyl-tetrahydrofolate biosynthesis	leucylalanine	288	0.0798	0.1496	0.5939	0.668580218951118	0.0656	0.1503	0.6624	0.694661914372239
1CMET2-PWY: <i>N</i><sup>10</sup>-formyl-tetrahydrofolate biosynthesis	leucylglutamine*	260	0.2366	0.1533	0.1226	0.380221836585916	0.2385	0.1531	0.1193	0.37409348630077
1CMET2-PWY: <i>N</i><sup>10</sup>-formyl-tetrahydrofolate biosynthesis	leucylglycine	285	0.2014	0.1548	0.1934	0.454795251690051	0.2093	0.1543	0.1748	0.437317473313334
1CMET2-PWY: <i>N</i><sup>10</sup>-formyl-tetrahydrofolate biosynthesis	levulinate (4-oxovalerate)	291	0.0952	0.2484	0.7017	0.701817053874839	0.083	0.2483	0.738	0.716163078476439
1CMET2-PWY: <i>N</i><sup>10</sup>-formyl-tetrahydrofolate biosynthesis	linoleamide (18:2n6)	283	-0.0514	0.1187	0.6651	0.69144541869832	-0.0595	0.1192	0.6176	0.680745623934688
1CMET2-PWY: <i>N</i><sup>10</sup>-formyl-tetrahydrofolate biosynthesis	linoleate (18:2n6)	289	0.0055	0.1283	0.9658	0.763162457634168	0.015	0.1277	0.9063	0.756893568621814
1CMET2-PWY: <i>N</i><sup>10</sup>-formyl-tetrahydrofolate biosynthesis	linolenate (18:3n3 or 3n6)	289	0.0327	0.0801	0.6837	0.696875911003588	0.041	0.0801	0.6086	0.677404086694883
1CMET2-PWY: <i>N</i><sup>10</sup>-formyl-tetrahydrofolate biosynthesis	linoleoyl ethanolamide	280	0.1626	0.1100	0.1395	0.40046504359499	0.1732	0.1102	0.1159	0.369344086199882
1CMET2-PWY: <i>N</i><sup>10</sup>-formyl-tetrahydrofolate biosynthesis	lithocholate	284	0.2202	0.1943	0.257	0.50427055007504	0.2148	0.1948	0.2701	0.514515783370095
1CMET2-PWY: <i>N</i><sup>10</sup>-formyl-tetrahydrofolate biosynthesis	luteolinidin	84	0.268	0.2083	0.1983	0.458830296174102	0.2701	0.2124	0.2034	0.46299475412012
1CMET2-PWY: <i>N</i><sup>10</sup>-formyl-tetrahydrofolate biosynthesis	lysine	292	0.4621	0.2563	0.0714	0.30340810873068	0.4579	0.2592	0.0773	0.311887554711269
1CMET2-PWY: <i>N</i><sup>10</sup>-formyl-tetrahydrofolate biosynthesis	lysylleucine	176	-0.271	0.1929	0.16	0.422445075964915	-0.2622	0.1940	0.1765	0.438873928294401
1CMET2-PWY: <i>N</i><sup>10</sup>-formyl-tetrahydrofolate biosynthesis	malate	287	-0.0317	0.1607	0.8434	0.738327319194009	-0.0274	0.1613	0.8653	0.74750367795183
1CMET2-PWY: <i>N</i><sup>10</sup>-formyl-tetrahydrofolate biosynthesis	maleamate	226	0.2457	0.2880	0.3937	0.584568940990731	0.2284	0.2897	0.4303	0.60575448088217
1CMET2-PWY: <i>N</i><sup>10</sup>-formyl-tetrahydrofolate biosynthesis	maleate	290	0.3212	0.2340	0.1699	0.431812130479184	0.2904	0.2362	0.2189	0.475690428881811
1CMET2-PWY: <i>N</i><sup>10</sup>-formyl-tetrahydrofolate biosynthesis	malonate	295	0.241	0.1699	0.1559	0.418553859649117	0.2414	0.1709	0.1579	0.420349478389001
1CMET2-PWY: <i>N</i><sup>10</sup>-formyl-tetrahydrofolate biosynthesis	maltose	281	0.2252	0.1056	0.0329	0.214723100916475	0.2296	0.1056	0.0296	0.200218505144391
1CMET2-PWY: <i>N</i><sup>10</sup>-formyl-tetrahydrofolate biosynthesis	maltotriose	223	0.1122	0.1139	0.3244	0.547529788007181	0.1051	0.1136	0.3547	0.567005537589179
1CMET2-PWY: <i>N</i><sup>10</sup>-formyl-tetrahydrofolate biosynthesis	mannitol/sorbitol	290	-0.1535	0.1606	0.3391	0.555603699909678	-0.1669	0.1615	0.3014	0.535802382384495
1CMET2-PWY: <i>N</i><sup>10</sup>-formyl-tetrahydrofolate biosynthesis	mannose	277	0.4883	0.1778	0.006	0.0924247390040938	0.5044	0.1788	0.0048	0.0783096568523474
1CMET2-PWY: <i>N</i><sup>10</sup>-formyl-tetrahydrofolate biosynthesis	margarate (17:0)	270	-0.217	0.1472	0.1403	0.401292989444473	-0.1864	0.1488	0.2103	0.468799499532655
1CMET2-PWY: <i>N</i><sup>10</sup>-formyl-tetrahydrofolate biosynthesis	methionine	289	0.8374	0.2846	0.0033	0.0669850583673234	0.8484	0.2859	0.003	0.0598802477483705
1CMET2-PWY: <i>N</i><sup>10</sup>-formyl-tetrahydrofolate biosynthesis	methionine sulfone	153	0.01	0.2600	0.9694	0.76384590508331	0.0205	0.2603	0.9371	0.763308965282832
1CMET2-PWY: <i>N</i><sup>10</sup>-formyl-tetrahydrofolate biosynthesis	methionine sulfoxide	292	0.3423	0.3422	0.3171	0.543455252818615	0.3139	0.3440	0.3615	0.570538097102156
1CMET2-PWY: <i>N</i><sup>10</sup>-formyl-tetrahydrofolate biosynthesis	methyl glucopyranoside (alpha + beta)	89	0.4906	0.3240	0.13	0.389214918430091	0.4912	0.3240	0.1295	0.386840203617254
1CMET2-PWY: <i>N</i><sup>10</sup>-formyl-tetrahydrofolate biosynthesis	methyl indole-3-acetate	173	-0.2537	0.2452	0.3009	0.533804329943654	-0.2385	0.2442	0.3286	0.552622394474404
1CMET2-PWY: <i>N</i><sup>10</sup>-formyl-tetrahydrofolate biosynthesis	methylmalonate (MMA)	223	0.1493	0.1455	0.3048	0.535958811272503	0.1489	0.1452	0.3053	0.538413477523599
1CMET2-PWY: <i>N</i><sup>10</sup>-formyl-tetrahydrofolate biosynthesis	methylpalmitate (15 or 2)	272	-0.1878	0.1399	0.1794	0.441309887268469	-0.171	0.1403	0.223	0.479073623428654
1CMET2-PWY: <i>N</i><sup>10</sup>-formyl-tetrahydrofolate biosynthesis	methylphosphate	284	0.1402	0.1140	0.2189	0.475909831150096	0.1401	0.1139	0.2184	0.475223743535812
1CMET2-PWY: <i>N</i><sup>10</sup>-formyl-tetrahydrofolate biosynthesis	methylsuccinate	279	-0.2842	0.1328	0.0323	0.212700033737727	-0.2896	0.1324	0.0288	0.197499669292733
1CMET2-PWY: <i>N</i><sup>10</sup>-formyl-tetrahydrofolate biosynthesis	mevalonate	251	0.4882	0.1376	0.000389	0.0214488668149452	0.4939	0.1374	0.000325	0.0174974711488061
1CMET2-PWY: <i>N</i><sup>10</sup>-formyl-tetrahydrofolate biosynthesis	mevalonolactone	217	-0.0806	0.2089	0.6997	0.701247337433175	0.0022	0.2080	0.9914	0.773303460668932
1CMET2-PWY: <i>N</i><sup>10</sup>-formyl-tetrahydrofolate biosynthesis	myo-inositol	288	-0.0447	0.1533	0.7708	0.720493291462318	-0.0484	0.1537	0.7529	0.720219210767919
1CMET2-PWY: <i>N</i><sup>10</sup>-formyl-tetrahydrofolate biosynthesis	myristate (14:0)	289	-0.1325	0.1306	0.3102	0.539267866833669	-0.1323	0.1306	0.311	0.542251848703701
1CMET2-PWY: <i>N</i><sup>10</sup>-formyl-tetrahydrofolate biosynthesis	myristoleate (14:1n5)	287	0.3401	0.1412	0.016	0.151583755110847	0.3315	0.1409	0.0186	0.158681812594709
1CMET2-PWY: <i>N</i><sup>10</sup>-formyl-tetrahydrofolate biosynthesis	N-acetyl-1-methylhistidine*	189	0.056	0.1312	0.6694	0.692869403706168	0.0861	0.1301	0.5082	0.640467401044359
1CMET2-PWY: <i>N</i><sup>10</sup>-formyl-tetrahydrofolate biosynthesis	N-acetyl-3-methylhistidine*	232	0.2547	0.1381	0.0652	0.291761130613553	0.26	0.1382	0.06	0.27929380396528
1CMET2-PWY: <i>N</i><sup>10</sup>-formyl-tetrahydrofolate biosynthesis	N-acetyl-aspartyl-glutamate (NAAG)	79	-0.02	0.3412	0.9532	0.760921398478362	0.0321	0.3404	0.9249	0.760841519480464
1CMET2-PWY: <i>N</i><sup>10</sup>-formyl-tetrahydrofolate biosynthesis	N-acetyl-beta-alanine	113	0.0171	0.2840	0.952	0.760643322366092	0.1055	0.2845	0.7109	0.708756642464529
1CMET2-PWY: <i>N</i><sup>10</sup>-formyl-tetrahydrofolate biosynthesis	N-acetyl-beta-glucosaminylamine	270	0.5138	0.2540	0.0431	0.242199165304508	0.5048	0.2536	0.0466	0.248448734340192
1CMET2-PWY: <i>N</i><sup>10</sup>-formyl-tetrahydrofolate biosynthesis	N-acetyl-cadaverine	251	0.1623	0.0724	0.025	0.188220475875299	0.1708	0.0724	0.0184	0.157835696581168
1CMET2-PWY: <i>N</i><sup>10</sup>-formyl-tetrahydrofolate biosynthesis	N-acetylalanine	291	0.4069	0.2162	0.0598	0.281402822558029	0.4042	0.2164	0.0618	0.283308110385537
1CMET2-PWY: <i>N</i><sup>10</sup>-formyl-tetrahydrofolate biosynthesis	N-acetylarginine	292	0.459	0.1812	0.0113	0.127752094438946	0.4396	0.1820	0.0157	0.145663426761872
1CMET2-PWY: <i>N</i><sup>10</sup>-formyl-tetrahydrofolate biosynthesis	N-acetylasparagine	293	0.177	0.1822	0.3315	0.551465081121254	0.2063	0.1835	0.2609	0.508294228107657
1CMET2-PWY: <i>N</i><sup>10</sup>-formyl-tetrahydrofolate biosynthesis	N-acetylaspartate (NAA)	293	0.0392	0.1480	0.7913	0.725447830383301	0.0555	0.1475	0.7069	0.707596821004482
1CMET2-PWY: <i>N</i><sup>10</sup>-formyl-tetrahydrofolate biosynthesis	N-acetylcitrulline	258	-0.4589	0.2018	0.023	0.180948067431005	-0.5037	0.2031	0.0131	0.132781786700756
1CMET2-PWY: <i>N</i><sup>10</sup>-formyl-tetrahydrofolate biosynthesis	N-acetylcysteine	253	-0.039	0.2407	0.8712	0.744359073267894	-0.0217	0.2443	0.9293	0.761793981603201
1CMET2-PWY: <i>N</i><sup>10</sup>-formyl-tetrahydrofolate biosynthesis	N-acetylglucosamine/N-acetylgalactosamine	288	0.0581	0.2068	0.7788	0.722242174705743	0.0579	0.2065	0.7793	0.72699914246317
1CMET2-PWY: <i>N</i><sup>10</sup>-formyl-tetrahydrofolate biosynthesis	N-acetylglucosaminylasparagine	287	-0.0954	0.1605	0.5523	0.654157173411585	-0.0883	0.1599	0.5809	0.667947390470362
1CMET2-PWY: <i>N</i><sup>10</sup>-formyl-tetrahydrofolate biosynthesis	N-acetylglutamate	292	0.0287	0.2396	0.9047	0.751437424648548	0.0081	0.2375	0.9729	0.770110006315858
1CMET2-PWY: <i>N</i><sup>10</sup>-formyl-tetrahydrofolate biosynthesis	N-acetylglutamine	290	0.1101	0.1876	0.5575	0.65575033559228	0.1198	0.1883	0.5246	0.647031600638657
1CMET2-PWY: <i>N</i><sup>10</sup>-formyl-tetrahydrofolate biosynthesis	N-acetylglycine	294	-0.3092	0.2073	0.1359	0.396252751577231	-0.3328	0.2072	0.1082	0.359564783347288
1CMET2-PWY: <i>N</i><sup>10</sup>-formyl-tetrahydrofolate biosynthesis	N-acetylhistamine	150	0.0154	0.1052	0.884	0.747223639920989	0.0474	0.1054	0.6528	0.692068044214259
1CMET2-PWY: <i>N</i><sup>10</sup>-formyl-tetrahydrofolate biosynthesis	N-acetylhistidine	291	0.6931	0.2254	0.0021	0.0521712324601462	0.6757	0.2262	0.0028	0.0575519103279037
1CMET2-PWY: <i>N</i><sup>10</sup>-formyl-tetrahydrofolate biosynthesis	N-acetylisoleucine	292	-0.055	0.1483	0.711	0.704719276188405	-0.0578	0.1482	0.6965	0.704640098424357
1CMET2-PWY: <i>N</i><sup>10</sup>-formyl-tetrahydrofolate biosynthesis	N-acetylkynurenine (2)	99	0.4448	0.4113	0.2794	0.519498072737124	0.7116	0.3946	0.0713	0.301344149566305
1CMET2-PWY: <i>N</i><sup>10</sup>-formyl-tetrahydrofolate biosynthesis	N-acetylleucine	292	-0.0962	0.1460	0.5097	0.637467173966536	-0.1019	0.1457	0.4844	0.63072630156407
1CMET2-PWY: <i>N</i><sup>10</sup>-formyl-tetrahydrofolate biosynthesis	N-acetylmethionine	289	0.0417	0.1536	0.7859	0.724099503359032	0.0468	0.1546	0.762	0.722480997649075
1CMET2-PWY: <i>N</i><sup>10</sup>-formyl-tetrahydrofolate biosynthesis	N-acetylmethionine sulfoxide	293	-0.2357	0.2066	0.2541	0.502377660820534	-0.243	0.2064	0.2391	0.491808467627592
1CMET2-PWY: <i>N</i><sup>10</sup>-formyl-tetrahydrofolate biosynthesis	N-acetylmuramate	290	-0.2312	0.1786	0.1954	0.456269079517138	-0.2461	0.1795	0.1705	0.432899343472272
1CMET2-PWY: <i>N</i><sup>10</sup>-formyl-tetrahydrofolate biosynthesis	N-acetylneuraminate	280	-0.0848	0.1489	0.5691	0.660285597396961	-0.0819	0.1487	0.5818	0.668258696743742
1CMET2-PWY: <i>N</i><sup>10</sup>-formyl-tetrahydrofolate biosynthesis	N-acetylphenylalanine	293	-0.3016	0.1767	0.0879	0.33209730813607	-0.3122	0.1764	0.0768	0.310954864925546
1CMET2-PWY: <i>N</i><sup>10</sup>-formyl-tetrahydrofolate biosynthesis	N-acetylproline	291	0.1499	0.1419	0.2906	0.526973274530441	0.1387	0.1424	0.3301	0.553479161124481
1CMET2-PWY: <i>N</i><sup>10</sup>-formyl-tetrahydrofolate biosynthesis	N-acetylputrescine	287	0.2558	0.0928	0.0058	0.0909039983588523	0.2575	0.0931	0.0057	0.0862584948856568
1CMET2-PWY: <i>N</i><sup>10</sup>-formyl-tetrahydrofolate biosynthesis	N-acetylserine	292	0.0122	0.2466	0.9606	0.762198195794934	-0.0028	0.2505	0.9912	0.773227168046808
1CMET2-PWY: <i>N</i><sup>10</sup>-formyl-tetrahydrofolate biosynthesis	N-acetylserotonin	224	0.2545	0.1538	0.0978	0.34733755102305	0.2277	0.1555	0.1432	0.403811706072142
1CMET2-PWY: <i>N</i><sup>10</sup>-formyl-tetrahydrofolate biosynthesis	N-acetylsphingosine	117	0.4023	0.2252	0.074	0.308327221701232	0.4176	0.2254	0.0639	0.28767012550232
1CMET2-PWY: <i>N</i><sup>10</sup>-formyl-tetrahydrofolate biosynthesis	N-acetyltaurine	155	0.1247	0.0890	0.161	0.423369105298137	0.1246	0.0890	0.1616	0.424259764988537
1CMET2-PWY: <i>N</i><sup>10</sup>-formyl-tetrahydrofolate biosynthesis	N-acetylthreonine	267	0.1005	0.1726	0.5605	0.656978912580143	0.0847	0.1719	0.6222	0.681973049670668
1CMET2-PWY: <i>N</i><sup>10</sup>-formyl-tetrahydrofolate biosynthesis	N-acetyltryptophan	295	0.0143	0.2862	0.9602	0.762159026858221	0.0107	0.2819	0.9697	0.769556114028461
1CMET2-PWY: <i>N</i><sup>10</sup>-formyl-tetrahydrofolate biosynthesis	N-acetyltyrosine	292	-0.0425	0.1924	0.825	0.733853001869593	-0.0553	0.1929	0.7742	0.725701180604511
1CMET2-PWY: <i>N</i><sup>10</sup>-formyl-tetrahydrofolate biosynthesis	N-acetylvaline	292	-0.077	0.1675	0.6459	0.685306401338497	-0.0654	0.1672	0.6955	0.704397562760999
1CMET2-PWY: <i>N</i><sup>10</sup>-formyl-tetrahydrofolate biosynthesis	N-alpha-acetylornithine	291	0.2166	0.1592	0.1736	0.435485928851181	0.2184	0.1589	0.1692	0.431644524927338
1CMET2-PWY: <i>N</i><sup>10</sup>-formyl-tetrahydrofolate biosynthesis	N-carbamoylalanine	276	0.0434	0.1609	0.7875	0.724485907024773	0.0293	0.1607	0.8554	0.745229772775855
1CMET2-PWY: <i>N</i><sup>10</sup>-formyl-tetrahydrofolate biosynthesis	N-carbamoylaspartate	227	-0.1199	0.1005	0.2327	0.487020326300145	-0.115	0.1007	0.2534	0.502529617354004
1CMET2-PWY: <i>N</i><sup>10</sup>-formyl-tetrahydrofolate biosynthesis	N-carbamoylsarcosine	278	-0.0558	0.1661	0.737	0.711995500511518	-0.0815	0.1669	0.6254	0.683008529702465
1CMET2-PWY: <i>N</i><sup>10</sup>-formyl-tetrahydrofolate biosynthesis	N-carbamylglutamate	272	-0.1648	0.2165	0.4465	0.610011396279704	-0.1652	0.2169	0.4462	0.613698894542394
1CMET2-PWY: <i>N</i><sup>10</sup>-formyl-tetrahydrofolate biosynthesis	N-delta-acetylornithine	295	0.0156	0.1633	0.9241	0.755197444928202	-0.0021	0.1609	0.9894	0.772928661450079
1CMET2-PWY: <i>N</i><sup>10</sup>-formyl-tetrahydrofolate biosynthesis	N-formylmethionine	289	0.3006	0.1723	0.0811	0.320774815128777	0.317	0.1737	0.068	0.295392415343012
1CMET2-PWY: <i>N</i><sup>10</sup>-formyl-tetrahydrofolate biosynthesis	N-formylphenylalanine	293	0.0665	0.2520	0.7917	0.725563826602649	0.046	0.2518	0.8552	0.745217730583066
1CMET2-PWY: <i>N</i><sup>10</sup>-formyl-tetrahydrofolate biosynthesis	N-linoleoylglycine	67	-0.1999	0.3280	0.5423	0.650600933613076	-0.1969	0.3278	0.548	0.655895333456455
1CMET2-PWY: <i>N</i><sup>10</sup>-formyl-tetrahydrofolate biosynthesis	N-methylalanine	284	0.4124	0.1846	0.0255	0.18993987897559	0.4028	0.1845	0.0291	0.198500029747665
1CMET2-PWY: <i>N</i><sup>10</sup>-formyl-tetrahydrofolate biosynthesis	N-methylglutamate	252	0.06	0.1682	0.7214	0.707536931701699	0.0579	0.1688	0.7315	0.714544351037145
1CMET2-PWY: <i>N</i><sup>10</sup>-formyl-tetrahydrofolate biosynthesis	N-methylhydantoin	98	-0.2892	0.1893	0.1265	0.385172752865775	-0.277	0.1887	0.142	0.40224546539423
1CMET2-PWY: <i>N</i><sup>10</sup>-formyl-tetrahydrofolate biosynthesis	N-methylphenylalanine	224	-0.0213	0.1300	0.8697	0.744042947426293	-0.0319	0.1330	0.8107	0.734703146335725
1CMET2-PWY: <i>N</i><sup>10</sup>-formyl-tetrahydrofolate biosynthesis	N-methylpipecolate	292	-0.1733	0.2075	0.4034	0.589353227592893	-0.2125	0.2087	0.3086	0.540673247959249
1CMET2-PWY: <i>N</i><sup>10</sup>-formyl-tetrahydrofolate biosynthesis	N-methylproline	264	0.1794	0.0892	0.0443	0.24526790372382	0.1787	0.0890	0.0447	0.243662675176162
1CMET2-PWY: <i>N</i><sup>10</sup>-formyl-tetrahydrofolate biosynthesis	N-methyltaurine	156	-0.3399	0.1700	0.0456	0.248890812865045	-0.3722	0.1722	0.0307	0.203832500533198
1CMET2-PWY: <i>N</i><sup>10</sup>-formyl-tetrahydrofolate biosynthesis	N-methyltryptophan	198	0.0818	0.1660	0.6224	0.67803177344829	0.0631	0.1634	0.6991	0.705188301821112
1CMET2-PWY: <i>N</i><sup>10</sup>-formyl-tetrahydrofolate biosynthesis	N-monomethylarginine	60	-0.0986	0.4425	0.8237	0.73356828252787	-0.1027	0.4421	0.8162	0.736040073387126
1CMET2-PWY: <i>N</i><sup>10</sup>-formyl-tetrahydrofolate biosynthesis	N-palmitoyl-sphinganine (d18:0/16:0)	289	0.1624	0.1616	0.3151	0.542201158143684	0.1627	0.1613	0.313	0.543370439638877
1CMET2-PWY: <i>N</i><sup>10</sup>-formyl-tetrahydrofolate biosynthesis	N-palmitoyl-sphingosine (d18:1/16:0)	291	0.3579	0.1581	0.0236	0.183160498006082	0.3614	0.1576	0.0218	0.172010033594321
1CMET2-PWY: <i>N</i><sup>10</sup>-formyl-tetrahydrofolate biosynthesis	N-palmitoylglycine	159	-0.0771	0.2203	0.7265	0.709035147570271	-0.0841	0.2293	0.7138	0.709594840010428
1CMET2-PWY: <i>N</i><sup>10</sup>-formyl-tetrahydrofolate biosynthesis	N-propionylalanine	144	0.511	0.2634	0.0524	0.265678721414325	0.5884	0.2691	0.0288	0.197499669292733
1CMET2-PWY: <i>N</i><sup>10</sup>-formyl-tetrahydrofolate biosynthesis	N-propionylmethionine	275	0.1414	0.1273	0.2666	0.510899578697477	0.1417	0.1271	0.265	0.511170881580463
1CMET2-PWY: <i>N</i><sup>10</sup>-formyl-tetrahydrofolate biosynthesis	N1,N12-diacetylspermine	142	0.0528	0.1206	0.6614	0.690335711569528	0.0747	0.1196	0.5325	0.649819655049725
1CMET2-PWY: <i>N</i><sup>10</sup>-formyl-tetrahydrofolate biosynthesis	N2-acetyllysine	292	0.2522	0.2030	0.2141	0.472177039102203	0.2185	0.2053	0.2871	0.526481906907181
1CMET2-PWY: <i>N</i><sup>10</sup>-formyl-tetrahydrofolate biosynthesis	N2,N5-diacetylornithine	200	-0.214	0.2344	0.3612	0.568027129073761	-0.2227	0.2347	0.3426	0.56064264011747
1CMET2-PWY: <i>N</i><sup>10</sup>-formyl-tetrahydrofolate biosynthesis	N2,N6-diacetyllysine	242	0.3102	0.2296	0.1767	0.438838625319498	0.2631	0.2321	0.2569	0.505216815615923
1CMET2-PWY: <i>N</i><sup>10</sup>-formyl-tetrahydrofolate biosynthesis	N6-acetyllysine	292	0.3201	0.2185	0.1429	0.404034393856558	0.3041	0.2198	0.1665	0.428956721350241
1CMET2-PWY: <i>N</i><sup>10</sup>-formyl-tetrahydrofolate biosynthesis	N6-carbamoylthreonyladenosine	109	0.1499	0.3832	0.6957	0.700331364166327	0.1467	0.3828	0.7016	0.705976787776975
1CMET2-PWY: <i>N</i><sup>10</sup>-formyl-tetrahydrofolate biosynthesis	N6-carboxyethyllysine	258	0.3776	0.1375	0.006	0.0924247390040938	0.3762	0.1368	0.0059	0.0876992146104221
1CMET2-PWY: <i>N</i><sup>10</sup>-formyl-tetrahydrofolate biosynthesis	N6-carboxymethyllysine	241	0.3537	0.1555	0.0229	0.18057079428646	0.3642	0.1557	0.0193	0.161877919949552
1CMET2-PWY: <i>N</i><sup>10</sup>-formyl-tetrahydrofolate biosynthesis	N6-dimethylallyladenine	263	0.4108	0.2407	0.0879	0.33209730813607	0.4354	0.2411	0.071	0.30074116031475
1CMET2-PWY: <i>N</i><sup>10</sup>-formyl-tetrahydrofolate biosynthesis	N6-formyllysine	279	0.1714	0.1867	0.3584	0.566546600069663	0.1803	0.1863	0.3331	0.555192647460489
1CMET2-PWY: <i>N</i><sup>10</sup>-formyl-tetrahydrofolate biosynthesis	N6,N6-dimethyladenosine	201	0.1212	0.1386	0.3816	0.578724416813361	0.1076	0.1372	0.433	0.606958147197617
1CMET2-PWY: <i>N</i><sup>10</sup>-formyl-tetrahydrofolate biosynthesis	N6,N6,N6-trimethyllysine	285	0.2744	0.1289	0.0332	0.215534890456816	0.2791	0.1302	0.0321	0.208002079784372
1CMET2-PWY: <i>N</i><sup>10</sup>-formyl-tetrahydrofolate biosynthesis	naringenin	136	0.195	0.1548	0.2079	0.46696315529092	0.1816	0.1544	0.2394	0.491968602009449
1CMET2-PWY: <i>N</i><sup>10</sup>-formyl-tetrahydrofolate biosynthesis	nicotianamine	280	0.0725	0.1349	0.5909	0.667623341669071	0.0783	0.1351	0.5621	0.661299715561534
1CMET2-PWY: <i>N</i><sup>10</sup>-formyl-tetrahydrofolate biosynthesis	nicotinamide	292	0.186	0.3140	0.5537	0.654523779204691	0.1891	0.3133	0.5462	0.655230839660312
1CMET2-PWY: <i>N</i><sup>10</sup>-formyl-tetrahydrofolate biosynthesis	nicotinamide riboside	243	0.1525	0.1062	0.1509	0.413021851807344	0.1519	0.1070	0.1555	0.417992321640895
1CMET2-PWY: <i>N</i><sup>10</sup>-formyl-tetrahydrofolate biosynthesis	nicotinate	289	0.5247	0.1780	0.0032	0.065881763062327	0.5257	0.1778	0.0031	0.0609253438472399
1CMET2-PWY: <i>N</i><sup>10</sup>-formyl-tetrahydrofolate biosynthesis	nicotinate ribonucleoside	293	0.1933	0.1556	0.214	0.472043053853798	0.1978	0.1556	0.2037	0.463247940484852
1CMET2-PWY: <i>N</i><sup>10</sup>-formyl-tetrahydrofolate biosynthesis	nonadecanoate (19:0)	291	-0.1588	0.1477	0.2821	0.521182698154703	-0.1347	0.1492	0.3668	0.57358383982348
1CMET2-PWY: <i>N</i><sup>10</sup>-formyl-tetrahydrofolate biosynthesis	O-acetylhomoserine	265	0.4303	0.1954	0.0276	0.196868750199397	0.4349	0.1954	0.0261	0.188089896342223
1CMET2-PWY: <i>N</i><sup>10</sup>-formyl-tetrahydrofolate biosynthesis	O-sulfo-L-tyrosine	218	0.295	0.1303	0.0236	0.183160498006082	0.309	0.1303	0.0177	0.15464344068735
1CMET2-PWY: <i>N</i><sup>10</sup>-formyl-tetrahydrofolate biosynthesis	o-Tyrosine	208	0.3704	0.3290	0.2603	0.506569521239615	0.4186	0.3293	0.2036	0.463182938219866
1CMET2-PWY: <i>N</i><sup>10</sup>-formyl-tetrahydrofolate biosynthesis	octadecanedioate (C18)	264	-0.4163	0.1594	0.009	0.114257815412281	-0.4571	0.1607	0.0044	0.0745082112913269
1CMET2-PWY: <i>N</i><sup>10</sup>-formyl-tetrahydrofolate biosynthesis	oleate/vaccenate (18:1)	290	-0.1438	0.1650	0.3834	0.579554246814011	-0.1377	0.1646	0.4027	0.592421026886554
1CMET2-PWY: <i>N</i><sup>10</sup>-formyl-tetrahydrofolate biosynthesis	oleoyl ethanolamide	279	0.1847	0.1165	0.113	0.368103555794504	0.2035	0.1168	0.0815	0.319243782443169
1CMET2-PWY: <i>N</i><sup>10</sup>-formyl-tetrahydrofolate biosynthesis	oleoylcarnitine (C18)	111	-0.2111	0.1770	0.233	0.487297715094199	-0.2487	0.1816	0.1709	0.433303061483618
1CMET2-PWY: <i>N</i><sup>10</sup>-formyl-tetrahydrofolate biosynthesis	ornithine	286	0.3321	0.1397	0.0174	0.157835375098107	0.3332	0.1398	0.0172	0.152431091650845
1CMET2-PWY: <i>N</i><sup>10</sup>-formyl-tetrahydrofolate biosynthesis	orotate	289	0.1338	0.1496	0.3713	0.57346317600943	0.1372	0.1499	0.3599	0.569636721448107
1CMET2-PWY: <i>N</i><sup>10</sup>-formyl-tetrahydrofolate biosynthesis	p-cresol	239	0.1206	0.1660	0.4675	0.619541346468847	0.1288	0.1679	0.4431	0.612277856992599
1CMET2-PWY: <i>N</i><sup>10</sup>-formyl-tetrahydrofolate biosynthesis	p-cresol sulfate	290	0.3675	0.1158	0.0015	0.0434381437887619	0.3706	0.1156	0.0013	0.037159748266912
1CMET2-PWY: <i>N</i><sup>10</sup>-formyl-tetrahydrofolate biosynthesis	p-hydroxybenzaldehyde	192	-0.2023	0.1841	0.2718	0.514319796183029	-0.2027	0.1857	0.2751	0.518078652477969
1CMET2-PWY: <i>N</i><sup>10</sup>-formyl-tetrahydrofolate biosynthesis	palmitate (16:0)	288	-0.2841	0.1809	0.1162	0.372243352396786	-0.246	0.1841	0.1815	0.443359988268759
1CMET2-PWY: <i>N</i><sup>10</sup>-formyl-tetrahydrofolate biosynthesis	palmitoleate (16:1n7)	290	0.4563	0.1850	0.0136	0.139656100591353	0.4649	0.1843	0.0117	0.125143298778256
1CMET2-PWY: <i>N</i><sup>10</sup>-formyl-tetrahydrofolate biosynthesis	palmitoyl dihydrosphingomyelin (d18:0/16:0)*	197	0.2464	0.1712	0.1502	0.412231630006935	0.2522	0.1735	0.146	0.407099012320248
1CMET2-PWY: <i>N</i><sup>10</sup>-formyl-tetrahydrofolate biosynthesis	palmitoyl ethanolamide	292	0.365	0.1555	0.0189	0.164868359497642	0.3777	0.1554	0.0151	0.14285554327727
1CMET2-PWY: <i>N</i><sup>10</sup>-formyl-tetrahydrofolate biosynthesis	palmitoyl sphingomyelin (d18:1/16:0)	269	0.1336	0.1163	0.2507	0.500072549337428	0.1293	0.1162	0.2659	0.51174366981606
1CMET2-PWY: <i>N</i><sup>10</sup>-formyl-tetrahydrofolate biosynthesis	palmitoylcarnitine (C16)	216	0.2279	0.1263	0.0712	0.302993561650255	0.2216	0.1267	0.0804	0.317310004555088
1CMET2-PWY: <i>N</i><sup>10</sup>-formyl-tetrahydrofolate biosynthesis	pantothenate (Vitamin B5)	289	0.4945	0.1757	0.0049	0.0831553140463133	0.493	0.1753	0.0049	0.0791658784303649
1CMET2-PWY: <i>N</i><sup>10</sup>-formyl-tetrahydrofolate biosynthesis	paraxanthine	248	0.3165	0.1044	0.0024	0.0560361611603958	0.3412	0.1043	0.0011	0.0337084904610272
1CMET2-PWY: <i>N</i><sup>10</sup>-formyl-tetrahydrofolate biosynthesis	pentadecanoate (15:0)	226	-0.2149	0.1969	0.2752	0.51659226423374	-0.2103	0.1992	0.2911	0.529231700163759
1CMET2-PWY: <i>N</i><sup>10</sup>-formyl-tetrahydrofolate biosynthesis	phenethylamine	281	-0.1933	0.1393	0.1653	0.427388057347579	-0.1742	0.1398	0.2127	0.470918119841511
1CMET2-PWY: <i>N</i><sup>10</sup>-formyl-tetrahydrofolate biosynthesis	phenylacetate	290	-0.314	0.2350	0.1816	0.443330589717951	-0.3203	0.2348	0.1724	0.435004775916492
1CMET2-PWY: <i>N</i><sup>10</sup>-formyl-tetrahydrofolate biosynthesis	phenylacetylglutamate	171	-0.3584	0.1773	0.0433	0.242771049170502	-0.3834	0.1786	0.0318	0.207055548101669
1CMET2-PWY: <i>N</i><sup>10</sup>-formyl-tetrahydrofolate biosynthesis	phenylacetylglutamine	124	0.0232	0.1281	0.8565	0.741199608803214	0.0151	0.1266	0.9052	0.756656946827165
1CMET2-PWY: <i>N</i><sup>10</sup>-formyl-tetrahydrofolate biosynthesis	phenylalanine	290	0.7459	0.3622	0.0395	0.233008013215134	0.7505	0.3630	0.0387	0.227724227108302
1CMET2-PWY: <i>N</i><sup>10</sup>-formyl-tetrahydrofolate biosynthesis	phenylalanylalanine	283	0.121	0.1495	0.4184	0.596477602549634	0.1089	0.1492	0.4654	0.622442731983474
1CMET2-PWY: <i>N</i><sup>10</sup>-formyl-tetrahydrofolate biosynthesis	phenylalanylglycine	280	0.1456	0.1620	0.3688	0.572158808063234	0.1461	0.1614	0.3654	0.572745951154351
1CMET2-PWY: <i>N</i><sup>10</sup>-formyl-tetrahydrofolate biosynthesis	phenyllactate (PLA)	283	0.1023	0.1175	0.384	0.579926727265138	0.0949	0.1174	0.4189	0.600420791876479
1CMET2-PWY: <i>N</i><sup>10</sup>-formyl-tetrahydrofolate biosynthesis	phenylpropionylglycine	135	0.013	0.2251	0.9539	0.761049162261893	-0.0252	0.2345	0.9143	0.758585951179629
1CMET2-PWY: <i>N</i><sup>10</sup>-formyl-tetrahydrofolate biosynthesis	phenylpyruvate	255	-0.1878	0.1778	0.2908	0.527145207011969	-0.1971	0.1789	0.2708	0.515033429613867
1CMET2-PWY: <i>N</i><sup>10</sup>-formyl-tetrahydrofolate biosynthesis	pheophorbide A	256	-0.1102	0.1069	0.3023	0.53450098757343	-0.0845	0.1072	0.4307	0.605927714050661
1CMET2-PWY: <i>N</i><sup>10</sup>-formyl-tetrahydrofolate biosynthesis	phosphate	276	-0.1059	0.0878	0.2275	0.48284760831182	-0.0916	0.0882	0.2991	0.534307982344997
1CMET2-PWY: <i>N</i><sup>10</sup>-formyl-tetrahydrofolate biosynthesis	phosphocholine	220	0.0222	0.0941	0.8136	0.731240456029066	0.0408	0.0942	0.6653	0.695726422442895
1CMET2-PWY: <i>N</i><sup>10</sup>-formyl-tetrahydrofolate biosynthesis	phytanate	280	-0.0622	0.1108	0.5745	0.661978645689695	-0.072	0.1108	0.5155	0.643601783095831
1CMET2-PWY: <i>N</i><sup>10</sup>-formyl-tetrahydrofolate biosynthesis	phytosphingosine	293	0.4596	0.1646	0.0052	0.0857853027420587	0.4639	0.1643	0.0048	0.0783096568523474
1CMET2-PWY: <i>N</i><sup>10</sup>-formyl-tetrahydrofolate biosynthesis	picolinate	290	0.2338	0.1631	0.1517	0.413911645659687	0.2315	0.1623	0.1537	0.416042108524403
1CMET2-PWY: <i>N</i><sup>10</sup>-formyl-tetrahydrofolate biosynthesis	pimelate (heptanedioate)	192	-0.3922	0.1888	0.0378	0.22901520660422	-0.4277	0.1879	0.0228	0.175865767086248
1CMET2-PWY: <i>N</i><sup>10</sup>-formyl-tetrahydrofolate biosynthesis	pipecolate	259	0.1278	0.0979	0.1917	0.453279023011134	0.1313	0.0979	0.18	0.442200076310612
1CMET2-PWY: <i>N</i><sup>10</sup>-formyl-tetrahydrofolate biosynthesis	piperidine	257	0.1181	0.1201	0.3255	0.548094238256023	0.1354	0.1204	0.261	0.508325446737773
1CMET2-PWY: <i>N</i><sup>10</sup>-formyl-tetrahydrofolate biosynthesis	piperine	252	0.0649	0.0609	0.2867	0.52417390965229	0.0555	0.0607	0.3603	0.569867511485106
1CMET2-PWY: <i>N</i><sup>10</sup>-formyl-tetrahydrofolate biosynthesis	pregn steroid monosulfate*	50	-0.0158	0.3089	0.9592	0.761985480157471	-0.0029	0.2914	0.992	0.773459177643948
1CMET2-PWY: <i>N</i><sup>10</sup>-formyl-tetrahydrofolate biosynthesis	pregnen-diol disulfate*	58	0.02	0.2079	0.9233	0.755108048158997	-0.0068	0.2192	0.9752	0.770446231677979
1CMET2-PWY: <i>N</i><sup>10</sup>-formyl-tetrahydrofolate biosynthesis	pristanate	261	-0.0212	0.1365	0.8766	0.745801810998328	-0.0386	0.1363	0.7771	0.7264434141508
1CMET2-PWY: <i>N</i><sup>10</sup>-formyl-tetrahydrofolate biosynthesis	proline	294	0.5257	0.3231	0.1037	0.355485331064286	0.5074	0.3239	0.1172	0.371297580866348
1CMET2-PWY: <i>N</i><sup>10</sup>-formyl-tetrahydrofolate biosynthesis	prolylglycine	204	-0.1215	0.1970	0.5374	0.648634510711172	-0.0792	0.1992	0.6907	0.702982398137649
1CMET2-PWY: <i>N</i><sup>10</sup>-formyl-tetrahydrofolate biosynthesis	propionylglycine (C3)	267	0.0957	0.1418	0.4997	0.633430913555232	0.0861	0.1415	0.543	0.653910444684581
1CMET2-PWY: <i>N</i><sup>10</sup>-formyl-tetrahydrofolate biosynthesis	pseudouridine	290	0.1423	0.2027	0.4826	0.626320784184826	0.1327	0.2038	0.5151	0.643443011675457
1CMET2-PWY: <i>N</i><sup>10</sup>-formyl-tetrahydrofolate biosynthesis	pterin	278	0.1968	0.2190	0.3688	0.572158808063234	0.1863	0.2207	0.3984	0.590250445494475
1CMET2-PWY: <i>N</i><sup>10</sup>-formyl-tetrahydrofolate biosynthesis	putrescine	194	0.074	0.1207	0.5399	0.649752370275574	0.0979	0.1212	0.4192	0.600594806287841
1CMET2-PWY: <i>N</i><sup>10</sup>-formyl-tetrahydrofolate biosynthesis	pyridoxal	289	0.0956	0.2909	0.7424	0.713399832827794	0.0618	0.2922	0.8324	0.740072079617034
1CMET2-PWY: <i>N</i><sup>10</sup>-formyl-tetrahydrofolate biosynthesis	pyridoxamine	292	0.6192	0.3006	0.0394	0.23274535107292	0.5676	0.3050	0.0628	0.285242515395826
1CMET2-PWY: <i>N</i><sup>10</sup>-formyl-tetrahydrofolate biosynthesis	pyridoxate	278	0.0034	0.2408	0.9888	0.767394936536631	-0.0078	0.2421	0.9744	0.770306831000545
1CMET2-PWY: <i>N</i><sup>10</sup>-formyl-tetrahydrofolate biosynthesis	pyridoxine (Vitamin B6)	288	-0.3745	0.1887	0.0472	0.253166187219015	-0.3501	0.1897	0.0649	0.289594671692036
1CMET2-PWY: <i>N</i><sup>10</sup>-formyl-tetrahydrofolate biosynthesis	pyroglutamine*	296	0.0181	0.2001	0.9278	0.755934198008827	0.0298	0.1986	0.8809	0.751157002511433
1CMET2-PWY: <i>N</i><sup>10</sup>-formyl-tetrahydrofolate biosynthesis	pyrraline	288	0.1451	0.1114	0.1928	0.454319947955109	0.1552	0.1114	0.1636	0.426317897011445
1CMET2-PWY: <i>N</i><sup>10</sup>-formyl-tetrahydrofolate biosynthesis	pyruvate	175	-0.0429	0.2818	0.8791	0.746316198097942	-0.0279	0.2776	0.9199	0.759781709615509
1CMET2-PWY: <i>N</i><sup>10</sup>-formyl-tetrahydrofolate biosynthesis	quinate	282	0.0595	0.1334	0.6556	0.68849216011849	0.0419	0.1341	0.7548	0.720788302165854
1CMET2-PWY: <i>N</i><sup>10</sup>-formyl-tetrahydrofolate biosynthesis	quinolinate	84	0.0056	0.3503	0.9873	0.767194481210925	0.1292	0.3394	0.7033	0.706485587185241
1CMET2-PWY: <i>N</i><sup>10</sup>-formyl-tetrahydrofolate biosynthesis	retinol (Vitamin A)	143	-0.2326	0.1412	0.0996	0.349832450450398	-0.2283	0.1417	0.1071	0.358249749236933
1CMET2-PWY: <i>N</i><sup>10</sup>-formyl-tetrahydrofolate biosynthesis	ribitol	275	-0.2332	0.1681	0.1652	0.427251964743051	-0.2416	0.1676	0.1495	0.41136926912335
1CMET2-PWY: <i>N</i><sup>10</sup>-formyl-tetrahydrofolate biosynthesis	riboflavin (Vitamin B2)	295	0.5305	0.2892	0.0667	0.294781077329641	0.5022	0.2904	0.0837	0.322799388005382
1CMET2-PWY: <i>N</i><sup>10</sup>-formyl-tetrahydrofolate biosynthesis	ribonate (ribonolactone)	291	-0.316	0.1695	0.0623	0.286406470808079	-0.3242	0.1702	0.0568	0.272048002637773
1CMET2-PWY: <i>N</i><sup>10</sup>-formyl-tetrahydrofolate biosynthesis	ribose	226	0.0786	0.1833	0.6681	0.692429574704411	0.0812	0.1833	0.6576	0.693323712772972
1CMET2-PWY: <i>N</i><sup>10</sup>-formyl-tetrahydrofolate biosynthesis	ribulose/xylulose	257	0.4542	0.1750	0.0095	0.117247527711856	0.4649	0.1751	0.0079	0.10218783158145
1CMET2-PWY: <i>N</i><sup>10</sup>-formyl-tetrahydrofolate biosynthesis	S-1-pyrroline-5-carboxylate	246	0.4941	0.3537	0.1625	0.424805865736869	0.4849	0.3526	0.1691	0.431547038692681
1CMET2-PWY: <i>N</i><sup>10</sup>-formyl-tetrahydrofolate biosynthesis	S-methylcysteine	154	0.1011	0.2360	0.6684	0.69250976106779	0.137	0.2340	0.5583	0.659808478098458
1CMET2-PWY: <i>N</i><sup>10</sup>-formyl-tetrahydrofolate biosynthesis	S-methylmethionine	157	-0.2185	0.1838	0.2344	0.488177087960154	-0.2416	0.1831	0.1869	0.448484999301174
1CMET2-PWY: <i>N</i><sup>10</sup>-formyl-tetrahydrofolate biosynthesis	saccharin	201	-0.0397	0.0730	0.5871	0.666288351043149	-0.0451	0.0739	0.5415	0.653399630355746
1CMET2-PWY: <i>N</i><sup>10</sup>-formyl-tetrahydrofolate biosynthesis	saccharopine	240	-0.0688	0.1250	0.5823	0.664843258313236	-0.076	0.1258	0.5456	0.655047642578
1CMET2-PWY: <i>N</i><sup>10</sup>-formyl-tetrahydrofolate biosynthesis	salicylate	223	-0.0014	0.1428	0.9924	0.7680380199039	-0.0065	0.1459	0.9643	0.768575699210199
1CMET2-PWY: <i>N</i><sup>10</sup>-formyl-tetrahydrofolate biosynthesis	sarcosine	102	-0.2182	0.2511	0.3849	0.580358026170085	-0.2228	0.2528	0.3783	0.579774677361576
1CMET2-PWY: <i>N</i><sup>10</sup>-formyl-tetrahydrofolate biosynthesis	sebacate (decanedioate)	291	-0.5241	0.1942	0.007	0.100516685271565	-0.5522	0.1946	0.0046	0.0763918997856273
1CMET2-PWY: <i>N</i><sup>10</sup>-formyl-tetrahydrofolate biosynthesis	secoisolariciresinol	75	-0.2737	0.1738	0.1153	0.371007158072337	-0.2078	0.1675	0.2147	0.472403035008019
1CMET2-PWY: <i>N</i><sup>10</sup>-formyl-tetrahydrofolate biosynthesis	sedoheptulose	290	0.4008	0.1709	0.019	0.165245310460077	0.4123	0.1714	0.0162	0.147966435352542
1CMET2-PWY: <i>N</i><sup>10</sup>-formyl-tetrahydrofolate biosynthesis	serine	291	0.7618	0.3045	0.0124	0.133743189014545	0.7876	0.3053	0.0099	0.114993516070643
1CMET2-PWY: <i>N</i><sup>10</sup>-formyl-tetrahydrofolate biosynthesis	serotonin	261	0.1928	0.1497	0.1978	0.458349400927586	0.1844	0.1497	0.2181	0.475049103605086
1CMET2-PWY: <i>N</i><sup>10</sup>-formyl-tetrahydrofolate biosynthesis	sitostanol	252	-0.3761	0.1613	0.0197	0.168187482659428	-0.3876	0.1630	0.0174	0.153365280070141
1CMET2-PWY: <i>N</i><sup>10</sup>-formyl-tetrahydrofolate biosynthesis	skatol	149	-0.2175	0.1752	0.2145	0.472487398905671	-0.2301	0.1746	0.1874	0.449026193679602
1CMET2-PWY: <i>N</i><sup>10</sup>-formyl-tetrahydrofolate biosynthesis	solanidine	252	-0.0041	0.0728	0.9549	0.761177136614477	-0.0048	0.0738	0.9483	0.765669573691215
1CMET2-PWY: <i>N</i><sup>10</sup>-formyl-tetrahydrofolate biosynthesis	spermidine	266	0.3325	0.1189	0.0052	0.0857853027420587	0.3259	0.1200	0.0066	0.093257009557445
1CMET2-PWY: <i>N</i><sup>10</sup>-formyl-tetrahydrofolate biosynthesis	sphinganine	282	0.3049	0.1193	0.0106	0.123971137020712	0.3164	0.1197	0.0082	0.104147014755451
1CMET2-PWY: <i>N</i><sup>10</sup>-formyl-tetrahydrofolate biosynthesis	sphingosine	287	0.2276	0.1070	0.0334	0.216117825977409	0.2317	0.1065	0.0296	0.200218505144391
1CMET2-PWY: <i>N</i><sup>10</sup>-formyl-tetrahydrofolate biosynthesis	stachydrine	275	0.222	0.0921	0.016	0.151583755110847	0.2365	0.0936	0.0115	0.123931135267319
1CMET2-PWY: <i>N</i><sup>10</sup>-formyl-tetrahydrofolate biosynthesis	stearate (18:0)	287	-0.4063	0.1458	0.0053	0.0867528016549404	-0.3849	0.1468	0.0087	0.107431825965086
1CMET2-PWY: <i>N</i><sup>10</sup>-formyl-tetrahydrofolate biosynthesis	stearidonate (18:4n3)	67	-0.0351	0.1607	0.8274	0.734492216408077	0.1102	0.1532	0.4718	0.625364113641751
1CMET2-PWY: <i>N</i><sup>10</sup>-formyl-tetrahydrofolate biosynthesis	stearoyl ethanolamide	295	0.5372	0.1442	0.000195	0.0143887740918275	0.5696	0.1444	7.99e-05	0.00726933207611431
1CMET2-PWY: <i>N</i><sup>10</sup>-formyl-tetrahydrofolate biosynthesis	stearoylcarnitine (C18)	141	0.2171	0.2335	0.3524	0.563316349068191	0.199	0.2344	0.3959	0.589175869918486
1CMET2-PWY: <i>N</i><sup>10</sup>-formyl-tetrahydrofolate biosynthesis	stigmasterol	87	0.0994	0.3435	0.7723	0.720812363274423	0.1711	0.3432	0.6181	0.680879337653284
1CMET2-PWY: <i>N</i><sup>10</sup>-formyl-tetrahydrofolate biosynthesis	suberate (octanedioate)	293	-0.5742	0.2333	0.0139	0.141368845958074	-0.5958	0.2338	0.0108	0.120196468618792
1CMET2-PWY: <i>N</i><sup>10</sup>-formyl-tetrahydrofolate biosynthesis	succinate	290	0.4816	0.1739	0.0056	0.0892660635272619	0.4772	0.1738	0.006	0.0885478251141283
1CMET2-PWY: <i>N</i><sup>10</sup>-formyl-tetrahydrofolate biosynthesis	succinimide	293	0.1095	0.2408	0.6494	0.686428255014165	0.1158	0.2400	0.6294	0.68425774760401
1CMET2-PWY: <i>N</i><sup>10</sup>-formyl-tetrahydrofolate biosynthesis	succinylcarnitine (C4)	232	-0.046	0.1599	0.7736	0.721126618332254	-0.0293	0.1601	0.8547	0.745109654761652
1CMET2-PWY: <i>N</i><sup>10</sup>-formyl-tetrahydrofolate biosynthesis	sucralose	119	0.1431	0.0979	0.1437	0.404849713603416	0.1501	0.0970	0.1217	0.377170993666046
1CMET2-PWY: <i>N</i><sup>10</sup>-formyl-tetrahydrofolate biosynthesis	sucrose	122	0.1035	0.0958	0.2799	0.519790262902974	0.1022	0.0967	0.2905	0.528701939304012
1CMET2-PWY: <i>N</i><sup>10</sup>-formyl-tetrahydrofolate biosynthesis	sulfate*	290	0.4115	0.1356	0.0024	0.0560361611603958	0.4074	0.1356	0.0027	0.0562864705100685
1CMET2-PWY: <i>N</i><sup>10</sup>-formyl-tetrahydrofolate biosynthesis	syringic acid	181	0.1237	0.1376	0.3686	0.572079739610698	0.0944	0.1380	0.4939	0.634502072766273
1CMET2-PWY: <i>N</i><sup>10</sup>-formyl-tetrahydrofolate biosynthesis	tartarate	158	0.0307	0.2437	0.8998	0.750539543137448	0.0276	0.2426	0.9095	0.757597510651515
1CMET2-PWY: <i>N</i><sup>10</sup>-formyl-tetrahydrofolate biosynthesis	taurine	289	0.1059	0.0863	0.2197	0.476472039125322	0.1053	0.0865	0.2235	0.479512438317777
1CMET2-PWY: <i>N</i><sup>10</sup>-formyl-tetrahydrofolate biosynthesis	taurochenodeoxycholate	174	-0.0654	0.1534	0.6697	0.692909598738047	-0.056	0.1553	0.7182	0.710739575195572
1CMET2-PWY: <i>N</i><sup>10</sup>-formyl-tetrahydrofolate biosynthesis	taurocholate	160	-0.0299	0.1238	0.8092	0.730298255980211	-0.0169	0.1243	0.8916	0.753667081693297
1CMET2-PWY: <i>N</i><sup>10</sup>-formyl-tetrahydrofolate biosynthesis	taurocholenate sulfate	94	-0.0731	0.1871	0.6959	0.700388100347525	-0.0518	0.1881	0.7831	0.727997453803912
1CMET2-PWY: <i>N</i><sup>10</sup>-formyl-tetrahydrofolate biosynthesis	taurodeoxycholate	169	0.3272	0.1163	0.0049	0.0831553140463133	0.3391	0.1155	0.0033	0.0633008918787517
1CMET2-PWY: <i>N</i><sup>10</sup>-formyl-tetrahydrofolate biosynthesis	taurolithocholate 3-sulfate	107	0.2084	0.2309	0.3666	0.570930458720656	0.2402	0.2394	0.3158	0.545068378780297
1CMET2-PWY: <i>N</i><sup>10</sup>-formyl-tetrahydrofolate biosynthesis	tetradecanedioate (C14)	225	-0.3747	0.3607	0.2988	0.532424334582605	-0.3777	0.3581	0.2915	0.5294553598693
1CMET2-PWY: <i>N</i><sup>10</sup>-formyl-tetrahydrofolate biosynthesis	theanine	183	0.2048	0.1889	0.2783	0.51879482430426	0.1912	0.1903	0.3151	0.544719616501896
1CMET2-PWY: <i>N</i><sup>10</sup>-formyl-tetrahydrofolate biosynthesis	theobromine	167	0.3436	0.1614	0.0332	0.215534890456816	0.3458	0.1608	0.0315	0.206166661398186
1CMET2-PWY: <i>N</i><sup>10</sup>-formyl-tetrahydrofolate biosynthesis	theophylline	272	0.2295	0.1828	0.2092	0.468035944198033	0.2391	0.1822	0.1896	0.451065859950315
1CMET2-PWY: <i>N</i><sup>10</sup>-formyl-tetrahydrofolate biosynthesis	thiamin (Vitamin B1)	286	0.279	0.1578	0.077	0.313450393088096	0.2753	0.1574	0.0802	0.31696154156403
1CMET2-PWY: <i>N</i><sup>10</sup>-formyl-tetrahydrofolate biosynthesis	thioproline	288	0.3829	0.1481	0.0097	0.118403719769899	0.3967	0.1483	0.0075	0.0995160189271289
1CMET2-PWY: <i>N</i><sup>10</sup>-formyl-tetrahydrofolate biosynthesis	threonate	286	0.3784	0.1439	0.0086	0.111702849431931	0.4104	0.1455	0.0048	0.0783096568523474
1CMET2-PWY: <i>N</i><sup>10</sup>-formyl-tetrahydrofolate biosynthesis	threonine	289	0.6337	0.2489	0.0109	0.125494747086299	0.6623	0.2501	0.0081	0.103492178557632
1CMET2-PWY: <i>N</i><sup>10</sup>-formyl-tetrahydrofolate biosynthesis	threonylphenylalanine	274	0.1696	0.1663	0.308	0.537853240977276	0.169	0.1658	0.308	0.540237067304536
1CMET2-PWY: <i>N</i><sup>10</sup>-formyl-tetrahydrofolate biosynthesis	thymidine	287	0.365	0.1620	0.0243	0.185772197975532	0.3639	0.1617	0.0244	0.181805460555255
1CMET2-PWY: <i>N</i><sup>10</sup>-formyl-tetrahydrofolate biosynthesis	thymine	290	0.4162	0.1751	0.0175	0.158288834070984	0.4058	0.1750	0.0204	0.166161711563121
1CMET2-PWY: <i>N</i><sup>10</sup>-formyl-tetrahydrofolate biosynthesis	trans-urocanate	288	0.1727	0.2227	0.4381	0.605978402261851	0.1682	0.2227	0.4501	0.615385506808623
1CMET2-PWY: <i>N</i><sup>10</sup>-formyl-tetrahydrofolate biosynthesis	tribuloside	77	0.0132	0.1993	0.9471	0.759623935294652	-0.0124	0.2008	0.951	0.766204159820101
1CMET2-PWY: <i>N</i><sup>10</sup>-formyl-tetrahydrofolate biosynthesis	tricarballylate	273	-0.0687	0.1304	0.5981	0.670080476980348	-0.0691	0.1309	0.5975	0.674013906676457
1CMET2-PWY: <i>N</i><sup>10</sup>-formyl-tetrahydrofolate biosynthesis	trigonelline (N'-methylnicotinate)	283	0.1175	0.0842	0.1631	0.42538200865094	0.1115	0.0851	0.1898	0.451257902435128
1CMET2-PWY: <i>N</i><sup>10</sup>-formyl-tetrahydrofolate biosynthesis	trimethylamine N-oxide	290	0.2882	0.1969	0.1433	0.404430127083419	0.2913	0.1967	0.1387	0.398095155786499
1CMET2-PWY: <i>N</i><sup>10</sup>-formyl-tetrahydrofolate biosynthesis	tryptamine	247	-0.013	0.0803	0.8717	0.744490110870212	-0.0011	0.0832	0.9899	0.773006679603134
1CMET2-PWY: <i>N</i><sup>10</sup>-formyl-tetrahydrofolate biosynthesis	tryptophan	289	0.8407	0.2492	0.00074	0.030170776722403	0.8555	0.2497	0.000612	0.0251271220391123
1CMET2-PWY: <i>N</i><sup>10</sup>-formyl-tetrahydrofolate biosynthesis	tryptophylglycine	248	0.2763	0.1564	0.0773	0.314111714456329	0.2845	0.1573	0.0705	0.299826150101753
1CMET2-PWY: <i>N</i><sup>10</sup>-formyl-tetrahydrofolate biosynthesis	tyramine	283	-0.0199	0.0855	0.816	0.731720695438553	-0.0105	0.0858	0.903	0.756154524738738
1CMET2-PWY: <i>N</i><sup>10</sup>-formyl-tetrahydrofolate biosynthesis	tyrosine	292	0.8422	0.3331	0.0115	0.128826485014834	0.8422	0.3327	0.0114	0.123579505566844
1CMET2-PWY: <i>N</i><sup>10</sup>-formyl-tetrahydrofolate biosynthesis	tyrosol	266	0.3776	0.2494	0.1301	0.389326948625472	0.3749	0.2483	0.131	0.388737579340275
1CMET2-PWY: <i>N</i><sup>10</sup>-formyl-tetrahydrofolate biosynthesis	undecanedioate	291	-0.2638	0.2519	0.295	0.52984491187597	-0.2996	0.2528	0.2359	0.489384310184886
1CMET2-PWY: <i>N</i><sup>10</sup>-formyl-tetrahydrofolate biosynthesis	uracil	291	0.2358	0.2207	0.2852	0.523143850550198	0.2207	0.2205	0.3169	0.545758358316896
1CMET2-PWY: <i>N</i><sup>10</sup>-formyl-tetrahydrofolate biosynthesis	urate	290	0.1982	0.1153	0.0855	0.328358968023229	0.1863	0.1157	0.1073	0.358509319103448
1CMET2-PWY: <i>N</i><sup>10</sup>-formyl-tetrahydrofolate biosynthesis	uridine	286	0.3083	0.1324	0.0199	0.168927704402495	0.3092	0.1325	0.0196	0.163195685200789
1CMET2-PWY: <i>N</i><sup>10</sup>-formyl-tetrahydrofolate biosynthesis	ursodeoxycholate	199	0.1882	0.1365	0.1679	0.429810969705899	0.1927	0.1376	0.1613	0.42393181698901
1CMET2-PWY: <i>N</i><sup>10</sup>-formyl-tetrahydrofolate biosynthesis	ursodeoxycholate sulfate (1)	118	0.2625	0.0899	0.0035	0.0693744030845934	0.3039	0.0955	0.0015	0.0403011165863792
1CMET2-PWY: <i>N</i><sup>10</sup>-formyl-tetrahydrofolate biosynthesis	valerate (5:0)	278	-0.2272	0.1640	0.166	0.428001843982315	-0.2433	0.1639	0.1378	0.396910929281447
1CMET2-PWY: <i>N</i><sup>10</sup>-formyl-tetrahydrofolate biosynthesis	valerylphenylalanine	278	-0.0027	0.1360	0.9842	0.766724083949472	-0.0182	0.1391	0.896	0.754597130582812
1CMET2-PWY: <i>N</i><sup>10</sup>-formyl-tetrahydrofolate biosynthesis	valine	293	0.4445	0.3026	0.1419	0.40309585178802	0.4518	0.3044	0.1377	0.396843199315584
1CMET2-PWY: <i>N</i><sup>10</sup>-formyl-tetrahydrofolate biosynthesis	valylglutamine	290	-0.1591	0.1488	0.2851	0.523109340382714	-0.1444	0.1488	0.3317	0.554421414086935
1CMET2-PWY: <i>N</i><sup>10</sup>-formyl-tetrahydrofolate biosynthesis	valylglycine	289	0.1492	0.2107	0.4789	0.624659863772448	0.151	0.2104	0.4729	0.625753373991508
1CMET2-PWY: <i>N</i><sup>10</sup>-formyl-tetrahydrofolate biosynthesis	valylleucine	289	0.1882	0.1606	0.2413	0.493031311539725	0.1907	0.1606	0.2349	0.488536988425363
1CMET2-PWY: <i>N</i><sup>10</sup>-formyl-tetrahydrofolate biosynthesis	vanillate	228	0.067	0.1887	0.7225	0.707826958628171	0.0127	0.1894	0.9466	0.765287130521027
1CMET2-PWY: <i>N</i><sup>10</sup>-formyl-tetrahydrofolate biosynthesis	xanthine	290	0.4398	0.2131	0.039	0.231839946321251	0.4222	0.2131	0.0475	0.250460205823626
1CMET2-PWY: <i>N</i><sup>10</sup>-formyl-tetrahydrofolate biosynthesis	xanthosine	225	0.2852	0.1250	0.0225	0.179234128270037	0.3064	0.1248	0.0141	0.137929073576221
1CMET2-PWY: <i>N</i><sup>10</sup>-formyl-tetrahydrofolate biosynthesis	xanthurenate	160	0.3907	0.1581	0.0135	0.139231505301314	0.3811	0.1575	0.0155	0.144761925825061
1CMET2-PWY: <i>N</i><sup>10</sup>-formyl-tetrahydrofolate biosynthesis	xylose	254	0.35	0.1215	0.004	0.0745816827350108	0.3671	0.1215	0.0025	0.0537395926071925
AEROBACTINSYN-PWY: aerobactin biosynthesis	(R)-salsolinol	108	0.0825	0.2053	0.6878	0.698038014202044	0.1089	0.1999	0.586	0.669803766234042
AEROBACTINSYN-PWY: aerobactin biosynthesis	1-(1-enyl-oleoyl)-GPE (P-18:1)*	51	-0.0065	0.3157	0.9836	0.766617486191721	0.0605	0.1934	0.7544	0.720640541816883
AEROBACTINSYN-PWY: aerobactin biosynthesis	1-(1-enyl-palmitoyl)-GPE (P-16:0)*	90	-0.2614	0.2366	0.2693	0.512545840169449	-0.2547	0.2270	0.2618	0.508846640240897
AEROBACTINSYN-PWY: aerobactin biosynthesis	1-(1-enyl-stearoyl)-GPE (P-18:0)*	96	0.3842	0.2806	0.171	0.432930655089173	0.3792	0.2745	0.1671	0.429460648710937
AEROBACTINSYN-PWY: aerobactin biosynthesis	1-(3-aminopropyl)-2-pyrrolidone	58	0.1268	0.4075	0.7557	0.716754492356313	0.1121	0.4127	0.7858	0.728821057159959
AEROBACTINSYN-PWY: aerobactin biosynthesis	1-linolenoylglycerol (18:3)	61	0.0674	0.1177	0.5671	0.659568486610112	-0.0087	0.1122	0.9381	0.763558399870864
AEROBACTINSYN-PWY: aerobactin biosynthesis	1-linoleoyl-GPC (18:2)	77	-0.0177	0.1881	0.9249	0.755352056442871	-0.0233	0.1860	0.9004	0.755527668386815
AEROBACTINSYN-PWY: aerobactin biosynthesis	1-linoleoylglycerol (18:2)	102	-0.0917	0.1206	0.4472	0.610297612596882	-0.0631	0.1186	0.5948	0.673079601936577
AEROBACTINSYN-PWY: aerobactin biosynthesis	1-margaroylglycerol (17:0)	78	0.4894	0.3831	0.2014	0.461452057174136	0.5151	0.3913	0.1881	0.44973620147883
AEROBACTINSYN-PWY: aerobactin biosynthesis	1-methyl-beta-carboline-3-carboxylic acid	98	0.0976	0.0965	0.312	0.540350810179697	0.1144	0.0946	0.2269	0.482361932881965
AEROBACTINSYN-PWY: aerobactin biosynthesis	1-methyladenine	113	-0.504	0.3085	0.1024	0.35362927282427	-0.5196	0.3041	0.0875	0.329116046853659
AEROBACTINSYN-PWY: aerobactin biosynthesis	1-methylguanidine	113	-0.0623	0.3067	0.839	0.73727306050333	-0.1024	0.2977	0.7309	0.714411716715334
AEROBACTINSYN-PWY: aerobactin biosynthesis	1-methylhistidine	53	0.0474	0.0612	0.439	0.606316816165878	0.0501	0.0598	0.4022	0.592179584266277
AEROBACTINSYN-PWY: aerobactin biosynthesis	1-methylimidazoleacetate	97	-0.0445	0.2982	0.8814	0.746642084744325	-0.0866	0.2899	0.7653	0.723358915623827
AEROBACTINSYN-PWY: aerobactin biosynthesis	1-methylurate	73	-0.1736	0.1184	0.1423	0.403488814234076	-0.1536	0.1167	0.1884	0.450050552803493
AEROBACTINSYN-PWY: aerobactin biosynthesis	1-methylxanthine	56	-0.0376	0.1085	0.7287	0.709587045638001	-0.0246	0.1100	0.8231	0.737872716241597
AEROBACTINSYN-PWY: aerobactin biosynthesis	1-oleoyl-2-linoleoyl-glycerol (18:1/18:2)	62	0.0094	0.1703	0.9562	0.761426169191416	0.0253	0.1705	0.8821	0.751467477885432
AEROBACTINSYN-PWY: aerobactin biosynthesis	1-oleoyl-2-linoleoyl-GPC (18:1/18:2)*	82	0.0028	0.2063	0.989	0.767424706520326	-0.0437	0.2028	0.8295	0.739328923875715
AEROBACTINSYN-PWY: aerobactin biosynthesis	1-oleoyl-3-linoleoyl-glycerol (18:1/18:2)	100	0.1605	0.1255	0.2009	0.461102854636227	0.1517	0.1220	0.214	0.471955040032791
AEROBACTINSYN-PWY: aerobactin biosynthesis	1-oleoyl-GPC (18:1)	69	-0.253	0.2104	0.2291	0.484107790461303	-0.2729	0.2099	0.1936	0.454673148661222
AEROBACTINSYN-PWY: aerobactin biosynthesis	1-oleoyl-GPE (18:1)	68	0.2142	0.3067	0.4849	0.627306679484731	0.2558	0.3076	0.4056	0.593944688703292
AEROBACTINSYN-PWY: aerobactin biosynthesis	1-oleoyl-GPG (18:1)*	52	-1.2149	0.4143	0.0034	0.0682470524947007	-1.1745	0.3866	0.0024	0.0525225831780838
AEROBACTINSYN-PWY: aerobactin biosynthesis	1-oleoylglycerol (18:1)	53	-0.1331	0.2167	0.539	0.649366649742232	-0.1441	0.2175	0.5078	0.640260999351167
AEROBACTINSYN-PWY: aerobactin biosynthesis	1-palmitoyl-2-arachidonoyl-GPC (16:0/20:4)	52	-0.5791	0.4795	0.2272	0.482631039323881	-0.5577	0.4755	0.2409	0.493159239624588
AEROBACTINSYN-PWY: aerobactin biosynthesis	1-palmitoyl-2-linoleoyl-digalactosylglycerol (16:0/18:2)*	75	-0.0555	0.2220	0.8026	0.728609832561044	-0.0149	0.2236	0.947	0.765399248173199
AEROBACTINSYN-PWY: aerobactin biosynthesis	1-palmitoyl-2-linoleoyl-GPC (16:0/18:2)	108	0.1374	0.2084	0.5096	0.63744816186163	0.1158	0.2040	0.5702	0.664164159129314
AEROBACTINSYN-PWY: aerobactin biosynthesis	1-palmitoyl-2-oleoyl-GPC (16:0/18:1)	106	0.2822	0.2431	0.2458	0.49629601304653	0.275	0.2383	0.2484	0.499072333953809
AEROBACTINSYN-PWY: aerobactin biosynthesis	1-palmitoyl-3-linoleoyl-glycerol (16:0/18:2)*	98	0.2428	0.1306	0.0631	0.287679824442056	0.274	0.1241	0.0272	0.191777986193497
AEROBACTINSYN-PWY: aerobactin biosynthesis	1-palmitoyl-GPC (16:0)	107	-0.2221	0.1726	0.1981	0.458638108400019	-0.1904	0.1702	0.2634	0.509991421079724
AEROBACTINSYN-PWY: aerobactin biosynthesis	1-palmitoyl-GPE (16:0)	98	-0.1062	0.2249	0.6368	0.682523041777725	-0.0197	0.2213	0.929	0.761750936086526
AEROBACTINSYN-PWY: aerobactin biosynthesis	1-palmitoyl-GPG (16:0)*	88	-0.2061	0.2996	0.4916	0.630167791473002	-0.1885	0.2944	0.5219	0.646022564008422
AEROBACTINSYN-PWY: aerobactin biosynthesis	1-palmitoyl-GPI* (16:0)*	56	-0.0744	0.1878	0.6918	0.699230100578157	-0.0659	0.1832	0.719	0.711015932236509
AEROBACTINSYN-PWY: aerobactin biosynthesis	1-palmitoylglycerol (16:0)	93	0.0334	0.2191	0.879	0.746316198097942	0.0389	0.2183	0.8587	0.746046747505639
AEROBACTINSYN-PWY: aerobactin biosynthesis	1-pentadecanoylglycerol (15:0)	56	-0.4003	0.2765	0.1477	0.409481574677924	-0.3264	0.2896	0.2597	0.507338845902266
AEROBACTINSYN-PWY: aerobactin biosynthesis	1-stearoyl-GPC (18:0)	95	-0.033	0.1860	0.8591	0.741731165525959	-0.0115	0.1865	0.9507	0.76614600784256
AEROBACTINSYN-PWY: aerobactin biosynthesis	1-stearoyl-GPE (18:0)	91	0.0854	0.2544	0.737	0.711995500511518	0.1304	0.2539	0.6077	0.677098809818804
AEROBACTINSYN-PWY: aerobactin biosynthesis	1-stearoyl-GPI (18:0)	59	-0.0706	0.0248	0.0044	0.0783475718869286	-0.07	0.0241	0.0037	0.0675896062721489
AEROBACTINSYN-PWY: aerobactin biosynthesis	1-stearoyl-GPS (18:0)*	89	-0.0175	0.2045	0.9319	0.756841129679936	0.0057	0.2085	0.9783	0.770963399924427
AEROBACTINSYN-PWY: aerobactin biosynthesis	1,11-undecanedicarboxylate	113	-0.6198	0.3328	0.0626	0.286930196579179	-0.5101	0.3294	0.1215	0.376937131760388
AEROBACTINSYN-PWY: aerobactin biosynthesis	1,2-dilinoleoyl-digalactosylglycerol (18:2/18:2)*	67	-0.3022	0.2651	0.2543	0.502470225977226	-0.2754	0.2501	0.2708	0.515033429613867
AEROBACTINSYN-PWY: aerobactin biosynthesis	1,2-dilinoleoyl-galactosylglycerol (18:2/18:2)*	59	-0.1072	0.2016	0.5951	0.669071087376023	-0.0308	0.2052	0.8806	0.751091638570661
AEROBACTINSYN-PWY: aerobactin biosynthesis	1,2-dilinoleoyl-GPC (18:2/18:2)	79	-0.0202	0.1603	0.8997	0.7505359416062	-0.0646	0.1624	0.6908	0.703001435111355
AEROBACTINSYN-PWY: aerobactin biosynthesis	1,2-dipalmitoyl-GPC (16:0/16:0)	61	-0.2061	0.2232	0.3557	0.565041879192513	-0.1917	0.2255	0.3952	0.588891815282654
AEROBACTINSYN-PWY: aerobactin biosynthesis	1,3-dimethylurate	108	-0.46	0.2244	0.0403	0.235166657457077	-0.4078	0.2215	0.0656	0.290867080178424
AEROBACTINSYN-PWY: aerobactin biosynthesis	1,3-propanediol	97	-0.1561	0.1733	0.3678	0.5715904444753	-0.1511	0.1689	0.3711	0.575933750755187
AEROBACTINSYN-PWY: aerobactin biosynthesis	1,3,7-trimethylurate	103	-0.0145	0.1362	0.9154	0.753456558586826	0.0295	0.1352	0.8272	0.73882429019928
AEROBACTINSYN-PWY: aerobactin biosynthesis	1,7-dimethylurate	77	0.1894	0.1200	0.1143	0.369608837257381	0.1292	0.1098	0.2394	0.491968602009449
AEROBACTINSYN-PWY: aerobactin biosynthesis	10-heptadecenoate (17:1n7)	110	0.1359	0.2806	0.6283	0.679712082029198	0.1838	0.2729	0.5006	0.637365026767968
AEROBACTINSYN-PWY: aerobactin biosynthesis	10-hydroxystearate	105	0.0737	0.1863	0.6926	0.699470482729203	0.1667	0.1851	0.3679	0.574068124398155
AEROBACTINSYN-PWY: aerobactin biosynthesis	10-nonadecenoate (19:1n9)	66	0.1454	0.2213	0.5109	0.637964063917759	0.1964	0.2138	0.3583	0.568904221074275
AEROBACTINSYN-PWY: aerobactin biosynthesis	12-dehydrocholate	75	0.056	0.1261	0.657	0.689031893330928	0.083	0.1183	0.4828	0.630034350419987
AEROBACTINSYN-PWY: aerobactin biosynthesis	12-hydroxystearate	88	0.0622	0.1702	0.7147	0.705896847232734	0.0456	0.1651	0.7823	0.727741782767842
AEROBACTINSYN-PWY: aerobactin biosynthesis	12,13-DiHOME	101	-0.3071	0.2085	0.1408	0.401850302112976	-0.2868	0.2002	0.152	0.414293494482787
AEROBACTINSYN-PWY: aerobactin biosynthesis	13-HODE + 9-HODE	107	-0.0192	0.1703	0.91	0.752472222105742	-0.0598	0.1673	0.7208	0.711470915156119
AEROBACTINSYN-PWY: aerobactin biosynthesis	13-HOTrE	65	-0.0308	0.1370	0.8223	0.733313319168712	-0.1128	0.1738	0.5164	0.643950666449623
AEROBACTINSYN-PWY: aerobactin biosynthesis	13-methylmyristate	103	0.0686	0.2152	0.7498	0.715200486853121	0.108	0.2085	0.6045	0.67607691363579
AEROBACTINSYN-PWY: aerobactin biosynthesis	17-methylstearate	107	0.0497	0.2379	0.8346	0.73630794271475	0.1119	0.2330	0.631	0.68484102662216
AEROBACTINSYN-PWY: aerobactin biosynthesis	1H-quinolin-2-one	59	0.0596	0.1536	0.6981	0.700913124916803	0.0181	0.1581	0.9088	0.757441684388036
AEROBACTINSYN-PWY: aerobactin biosynthesis	2-acetamidobutanoate	87	-0.5197	0.2833	0.0666	0.294620597545473	-0.5621	0.2712	0.0382	0.226484669989885
AEROBACTINSYN-PWY: aerobactin biosynthesis	2-aminoadipate	108	0.0033	0.3859	0.9932	0.7682154684306	-0.0332	0.3971	0.9334	0.762703586549161
AEROBACTINSYN-PWY: aerobactin biosynthesis	2-aminobutyrate	109	-0.3858	0.1805	0.0326	0.213661741253072	-0.3873	0.1760	0.0278	0.193736737708291
AEROBACTINSYN-PWY: aerobactin biosynthesis	2-aminoheptanoate	91	0.0319	0.2300	0.8896	0.748408644203599	-0.0401	0.2285	0.8608	0.74639287413549
AEROBACTINSYN-PWY: aerobactin biosynthesis	2-aminophenol	112	-0.1606	0.4039	0.691	0.699032441181843	-0.1572	0.3979	0.6928	0.703640874675597
AEROBACTINSYN-PWY: aerobactin biosynthesis	2-deoxyribose	112	-0.3451	0.2525	0.1718	0.433756930098987	-0.4314	0.2501	0.0845	0.324013012269685
AEROBACTINSYN-PWY: aerobactin biosynthesis	2-hydroxy-3-methylvalerate	105	-0.1715	0.1424	0.2282	0.483321209414115	-0.131	0.1397	0.3483	0.563827566010908
AEROBACTINSYN-PWY: aerobactin biosynthesis	2-hydroxybutyrate/2-hydroxyisobutyrate	112	-0.5153	0.2091	0.0137	0.140307637394589	-0.4941	0.2039	0.0154	0.144355092273198
AEROBACTINSYN-PWY: aerobactin biosynthesis	2-hydroxydecanoate	97	-0.2107	0.3525	0.5499	0.653340874722531	-0.1778	0.3436	0.6049	0.676199442757371
AEROBACTINSYN-PWY: aerobactin biosynthesis	2-hydroxyglutarate	113	-0.385	0.2074	0.0634	0.288268100002063	-0.3615	0.2034	0.0755	0.308935573817845
AEROBACTINSYN-PWY: aerobactin biosynthesis	2-hydroxymyristate	85	0.2139	0.3039	0.4816	0.625882918551921	0.1744	0.2944	0.5535	0.657748559668275
AEROBACTINSYN-PWY: aerobactin biosynthesis	2-hydroxypalmitate	108	-0.2448	0.2171	0.2594	0.505854787710491	-0.2119	0.2160	0.3266	0.551408749675197
AEROBACTINSYN-PWY: aerobactin biosynthesis	2-hydroxystearate	89	-0.0342	0.1940	0.8601	0.74199090125331	-0.0106	0.1876	0.9551	0.766924899011906
AEROBACTINSYN-PWY: aerobactin biosynthesis	2-isopropylmalate	111	-0.1768	0.1928	0.3593	0.566951707085159	-0.242	0.1919	0.2073	0.466019102951399
AEROBACTINSYN-PWY: aerobactin biosynthesis	2-keto-3-deoxy-gluconate	104	-0.0949	0.1882	0.614	0.67547784106089	-0.137	0.1899	0.4707	0.624868439985251
AEROBACTINSYN-PWY: aerobactin biosynthesis	2-linoleoylglycerol (18:2)	82	0.0019	0.1352	0.9889	0.767403220972625	0.0163	0.1287	0.8993	0.755281700562683
AEROBACTINSYN-PWY: aerobactin biosynthesis	2-methylcitrate/homocitrate	114	-0.7416	0.2580	0.004	0.0745816827350108	-0.6868	0.2546	0.007	0.0960466807228994
AEROBACTINSYN-PWY: aerobactin biosynthesis	2-methylmalonyl carnitine	90	-0.3015	0.2256	0.1814	0.443178162977396	-0.3118	0.2233	0.1626	0.425335553219374
AEROBACTINSYN-PWY: aerobactin biosynthesis	2-oleoylglycerol (18:1)	73	0.2215	0.1548	0.1525	0.41470835365809	0.2323	0.1564	0.1374	0.396557606895615
AEROBACTINSYN-PWY: aerobactin biosynthesis	2-oxindole-3-acetate	94	-0.2686	0.1783	0.1321	0.391738210654598	-0.2924	0.1777	0.0999	0.347831955109454
AEROBACTINSYN-PWY: aerobactin biosynthesis	2-oxo-1-pyrrolidinepropionate	112	0.0985	0.3568	0.7825	0.72319023889479	0.0967	0.3488	0.7817	0.727593621032646
AEROBACTINSYN-PWY: aerobactin biosynthesis	2-piperidinone	111	0.06	0.2309	0.7949	0.726426360517779	0.0247	0.2259	0.913	0.758318081457559
AEROBACTINSYN-PWY: aerobactin biosynthesis	2-pyrrolidinone	59	-0.5192	0.3372	0.1236	0.381356489153088	-0.5939	0.3175	0.0614	0.28242263029805
AEROBACTINSYN-PWY: aerobactin biosynthesis	2,3-dihydroxyisovalerate	106	0.0476	0.1485	0.7486	0.714903414192168	-0.0247	0.1494	0.8688	0.748330781842565
AEROBACTINSYN-PWY: aerobactin biosynthesis	2,3-dimethylsuccinate	110	-0.3076	0.3215	0.3388	0.555475377580619	-0.3714	0.3191	0.2444	0.495968817234675
AEROBACTINSYN-PWY: aerobactin biosynthesis	2,4,6-trihydroxybenzoate	94	-0.2846	0.3190	0.3723	0.573956160225501	-0.2618	0.3104	0.399	0.590585275570775
AEROBACTINSYN-PWY: aerobactin biosynthesis	2'-deoxyadenosine	104	-0.0956	0.1928	0.62	0.677205815310702	-0.0408	0.1898	0.8298	0.739403971797853
AEROBACTINSYN-PWY: aerobactin biosynthesis	2'-deoxycytidine	112	-0.1515	0.2126	0.4763	0.62342751546978	-0.1593	0.2082	0.4442	0.612795324043297
AEROBACTINSYN-PWY: aerobactin biosynthesis	2'-deoxyguanosine	112	-0.1065	0.1558	0.494	0.631087476719654	-0.119	0.1523	0.4348	0.607867201455496
AEROBACTINSYN-PWY: aerobactin biosynthesis	2'-deoxyinosine	109	-0.2687	0.2049	0.1897	0.451294415247079	-0.3179	0.2020	0.1155	0.368774773534794
AEROBACTINSYN-PWY: aerobactin biosynthesis	2'-deoxyuridine	112	-0.4048	0.2410	0.093	0.340250191025454	-0.4505	0.2375	0.0578	0.274319756719269
AEROBACTINSYN-PWY: aerobactin biosynthesis	3-(2-hydroxyphenyl)propionate	67	0.5962	0.2509	0.0175	0.158288834070984	0.5525	0.2569	0.0315	0.206166661398186
AEROBACTINSYN-PWY: aerobactin biosynthesis	3-(3-hydroxyphenyl)propionate	110	-0.0282	0.1139	0.8046	0.729144993019286	0.0093	0.1125	0.934	0.762815630283514
AEROBACTINSYN-PWY: aerobactin biosynthesis	3-(4-hydroxyphenyl)lactate (HPLA)	109	-0.3312	0.1660	0.046	0.250045259555758	-0.2795	0.1656	0.0914	0.335169935669993
AEROBACTINSYN-PWY: aerobactin biosynthesis	3-(4-hydroxyphenyl)propionate	104	-0.0739	0.1331	0.5785	0.663452075334818	-0.051	0.1317	0.6983	0.704972633248548
AEROBACTINSYN-PWY: aerobactin biosynthesis	3-aminoisobutyrate	56	-0.105	0.1921	0.5847	0.665616282307621	-0.1103	0.1924	0.5665	0.662881734054399
AEROBACTINSYN-PWY: aerobactin biosynthesis	3-carboxyadipate	110	-0.0783	0.2027	0.6992	0.701120131296667	-0.1249	0.1981	0.5283	0.648428606161267
AEROBACTINSYN-PWY: aerobactin biosynthesis	3-hydroxy-3-methylglutarate	114	-0.4648	0.2250	0.0388	0.231298834020501	-0.5658	0.2259	0.0123	0.128503108126807
AEROBACTINSYN-PWY: aerobactin biosynthesis	3-hydroxybutyrate (BHBA)	102	-0.0795	0.2242	0.7228	0.707909438457691	-0.1229	0.2192	0.5749	0.665782474977969
AEROBACTINSYN-PWY: aerobactin biosynthesis	3-hydroxylaurate	83	0.1088	0.2740	0.6912	0.699093645885529	0.0507	0.2773	0.855	0.745188742370941
AEROBACTINSYN-PWY: aerobactin biosynthesis	3-hydroxymyristate	107	-0.0858	0.3489	0.8058	0.729419073048351	-0.1611	0.3463	0.6418	0.68835511533457
AEROBACTINSYN-PWY: aerobactin biosynthesis	3-hydroxyphenylacetate	87	-0.1583	0.1864	0.3957	0.585596304826483	-0.0405	0.1754	0.8172	0.736367757663076
AEROBACTINSYN-PWY: aerobactin biosynthesis	3-hydroxypyridine	112	0.0106	0.2729	0.9689	0.763748802486616	0.0882	0.2711	0.7449	0.718115834070413
AEROBACTINSYN-PWY: aerobactin biosynthesis	3-hydroxysebacate	53	-0.8895	0.4009	0.0265	0.193552767062215	-1.0748	0.3977	0.0069	0.0954535031792299
AEROBACTINSYN-PWY: aerobactin biosynthesis	3-hydroxystearate	89	0.2362	0.1530	0.1225	0.380166573617142	0.2672	0.1505	0.0758	0.309368450025564
AEROBACTINSYN-PWY: aerobactin biosynthesis	3-ketosphinganine	95	-0.152	0.3162	0.6307	0.680431606146433	-0.1475	0.3127	0.6372	0.686928545806553
AEROBACTINSYN-PWY: aerobactin biosynthesis	3-methyl-2-oxobutyrate	90	-0.0211	0.2476	0.932	0.756861016918108	-0.1948	0.2288	0.3945	0.588568341531969
AEROBACTINSYN-PWY: aerobactin biosynthesis	3-methyl-2-oxovalerate	109	-0.1195	0.2314	0.6054	0.672549784547346	-0.1693	0.2281	0.4579	0.619086252343527
AEROBACTINSYN-PWY: aerobactin biosynthesis	3-methyladipate	84	0.1845	0.2234	0.4087	0.591758064429104	0.164	0.2159	0.4473	0.614220941711567
AEROBACTINSYN-PWY: aerobactin biosynthesis	3-methylglutaconate	76	-0.5008	0.1920	0.0091	0.114961075826449	-0.4557	0.1923	0.0178	0.15497284484708
AEROBACTINSYN-PWY: aerobactin biosynthesis	3-methylglutarate/2-methylglutarate	111	0.256	0.3148	0.4162	0.595472793232879	0.2236	0.3063	0.4654	0.622442731983474
AEROBACTINSYN-PWY: aerobactin biosynthesis	3-methylhistidine	90	-0.1823	0.1302	0.1616	0.423970500401596	-0.1762	0.1252	0.1593	0.421757912701257
AEROBACTINSYN-PWY: aerobactin biosynthesis	3-methylxanthine	61	-0.3017	0.2546	0.236	0.489357055943705	-0.2857	0.2496	0.2525	0.501807913597682
AEROBACTINSYN-PWY: aerobactin biosynthesis	3-phenylpropionate (hydrocinnamate)	105	-0.3929	0.2133	0.0655	0.292284378681856	-0.3455	0.2178	0.1127	0.364916248695135
AEROBACTINSYN-PWY: aerobactin biosynthesis	3-sulfo-L-alanine	108	-0.6761	0.2285	0.0031	0.0646866274186413	-0.6586	0.2221	0.003	0.0598802477483705
AEROBACTINSYN-PWY: aerobactin biosynthesis	3-ureidopropionate	109	0.0974	0.2265	0.6671	0.692132710115475	0.1508	0.2221	0.4971	0.636003444215925
AEROBACTINSYN-PWY: aerobactin biosynthesis	3,4-dihydroxybenzoate	102	0.0209	0.2951	0.9434	0.758940597811311	0.0467	0.2883	0.8713	0.748921144619921
AEROBACTINSYN-PWY: aerobactin biosynthesis	3,5-dihydroxybenzoic acid	86	0.1473	0.2829	0.6026	0.67142371761974	0.0662	0.2701	0.8063	0.733655638938213
AEROBACTINSYN-PWY: aerobactin biosynthesis	3,7-dimethylurate	93	-0.1868	0.1441	0.1949	0.455921779802197	-0.1704	0.1375	0.2152	0.472878658599574
AEROBACTINSYN-PWY: aerobactin biosynthesis	3b-hydroxy-5-cholenoic acid	97	-0.0727	0.2687	0.7868	0.724270339833959	0.0203	0.2620	0.9384	0.763628025433839
AEROBACTINSYN-PWY: aerobactin biosynthesis	4-acetamidobutanoate	111	-0.3517	0.1979	0.0756	0.311035772149345	-0.3536	0.1936	0.0678	0.294982274724637
AEROBACTINSYN-PWY: aerobactin biosynthesis	4-cholesten-3-one	108	-0.1411	0.1687	0.4028	0.589120684111559	-0.1105	0.1663	0.5066	0.639694012793919
AEROBACTINSYN-PWY: aerobactin biosynthesis	4-guanidinobutanoate	113	-0.2228	0.2072	0.2824	0.521389899069393	-0.1551	0.2054	0.4502	0.615438824664776
AEROBACTINSYN-PWY: aerobactin biosynthesis	4-hydroxybenzoate	67	-0.3889	0.2607	0.1359	0.396252751577231	-0.4422	0.2427	0.0685	0.296345124515637
AEROBACTINSYN-PWY: aerobactin biosynthesis	4-hydroxycinnamate	93	-0.3847	0.1913	0.0443	0.24526790372382	-0.3458	0.1918	0.0713	0.301344149566305
AEROBACTINSYN-PWY: aerobactin biosynthesis	4-hydroxyglutamate	67	-0.2497	0.2498	0.3176	0.543656282536631	-0.2875	0.2493	0.2488	0.499334589226157
AEROBACTINSYN-PWY: aerobactin biosynthesis	4-hydroxyphenylacetate	103	-0.122	0.2136	0.5679	0.659818354684373	-0.1302	0.2110	0.5373	0.651818249993508
AEROBACTINSYN-PWY: aerobactin biosynthesis	4-hydroxyphenylpyruvate	109	-0.0149	0.2208	0.9462	0.759503945369325	-0.131	0.2139	0.5403	0.652897397321268
AEROBACTINSYN-PWY: aerobactin biosynthesis	4-imidazoleacetate	112	-0.4255	0.1877	0.0234	0.18247963339279	-0.3469	0.1879	0.0649	0.289594671692036
AEROBACTINSYN-PWY: aerobactin biosynthesis	4-methyl-2-oxopentanoate	112	-0.2859	0.2161	0.1858	0.447617773733587	-0.353	0.2132	0.0978	0.344549918614022
AEROBACTINSYN-PWY: aerobactin biosynthesis	4-methylthio-2-oxobutanoate	59	-0.0962	0.3054	0.7527	0.715956668598636	-0.2675	0.2576	0.2992	0.53435520831224
AEROBACTINSYN-PWY: aerobactin biosynthesis	4-ureidobutyrate	111	-0.5415	0.2621	0.0388	0.231298834020501	-0.5232	0.2566	0.0415	0.235295154408078
AEROBACTINSYN-PWY: aerobactin biosynthesis	5-(2-Hydroxyethyl)-4-methylthiazole	109	-0.2688	0.2281	0.2386	0.491230895833476	-0.2658	0.2224	0.232	0.48630404772339
AEROBACTINSYN-PWY: aerobactin biosynthesis	5-acetylamino-6-amino-3-methyluracil	110	-0.4472	0.2477	0.071	0.302649310746984	-0.4384	0.2427	0.0709	0.300626117070144
AEROBACTINSYN-PWY: aerobactin biosynthesis	5-acetylamino-6-formylamino-3-methyluracil	72	-0.3196	0.1356	0.0184	0.16252635818175	-0.358	0.1334	0.0073	0.0981604493720134
AEROBACTINSYN-PWY: aerobactin biosynthesis	5-aminovalerate	111	-0.3117	0.2634	0.2366	0.48984676812081	-0.3834	0.2589	0.1386	0.39800314400098
AEROBACTINSYN-PWY: aerobactin biosynthesis	5-dodecenoate (12:1n7)	110	0.2673	0.2321	0.2495	0.499091541065859	0.2996	0.2261	0.1851	0.446709815417298
AEROBACTINSYN-PWY: aerobactin biosynthesis	5-hydroxyhexanoate	107	0.0398	0.1652	0.8098	0.730445124647126	0.0488	0.1621	0.7635	0.722925614747116
AEROBACTINSYN-PWY: aerobactin biosynthesis	5-hydroxylysine	58	-0.1748	0.1925	0.3638	0.569425686571641	-0.2133	0.2014	0.2898	0.528328096795679
AEROBACTINSYN-PWY: aerobactin biosynthesis	5-methyluridine (ribothymidine)	104	-0.392	0.1724	0.023	0.180948067431005	-0.4157	0.1665	0.0125	0.129490039459658
AEROBACTINSYN-PWY: aerobactin biosynthesis	5-oxoproline	111	-0.5987	0.2305	0.0094	0.116764186934613	-0.5563	0.2282	0.0148	0.141439485517615
AEROBACTINSYN-PWY: aerobactin biosynthesis	5alpha-androstan-3beta,17beta-diol monosulfate (1)	74	0.0168	0.2327	0.9425	0.75874513770346	0.0547	0.2376	0.8178	0.736535629923674
AEROBACTINSYN-PWY: aerobactin biosynthesis	5alpha-pregnan-3beta,20alpha-diol monosulfate (1)	74	-0.3408	0.2515	0.1754	0.437428548837644	-0.3919	0.2457	0.1107	0.362806930808018
AEROBACTINSYN-PWY: aerobactin biosynthesis	6-hydroxynicotinate	111	-0.1995	0.2137	0.3504	0.562251495742529	-0.1733	0.2091	0.4074	0.59471024418769
AEROBACTINSYN-PWY: aerobactin biosynthesis	6-oxolithocholate	104	-0.1654	0.2311	0.4742	0.622630254811847	-0.2004	0.2237	0.3703	0.575459386800262
AEROBACTINSYN-PWY: aerobactin biosynthesis	6-oxopiperidine-2-carboxylic acid	113	-0.5004	0.2541	0.0489	0.257439672217163	-0.5337	0.2493	0.0323	0.208650314891315
AEROBACTINSYN-PWY: aerobactin biosynthesis	7-ketodeoxycholate	78	0.0116	0.1168	0.9206	0.754483799247886	0.0408	0.1136	0.7192	0.711078183809373
AEROBACTINSYN-PWY: aerobactin biosynthesis	7-methylguanine	110	-0.6496	0.2388	0.0065	0.0964855264508756	-0.59	0.2358	0.0123	0.128503108126807
AEROBACTINSYN-PWY: aerobactin biosynthesis	7-methylurate	61	-0.1319	0.1336	0.3234	0.546998485720148	-0.0824	0.1307	0.5282	0.648354070911434
AEROBACTINSYN-PWY: aerobactin biosynthesis	7-methylxanthine	56	-0.0693	0.3507	0.8433	0.738327319194009	-0.0886	0.3524	0.8014	0.732559325056897
AEROBACTINSYN-PWY: aerobactin biosynthesis	8-hydroxyguanine	98	-0.4107	0.1795	0.0221	0.177703315989009	-0.4295	0.1741	0.0136	0.135326953764376
AEROBACTINSYN-PWY: aerobactin biosynthesis	9,10-DiHOME	105	-0.377	0.1977	0.0565	0.274582862788123	-0.271	0.1995	0.1743	0.436770587454671
AEROBACTINSYN-PWY: aerobactin biosynthesis	acetylcarnitine (C2)	85	0.063	0.2596	0.8082	0.73007139881428	0.0528	0.2557	0.8364	0.740974739592724
AEROBACTINSYN-PWY: aerobactin biosynthesis	acisoga	110	-0.7653	0.2938	0.0092	0.115544756904359	-0.7057	0.2940	0.0164	0.148738352591864
AEROBACTINSYN-PWY: aerobactin biosynthesis	adenine	114	0.1184	0.2072	0.5676	0.659741715984361	0.1822	0.2035	0.3706	0.575654654810932
AEROBACTINSYN-PWY: aerobactin biosynthesis	adenosine	102	-0.1077	0.2239	0.6306	0.680417303963996	-0.1022	0.2241	0.6483	0.690461595682145
AEROBACTINSYN-PWY: aerobactin biosynthesis	adipate	112	0.0601	0.1914	0.7534	0.716097709878857	0.0321	0.1932	0.868	0.748117199587935
AEROBACTINSYN-PWY: aerobactin biosynthesis	adrenate (22:4n6)	85	-0.185	0.2716	0.4958	0.631785411091491	-0.1548	0.2613	0.5536	0.657781305517985
AEROBACTINSYN-PWY: aerobactin biosynthesis	alanine	112	-0.889	0.4599	0.0532	0.267539412307031	-0.8943	0.4555	0.0496	0.255443771713109
AEROBACTINSYN-PWY: aerobactin biosynthesis	alanyl-glutamyl-meso-diaminopimelate	56	-0.0041	0.3472	0.9905	0.767680649270546	0.028	0.3572	0.9375	0.763381398635915
AEROBACTINSYN-PWY: aerobactin biosynthesis	alanylleucine	112	0.2497	0.2459	0.3099	0.539135962866105	0.2889	0.2444	0.2372	0.490282713880817
AEROBACTINSYN-PWY: aerobactin biosynthesis	allantoin	77	-0.0214	0.2143	0.9206	0.754483799247886	0.0857	0.2101	0.6834	0.701164289229942
AEROBACTINSYN-PWY: aerobactin biosynthesis	allo-threonine	92	-0.3738	0.2513	0.1368	0.39736134960512	-0.3517	0.2477	0.1557	0.418170918277921
AEROBACTINSYN-PWY: aerobactin biosynthesis	alpha-hydroxyisocaproate	107	-0.2701	0.1538	0.079	0.317141010488047	-0.2377	0.1516	0.1169	0.370916596778755
AEROBACTINSYN-PWY: aerobactin biosynthesis	alpha-hydroxyisovalerate	109	-0.3125	0.1582	0.0482	0.255671850048065	-0.2964	0.1547	0.0553	0.268884673155292
AEROBACTINSYN-PWY: aerobactin biosynthesis	alpha-ketoglutarate	110	-0.5997	0.2270	0.0083	0.109629449553315	-0.5516	0.2228	0.0133	0.133830434797938
AEROBACTINSYN-PWY: aerobactin biosynthesis	alpha-tocopherol	112	-0.537	0.3197	0.093	0.340250191025454	-0.5945	0.3071	0.0528	0.263089935372706
AEROBACTINSYN-PWY: aerobactin biosynthesis	alpha-tocotrienol	109	0.0391	0.3035	0.8975	0.750039367416851	0.045	0.3005	0.8811	0.751225248329092
AEROBACTINSYN-PWY: aerobactin biosynthesis	anserine	104	-0.3111	0.1925	0.106	0.358822192975365	-0.2588	0.1900	0.1733	0.435840443044502
AEROBACTINSYN-PWY: aerobactin biosynthesis	arabinose	102	-0.2903	0.1789	0.1046	0.356814575519299	-0.2832	0.1757	0.107	0.358152746450704
AEROBACTINSYN-PWY: aerobactin biosynthesis	arabitol/xylitol	99	-0.3672	0.2332	0.1153	0.371007158072337	-0.3896	0.2270	0.0861	0.326610276951478
AEROBACTINSYN-PWY: aerobactin biosynthesis	arabonate/xylonate	113	-0.4946	0.2495	0.0474	0.253748568036734	-0.5353	0.2427	0.0274	0.192418623251764
AEROBACTINSYN-PWY: aerobactin biosynthesis	arachidate (20:0)	109	-0.1119	0.1858	0.5472	0.65228508563902	-0.0619	0.1842	0.7369	0.715931040789723
AEROBACTINSYN-PWY: aerobactin biosynthesis	arachidonate (20:4n6)	111	-0.3379	0.1760	0.0548	0.270859356219619	-0.2788	0.1733	0.1077	0.359020095732558
AEROBACTINSYN-PWY: aerobactin biosynthesis	arginine	110	-0.1113	0.1384	0.4212	0.59771574664338	-0.0807	0.1390	0.5616	0.661075513087664
AEROBACTINSYN-PWY: aerobactin biosynthesis	asparagine	107	-0.2112	0.1898	0.266	0.510432917979256	-0.1323	0.1913	0.4892	0.632626222285471
AEROBACTINSYN-PWY: aerobactin biosynthesis	aspartate	110	-0.8249	0.3917	0.0352	0.221296330169247	-0.7961	0.3833	0.0378	0.225430549247451
AEROBACTINSYN-PWY: aerobactin biosynthesis	azelate (nonanedioate; C9)	112	0.2804	0.2047	0.1707	0.432662928033461	0.2854	0.2007	0.1549	0.417355586496699
AEROBACTINSYN-PWY: aerobactin biosynthesis	benzoate	107	-0.0658	0.3331	0.8434	0.738327319194009	-0.035	0.3270	0.9147	0.758647467356049
AEROBACTINSYN-PWY: aerobactin biosynthesis	beta-alanine	105	-0.0974	0.1865	0.6016	0.671163382678385	-0.0714	0.1853	0.7	0.705480902715846
AEROBACTINSYN-PWY: aerobactin biosynthesis	beta-carotene	75	0.5982	0.3337	0.073	0.306332556674979	0.655	0.3195	0.0403	0.231894302827417
AEROBACTINSYN-PWY: aerobactin biosynthesis	beta-guanidinopropanoate	95	0.0098	0.1462	0.9464	0.759529312072731	0.0621	0.1457	0.67	0.697144706213462
AEROBACTINSYN-PWY: aerobactin biosynthesis	beta-hydroxyisovalerate	78	-0.7494	0.3504	0.0325	0.213339595489001	-0.7395	0.3455	0.0323	0.208650314891315
AEROBACTINSYN-PWY: aerobactin biosynthesis	beta-sitosterol	108	-0.5219	0.1613	0.0012	0.0380819188466472	-0.457	0.1619	0.0048	0.0783096568523474
AEROBACTINSYN-PWY: aerobactin biosynthesis	betaine	111	-0.017	0.3011	0.9549	0.761177136614477	-0.0593	0.2924	0.8393	0.741610080587453
AEROBACTINSYN-PWY: aerobactin biosynthesis	bilirubin	99	-0.3444	0.1698	0.0426	0.240927826233016	-0.3365	0.1666	0.0434	0.240422881549646
AEROBACTINSYN-PWY: aerobactin biosynthesis	biliverdin	112	-0.427	0.2289	0.0621	0.28601176662629	-0.4431	0.2195	0.0436	0.240920820543653
AEROBACTINSYN-PWY: aerobactin biosynthesis	biocytin	100	-0.1674	0.3038	0.5815	0.664497571853628	-0.1779	0.3009	0.5544	0.658163416252602
AEROBACTINSYN-PWY: aerobactin biosynthesis	biotin	106	0.6983	0.2738	0.0108	0.125085791730674	0.6645	0.2665	0.0127	0.130534285600829
AEROBACTINSYN-PWY: aerobactin biosynthesis	butyrylglycine (C4)	65	-0.5086	0.2374	0.0322	0.212312751818541	-0.4233	0.2246	0.0595	0.278321865556241
AEROBACTINSYN-PWY: aerobactin biosynthesis	cadaverine	64	0.0815	0.1175	0.4883	0.628828381517716	0.0939	0.1188	0.4292	0.605435620264464
AEROBACTINSYN-PWY: aerobactin biosynthesis	caffeate	95	0.1999	0.1603	0.2124	0.470654406026241	0.2045	0.1610	0.2041	0.463507494324092
AEROBACTINSYN-PWY: aerobactin biosynthesis	caffeine	79	-0.0228	0.1951	0.9069	0.751831745612113	-0.0843	0.1881	0.6543	0.692485891636121
AEROBACTINSYN-PWY: aerobactin biosynthesis	campesterol	100	-0.4375	0.1844	0.0177	0.159354843180151	-0.4039	0.1873	0.0311	0.205123359409392
AEROBACTINSYN-PWY: aerobactin biosynthesis	caprate (10:0)	110	-0.0123	0.1179	0.9166	0.753680923492286	-0.0013	0.1158	0.991	0.773177433358313
AEROBACTINSYN-PWY: aerobactin biosynthesis	caproate (6:0)	102	-0.0988	0.1406	0.4825	0.626267589830109	-0.0811	0.1381	0.5572	0.659444049645524
AEROBACTINSYN-PWY: aerobactin biosynthesis	caprylate (8:0)	98	-0.0633	0.1215	0.6022	0.671276525633767	-0.0772	0.1214	0.5247	0.647080225756978
AEROBACTINSYN-PWY: aerobactin biosynthesis	carboxyethyl-GABA	108	-0.4503	0.3083	0.1441	0.405312063020117	-0.4577	0.3028	0.1307	0.388278789685676
AEROBACTINSYN-PWY: aerobactin biosynthesis	carnitine	115	-0.2425	0.2374	0.307	0.537277071963267	-0.3159	0.2362	0.181	0.443008645760748
AEROBACTINSYN-PWY: aerobactin biosynthesis	carnosine	55	0.1656	0.1831	0.3658	0.570477408440801	0.2519	0.1778	0.1567	0.419139566822304
AEROBACTINSYN-PWY: aerobactin biosynthesis	cholate	101	0.0411	0.1311	0.7536	0.716163297380602	0.0532	0.1288	0.6796	0.700101580888578
AEROBACTINSYN-PWY: aerobactin biosynthesis	cholesterol	110	-0.4243	0.1819	0.0197	0.168187482659428	-0.3473	0.1828	0.0574	0.273457634682148
AEROBACTINSYN-PWY: aerobactin biosynthesis	choline	111	-0.1843	0.2531	0.4666	0.619126317739551	-0.1719	0.2493	0.4905	0.633247636312832
AEROBACTINSYN-PWY: aerobactin biosynthesis	ciliatine (2-aminoethylphosphonate)	62	0.0052	0.2370	0.9826	0.766453959560315	0.0102	0.2374	0.9656	0.768758194349678
AEROBACTINSYN-PWY: aerobactin biosynthesis	cinnamate	67	-0.3454	0.2752	0.2094	0.468245326139197	-0.0563	0.0142	6.91e-05	0.00661134933902599
AEROBACTINSYN-PWY: aerobactin biosynthesis	cis-4-hydroxycyclohexylacetic acid	109	-1.1809	0.3421	0.000557	0.0258063922518097	-1.106	0.3338	0.00092	0.0311579792672821
AEROBACTINSYN-PWY: aerobactin biosynthesis	cis-urocanate	111	-0.2629	0.3359	0.4338	0.603845431412513	-0.1631	0.3381	0.6294	0.68425774760401
AEROBACTINSYN-PWY: aerobactin biosynthesis	citrate	114	-0.2349	0.2288	0.3044	0.535641779815616	-0.3085	0.2254	0.1711	0.433489373745696
AEROBACTINSYN-PWY: aerobactin biosynthesis	citrulline	113	-0.988	0.4997	0.048	0.255083458886199	-0.8853	0.4875	0.0694	0.297995367797049
AEROBACTINSYN-PWY: aerobactin biosynthesis	coprostanol	105	0.0456	0.2181	0.8342	0.736261081174901	-0.0365	0.2187	0.8673	0.747914997434004
AEROBACTINSYN-PWY: aerobactin biosynthesis	creatine	111	0.3189	0.1757	0.0695	0.300119911732004	0.354	0.1751	0.0432	0.23989306812462
AEROBACTINSYN-PWY: aerobactin biosynthesis	creatinine	109	0.0662	0.1485	0.6555	0.68849216011849	0.0974	0.1496	0.5153	0.643573315281683
AEROBACTINSYN-PWY: aerobactin biosynthesis	cysteine	112	-0.4937	0.4149	0.2341	0.487991686630257	-0.493	0.4061	0.2248	0.480581172344846
AEROBACTINSYN-PWY: aerobactin biosynthesis	cysteine s-sulfate	96	-0.0694	0.2875	0.8094	0.730353447564986	-0.0982	0.2845	0.7299	0.714149239737558
AEROBACTINSYN-PWY: aerobactin biosynthesis	cysteine sulfinic acid	110	-0.6136	0.3012	0.0416	0.238623444178343	-0.5885	0.2933	0.0448	0.243907601377679
AEROBACTINSYN-PWY: aerobactin biosynthesis	cystine	86	-0.1457	0.2395	0.5429	0.65088793171224	-0.1296	0.2361	0.583	0.668702290066415
AEROBACTINSYN-PWY: aerobactin biosynthesis	cytidine	109	-0.3352	0.1803	0.063	0.287580009203943	-0.3269	0.1772	0.065	0.289720535000359
AEROBACTINSYN-PWY: aerobactin biosynthesis	cytosine	113	-0.2835	0.1877	0.131	0.390369074215266	-0.2765	0.1834	0.1316	0.389537783278083
AEROBACTINSYN-PWY: aerobactin biosynthesis	D-urobilin	109	-0.1552	0.1585	0.3274	0.549120509463716	-0.1489	0.1545	0.3351	0.556401705981029
AEROBACTINSYN-PWY: aerobactin biosynthesis	daidzein	85	-0.2637	0.1614	0.1023	0.353480151721447	-0.2525	0.1563	0.1063	0.357238566349347
AEROBACTINSYN-PWY: aerobactin biosynthesis	dehydrolithocholate	111	-0.0302	0.1844	0.8697	0.744042947426293	-0.088	0.1877	0.6392	0.687605187938093
AEROBACTINSYN-PWY: aerobactin biosynthesis	delta-tocopherol	71	-0.1043	0.2509	0.6775	0.695285889703717	-0.1942	0.2460	0.4298	0.605656271944137
AEROBACTINSYN-PWY: aerobactin biosynthesis	deoxycarnitine	112	-0.1652	0.2341	0.4804	0.625341448180625	-0.144	0.2317	0.5342	0.650486661576443
AEROBACTINSYN-PWY: aerobactin biosynthesis	deoxycholate	99	-0.035	0.2224	0.8749	0.745338959975911	-0.0313	0.2208	0.8871	0.752725505596053
AEROBACTINSYN-PWY: aerobactin biosynthesis	diaminopimelate	99	-0.3458	0.1937	0.0743	0.308806962468304	-0.3166	0.1890	0.0939	0.33862781918062
AEROBACTINSYN-PWY: aerobactin biosynthesis	diethanolamine	103	-0.1743	0.2308	0.4503	0.611728672843866	-0.0849	0.2270	0.7084	0.708032843233834
AEROBACTINSYN-PWY: aerobactin biosynthesis	digalacturonic acid	71	-0.1378	0.1655	0.4051	0.590149892412348	-0.156	0.1646	0.3432	0.561043088375482
AEROBACTINSYN-PWY: aerobactin biosynthesis	diglycerol	111	-0.363	0.1887	0.0544	0.270222250142013	-0.3677	0.1899	0.0528	0.263089935372706
AEROBACTINSYN-PWY: aerobactin biosynthesis	dihomolinoleate (20:2n6)	111	-0.4055	0.2177	0.0625	0.28677784680433	-0.396	0.2185	0.0699	0.298863242778752
AEROBACTINSYN-PWY: aerobactin biosynthesis	dihomolinolenate (20:3n3 or 3n6)	110	-0.1781	0.1430	0.213	0.471191076993024	-0.1859	0.1388	0.1806	0.442703865172152
AEROBACTINSYN-PWY: aerobactin biosynthesis	dihydrocaffeate	87	-0.0514	0.1380	0.7096	0.704306724712901	-0.039	0.1376	0.7767	0.726346177893356
AEROBACTINSYN-PWY: aerobactin biosynthesis	dihydroferulic acid	111	-0.4134	0.1631	0.0113	0.127752094438946	-0.3895	0.1607	0.0154	0.144355092273198
AEROBACTINSYN-PWY: aerobactin biosynthesis	dihydroorotate	94	0.1837	0.1480	0.2146	0.472557661772534	0.1798	0.1461	0.2184	0.475223743535812
AEROBACTINSYN-PWY: aerobactin biosynthesis	dimethylarginine (ADMA + SDMA)	93	-0.2921	0.1477	0.0479	0.25483728102014	-0.3015	0.1494	0.0435	0.240727172427633
AEROBACTINSYN-PWY: aerobactin biosynthesis	dimethylglycine	111	-0.1183	0.3486	0.7343	0.711238047172967	0.0346	0.3490	0.9211	0.760050352358453
AEROBACTINSYN-PWY: aerobactin biosynthesis	dimethylmalonic acid	103	-0.0329	0.3484	0.9248	0.755342192095925	-0.0725	0.3357	0.8289	0.73921864132759
AEROBACTINSYN-PWY: aerobactin biosynthesis	dipicolinate	91	-0.2337	0.1612	0.1471	0.408760348368799	-0.2167	0.1580	0.1703	0.432687975724035
AEROBACTINSYN-PWY: aerobactin biosynthesis	docosadienoate (22:2n6)	107	0.0255	0.1682	0.8794	0.746350232721717	0.0646	0.1647	0.6951	0.704271321322086
AEROBACTINSYN-PWY: aerobactin biosynthesis	docosahexaenoate (DHA; 22:6n3)	109	-0.3023	0.1408	0.0318	0.210862109638508	-0.2381	0.1420	0.0937	0.338302942449682
AEROBACTINSYN-PWY: aerobactin biosynthesis	docosapentaenoate (DPA; 22:5n3)	107	-0.1597	0.1200	0.1831	0.444735744269962	-0.1093	0.1170	0.3501	0.564597362942583
AEROBACTINSYN-PWY: aerobactin biosynthesis	dodecanedioate (C12)	112	0.0581	0.1594	0.7156	0.706047489185663	0.082	0.1556	0.5982	0.67416699459162
AEROBACTINSYN-PWY: aerobactin biosynthesis	ectoine	108	-0.0261	0.2576	0.9192	0.754192931853847	-0.0929	0.2524	0.7127	0.709254553645914
AEROBACTINSYN-PWY: aerobactin biosynthesis	eicosapentaenoate (EPA; 20:5n3)	108	-0.3064	0.1718	0.0744	0.308945011988808	-0.2183	0.1724	0.2053	0.464495838353134
AEROBACTINSYN-PWY: aerobactin biosynthesis	eicosenoate (20:1n9 or 1n11)	109	-0.4364	0.2430	0.0725	0.305527763048267	-0.3701	0.2450	0.131	0.388737579340275
AEROBACTINSYN-PWY: aerobactin biosynthesis	enterolactone	111	-0.4306	0.2048	0.0355	0.222014167846218	-0.4387	0.2023	0.0302	0.202317641436322
AEROBACTINSYN-PWY: aerobactin biosynthesis	epicatechin	50	0.1989	0.2723	0.4651	0.61833657626058	0.2877	0.2652	0.2781	0.520162724872646
AEROBACTINSYN-PWY: aerobactin biosynthesis	ergosterol	69	-0.0732	0.1414	0.6045	0.672179091446469	-0.0444	0.1412	0.7529	0.720219210767919
AEROBACTINSYN-PWY: aerobactin biosynthesis	erucate (22:1n9)	110	-0.2964	0.1729	0.0866	0.329914767413832	-0.2595	0.1735	0.1348	0.393380035745849
AEROBACTINSYN-PWY: aerobactin biosynthesis	erythronate*	110	-0.4605	0.2447	0.0599	0.281535603050824	-0.5257	0.2422	0.03	0.20159506143231
AEROBACTINSYN-PWY: aerobactin biosynthesis	erythrose	100	-0.3148	0.2784	0.2583	0.505118324739006	-0.3755	0.2757	0.1732	0.43578811189321
AEROBACTINSYN-PWY: aerobactin biosynthesis	ethylmalonate	107	0.0734	0.2340	0.7538	0.716228862084561	0.0209	0.2310	0.9278	0.761478706665906
AEROBACTINSYN-PWY: aerobactin biosynthesis	ferulate	109	-0.5613	0.1509	2e-04	0.0145906260037195	-0.5691	0.1482	0.000123	0.00938504632546288
AEROBACTINSYN-PWY: aerobactin biosynthesis	formiminoglutamate	109	-0.2583	0.1805	0.1525	0.41470835365809	-0.2594	0.1736	0.135	0.393609470018951
AEROBACTINSYN-PWY: aerobactin biosynthesis	fructose	109	-0.6511	0.2583	0.0117	0.129817537470547	-0.6114	0.2588	0.0181	0.15647446668675
AEROBACTINSYN-PWY: aerobactin biosynthesis	fucitol	67	-0.0365	0.3016	0.9037	0.751336730330098	-0.0016	0.3065	0.9959	0.774100322861195
AEROBACTINSYN-PWY: aerobactin biosynthesis	fucose	112	0.2307	0.4383	0.5986	0.670282685436505	0.2694	0.4260	0.5272	0.647892977380164
AEROBACTINSYN-PWY: aerobactin biosynthesis	fumarate	109	-0.2843	0.2392	0.2346	0.488379385208893	-0.3209	0.2333	0.1691	0.431547038692681
AEROBACTINSYN-PWY: aerobactin biosynthesis	galactonate	101	0.4034	0.2237	0.0713	0.303154537971723	0.317	0.2229	0.1551	0.417522769987083
AEROBACTINSYN-PWY: aerobactin biosynthesis	galacturonate	113	-0.5234	0.1728	0.0025	0.0574417634156875	-0.5183	0.1682	0.0021	0.0484750662018904
AEROBACTINSYN-PWY: aerobactin biosynthesis	gamma-aminobutyrate (GABA)	92	0.1529	0.2136	0.4742	0.622630254811847	0.1953	0.2148	0.3634	0.571510249487407
AEROBACTINSYN-PWY: aerobactin biosynthesis	gamma-glutamyl-epsilon-lysine	111	-0.4158	0.2604	0.1103	0.364554352510164	-0.3672	0.2542	0.1486	0.410254179072627
AEROBACTINSYN-PWY: aerobactin biosynthesis	gamma-glutamylalanine	110	-0.7677	0.2765	0.0055	0.0885640840724698	-0.7815	0.2688	0.0036	0.0666274554441102
AEROBACTINSYN-PWY: aerobactin biosynthesis	gamma-glutamylglutamate	108	-0.2611	0.2325	0.2616	0.507500935344315	-0.2751	0.2264	0.2242	0.480021806784371
AEROBACTINSYN-PWY: aerobactin biosynthesis	gamma-glutamylglycine	93	-0.3127	0.2942	0.2878	0.524818188267633	-0.2541	0.2842	0.3713	0.576071830527168
AEROBACTINSYN-PWY: aerobactin biosynthesis	gamma-glutamylhistidine	57	-0.0055	0.3845	0.9885	0.76732385031507	-0.0012	0.3347	0.9971	0.774317583789467
AEROBACTINSYN-PWY: aerobactin biosynthesis	gamma-glutamylisoleucine*	109	-0.7469	0.2800	0.0076	0.104979671393732	-0.7089	0.2759	0.0102	0.116664840942867
AEROBACTINSYN-PWY: aerobactin biosynthesis	gamma-glutamylleucine	110	-0.8076	0.2811	0.0041	0.0754250709898607	-0.7698	0.2787	0.0057	0.0862584948856568
AEROBACTINSYN-PWY: aerobactin biosynthesis	gamma-glutamylmethionine	111	-0.6128	0.2665	0.0215	0.175245389289049	-0.5669	0.2649	0.0323	0.208650314891315
AEROBACTINSYN-PWY: aerobactin biosynthesis	gamma-glutamylphenylalanine	110	-0.8337	0.2863	0.0036	0.0704815112240443	-0.7627	0.2828	0.007	0.0960466807228994
AEROBACTINSYN-PWY: aerobactin biosynthesis	gamma-glutamyltyrosine	102	-0.6087	0.2802	0.0298	0.204570225561148	-0.5667	0.2722	0.0374	0.224378786615006
AEROBACTINSYN-PWY: aerobactin biosynthesis	gamma-glutamylvaline	90	-0.8366	0.3345	0.0124	0.133743189014545	-0.7608	0.3203	0.0175	0.153858365936525
AEROBACTINSYN-PWY: aerobactin biosynthesis	gamma-tocopherol/beta-tocopherol	113	-0.2406	0.3101	0.4378	0.605758501699953	-0.306	0.3027	0.312	0.542817560956582
AEROBACTINSYN-PWY: aerobactin biosynthesis	gamma-tocotrienol	111	-0.3654	0.2774	0.1878	0.44947702842477	-0.4249	0.2758	0.1233	0.378851634530187
AEROBACTINSYN-PWY: aerobactin biosynthesis	gentisate	75	-0.0683	0.1843	0.7107	0.704592247613319	-0.0393	0.1809	0.8279	0.738932850349287
AEROBACTINSYN-PWY: aerobactin biosynthesis	gluconate	102	0.4118	0.1546	0.0077	0.105697390027173	0.3603	0.1534	0.0188	0.159645566011626
AEROBACTINSYN-PWY: aerobactin biosynthesis	glucose	110	-0.5368	0.1967	0.0063	0.0949542581768374	-0.5033	0.1944	0.0096	0.113387289811184
AEROBACTINSYN-PWY: aerobactin biosynthesis	glucuronate	111	-0.5016	0.2201	0.0227	0.180008665780273	-0.5143	0.2186	0.0187	0.159108876260357
AEROBACTINSYN-PWY: aerobactin biosynthesis	glutamate	112	-1.5122	0.4648	0.0011	0.0363736069629014	-1.4676	0.4527	0.0012	0.035427767453401
AEROBACTINSYN-PWY: aerobactin biosynthesis	glutamate, gamma-methyl ester	101	-0.2359	0.2793	0.3985	0.587052974095817	-0.3034	0.2745	0.2691	0.513958701666119
AEROBACTINSYN-PWY: aerobactin biosynthesis	glutamine	110	-0.3447	0.3426	0.3144	0.541756214560799	-0.3177	0.3368	0.3455	0.562367951341854
AEROBACTINSYN-PWY: aerobactin biosynthesis	glutamyl-meso-diaminopimelate	89	-0.1276	0.2079	0.5393	0.64947652812974	-0.2135	0.1978	0.2803	0.521655634259143
AEROBACTINSYN-PWY: aerobactin biosynthesis	glutarate (pentanedioate)	92	-0.2622	0.1737	0.1312	0.390616655582323	-0.3434	0.1746	0.0492	0.254408271928035
AEROBACTINSYN-PWY: aerobactin biosynthesis	glycerate	112	-0.7257	0.2776	0.0089	0.113644030417604	-0.801	0.2692	0.0029	0.0585926580864321
AEROBACTINSYN-PWY: aerobactin biosynthesis	glycerol	110	-0.2923	0.1878	0.1196	0.376569033649294	-0.3185	0.1850	0.0852	0.325029411159547
AEROBACTINSYN-PWY: aerobactin biosynthesis	glycerol 3-phosphate	115	-0.1134	0.2429	0.6406	0.683525994909931	-0.1626	0.2397	0.4974	0.636122848745611
AEROBACTINSYN-PWY: aerobactin biosynthesis	glycerophosphoethanolamine	111	0.0121	0.2823	0.9658	0.763162457634168	0.0452	0.2780	0.8707	0.748784646275844
AEROBACTINSYN-PWY: aerobactin biosynthesis	glycerophosphoglycerol	108	-0.6608	0.2268	0.0036	0.0704815112240443	-0.6245	0.2223	0.005	0.0800268073938942
AEROBACTINSYN-PWY: aerobactin biosynthesis	glycerophosphoinositol*	106	-0.071	0.1833	0.6985	0.70100264083012	-0.0499	0.1790	0.7804	0.727285715190731
AEROBACTINSYN-PWY: aerobactin biosynthesis	glycerophosphorylcholine (GPC)	80	-0.1488	0.1981	0.4525	0.612843806527558	-0.1324	0.2000	0.5079	0.640293725957211
AEROBACTINSYN-PWY: aerobactin biosynthesis	glycine	112	-0.6488	0.3890	0.0953	0.343674892621731	-0.5499	0.3887	0.1572	0.419543845603059
AEROBACTINSYN-PWY: aerobactin biosynthesis	glycochenodeoxycholate	99	-0.2195	0.1699	0.1963	0.456986588799761	-0.2361	0.1674	0.1585	0.420984010283726
AEROBACTINSYN-PWY: aerobactin biosynthesis	glycocholate	107	-0.1443	0.1522	0.3431	0.558102725274306	-0.1652	0.1490	0.2677	0.512968077633433
AEROBACTINSYN-PWY: aerobactin biosynthesis	glycocholenate sulfate*	66	-0.3914	0.1821	0.0316	0.210223594562385	-0.3335	0.1824	0.0675	0.29448134811604
AEROBACTINSYN-PWY: aerobactin biosynthesis	glycodeoxycholate	100	-0.2707	0.1801	0.1329	0.39274844358193	-0.283	0.1736	0.1031	0.352658378432303
AEROBACTINSYN-PWY: aerobactin biosynthesis	glycolithocholate	61	0.0557	0.2580	0.8291	0.734880386370467	-0.1123	0.2147	0.6009	0.674993882033238
AEROBACTINSYN-PWY: aerobactin biosynthesis	glycolithocholate sulfate*	89	-0.1485	0.1813	0.4128	0.593954337354373	-0.128	0.1744	0.463	0.621502416469044
AEROBACTINSYN-PWY: aerobactin biosynthesis	glycosyl-N-palmitoyl-sphingosine	70	0.1126	0.3285	0.7318	0.71043758356331	0.1639	0.3299	0.6192	0.681153125542942
AEROBACTINSYN-PWY: aerobactin biosynthesis	glycoursodeoxycholate	69	-0.0075	0.2323	0.9742	0.764868783101726	-0.0809	0.2209	0.7142	0.709704985262468
AEROBACTINSYN-PWY: aerobactin biosynthesis	glycylisoleucine	113	-0.3739	0.2897	0.1969	0.457539123216598	-0.3458	0.2830	0.2218	0.478209804347991
AEROBACTINSYN-PWY: aerobactin biosynthesis	glycylleucine	112	0.0163	0.2794	0.9534	0.760953107932286	0.0608	0.2721	0.8231	0.737872716241597
AEROBACTINSYN-PWY: aerobactin biosynthesis	glycylvaline	113	-0.4925	0.3109	0.1131	0.368256430175975	-0.455	0.3036	0.1339	0.392469102527411
AEROBACTINSYN-PWY: aerobactin biosynthesis	guanidinoacetate	76	-0.083	0.1609	0.6059	0.672699304334558	-0.0306	0.1714	0.8582	0.74593353047205
AEROBACTINSYN-PWY: aerobactin biosynthesis	guanine	112	-0.1889	0.2220	0.3948	0.585075473497694	-0.1998	0.2172	0.3577	0.568473444153843
AEROBACTINSYN-PWY: aerobactin biosynthesis	guanosine	108	-0.1649	0.1575	0.2951	0.529934833197342	-0.1552	0.1559	0.3195	0.547226035241948
AEROBACTINSYN-PWY: aerobactin biosynthesis	harmane	93	0.4864	0.2760	0.078	0.315407500937047	0.4585	0.2728	0.0928	0.337036978224181
AEROBACTINSYN-PWY: aerobactin biosynthesis	heptanoate (7:0)	92	-0.1739	0.1624	0.2842	0.522499519319366	-0.1539	0.1605	0.3375	0.557628337518432
AEROBACTINSYN-PWY: aerobactin biosynthesis	hexadecanedioate (C16)	113	0.0757	0.4179	0.8563	0.741161626491888	0.0752	0.4060	0.8531	0.744794604020305
AEROBACTINSYN-PWY: aerobactin biosynthesis	hexanoylglycine (C6)	50	-0.4984	0.2842	0.0795	0.318030127000849	-0.4294	0.2887	0.1369	0.395964103053324
AEROBACTINSYN-PWY: aerobactin biosynthesis	histamine	56	0.278	0.1243	0.0253	0.189270658092577	0.265	0.1266	0.0363	0.221229149833123
AEROBACTINSYN-PWY: aerobactin biosynthesis	histidine	111	-0.3086	0.3233	0.3398	0.556028517460861	-0.2513	0.3191	0.431	0.60606805202666
AEROBACTINSYN-PWY: aerobactin biosynthesis	homocitrulline	111	-0.6534	0.2338	0.0052	0.0857853027420587	-0.6123	0.2301	0.0078	0.101545292453807
AEROBACTINSYN-PWY: aerobactin biosynthesis	hydantoin-5-propionic acid	88	-0.1588	0.3694	0.6672	0.692144913235007	-0.1629	0.3531	0.6445	0.689268429096747
AEROBACTINSYN-PWY: aerobactin biosynthesis	hydroxyproline	112	-0.814	0.2957	0.0059	0.0915881289074469	-0.7954	0.2939	0.0068	0.0947049967865579
AEROBACTINSYN-PWY: aerobactin biosynthesis	hyocholate	97	-0.3019	0.2597	0.2451	0.495737042908233	-0.2569	0.2475	0.2993	0.534386648374585
AEROBACTINSYN-PWY: aerobactin biosynthesis	hypoxanthine	111	-0.1412	0.2321	0.5429	0.65088793171224	-0.2243	0.2326	0.335	0.55638319460678
AEROBACTINSYN-PWY: aerobactin biosynthesis	imidazole lactate	105	-0.5606	0.2462	0.0228	0.180231278281584	-0.5555	0.2447	0.0232	0.17738396223514
AEROBACTINSYN-PWY: aerobactin biosynthesis	imidazole propionate	108	0.0334	0.1603	0.835	0.736383560948863	0.0759	0.1559	0.6264	0.683323953109973
AEROBACTINSYN-PWY: aerobactin biosynthesis	indole-3-carboxylic acid	96	0.0094	0.2548	0.9706	0.764070642049372	-0.0129	0.2492	0.9588	0.767439072484286
AEROBACTINSYN-PWY: aerobactin biosynthesis	indoleacetate	113	-0.2102	0.1563	0.1785	0.440591811151349	-0.177	0.1554	0.2544	0.503177479141782
AEROBACTINSYN-PWY: aerobactin biosynthesis	indolelactate	93	-0.2879	0.1948	0.1394	0.400381838773477	-0.2453	0.1918	0.2009	0.460880044162374
AEROBACTINSYN-PWY: aerobactin biosynthesis	indolepropionate	107	-0.7158	0.1926	0.000202	0.0146771825566936	-0.7168	0.1897	0.000157	0.0109320178374622
AEROBACTINSYN-PWY: aerobactin biosynthesis	indolin-2-one	109	-0.0237	0.1843	0.8976	0.750060398354364	-0.0311	0.1802	0.8628	0.746893125487994
AEROBACTINSYN-PWY: aerobactin biosynthesis	inosine	103	-0.1631	0.1573	0.2998	0.533095254708162	-0.1561	0.1536	0.3095	0.541294379428318
AEROBACTINSYN-PWY: aerobactin biosynthesis	isobutyrylglycine (C4)	73	-0.5243	0.3745	0.1615	0.423911572629779	-0.3861	0.3759	0.3043	0.537741363878262
AEROBACTINSYN-PWY: aerobactin biosynthesis	isocaproate	51	0.26	0.3401	0.4447	0.609152902741352	0.1415	0.3423	0.6794	0.700030566604386
AEROBACTINSYN-PWY: aerobactin biosynthesis	isoleucine	112	-0.9555	0.5376	0.0755	0.310900856739417	-0.9017	0.5422	0.0963	0.342440958288381
AEROBACTINSYN-PWY: aerobactin biosynthesis	isoleucylglycine	112	0.0699	0.3226	0.8285	0.734788987961325	0.1612	0.3183	0.6125	0.678960934157786
AEROBACTINSYN-PWY: aerobactin biosynthesis	isovalerate (C5)	110	-0.0017	0.2587	0.9949	0.768476190325203	0.0416	0.2697	0.8774	0.75027928244371
AEROBACTINSYN-PWY: aerobactin biosynthesis	isovalerylglycine	106	-0.4155	0.3418	0.224	0.480027228109256	-0.4934	0.3361	0.142	0.40224546539423
AEROBACTINSYN-PWY: aerobactin biosynthesis	kynurenate	103	-0.182	0.1617	0.2604	0.506627507554967	-0.2355	0.1592	0.1391	0.398695001959485
AEROBACTINSYN-PWY: aerobactin biosynthesis	L-urobilin	100	-0.2367	0.2666	0.3746	0.57500590224771	-0.264	0.2717	0.3312	0.554162057063014
AEROBACTINSYN-PWY: aerobactin biosynthesis	lactate	111	-0.3254	0.1995	0.1028	0.35421734003896	-0.3476	0.1953	0.0751	0.308382824563601
AEROBACTINSYN-PWY: aerobactin biosynthesis	lactosyl-N-palmitoyl-sphingosine	73	-0.1605	0.2331	0.4912	0.629972844945148	-0.1421	0.2356	0.5463	0.655272884932147
AEROBACTINSYN-PWY: aerobactin biosynthesis	lanosterol	99	0.3419	0.3290	0.2987	0.532319752487782	0.2297	0.3244	0.4788	0.628277377628346
AEROBACTINSYN-PWY: aerobactin biosynthesis	laurate (12:0)	109	0.0095	0.1067	0.9291	0.756252266733692	0.0232	0.1059	0.8263	0.738630190029954
AEROBACTINSYN-PWY: aerobactin biosynthesis	leucine	111	-0.9049	0.5350	0.0907	0.3365029882293	-0.8384	0.5379	0.1191	0.373840747612656
AEROBACTINSYN-PWY: aerobactin biosynthesis	leucylalanine	110	0.0915	0.2253	0.6847	0.697131103918786	0.1206	0.2238	0.59	0.671392328016647
AEROBACTINSYN-PWY: aerobactin biosynthesis	leucylglutamine*	100	-0.0412	0.2507	0.8694	0.743997974177224	-0.0514	0.2434	0.8328	0.740141442749625
AEROBACTINSYN-PWY: aerobactin biosynthesis	leucylglycine	108	0.0038	0.2117	0.9856	0.766900751448158	0.0224	0.2105	0.9152	0.75875720780657
AEROBACTINSYN-PWY: aerobactin biosynthesis	levulinate (4-oxovalerate)	112	-0.3314	0.3230	0.305	0.53608581712986	-0.3739	0.3131	0.2325	0.486577044278538
AEROBACTINSYN-PWY: aerobactin biosynthesis	linoleamide (18:2n6)	110	-0.2168	0.1726	0.209	0.467849567864286	-0.2401	0.1718	0.1624	0.425161470616705
AEROBACTINSYN-PWY: aerobactin biosynthesis	linoleate (18:2n6)	110	-0.0882	0.1776	0.6194	0.676980809593579	-0.0555	0.1751	0.7513	0.719899226389485
AEROBACTINSYN-PWY: aerobactin biosynthesis	linolenate (18:3n3 or 3n6)	110	-0.1253	0.1237	0.3111	0.539786999930244	-0.161	0.1232	0.1913	0.452566717929709
AEROBACTINSYN-PWY: aerobactin biosynthesis	linoleoyl ethanolamide	109	-0.5053	0.1443	0.000465	0.0237385645442094	-0.4521	0.1444	0.0017	0.0430985080657521
AEROBACTINSYN-PWY: aerobactin biosynthesis	lithocholate	107	0.0289	0.2858	0.9194	0.7542404041433	0.1171	0.2818	0.6779	0.699632248767775
AEROBACTINSYN-PWY: aerobactin biosynthesis	lysine	113	-0.9233	0.3776	0.0145	0.144131670125172	-0.8936	0.3723	0.0164	0.148738352591864
AEROBACTINSYN-PWY: aerobactin biosynthesis	lysylleucine	65	0.2387	0.2887	0.4084	0.59161807095574	0.3103	0.2900	0.2846	0.524567193768612
AEROBACTINSYN-PWY: aerobactin biosynthesis	malate	111	-0.3951	0.2420	0.1026	0.353872889213747	-0.4098	0.2374	0.0842	0.323655424056019
AEROBACTINSYN-PWY: aerobactin biosynthesis	maleamate	80	-0.2728	0.4410	0.5362	0.648192192180475	-0.2848	0.4422	0.5195	0.645162651513464
AEROBACTINSYN-PWY: aerobactin biosynthesis	maleate	112	-0.0971	0.2930	0.7403	0.712934967405408	-0.0122	0.2877	0.9661	0.768852898989237
AEROBACTINSYN-PWY: aerobactin biosynthesis	malonate	113	-0.2582	0.2611	0.3227	0.546578019414589	-0.2769	0.2614	0.2895	0.528162939504672
AEROBACTINSYN-PWY: aerobactin biosynthesis	maltose	110	-0.4484	0.1591	0.0048	0.0822239683415075	-0.4331	0.1553	0.0053	0.0826929466528561
AEROBACTINSYN-PWY: aerobactin biosynthesis	maltotriose	85	-0.2914	0.1693	0.0853	0.328023800974529	-0.2054	0.1616	0.2037	0.463247940484852
AEROBACTINSYN-PWY: aerobactin biosynthesis	mannitol/sorbitol	111	-0.2387	0.2277	0.2944	0.529478869675872	-0.2126	0.2294	0.3541	0.566714886062603
AEROBACTINSYN-PWY: aerobactin biosynthesis	mannose	110	-0.5912	0.2324	0.011	0.12605881953223	-0.546	0.2268	0.0161	0.147609884613794
AEROBACTINSYN-PWY: aerobactin biosynthesis	margarate (17:0)	103	0.1385	0.1907	0.4675	0.619541346468847	0.1586	0.1864	0.395	0.588811212813662
AEROBACTINSYN-PWY: aerobactin biosynthesis	methionine	111	-0.6142	0.4269	0.1503	0.412311642909094	-0.5391	0.4254	0.2051	0.4643499577044
AEROBACTINSYN-PWY: aerobactin biosynthesis	methionine sulfone	70	-0.0544	0.3985	0.8915	0.748819866067797	-0.3813	0.3935	0.3326	0.554914428935849
AEROBACTINSYN-PWY: aerobactin biosynthesis	methionine sulfoxide	113	-0.2045	0.4748	0.6667	0.692008212526797	-0.1475	0.4709	0.754	0.720474465942748
AEROBACTINSYN-PWY: aerobactin biosynthesis	methyl indole-3-acetate	73	-0.55	0.3675	0.1344	0.394422528597131	-0.6049	0.3492	0.0832	0.322061184902699
AEROBACTINSYN-PWY: aerobactin biosynthesis	methylmalonate (MMA)	85	-0.1851	0.2100	0.3781	0.576908090524084	-0.2692	0.1973	0.1725	0.435112001081254
AEROBACTINSYN-PWY: aerobactin biosynthesis	methylpalmitate (15 or 2)	99	0.0903	0.1746	0.6051	0.672431819815016	0.1068	0.1716	0.5334	0.650205739496886
AEROBACTINSYN-PWY: aerobactin biosynthesis	methylphosphate	108	0.0587	0.1652	0.7222	0.707729052292168	0.061	0.1611	0.7051	0.706936788276507
AEROBACTINSYN-PWY: aerobactin biosynthesis	methylsuccinate	109	0.338	0.1989	0.0892	0.3340497701258	0.3453	0.1970	0.0797	0.316058512385223
AEROBACTINSYN-PWY: aerobactin biosynthesis	mevalonate	94	-0.4263	0.2008	0.0338	0.217481452980367	-0.4266	0.1960	0.0295	0.199877118292576
AEROBACTINSYN-PWY: aerobactin biosynthesis	mevalonolactone	87	-0.2937	0.2977	0.3238	0.547244083931034	-0.3165	0.2977	0.2877	0.526709899750053
AEROBACTINSYN-PWY: aerobactin biosynthesis	myo-inositol	109	-0.434	0.2552	0.089	0.333785782303362	-0.4085	0.2509	0.1036	0.353383517912771
AEROBACTINSYN-PWY: aerobactin biosynthesis	myristate (14:0)	111	0.1466	0.1816	0.4195	0.596838435416407	0.2008	0.1804	0.2659	0.51174366981606
AEROBACTINSYN-PWY: aerobactin biosynthesis	myristoleate (14:1n5)	109	0.0193	0.2068	0.9258	0.755526180122496	0.0633	0.2019	0.7538	0.720453950288702
AEROBACTINSYN-PWY: aerobactin biosynthesis	N-acetyl-1-methylhistidine*	76	-0.3556	0.1686	0.0349	0.220810691204843	-0.3713	0.1658	0.0251	0.184477920778268
AEROBACTINSYN-PWY: aerobactin biosynthesis	N-acetyl-3-methylhistidine*	88	-0.3602	0.1856	0.0522	0.265305894187642	-0.371	0.1817	0.0412	0.234318492049322
AEROBACTINSYN-PWY: aerobactin biosynthesis	N-acetyl-beta-glucosaminylamine	106	0.1846	0.3552	0.6033	0.671651975096811	0.2281	0.3442	0.5075	0.640144975995701
AEROBACTINSYN-PWY: aerobactin biosynthesis	N-acetyl-cadaverine	92	-0.0529	0.0981	0.5897	0.667190936159602	-0.0737	0.0970	0.4476	0.614391311334937
AEROBACTINSYN-PWY: aerobactin biosynthesis	N-acetylalanine	112	-0.502	0.3100	0.1053	0.357855942762632	-0.4259	0.3057	0.1636	0.426317897011445
AEROBACTINSYN-PWY: aerobactin biosynthesis	N-acetylarginine	112	-0.6809	0.2530	0.0071	0.101275533112392	-0.6254	0.2514	0.0129	0.13171028473311
AEROBACTINSYN-PWY: aerobactin biosynthesis	N-acetylasparagine	112	-0.6595	0.2952	0.0255	0.18993987897559	-0.7317	0.2946	0.013	0.132262805053332
AEROBACTINSYN-PWY: aerobactin biosynthesis	N-acetylaspartate (NAA)	113	-0.8466	0.2402	0.000423	0.0224851907179506	-0.8574	0.2332	0.000236	0.0142476237353128
AEROBACTINSYN-PWY: aerobactin biosynthesis	N-acetylcitrulline	97	-0.3612	0.2818	0.1998	0.460076522854038	-0.2529	0.2803	0.367	0.573703921055097
AEROBACTINSYN-PWY: aerobactin biosynthesis	N-acetylcysteine	95	0.5969	0.3626	0.0997	0.349992900325693	0.5782	0.3645	0.1127	0.364916248695135
AEROBACTINSYN-PWY: aerobactin biosynthesis	N-acetylglucosamine/N-acetylgalactosamine	113	-0.6003	0.2854	0.0354	0.221734659756764	-0.6051	0.2787	0.0299	0.201288054013454
AEROBACTINSYN-PWY: aerobactin biosynthesis	N-acetylglucosaminylasparagine	109	-0.1893	0.2237	0.3974	0.586462079794219	-0.2532	0.2107	0.2294	0.484432787275726
AEROBACTINSYN-PWY: aerobactin biosynthesis	N-acetylglutamate	111	-0.684	0.3326	0.0397	0.233493062568178	-0.7135	0.3270	0.0291	0.198500029747665
AEROBACTINSYN-PWY: aerobactin biosynthesis	N-acetylglutamine	110	-0.3386	0.2732	0.2153	0.473100110743808	-0.4139	0.2721	0.1282	0.385231806753933
AEROBACTINSYN-PWY: aerobactin biosynthesis	N-acetylglycine	113	-0.7025	0.3189	0.0276	0.196868750199397	-0.6566	0.3109	0.0347	0.216238634481878
AEROBACTINSYN-PWY: aerobactin biosynthesis	N-acetylhistamine	51	-0.0054	0.0986	0.956	0.761394612305077	-0.0188	0.0999	0.8508	0.744171161815081
AEROBACTINSYN-PWY: aerobactin biosynthesis	N-acetylhistidine	110	-0.774	0.3526	0.0282	0.198969462382282	-0.7357	0.3493	0.0352	0.217903816707193
AEROBACTINSYN-PWY: aerobactin biosynthesis	N-acetylisoleucine	111	-0.5563	0.2284	0.0149	0.146008095648594	-0.5351	0.2218	0.0158	0.145979645644566
AEROBACTINSYN-PWY: aerobactin biosynthesis	N-acetylleucine	111	-0.4735	0.2252	0.0355	0.222014167846218	-0.4437	0.2192	0.043	0.239441424860287
AEROBACTINSYN-PWY: aerobactin biosynthesis	N-acetylmethionine	111	-0.5363	0.2240	0.0167	0.154745691420188	-0.5302	0.2181	0.015	0.142287529778174
AEROBACTINSYN-PWY: aerobactin biosynthesis	N-acetylmethionine sulfoxide	112	-0.3543	0.3074	0.2492	0.498856488411178	-0.4197	0.3060	0.1703	0.432687975724035
AEROBACTINSYN-PWY: aerobactin biosynthesis	N-acetylmuramate	111	-0.6304	0.2552	0.0135	0.139231505301314	-0.6718	0.2486	0.0069	0.0954535031792299
AEROBACTINSYN-PWY: aerobactin biosynthesis	N-acetylneuraminate	108	-0.1856	0.2042	0.3635	0.569272208418687	-0.2291	0.1982	0.2478	0.498589478644848
AEROBACTINSYN-PWY: aerobactin biosynthesis	N-acetylphenylalanine	110	-0.5064	0.2444	0.0383	0.230373453608337	-0.4531	0.2406	0.0597	0.278675958946406
AEROBACTINSYN-PWY: aerobactin biosynthesis	N-acetylproline	111	-0.1883	0.2009	0.3487	0.5613159344543	-0.1839	0.1972	0.351	0.56511031535394
AEROBACTINSYN-PWY: aerobactin biosynthesis	N-acetylputrescine	111	-0.1969	0.1317	0.1347	0.394814844281226	-0.1903	0.1292	0.1408	0.400696335309305
AEROBACTINSYN-PWY: aerobactin biosynthesis	N-acetylserine	112	-0.6707	0.3469	0.0532	0.267539412307031	-0.691	0.3351	0.0392	0.228930560812298
AEROBACTINSYN-PWY: aerobactin biosynthesis	N-acetylserotonin	85	-0.122	0.2411	0.6128	0.674931423829892	-0.0349	0.2368	0.8829	0.751683532297776
AEROBACTINSYN-PWY: aerobactin biosynthesis	N-acetyltaurine	57	-0.0519	0.1173	0.6585	0.689414762498042	-0.0108	0.1135	0.924	0.760670170119633
AEROBACTINSYN-PWY: aerobactin biosynthesis	N-acetylthreonine	97	-0.3934	0.3024	0.1933	0.454637130908614	-0.4191	0.3022	0.1655	0.428056509471111
AEROBACTINSYN-PWY: aerobactin biosynthesis	N-acetyltryptophan	113	-0.7744	0.3921	0.0483	0.255901335395524	-0.8054	0.3795	0.0338	0.213427897327167
AEROBACTINSYN-PWY: aerobactin biosynthesis	N-acetyltyrosine	110	-0.6965	0.2741	0.0111	0.126681762711886	-0.6428	0.2726	0.0184	0.157835696581168
AEROBACTINSYN-PWY: aerobactin biosynthesis	N-acetylvaline	111	-0.7073	0.2506	0.0048	0.0822239683415075	-0.7084	0.2436	0.0036	0.0666274554441102
AEROBACTINSYN-PWY: aerobactin biosynthesis	N-alpha-acetylornithine	108	-0.2706	0.2471	0.2735	0.515471357878835	-0.268	0.2414	0.267	0.512513651152751
AEROBACTINSYN-PWY: aerobactin biosynthesis	N-carbamoylalanine	104	-0.3175	0.2376	0.1816	0.443330589717951	-0.2335	0.2358	0.3222	0.548878978022289
AEROBACTINSYN-PWY: aerobactin biosynthesis	N-carbamoylaspartate	79	0.1291	0.1742	0.4584	0.615264259475794	0.1479	0.1691	0.3817	0.581501082388574
AEROBACTINSYN-PWY: aerobactin biosynthesis	N-carbamoylsarcosine	106	-0.145	0.2678	0.5881	0.666672563897056	-0.0941	0.2586	0.7158	0.710016669972587
AEROBACTINSYN-PWY: aerobactin biosynthesis	N-carbamylglutamate	104	-0.0271	0.3434	0.937	0.757793533348083	-0.053	0.3421	0.8768	0.750155509496885
AEROBACTINSYN-PWY: aerobactin biosynthesis	N-delta-acetylornithine	113	-0.6269	0.2831	0.0268	0.194312214217119	-0.6203	0.2808	0.0272	0.191777986193497
AEROBACTINSYN-PWY: aerobactin biosynthesis	N-formylmethionine	111	-0.5435	0.2289	0.0176	0.158842941142243	-0.5032	0.2242	0.0248	0.183266925091071
AEROBACTINSYN-PWY: aerobactin biosynthesis	N-formylphenylalanine	113	-0.5759	0.3750	0.1246	0.382772631126286	-0.4963	0.3751	0.1858	0.4474299332004
AEROBACTINSYN-PWY: aerobactin biosynthesis	N-methylalanine	106	-0.3256	0.2731	0.2331	0.487376909661241	-0.3189	0.2676	0.2334	0.487298088439068
AEROBACTINSYN-PWY: aerobactin biosynthesis	N-methylglutamate	99	-0.4767	0.2672	0.0744	0.308945011988808	-0.4942	0.2595	0.0568	0.272048002637773
AEROBACTINSYN-PWY: aerobactin biosynthesis	N-methylphenylalanine	82	0.1923	0.1888	0.3085	0.538106566926611	0.183	0.1960	0.3503	0.564719297780482
AEROBACTINSYN-PWY: aerobactin biosynthesis	N-methylpipecolate	112	0.2302	0.3371	0.4947	0.631311183098292	0.168	0.3297	0.6103	0.678024606722942
AEROBACTINSYN-PWY: aerobactin biosynthesis	N-methylproline	101	-0.1797	0.1229	0.1437	0.404849713603416	-0.1581	0.1221	0.1953	0.456011792634496
AEROBACTINSYN-PWY: aerobactin biosynthesis	N-methyltaurine	57	-0.2235	0.2457	0.363	0.569121522738501	-0.1978	0.2459	0.4211	0.601485225872502
AEROBACTINSYN-PWY: aerobactin biosynthesis	N-methyltryptophan	76	0.57	0.2618	0.0295	0.203509718981789	0.5269	0.2589	0.0419	0.236360189894123
AEROBACTINSYN-PWY: aerobactin biosynthesis	N-palmitoyl-sphinganine (d18:0/16:0)	111	0.3752	0.2413	0.1199	0.376954422850315	0.4135	0.2390	0.0835	0.322507506151855
AEROBACTINSYN-PWY: aerobactin biosynthesis	N-palmitoyl-sphingosine (d18:1/16:0)	112	0.3206	0.2463	0.193	0.454423241718604	0.3526	0.2408	0.1431	0.403749150358125
AEROBACTINSYN-PWY: aerobactin biosynthesis	N-palmitoylglycine	61	-0.0236	0.0100	0.018	0.160668693333062	0.1067	0.0618	0.0846	0.324191097748714
AEROBACTINSYN-PWY: aerobactin biosynthesis	N-propionylalanine	59	-0.4888	0.3362	0.146	0.407624866034057	-0.586	0.3512	0.0951	0.340608221609474
AEROBACTINSYN-PWY: aerobactin biosynthesis	N-propionylmethionine	102	-0.6287	0.2046	0.0021	0.0521712324601462	-0.5938	0.2007	0.0031	0.0609253438472399
AEROBACTINSYN-PWY: aerobactin biosynthesis	N1,N12-diacetylspermine	55	0.1683	0.1127	0.1353	0.395615810919104	0.1775	0.1167	0.1282	0.385231806753933
AEROBACTINSYN-PWY: aerobactin biosynthesis	N2-acetyllysine	112	-0.7355	0.2930	0.0121	0.132078799339635	-0.6772	0.2902	0.0196	0.163195685200789
AEROBACTINSYN-PWY: aerobactin biosynthesis	N2,N5-diacetylornithine	71	-0.5359	0.3130	0.0868	0.330188632182597	-0.5106	0.3101	0.0996	0.347453596151975
AEROBACTINSYN-PWY: aerobactin biosynthesis	N2,N6-diacetyllysine	94	-0.4375	0.3461	0.2062	0.465480221077595	-0.5312	0.3403	0.1186	0.373187278152091
AEROBACTINSYN-PWY: aerobactin biosynthesis	N6-acetyllysine	113	-0.9694	0.2992	0.0012	0.0380819188466472	-0.9898	0.2934	0.000743	0.0277056356641275
AEROBACTINSYN-PWY: aerobactin biosynthesis	N6-carboxyethyllysine	101	-0.2143	0.1837	0.2433	0.494435551183377	-0.1618	0.1810	0.3714	0.576158065598981
AEROBACTINSYN-PWY: aerobactin biosynthesis	N6-carboxymethyllysine	93	0.0638	0.1969	0.7461	0.714250426349123	0.0879	0.1912	0.6457	0.689577127974805
AEROBACTINSYN-PWY: aerobactin biosynthesis	N6-dimethylallyladenine	100	-0.5356	0.3166	0.0907	0.3365029882293	-0.6434	0.3077	0.0365	0.221837556271803
AEROBACTINSYN-PWY: aerobactin biosynthesis	N6-formyllysine	111	-0.4333	0.3138	0.1673	0.429048174766824	-0.4736	0.3107	0.1275	0.384247406867645
AEROBACTINSYN-PWY: aerobactin biosynthesis	N6,N6-dimethyladenosine	76	-0.271	0.2129	0.203	0.46277302727832	-0.2107	0.2197	0.3375	0.557628337518432
AEROBACTINSYN-PWY: aerobactin biosynthesis	N6,N6,N6-trimethyllysine	109	-0.5037	0.1944	0.0096	0.117804765960108	-0.4546	0.1941	0.0192	0.161441828110104
AEROBACTINSYN-PWY: aerobactin biosynthesis	nicotianamine	109	-0.2563	0.1883	0.1734	0.435268670677606	-0.275	0.1906	0.149	0.410796421112173
AEROBACTINSYN-PWY: aerobactin biosynthesis	nicotinamide	111	-1.039	0.5410	0.0548	0.270859356219619	-0.9045	0.5280	0.0867	0.327722519400193
AEROBACTINSYN-PWY: aerobactin biosynthesis	nicotinamide riboside	95	-0.2617	0.1662	0.1154	0.371150203188401	-0.2394	0.1680	0.1543	0.416728254071121
AEROBACTINSYN-PWY: aerobactin biosynthesis	nicotinate	112	-0.8513	0.2479	0.000593	0.0266197966379305	-0.8222	0.2421	0.000684	0.0265865223962641
AEROBACTINSYN-PWY: aerobactin biosynthesis	nicotinate ribonucleoside	113	-0.2531	0.2160	0.2414	0.493056946172176	-0.2913	0.2107	0.1667	0.429167554391058
AEROBACTINSYN-PWY: aerobactin biosynthesis	nonadecanoate (19:0)	109	-0.0105	0.2085	0.96	0.762117632964228	0.0376	0.2044	0.854	0.744899920088206
AEROBACTINSYN-PWY: aerobactin biosynthesis	O-acetylhomoserine	97	-0.3054	0.2261	0.1769	0.439081469826608	-0.3987	0.2150	0.0636	0.286952681386149
AEROBACTINSYN-PWY: aerobactin biosynthesis	O-sulfo-L-tyrosine	80	-0.3524	0.1744	0.0433	0.242771049170502	-0.2333	0.1644	0.1558	0.418260101745837
AEROBACTINSYN-PWY: aerobactin biosynthesis	o-Tyrosine	81	0.6747	0.5257	0.1993	0.459629152153588	0.8242	0.5360	0.1241	0.379786763664263
AEROBACTINSYN-PWY: aerobactin biosynthesis	octadecanedioate (C18)	101	0.1714	0.2398	0.4747	0.622801769148904	0.2028	0.2332	0.3846	0.583232913007777
AEROBACTINSYN-PWY: aerobactin biosynthesis	oleate/vaccenate (18:1)	111	-0.0461	0.2265	0.8388	0.737222989811466	0.0221	0.2228	0.9211	0.760050352358453
AEROBACTINSYN-PWY: aerobactin biosynthesis	oleoyl ethanolamide	108	-0.4423	0.1472	0.0027	0.059901050719033	-0.3859	0.1440	0.0074	0.0988900251602667
AEROBACTINSYN-PWY: aerobactin biosynthesis	ornithine	107	-0.1751	0.2071	0.3979	0.58668646134956	-0.1678	0.2030	0.4084	0.595279972376982
AEROBACTINSYN-PWY: aerobactin biosynthesis	orotate	108	0.1612	0.2403	0.5025	0.634688094164967	0.1525	0.2346	0.5157	0.643652349678155
AEROBACTINSYN-PWY: aerobactin biosynthesis	p-cresol	89	0.4677	0.2535	0.065	0.291444463673719	0.4843	0.2501	0.0529	0.263306446052848
AEROBACTINSYN-PWY: aerobactin biosynthesis	p-cresol sulfate	111	-0.3426	0.1953	0.0794	0.317848570794304	-0.3492	0.1911	0.0676	0.294634484542518
AEROBACTINSYN-PWY: aerobactin biosynthesis	p-hydroxybenzaldehyde	76	-0.0212	0.2857	0.9408	0.758429078291564	-0.0277	0.2886	0.9234	0.760510649174196
AEROBACTINSYN-PWY: aerobactin biosynthesis	palmitate (16:0)	109	0.0313	0.2463	0.8989	0.750295296155388	0.1108	0.2461	0.6525	0.691972181689763
AEROBACTINSYN-PWY: aerobactin biosynthesis	palmitoleate (16:1n7)	110	-0.3521	0.2583	0.1728	0.434645484825855	-0.272	0.2536	0.2835	0.523853004104589
AEROBACTINSYN-PWY: aerobactin biosynthesis	palmitoyl dihydrosphingomyelin (d18:0/16:0)*	73	-0.026	0.2844	0.9271	0.755834916766086	0.1363	0.2994	0.649	0.690716956311693
AEROBACTINSYN-PWY: aerobactin biosynthesis	palmitoyl ethanolamide	111	-0.5361	0.2248	0.0171	0.156689717515641	-0.5061	0.2202	0.0215	0.170763290490371
AEROBACTINSYN-PWY: aerobactin biosynthesis	palmitoyl sphingomyelin (d18:1/16:0)	105	0.0555	0.1685	0.742	0.713342213766874	0.0916	0.1647	0.5781	0.667029648104836
AEROBACTINSYN-PWY: aerobactin biosynthesis	palmitoylcarnitine (C16)	76	0.0732	0.1607	0.6485	0.686108050553531	0.1872	0.1521	0.2184	0.475223743535812
AEROBACTINSYN-PWY: aerobactin biosynthesis	pantothenate (Vitamin B5)	110	-0.8632	0.2434	0.000391	0.021500005607916	-0.8239	0.2372	0.000514	0.0228944741986381
AEROBACTINSYN-PWY: aerobactin biosynthesis	paraxanthine	97	-0.1432	0.1567	0.3606	0.567707079193675	-0.1828	0.1539	0.2348	0.488452081451362
AEROBACTINSYN-PWY: aerobactin biosynthesis	pentadecanoate (15:0)	86	0.1143	0.2713	0.6734	0.694015419053186	0.1433	0.2684	0.5935	0.672618633760431
AEROBACTINSYN-PWY: aerobactin biosynthesis	phenethylamine	109	0.1791	0.2461	0.4668	0.619214083659549	0.2551	0.2417	0.2913	0.529340934705154
AEROBACTINSYN-PWY: aerobactin biosynthesis	phenylacetate	110	0.0522	0.3371	0.8768	0.745837644899181	0.0548	0.3274	0.867	0.747819646668254
AEROBACTINSYN-PWY: aerobactin biosynthesis	phenylacetylglutamate	76	-0.0566	0.2649	0.8308	0.735325089616762	-0.0781	0.2612	0.7649	0.723199160144366
AEROBACTINSYN-PWY: aerobactin biosynthesis	phenylalanine	111	-0.9001	0.5166	0.0814	0.321271150699606	-0.8013	0.5140	0.119	0.373733577690996
AEROBACTINSYN-PWY: aerobactin biosynthesis	phenylalanylalanine	108	0.1537	0.2327	0.509	0.637254346424568	0.1381	0.2273	0.5435	0.654135176476642
AEROBACTINSYN-PWY: aerobactin biosynthesis	phenylalanylglycine	108	-0.1162	0.2276	0.6097	0.673973465147504	-0.1159	0.2223	0.6021	0.675380974771887
AEROBACTINSYN-PWY: aerobactin biosynthesis	phenyllactate (PLA)	107	-0.31	0.1728	0.0729	0.306126534461601	-0.2412	0.1724	0.1617	0.42435052497747
AEROBACTINSYN-PWY: aerobactin biosynthesis	phenylpropionylglycine	50	-0.2376	0.2662	0.3721	0.573873405611577	-0.1386	0.2841	0.6258	0.683104398522875
AEROBACTINSYN-PWY: aerobactin biosynthesis	phenylpyruvate	97	-0.0976	0.2209	0.6587	0.689484112928076	-0.2353	0.2053	0.2519	0.501339724410359
AEROBACTINSYN-PWY: aerobactin biosynthesis	pheophorbide A	98	0.1937	0.1646	0.2393	0.491639744975319	0.1392	0.1609	0.3868	0.584514186963788
AEROBACTINSYN-PWY: aerobactin biosynthesis	phosphate	105	0.2261	0.1336	0.0906	0.336353321313705	0.2033	0.1305	0.1192	0.374012410939187
AEROBACTINSYN-PWY: aerobactin biosynthesis	phosphocholine	75	0.1979	0.1634	0.2258	0.481505317042064	0.2074	0.1639	0.2058	0.464804774446946
AEROBACTINSYN-PWY: aerobactin biosynthesis	phytanate	110	0.153	0.1744	0.3805	0.578247085051254	0.2335	0.1738	0.1791	0.441182752206675
AEROBACTINSYN-PWY: aerobactin biosynthesis	phytosphingosine	112	-0.3242	0.2350	0.1677	0.429530584100709	-0.2904	0.2303	0.2074	0.466105425715903
AEROBACTINSYN-PWY: aerobactin biosynthesis	picolinate	112	-0.234	0.2332	0.3155	0.542506553160046	-0.1939	0.2296	0.3983	0.59020340855656
AEROBACTINSYN-PWY: aerobactin biosynthesis	pimelate (heptanedioate)	78	0.0528	0.2812	0.851	0.739960961443801	0.0137	0.2784	0.9608	0.767926320710922
AEROBACTINSYN-PWY: aerobactin biosynthesis	pipecolate	100	-0.2107	0.1380	0.1269	0.385538305390723	-0.157	0.1377	0.2541	0.503044346314066
AEROBACTINSYN-PWY: aerobactin biosynthesis	piperidine	97	0.1476	0.1820	0.4173	0.595940717163261	0.0734	0.1798	0.6831	0.701086230697427
AEROBACTINSYN-PWY: aerobactin biosynthesis	piperine	98	0.0446	0.0766	0.5606	0.657006486647243	0.0506	0.0727	0.4863	0.631457105223942
AEROBACTINSYN-PWY: aerobactin biosynthesis	pristanate	100	0.0832	0.2130	0.6962	0.700521994596526	0.2219	0.2157	0.3036	0.537246742813703
AEROBACTINSYN-PWY: aerobactin biosynthesis	proline	112	-0.7415	0.5010	0.1389	0.399747611591519	-0.6796	0.5013	0.1752	0.437666999345984
AEROBACTINSYN-PWY: aerobactin biosynthesis	prolylglycine	72	0.007	0.2705	0.9793	0.765757093158476	-0.0232	0.2731	0.9324	0.762459407488386
AEROBACTINSYN-PWY: aerobactin biosynthesis	propionylglycine (C3)	103	-0.5717	0.2140	0.0075	0.104196687126131	-0.5007	0.2119	0.0181	0.15647446668675
AEROBACTINSYN-PWY: aerobactin biosynthesis	pseudouridine	111	-0.5611	0.3003	0.0618	0.285541245041213	-0.5769	0.3013	0.0555	0.269316306529981
AEROBACTINSYN-PWY: aerobactin biosynthesis	pterin	109	-0.2306	0.2902	0.4269	0.600401848717743	-0.2067	0.2890	0.4745	0.626496458967912
AEROBACTINSYN-PWY: aerobactin biosynthesis	putrescine	68	0.2748	0.1343	0.0407	0.236247636331355	0.2977	0.1412	0.035	0.217228514195217
AEROBACTINSYN-PWY: aerobactin biosynthesis	pyridoxal	109	0.2169	0.3951	0.5831	0.665070605028142	0.2035	0.3893	0.6012	0.675126242953774
AEROBACTINSYN-PWY: aerobactin biosynthesis	pyridoxamine	112	-0.8098	0.4806	0.092	0.338596579545312	-0.7448	0.4696	0.1127	0.364916248695135
AEROBACTINSYN-PWY: aerobactin biosynthesis	pyridoxate	104	-0.37	0.4336	0.3935	0.584478821747466	-0.2608	0.4291	0.5433	0.654076534006388
AEROBACTINSYN-PWY: aerobactin biosynthesis	pyridoxine (Vitamin B6)	111	0.9229	0.2901	0.0015	0.0434381437887619	0.8163	0.2907	0.005	0.0800268073938942
AEROBACTINSYN-PWY: aerobactin biosynthesis	pyroglutamine*	114	-0.8421	0.3513	0.0165	0.153936084075078	-0.7901	0.3441	0.0217	0.171548963477405
AEROBACTINSYN-PWY: aerobactin biosynthesis	pyrraline	110	-0.3755	0.1527	0.0139	0.141368845958074	-0.3716	0.1477	0.0119	0.126204654145002
AEROBACTINSYN-PWY: aerobactin biosynthesis	pyruvate	72	-0.6766	0.4340	0.119	0.375722472021542	-0.7919	0.3907	0.0427	0.238663733399267
AEROBACTINSYN-PWY: aerobactin biosynthesis	quinate	108	-0.0653	0.1959	0.739	0.712588315906454	-0.0165	0.1906	0.931	0.762155418302945
AEROBACTINSYN-PWY: aerobactin biosynthesis	retinol (Vitamin A)	56	-0.0958	0.1311	0.4651	0.61833657626058	-0.0184	0.1500	0.9023	0.755969240391977
AEROBACTINSYN-PWY: aerobactin biosynthesis	ribitol	103	-0.4633	0.2809	0.0991	0.349211634675509	-0.5511	0.2722	0.0429	0.239222012663816
AEROBACTINSYN-PWY: aerobactin biosynthesis	riboflavin (Vitamin B2)	113	-0.8814	0.4818	0.0674	0.296112073593712	-0.8738	0.4721	0.0642	0.288256065568402
AEROBACTINSYN-PWY: aerobactin biosynthesis	ribonate (ribonolactone)	112	-0.0029	0.2382	0.9902	0.767672391597862	-0.0869	0.2407	0.7182	0.710739575195572
AEROBACTINSYN-PWY: aerobactin biosynthesis	ribose	90	-0.9403	0.2742	0.000605	0.0268445449518629	-1.0053	0.2683	0.000179	0.0119462818116657
AEROBACTINSYN-PWY: aerobactin biosynthesis	ribulose/xylulose	95	-0.5363	0.2190	0.0143	0.143224737393253	-0.5407	0.2131	0.0112	0.122515782843691
AEROBACTINSYN-PWY: aerobactin biosynthesis	S-1-pyrroline-5-carboxylate	95	-0.447	0.5516	0.4177	0.596073149431548	-0.595	0.5343	0.2654	0.511448087072234
AEROBACTINSYN-PWY: aerobactin biosynthesis	S-methylcysteine	52	-0.1181	0.4014	0.7687	0.719981428271146	-0.1154	0.4135	0.7802	0.727237415744028
AEROBACTINSYN-PWY: aerobactin biosynthesis	S-methylmethionine	65	0.0535	0.2088	0.7979	0.727274405675998	0.029	0.2055	0.8878	0.752848095774792
AEROBACTINSYN-PWY: aerobactin biosynthesis	saccharin	76	0.0927	0.1181	0.4323	0.603153136338606	0.0946	0.1191	0.4271	0.604337003284706
AEROBACTINSYN-PWY: aerobactin biosynthesis	saccharopine	98	0.408	0.1749	0.0196	0.167706738179057	0.4281	0.1726	0.0131	0.132781786700756
AEROBACTINSYN-PWY: aerobactin biosynthesis	salicylate	88	-0.0502	0.2364	0.8317	0.735573152599558	0.0192	0.2279	0.9329	0.7625660963064
AEROBACTINSYN-PWY: aerobactin biosynthesis	sebacate (decanedioate)	114	-0.1219	0.2634	0.6436	0.684605382259953	-0.123	0.2596	0.6357	0.686352779105856
AEROBACTINSYN-PWY: aerobactin biosynthesis	sedoheptulose	113	-0.6613	0.2517	0.0086	0.111702849431931	-0.6006	0.2484	0.0156	0.145180677951945
AEROBACTINSYN-PWY: aerobactin biosynthesis	serine	111	-0.5941	0.4213	0.1585	0.421010804463341	-0.609	0.4185	0.1456	0.40668930757753
AEROBACTINSYN-PWY: aerobactin biosynthesis	serotonin	101	0.1371	0.2264	0.5449	0.65157541976896	0.1531	0.2247	0.4958	0.63536528878243
AEROBACTINSYN-PWY: aerobactin biosynthesis	sitostanol	98	-0.1164	0.2457	0.6356	0.682022924379366	-0.0871	0.2379	0.7144	0.709740609708614
AEROBACTINSYN-PWY: aerobactin biosynthesis	skatol	59	0.9158	0.3233	0.0046	0.0802999725656081	0.7967	0.3144	0.0113	0.123002109579928
AEROBACTINSYN-PWY: aerobactin biosynthesis	solanidine	102	-0.0512	0.1117	0.6463	0.685460715162376	-0.0295	0.1091	0.7872	0.729125249944918
AEROBACTINSYN-PWY: aerobactin biosynthesis	spermidine	101	-0.0187	0.1664	0.9103	0.752537478976658	0.0242	0.1669	0.8845	0.75204441087297
AEROBACTINSYN-PWY: aerobactin biosynthesis	sphinganine	107	0.0528	0.1678	0.7532	0.716059248354876	0.049	0.1685	0.771	0.724702931509494
AEROBACTINSYN-PWY: aerobactin biosynthesis	sphingosine	110	0.1178	0.1666	0.4795	0.624918384697125	0.1344	0.1644	0.4138	0.598019742851574
AEROBACTINSYN-PWY: aerobactin biosynthesis	stachydrine	105	-0.2008	0.1352	0.1375	0.398074360907919	-0.1946	0.1362	0.1532	0.415568287291489
AEROBACTINSYN-PWY: aerobactin biosynthesis	stearate (18:0)	109	0.1761	0.1946	0.3656	0.570357783734345	0.217	0.1915	0.2571	0.505402151322894
AEROBACTINSYN-PWY: aerobactin biosynthesis	stearoyl ethanolamide	114	-0.3185	0.2213	0.1502	0.412231630006935	-0.3275	0.2170	0.1313	0.389138184105706
AEROBACTINSYN-PWY: aerobactin biosynthesis	stearoylcarnitine (C18)	52	0.1366	0.4003	0.7329	0.710717647727569	0.1269	0.4128	0.7585	0.721585003536351
AEROBACTINSYN-PWY: aerobactin biosynthesis	suberate (octanedioate)	113	0.1342	0.3598	0.7091	0.704217249972869	0.1177	0.3521	0.7381	0.716164444193139
AEROBACTINSYN-PWY: aerobactin biosynthesis	succinate	110	-0.2165	0.2396	0.3661	0.570669020608488	-0.1583	0.2344	0.4994	0.636783676012228
AEROBACTINSYN-PWY: aerobactin biosynthesis	succinimide	113	-0.7947	0.3844	0.0387	0.231191609395459	-0.9978	0.3777	0.0082	0.104147014755451
AEROBACTINSYN-PWY: aerobactin biosynthesis	succinylcarnitine (C4)	91	-0.0425	0.2800	0.8794	0.746350232721717	-0.1283	0.2754	0.6413	0.688255360154209
AEROBACTINSYN-PWY: aerobactin biosynthesis	sulfate*	113	-0.286	0.1909	0.1342	0.394169001529207	-0.2756	0.1884	0.1436	0.404293033909072
AEROBACTINSYN-PWY: aerobactin biosynthesis	syringic acid	67	0.0091	0.1790	0.9594	0.762028098536184	0.0411	0.1792	0.8188	0.736858856439279
AEROBACTINSYN-PWY: aerobactin biosynthesis	tartarate	62	-0.5229	0.2686	0.0516	0.263660232005697	-0.4245	0.2570	0.0985	0.345701516887927
AEROBACTINSYN-PWY: aerobactin biosynthesis	taurine	113	-0.2344	0.1383	0.0902	0.335676494283017	-0.1942	0.1377	0.1584	0.420853824986098
AEROBACTINSYN-PWY: aerobactin biosynthesis	taurochenodeoxycholate	66	-0.085	0.1908	0.6561	0.688648457120788	-0.0754	0.1945	0.6984	0.704995202873941
AEROBACTINSYN-PWY: aerobactin biosynthesis	taurocholate	61	0.0382	0.1406	0.7859	0.724099503359032	0.4249	0.0765	2.78e-08	3.8537342833608e-05
AEROBACTINSYN-PWY: aerobactin biosynthesis	taurodeoxycholate	63	-0.0388	0.1478	0.7928	0.725871352040791	-0.0569	0.1488	0.7023	0.706184202753271
AEROBACTINSYN-PWY: aerobactin biosynthesis	tetradecanedioate (C14)	91	-0.1863	0.4108	0.6502	0.686758844478344	-0.2006	0.4030	0.6187	0.681032147396953
AEROBACTINSYN-PWY: aerobactin biosynthesis	theanine	74	-0.5321	0.2584	0.0394	0.23274535107292	-0.524	0.2525	0.038	0.225955454841275
AEROBACTINSYN-PWY: aerobactin biosynthesis	theobromine	61	-0.0973	0.2289	0.6708	0.693216830956432	-0.1088	0.2131	0.6098	0.677850640586471
AEROBACTINSYN-PWY: aerobactin biosynthesis	theophylline	108	-0.3051	0.2847	0.2838	0.522253746918209	-0.3104	0.2786	0.2651	0.511195446596337
AEROBACTINSYN-PWY: aerobactin biosynthesis	thiamin (Vitamin B1)	111	-0.3124	0.2989	0.2959	0.530626736870562	-0.3512	0.2906	0.2269	0.482361932881965
AEROBACTINSYN-PWY: aerobactin biosynthesis	thioproline	107	0.0404	0.2315	0.8614	0.742228656928564	0.0949	0.2258	0.6744	0.698624660892748
AEROBACTINSYN-PWY: aerobactin biosynthesis	threonate	108	-0.479	0.1981	0.0156	0.149537442875589	-0.537	0.1960	0.0061	0.0893627517879293
AEROBACTINSYN-PWY: aerobactin biosynthesis	threonine	110	-0.1039	0.3344	0.7562	0.716912133806182	-0.1187	0.3341	0.7224	0.71190096843703
AEROBACTINSYN-PWY: aerobactin biosynthesis	threonylphenylalanine	108	-0.0802	0.2551	0.7533	0.716059248354876	-0.0861	0.2525	0.7332	0.715054895073636
AEROBACTINSYN-PWY: aerobactin biosynthesis	thymidine	112	-0.3238	0.2263	0.1524	0.414573890587974	-0.3614	0.2220	0.1035	0.353261386025867
AEROBACTINSYN-PWY: aerobactin biosynthesis	thymine	111	-0.7657	0.2542	0.0026	0.0587370442516375	-0.8015	0.2491	0.0013	0.037159748266912
AEROBACTINSYN-PWY: aerobactin biosynthesis	trans-urocanate	110	-0.2073	0.3150	0.5105	0.637826581522067	-0.1594	0.3120	0.6093	0.677697231773211
AEROBACTINSYN-PWY: aerobactin biosynthesis	tricarballylate	105	0.213	0.1888	0.2592	0.505754505277075	0.1872	0.1856	0.3132	0.543400762180363
AEROBACTINSYN-PWY: aerobactin biosynthesis	trigonelline (N'-methylnicotinate)	107	-0.0201	0.1251	0.8722	0.744596379922924	0.0278	0.1245	0.8233	0.737899016063848
AEROBACTINSYN-PWY: aerobactin biosynthesis	trimethylamine N-oxide	110	-0.1606	0.2933	0.584	0.665365200554583	-0.1317	0.2884	0.6479	0.690339236087118
AEROBACTINSYN-PWY: aerobactin biosynthesis	tryptamine	97	-0.0695	0.1197	0.5614	0.657290785609375	-0.0562	0.1164	0.6292	0.684183675011892
AEROBACTINSYN-PWY: aerobactin biosynthesis	tryptophan	110	-0.6997	0.3535	0.0478	0.254658213076434	-0.6278	0.3487	0.0718	0.302142385180622
AEROBACTINSYN-PWY: aerobactin biosynthesis	tryptophylglycine	91	-0.1958	0.2370	0.4086	0.591717748236135	-0.2131	0.2301	0.3545	0.566880441603712
AEROBACTINSYN-PWY: aerobactin biosynthesis	tyramine	108	-0.0753	0.1379	0.5849	0.665629757112136	-0.0699	0.1352	0.605	0.676248787175165
AEROBACTINSYN-PWY: aerobactin biosynthesis	tyrosine	113	-0.6656	0.4881	0.1726	0.434457396357285	-0.5983	0.4839	0.2163	0.473542395458095
AEROBACTINSYN-PWY: aerobactin biosynthesis	tyrosol	107	-0.7064	0.3346	0.0348	0.220518265977749	-0.663	0.3326	0.0463	0.24779503377324
AEROBACTINSYN-PWY: aerobactin biosynthesis	undecanedioate	112	-0.4061	0.3379	0.2294	0.484350282849878	-0.3567	0.3335	0.2848	0.52474409055526
AEROBACTINSYN-PWY: aerobactin biosynthesis	uracil	112	-0.8188	0.3255	0.0119	0.130917481393883	-0.8281	0.3169	0.009	0.109359082103983
AEROBACTINSYN-PWY: aerobactin biosynthesis	urate	110	-0.3477	0.1725	0.0439	0.244162237947161	-0.3047	0.1702	0.0735	0.305417763565959
AEROBACTINSYN-PWY: aerobactin biosynthesis	uridine	109	-0.3271	0.1849	0.0768	0.31306713708627	-0.3495	0.1796	0.0517	0.260612246500659
AEROBACTINSYN-PWY: aerobactin biosynthesis	ursodeoxycholate	78	-0.2745	0.1545	0.0756	0.311035772149345	-0.2321	0.1520	0.1268	0.383257239621293
AEROBACTINSYN-PWY: aerobactin biosynthesis	valerate (5:0)	110	-0.3184	0.2405	0.1855	0.447301197482275	-0.2355	0.2382	0.323	0.549412018642075
AEROBACTINSYN-PWY: aerobactin biosynthesis	valerylphenylalanine	102	-0.5204	0.2236	0.0199	0.168927704402495	-0.4389	0.2189	0.045	0.244578517006468
AEROBACTINSYN-PWY: aerobactin biosynthesis	valine	112	-0.7971	0.4435	0.0723	0.305098272536481	-0.7523	0.4456	0.0914	0.335169935669993
AEROBACTINSYN-PWY: aerobactin biosynthesis	valylglutamine	110	0.3313	0.2235	0.1383	0.39909037781714	0.2841	0.2182	0.1929	0.454192214884002
AEROBACTINSYN-PWY: aerobactin biosynthesis	valylglycine	112	0.1391	0.2856	0.6263	0.679063184607057	0.1737	0.2791	0.5337	0.650309519205085
AEROBACTINSYN-PWY: aerobactin biosynthesis	valylleucine	111	0.1496	0.2448	0.541	0.650165413099907	0.1478	0.2399	0.538	0.652083718846962
AEROBACTINSYN-PWY: aerobactin biosynthesis	vanillate	85	-0.2353	0.2765	0.3947	0.585018582122688	-0.1232	0.2666	0.644	0.689082699225864
AEROBACTINSYN-PWY: aerobactin biosynthesis	xanthine	111	-0.3961	0.3210	0.2172	0.47466202246281	-0.4419	0.3177	0.1642	0.426730203585445
AEROBACTINSYN-PWY: aerobactin biosynthesis	xanthosine	83	-0.2433	0.1933	0.2082	0.467258862636132	-0.1786	0.1894	0.3457	0.562496860326724
AEROBACTINSYN-PWY: aerobactin biosynthesis	xanthurenate	61	-0.0713	0.1932	0.7121	0.705116145832488	0.0476	0.1848	0.7965	0.731423264059873
AEROBACTINSYN-PWY: aerobactin biosynthesis	xylose	99	-0.4332	0.1534	0.0048	0.0822239683415075	-0.4549	0.1500	0.0024	0.0525225831780838
ALL-CHORISMATE-PWY: superpathway of chorismate metabolism	(R)-salsolinol	87	-0.3681	0.3122	0.2384	0.49106570437947	-0.3687	0.3181	0.2465	0.497533860075718
ALL-CHORISMATE-PWY: superpathway of chorismate metabolism	1-(1-enyl-palmitoyl)-GPE (P-16:0)*	73	0.141	0.3689	0.7023	0.701950180791602	0.1653	0.3731	0.6577	0.693368761261795
ALL-CHORISMATE-PWY: superpathway of chorismate metabolism	1-(1-enyl-stearoyl)-GPE (P-18:0)*	69	0.7321	0.4345	0.092	0.338596579545312	0.7486	0.4339	0.0845	0.324013012269685
ALL-CHORISMATE-PWY: superpathway of chorismate metabolism	1-(3-aminopropyl)-2-pyrrolidone	56	0.2063	0.5223	0.6929	0.699549426721883	0.1982	0.5535	0.7202	0.711288493788013
ALL-CHORISMATE-PWY: superpathway of chorismate metabolism	1-linoleoyl-GPC (18:2)	57	-0.5017	0.2827	0.0759	0.311509931563805	-0.4766	0.2824	0.0915	0.335367336766794
ALL-CHORISMATE-PWY: superpathway of chorismate metabolism	1-linoleoylglycerol (18:2)	82	-0.013	0.1577	0.9346	0.757308923080442	0.0071	0.1637	0.9655	0.768758194349678
ALL-CHORISMATE-PWY: superpathway of chorismate metabolism	1-margaroylglycerol (17:0)	56	0.6058	0.4421	0.1706	0.432555312282202	0.5903	0.4417	0.1814	0.443276707010173
ALL-CHORISMATE-PWY: superpathway of chorismate metabolism	1-methyl-beta-carboline-3-carboxylic acid	78	0.0596	0.1309	0.6489	0.68622942953244	0.0914	0.1335	0.4933	0.634332589108965
ALL-CHORISMATE-PWY: superpathway of chorismate metabolism	1-methyladenine	90	-0.5504	0.4224	0.1926	0.45409183410086	-0.5812	0.4264	0.1729	0.435564355608288
ALL-CHORISMATE-PWY: superpathway of chorismate metabolism	1-methylguanidine	89	-0.5597	0.4929	0.2561	0.503671403037776	-0.5722	0.4982	0.2508	0.5005878668267
ALL-CHORISMATE-PWY: superpathway of chorismate metabolism	1-methylimidazoleacetate	79	-0.853	0.4387	0.0519	0.264526355307454	-0.9538	0.4664	0.0409	0.233651390516339
ALL-CHORISMATE-PWY: superpathway of chorismate metabolism	1-methylurate	52	0.2068	0.0646	0.0014	0.0417002355539686	0.2068	0.0864	0.0166	0.149737105116955
ALL-CHORISMATE-PWY: superpathway of chorismate metabolism	1-oleoyl-2-linoleoyl-GPC (18:1/18:2)*	61	-0.389	0.2373	0.1011	0.351935544275932	-0.4177	0.2373	0.0783	0.313643584289909
ALL-CHORISMATE-PWY: superpathway of chorismate metabolism	1-oleoyl-3-linoleoyl-glycerol (18:1/18:2)	82	0.0537	0.1569	0.732	0.710536159818498	0.0801	0.1672	0.6317	0.685068488243396
ALL-CHORISMATE-PWY: superpathway of chorismate metabolism	1-oleoyl-GPC (18:1)	53	-0.3615	0.2400	0.1321	0.391738210654598	-0.3387	0.2379	0.1545	0.416939761661947
ALL-CHORISMATE-PWY: superpathway of chorismate metabolism	1-oleoyl-GPE (18:1)	53	-0.1283	0.3592	0.721	0.707436903261234	-0.087	0.3592	0.8086	0.734236372100908
ALL-CHORISMATE-PWY: superpathway of chorismate metabolism	1-palmitoyl-2-linoleoyl-digalactosylglycerol (16:0/18:2)*	53	-0.1563	0.2662	0.557	0.65570941984253	-0.1596	0.2767	0.5641	0.661933047021412
ALL-CHORISMATE-PWY: superpathway of chorismate metabolism	1-palmitoyl-2-linoleoyl-GPC (16:0/18:2)	87	-0.0227	0.2809	0.9357	0.757570787287967	-0.0175	0.2788	0.9498	0.765987398148206
ALL-CHORISMATE-PWY: superpathway of chorismate metabolism	1-palmitoyl-2-oleoyl-GPC (16:0/18:1)	86	-0.0388	0.3101	0.9003	0.750640786982123	-0.0398	0.3109	0.898	0.755010461374079
ALL-CHORISMATE-PWY: superpathway of chorismate metabolism	1-palmitoyl-3-linoleoyl-glycerol (16:0/18:2)*	81	-0.0036	0.1826	0.9841	0.766702461885956	0.0049	0.1832	0.9787	0.771047747017265
ALL-CHORISMATE-PWY: superpathway of chorismate metabolism	1-palmitoyl-GPC (16:0)	87	-0.1631	0.2313	0.4806	0.625452869592421	-0.1538	0.2313	0.506	0.639518917736557
ALL-CHORISMATE-PWY: superpathway of chorismate metabolism	1-palmitoyl-GPE (16:0)	80	0.0333	0.3049	0.9131	0.752971765952483	0.0525	0.3072	0.8643	0.747286800704786
ALL-CHORISMATE-PWY: superpathway of chorismate metabolism	1-palmitoyl-GPG (16:0)*	76	0.547	0.3969	0.1682	0.430127311525921	0.5419	0.3945	0.1695	0.431960803163562
ALL-CHORISMATE-PWY: superpathway of chorismate metabolism	1-palmitoylglycerol (16:0)	77	0.0738	0.2824	0.7939	0.726189330375052	-0.0109	0.3099	0.9719	0.769922526905114
ALL-CHORISMATE-PWY: superpathway of chorismate metabolism	1-stearoyl-GPC (18:0)	79	-0.7013	0.2420	0.0037	0.0715924962444409	-0.7014	0.2387	0.0033	0.0633008918787517
ALL-CHORISMATE-PWY: superpathway of chorismate metabolism	1-stearoyl-GPE (18:0)	70	-0.0664	0.3612	0.8542	0.740683648394206	-0.0504	0.3629	0.8896	0.753305111882253
ALL-CHORISMATE-PWY: superpathway of chorismate metabolism	1-stearoyl-GPI (18:0)	52	-0.1465	0.3082	0.6345	0.681689966562769	-0.2183	0.3097	0.4809	0.629200736269695
ALL-CHORISMATE-PWY: superpathway of chorismate metabolism	1-stearoyl-GPS (18:0)*	66	0.0219	0.2826	0.9382	0.757992707466769	-0.0206	0.2991	0.945	0.764926678826204
ALL-CHORISMATE-PWY: superpathway of chorismate metabolism	1,11-undecanedicarboxylate	90	-0.1142	0.4477	0.7988	0.727543386964806	-0.0987	0.4492	0.8262	0.738630190029954
ALL-CHORISMATE-PWY: superpathway of chorismate metabolism	1,2-dilinoleoyl-GPC (18:2/18:2)	55	-0.185	0.2062	0.3695	0.572570253919183	-0.1981	0.2020	0.3268	0.551525928471621
ALL-CHORISMATE-PWY: superpathway of chorismate metabolism	1,3-dimethylurate	87	-0.0176	0.2519	0.9444	0.75915006684336	-0.012	0.2569	0.9628	0.768273723673494
ALL-CHORISMATE-PWY: superpathway of chorismate metabolism	1,3-propanediol	78	-0.2288	0.2602	0.3792	0.577516832105756	-0.2236	0.2710	0.4093	0.595673815840289
ALL-CHORISMATE-PWY: superpathway of chorismate metabolism	1,3,7-trimethylurate	83	0.0792	0.1921	0.6801	0.6959746728467	0.000312	0.1803	0.9986	0.774317583789467
ALL-CHORISMATE-PWY: superpathway of chorismate metabolism	1,7-dimethylurate	57	0.1368	0.2153	0.5252	0.643951497179632	0.3897	0.1160	0.000782	0.02848149260058
ALL-CHORISMATE-PWY: superpathway of chorismate metabolism	10-heptadecenoate (17:1n7)	88	0.9737	0.3813	0.0107	0.124511098344628	1.0074	0.3812	0.0082	0.104147014755451
ALL-CHORISMATE-PWY: superpathway of chorismate metabolism	10-hydroxystearate	87	0.0024	0.2428	0.9921	0.767977152716665	0.014	0.2373	0.9528	0.766552487380595
ALL-CHORISMATE-PWY: superpathway of chorismate metabolism	10-nonadecenoate (19:1n9)	54	0.484	0.3960	0.2216	0.478098357642434	0.5346	0.4054	0.1873	0.448881349684578
ALL-CHORISMATE-PWY: superpathway of chorismate metabolism	12-dehydrocholate	54	-0.2965	0.2693	0.2709	0.513672736911694	-0.2345	0.2889	0.4168	0.599502267664962
ALL-CHORISMATE-PWY: superpathway of chorismate metabolism	12-hydroxystearate	74	0.6207	0.2689	0.021	0.173402668371816	0.6501	0.2355	0.0058	0.0869529944490798
ALL-CHORISMATE-PWY: superpathway of chorismate metabolism	12,13-DiHOME	80	-0.1829	0.3587	0.6102	0.674100751603149	-0.0802	0.3452	0.8162	0.736040073387126
ALL-CHORISMATE-PWY: superpathway of chorismate metabolism	13-HODE + 9-HODE	86	0.17	0.2310	0.4617	0.616756929721502	0.1841	0.2376	0.4386	0.609865009379367
ALL-CHORISMATE-PWY: superpathway of chorismate metabolism	13-HOTrE	50	-0.3814	0.0980	9.98e-05	0.0096374514175209	-0.3814	0.1099	0.000523	0.0231195576411615
ALL-CHORISMATE-PWY: superpathway of chorismate metabolism	13-methylmyristate	86	0.2558	0.4029	0.5254	0.643977891391641	0.333	0.4130	0.42	0.60098234309396
ALL-CHORISMATE-PWY: superpathway of chorismate metabolism	17-methylstearate	86	0.3403	0.3203	0.288	0.524933524018159	0.4645	0.3352	0.1658	0.428350471416669
ALL-CHORISMATE-PWY: superpathway of chorismate metabolism	2-acetamidobutanoate	74	0.3711	0.4530	0.4127	0.593927095428504	0.2749	0.5068	0.5876	0.670413081357968
ALL-CHORISMATE-PWY: superpathway of chorismate metabolism	2-aminoadipate	87	1.1013	0.5375	0.0405	0.235700973119601	1.1508	0.5503	0.0365	0.221837556271803
ALL-CHORISMATE-PWY: superpathway of chorismate metabolism	2-aminobutyrate	88	0.3618	0.2444	0.1388	0.399638317369862	0.361	0.2437	0.1386	0.39800314400098
ALL-CHORISMATE-PWY: superpathway of chorismate metabolism	2-aminoheptanoate	78	-0.144	0.3114	0.6439	0.684710532807525	-0.2917	0.3202	0.3624	0.570886827295518
ALL-CHORISMATE-PWY: superpathway of chorismate metabolism	2-aminophenol	89	0.8388	0.5665	0.1387	0.399560822925287	0.8825	0.5808	0.1287	0.385846797088251
ALL-CHORISMATE-PWY: superpathway of chorismate metabolism	2-deoxyribose	89	-0.4641	0.3712	0.2113	0.469705347834585	-0.5152	0.3753	0.1698	0.432343096160045
ALL-CHORISMATE-PWY: superpathway of chorismate metabolism	2-hydroxy-3-methylvalerate	84	0.1085	0.1875	0.5629	0.657851623423198	0.1217	0.1874	0.5161	0.643810877310906
ALL-CHORISMATE-PWY: superpathway of chorismate metabolism	2-hydroxybutyrate/2-hydroxyisobutyrate	88	-0.2125	0.2909	0.465	0.618335768822589	-0.2055	0.2900	0.4786	0.628214672264683
ALL-CHORISMATE-PWY: superpathway of chorismate metabolism	2-hydroxydecanoate	80	-0.3888	0.4743	0.4123	0.59379668735273	-0.4285	0.4884	0.3803	0.580878913945773
ALL-CHORISMATE-PWY: superpathway of chorismate metabolism	2-hydroxyglutarate	87	-0.1996	0.2896	0.4908	0.629840416791604	-0.1324	0.3015	0.6606	0.694161261808915
ALL-CHORISMATE-PWY: superpathway of chorismate metabolism	2-hydroxymyristate	67	0.6507	0.4343	0.1341	0.394099845915008	0.5777	0.4362	0.1853	0.446913337675951
ALL-CHORISMATE-PWY: superpathway of chorismate metabolism	2-hydroxypalmitate	88	0.1719	0.2819	0.5419	0.65044112224616	0.2732	0.3007	0.3636	0.571646562729023
ALL-CHORISMATE-PWY: superpathway of chorismate metabolism	2-hydroxystearate	70	0.238	0.3369	0.4799	0.625082969808838	0.3755	0.3531	0.2876	0.526686116585723
ALL-CHORISMATE-PWY: superpathway of chorismate metabolism	2-isopropylmalate	86	-0.4758	0.2947	0.1065	0.359415517351298	-0.4747	0.2958	0.1085	0.359896545933063
ALL-CHORISMATE-PWY: superpathway of chorismate metabolism	2-keto-3-deoxy-gluconate	84	-0.4037	0.2479	0.1035	0.355258744515422	-0.4496	0.2515	0.0738	0.305950282000753
ALL-CHORISMATE-PWY: superpathway of chorismate metabolism	2-linoleoylglycerol (18:2)	64	0.2341	0.1914	0.2212	0.477720957498608	0.2325	0.1899	0.2207	0.477107016134498
ALL-CHORISMATE-PWY: superpathway of chorismate metabolism	2-methylcitrate/homocitrate	90	-0.1329	0.3761	0.7238	0.708258276364906	-0.0942	0.3838	0.8061	0.733628045774913
ALL-CHORISMATE-PWY: superpathway of chorismate metabolism	2-methylmalonyl carnitine	71	-0.3268	0.3378	0.3333	0.552513328454107	-0.4411	0.3401	0.1946	0.455490093040041
ALL-CHORISMATE-PWY: superpathway of chorismate metabolism	2-oleoylglycerol (18:1)	60	0.2657	0.0688	0.000112	0.0103568765453772	0.2657	0.0681	9.53e-05	0.00801583048936212
ALL-CHORISMATE-PWY: superpathway of chorismate metabolism	2-oxindole-3-acetate	78	-0.368	0.2161	0.0885	0.332934889847889	-0.4771	0.2267	0.0353	0.218210441714244
ALL-CHORISMATE-PWY: superpathway of chorismate metabolism	2-oxo-1-pyrrolidinepropionate	90	-0.1759	0.4942	0.7219	0.707654160981999	-0.1183	0.5036	0.8142	0.735555113726887
ALL-CHORISMATE-PWY: superpathway of chorismate metabolism	2-piperidinone	88	-0.0402	0.3900	0.9179	0.753866844220105	-0.0576	0.3987	0.8851	0.752184773066381
ALL-CHORISMATE-PWY: superpathway of chorismate metabolism	2,3-dihydroxyisovalerate	85	-0.0721	0.2026	0.722	0.707679129905824	-0.0989	0.2078	0.6342	0.685777040679664
ALL-CHORISMATE-PWY: superpathway of chorismate metabolism	2,3-dimethylsuccinate	87	-0.427	0.4613	0.3546	0.564492344584116	-0.4263	0.4620	0.3561	0.567684387554905
ALL-CHORISMATE-PWY: superpathway of chorismate metabolism	2,4,6-trihydroxybenzoate	69	-0.0956	0.3584	0.7898	0.725071158032179	-0.1751	0.3670	0.6333	0.685542706079578
ALL-CHORISMATE-PWY: superpathway of chorismate metabolism	2'-deoxyadenosine	82	-0.0539	0.2621	0.837	0.736785963438388	-0.0139	0.2663	0.9583	0.767395127579969
ALL-CHORISMATE-PWY: superpathway of chorismate metabolism	2'-deoxycytidine	88	-0.136	0.2740	0.6197	0.677103599881017	-0.1109	0.2756	0.6873	0.702111214623505
ALL-CHORISMATE-PWY: superpathway of chorismate metabolism	2'-deoxyguanosine	88	0.3774	0.2261	0.0952	0.343588985737104	0.4082	0.2273	0.0725	0.30353360857686
ALL-CHORISMATE-PWY: superpathway of chorismate metabolism	2'-deoxyinosine	89	0.1153	0.2722	0.6718	0.693507399734953	0.1303	0.2715	0.6314	0.68495994137861
ALL-CHORISMATE-PWY: superpathway of chorismate metabolism	2'-deoxyuridine	89	0.0822	0.3389	0.8083	0.730088620607999	0.1201	0.3414	0.7251	0.71276699778253
ALL-CHORISMATE-PWY: superpathway of chorismate metabolism	3-(2-hydroxyphenyl)propionate	50	-0.8367	0.2345	0.000361	0.0204744186367472	-0.8367	0.2402	0.000494	0.022399209658198
ALL-CHORISMATE-PWY: superpathway of chorismate metabolism	3-(3-hydroxyphenyl)propionate	89	-0.164	0.1592	0.3029	0.534791406906675	-0.1598	0.1635	0.3284	0.552541896317768
ALL-CHORISMATE-PWY: superpathway of chorismate metabolism	3-(4-hydroxyphenyl)lactate (HPLA)	85	-0.2509	0.2343	0.2842	0.522499519319366	-0.2204	0.2399	0.3582	0.56881507022178
ALL-CHORISMATE-PWY: superpathway of chorismate metabolism	3-(4-hydroxyphenyl)propionate	83	0.0425	0.1862	0.8193	0.732626105047843	0.0143	0.1928	0.9409	0.76411472873041
ALL-CHORISMATE-PWY: superpathway of chorismate metabolism	3-carboxyadipate	89	-0.8275	0.2816	0.0033	0.0669850583673234	-0.8637	0.2834	0.0023	0.0511477727256817
ALL-CHORISMATE-PWY: superpathway of chorismate metabolism	3-hydroxy-3-methylglutarate	88	-0.7878	0.3222	0.0145	0.144131670125172	-0.8852	0.3355	0.0083	0.104859725901438
ALL-CHORISMATE-PWY: superpathway of chorismate metabolism	3-hydroxybutyrate (BHBA)	84	-0.4353	0.2498	0.0814	0.321271150699606	-0.4735	0.2483	0.0565	0.271427236597172
ALL-CHORISMATE-PWY: superpathway of chorismate metabolism	3-hydroxylaurate	67	-0.1991	0.3759	0.5964	0.66956463447604	-0.222	0.3939	0.5731	0.665114613545616
ALL-CHORISMATE-PWY: superpathway of chorismate metabolism	3-hydroxymyristate	84	-0.2511	0.3800	0.5087	0.637139618142086	-0.211	0.3322	0.5253	0.647248751556971
ALL-CHORISMATE-PWY: superpathway of chorismate metabolism	3-hydroxyphenylacetate	67	-0.5925	0.3220	0.0657	0.292633996993325	-0.5117	0.2479	0.039	0.228534250474049
ALL-CHORISMATE-PWY: superpathway of chorismate metabolism	3-hydroxypyridine	89	-0.8814	0.3507	0.012	0.131488435252469	-0.7091	0.1732	4.25e-05	0.00501485726567547
ALL-CHORISMATE-PWY: superpathway of chorismate metabolism	3-hydroxystearate	80	0.3133	0.1792	0.0803	0.319424332364071	0.296	0.1735	0.088	0.329971529171253
ALL-CHORISMATE-PWY: superpathway of chorismate metabolism	3-ketosphinganine	77	0.4594	0.4909	0.3494	0.561756069557674	0.4678	0.4994	0.3489	0.564064726367062
ALL-CHORISMATE-PWY: superpathway of chorismate metabolism	3-methyl-2-oxobutyrate	76	0.6082	0.4455	0.1722	0.43405007600835	0.3296	0.0677	1.11e-06	0.000467685574908189
ALL-CHORISMATE-PWY: superpathway of chorismate metabolism	3-methyl-2-oxovalerate	86	0.0106	0.3155	0.9732	0.764589415946152	-0.0165	0.3233	0.9593	0.767612594693688
ALL-CHORISMATE-PWY: superpathway of chorismate metabolism	3-methyladipate	68	0.1623	0.3104	0.6011	0.671024662132281	0.1599	0.3149	0.6116	0.678609489178861
ALL-CHORISMATE-PWY: superpathway of chorismate metabolism	3-methylglutaconate	58	-0.0393	0.3090	0.8989	0.750295296155388	-0.0732	0.2960	0.8046	0.733328701679008
ALL-CHORISMATE-PWY: superpathway of chorismate metabolism	3-methylglutarate/2-methylglutarate	90	-0.293	0.4464	0.5116	0.63815473498591	-0.2945	0.4523	0.5149	0.643334790502824
ALL-CHORISMATE-PWY: superpathway of chorismate metabolism	3-methylhistidine	70	0.0607	0.1988	0.7601	0.717912154105211	0.0038	0.1938	0.9845	0.772213427202443
ALL-CHORISMATE-PWY: superpathway of chorismate metabolism	3-phenylpropionate (hydrocinnamate)	88	-0.7757	0.3397	0.0224	0.178927354467644	-0.6543	0.2685	0.0148	0.141439485517615
ALL-CHORISMATE-PWY: superpathway of chorismate metabolism	3-sulfo-L-alanine	84	-0.0866	0.3548	0.8071	0.729771991036929	-0.1134	0.3625	0.7544	0.720640541816883
ALL-CHORISMATE-PWY: superpathway of chorismate metabolism	3-ureidopropionate	88	-0.0186	0.3264	0.9545	0.761117227324415	-0.0091	0.3174	0.9771	0.770706707700972
ALL-CHORISMATE-PWY: superpathway of chorismate metabolism	3,4-dihydroxybenzoate	82	-0.525	0.3815	0.1687	0.430563721896527	-0.5148	0.3844	0.1806	0.442703865172152
ALL-CHORISMATE-PWY: superpathway of chorismate metabolism	3,5-dihydroxybenzoic acid	64	0.4821	0.4835	0.3188	0.544403574694261	0.4752	0.4892	0.3313	0.554196614028813
ALL-CHORISMATE-PWY: superpathway of chorismate metabolism	3,7-dimethylurate	76	0.2875	0.2376	0.2262	0.481828648939646	0.3177	0.2440	0.193	0.454274528829809
ALL-CHORISMATE-PWY: superpathway of chorismate metabolism	3b-hydroxy-5-cholenoic acid	81	0.6142	0.4132	0.1372	0.397761144488799	0.7277	0.4269	0.0883	0.330325694892472
ALL-CHORISMATE-PWY: superpathway of chorismate metabolism	4-acetamidobutanoate	89	-0.1376	0.3002	0.6466	0.685545146685385	-0.1232	0.3018	0.6832	0.701097728710141
ALL-CHORISMATE-PWY: superpathway of chorismate metabolism	4-cholesten-3-one	86	0.1253	0.2443	0.6081	0.673422012699639	0.1304	0.2477	0.5985	0.674262392401158
ALL-CHORISMATE-PWY: superpathway of chorismate metabolism	4-guanidinobutanoate	89	-0.0606	0.3282	0.8536	0.740569149558411	-0.0275	0.3326	0.9341	0.762815630283514
ALL-CHORISMATE-PWY: superpathway of chorismate metabolism	4-hydroxybenzoate	51	0.2917	0.5167	0.5724	0.661291732016051	0.0235	0.1232	0.8486	0.743704797421059
ALL-CHORISMATE-PWY: superpathway of chorismate metabolism	4-hydroxycinnamate	76	-0.5444	0.2824	0.0539	0.269019990037622	-0.6802	0.2828	0.0162	0.147966435352542
ALL-CHORISMATE-PWY: superpathway of chorismate metabolism	4-hydroxyphenylacetate	80	-0.4037	0.3348	0.2279	0.483088476614684	-0.4798	0.3416	0.1602	0.422692515515926
ALL-CHORISMATE-PWY: superpathway of chorismate metabolism	4-hydroxyphenylpyruvate	85	0.4856	0.3561	0.1726	0.434457396357285	0.4692	0.3601	0.1926	0.453891920471107
ALL-CHORISMATE-PWY: superpathway of chorismate metabolism	4-imidazoleacetate	89	-0.1991	0.2838	0.483	0.626519917524418	-0.1572	0.2908	0.5888	0.670875983761744
ALL-CHORISMATE-PWY: superpathway of chorismate metabolism	4-methyl-2-oxopentanoate	88	0.1805	0.2925	0.5372	0.648588374652406	0.1509	0.2949	0.6089	0.677530364835266
ALL-CHORISMATE-PWY: superpathway of chorismate metabolism	4-methylthio-2-oxobutanoate	51	1.2821	0.3178	5.47e-05	0.00682947823689877	1.0892	0.2929	2e-04	0.0127840078379602
ALL-CHORISMATE-PWY: superpathway of chorismate metabolism	4-ureidobutyrate	90	-0.1033	0.3562	0.7718	0.720737199594596	-0.0485	0.3736	0.8967	0.754689660473222
ALL-CHORISMATE-PWY: superpathway of chorismate metabolism	5-(2-Hydroxyethyl)-4-methylthiazole	88	-0.2873	0.2741	0.2945	0.529510919393363	-0.2793	0.2756	0.3108	0.54216861682328
ALL-CHORISMATE-PWY: superpathway of chorismate metabolism	5-acetylamino-6-amino-3-methyluracil	86	-0.0796	0.3559	0.823	0.733448133091225	-0.0852	0.3551	0.8104	0.734647577981936
ALL-CHORISMATE-PWY: superpathway of chorismate metabolism	5-acetylamino-6-formylamino-3-methyluracil	58	-0.3744	0.3023	0.2156	0.473373035409026	-0.4367	0.3171	0.1684	0.430820145631448
ALL-CHORISMATE-PWY: superpathway of chorismate metabolism	5-aminovalerate	88	-0.1961	0.3585	0.5845	0.66550198428747	-0.2703	0.3777	0.4741	0.626259739861447
ALL-CHORISMATE-PWY: superpathway of chorismate metabolism	5-dodecenoate (12:1n7)	89	0.3464	0.2790	0.2143	0.47230057783854	0.3608	0.2795	0.1968	0.457584394860089
ALL-CHORISMATE-PWY: superpathway of chorismate metabolism	5-hydroxyhexanoate	86	0.264	0.2430	0.2773	0.518172826010175	0.2668	0.2465	0.279	0.520800089874643
ALL-CHORISMATE-PWY: superpathway of chorismate metabolism	5-methyluridine (ribothymidine)	82	-0.2793	0.2373	0.2393	0.491639744975319	-0.284	0.2377	0.2322	0.48633593112967
ALL-CHORISMATE-PWY: superpathway of chorismate metabolism	5-oxoproline	88	-0.7037	0.3346	0.0354	0.221734659756764	-0.6677	0.3396	0.0493	0.254678797968153
ALL-CHORISMATE-PWY: superpathway of chorismate metabolism	5alpha-androstan-3beta,17beta-diol monosulfate (1)	71	-0.4914	0.2512	0.0504	0.261265401345113	-0.5025	0.2641	0.057	0.272531512763719
ALL-CHORISMATE-PWY: superpathway of chorismate metabolism	5alpha-pregnan-3beta,20alpha-diol monosulfate (1)	71	-0.4746	0.2654	0.0737	0.307809449093746	-0.4749	0.2624	0.0704	0.299702673094944
ALL-CHORISMATE-PWY: superpathway of chorismate metabolism	6-hydroxynicotinate	90	-0.2958	0.3142	0.3465	0.560048161821888	-0.3197	0.3199	0.3176	0.546259339972914
ALL-CHORISMATE-PWY: superpathway of chorismate metabolism	6-oxolithocholate	80	-0.154	0.3455	0.6558	0.688541876307966	-0.1525	0.3477	0.6609	0.694223425679273
ALL-CHORISMATE-PWY: superpathway of chorismate metabolism	6-oxopiperidine-2-carboxylic acid	88	-0.3261	0.3447	0.3441	0.558656495927383	-0.3053	0.3549	0.3897	0.586126149566472
ALL-CHORISMATE-PWY: superpathway of chorismate metabolism	7-ketodeoxycholate	64	-0.356	0.2594	0.17	0.431926337752345	-0.3873	0.2671	0.1471	0.408329163709154
ALL-CHORISMATE-PWY: superpathway of chorismate metabolism	7-methylguanine	89	0.2878	0.3582	0.4218	0.598040343807122	0.3096	0.3684	0.4007	0.591399953813611
ALL-CHORISMATE-PWY: superpathway of chorismate metabolism	8-hydroxyguanine	74	-0.4215	0.2507	0.0927	0.339710619176665	-0.4096	0.2510	0.1027	0.352232276543697
ALL-CHORISMATE-PWY: superpathway of chorismate metabolism	9,10-DiHOME	82	-0.1125	0.2979	0.7055	0.702990966232412	-0.0965	0.3146	0.7591	0.721675660783222
ALL-CHORISMATE-PWY: superpathway of chorismate metabolism	acetylcarnitine (C2)	66	0.4449	0.3367	0.1863	0.448038587630371	0.456	0.3343	0.1725	0.435112001081254
ALL-CHORISMATE-PWY: superpathway of chorismate metabolism	acisoga	87	-0.2859	0.3377	0.3972	0.586353984935283	-0.2374	0.3569	0.5058	0.639488678025761
ALL-CHORISMATE-PWY: superpathway of chorismate metabolism	adenine	89	-0.0119	0.2659	0.9642	0.762920656875338	0.0051	0.2789	0.9853	0.772363865966593
ALL-CHORISMATE-PWY: superpathway of chorismate metabolism	adenosine	75	0.0425	0.3528	0.9041	0.751385350234417	0.0263	0.3547	0.9408	0.764088190357575
ALL-CHORISMATE-PWY: superpathway of chorismate metabolism	adipate	90	-0.4845	0.2815	0.0853	0.328023800974529	-0.4875	0.2879	0.0904	0.333719986033817
ALL-CHORISMATE-PWY: superpathway of chorismate metabolism	adrenate (22:4n6)	66	0.9001	0.4018	0.0251	0.188603439085938	0.7872	0.4025	0.0505	0.257783274281949
ALL-CHORISMATE-PWY: superpathway of chorismate metabolism	alanine	89	-0.3832	0.6182	0.5354	0.647841506860964	-0.4098	0.6189	0.5079	0.640293725957211
ALL-CHORISMATE-PWY: superpathway of chorismate metabolism	alanylleucine	90	0.577	0.3533	0.1025	0.35371732555354	0.5645	0.3565	0.1133	0.365672359695391
ALL-CHORISMATE-PWY: superpathway of chorismate metabolism	allantoin	57	-0.26	0.0758	6e-04	0.0267542892539779	-0.26	0.0787	0.000954	0.0318286564572233
ALL-CHORISMATE-PWY: superpathway of chorismate metabolism	allo-threonine	77	0.2159	0.3236	0.5047	0.635442671962446	0.2341	0.2952	0.4277	0.604738346258458
ALL-CHORISMATE-PWY: superpathway of chorismate metabolism	alpha-hydroxyisocaproate	86	0.0732	0.1970	0.7104	0.704503880854912	0.0782	0.1968	0.691	0.703074947358853
ALL-CHORISMATE-PWY: superpathway of chorismate metabolism	alpha-hydroxyisovalerate	86	0.0372	0.2173	0.8641	0.742937110563249	0.0448	0.2156	0.8354	0.740741067757567
ALL-CHORISMATE-PWY: superpathway of chorismate metabolism	alpha-ketoglutarate	87	0.3999	0.2763	0.1479	0.409608032947102	0.4789	0.2846	0.0925	0.336661126341032
ALL-CHORISMATE-PWY: superpathway of chorismate metabolism	alpha-tocopherol	90	-0.3086	0.4986	0.536	0.648098067980881	-0.373	0.5151	0.469	0.624002944563826
ALL-CHORISMATE-PWY: superpathway of chorismate metabolism	alpha-tocotrienol	89	0.9232	0.4057	0.0229	0.18057079428646	0.9577	0.4071	0.0187	0.159108876260357
ALL-CHORISMATE-PWY: superpathway of chorismate metabolism	anserine	84	-0.6265	0.2580	0.0152	0.147561287997582	-0.6704	0.2603	0.01	0.115453513470802
ALL-CHORISMATE-PWY: superpathway of chorismate metabolism	arabinose	83	-0.5811	0.2734	0.0336	0.216665946172325	-0.5814	0.2767	0.0356	0.219095373831321
ALL-CHORISMATE-PWY: superpathway of chorismate metabolism	arabitol/xylitol	75	-0.0811	0.3097	0.7933	0.725979135562519	-0.0846	0.3081	0.7836	0.728178965277676
ALL-CHORISMATE-PWY: superpathway of chorismate metabolism	arabonate/xylonate	87	-0.5344	0.3343	0.11	0.364196655575398	-0.5531	0.3369	0.1006	0.348911194496179
ALL-CHORISMATE-PWY: superpathway of chorismate metabolism	arachidate (20:0)	88	0.0242	0.2707	0.9287	0.756175729124563	0.0413	0.2855	0.8849	0.752134480609567
ALL-CHORISMATE-PWY: superpathway of chorismate metabolism	arachidonate (20:4n6)	87	0.1326	0.2227	0.5515	0.653967067143837	0.1859	0.2275	0.4139	0.598050035732744
ALL-CHORISMATE-PWY: superpathway of chorismate metabolism	arginine	87	0.0971	0.2122	0.6471	0.685648152263111	0.1206	0.2168	0.578	0.667003263200165
ALL-CHORISMATE-PWY: superpathway of chorismate metabolism	asparagine	84	-0.2204	0.2835	0.4368	0.605252171228492	-0.2014	0.2862	0.4816	0.629581349279686
ALL-CHORISMATE-PWY: superpathway of chorismate metabolism	aspartate	89	-0.6781	0.4966	0.1721	0.434010244356221	-0.6911	0.5024	0.1689	0.431382186087765
ALL-CHORISMATE-PWY: superpathway of chorismate metabolism	azelate (nonanedioate; C9)	90	0.1729	0.2937	0.5559	0.655348963093701	0.1694	0.2934	0.5636	0.661786789492826
ALL-CHORISMATE-PWY: superpathway of chorismate metabolism	benzoate	86	0.4519	0.4138	0.2748	0.516346413923621	0.5373	0.4216	0.2025	0.462203320043621
ALL-CHORISMATE-PWY: superpathway of chorismate metabolism	beta-alanine	82	0.1751	0.3293	0.595	0.669004517555683	0.2002	0.3440	0.5604	0.66066077384763
ALL-CHORISMATE-PWY: superpathway of chorismate metabolism	beta-carotene	53	0.8955	0.3965	0.0239	0.184331090279163	0.9374	0.4101	0.0223	0.173974710608859
ALL-CHORISMATE-PWY: superpathway of chorismate metabolism	beta-guanidinopropanoate	74	0.2251	0.2117	0.2876	0.524686825273797	0.2376	0.2168	0.2731	0.516696650849309
ALL-CHORISMATE-PWY: superpathway of chorismate metabolism	beta-hydroxyisovalerate	71	-0.5058	0.4265	0.2356	0.489016614476295	-0.5156	0.3725	0.1663	0.428800378422599
ALL-CHORISMATE-PWY: superpathway of chorismate metabolism	beta-sitosterol	87	-0.1694	0.2348	0.4706	0.620981110758522	-0.1501	0.2359	0.5246	0.647031600638657
ALL-CHORISMATE-PWY: superpathway of chorismate metabolism	betaine	90	0.4836	0.4068	0.2345	0.488289529802638	0.493	0.4128	0.2324	0.48650232400751
ALL-CHORISMATE-PWY: superpathway of chorismate metabolism	bilirubin	79	-0.0669	0.2316	0.7726	0.720857422299544	-0.0211	0.2386	0.9296	0.761833566102767
ALL-CHORISMATE-PWY: superpathway of chorismate metabolism	biliverdin	88	-0.4601	0.3242	0.1558	0.418509588694779	-0.4275	0.3320	0.1979	0.458393021962177
ALL-CHORISMATE-PWY: superpathway of chorismate metabolism	biocytin	76	-0.5614	0.4914	0.2532	0.501725422295221	-0.5921	0.4935	0.2302	0.485061736488586
ALL-CHORISMATE-PWY: superpathway of chorismate metabolism	biotin	87	0.2306	0.4017	0.5659	0.659060802230425	0.1681	0.4148	0.6852	0.701655307001047
ALL-CHORISMATE-PWY: superpathway of chorismate metabolism	butyrylglycine (C4)	52	-0.3981	0.4292	0.3537	0.564040077453109	-0.3068	0.4318	0.4774	0.627642150201398
ALL-CHORISMATE-PWY: superpathway of chorismate metabolism	cadaverine	56	0.1161	0.1763	0.5102	0.637663725607639	0.1302	0.1783	0.4651	0.622329452135019
ALL-CHORISMATE-PWY: superpathway of chorismate metabolism	caffeate	76	-0.1305	0.1682	0.4377	0.605717691534056	-0.1244	0.1697	0.4637	0.621748076136411
ALL-CHORISMATE-PWY: superpathway of chorismate metabolism	caffeine	62	0.1393	0.2862	0.6265	0.679104538751958	0.1505	0.2764	0.586	0.669803766234042
ALL-CHORISMATE-PWY: superpathway of chorismate metabolism	campesterol	75	-0.0583	0.2525	0.8174	0.732088246966144	-0.0772	0.2521	0.7594	0.721756828554483
ALL-CHORISMATE-PWY: superpathway of chorismate metabolism	caprate (10:0)	89	0.0253	0.1564	0.8715	0.744439118216889	0.0502	0.1591	0.7524	0.720140873555701
ALL-CHORISMATE-PWY: superpathway of chorismate metabolism	caproate (6:0)	79	-0.2041	0.2164	0.3457	0.559602388456844	-0.2192	0.2026	0.2792	0.520969927761784
ALL-CHORISMATE-PWY: superpathway of chorismate metabolism	caprylate (8:0)	79	-0.1395	0.1593	0.3812	0.578526292826365	-0.1282	0.1603	0.4238	0.602790992066824
ALL-CHORISMATE-PWY: superpathway of chorismate metabolism	carboxyethyl-GABA	90	-0.1067	0.3907	0.7848	0.723758713956754	-0.1072	0.3913	0.784	0.728360083344513
ALL-CHORISMATE-PWY: superpathway of chorismate metabolism	carnitine	90	-0.3986	0.3409	0.2423	0.493699085616989	-0.439	0.3436	0.2013	0.461185937479621
ALL-CHORISMATE-PWY: superpathway of chorismate metabolism	cholate	82	-0.3224	0.1776	0.0695	0.300119911732004	-0.3189	0.1796	0.0758	0.309368450025564
ALL-CHORISMATE-PWY: superpathway of chorismate metabolism	cholesterol	86	0.0437	0.2659	0.8695	0.744002381944292	0.0915	0.2769	0.741	0.717096999848785
ALL-CHORISMATE-PWY: superpathway of chorismate metabolism	choline	89	-0.4577	0.3144	0.1455	0.406927895346108	-0.4563	0.3172	0.1504	0.412589142004457
ALL-CHORISMATE-PWY: superpathway of chorismate metabolism	cinnamate	53	-0.5911	0.4006	0.1401	0.40105156740436	-0.637	0.4146	0.1245	0.380165215005784
ALL-CHORISMATE-PWY: superpathway of chorismate metabolism	cis-4-hydroxycyclohexylacetic acid	87	-0.6716	0.4723	0.155	0.417629131753441	-0.598	0.4892	0.2216	0.47805671107119
ALL-CHORISMATE-PWY: superpathway of chorismate metabolism	cis-urocanate	90	0.3858	0.4629	0.4046	0.589964570920584	0.4005	0.4740	0.3982	0.590161171958321
ALL-CHORISMATE-PWY: superpathway of chorismate metabolism	citrate	90	-0.4107	0.3077	0.1819	0.44365474068537	-0.3923	0.3119	0.2085	0.467172620010856
ALL-CHORISMATE-PWY: superpathway of chorismate metabolism	citrulline	90	-0.4279	0.7077	0.5454	0.651698167898544	-0.3766	0.7110	0.5964	0.673643438678625
ALL-CHORISMATE-PWY: superpathway of chorismate metabolism	coprostanol	84	0.5126	0.2789	0.066	0.293332938570084	0.5091	0.2820	0.071	0.30074116031475
ALL-CHORISMATE-PWY: superpathway of chorismate metabolism	creatine	88	0.3719	0.2398	0.1209	0.378206801321288	0.4089	0.2414	0.0903	0.333635684025264
ALL-CHORISMATE-PWY: superpathway of chorismate metabolism	creatinine	88	0.2545	0.1916	0.1841	0.445850112323829	0.2832	0.1943	0.145	0.406000070063565
ALL-CHORISMATE-PWY: superpathway of chorismate metabolism	cysteine	88	-0.8551	0.5424	0.1149	0.370420358503724	-0.8414	0.5437	0.1217	0.377170993666046
ALL-CHORISMATE-PWY: superpathway of chorismate metabolism	cysteine s-sulfate	73	0.1225	0.4457	0.7834	0.723403156610308	0.0388	0.4507	0.9314	0.762249211151322
ALL-CHORISMATE-PWY: superpathway of chorismate metabolism	cysteine sulfinic acid	87	0.3127	0.4247	0.4616	0.616710106055478	0.3173	0.4250	0.4553	0.617852617757389
ALL-CHORISMATE-PWY: superpathway of chorismate metabolism	cystine	67	0.1205	0.3096	0.6971	0.700634337100992	0.0652	0.3165	0.8367	0.741016377158173
ALL-CHORISMATE-PWY: superpathway of chorismate metabolism	cytidine	86	-0.3076	0.2221	0.1661	0.428021115494888	-0.3058	0.2239	0.172	0.434544929536786
ALL-CHORISMATE-PWY: superpathway of chorismate metabolism	cytosine	90	-0.42	0.2534	0.0975	0.346818279683336	-0.436	0.2544	0.0865	0.327423156034527
ALL-CHORISMATE-PWY: superpathway of chorismate metabolism	D-urobilin	86	-0.1452	0.2283	0.5249	0.643798055816973	-0.141	0.2305	0.5408	0.65311914441142
ALL-CHORISMATE-PWY: superpathway of chorismate metabolism	daidzein	66	0.3644	0.2571	0.1563	0.41892953678857	0.3669	0.2622	0.1617	0.42435052497747
ALL-CHORISMATE-PWY: superpathway of chorismate metabolism	dehydrolithocholate	88	0.0287	0.2622	0.9128	0.752948215903128	0.0583	0.2747	0.8319	0.739953585830219
ALL-CHORISMATE-PWY: superpathway of chorismate metabolism	deoxycarnitine	90	-0.3714	0.3122	0.2341	0.487991686630257	-0.3568	0.3128	0.254	0.502972489912428
ALL-CHORISMATE-PWY: superpathway of chorismate metabolism	deoxycholate	83	0.247	0.3095	0.425	0.599472760859984	0.271	0.3094	0.3811	0.581240414413712
ALL-CHORISMATE-PWY: superpathway of chorismate metabolism	diaminopimelate	79	-0.3169	0.2572	0.2178	0.475150198538524	-0.2636	0.2644	0.3188	0.546904000062595
ALL-CHORISMATE-PWY: superpathway of chorismate metabolism	diethanolamine	81	0.5965	0.3232	0.0649	0.291184242515377	0.5896	0.3229	0.0679	0.295226376666798
ALL-CHORISMATE-PWY: superpathway of chorismate metabolism	digalacturonic acid	55	-0.4167	0.2842	0.1425	0.403668907822176	-0.4225	0.2882	0.1427	0.403240816506359
ALL-CHORISMATE-PWY: superpathway of chorismate metabolism	diglycerol	89	0.4583	0.2327	0.0489	0.257439672217163	0.5013	0.2374	0.0347	0.216238634481878
ALL-CHORISMATE-PWY: superpathway of chorismate metabolism	dihomolinoleate (20:2n6)	86	0.3673	0.2857	0.1985	0.459039908625191	0.4586	0.2961	0.1215	0.376937131760388
ALL-CHORISMATE-PWY: superpathway of chorismate metabolism	dihomolinolenate (20:3n3 or 3n6)	86	0.0658	0.1926	0.7326	0.710690308518172	0.0833	0.1945	0.6683	0.696541216888412
ALL-CHORISMATE-PWY: superpathway of chorismate metabolism	dihydrocaffeate	70	-0.3798	0.1736	0.0287	0.200715420335037	-0.4051	0.1697	0.017	0.151508938591962
ALL-CHORISMATE-PWY: superpathway of chorismate metabolism	dihydroferulic acid	86	-0.3375	0.2475	0.1726	0.434457396357285	-0.3197	0.2535	0.2072	0.465973119831579
ALL-CHORISMATE-PWY: superpathway of chorismate metabolism	dihydroorotate	78	0.0346	0.1759	0.844	0.738481445287612	-0.0426	0.1871	0.8198	0.737115877005039
ALL-CHORISMATE-PWY: superpathway of chorismate metabolism	dimethylarginine (ADMA + SDMA)	69	-0.2961	0.2392	0.2158	0.473587380185465	-0.2755	0.2303	0.2316	0.486082776315622
ALL-CHORISMATE-PWY: superpathway of chorismate metabolism	dimethylglycine	89	0.3173	0.4155	0.445	0.609323274224274	0.4876	0.4430	0.271	0.515224947314708
ALL-CHORISMATE-PWY: superpathway of chorismate metabolism	dimethylmalonic acid	81	-0.3406	0.5799	0.557	0.65570941984253	-0.353	0.5795	0.5424	0.653738468549291
ALL-CHORISMATE-PWY: superpathway of chorismate metabolism	dipicolinate	78	0.2406	0.2255	0.286	0.523626384141399	0.2617	0.2350	0.2654	0.511448087072234
ALL-CHORISMATE-PWY: superpathway of chorismate metabolism	docosadienoate (22:2n6)	86	0.0363	0.2178	0.8676	0.743550948872396	0.0933	0.2272	0.6814	0.700533188821517
ALL-CHORISMATE-PWY: superpathway of chorismate metabolism	docosahexaenoate (DHA; 22:6n3)	86	0.0998	0.1924	0.6041	0.671995239959258	0.1481	0.1990	0.4567	0.61849992074164
ALL-CHORISMATE-PWY: superpathway of chorismate metabolism	docosapentaenoate (DPA; 22:5n3)	85	0.0922	0.1661	0.5788	0.663585216267153	0.1207	0.1674	0.471	0.625019967995673
ALL-CHORISMATE-PWY: superpathway of chorismate metabolism	dodecanedioate (C12)	90	0.4107	0.2222	0.0645	0.290357170935235	0.4444	0.2250	0.0483	0.252152564428238
ALL-CHORISMATE-PWY: superpathway of chorismate metabolism	ectoine	87	-0.0382	0.2958	0.8972	0.749965829111954	-0.0597	0.2910	0.8374	0.741144733807799
ALL-CHORISMATE-PWY: superpathway of chorismate metabolism	eicosapentaenoate (EPA; 20:5n3)	83	0.1222	0.1900	0.5201	0.641644773504623	0.1608	0.1947	0.4087	0.595425718566944
ALL-CHORISMATE-PWY: superpathway of chorismate metabolism	eicosenoate (20:1n9 or 1n11)	88	0.5222	0.3239	0.1069	0.359930563393193	0.5899	0.3413	0.0839	0.323042450794612
ALL-CHORISMATE-PWY: superpathway of chorismate metabolism	enterolactone	88	-0.4227	0.2433	0.0823	0.322698368927933	-0.4435	0.2459	0.0713	0.301344149566305
ALL-CHORISMATE-PWY: superpathway of chorismate metabolism	ergosterol	50	0.3141	0.2218	0.1568	0.419565326827886	0.3743	0.2240	0.0948	0.340171111501417
ALL-CHORISMATE-PWY: superpathway of chorismate metabolism	erucate (22:1n9)	88	0.0218	0.2522	0.9311	0.75669554989104	0.037	0.2572	0.8857	0.752303884134322
ALL-CHORISMATE-PWY: superpathway of chorismate metabolism	erythronate*	89	-0.8142	0.3206	0.0111	0.126681762711886	-0.8322	0.3213	0.0096	0.113387289811184
ALL-CHORISMATE-PWY: superpathway of chorismate metabolism	erythrose	82	0.2147	0.3135	0.4934	0.630973290263176	0.2022	0.3211	0.5289	0.648691521759716
ALL-CHORISMATE-PWY: superpathway of chorismate metabolism	ethylmalonate	86	0.0674	0.3318	0.839	0.73727306050333	0.0415	0.3392	0.9025	0.75600775091795
ALL-CHORISMATE-PWY: superpathway of chorismate metabolism	ferulate	89	-0.551	0.2230	0.0135	0.139231505301314	-0.6376	0.2391	0.0077	0.100916252980971
ALL-CHORISMATE-PWY: superpathway of chorismate metabolism	formiminoglutamate	86	-0.1516	0.2415	0.5303	0.645867927113407	-0.187	0.2443	0.4442	0.612795324043297
ALL-CHORISMATE-PWY: superpathway of chorismate metabolism	fructose	88	-0.535	0.2872	0.0625	0.28677784680433	-0.5373	0.2981	0.0715	0.301690911303571
ALL-CHORISMATE-PWY: superpathway of chorismate metabolism	fucitol	51	-0.0129	0.3334	0.9692	0.763805071234111	0.0197	0.3240	0.9516	0.766344168860888
ALL-CHORISMATE-PWY: superpathway of chorismate metabolism	fucose	89	-0.394	0.6215	0.5261	0.644227506115338	-0.3637	0.6219	0.5586	0.659948278796508
ALL-CHORISMATE-PWY: superpathway of chorismate metabolism	fumarate	89	-0.0905	0.3120	0.7717	0.720725888020709	-0.0762	0.3162	0.8096	0.734424630473946
ALL-CHORISMATE-PWY: superpathway of chorismate metabolism	galactonate	84	0.1867	0.2896	0.519	0.641261190473506	0.1641	0.3037	0.5889	0.670922570046178
ALL-CHORISMATE-PWY: superpathway of chorismate metabolism	galacturonate	89	-0.645	0.2490	0.0096	0.117804765960108	-0.6495	0.2509	0.0096	0.113387289811184
ALL-CHORISMATE-PWY: superpathway of chorismate metabolism	gamma-aminobutyrate (GABA)	72	0.2168	0.2679	0.4183	0.596410445894062	0.2172	0.2759	0.4311	0.60611480237772
ALL-CHORISMATE-PWY: superpathway of chorismate metabolism	gamma-glutamyl-epsilon-lysine	88	-0.1707	0.3839	0.6565	0.688779783068413	-0.1375	0.3861	0.7218	0.71178092596879
ALL-CHORISMATE-PWY: superpathway of chorismate metabolism	gamma-glutamylalanine	88	0.1237	0.3391	0.7154	0.706023910034233	0.163	0.3394	0.6312	0.6849087399785
ALL-CHORISMATE-PWY: superpathway of chorismate metabolism	gamma-glutamylglutamate	87	-0.3081	0.3431	0.3692	0.57238560647837	-0.2712	0.3758	0.4705	0.624758218067072
ALL-CHORISMATE-PWY: superpathway of chorismate metabolism	gamma-glutamylglycine	68	-0.1745	0.3709	0.638	0.682811314753622	-0.1988	0.3760	0.5969	0.673860314601083
ALL-CHORISMATE-PWY: superpathway of chorismate metabolism	gamma-glutamylisoleucine*	88	-0.3609	0.3278	0.2709	0.513672736911694	-0.3275	0.3305	0.3217	0.548577846820983
ALL-CHORISMATE-PWY: superpathway of chorismate metabolism	gamma-glutamylleucine	87	-0.1016	0.3606	0.7782	0.722053193523561	-0.022	0.3679	0.9523	0.766472815318368
ALL-CHORISMATE-PWY: superpathway of chorismate metabolism	gamma-glutamylmethionine	89	0.1356	0.3504	0.6989	0.701120131296667	0.2183	0.3581	0.5422	0.653701331489328
ALL-CHORISMATE-PWY: superpathway of chorismate metabolism	gamma-glutamylphenylalanine	87	-0.1569	0.3679	0.6698	0.692913719091756	-0.0803	0.3721	0.8291	0.739222750164586
ALL-CHORISMATE-PWY: superpathway of chorismate metabolism	gamma-glutamyltyrosine	77	-0.1361	0.3853	0.724	0.708315677996929	-0.1365	0.3790	0.7188	0.710957529226122
ALL-CHORISMATE-PWY: superpathway of chorismate metabolism	gamma-glutamylvaline	73	0.0635	0.4062	0.8758	0.74563740080045	0.1	0.4347	0.818	0.736591549607362
ALL-CHORISMATE-PWY: superpathway of chorismate metabolism	gamma-tocopherol/beta-tocopherol	90	-0.3102	0.3916	0.4283	0.601119659858921	-0.3458	0.3970	0.3838	0.582657135301337
ALL-CHORISMATE-PWY: superpathway of chorismate metabolism	gamma-tocotrienol	91	0.4423	0.3744	0.2375	0.490460595472888	0.4671	0.3762	0.2144	0.472189201854532
ALL-CHORISMATE-PWY: superpathway of chorismate metabolism	gentisate	60	-0.021	0.1555	0.8928	0.749099195573164	-0.0087	0.1540	0.9549	0.766886378991813
ALL-CHORISMATE-PWY: superpathway of chorismate metabolism	gluconate	83	0.2996	0.2104	0.1544	0.416965260287355	0.2881	0.2162	0.1828	0.444620765866527
ALL-CHORISMATE-PWY: superpathway of chorismate metabolism	glucose	88	-0.479	0.2686	0.0745	0.309104138282348	-0.4902	0.2732	0.0728	0.304165500676946
ALL-CHORISMATE-PWY: superpathway of chorismate metabolism	glucuronate	88	-0.7097	0.3088	0.0215	0.175245389289049	-0.8273	0.3296	0.0121	0.127499225901852
ALL-CHORISMATE-PWY: superpathway of chorismate metabolism	glutamate	89	-1.0323	0.6172	0.0944	0.342338453970885	-0.9964	0.6214	0.1089	0.360623927435951
ALL-CHORISMATE-PWY: superpathway of chorismate metabolism	glutamate, gamma-methyl ester	82	-0.5698	0.4392	0.1945	0.455624105500809	-0.6375	0.4419	0.1491	0.410922395357929
ALL-CHORISMATE-PWY: superpathway of chorismate metabolism	glutamine	88	-0.6167	0.5909	0.2967	0.531053146046297	-0.6386	0.5983	0.2858	0.525445708349005
ALL-CHORISMATE-PWY: superpathway of chorismate metabolism	glutamyl-meso-diaminopimelate	73	-0.1918	0.2525	0.4474	0.610385867299378	-0.19	0.2529	0.4527	0.616628304431551
ALL-CHORISMATE-PWY: superpathway of chorismate metabolism	glutarate (pentanedioate)	71	0.0579	0.2476	0.8151	0.731528126471896	0.0262	0.2458	0.9152	0.75875720780657
ALL-CHORISMATE-PWY: superpathway of chorismate metabolism	glycerate	88	-0.8661	0.3737	0.0205	0.171479430451957	-0.8633	0.3729	0.0206	0.166885025230524
ALL-CHORISMATE-PWY: superpathway of chorismate metabolism	glycerol	88	-0.2386	0.2322	0.3043	0.535544165074353	-0.2418	0.2332	0.2998	0.534737850500921
ALL-CHORISMATE-PWY: superpathway of chorismate metabolism	glycerol 3-phosphate	90	-0.0895	0.3290	0.7856	0.724052045900519	-0.0919	0.3522	0.7942	0.730852315829359
ALL-CHORISMATE-PWY: superpathway of chorismate metabolism	glycerophosphoethanolamine	90	0.000653	0.3754	0.9986	0.769085186568542	0.0414	0.3742	0.912	0.75806999638607
ALL-CHORISMATE-PWY: superpathway of chorismate metabolism	glycerophosphoglycerol	84	-0.7273	0.3365	0.0307	0.207301515063063	-0.6968	0.3505	0.0468	0.248952244028031
ALL-CHORISMATE-PWY: superpathway of chorismate metabolism	glycerophosphoinositol*	83	-0.3408	0.2744	0.2142	0.472218632298857	-0.3192	0.2632	0.2252	0.480988972729679
ALL-CHORISMATE-PWY: superpathway of chorismate metabolism	glycerophosphorylcholine (GPC)	65	-0.4661	0.2932	0.1119	0.366738570538029	-0.4592	0.2956	0.1203	0.375310933376657
ALL-CHORISMATE-PWY: superpathway of chorismate metabolism	glycine	88	-0.2813	0.5056	0.578	0.6632918590571	-0.2594	0.5063	0.6084	0.677297713311199
ALL-CHORISMATE-PWY: superpathway of chorismate metabolism	glycochenodeoxycholate	78	-0.6755	0.2402	0.0049	0.0831553140463133	-0.6331	0.2102	0.0026	0.0550935544316668
ALL-CHORISMATE-PWY: superpathway of chorismate metabolism	glycocholate	83	-0.1159	0.1971	0.5563	0.655428515318473	-0.1161	0.1990	0.5594	0.660328509720909
ALL-CHORISMATE-PWY: superpathway of chorismate metabolism	glycodeoxycholate	84	0.0198	0.2359	0.9331	0.757051751591508	0.0264	0.2461	0.9146	0.758613034534777
ALL-CHORISMATE-PWY: superpathway of chorismate metabolism	glycolithocholate	54	-0.2149	0.3899	0.5816	0.664552915301707	-0.4641	0.3734	0.2139	0.471883500452479
ALL-CHORISMATE-PWY: superpathway of chorismate metabolism	glycolithocholate sulfate*	69	-0.0192	0.2500	0.9387	0.758127772484372	0.0167	0.2560	0.948	0.765597549201898
ALL-CHORISMATE-PWY: superpathway of chorismate metabolism	glycosyl-N-palmitoyl-sphingosine	50	-0.3295	0.4029	0.4135	0.594286727767325	-0.2612	0.4004	0.5142	0.643057480814523
ALL-CHORISMATE-PWY: superpathway of chorismate metabolism	glycylisoleucine	89	-0.5496	0.3907	0.1596	0.422099349852589	-0.5324	0.3917	0.1741	0.436630920686447
ALL-CHORISMATE-PWY: superpathway of chorismate metabolism	glycylleucine	89	-0.0291	0.3864	0.9401	0.75834933920951	-0.0443	0.3962	0.9109	0.757918880857311
ALL-CHORISMATE-PWY: superpathway of chorismate metabolism	glycylvaline	89	-0.5712	0.4555	0.2098	0.468588026077683	-0.5682	0.4581	0.2149	0.472568254859889
ALL-CHORISMATE-PWY: superpathway of chorismate metabolism	guanidinoacetate	54	0.6507	0.2723	0.0169	0.155679409244741	0.6831	0.2756	0.0132	0.133326557298213
ALL-CHORISMATE-PWY: superpathway of chorismate metabolism	guanine	88	0.1217	0.3079	0.6927	0.69948924681399	0.1151	0.3102	0.7105	0.708665209322989
ALL-CHORISMATE-PWY: superpathway of chorismate metabolism	guanosine	86	0.272	0.2111	0.1976	0.458156644817723	0.2926	0.2135	0.1705	0.432899343472272
ALL-CHORISMATE-PWY: superpathway of chorismate metabolism	harmane	67	0.4691	0.3727	0.2082	0.467258862636132	0.5299	0.3844	0.1681	0.43059253742144
ALL-CHORISMATE-PWY: superpathway of chorismate metabolism	heptanoate (7:0)	72	-0.2754	0.2470	0.2649	0.509786104055383	-0.2821	0.2499	0.259	0.506767293926369
ALL-CHORISMATE-PWY: superpathway of chorismate metabolism	hexadecanedioate (C16)	89	0.2988	0.5626	0.5954	0.669162341957871	0.3576	0.5752	0.5342	0.650486661576443
ALL-CHORISMATE-PWY: superpathway of chorismate metabolism	histidine	88	0.1636	0.4687	0.7271	0.709194877647589	0.1627	0.4787	0.7339	0.715188327854998
ALL-CHORISMATE-PWY: superpathway of chorismate metabolism	homocitrulline	86	0.3365	0.3601	0.3501	0.562090067692292	0.4257	0.3677	0.247	0.497901110488101
ALL-CHORISMATE-PWY: superpathway of chorismate metabolism	hydantoin-5-propionic acid	66	0.3267	0.4669	0.4841	0.626977581683225	0.4731	0.4826	0.327	0.551668637857318
ALL-CHORISMATE-PWY: superpathway of chorismate metabolism	hydroxyproline	89	-0.589	0.3857	0.1267	0.385320003555283	-0.582	0.3891	0.1347	0.393341049418841
ALL-CHORISMATE-PWY: superpathway of chorismate metabolism	hyocholate	80	-0.1356	0.3433	0.6929	0.699549426721883	-0.104	0.3472	0.7646	0.723137651053891
ALL-CHORISMATE-PWY: superpathway of chorismate metabolism	hypoxanthine	91	-0.4295	0.3238	0.1847	0.446535937794779	-0.475	0.3278	0.1473	0.408572067452581
ALL-CHORISMATE-PWY: superpathway of chorismate metabolism	imidazole lactate	82	0.2575	0.3634	0.4785	0.624494804692495	0.2869	0.3753	0.4446	0.612979267298653
ALL-CHORISMATE-PWY: superpathway of chorismate metabolism	imidazole propionate	83	0.0963	0.2458	0.6953	0.700217821495733	0.1084	0.2499	0.6645	0.695406419926987
ALL-CHORISMATE-PWY: superpathway of chorismate metabolism	indole-3-carboxylic acid	77	0.3344	0.4339	0.4408	0.60712964117252	0.3858	0.4479	0.389	0.585728229499597
ALL-CHORISMATE-PWY: superpathway of chorismate metabolism	indoleacetate	89	-0.0745	0.2040	0.7148	0.705906731304678	-0.0535	0.2136	0.8021	0.73273446292729
ALL-CHORISMATE-PWY: superpathway of chorismate metabolism	indolelactate	72	-0.2433	0.2626	0.3541	0.564239064482119	-0.2327	0.2587	0.3683	0.574351753416703
ALL-CHORISMATE-PWY: superpathway of chorismate metabolism	indolepropionate	88	-0.2498	0.2671	0.3496	0.561887345782064	-0.2545	0.2676	0.3417	0.560174387645537
ALL-CHORISMATE-PWY: superpathway of chorismate metabolism	indolin-2-one	88	-0.1604	0.2429	0.509	0.637254346424568	-0.1484	0.2432	0.5416	0.653442141001113
ALL-CHORISMATE-PWY: superpathway of chorismate metabolism	inosine	83	0.0551	0.2053	0.7883	0.72471190956886	0.0701	0.2103	0.7389	0.716408603806844
ALL-CHORISMATE-PWY: superpathway of chorismate metabolism	isobutyrylglycine (C4)	54	-0.8273	0.7242	0.2533	0.501813344381242	-0.7144	0.7397	0.3342	0.55599015201395
ALL-CHORISMATE-PWY: superpathway of chorismate metabolism	isoleucine	88	0.1949	0.7286	0.7891	0.72486377229215	0.1872	0.7385	0.7999	0.732234952401204
ALL-CHORISMATE-PWY: superpathway of chorismate metabolism	isoleucylglycine	88	0.1714	0.4575	0.7079	0.703819743250145	0.1657	0.4622	0.72	0.711251622175266
ALL-CHORISMATE-PWY: superpathway of chorismate metabolism	isovalerate (C5)	87	0.3621	0.3090	0.2413	0.493031311539725	0.4172	0.3199	0.1923	0.453543958989306
ALL-CHORISMATE-PWY: superpathway of chorismate metabolism	isovalerylglycine	81	-0.27	0.4927	0.5837	0.665267074007429	-0.2942	0.5133	0.5665	0.662881734054399
ALL-CHORISMATE-PWY: superpathway of chorismate metabolism	kynurenate	82	-0.3016	0.2189	0.1683	0.430187911042579	-0.3399	0.0906	0.000176	0.0118199120989377
ALL-CHORISMATE-PWY: superpathway of chorismate metabolism	L-urobilin	83	-0.4603	0.3091	0.1365	0.397033290203508	-0.4809	0.3278	0.1424	0.402907182427522
ALL-CHORISMATE-PWY: superpathway of chorismate metabolism	lactate	87	-0.1579	0.2519	0.5306	0.645989093769338	-0.1642	0.2524	0.5154	0.643601783095831
ALL-CHORISMATE-PWY: superpathway of chorismate metabolism	lanosterol	77	0.611	0.4349	0.1601	0.422560687510967	0.5566	0.4413	0.2072	0.465973119831579
ALL-CHORISMATE-PWY: superpathway of chorismate metabolism	laurate (12:0)	89	0.0017	0.1413	0.9901	0.767667438542962	0.0315	0.1504	0.834	0.740483141118361
ALL-CHORISMATE-PWY: superpathway of chorismate metabolism	leucine	88	0.0125	0.7573	0.9868	0.767113227080817	0.0141	0.8020	0.986	0.772445837876192
ALL-CHORISMATE-PWY: superpathway of chorismate metabolism	leucylalanine	88	0.4646	0.3058	0.1287	0.38751568396779	0.4565	0.3124	0.1439	0.404604465821858
ALL-CHORISMATE-PWY: superpathway of chorismate metabolism	leucylglutamine*	78	0.5225	0.3435	0.1283	0.387118885417485	0.543	0.3454	0.116	0.369461772752106
ALL-CHORISMATE-PWY: superpathway of chorismate metabolism	leucylglycine	87	0.4385	0.3369	0.193	0.454423241718604	0.4726	0.3386	0.1628	0.425533848749377
ALL-CHORISMATE-PWY: superpathway of chorismate metabolism	levulinate (4-oxovalerate)	89	-0.2613	0.6318	0.6792	0.695704786110753	-0.2021	0.6428	0.7532	0.72029750260122
ALL-CHORISMATE-PWY: superpathway of chorismate metabolism	linoleamide (18:2n6)	85	-0.2878	0.2327	0.2161	0.473732883725336	-0.317	0.2397	0.186	0.447608839386038
ALL-CHORISMATE-PWY: superpathway of chorismate metabolism	linoleate (18:2n6)	89	0.0563	0.2395	0.8143	0.731372867942852	0.0926	0.2511	0.7123	0.709093526747457
ALL-CHORISMATE-PWY: superpathway of chorismate metabolism	linolenate (18:3n3 or 3n6)	88	-0.1835	0.1549	0.2362	0.489501717128265	-0.1952	0.1571	0.214	0.471955040032791
ALL-CHORISMATE-PWY: superpathway of chorismate metabolism	linoleoyl ethanolamide	85	-0.2108	0.2224	0.343	0.557995401747926	-0.1904	0.2253	0.398	0.590076653244181
ALL-CHORISMATE-PWY: superpathway of chorismate metabolism	lithocholate	86	0.7065	0.4293	0.0998	0.350125939435915	0.8139	0.4340	0.0607	0.280803150228767
ALL-CHORISMATE-PWY: superpathway of chorismate metabolism	lysine	88	-0.5199	0.5022	0.3005	0.533556414353702	-0.5306	0.5015	0.29	0.528453977101853
ALL-CHORISMATE-PWY: superpathway of chorismate metabolism	lysylleucine	55	-0.3581	0.4328	0.4081	0.5914304255616	-0.4167	0.4290	0.3315	0.554347341853875
ALL-CHORISMATE-PWY: superpathway of chorismate metabolism	malate	88	-0.4045	0.3186	0.2042	0.463855771542512	-0.3745	0.3275	0.2528	0.501997582966684
ALL-CHORISMATE-PWY: superpathway of chorismate metabolism	maleamate	67	-0.6532	0.5415	0.2277	0.482987992511172	-0.6	0.5479	0.2735	0.517038656787471
ALL-CHORISMATE-PWY: superpathway of chorismate metabolism	maleate	90	-0.3693	0.4163	0.3749	0.575192343242989	-0.3316	0.4245	0.4347	0.607858427784996
ALL-CHORISMATE-PWY: superpathway of chorismate metabolism	malonate	89	-0.0139	0.3857	0.9712	0.764212848718824	0.0076	0.4012	0.9849	0.772317015938275
ALL-CHORISMATE-PWY: superpathway of chorismate metabolism	maltose	86	-0.262	0.2623	0.3178	0.543766468189205	-0.2572	0.2666	0.3347	0.556256321203143
ALL-CHORISMATE-PWY: superpathway of chorismate metabolism	maltotriose	70	0.2127	0.2749	0.4392	0.606393428969215	0.2857	0.2795	0.3066	0.539339053290127
ALL-CHORISMATE-PWY: superpathway of chorismate metabolism	mannitol/sorbitol	89	-0.1225	0.3126	0.6953	0.700217821495733	-0.1158	0.3171	0.7149	0.709808579509803
ALL-CHORISMATE-PWY: superpathway of chorismate metabolism	mannose	87	-0.7371	0.2952	0.0125	0.1341321377327	-0.7886	0.3053	0.0098	0.114454238029108
ALL-CHORISMATE-PWY: superpathway of chorismate metabolism	margarate (17:0)	79	0.0414	0.3082	0.8931	0.749155800024613	-0.028	0.3245	0.9313	0.762205156862544
ALL-CHORISMATE-PWY: superpathway of chorismate metabolism	methionine	88	-0.1759	0.5824	0.7626	0.718482972268915	-0.1709	0.5888	0.7717	0.724918137886714
ALL-CHORISMATE-PWY: superpathway of chorismate metabolism	methionine sulfone	54	-0.5213	0.5723	0.3624	0.568754166900755	-0.6515	0.5550	0.2404	0.492796747343988
ALL-CHORISMATE-PWY: superpathway of chorismate metabolism	methionine sulfoxide	89	-0.648	0.8095	0.4235	0.598780133713625	-0.6184	0.8104	0.4454	0.613397658731887
ALL-CHORISMATE-PWY: superpathway of chorismate metabolism	methyl indole-3-acetate	59	0.2288	0.4882	0.6392	0.683169194562864	0.1782	0.4882	0.7152	0.709894584284019
ALL-CHORISMATE-PWY: superpathway of chorismate metabolism	methylmalonate (MMA)	73	-0.1874	0.2655	0.4802	0.625198389817371	-0.2096	0.2669	0.4324	0.606650930735255
ALL-CHORISMATE-PWY: superpathway of chorismate metabolism	methylpalmitate (15 or 2)	81	0.502	0.2939	0.0876	0.331588828226949	0.5123	0.3005	0.0882	0.330244134516112
ALL-CHORISMATE-PWY: superpathway of chorismate metabolism	methylphosphate	89	-0.1786	0.2113	0.398	0.586738002707364	-0.1884	0.2132	0.377	0.57906761016435
ALL-CHORISMATE-PWY: superpathway of chorismate metabolism	methylsuccinate	87	0.0257	0.2657	0.9229	0.755014017392945	0.0371	0.2722	0.8917	0.753667081693297
ALL-CHORISMATE-PWY: superpathway of chorismate metabolism	mevalonate	75	-0.4219	0.2839	0.1373	0.397840086898986	-0.4391	0.2845	0.1228	0.37821765045257
ALL-CHORISMATE-PWY: superpathway of chorismate metabolism	mevalonolactone	66	-0.4174	0.4413	0.3442	0.558718291248184	-0.4262	0.4434	0.3364	0.557072925307801
ALL-CHORISMATE-PWY: superpathway of chorismate metabolism	myo-inositol	89	-0.3943	0.3249	0.225	0.480816646379603	-0.3741	0.3303	0.2573	0.505587334617281
ALL-CHORISMATE-PWY: superpathway of chorismate metabolism	myristate (14:0)	89	0.1287	0.2476	0.6033	0.671651975096811	0.2147	0.2599	0.4086	0.595385114541096
ALL-CHORISMATE-PWY: superpathway of chorismate metabolism	myristoleate (14:1n5)	89	0.0947	0.2390	0.6918	0.699230100578157	0.1106	0.2407	0.6458	0.689614978791041
ALL-CHORISMATE-PWY: superpathway of chorismate metabolism	N-acetyl-3-methylhistidine*	69	-0.0709	0.3003	0.8133	0.731167518937814	0.1084	0.3376	0.7481	0.719169672762205
ALL-CHORISMATE-PWY: superpathway of chorismate metabolism	N-acetyl-beta-glucosaminylamine	85	1.0616	0.5222	0.0421	0.23978378303969	1.0708	0.5207	0.0397	0.230221753285247
ALL-CHORISMATE-PWY: superpathway of chorismate metabolism	N-acetyl-cadaverine	73	-0.1135	0.1328	0.3924	0.584027790873581	-0.1215	0.1333	0.362	0.570717132824911
ALL-CHORISMATE-PWY: superpathway of chorismate metabolism	N-acetylalanine	88	-0.1569	0.4340	0.7177	0.706546810710849	-0.123	0.4422	0.7809	0.727367082293453
ALL-CHORISMATE-PWY: superpathway of chorismate metabolism	N-acetylarginine	89	-0.0349	0.3869	0.9281	0.756001089593573	0.0145	0.3917	0.9704	0.769693173957511
ALL-CHORISMATE-PWY: superpathway of chorismate metabolism	N-acetylasparagine	88	-0.0768	0.3893	0.8436	0.738384168406723	-0.0474	0.3959	0.9047	0.756534998350043
ALL-CHORISMATE-PWY: superpathway of chorismate metabolism	N-acetylaspartate (NAA)	90	-0.2075	0.3417	0.5437	0.651154714350133	-0.2037	0.3543	0.5653	0.662459353235924
ALL-CHORISMATE-PWY: superpathway of chorismate metabolism	N-acetylcitrulline	79	0.104	0.4087	0.7991	0.727584469757755	0.2494	0.4460	0.576	0.666283042555688
ALL-CHORISMATE-PWY: superpathway of chorismate metabolism	N-acetylcysteine	78	-0.4574	0.4741	0.3347	0.553334262539369	-0.4619	0.4857	0.3416	0.560106521585308
ALL-CHORISMATE-PWY: superpathway of chorismate metabolism	N-acetylglucosamine/N-acetylgalactosamine	88	0.0186	0.3563	0.9584	0.761923652349975	0.044	0.3657	0.9043	0.756454793099405
ALL-CHORISMATE-PWY: superpathway of chorismate metabolism	N-acetylglucosaminylasparagine	89	0.0908	0.3676	0.805	0.729221774752451	0.0758	0.3708	0.838	0.741323489794048
ALL-CHORISMATE-PWY: superpathway of chorismate metabolism	N-acetylglutamate	90	-0.5412	0.4842	0.2637	0.508920775917726	-0.4959	0.4921	0.3136	0.543715546187391
ALL-CHORISMATE-PWY: superpathway of chorismate metabolism	N-acetylglutamine	89	-0.1906	0.4009	0.6344	0.681659656567897	-0.1744	0.4107	0.6711	0.697545866975838
ALL-CHORISMATE-PWY: superpathway of chorismate metabolism	N-acetylglycine	88	-0.196	0.4644	0.6729	0.693872705885165	-0.119	0.4866	0.8067	0.733784293087356
ALL-CHORISMATE-PWY: superpathway of chorismate metabolism	N-acetylhistidine	88	0.0755	0.4486	0.8663	0.743326644779459	0.1199	0.4639	0.796	0.73132283574691
ALL-CHORISMATE-PWY: superpathway of chorismate metabolism	N-acetylisoleucine	90	0.024	0.3112	0.9386	0.758088421006578	0.035	0.3218	0.9134	0.758365889623468
ALL-CHORISMATE-PWY: superpathway of chorismate metabolism	N-acetylleucine	90	-0.0603	0.3231	0.8521	0.740239577253597	-0.042	0.3247	0.897	0.754816211517802
ALL-CHORISMATE-PWY: superpathway of chorismate metabolism	N-acetylmethionine	87	0.1636	0.2957	0.5802	0.664093052549657	0.1895	0.2920	0.5163	0.64390555542532
ALL-CHORISMATE-PWY: superpathway of chorismate metabolism	N-acetylmethionine sulfoxide	89	-0.5654	0.4356	0.1943	0.455528224905372	-0.5369	0.4358	0.2179	0.474875485120059
ALL-CHORISMATE-PWY: superpathway of chorismate metabolism	N-acetylmuramate	91	-0.4442	0.3474	0.201	0.461168099878349	-0.4415	0.3477	0.2042	0.463531706137146
ALL-CHORISMATE-PWY: superpathway of chorismate metabolism	N-acetylneuraminate	85	-0.107	0.2777	0.6999	0.701291950049375	-0.0897	0.2851	0.753	0.720231403292355
ALL-CHORISMATE-PWY: superpathway of chorismate metabolism	N-acetylphenylalanine	88	0.1582	0.4457	0.7226	0.707848051675909	0.2247	0.4756	0.6366	0.686650883998063
ALL-CHORISMATE-PWY: superpathway of chorismate metabolism	N-acetylproline	88	-0.1864	0.2821	0.5088	0.637145438462371	-0.1991	0.2886	0.4903	0.633187497991933
ALL-CHORISMATE-PWY: superpathway of chorismate metabolism	N-acetylputrescine	87	-0.1723	0.2094	0.4107	0.592869595313828	-0.1855	0.2138	0.3856	0.583939909303341
ALL-CHORISMATE-PWY: superpathway of chorismate metabolism	N-acetylserine	90	0.3631	0.4730	0.4427	0.608214284367472	0.4234	0.4817	0.3794	0.580270502212698
ALL-CHORISMATE-PWY: superpathway of chorismate metabolism	N-acetylserotonin	67	0.2206	0.3139	0.4822	0.626143979735241	0.0842	0.2879	0.7699	0.724437676222968
ALL-CHORISMATE-PWY: superpathway of chorismate metabolism	N-acetylthreonine	82	0.3348	0.3427	0.3285	0.549774584796596	0.3573	0.3434	0.298	0.533671151137451
ALL-CHORISMATE-PWY: superpathway of chorismate metabolism	N-acetyltryptophan	90	-0.3537	0.6639	0.5942	0.668730168530722	-0.3641	0.6662	0.5847	0.669392244932638
ALL-CHORISMATE-PWY: superpathway of chorismate metabolism	N-acetyltyrosine	88	-0.224	0.4396	0.6104	0.674193719087369	-0.205	0.4434	0.6439	0.689044718582213
ALL-CHORISMATE-PWY: superpathway of chorismate metabolism	N-acetylvaline	88	0.1134	0.3693	0.7588	0.717570870476887	0.117	0.3893	0.7637	0.722934053873874
ALL-CHORISMATE-PWY: superpathway of chorismate metabolism	N-alpha-acetylornithine	89	-0.4462	0.3069	0.1459	0.407515944841484	-0.4976	0.3137	0.1126	0.364852673054816
ALL-CHORISMATE-PWY: superpathway of chorismate metabolism	N-carbamoylalanine	85	0.8754	0.3279	0.0076	0.104979671393732	0.9663	0.3305	0.0035	0.0654976205362517
ALL-CHORISMATE-PWY: superpathway of chorismate metabolism	N-carbamoylaspartate	72	-0.0752	0.2168	0.7286	0.709587045638001	-0.1111	0.2228	0.6179	0.680824219472306
ALL-CHORISMATE-PWY: superpathway of chorismate metabolism	N-carbamoylsarcosine	87	-0.3801	0.3871	0.3262	0.548453912125852	-0.3419	0.3929	0.3842	0.582937875776164
ALL-CHORISMATE-PWY: superpathway of chorismate metabolism	N-carbamylglutamate	86	0.1833	0.4191	0.6618	0.690425675358196	0.0953	0.4344	0.8263	0.738630190029954
ALL-CHORISMATE-PWY: superpathway of chorismate metabolism	N-delta-acetylornithine	90	-0.3657	0.3239	0.2589	0.505551878298642	-0.3872	0.3291	0.2394	0.491968602009449
ALL-CHORISMATE-PWY: superpathway of chorismate metabolism	N-formylmethionine	87	-0.331	0.3774	0.3804	0.578177909164281	-0.3145	0.3808	0.4089	0.595549869141744
ALL-CHORISMATE-PWY: superpathway of chorismate metabolism	N-formylphenylalanine	90	-0.6764	0.4650	0.1458	0.407406932550879	-0.5989	0.4933	0.2247	0.480469202982551
ALL-CHORISMATE-PWY: superpathway of chorismate metabolism	N-methylalanine	86	-0.3942	0.3265	0.2273	0.482741153162297	-0.3756	0.3276	0.2515	0.501054328329514
ALL-CHORISMATE-PWY: superpathway of chorismate metabolism	N-methylglutamate	74	-0.1756	0.3215	0.5849	0.665629757112136	-0.1318	0.3184	0.6788	0.69984119811503
ALL-CHORISMATE-PWY: superpathway of chorismate metabolism	N-methylphenylalanine	67	-0.3005	0.2271	0.1857	0.447490395262777	-0.3648	0.2300	0.1127	0.364916248695135
ALL-CHORISMATE-PWY: superpathway of chorismate metabolism	N-methylpipecolate	90	-0.2779	0.4819	0.5642	0.658283530023063	-0.3643	0.5084	0.4737	0.626109373216178
ALL-CHORISMATE-PWY: superpathway of chorismate metabolism	N-methylproline	82	-0.2817	0.1891	0.1362	0.396704330427374	-0.3019	0.1909	0.1137	0.366331808511899
ALL-CHORISMATE-PWY: superpathway of chorismate metabolism	N-methyltaurine	50	0.1932	0.3368	0.5663	0.65919048435726	0.3789	0.3585	0.2905	0.528701939304012
ALL-CHORISMATE-PWY: superpathway of chorismate metabolism	N-methyltryptophan	58	-0.2298	0.3472	0.508	0.636837625194793	-0.2117	0.3554	0.5514	0.656977002111992
ALL-CHORISMATE-PWY: superpathway of chorismate metabolism	N-palmitoyl-sphinganine (d18:0/16:0)	89	0.5634	0.3241	0.0822	0.322537594163824	0.5849	0.3243	0.0713	0.301344149566305
ALL-CHORISMATE-PWY: superpathway of chorismate metabolism	N-palmitoyl-sphingosine (d18:1/16:0)	88	0.3813	0.2917	0.1912	0.452767308208507	0.3911	0.2930	0.1818	0.44359158800523
ALL-CHORISMATE-PWY: superpathway of chorismate metabolism	N-propionylmethionine	81	0.0094	0.2637	0.9717	0.764282943101134	0.0413	0.2675	0.8772	0.75020363971541
ALL-CHORISMATE-PWY: superpathway of chorismate metabolism	N2-acetyllysine	89	-0.4782	0.4151	0.2492	0.498856488411178	-0.4283	0.4289	0.3179	0.546433748697767
ALL-CHORISMATE-PWY: superpathway of chorismate metabolism	N2,N5-diacetylornithine	60	0.0316	0.4006	0.9372	0.757829587658073	-0.0035	0.4023	0.9931	0.773632586779764
ALL-CHORISMATE-PWY: superpathway of chorismate metabolism	N2,N6-diacetyllysine	73	-0.684	0.5131	0.1825	0.444133447848739	-0.755	0.5217	0.1478	0.409171468866846
ALL-CHORISMATE-PWY: superpathway of chorismate metabolism	N6-acetyllysine	88	-0.5611	0.5079	0.2693	0.512545840169449	-0.5508	0.5073	0.2776	0.519693206114216
ALL-CHORISMATE-PWY: superpathway of chorismate metabolism	N6-carboxyethyllysine	74	-0.4335	0.2783	0.1193	0.376149627769027	-0.4086	0.2785	0.1423	0.402718361454165
ALL-CHORISMATE-PWY: superpathway of chorismate metabolism	N6-carboxymethyllysine	69	-0.0211	0.3119	0.9461	0.759491258631497	0.0211	0.3332	0.9496	0.765969968901703
ALL-CHORISMATE-PWY: superpathway of chorismate metabolism	N6-dimethylallyladenine	82	-0.8642	0.4616	0.0612	0.284319955214571	-0.9867	0.4718	0.0365	0.221837556271803
ALL-CHORISMATE-PWY: superpathway of chorismate metabolism	N6-formyllysine	85	0.7178	0.3556	0.0435	0.243174462811502	0.737	0.3557	0.0383	0.226825771785344
ALL-CHORISMATE-PWY: superpathway of chorismate metabolism	N6,N6-dimethyladenosine	56	0.2251	0.3157	0.4758	0.623247841640768	0.2752	0.3257	0.398	0.590076653244181
ALL-CHORISMATE-PWY: superpathway of chorismate metabolism	N6,N6,N6-trimethyllysine	85	-0.3548	0.3103	0.2528	0.50144500832837	-0.3473	0.3149	0.27	0.514460206716479
ALL-CHORISMATE-PWY: superpathway of chorismate metabolism	nicotianamine	86	-0.3124	0.2535	0.2178	0.475150198538524	-0.3518	0.2587	0.1739	0.436424667906541
ALL-CHORISMATE-PWY: superpathway of chorismate metabolism	nicotinamide	89	-0.9658	0.6527	0.139	0.399920575136395	-1.0104	0.6551	0.123	0.378435698873349
ALL-CHORISMATE-PWY: superpathway of chorismate metabolism	nicotinamide riboside	79	-0.1165	0.2676	0.6633	0.690972116928057	-0.1357	0.2634	0.6065	0.67674659567693
ALL-CHORISMATE-PWY: superpathway of chorismate metabolism	nicotinate	88	-0.6596	0.3447	0.0557	0.272915160991138	-0.6404	0.3530	0.0696	0.298240625336616
ALL-CHORISMATE-PWY: superpathway of chorismate metabolism	nicotinate ribonucleoside	89	-0.5951	0.2985	0.0462	0.250611406920316	-0.5923	0.2984	0.0472	0.249865043119293
ALL-CHORISMATE-PWY: superpathway of chorismate metabolism	nonadecanoate (19:0)	87	0.0411	0.3038	0.8923	0.748989688345972	0.1205	0.3230	0.7091	0.708214059210749
ALL-CHORISMATE-PWY: superpathway of chorismate metabolism	O-acetylhomoserine	83	0.4669	0.3740	0.2119	0.47030895707227	0.3781	0.3800	0.3197	0.54731564439152
ALL-CHORISMATE-PWY: superpathway of chorismate metabolism	O-sulfo-L-tyrosine	65	0.0611	0.3099	0.8438	0.738433835514219	0.0972	0.3137	0.7568	0.721157787905718
ALL-CHORISMATE-PWY: superpathway of chorismate metabolism	o-Tyrosine	59	-0.3727	0.6934	0.5909	0.667623341669071	-0.5277	0.7044	0.4538	0.617219225121232
ALL-CHORISMATE-PWY: superpathway of chorismate metabolism	octadecanedioate (C18)	85	0.5642	0.2936	0.0546	0.270530449941369	0.6485	0.3021	0.0318	0.207055548101669
ALL-CHORISMATE-PWY: superpathway of chorismate metabolism	oleate/vaccenate (18:1)	88	0.3032	0.3046	0.3196	0.544759069727458	0.3549	0.3098	0.2519	0.501339724410359
ALL-CHORISMATE-PWY: superpathway of chorismate metabolism	oleoyl ethanolamide	84	-0.0943	0.2168	0.6636	0.691024841588219	-0.0722	0.2218	0.745	0.718162675756185
ALL-CHORISMATE-PWY: superpathway of chorismate metabolism	ornithine	89	-0.4336	0.2615	0.0973	0.346544145872114	-0.4674	0.2632	0.0758	0.309368450025564
ALL-CHORISMATE-PWY: superpathway of chorismate metabolism	orotate	88	-0.224	0.3218	0.4865	0.628052525890761	-0.2727	0.3282	0.406	0.594041829005175
ALL-CHORISMATE-PWY: superpathway of chorismate metabolism	p-cresol	79	0.0063	0.3472	0.9856	0.766900751448158	-0.0549	0.3500	0.8754	0.749780051850666
ALL-CHORISMATE-PWY: superpathway of chorismate metabolism	p-cresol sulfate	90	-0.0765	0.2694	0.7764	0.72174527476945	-0.1038	0.2727	0.7035	0.706549699670052
ALL-CHORISMATE-PWY: superpathway of chorismate metabolism	p-hydroxybenzaldehyde	61	0.7044	0.3491	0.0436	0.243416702688201	0.4768	0.3209	0.1373	0.396439109960381
ALL-CHORISMATE-PWY: superpathway of chorismate metabolism	palmitate (16:0)	87	0.3022	0.3544	0.3939	0.584702290292306	0.4165	0.3726	0.2637	0.510278484990035
ALL-CHORISMATE-PWY: superpathway of chorismate metabolism	palmitoleate (16:1n7)	88	0.0594	0.3457	0.8635	0.742778762141886	0.0955	0.3464	0.7827	0.727875252277191
ALL-CHORISMATE-PWY: superpathway of chorismate metabolism	palmitoyl dihydrosphingomyelin (d18:0/16:0)*	60	-0.0515	0.3289	0.8757	0.745587447591837	0.0411	0.3414	0.9042	0.756430377460119
ALL-CHORISMATE-PWY: superpathway of chorismate metabolism	palmitoyl ethanolamide	89	0.3483	0.3063	0.2555	0.503270423529847	0.3684	0.3083	0.232	0.48630404772339
ALL-CHORISMATE-PWY: superpathway of chorismate metabolism	palmitoyl sphingomyelin (d18:1/16:0)	83	0.125	0.2138	0.5587	0.656203492587908	0.1357	0.2137	0.5255	0.64735924574149
ALL-CHORISMATE-PWY: superpathway of chorismate metabolism	palmitoylcarnitine (C16)	64	0.2682	0.2568	0.2964	0.530863786072488	0.2936	0.2618	0.2622	0.50917177296322
ALL-CHORISMATE-PWY: superpathway of chorismate metabolism	pantothenate (Vitamin B5)	88	-0.7551	0.3244	0.0199	0.168927704402495	-0.7293	0.3315	0.0278	0.193736737708291
ALL-CHORISMATE-PWY: superpathway of chorismate metabolism	paraxanthine	76	0.1631	0.2171	0.4523	0.612729326976548	0.1551	0.2214	0.4836	0.63037618355058
ALL-CHORISMATE-PWY: superpathway of chorismate metabolism	pentadecanoate (15:0)	67	0.3214	0.3583	0.3697	0.572668666361775	0.1089	0.3828	0.776	0.726121579826262
ALL-CHORISMATE-PWY: superpathway of chorismate metabolism	phenethylamine	84	0.4357	0.2792	0.1186	0.375234423610974	0.4305	0.2850	0.1309	0.388548770365217
ALL-CHORISMATE-PWY: superpathway of chorismate metabolism	phenylacetate	88	0.0448	0.5018	0.9289	0.756211811745095	0.0279	0.5031	0.9558	0.766968107009837
ALL-CHORISMATE-PWY: superpathway of chorismate metabolism	phenylacetylglutamate	55	0.0117	0.3119	0.9702	0.763985772938844	0.0279	0.3238	0.9314	0.762249211151322
ALL-CHORISMATE-PWY: superpathway of chorismate metabolism	phenylalanine	88	-0.0763	0.7628	0.9204	0.754439838842918	-0.0764	0.7743	0.9214	0.760142088524264
ALL-CHORISMATE-PWY: superpathway of chorismate metabolism	phenylalanylalanine	87	0.7329	0.3242	0.0238	0.183953026936706	0.7449	0.3270	0.0227	0.175586662323879
ALL-CHORISMATE-PWY: superpathway of chorismate metabolism	phenylalanylglycine	86	0.4089	0.3339	0.2207	0.477252416172759	0.428	0.3347	0.201	0.460917303502667
ALL-CHORISMATE-PWY: superpathway of chorismate metabolism	phenyllactate (PLA)	87	-0.1233	0.2283	0.5892	0.66697239825197	-0.081	0.2314	0.7262	0.713010764278092
ALL-CHORISMATE-PWY: superpathway of chorismate metabolism	phenylpyruvate	78	0.5349	0.3667	0.1446	0.405933664636111	0.5413	0.3755	0.1495	0.41136926912335
ALL-CHORISMATE-PWY: superpathway of chorismate metabolism	pheophorbide A	79	0.1187	0.2094	0.571	0.660883488773454	0.0619	0.2137	0.772	0.725012431312173
ALL-CHORISMATE-PWY: superpathway of chorismate metabolism	phosphate	85	-0.1186	0.1822	0.5152	0.63963681825099	-0.1553	0.1906	0.4152	0.598599579002937
ALL-CHORISMATE-PWY: superpathway of chorismate metabolism	phosphocholine	63	-0.1256	0.1709	0.4624	0.617066068981695	-0.1287	0.1749	0.4619	0.621063368294555
ALL-CHORISMATE-PWY: superpathway of chorismate metabolism	phytanate	86	0.5044	0.2338	0.0309	0.207928256967742	0.5873	0.2402	0.0145	0.14003159191684
ALL-CHORISMATE-PWY: superpathway of chorismate metabolism	phytosphingosine	90	0.0812	0.3410	0.8117	0.730853299219629	0.0899	0.3419	0.7927	0.730522777199609
ALL-CHORISMATE-PWY: superpathway of chorismate metabolism	picolinate	89	-0.3912	0.3819	0.3057	0.536495576666107	-0.389	0.3852	0.3126	0.543138144764288
ALL-CHORISMATE-PWY: superpathway of chorismate metabolism	pimelate (heptanedioate)	66	-0.0698	0.3219	0.8285	0.734788987961325	-0.0932	0.3251	0.7743	0.725701269135661
ALL-CHORISMATE-PWY: superpathway of chorismate metabolism	pipecolate	82	-0.064	0.1683	0.7037	0.702365021411057	-0.0387	0.1690	0.8191	0.736953534991453
ALL-CHORISMATE-PWY: superpathway of chorismate metabolism	piperidine	82	-0.0759	0.2311	0.7425	0.713404730884819	-0.0855	0.2323	0.713	0.709393714355437
ALL-CHORISMATE-PWY: superpathway of chorismate metabolism	piperine	77	-0.2653	0.1555	0.088	0.332210754701134	-0.2552	0.1345	0.0577	0.274138903464381
ALL-CHORISMATE-PWY: superpathway of chorismate metabolism	pristanate	79	0.5056	0.2454	0.0394	0.23274535107292	0.5719	0.2503	0.0223	0.173974710608859
ALL-CHORISMATE-PWY: superpathway of chorismate metabolism	proline	89	0.1027	0.6859	0.881	0.746541601554708	0.1128	0.6959	0.8712	0.748895450319811
ALL-CHORISMATE-PWY: superpathway of chorismate metabolism	prolylglycine	59	0.4655	0.4788	0.3309	0.551061454929749	0.4653	0.4811	0.3335	0.55547697152381
ALL-CHORISMATE-PWY: superpathway of chorismate metabolism	propionylglycine (C3)	80	-0.0098	0.2995	0.9739	0.764779685621022	0.0435	0.2958	0.883	0.751701710474847
ALL-CHORISMATE-PWY: superpathway of chorismate metabolism	pseudouridine	88	-0.9572	0.4284	0.0255	0.18993987897559	-0.9955	0.4369	0.0227	0.175586662323879
ALL-CHORISMATE-PWY: superpathway of chorismate metabolism	pterin	84	-0.3719	0.3522	0.291	0.527258760956628	-0.4461	0.3611	0.2166	0.473759393771268
ALL-CHORISMATE-PWY: superpathway of chorismate metabolism	putrescine	53	-0.037	0.3109	0.9054	0.751510267596248	-0.0699	0.3180	0.8259	0.738603481740569
ALL-CHORISMATE-PWY: superpathway of chorismate metabolism	pyridoxal	89	0.3404	0.5736	0.5529	0.654349836379407	0.3623	0.5793	0.5317	0.649585479258981
ALL-CHORISMATE-PWY: superpathway of chorismate metabolism	pyridoxamine	88	-1.2896	0.5738	0.0246	0.186814918852775	-1.2997	0.5721	0.0231	0.177096584789673
ALL-CHORISMATE-PWY: superpathway of chorismate metabolism	pyridoxate	81	0.4985	0.5968	0.4035	0.589399093444032	0.5285	0.6016	0.3797	0.580460453906708
ALL-CHORISMATE-PWY: superpathway of chorismate metabolism	pyridoxine (Vitamin B6)	90	0.568	0.3808	0.1359	0.396252751577231	0.5512	0.3918	0.1595	0.421887620689635
ALL-CHORISMATE-PWY: superpathway of chorismate metabolism	pyroglutamine*	90	0.7128	0.4228	0.0918	0.33831600504972	0.7247	0.4225	0.0863	0.327013741434121
ALL-CHORISMATE-PWY: superpathway of chorismate metabolism	pyrraline	88	-0.2841	0.2563	0.2677	0.511540495440134	-0.2718	0.2566	0.2896	0.528244546898258
ALL-CHORISMATE-PWY: superpathway of chorismate metabolism	pyruvate	54	0.5153	0.5958	0.3871	0.58152703171251	0.6373	0.5917	0.2814	0.522359123549254
ALL-CHORISMATE-PWY: superpathway of chorismate metabolism	quinate	88	-0.3124	0.2326	0.1792	0.441160769390994	-0.2902	0.2399	0.2264	0.482026926183557
ALL-CHORISMATE-PWY: superpathway of chorismate metabolism	ribitol	85	-0.2677	0.3591	0.4561	0.614412408203466	-0.3032	0.3654	0.4067	0.594304680903631
ALL-CHORISMATE-PWY: superpathway of chorismate metabolism	riboflavin (Vitamin B2)	90	-0.2919	0.5788	0.614	0.67547784106089	-0.2597	0.5793	0.6539	0.692385369422489
ALL-CHORISMATE-PWY: superpathway of chorismate metabolism	ribonate (ribonolactone)	89	0.1656	0.3138	0.5977	0.669890254849395	0.1762	0.3217	0.5838	0.668960746441205
ALL-CHORISMATE-PWY: superpathway of chorismate metabolism	ribose	74	-0.0551	0.3776	0.8841	0.747245149295494	0.1321	0.4285	0.7578	0.721451976912264
ALL-CHORISMATE-PWY: superpathway of chorismate metabolism	ribulose/xylulose	77	-0.5353	0.3524	0.1288	0.387577450772007	-0.5332	0.3588	0.1373	0.396439109960381
ALL-CHORISMATE-PWY: superpathway of chorismate metabolism	S-1-pyrroline-5-carboxylate	73	-0.1972	0.7601	0.7954	0.726577818008564	-1.8394	0.5064	0.000281	0.0159614355977608
ALL-CHORISMATE-PWY: superpathway of chorismate metabolism	S-methylmethionine	53	0.12	0.2923	0.6815	0.696305414636549	0.1323	0.2908	0.6492	0.690739546888699
ALL-CHORISMATE-PWY: superpathway of chorismate metabolism	saccharin	61	0.0743	0.1503	0.6211	0.677644219739501	0.1087	0.1528	0.477	0.62756122956632
ALL-CHORISMATE-PWY: superpathway of chorismate metabolism	saccharopine	79	0.1452	0.2294	0.5267	0.644463564866504	0.1377	0.2297	0.5488	0.656117694171052
ALL-CHORISMATE-PWY: superpathway of chorismate metabolism	salicylate	69	0.4298	0.3066	0.161	0.423369105298137	0.5817	0.3278	0.076	0.309648856469567
ALL-CHORISMATE-PWY: superpathway of chorismate metabolism	sebacate (decanedioate)	91	-0.0405	0.3988	0.9192	0.754192931853847	-0.0364	0.4001	0.9275	0.761459621900149
ALL-CHORISMATE-PWY: superpathway of chorismate metabolism	sedoheptulose	87	-0.6982	0.3127	0.0256	0.190260560977194	-0.6565	0.3099	0.0341	0.214301354811512
ALL-CHORISMATE-PWY: superpathway of chorismate metabolism	serine	89	-0.4636	0.6341	0.4647	0.618178329108878	-0.5349	0.6484	0.4094	0.595719092547029
ALL-CHORISMATE-PWY: superpathway of chorismate metabolism	serotonin	85	-0.265	0.2556	0.2998	0.533095254708162	-0.2978	0.2578	0.248	0.498792935783362
ALL-CHORISMATE-PWY: superpathway of chorismate metabolism	sitostanol	78	-0.1452	0.3626	0.6887	0.698291485385883	-0.1291	0.3763	0.7315	0.714544351037145
ALL-CHORISMATE-PWY: superpathway of chorismate metabolism	skatol	57	0.5733	0.3520	0.1033	0.354963949724166	0.4856	0.3681	0.187	0.448594550333528
ALL-CHORISMATE-PWY: superpathway of chorismate metabolism	solanidine	79	0.1548	0.1498	0.3017	0.534214973301421	0.1929	0.1572	0.2198	0.47633518936634
ALL-CHORISMATE-PWY: superpathway of chorismate metabolism	spermidine	77	0.2451	0.1940	0.2065	0.465831039257805	0.3108	0.2073	0.1337	0.392224747987475
ALL-CHORISMATE-PWY: superpathway of chorismate metabolism	sphinganine	87	0.2313	0.2298	0.3143	0.541677025233202	0.2526	0.2308	0.2737	0.517179854504205
ALL-CHORISMATE-PWY: superpathway of chorismate metabolism	sphingosine	89	0.2591	0.2205	0.24	0.492197903043479	0.2767	0.2208	0.21	0.468556372249656
ALL-CHORISMATE-PWY: superpathway of chorismate metabolism	stachydrine	86	0.0395	0.1846	0.8305	0.735270715978068	0.005	0.1767	0.9775	0.770774472792745
ALL-CHORISMATE-PWY: superpathway of chorismate metabolism	stearate (18:0)	88	0.0773	0.2966	0.7944	0.726304219987997	0.1091	0.3082	0.7233	0.712165673225065
ALL-CHORISMATE-PWY: superpathway of chorismate metabolism	stearoyl ethanolamide	90	0.4431	0.2943	0.1322	0.391893042537924	0.4578	0.2961	0.1221	0.377566548145579
ALL-CHORISMATE-PWY: superpathway of chorismate metabolism	suberate (octanedioate)	90	0.0553	0.4907	0.9103	0.752537478976658	0.0167	0.5008	0.9734	0.770210347639379
ALL-CHORISMATE-PWY: superpathway of chorismate metabolism	succinate	88	-0.0809	0.3397	0.8119	0.730870384982018	-0.0505	0.3500	0.8854	0.752224987798024
ALL-CHORISMATE-PWY: superpathway of chorismate metabolism	succinimide	90	-0.1488	0.5011	0.7665	0.719452236843038	-0.1449	0.5027	0.7732	0.725471572307669
ALL-CHORISMATE-PWY: superpathway of chorismate metabolism	succinylcarnitine (C4)	77	-0.5867	0.4017	0.1442	0.405428993505952	-0.6252	0.4058	0.1235	0.37911976249697
ALL-CHORISMATE-PWY: superpathway of chorismate metabolism	sulfate*	87	-0.0329	0.2497	0.8953	0.749627979305306	-0.0152	0.2617	0.9537	0.766743248717283
ALL-CHORISMATE-PWY: superpathway of chorismate metabolism	taurine	88	-0.1346	0.2261	0.5516	0.654003974262327	-0.1389	0.2357	0.5558	0.658748825899119
ALL-CHORISMATE-PWY: superpathway of chorismate metabolism	tetradecanedioate (C14)	73	0.5036	0.7714	0.5139	0.639117968555319	0.4806	0.7804	0.538	0.652083718846962
ALL-CHORISMATE-PWY: superpathway of chorismate metabolism	theanine	58	0.233	0.4119	0.5716	0.661035118012183	0.2579	0.4142	0.5336	0.650261843964627
ALL-CHORISMATE-PWY: superpathway of chorismate metabolism	theophylline	85	0.3947	0.3572	0.2692	0.51253394371288	0.4189	0.3572	0.2409	0.493159239624588
ALL-CHORISMATE-PWY: superpathway of chorismate metabolism	thiamin (Vitamin B1)	89	-0.5964	0.2945	0.0428	0.241536497073428	-0.6032	0.2943	0.0404	0.232153407571175
ALL-CHORISMATE-PWY: superpathway of chorismate metabolism	thioproline	88	-0.0773	0.3083	0.8021	0.728526176007604	-0.0708	0.3138	0.8215	0.73757665770642
ALL-CHORISMATE-PWY: superpathway of chorismate metabolism	threonate	86	-0.4872	0.2820	0.084	0.325690391459957	-0.5402	0.2890	0.0616	0.282862538509486
ALL-CHORISMATE-PWY: superpathway of chorismate metabolism	threonine	88	-0.5058	0.5510	0.3586	0.566595444775156	-0.6346	0.5715	0.2669	0.512462536970915
ALL-CHORISMATE-PWY: superpathway of chorismate metabolism	threonylphenylalanine	84	0.0875	0.3497	0.8024	0.728560246434686	0.1021	0.3558	0.7742	0.725701180604511
ALL-CHORISMATE-PWY: superpathway of chorismate metabolism	thymidine	89	0.0103	0.3291	0.9751	0.765029395492318	0.0426	0.3221	0.8947	0.754289371907789
ALL-CHORISMATE-PWY: superpathway of chorismate metabolism	thymine	89	-1.0016	0.3672	0.0064	0.0956622849569464	-1.0163	0.3667	0.0056	0.0854142663777976
ALL-CHORISMATE-PWY: superpathway of chorismate metabolism	trans-urocanate	89	0.0826	0.3993	0.8362	0.736602881279428	0.0917	0.4112	0.8235	0.737910740190606
ALL-CHORISMATE-PWY: superpathway of chorismate metabolism	tricarballylate	80	0.113	0.2302	0.6234	0.678209527899374	0.1557	0.2346	0.5069	0.639859266556465
ALL-CHORISMATE-PWY: superpathway of chorismate metabolism	trigonelline (N'-methylnicotinate)	87	0.1072	0.1815	0.5546	0.654862524698841	0.1444	0.1871	0.4404	0.610838440668114
ALL-CHORISMATE-PWY: superpathway of chorismate metabolism	trimethylamine N-oxide	89	-0.6629	0.3599	0.0655	0.292284378681856	-0.6962	0.3637	0.0556	0.269556660234544
ALL-CHORISMATE-PWY: superpathway of chorismate metabolism	tryptamine	75	0.1947	0.1720	0.2576	0.504695844251676	0.2468	0.1752	0.1588	0.421275573262094
ALL-CHORISMATE-PWY: superpathway of chorismate metabolism	tryptophan	88	-0.0787	0.5001	0.8749	0.745338959975911	-0.0887	0.5066	0.861	0.746470057539717
ALL-CHORISMATE-PWY: superpathway of chorismate metabolism	tryptophylglycine	76	-0.1316	0.3763	0.7265	0.709035147570271	-0.1586	0.3776	0.6745	0.698640574130073
ALL-CHORISMATE-PWY: superpathway of chorismate metabolism	tyramine	87	0.0995	0.1718	0.5627	0.657779803962823	0.0936	0.1731	0.5887	0.670833597565388
ALL-CHORISMATE-PWY: superpathway of chorismate metabolism	tyrosine	88	0.1869	0.6981	0.7889	0.724809219130824	0.1819	0.7140	0.7989	0.732005875898663
ALL-CHORISMATE-PWY: superpathway of chorismate metabolism	tyrosol	79	0.2928	0.4490	0.5144	0.639325528876508	0.2426	0.4659	0.6026	0.675541243938874
ALL-CHORISMATE-PWY: superpathway of chorismate metabolism	undecanedioate	90	0.2301	0.4939	0.6413	0.683755281634948	0.2984	0.5017	0.552	0.657196014519863
ALL-CHORISMATE-PWY: superpathway of chorismate metabolism	uracil	89	-0.8396	0.4298	0.0508	0.262036396364031	-0.8414	0.4335	0.0523	0.261964260901645
ALL-CHORISMATE-PWY: superpathway of chorismate metabolism	urate	86	-0.063	0.2437	0.7959	0.726736504444185	-0.0081	0.2607	0.9753	0.770460107991285
ALL-CHORISMATE-PWY: superpathway of chorismate metabolism	uridine	85	-0.0042	0.2656	0.9873	0.767194481210925	-0.0059	0.2683	0.9825	0.771808135959709
ALL-CHORISMATE-PWY: superpathway of chorismate metabolism	ursodeoxycholate	62	-0.2901	0.2355	0.2179	0.475253420389667	-0.4436	0.1622	0.0062	0.0901008606191576
ALL-CHORISMATE-PWY: superpathway of chorismate metabolism	valerate (5:0)	84	0.2012	0.3745	0.5911	0.667661153957266	0.2675	0.4082	0.5122	0.642143867140531
ALL-CHORISMATE-PWY: superpathway of chorismate metabolism	valerylphenylalanine	87	0.2679	0.2953	0.3643	0.569694272954906	0.2915	0.2967	0.3259	0.551092804174721
ALL-CHORISMATE-PWY: superpathway of chorismate metabolism	valine	89	0.0078	0.6431	0.9903	0.767680649270546	-0.0108	0.6400	0.9865	0.772460919367694
ALL-CHORISMATE-PWY: superpathway of chorismate metabolism	valylglutamine	87	0.807	0.3251	0.013	0.13662085262235	0.7942	0.3266	0.015	0.142287529778174
ALL-CHORISMATE-PWY: superpathway of chorismate metabolism	valylglycine	88	0.8398	0.4399	0.0563	0.274179587463594	0.8435	0.4386	0.0545	0.267140663677749
ALL-CHORISMATE-PWY: superpathway of chorismate metabolism	valylleucine	88	0.2783	0.3775	0.461	0.616401475865766	0.2495	0.3846	0.5165	0.643986923082474
ALL-CHORISMATE-PWY: superpathway of chorismate metabolism	vanillate	62	-0.0345	0.5212	0.9472	0.759623935294652	0.0196	0.5680	0.9725	0.770055195721702
ALL-CHORISMATE-PWY: superpathway of chorismate metabolism	xanthine	89	-1.0741	0.4197	0.0105	0.123385491475797	-1.0739	0.4185	0.0103	0.117262075279526
ALL-CHORISMATE-PWY: superpathway of chorismate metabolism	xanthosine	66	-0.4819	0.2729	0.0774	0.314234961237808	-0.4992	0.2793	0.0739	0.306099307419707
ALL-CHORISMATE-PWY: superpathway of chorismate metabolism	xanthurenate	55	-0.1696	0.2773	0.5409	0.650157837842151	-0.1323	0.0304	1.37e-05	0.00247058251175142
ALL-CHORISMATE-PWY: superpathway of chorismate metabolism	xylose	78	-0.5511	0.2437	0.0238	0.183953026936706	-0.614	0.2499	0.014	0.137439487443786
ANAEROFRUCAT-PWY: homolactic fermentation	(R)-salsolinol	279	-0.2851	0.1597	0.0743	0.308806962468304	-0.279	0.1624	0.0857	0.326019114414401
ANAEROFRUCAT-PWY: homolactic fermentation	1-(1-enyl-oleoyl)-GPE (P-18:1)*	132	0.2691	0.3958	0.4966	0.632077130320671	0.2827	0.3945	0.4735	0.626022727123903
ANAEROFRUCAT-PWY: homolactic fermentation	1-(1-enyl-palmitoyl)-GPE (P-16:0)*	213	0.1196	0.1865	0.5214	0.642234093258408	0.1162	0.1865	0.5334	0.650205739496886
ANAEROFRUCAT-PWY: homolactic fermentation	1-(1-enyl-stearoyl)-GPE (P-18:0)*	239	0.304	0.2073	0.1425	0.403668907822176	0.3047	0.2078	0.1426	0.403140159552127
ANAEROFRUCAT-PWY: homolactic fermentation	1-(3-aminopropyl)-2-pyrrolidone	178	0.0385	0.2977	0.8972	0.749965829111954	0.0097	0.3012	0.9744	0.770306831000545
ANAEROFRUCAT-PWY: homolactic fermentation	1-linolenoylglycerol (18:3)	175	-0.0488	0.1040	0.639	0.683091373083158	-0.0615	0.1052	0.5587	0.659989134430947
ANAEROFRUCAT-PWY: homolactic fermentation	1-linoleoyl-2-linolenoyl-digalactosylglycerol (18;2/18:3)*	77	0.0343	0.3436	0.9205	0.754477245044045	-0.0225	0.3494	0.9486	0.765744970050098
ANAEROFRUCAT-PWY: homolactic fermentation	1-linoleoyl-2-linolenoyl-galactosylglycerol (18:2/18:3)*	55	-0.0144	0.3387	0.9662	0.763251212101822	-0.013	0.3412	0.9695	0.76954737731056
ANAEROFRUCAT-PWY: homolactic fermentation	1-linoleoyl-2-linolenoyl-GPC (18:2/18:3)*	74	-0.2532	0.1922	0.1876	0.449320231852905	-0.1903	0.2022	0.3465	0.562900791335924
ANAEROFRUCAT-PWY: homolactic fermentation	1-linoleoyl-GPC (18:2)	203	0.0135	0.1578	0.9317	0.756791123553118	0.0066	0.1550	0.9662	0.768871830953111
ANAEROFRUCAT-PWY: homolactic fermentation	1-linoleoyl-GPE (18:2)*	117	0.2964	0.2315	0.2004	0.460629167325935	0.2756	0.2368	0.2446	0.496097490901199
ANAEROFRUCAT-PWY: homolactic fermentation	1-linoleoylglycerol (18:2)	264	-0.0299	0.0921	0.7456	0.714112802087589	-0.0251	0.0939	0.7892	0.729589680463296
ANAEROFRUCAT-PWY: homolactic fermentation	1-margaroylglycerol (17:0)	202	0.0506	0.2544	0.8424	0.738118073003268	0.0436	0.2549	0.8642	0.747275055318502
ANAEROFRUCAT-PWY: homolactic fermentation	1-methyl-beta-carboline-3-carboxylic acid	253	0.1411	0.0834	0.0906	0.336353321313705	0.1421	0.0843	0.092	0.336033398027207
ANAEROFRUCAT-PWY: homolactic fermentation	1-methyladenine	295	0.0246	0.2469	0.9207	0.754510915037802	0.0339	0.2479	0.8913	0.753588549188292
ANAEROFRUCAT-PWY: homolactic fermentation	1-methyladenosine	96	0.1293	0.4104	0.7528	0.715980065240281	0.1876	0.4118	0.6488	0.690670059864939
ANAEROFRUCAT-PWY: homolactic fermentation	1-methylguanidine	291	-0.2016	0.2683	0.4524	0.612777372712808	-0.2195	0.2696	0.4157	0.598911521974692
ANAEROFRUCAT-PWY: homolactic fermentation	1-methylhistamine	74	-0.1637	0.2622	0.5325	0.646665841267722	-0.1595	0.2629	0.544	0.654342312239156
ANAEROFRUCAT-PWY: homolactic fermentation	1-methylhistidine	134	0.0501	0.1543	0.7452	0.71395710786276	0.0213	0.1562	0.8916	0.753667081693297
ANAEROFRUCAT-PWY: homolactic fermentation	1-methylimidazoleacetate	248	-0.1186	0.2328	0.6105	0.674229871279521	-0.1371	0.2366	0.5622	0.661310255655489
ANAEROFRUCAT-PWY: homolactic fermentation	1-methylnicotinamide	134	-0.0455	0.1618	0.7784	0.722090217465964	-0.0502	0.1640	0.7595	0.721798983689629
ANAEROFRUCAT-PWY: homolactic fermentation	1-methylurate	191	-0.0257	0.0945	0.7858	0.724066531541571	-0.038	0.0956	0.691	0.703074947358853
ANAEROFRUCAT-PWY: homolactic fermentation	1-methylxanthine	159	-0.0206	0.1249	0.8691	0.743907090427375	-0.0422	0.1263	0.7383	0.716190128240527
ANAEROFRUCAT-PWY: homolactic fermentation	1-myristoylglycerol (14:0)	117	-0.1869	0.1806	0.3007	0.533696176332244	-0.2547	0.1875	0.1744	0.436924706979188
ANAEROFRUCAT-PWY: homolactic fermentation	1-oleoyl-2-linoleoyl-glycerol (18:1/18:2)	169	-0.1554	0.1319	0.2388	0.491362294936071	-0.1668	0.1317	0.2054	0.464577385871754
ANAEROFRUCAT-PWY: homolactic fermentation	1-oleoyl-2-linoleoyl-GPC (18:1/18:2)*	224	-0.1103	0.1329	0.4069	0.590920764220356	-0.1149	0.1342	0.3918	0.587096506434713
ANAEROFRUCAT-PWY: homolactic fermentation	1-oleoyl-3-linoleoyl-glycerol (18:1/18:2)	255	0.0392	0.1005	0.6968	0.700615794918631	0.0467	0.1016	0.6455	0.689555492038971
ANAEROFRUCAT-PWY: homolactic fermentation	1-oleoyl-GPC (18:1)	192	-0.0442	0.1526	0.7719	0.72074862552543	-0.0618	0.1537	0.6877	0.702219615789843
ANAEROFRUCAT-PWY: homolactic fermentation	1-oleoyl-GPE (18:1)	182	0.1203	0.2260	0.5943	0.668750933745444	0.1365	0.2289	0.5511	0.656912644575477
ANAEROFRUCAT-PWY: homolactic fermentation	1-oleoyl-GPG (18:1)*	124	-0.0447	0.3748	0.9051	0.751510267596248	-0.028	0.3713	0.9398	0.763870460214857
ANAEROFRUCAT-PWY: homolactic fermentation	1-oleoylglycerol (18:1)	149	0.1363	0.1611	0.3973	0.58639604753098	0.1434	0.1642	0.3826	0.58201284728218
ANAEROFRUCAT-PWY: homolactic fermentation	1-palmitoyl-2-arachidonoyl-GPC (16:0/20:4)	130	0.3216	0.3488	0.3565	0.565491148668251	0.207	0.3560	0.5609	0.660842666382996
ANAEROFRUCAT-PWY: homolactic fermentation	1-palmitoyl-2-linolenoyl-digalactosylglycerol (16:0/18:3)	81	-0.2047	0.2868	0.4752	0.623000178928458	-0.2013	0.3082	0.5137	0.6428881999824
ANAEROFRUCAT-PWY: homolactic fermentation	1-palmitoyl-2-linoleoyl-digalactosylglycerol (16:0/18:2)*	202	0.0088	0.2085	0.9664	0.763302252870766	0.0133	0.2054	0.9483	0.765669573691215
ANAEROFRUCAT-PWY: homolactic fermentation	1-palmitoyl-2-linoleoyl-galactosylglycerol (16:0/18:2)*	95	0.1126	0.3586	0.7535	0.716121075271924	0.2091	0.3676	0.5695	0.663932229001586
ANAEROFRUCAT-PWY: homolactic fermentation	1-palmitoyl-2-linoleoyl-glycerol (16:0/18:2)*	122	-0.0967	0.2151	0.6529	0.68763000105632	-0.1405	0.2178	0.5188	0.644879878558665
ANAEROFRUCAT-PWY: homolactic fermentation	1-palmitoyl-2-linoleoyl-GPC (16:0/18:2)	280	0.0324	0.1591	0.8386	0.737180085772738	0.0356	0.1600	0.8238	0.737979279562093
ANAEROFRUCAT-PWY: homolactic fermentation	1-palmitoyl-2-linoleoyl-GPE (16:0/18:2)	55	0.099	0.3885	0.7989	0.727564678949245	0.1481	0.4336	0.7326	0.714888222414149
ANAEROFRUCAT-PWY: homolactic fermentation	1-palmitoyl-2-linoleoyl-GPI (16:0/18:2)	65	0.2147	0.2835	0.4488	0.611015990767551	0.176	0.2957	0.5517	0.657101633452912
ANAEROFRUCAT-PWY: homolactic fermentation	1-palmitoyl-2-oleoyl-GPC (16:0/18:1)	273	0.0027	0.1840	0.9882	0.767302265819388	0.0118	0.1795	0.9476	0.765509412553335
ANAEROFRUCAT-PWY: homolactic fermentation	1-palmitoyl-2-oleoyl-GPE (16:0/18:1)	71	-0.3	0.3286	0.3612	0.568027129073761	-0.2012	0.3702	0.5867	0.670101958842332
ANAEROFRUCAT-PWY: homolactic fermentation	1-palmitoyl-3-linoleoyl-glycerol (16:0/18:2)*	248	-0.0739	0.1157	0.5232	0.642932459002354	-0.0775	0.1166	0.5063	0.63963987802049
ANAEROFRUCAT-PWY: homolactic fermentation	1-palmitoyl-GPC (16:0)	278	0.1295	0.1377	0.347	0.560294115579005	0.1351	0.1381	0.3279	0.552191783704771
ANAEROFRUCAT-PWY: homolactic fermentation	1-palmitoyl-GPE (16:0)	257	0.2554	0.1764	0.1476	0.409298680650358	0.2638	0.1773	0.1368	0.395870327422462
ANAEROFRUCAT-PWY: homolactic fermentation	1-palmitoyl-GPG (16:0)*	244	0.3208	0.2190	0.143	0.404133461992022	0.3273	0.2231	0.1423	0.402718361454165
ANAEROFRUCAT-PWY: homolactic fermentation	1-palmitoyl-GPI* (16:0)*	170	0.0933	0.1510	0.5365	0.648263822492678	0.0937	0.1512	0.5354	0.650996267172537
ANAEROFRUCAT-PWY: homolactic fermentation	1-palmitoylglycerol (16:0)	251	0.0983	0.1729	0.5695	0.660418413252989	0.1095	0.1727	0.5261	0.64752272520089
ANAEROFRUCAT-PWY: homolactic fermentation	1-pentadecanoylglycerol (15:0)	158	0.2078	0.2456	0.3975	0.586470534981367	0.1974	0.2456	0.4215	0.601683556070538
ANAEROFRUCAT-PWY: homolactic fermentation	1-stearoyl-GPC (18:0)	252	0.0608	0.1562	0.6973	0.700678231430816	0.0633	0.1572	0.6873	0.702111214623505
ANAEROFRUCAT-PWY: homolactic fermentation	1-stearoyl-GPE (18:0)	231	0.2648	0.2126	0.2129	0.471079608701831	0.2781	0.2151	0.196	0.456771157967379
ANAEROFRUCAT-PWY: homolactic fermentation	1-stearoyl-GPG (18:0)	127	0.1517	0.2621	0.5627	0.657779803962823	0.1322	0.2645	0.6173	0.680695902365052
ANAEROFRUCAT-PWY: homolactic fermentation	1-stearoyl-GPI (18:0)	176	-0.1077	0.1672	0.5192	0.641332616299821	-0.0946	0.1668	0.5707	0.664311932443576
ANAEROFRUCAT-PWY: homolactic fermentation	1-stearoyl-GPS (18:0)*	230	0.2041	0.1526	0.1811	0.442967104977942	0.215	0.1531	0.1603	0.422827354726744
ANAEROFRUCAT-PWY: homolactic fermentation	1,11-undecanedicarboxylate	293	0.0321	0.2848	0.9104	0.752537478976658	0.0441	0.2893	0.8787	0.75062039625416
ANAEROFRUCAT-PWY: homolactic fermentation	1,2-dilinolenoyl-digalactosylglycerol (18:3/18:3)	80	-0.3051	0.2487	0.2198	0.476528519753543	-0.291	0.2576	0.2588	0.50658338040521
ANAEROFRUCAT-PWY: homolactic fermentation	1,2-dilinolenoyl-galactosylglycerol (18:3/18:3)*	126	-0.0567	0.1661	0.7328	0.710697075349279	-0.0552	0.1657	0.7392	0.716481426837905
ANAEROFRUCAT-PWY: homolactic fermentation	1,2-dilinoleoyl-digalactosylglycerol (18:2/18:2)*	191	-0.1548	0.2106	0.4622	0.617009111898415	-0.1509	0.2109	0.4744	0.626423634708011
ANAEROFRUCAT-PWY: homolactic fermentation	1,2-dilinoleoyl-galactosylglycerol (18:2/18:2)*	166	0.2346	0.2090	0.2617	0.507542120862874	0.2899	0.2128	0.1731	0.435747813313835
ANAEROFRUCAT-PWY: homolactic fermentation	1,2-dilinoleoyl-GPC (18:2/18:2)	198	-0.0933	0.1293	0.4705	0.620921818906009	-0.1045	0.1308	0.4242	0.603010425632299
ANAEROFRUCAT-PWY: homolactic fermentation	1,2-dipalmitoyl-GPC (16:0/16:0)	148	-0.1346	0.2407	0.576	0.66253914712799	-0.1492	0.2416	0.5369	0.651581105660393
ANAEROFRUCAT-PWY: homolactic fermentation	1,2-dipalmitoyl-GPG (16:0/16:0)	95	-0.2255	0.3942	0.5673	0.659639504640868	-0.1894	0.3992	0.6352	0.686202413363633
ANAEROFRUCAT-PWY: homolactic fermentation	1,3-dimethylurate	273	-0.0445	0.1700	0.7937	0.726113150504631	-0.0434	0.1708	0.7995	0.73214189655736
ANAEROFRUCAT-PWY: homolactic fermentation	1,3-propanediol	251	0.0588	0.1510	0.6969	0.700615794918631	0.0582	0.1509	0.7	0.705480902715846
ANAEROFRUCAT-PWY: homolactic fermentation	1,3,7-trimethylurate	273	0.1339	0.1044	0.1997	0.460040019664404	0.1377	0.1046	0.188	0.449591817999187
ANAEROFRUCAT-PWY: homolactic fermentation	1,7-dimethylurate	192	-0.0087	0.1223	0.9435	0.758940597811311	-0.0276	0.1220	0.8212	0.737542065307996
ANAEROFRUCAT-PWY: homolactic fermentation	10-heptadecenoate (17:1n7)	292	0.1968	0.2080	0.344	0.558609761787751	0.195	0.2087	0.35	0.564561435485372
ANAEROFRUCAT-PWY: homolactic fermentation	10-hydroxystearate	281	-0.0288	0.1475	0.8453	0.738786117070076	-0.0279	0.1474	0.8496	0.743917008148489
ANAEROFRUCAT-PWY: homolactic fermentation	10-nonadecenoate (19:1n9)	168	-0.0543	0.2364	0.8185	0.732415332974778	-0.086	0.2379	0.7176	0.710521390621409
ANAEROFRUCAT-PWY: homolactic fermentation	11-ketoetiocholanolone sulfate	82	0.0087	0.2900	0.976	0.765156528191509	-0.0661	0.3416	0.8465	0.743133956606564
ANAEROFRUCAT-PWY: homolactic fermentation	12-dehydrocholate	191	0.1567	0.1407	0.2655	0.510135421501509	0.1417	0.1415	0.3165	0.545472981536597
ANAEROFRUCAT-PWY: homolactic fermentation	12-hydroxystearate	235	-0.3132	0.1526	0.0401	0.234530584189492	-0.3049	0.1524	0.0454	0.245642408090916
ANAEROFRUCAT-PWY: homolactic fermentation	12,13-DiHOME	259	-0.0271	0.1698	0.8731	0.744814902792956	-0.0267	0.1699	0.8753	0.749765127075915
ANAEROFRUCAT-PWY: homolactic fermentation	13-HODE + 9-HODE	280	-0.1272	0.1288	0.3233	0.546937025714395	-0.1222	0.1294	0.3447	0.561942202492851
ANAEROFRUCAT-PWY: homolactic fermentation	13-HOTrE	159	-0.4535	0.1393	0.0011	0.0363736069629014	-0.4733	0.1388	0.000649	0.0259366953209744
ANAEROFRUCAT-PWY: homolactic fermentation	13-methylmyristate	276	0.1247	0.1972	0.5272	0.64469058881732	0.1152	0.1994	0.5635	0.661759226420555
ANAEROFRUCAT-PWY: homolactic fermentation	17-methylstearate	280	-0.1032	0.1783	0.5628	0.657832765491777	-0.1062	0.1800	0.5552	0.65849755573759
ANAEROFRUCAT-PWY: homolactic fermentation	1H-quinolin-2-one	133	0.1901	0.1239	0.125	0.383250961320784	0.2046	0.1240	0.099	0.346552158036977
ANAEROFRUCAT-PWY: homolactic fermentation	2-(4-hydroxyphenyl)propionate	88	-0.0311	0.3095	0.9198	0.754280444698503	-0.0188	0.3066	0.9511	0.766213340161238
ANAEROFRUCAT-PWY: homolactic fermentation	2-acetamidobutanoate	225	0.1647	0.2209	0.4558	0.614228420187668	0.1587	0.2204	0.4714	0.625208120629549
ANAEROFRUCAT-PWY: homolactic fermentation	2-aminoadipate	286	0.0172	0.2966	0.9538	0.761033323249326	0.0107	0.3032	0.9718	0.769910480483417
ANAEROFRUCAT-PWY: homolactic fermentation	2-aminobutyrate	289	0.2233	0.1469	0.1285	0.387294845117273	0.2233	0.1468	0.1283	0.385366503923225
ANAEROFRUCAT-PWY: homolactic fermentation	2-aminoheptanoate	240	-0.2932	0.1815	0.1063	0.359177276922049	-0.2878	0.1823	0.1143	0.367183530965683
ANAEROFRUCAT-PWY: homolactic fermentation	2-aminophenol	292	-0.0407	0.2698	0.88	0.746444498275318	-0.0261	0.2750	0.9243	0.760706780901524
ANAEROFRUCAT-PWY: homolactic fermentation	2-deoxyribose	291	0.1556	0.2139	0.467	0.619320008529104	0.1615	0.2141	0.4507	0.615700565587695
ANAEROFRUCAT-PWY: homolactic fermentation	2-hydroxy-3-methylvalerate	277	-0.0907	0.1098	0.4091	0.592004646862384	-0.0834	0.1100	0.448	0.61455016875047
ANAEROFRUCAT-PWY: homolactic fermentation	2-hydroxybutyrate/2-hydroxyisobutyrate	291	0.0707	0.1606	0.6595	0.689757234583888	0.0713	0.1607	0.6574	0.693289954016057
ANAEROFRUCAT-PWY: homolactic fermentation	2-hydroxydecanoate	265	0.2147	0.2370	0.365	0.570013226969373	0.2178	0.2372	0.3585	0.568973038469805
ANAEROFRUCAT-PWY: homolactic fermentation	2-hydroxyglutarate	292	-0.0691	0.1613	0.6684	0.69250976106779	-0.0682	0.1615	0.6729	0.69809422717556
ANAEROFRUCAT-PWY: homolactic fermentation	2-hydroxymyristate	224	-0.1195	0.2505	0.6334	0.681413059823715	-0.1211	0.2506	0.6288	0.684074556625394
ANAEROFRUCAT-PWY: homolactic fermentation	2-hydroxypalmitate	284	0.0904	0.1731	0.6017	0.671195585339759	0.0872	0.1776	0.6234	0.682227486508511
ANAEROFRUCAT-PWY: homolactic fermentation	2-hydroxystearate	232	0.0886	0.1934	0.647	0.685648152263111	0.085	0.1984	0.6682	0.69652893732429
ANAEROFRUCAT-PWY: homolactic fermentation	2-isopropylmalate	285	0.2785	0.1579	0.0778	0.314944655096823	0.2803	0.1580	0.076	0.309648856469567
ANAEROFRUCAT-PWY: homolactic fermentation	2-keto-3-deoxy-gluconate	268	0.0071	0.1498	0.9619	0.762475183596529	0.0083	0.1527	0.9569	0.767219094331468
ANAEROFRUCAT-PWY: homolactic fermentation	2-linoleoylglycerol (18:2)	215	-0.0152	0.1210	0.8998	0.750539543137448	-0.0045	0.1248	0.9712	0.769851599338623
ANAEROFRUCAT-PWY: homolactic fermentation	2-methylcitrate/homocitrate	295	-0.0895	0.2224	0.6876	0.698003877093401	-0.0845	0.2238	0.7057	0.707093307044208
ANAEROFRUCAT-PWY: homolactic fermentation	2-methylmalonyl carnitine	227	0.01	0.1899	0.9579	0.761794704237163	0.022	0.1910	0.9085	0.757417690160579
ANAEROFRUCAT-PWY: homolactic fermentation	2-methylserine	99	-0.2298	0.2250	0.307	0.537277071963267	-0.2273	0.2258	0.314	0.543962423828083
ANAEROFRUCAT-PWY: homolactic fermentation	2-oleoylglycerol (18:1)	187	-0.1148	0.1538	0.4555	0.614136078043987	-0.1151	0.1579	0.4663	0.622797061398259
ANAEROFRUCAT-PWY: homolactic fermentation	2-oxindole-3-acetate	255	-0.2215	0.1314	0.0917	0.338113231190484	-0.2224	0.1321	0.0922	0.336276920051905
ANAEROFRUCAT-PWY: homolactic fermentation	2-oxo-1-pyrrolidinepropionate	292	-0.364	0.2673	0.1733	0.435138737820621	-0.375	0.2697	0.1643	0.426855695282702
ANAEROFRUCAT-PWY: homolactic fermentation	2-piperidinone	288	-0.0134	0.1803	0.9409	0.758435136228768	-0.0175	0.1800	0.9224	0.760290477931247
ANAEROFRUCAT-PWY: homolactic fermentation	2-pyrrolidinone	153	-0.147	0.2464	0.5507	0.653585475966992	-0.1675	0.2460	0.496	0.635442219897137
ANAEROFRUCAT-PWY: homolactic fermentation	2,3-dihydroxyisovalerate	266	0.1461	0.1211	0.2278	0.483029735603624	0.1456	0.1222	0.2335	0.487434018271513
ANAEROFRUCAT-PWY: homolactic fermentation	2,3-dimethylsuccinate	284	-0.2795	0.2295	0.2232	0.479423306795009	-0.2709	0.2298	0.2386	0.491436847351652
ANAEROFRUCAT-PWY: homolactic fermentation	2,4-dihydroxyhydrocinnamate	104	-0.2124	0.2938	0.4698	0.620633607927308	-0.2313	0.3042	0.447	0.614045793019301
ANAEROFRUCAT-PWY: homolactic fermentation	2,4,6-trihydroxybenzoate	234	-0.228	0.2239	0.3087	0.538314898157342	-0.2333	0.2258	0.3015	0.535869991567976
ANAEROFRUCAT-PWY: homolactic fermentation	2,8-quinolinediol	85	0.0493	0.1760	0.7796	0.722482716831344	0.1305	0.1775	0.4624	0.621271057131195
ANAEROFRUCAT-PWY: homolactic fermentation	2'-deoxyadenosine	264	0.186	0.1536	0.2261	0.481763529073562	0.1924	0.1543	0.2125	0.470710611719457
ANAEROFRUCAT-PWY: homolactic fermentation	2'-deoxycytidine	284	0.1116	0.1584	0.481	0.62566653122476	0.109	0.1588	0.4924	0.633992340831976
ANAEROFRUCAT-PWY: homolactic fermentation	2'-deoxyguanosine	281	0.3053	0.1311	0.0198	0.168554673364442	0.3053	0.1311	0.0199	0.164187957457096
ANAEROFRUCAT-PWY: homolactic fermentation	2'-deoxyinosine	279	0.3304	0.1616	0.0408	0.236516100953295	0.3287	0.1617	0.0421	0.236951080097296
ANAEROFRUCAT-PWY: homolactic fermentation	2'-deoxyuridine	288	0.4257	0.1929	0.0273	0.195945153231722	0.428	0.1929	0.0265	0.189431429320696
ANAEROFRUCAT-PWY: homolactic fermentation	3-(2-hydroxyphenyl)propionate	169	0.0728	0.2712	0.7885	0.724799748751097	0.0785	0.2753	0.7756	0.72606155250572
ANAEROFRUCAT-PWY: homolactic fermentation	3-(3-hydroxyphenyl)propionate	288	0.0983	0.0842	0.2429	0.494162603644477	0.1042	0.0844	0.217	0.474108935601559
ANAEROFRUCAT-PWY: homolactic fermentation	3-(4-hydroxyphenyl)lactate (HPLA)	285	-0.103	0.1327	0.4377	0.605717691534056	-0.1038	0.1327	0.4341	0.607594895169091
ANAEROFRUCAT-PWY: homolactic fermentation	3-(4-hydroxyphenyl)propionate	275	0.0528	0.1025	0.6063	0.672832861495891	0.0547	0.1024	0.593	0.672433862958989
ANAEROFRUCAT-PWY: homolactic fermentation	3-aminoisobutyrate	140	0.2785	0.1860	0.1343	0.394263738654033	0.2933	0.1871	0.117	0.371013485368053
ANAEROFRUCAT-PWY: homolactic fermentation	3-carboxy-4-methyl-5-propyl-2-furanpropanoate (CMPF)	126	0.7368	0.3493	0.0349	0.220810691204843	0.8584	0.3513	0.0145	0.14003159191684
ANAEROFRUCAT-PWY: homolactic fermentation	3-carboxyadipate	288	-0.325	0.1643	0.0479	0.25483728102014	-0.3251	0.1645	0.0481	0.251723561595637
ANAEROFRUCAT-PWY: homolactic fermentation	3-hydroxy-3-methylglutarate	293	-0.0051	0.1687	0.9761	0.765185049544112	0.0102	0.1683	0.9515	0.766301017887314
ANAEROFRUCAT-PWY: homolactic fermentation	3-hydroxybenzoate	130	0.0845	0.3168	0.7898	0.725071158032179	0.1125	0.3149	0.7209	0.711500009303062
ANAEROFRUCAT-PWY: homolactic fermentation	3-hydroxybutyrate (BHBA)	264	0.0914	0.1561	0.5583	0.656024101175239	0.0897	0.1564	0.566	0.66269806083492
ANAEROFRUCAT-PWY: homolactic fermentation	3-hydroxyhexanoate	70	0.3601	0.3666	0.3259	0.548281637159212	0.3996	0.3623	0.2701	0.514515783370095
ANAEROFRUCAT-PWY: homolactic fermentation	3-hydroxylaurate	216	0.0225	0.2449	0.9269	0.755774321137335	0.0054	0.1954	0.9781	0.770914702897045
ANAEROFRUCAT-PWY: homolactic fermentation	3-hydroxymyristate	275	0.0439	0.2742	0.8728	0.744770277305231	0.015	0.2798	0.9573	0.767252984138277
ANAEROFRUCAT-PWY: homolactic fermentation	3-hydroxyphenylacetate	229	-0.2374	0.1942	0.2215	0.478025521893394	-0.2342	0.1943	0.2281	0.48350924744075
ANAEROFRUCAT-PWY: homolactic fermentation	3-hydroxypropanoate	85	0.4868	0.4186	0.2448	0.495519130285436	0.5468	0.4218	0.1948	0.455629350137638
ANAEROFRUCAT-PWY: homolactic fermentation	3-hydroxypyridine	292	0.0229	0.2093	0.9128	0.752948215903128	0.0302	0.2097	0.8856	0.752257649393
ANAEROFRUCAT-PWY: homolactic fermentation	3-hydroxysebacate	154	-0.3238	0.3574	0.365	0.570013226969373	-0.3172	0.3609	0.3794	0.580270502212698
ANAEROFRUCAT-PWY: homolactic fermentation	3-hydroxystearate	244	-0.1219	0.1203	0.3108	0.539588215004148	-0.121	0.1203	0.3145	0.544304168191902
ANAEROFRUCAT-PWY: homolactic fermentation	3-ketosphinganine	250	0.2353	0.2455	0.338	0.555137416029396	0.2294	0.2464	0.3519	0.565466414312955
ANAEROFRUCAT-PWY: homolactic fermentation	3-methyl-2-oxobutyrate	252	0.1403	0.2441	0.5656	0.658953879183984	0.1351	0.2444	0.5804	0.667769920289322
ANAEROFRUCAT-PWY: homolactic fermentation	3-methyl-2-oxovalerate	283	0.4738	0.1821	0.0093	0.116153806990981	0.4764	0.1829	0.0092	0.110839968706407
ANAEROFRUCAT-PWY: homolactic fermentation	3-methyladipate	205	-0.0061	0.1655	0.9705	0.764051930150328	0.000665	0.1523	0.9965	0.774192239428691
ANAEROFRUCAT-PWY: homolactic fermentation	3-methylglutaconate	205	0.3262	0.2068	0.1148	0.370236906625405	0.3559	0.2089	0.0885	0.330631163047912
ANAEROFRUCAT-PWY: homolactic fermentation	3-methylglutarate/2-methylglutarate	290	-0.1318	0.2265	0.5608	0.657087216011481	-0.1338	0.2273	0.5562	0.658947668597678
ANAEROFRUCAT-PWY: homolactic fermentation	3-methylhistidine	238	-0.0977	0.1095	0.3721	0.573873405611577	-0.1007	0.1101	0.3604	0.569891659970187
ANAEROFRUCAT-PWY: homolactic fermentation	3-methylurate*	82	0.2837	0.3165	0.3701	0.572865273408236	0.202	0.3345	0.5459	0.655078670117404
ANAEROFRUCAT-PWY: homolactic fermentation	3-methylxanthine	161	-0.4557	0.1869	0.0148	0.14548650029601	-0.4624	0.1860	0.0129	0.13171028473311
ANAEROFRUCAT-PWY: homolactic fermentation	3-phenylpropionate (hydrocinnamate)	274	-0.0441	0.1511	0.7704	0.720395597239124	-0.0326	0.1518	0.8299	0.739440680596391
ANAEROFRUCAT-PWY: homolactic fermentation	3-sulfo-L-alanine	280	0.0995	0.1776	0.5752	0.662235387399664	0.1037	0.1777	0.5595	0.660328509720909
ANAEROFRUCAT-PWY: homolactic fermentation	3-ureidopropionate	284	0.0212	0.1691	0.9003	0.750640786982123	0.0277	0.1710	0.8714	0.748962760937278
ANAEROFRUCAT-PWY: homolactic fermentation	3,4-dihydroxybenzoate	258	0.0528	0.2376	0.8241	0.733655036879814	0.0503	0.2375	0.8322	0.740002952863407
ANAEROFRUCAT-PWY: homolactic fermentation	3,5-dihydroxybenzoic acid	216	-0.5036	0.2876	0.0799	0.318704530926944	-0.5066	0.2862	0.0768	0.310954864925546
ANAEROFRUCAT-PWY: homolactic fermentation	3,7-dimethylurate	238	-0.009	0.1296	0.9449	0.759250910792279	-0.0051	0.1281	0.9683	0.769354890291483
ANAEROFRUCAT-PWY: homolactic fermentation	3'-CMP	66	-0.2059	0.3119	0.5092	0.637332253617451	-0.1775	0.3155	0.5737	0.665321971139349
ANAEROFRUCAT-PWY: homolactic fermentation	3b-hydroxy-5-cholenoic acid	256	0.1331	0.2124	0.531	0.646105475576045	0.168	0.2148	0.4342	0.60761778070909
ANAEROFRUCAT-PWY: homolactic fermentation	4-acetamidobutanoate	291	0.0188	0.1474	0.8983	0.750190153442457	0.0181	0.1468	0.9019	0.75586078365144
ANAEROFRUCAT-PWY: homolactic fermentation	4-acetamidophenol	78	0.3936	0.2073	0.0576	0.276870860705861	0.391	0.2093	0.0618	0.283308110385537
ANAEROFRUCAT-PWY: homolactic fermentation	4-androsten-3alpha,17alpha-diol monosulfate (2)	109	-0.1165	0.1734	0.5017	0.634321568135135	-0.1296	0.1746	0.4581	0.619172262020608
ANAEROFRUCAT-PWY: homolactic fermentation	4-androsten-3beta,17beta-diol disulfate (1)	85	0.2735	0.2335	0.2414	0.493056946172176	0.282	0.2353	0.2308	0.485475411173738
ANAEROFRUCAT-PWY: homolactic fermentation	4-androsten-3beta,17beta-diol disulfate (2)	95	-0.0468	0.2404	0.8458	0.738847290091664	-0.0598	0.2458	0.8079	0.734070579243333
ANAEROFRUCAT-PWY: homolactic fermentation	4-androsten-3beta,17beta-diol monosulfate (1)	63	0.1898	0.2739	0.4883	0.628828381517716	0.1462	0.2829	0.6053	0.676388441453363
ANAEROFRUCAT-PWY: homolactic fermentation	4-androsten-3beta,17beta-diol monosulfate (2)	91	0.2309	0.2559	0.3669	0.571151153351354	0.2625	0.2570	0.307	0.539598397383176
ANAEROFRUCAT-PWY: homolactic fermentation	4-cholesten-3-one	285	0.039	0.1329	0.7689	0.72008277087853	0.0494	0.1336	0.7116	0.708940767291065
ANAEROFRUCAT-PWY: homolactic fermentation	4-guanidinobutanoate	292	0.2705	0.1672	0.1058	0.358515147700229	0.2894	0.1692	0.0873	0.328690565927746
ANAEROFRUCAT-PWY: homolactic fermentation	4-hydroxybenzoate	156	0.0261	0.2780	0.9252	0.755388475195271	0.0427	0.2805	0.8791	0.750679593673716
ANAEROFRUCAT-PWY: homolactic fermentation	4-hydroxycinnamate	248	-0.0021	0.1569	0.9892	0.767464367794522	0.0086	0.1620	0.9576	0.767290241219408
ANAEROFRUCAT-PWY: homolactic fermentation	4-hydroxycyclohexylcarboxylic acid	54	-0.0783	0.4002	0.8449	0.73871565329039	-0.0472	0.3976	0.9056	0.756677831547657
ANAEROFRUCAT-PWY: homolactic fermentation	4-hydroxyglutamate	158	0.0116	0.1918	0.9516	0.760566243239869	0.0242	0.1944	0.9011	0.755664611926623
ANAEROFRUCAT-PWY: homolactic fermentation	4-hydroxyphenylacetate	254	0.0768	0.1865	0.6805	0.696099722797199	0.0717	0.1895	0.7052	0.706970694039572
ANAEROFRUCAT-PWY: homolactic fermentation	4-hydroxyphenylpyruvate	279	0.3755	0.1931	0.0518	0.264255565948377	0.3658	0.1938	0.0591	0.27737246354868
ANAEROFRUCAT-PWY: homolactic fermentation	4-imidazoleacetate	287	0.1193	0.1467	0.4161	0.595419435211462	0.1221	0.1483	0.4104	0.59628550062573
ANAEROFRUCAT-PWY: homolactic fermentation	4-methyl-2-oxopentanoate	287	0.4949	0.1813	0.0063	0.0949542581768374	0.4981	0.1821	0.0062	0.0901008606191576
ANAEROFRUCAT-PWY: homolactic fermentation	4-methylthio-2-oxobutanoate	148	0.098	0.2322	0.6729	0.693872705885165	0.0411	0.2320	0.8595	0.746149210910989
ANAEROFRUCAT-PWY: homolactic fermentation	4-ureidobutyrate	289	-0.1371	0.2069	0.5077	0.636753559765327	-0.1308	0.2084	0.5303	0.649102181576305
ANAEROFRUCAT-PWY: homolactic fermentation	5-(2-Hydroxyethyl)-4-methylthiazole	289	0.179	0.1662	0.2814	0.520683914103442	0.1834	0.1674	0.2732	0.516810466177099
ANAEROFRUCAT-PWY: homolactic fermentation	5-acetylamino-6-amino-3-methyluracil	280	-0.4142	0.1977	0.0362	0.224238759739155	-0.413	0.1977	0.0367	0.222360993931431
ANAEROFRUCAT-PWY: homolactic fermentation	5-acetylamino-6-formylamino-3-methyluracil	191	0.148	0.1652	0.3702	0.572921751616318	0.1711	0.1660	0.3026	0.536501841961892
ANAEROFRUCAT-PWY: homolactic fermentation	5-aminovalerate	292	0.2026	0.2112	0.3374	0.554833852091799	0.2066	0.2125	0.3308	0.553931706793962
ANAEROFRUCAT-PWY: homolactic fermentation	5-dodecenoate (12:1n7)	289	0.0149	0.2037	0.9416	0.758589279392909	0.022	0.2026	0.9136	0.758417515156761
ANAEROFRUCAT-PWY: homolactic fermentation	5-hydroxyhexanoate	272	0.0326	0.1350	0.8093	0.730333704335623	0.0378	0.1351	0.7794	0.72699914246317
ANAEROFRUCAT-PWY: homolactic fermentation	5-hydroxyindoleacetate	117	0.4933	0.4337	0.2553	0.503145647551845	0.5725	0.4388	0.192	0.453219009462235
ANAEROFRUCAT-PWY: homolactic fermentation	5-hydroxylysine	163	-0.0522	0.1593	0.7432	0.713579466351335	-0.0141	0.1649	0.9317	0.762298910385237
ANAEROFRUCAT-PWY: homolactic fermentation	5-methyluridine (ribothymidine)	271	0.0997	0.1458	0.4941	0.631101660871103	0.098	0.1457	0.5012	0.637619317566541
ANAEROFRUCAT-PWY: homolactic fermentation	5-oxoproline	291	-0.1285	0.1862	0.4901	0.629618369150776	-0.1208	0.1872	0.5185	0.644723213886702
ANAEROFRUCAT-PWY: homolactic fermentation	5,6-dihydrothymine	108	0.2968	0.1936	0.1253	0.383636151788879	0.2795	0.1930	0.1475	0.408789643831087
ANAEROFRUCAT-PWY: homolactic fermentation	5alpha-androstan-3beta,17alpha-diol monosulfate (1)	133	0.0041	0.1726	0.9809	0.766028770390114	0.0119	0.1710	0.9446	0.764848364205048
ANAEROFRUCAT-PWY: homolactic fermentation	5alpha-androstan-3beta,17beta-diol monosulfate (1)	187	0.0466	0.1758	0.791	0.725349720008788	0.0608	0.1770	0.7313	0.714518098146172
ANAEROFRUCAT-PWY: homolactic fermentation	5alpha-pregnan-3beta,20alpha-diol disulfate	52	0.2818	0.3583	0.4317	0.602745257432418	0.2047	0.3522	0.561	0.660896167194801
ANAEROFRUCAT-PWY: homolactic fermentation	5alpha-pregnan-3beta,20alpha-diol monosulfate (1)	191	-0.1878	0.1882	0.3184	0.544132539160735	-0.1728	0.1882	0.3584	0.568943610748894
ANAEROFRUCAT-PWY: homolactic fermentation	5alpha-pregnan-3beta,20beta-diol monosulfate (1)	57	0.2864	0.3314	0.3874	0.581609646947183	0.2681	0.3274	0.4129	0.597637005806915
ANAEROFRUCAT-PWY: homolactic fermentation	6-hydroxynicotinate	283	-0.0563	0.1659	0.7344	0.711277626395129	-0.0523	0.1665	0.7534	0.720340822352426
ANAEROFRUCAT-PWY: homolactic fermentation	6-oxolithocholate	261	0.2614	0.1938	0.1773	0.439469691314693	0.249	0.1936	0.1983	0.458787015764482
ANAEROFRUCAT-PWY: homolactic fermentation	6-oxopiperidine-2-carboxylic acid	294	-0.0348	0.1910	0.8555	0.741045136565266	-0.0362	0.1909	0.8495	0.743897597705723
ANAEROFRUCAT-PWY: homolactic fermentation	7-ketodeoxycholate	217	0.1398	0.1185	0.2383	0.491039124137409	0.1369	0.1191	0.2504	0.500344918817921
ANAEROFRUCAT-PWY: homolactic fermentation	7-ketolithocholate	62	0.2137	0.2093	0.3071	0.537353042020453	0.1993	0.2083	0.3387	0.558366363526456
ANAEROFRUCAT-PWY: homolactic fermentation	7-methylguanine	289	0.0401	0.1892	0.8321	0.735685287125647	0.0417	0.1899	0.8263	0.738630190029954
ANAEROFRUCAT-PWY: homolactic fermentation	7-methylurate	158	-0.1367	0.1349	0.3106	0.539479796290388	-0.1396	0.1348	0.3003	0.535109344927132
ANAEROFRUCAT-PWY: homolactic fermentation	7-methylxanthine	161	-0.2352	0.2452	0.3374	0.554833852091799	-0.2439	0.2485	0.3262	0.551261308081641
ANAEROFRUCAT-PWY: homolactic fermentation	7,12-diketolithocholate	55	-0.1426	0.2399	0.5521	0.654111042934394	-0.1406	0.2406	0.559	0.660145986083823
ANAEROFRUCAT-PWY: homolactic fermentation	8-hydroxyguanine	244	0.2657	0.1519	0.0802	0.31927292881543	0.2642	0.1519	0.082	0.320104477089672
ANAEROFRUCAT-PWY: homolactic fermentation	9,10-DiHOME	258	-0.3767	0.1689	0.0258	0.190889834966723	-0.3833	0.1711	0.025	0.184048355432587
ANAEROFRUCAT-PWY: homolactic fermentation	acesulfame	87	-0.2161	0.1656	0.192	0.453619776628563	-0.1773	0.1713	0.3005	0.535260890800751
ANAEROFRUCAT-PWY: homolactic fermentation	acetylcarnitine (C2)	213	-0.2592	0.2161	0.2304	0.485025566323524	-0.2594	0.2165	0.2307	0.485371886249374
ANAEROFRUCAT-PWY: homolactic fermentation	acisoga	287	0.0167	0.2237	0.9407	0.75842640843004	0.0394	0.2236	0.8602	0.746328757774056
ANAEROFRUCAT-PWY: homolactic fermentation	adenine	287	0.1652	0.1576	0.2945	0.529510919393363	0.1709	0.1580	0.2794	0.521037951466949
ANAEROFRUCAT-PWY: homolactic fermentation	adenosine	252	0.2309	0.1831	0.2072	0.466436149870324	0.2372	0.1836	0.1963	0.457053850189675
ANAEROFRUCAT-PWY: homolactic fermentation	adipate	290	-0.1374	0.1738	0.429	0.601489134259226	-0.1433	0.1751	0.4131	0.597683533516745
ANAEROFRUCAT-PWY: homolactic fermentation	adrenate (22:4n6)	217	0.0059	0.2365	0.9802	0.765913106918816	-0.0227	0.2372	0.9237	0.760585254088193
ANAEROFRUCAT-PWY: homolactic fermentation	agmatine	54	0.6535	0.3358	0.0517	0.263954404185719	0.5999	0.3411	0.0786	0.314221484715123
ANAEROFRUCAT-PWY: homolactic fermentation	alanine	294	0.3594	0.3583	0.3159	0.542796008498444	0.3938	0.3608	0.275	0.518008512105178
ANAEROFRUCAT-PWY: homolactic fermentation	alanyl-glutamyl-meso-diaminopimelate	147	-0.2475	0.2566	0.3348	0.553347466163266	-0.2259	0.2582	0.3816	0.581456052145651
ANAEROFRUCAT-PWY: homolactic fermentation	alanylleucine	293	-0.1739	0.1925	0.3664	0.570830869694713	-0.1729	0.1933	0.3711	0.575933750755187
ANAEROFRUCAT-PWY: homolactic fermentation	allantoin	204	-0.0222	0.1479	0.8807	0.746494253340635	-0.0135	0.1480	0.9271	0.761354960130549
ANAEROFRUCAT-PWY: homolactic fermentation	allo-threonine	247	0.2138	0.2022	0.2905	0.526866074900281	0.2256	0.2039	0.2686	0.513587113152656
ANAEROFRUCAT-PWY: homolactic fermentation	alpha-hydroxyisocaproate	280	-0.1729	0.1116	0.1214	0.378785742296519	-0.1671	0.1120	0.1355	0.394238094149314
ANAEROFRUCAT-PWY: homolactic fermentation	alpha-hydroxyisovalerate	286	-0.1545	0.1228	0.2081	0.467173910464135	-0.1492	0.1231	0.2254	0.481172790666602
ANAEROFRUCAT-PWY: homolactic fermentation	alpha-ketoglutarate	283	0.5013	0.1692	0.003	0.0635331930517635	0.5058	0.1695	0.0029	0.0585926580864321
ANAEROFRUCAT-PWY: homolactic fermentation	alpha-tocopherol	289	-0.1695	0.2737	0.5356	0.647905346558471	-0.1571	0.2746	0.5673	0.663151242802818
ANAEROFRUCAT-PWY: homolactic fermentation	alpha-tocopherol acetate	84	-0.1556	0.1232	0.2066	0.465934278844654	-0.16	0.1233	0.1944	0.455344761471848
ANAEROFRUCAT-PWY: homolactic fermentation	alpha-tocotrienol	282	0.3061	0.2426	0.2069	0.466185443135963	0.3235	0.2444	0.1856	0.447221112154006
ANAEROFRUCAT-PWY: homolactic fermentation	AMP	62	-0.2451	0.3822	0.5213	0.642211764721551	-0.2088	0.3914	0.5937	0.672723543914791
ANAEROFRUCAT-PWY: homolactic fermentation	anserine	276	-0.3696	0.1491	0.0132	0.137568759463641	-0.3635	0.1501	0.0155	0.144761925825061
ANAEROFRUCAT-PWY: homolactic fermentation	anthranilate	129	-0.1148	0.4308	0.7899	0.725103926600246	-0.0816	0.4286	0.849	0.743786138920582
ANAEROFRUCAT-PWY: homolactic fermentation	apigenin	61	-0.113	0.2753	0.6813	0.696286402210224	-0.0861	0.2783	0.757	0.721249967591665
ANAEROFRUCAT-PWY: homolactic fermentation	arabinose	270	-0.0295	0.1521	0.8464	0.739023696372421	-0.0276	0.1523	0.8563	0.745484544754672
ANAEROFRUCAT-PWY: homolactic fermentation	arabitol/xylitol	261	-0.1689	0.1571	0.2825	0.521435786464683	-0.1696	0.1576	0.2817	0.522595490642141
ANAEROFRUCAT-PWY: homolactic fermentation	arabonate/xylonate	291	-0.1511	0.1963	0.4414	0.607469091650036	-0.1423	0.1970	0.4699	0.624463779799573
ANAEROFRUCAT-PWY: homolactic fermentation	arachidate (20:0)	288	-0.1589	0.1543	0.3032	0.534938919101015	-0.1643	0.1572	0.2961	0.532384373853944
ANAEROFRUCAT-PWY: homolactic fermentation	arachidonate (20:4n6)	286	0.1948	0.1354	0.1502	0.412231630006935	0.1982	0.1360	0.145	0.406000070063565
ANAEROFRUCAT-PWY: homolactic fermentation	arginine	280	0.0851	0.1136	0.4537	0.61331339624444	0.0987	0.1157	0.3936	0.588148515689596
ANAEROFRUCAT-PWY: homolactic fermentation	argininosuccinate	62	0.517	0.4204	0.2188	0.475852983054365	0.4409	0.4219	0.296	0.532362702546445
ANAEROFRUCAT-PWY: homolactic fermentation	asparagine	280	0.1195	0.1426	0.4021	0.588884589569865	0.1319	0.1432	0.3569	0.568096954092636
ANAEROFRUCAT-PWY: homolactic fermentation	aspartate	290	-0.1941	0.2975	0.5142	0.639235489330549	-0.1839	0.2993	0.539	0.652494447645511
ANAEROFRUCAT-PWY: homolactic fermentation	astaxanthin	88	-0.4074	0.2914	0.162	0.42443974247503	-0.3438	0.2916	0.2384	0.491314682816206
ANAEROFRUCAT-PWY: homolactic fermentation	azelate (nonanedioate; C9)	292	0.0216	0.1615	0.8935	0.749237030708238	0.0258	0.1607	0.8726	0.749166237350827
ANAEROFRUCAT-PWY: homolactic fermentation	benzoate	285	0.2791	0.2426	0.2499	0.499315916062465	0.2942	0.2459	0.2316	0.486082776315622
ANAEROFRUCAT-PWY: homolactic fermentation	beta-alanine	278	-0.0565	0.1756	0.7475	0.714582062565722	-0.0561	0.1763	0.7505	0.71975464959461
ANAEROFRUCAT-PWY: homolactic fermentation	beta-carotene	171	0.2872	0.2077	0.1667	0.428453460300734	0.2818	0.2074	0.1743	0.436770587454671
ANAEROFRUCAT-PWY: homolactic fermentation	beta-guanidinopropanoate	242	-0.3125	0.1245	0.012	0.131488435252469	-0.3091	0.1245	0.013	0.132262805053332
ANAEROFRUCAT-PWY: homolactic fermentation	beta-hydroxyisovalerate	210	-0.0947	0.2321	0.6831	0.696661873845459	-0.0802	0.2359	0.7338	0.71517147185319
ANAEROFRUCAT-PWY: homolactic fermentation	beta-sitosterol	282	0.0757	0.1358	0.577	0.662945493932564	0.087	0.1372	0.5262	0.647575580443033
ANAEROFRUCAT-PWY: homolactic fermentation	betaine	292	0.0038	0.2395	0.9875	0.767217713497053	0.0018	0.2214	0.9935	0.773705220895539
ANAEROFRUCAT-PWY: homolactic fermentation	bilirubin	262	0.0144	0.1418	0.9191	0.754162330066082	0.0167	0.1423	0.9067	0.756952616169254
ANAEROFRUCAT-PWY: homolactic fermentation	biliverdin	284	0.0586	0.1876	0.7548	0.716480941674644	0.0659	0.1877	0.7255	0.712890071024042
ANAEROFRUCAT-PWY: homolactic fermentation	biocytin	252	0.2219	0.2477	0.3705	0.573027201635545	0.2254	0.2482	0.3637	0.571719636416232
ANAEROFRUCAT-PWY: homolactic fermentation	biotin	279	0.0741	0.2301	0.7475	0.714582062565722	0.0678	0.2306	0.7689	0.724164632502456
ANAEROFRUCAT-PWY: homolactic fermentation	bufotenine	74	-0.1835	0.2406	0.4457	0.609689464859245	-0.1238	0.2418	0.6088	0.677502119833752
ANAEROFRUCAT-PWY: homolactic fermentation	butyrylglycine (C4)	170	0.0619	0.2140	0.7724	0.720820036613015	0.0901	0.2097	0.6673	0.696326234159052
ANAEROFRUCAT-PWY: homolactic fermentation	cadaverine	179	-0.0209	0.1100	0.8494	0.739557061234169	-0.0204	0.1107	0.8537	0.744890052254052
ANAEROFRUCAT-PWY: homolactic fermentation	caffeate	252	-0.0797	0.1292	0.5374	0.648634510711172	-0.0888	0.1291	0.4915	0.633628721543184
ANAEROFRUCAT-PWY: homolactic fermentation	caffeine	217	-0.0171	0.1696	0.9199	0.754300734857392	-0.0263	0.1692	0.8763	0.750055633439006
ANAEROFRUCAT-PWY: homolactic fermentation	campesterol	254	0.0849	0.1531	0.5793	0.663753530131843	0.0899	0.1541	0.5595	0.660328509720909
ANAEROFRUCAT-PWY: homolactic fermentation	caprate (10:0)	289	-0.0601	0.0974	0.5373	0.6486222962013	-0.0587	0.0977	0.5477	0.655743720324545
ANAEROFRUCAT-PWY: homolactic fermentation	caproate (6:0)	262	-0.0067	0.1093	0.9511	0.760445305814422	-0.0031	0.1119	0.9779	0.770889041446289
ANAEROFRUCAT-PWY: homolactic fermentation	caprylate (8:0)	255	-0.0888	0.0986	0.3679	0.571701530660825	-0.0852	0.0987	0.3879	0.585076130435953
[truncated: 213,098 more rows]
