# Supplementary material for: Interplay between the human gut microbiome and host metabolism
Source: Nat Commun. 2019 Oct 3;10:4505. doi: 10.1038/s41467-019-12476-z (PMC6776654; doi:10.1038/s41467-019-12476-z)
Supplement: Supplementary file 15 — Supplementary Dataset 12 [file 41467_2019_12476_MOESM15_ESM.txt]

Species	Blood_metabolite	N	Beta.without_drugs	SE.without_drugs	P.without_drugs	adj_P.without_drugs	Beta.with_drugs	SE.with_drugs	P.with_drugs	adj_P.with_drugs
Acidaminococcus (unclassified)	1-(1-enyl-oleoyl)-GPC (P-18:1)*	58	0.1393	0.8022	0.8622	0.901499493603888	0.1196	0.8372	0.8864	0.921941297703475
Acidaminococcus (unclassified)	1-(1-enyl-oleoyl)-GPE (P-18:1)*	51	1.207	0.9822	0.2191	0.7691868527644	1.0133	1.0757	0.3462	0.827190682097774
Acidaminococcus (unclassified)	1-(1-enyl-palmitoyl)-2-arachidonoyl-GPC (P-16:0/20:4)*	57	1.4595	1.0211	0.1529	0.730501450894487	1.3087	1.0443	0.2101	0.771744716918583
Acidaminococcus (unclassified)	1-(1-enyl-palmitoyl)-2-arachidonoyl-GPE (P-16:0/20:4)*	58	0.4444	0.8151	0.5856	0.869597391549945	0.3166	0.8867	0.721	0.902607260932838
Acidaminococcus (unclassified)	1-(1-enyl-palmitoyl)-2-docosahexaenoyl-GPC (P-16:0/22:6)*	58	1.3344	0.8715	0.1257	0.711184645469483	1.0644	0.8907	0.2321	0.782841308466661
Acidaminococcus (unclassified)	1-(1-enyl-palmitoyl)-2-docosahexaenoyl-GPE (P-16:0/22:6)*	58	1.7182	0.9995	0.0856	0.670505676861822	1.4439	1.0175	0.1559	0.738797884387505
Acidaminococcus (unclassified)	1-(1-enyl-palmitoyl)-2-linoleoyl-GPC (P-16:0/18:2)*	58	0.2675	0.9745	0.7837	0.894178022344331	-0.084	1.0394	0.9356	0.926559178161246
Acidaminococcus (unclassified)	1-(1-enyl-palmitoyl)-2-linoleoyl-GPE (P-16:0/18:2)*	58	-0.0489	0.7476	0.9479	0.909119312486607	-0.2328	0.8049	0.7724	0.908549944169159
Acidaminococcus (unclassified)	1-(1-enyl-palmitoyl)-2-oleoyl-GPC (P-16:0/18:1)*	58	1.0683	1.2043	0.3751	0.828573751265561	0.8957	1.2018	0.4561	0.857952174429315
Acidaminococcus (unclassified)	1-(1-enyl-palmitoyl)-2-oleoyl-GPE (P-16:0/18:1)*	58	0.6021	0.8676	0.4877	0.852786388630652	0.5481	0.9107	0.5473	0.876670699179042
Acidaminococcus (unclassified)	1-(1-enyl-palmitoyl)-2-palmitoyl-GPC (P-16:0/16:0)*	58	1.8922	1.1631	0.1038	0.692285125620096	1.7299	1.1787	0.1422	0.728280906701725
Acidaminococcus (unclassified)	1-(1-enyl-palmitoyl)-GPC (P-16:0)*	56	-0.4196	1.0832	0.6985	0.88541185584824	-0.6722	1.1172	0.5473	0.876670699179042
Acidaminococcus (unclassified)	1-(1-enyl-palmitoyl)-GPE (P-16:0)*	55	1.0669	1.0699	0.3187	0.807933455962768	0.5577	1.1706	0.6338	0.891385030257123
Acidaminococcus (unclassified)	1-(1-enyl-stearoyl)-2-arachidonoyl-GPC (P-18:0/20:4)	58	0.6674	0.7725	0.3876	0.831334360115866	0.5504	0.7704	0.475	0.862252198960273
Acidaminococcus (unclassified)	1-(1-enyl-stearoyl)-2-arachidonoyl-GPE (P-18:0/20:4)*	58	0.1697	0.7414	0.819	0.89776405683317	-0.0149	0.7980	0.9851	0.930443249961278
Acidaminococcus (unclassified)	1-(1-enyl-stearoyl)-2-docosahexaenoyl-GPC (P-18:0/22:6)*	58	0.6027	0.8610	0.4839	0.852173796076172	0.2646	0.8713	0.7614	0.907432887454404
Acidaminococcus (unclassified)	1-(1-enyl-stearoyl)-2-docosahexaenoyl-GPE (P-18:0/22:6)*	58	0.7009	0.8615	0.4158	0.838627122591014	0.4307	0.8740	0.6222	0.889585469979199
Acidaminococcus (unclassified)	1-(1-enyl-stearoyl)-2-oleoyl-GPC (P-18:0/18:1)	52	-0.3204	0.7321	0.6616	0.881093864665018	-0.3803	0.7086	0.5915	0.88553982705349
Acidaminococcus (unclassified)	1-(1-enyl-stearoyl)-2-oleoyl-GPE (P-18:0/18:1)	58	0.0818	0.6962	0.9064	0.905656907590574	0.000365	?	1	0.930443249961278
Acidaminococcus (unclassified)	1-(1-enyl-stearoyl)-GPC (P-18:0) *	58	-0.9498	0.9819	0.3334	0.813588102905134	-1.1214	1.0031	0.2636	0.797166719484451
Acidaminococcus (unclassified)	1-(1-enyl-stearoyl)-GPE (P-18:0)*	55	0.967	0.7975	0.2253	0.772425668069121	0.6809	0.8492	0.4226	0.850651314655178
Acidaminococcus (unclassified)	1-adrenoyl-GPC (22:4)*	58	-0.7168	0.7327	0.3279	0.811066565667572	-0.6541	0.7412	0.3776	0.83775621823208
Acidaminococcus (unclassified)	1-arachidonoyl-GPA (20:4)	52	-0.216	0.4167	0.6043	0.871903064889242	-0.3785	0.4285	0.3771	0.837641640167597
Acidaminococcus (unclassified)	1-arachidonoyl-GPC (20:4)*	58	0.4443	1.1925	0.7095	0.886414080988844	0.6162	1.1823	0.6023	0.886871551890113
Acidaminococcus (unclassified)	1-arachidonoyl-GPE (20:4)*	58	-0.5538	1.0736	0.606	0.872113376533802	-0.3614	1.0912	0.7405	0.905299271273726
Acidaminococcus (unclassified)	1-arachidonoyl-GPI (20:4)*	58	0.5025	0.7510	0.5034	0.85693046332242	0.5788	0.7567	0.4444	0.855096381103093
Acidaminococcus (unclassified)	1-arachidonylglycerol (20:4)	58	-0.1374	0.5788	0.8124	0.897037865664678	-0.0613	0.5893	0.9172	0.924944498790884
Acidaminococcus (unclassified)	1-arachidoyl-GPC (20:0)	54	-0.6375	0.7484	0.3943	0.833227264985991	-0.7354	0.7433	0.3225	0.819124046523362
Acidaminococcus (unclassified)	1-dihomo-linolenoyl-GPC (20:3n3 or 6)*	58	-0.3712	0.9512	0.6964	0.885303533184016	-0.2336	0.9855	0.8126	0.912912229607234
Acidaminococcus (unclassified)	1-dihomo-linolenoyl-GPE (20:3n3 or 6)*	57	-0.7155	0.6790	0.292	0.799819951981234	-0.6394	0.7346	0.3841	0.840065006175523
Acidaminococcus (unclassified)	1-dihomo-linolenylglycerol (20:3)	58	-0.5204	0.5437	0.3385	0.814776975606862	-0.5336	0.6202	0.3896	0.841829786842732
Acidaminococcus (unclassified)	1-dihomo-linoleoyl-GPC (20:2)*	58	-0.7225	0.8544	0.3978	0.834194278281396	-0.74	0.8360	0.3761	0.837457700726602
Acidaminococcus (unclassified)	1-docosahexaenoyl-GPC (22:6)*	58	0.4473	0.8960	0.6176	0.87359786270797	0.5403	0.8944	0.5458	0.876406571265149
Acidaminococcus (unclassified)	1-docosahexaenoyl-GPE (22:6)*	58	0.2867	0.9531	0.7635	0.892130084675722	0.449	0.9575	0.6391	0.892217223989217
Acidaminococcus (unclassified)	1-docosahexaenoylglycerol (22:6)	56	0.405	0.5165	0.433	0.841451523000782	0.4245	0.5064	0.4018	0.845244438996245
Acidaminococcus (unclassified)	1-docosapentaenoyl-GPC (22:5n3)*	58	-0.4414	0.6992	0.5279	0.861077250545543	-0.4244	0.7060	0.5478	0.876768085014382
Acidaminococcus (unclassified)	1-docosapentaenoyl-GPC (22:5n6)*	53	-0.0272	0.6047	0.9641	0.910414282246221	0.0989	0.6254	0.8744	0.920522915135278
Acidaminococcus (unclassified)	1-eicosapentaenoyl-GPC (20:5)*	58	0.3371	0.5994	0.5739	0.868565888137252	0.3658	0.6035	0.5444	0.876205331603713
Acidaminococcus (unclassified)	1-eicosapentaenoyl-GPE (20:5)*	53	-0.1946	0.4992	0.6966	0.885303533184016	-0.1595	0.4965	0.748	0.906342909379989
Acidaminococcus (unclassified)	1-eicosenoyl-GPC (20:1)*	58	-0.2181	0.8174	0.7896	0.894914711612096	-0.131	0.8114	0.8717	0.920331078837006
Acidaminococcus (unclassified)	1-linolenoyl-GPC (18:3)*	58	-1.2297	0.7121	0.0842	0.669062440265688	-1.2617	0.7185	0.0791	0.665221108551003
Acidaminococcus (unclassified)	1-linolenoylglycerol (18:3)	56	-0.3101	0.4795	0.5178	0.859301392010689	-0.1866	0.4912	0.704	0.900408949119449
Acidaminococcus (unclassified)	1-linoleoyl-2-arachidonoyl-GPC (18:2/20:4)*	57	-0.424	0.7797	0.5866	0.869758653759062	-0.4681	0.7966	0.5568	0.878856281922951
Acidaminococcus (unclassified)	1-linoleoyl-GPC (18:2)	58	-0.6504	0.9029	0.4713	0.849738604583955	-0.6352	0.8919	0.4764	0.8623765690662
Acidaminococcus (unclassified)	1-linoleoyl-GPE (18:2)*	58	-0.6148	0.7487	0.4116	0.837230010187285	-0.5901	0.7525	0.4329	0.85279622059958
Acidaminococcus (unclassified)	1-linoleoyl-GPI (18:2)*	58	0.1282	0.6081	0.833	0.898911739864137	0.1162	0.6259	0.8527	0.918085338052879
Acidaminococcus (unclassified)	1-linoleoylglycerol (18:2)	58	-0.68	0.6244	0.2761	0.794152969916324	-0.6394	0.6320	0.3117	0.814754552136593
Acidaminococcus (unclassified)	1-margaroyl-2-linoleoyl-GPC (17:0/18:2)*	58	-0.1123	1.0259	0.9129	0.906340156138241	-0.1044	1.0263	0.919	0.925072752077686
Acidaminococcus (unclassified)	1-margaroyl-2-oleoyl-GPC (17:0/18:1)*	58	-0.2533	1.1645	0.8278	0.898624041614575	-0.2762	1.1402	0.8086	0.912237148369738
Acidaminococcus (unclassified)	1-margaroyl-GPC (17:0)	58	-0.3479	1.0866	0.7489	0.890753908457205	-0.5587	1.0983	0.611	0.888097191543013
Acidaminococcus (unclassified)	1-margaroyl-GPE (17:0)*	51	0.4712	0.5659	0.4051	0.836016397775738	0.3681	0.5579	0.5093	0.870545306568279
Acidaminococcus (unclassified)	1-methylhistidine	57	0.0998	0.8942	0.9112	0.906131221999904	-0.2658	0.9355	0.7763	0.909035471048111
Acidaminococcus (unclassified)	1-methylimidazoleacetate	58	0.0876	0.8042	0.9132	0.906346038098385	0.2077	0.8480	0.8066	0.912220016158768
Acidaminococcus (unclassified)	1-methylnicotinamide	58	0.68	0.7078	0.3366	0.81429060180491	0.5286	0.7067	0.4545	0.857765981805937
Acidaminococcus (unclassified)	1-methylurate	51	1.2016	0.3941	0.0023	0.230298723359256	1.2967	0.4056	0.0014	0.200411626496669
Acidaminococcus (unclassified)	1-methylxanthine	56	0.7504	0.3912	0.0551	0.61593878566538	0.7475	0.3814	0.05	0.612147705181195
Acidaminococcus (unclassified)	1-myristoyl-2-linoleoyl-GPC (14:0/18:2)*	58	0.0219	0.6776	0.9743	0.911273809147374	-0.0247	0.9544	0.9794	0.930329538552948
Acidaminococcus (unclassified)	1-myristoyl-2-palmitoyl-GPC (14:0/16:0)	58	0.063	0.6779	0.9259	0.907358239049713	0.055	0.6862	0.9361	0.926559178161246
Acidaminococcus (unclassified)	1-myristoyl-GPC (14:0)	58	-0.3426	0.8273	0.6788	0.883176969148597	-0.3734	0.8526	0.6614	0.895674434906849
Acidaminococcus (unclassified)	1-myristoylglycerol (14:0)	57	-0.2469	0.6456	0.7021	0.885792620258597	-0.1862	0.6877	0.7866	0.910141190566106
Acidaminococcus (unclassified)	1-nonadecanoyl-GPC (19:0)	57	-0.3883	0.7412	0.6004	0.871238368904631	-0.5083	0.7418	0.4932	0.866626858430377
Acidaminococcus (unclassified)	1-oleoyl-2-dihomo-linolenoyl-GPC (18:1/20:3)*	58	0.4284	0.6646	0.5192	0.859301392010689	0.1923	0.7002	0.7836	0.909870353774725
Acidaminococcus (unclassified)	1-oleoyl-2-docosahexaenoyl-GPC (18:1/22:6)*	58	0.5812	0.8004	0.4677	0.848735976075666	0.5417	0.7920	0.494	0.866696853573777
Acidaminococcus (unclassified)	1-oleoyl-2-eicosapentaenoyl-GPC (18:1/20:5)*	54	0.3749	0.5414	0.4887	0.852997884618609	0.3476	0.5364	0.5169	0.87155484987817
Acidaminococcus (unclassified)	1-oleoyl-2-linoleoyl-glycerol (18:1/18:2)	58	-0.3774	0.6820	0.58	0.8690026344691	-0.1808	0.6959	0.795	0.910799266846471
Acidaminococcus (unclassified)	1-oleoyl-2-linoleoyl-GPC (18:1/18:2)*	58	-0.5883	0.9903	0.5525	0.865367613485469	-0.8042	0.9957	0.4193	0.8497872752017
Acidaminococcus (unclassified)	1-oleoyl-3-linoleoyl-glycerol (18:1/18:2)	58	-0.4981	0.6767	0.4616	0.847446843556038	-0.288	0.6966	0.6793	0.897431266510822
Acidaminococcus (unclassified)	1-oleoyl-GPC (18:1)	58	-1.4606	1.2066	0.2261	0.772973879804511	-1.4148	1.1877	0.2335	0.78345079792784
Acidaminococcus (unclassified)	1-oleoyl-GPE (18:1)	58	-0.4235	0.7659	0.5803	0.8690026344691	-0.324	0.7952	0.6837	0.897969027072859
Acidaminococcus (unclassified)	1-oleoyl-GPI (18:1)*	58	-0.2286	0.5999	0.7031	0.885813493004102	-0.2543	0.6335	0.6881	0.898761696901231
Acidaminococcus (unclassified)	1-oleoylglycerol (18:1)	58	-0.1434	0.6375	0.822	0.898170778811956	0.0181	0.7977	0.9819	0.930443249961278
Acidaminococcus (unclassified)	1-palmitoleoyl-2-linoleoyl-GPC (16:1/18:2)*	57	0.1744	0.7656	0.8198	0.897775668847956	0.0281	0.7566	0.9704	0.92919435755439
Acidaminococcus (unclassified)	1-palmitoleoyl-GPC (16:1)*	58	-0.3783	0.9963	0.7042	0.885813493004102	-0.1992	0.9697	0.8372	0.916271504691018
Acidaminococcus (unclassified)	1-palmitoleoylglycerol (16:1)*	58	-0.6086	0.4842	0.2088	0.764230452231171	-0.5364	0.4961	0.2796	0.804738426324137
Acidaminococcus (unclassified)	1-palmitoyl-2-adrenoyl-GPC (16:0/22:4)*	57	0.4003	0.6466	0.5359	0.8621649215147	0.3161	0.7142	0.658	0.895020784923802
Acidaminococcus (unclassified)	1-palmitoyl-2-arachidonoyl-GPC (16:0/20:4)	58	1.5046	1.0471	0.1508	0.728643102582751	1.6302	1.0736	0.1289	0.718494648081457
Acidaminococcus (unclassified)	1-palmitoyl-2-arachidonoyl-GPE (16:0/20:4)*	58	0.3287	0.7462	0.6596	0.880740399977672	0.4935	0.7862	0.5302	0.87379717770479
Acidaminococcus (unclassified)	1-palmitoyl-2-arachidonoyl-GPI (16:0/20:4)*	54	0.619	1.0047	0.5378	0.862573322757921	0.9445	1.0819	0.3826	0.839425602132963
Acidaminococcus (unclassified)	1-palmitoyl-2-dihomo-linolenoyl-GPC (16:0/20:3n3 or 6)*	58	0.3261	0.9095	0.7199	0.887856385112294	0.5723	1.0523	0.5865	0.884767271569371
Acidaminococcus (unclassified)	1-palmitoyl-2-docosahexaenoyl-GPC (16:0/22:6)	58	1.3932	0.8841	0.1151	0.703539337170791	1.3231	0.8707	0.1286	0.718168450455374
Acidaminococcus (unclassified)	1-palmitoyl-2-docosahexaenoyl-GPE (16:0/22:6)*	58	1.1369	0.7555	0.1324	0.7173514026029	1.2503	0.7514	0.0961	0.686164275625318
Acidaminococcus (unclassified)	1-palmitoyl-2-eicosapentaenoyl-GPC (16:0/20:5)*	58	0.7331	0.5947	0.2177	0.768692710587526	0.7903	0.6043	0.1909	0.76075948388095
Acidaminococcus (unclassified)	1-palmitoyl-2-linolenoyl-GPC (16:0/18:3)*	58	-0.077	0.5903	0.8962	0.90467895731978	-0.1848	0.6277	0.7684	0.907919934501496
Acidaminococcus (unclassified)	1-palmitoyl-2-linoleoyl-glycerol (16:0/18:2)*	51	-0.3842	0.7460	0.6065	0.872131483627333	-0.4571	0.8512	0.5912	0.88540907962116
Acidaminococcus (unclassified)	1-palmitoyl-2-linoleoyl-GPC (16:0/18:2)	58	0.3144	1.2603	0.803	0.896042042815473	0.3089	1.2186	0.7999	0.911632660249155
Acidaminococcus (unclassified)	1-palmitoyl-2-linoleoyl-GPE (16:0/18:2)	58	0.0322	0.6156	0.9582	0.909829570714191	0.1811	0.6644	0.7852	0.910082746043424
Acidaminococcus (unclassified)	1-palmitoyl-2-linoleoyl-GPI (16:0/18:2)	52	-0.3117	1.0287	0.7619	0.892118798764959	-0.123	1.2059	0.9188	0.925064623158372
Acidaminococcus (unclassified)	1-palmitoyl-2-meadoyl-GPC (16:0/20:3n9)*	55	0.3572	0.6595	0.5881	0.869807329193451	0.3896	0.7211	0.589	0.885038851217341
Acidaminococcus (unclassified)	1-palmitoyl-2-oleoyl-GPC (16:0/18:1)	58	0.0087	1.0653	0.9935	0.913191076798276	0.1166	1.3144	0.9293	0.925887405660055
Acidaminococcus (unclassified)	1-palmitoyl-2-oleoyl-GPE (16:0/18:1)	56	0.1265	0.5786	0.827	0.898596807971284	0.4209	0.6496	0.517	0.871569374760694
Acidaminococcus (unclassified)	1-palmitoyl-2-oleoyl-GPI (16:0/18:1)*	54	0.4029	0.9534	0.6726	0.882526927333947	0.6786	1.0199	0.5058	0.86982727244927
Acidaminococcus (unclassified)	1-palmitoyl-2-palmitoleoyl-GPC (16:0/16:1)*	58	0.2199	0.6953	0.7518	0.89114589929058	0.3789	0.7381	0.6077	0.887861862193855
Acidaminococcus (unclassified)	1-palmitoyl-2-stearoyl-GPC (16:0/18:0)	58	0.1696	1.1354	0.8813	0.903168847271064	-0.1553	1.1301	0.8907	0.922286428706198
Acidaminococcus (unclassified)	1-palmitoyl-3-linoleoyl-glycerol (16:0/18:2)*	51	-0.4247	0.6087	0.4853	0.852568048393935	-0.4514	0.6766	0.5047	0.869330792827599
Acidaminococcus (unclassified)	1-palmitoyl-GPC (16:0)	58	-0.2515	1.5281	0.8692	0.902216346744271	-0.2145	1.5297	0.8885	0.922249625817945
Acidaminococcus (unclassified)	1-palmitoyl-GPE (16:0)	58	-0.1005	0.8011	0.9002	0.904991155122534	0.003	0.5581	0.9958	0.930443249961278
Acidaminococcus (unclassified)	1-palmitoyl-GPI (16:0)*	58	0.2002	0.5438	0.7127	0.886907053533604	0.305	0.5751	0.5959	0.886024337294254
Acidaminococcus (unclassified)	1-palmitoylglycerol (16:0)	58	-0.8485	0.6447	0.1881	0.751778603197716	-0.7647	0.6607	0.2471	0.789298141555435
Acidaminococcus (unclassified)	1-palmityl-GPC (O-16:0)	54	-0.3096	0.9343	0.7404	0.889763466056281	-0.4878	0.9308	0.6002	0.886620877874145
Acidaminococcus (unclassified)	1-pentadecanoyl-2-linoleoyl-GPC (15:0/18:2)*	58	0.0511	0.7839	0.948	0.909119312486607	0.0235	0.7127	0.9737	0.929546278287228
Acidaminococcus (unclassified)	1-pentadecanoyl-2-oleoyl-GPC (15:0/18:1)*	58	0.0782	0.8994	0.9307	0.907682744469207	0.2282	0.9120	0.8024	0.911864662061679
Acidaminococcus (unclassified)	1-pentadecanoyl-GPC (15:0)*	58	-0.4356	1.0219	0.67	0.882211170409115	-0.4385	1.0017	0.6616	0.89571445803325
Acidaminococcus (unclassified)	1-stearoyl-2-arachidonoyl-GPC (18:0/20:4)	58	1.0421	0.9148	0.2546	0.785933579604689	1.1508	0.9262	0.214	0.773779566616058
Acidaminococcus (unclassified)	1-stearoyl-2-arachidonoyl-GPE (18:0/20:4)	58	0.4562	0.7630	0.5499	0.864848798561448	0.6447	0.7958	0.4179	0.849505599892702
Acidaminococcus (unclassified)	1-stearoyl-2-arachidonoyl-GPI (18:0/20:4)	57	1.1905	1.0948	0.2768	0.794346040115178	1.2747	1.0867	0.2408	0.786799868902709
Acidaminococcus (unclassified)	1-stearoyl-2-dihomo-linolenoyl-GPC (18:0/20:3n3 or 6)*	58	0.2399	0.8942	0.7884	0.894753133451581	0.3984	1.0088	0.6929	0.899516377641278
Acidaminococcus (unclassified)	1-stearoyl-2-docosahexaenoyl-GPC (18:0/22:6)	58	0.8159	0.7951	0.3048	0.803872418254402	0.8264	0.7841	0.2919	0.808568286011853
Acidaminococcus (unclassified)	1-stearoyl-2-docosahexaenoyl-GPE (18:0/22:6)*	58	0.7548	0.6486	0.2445	0.781609585959427	0.9448	0.6499	0.146	0.731721665699128
Acidaminococcus (unclassified)	1-stearoyl-2-docosapentaenoyl-GPC (18:0/22:5n3)*	58	-0.1766	0.9457	0.8519	0.900729893242693	-0.1047	0.8944	0.9068	0.923897924423522
Acidaminococcus (unclassified)	1-stearoyl-2-docosapentaenoyl-GPC (18:0/22:5n6)*	57	0.0498	0.6619	0.9401	0.908447777042103	0.2391	0.6778	0.7242	0.903140646628768
Acidaminococcus (unclassified)	1-stearoyl-2-linoleoyl-GPC (18:0/18:2)*	58	-0.5771	1.1057	0.6017	0.87149990778274	-0.6553	1.1223	0.5593	0.87950218019211
Acidaminococcus (unclassified)	1-stearoyl-2-linoleoyl-GPE (18:0/18:2)*	58	-0.0151	0.5963	0.9797	0.911894359928629	0.1003	0.6471	0.8768	0.920899497221498
Acidaminococcus (unclassified)	1-stearoyl-2-linoleoyl-GPI (18:0/18:2)	57	-0.3718	0.8724	0.67	0.882211170409115	-0.3434	0.8603	0.6898	0.899133215414233
Acidaminococcus (unclassified)	1-stearoyl-2-meadoyl-GPC (18:0/20:3n9)*	58	0.2198	0.6605	0.7393	0.889722424800033	0.2476	0.6979	0.7228	0.902797679088226
Acidaminococcus (unclassified)	1-stearoyl-2-oleoyl-GPC (18:0/18:1)	58	-0.3554	1.0740	0.7408	0.889863000988153	-0.3445	1.1288	0.7602	0.907233940095569
Acidaminococcus (unclassified)	1-stearoyl-2-oleoyl-GPE (18:0/18:1)	56	-0.1652	0.5922	0.7803	0.893691083253647	-0.0333	0.6395	0.9585	0.928255506283891
Acidaminococcus (unclassified)	1-stearoyl-GPC (18:0)	58	-0.7148	1.2029	0.5524	0.865362547926814	-0.6947	1.1661	0.5514	0.877470428809861
Acidaminococcus (unclassified)	1-stearoyl-GPE (18:0)	57	0.6596	1.1811	0.5766	0.8687538123947	0.7712	1.1591	0.5058	0.86982727244927
Acidaminococcus (unclassified)	1-stearoyl-GPI (18:0)	58	0.4496	0.6882	0.5136	0.858787545466405	0.4498	0.6905	0.5147	0.871303261001807
Acidaminococcus (unclassified)	1-stearyl-GPC (O-18:0)*	58	-0.74	0.8647	0.3921	0.832278045150545	-0.8647	0.8794	0.3255	0.819994791421995
Acidaminococcus (unclassified)	1,2-dilinoleoyl-GPC (18:2/18:2)	58	-0.351	0.7197	0.6257	0.87449118702138	-0.4275	0.7174	0.5512	0.877470428809861
Acidaminococcus (unclassified)	1,2-dipalmitoyl-GPC (16:0/16:0)	58	0.3994	1.3499	0.7673	0.89227901757856	0.4682	1.3658	0.7318	0.904059582332057
Acidaminococcus (unclassified)	1,2,3-benzenetriol sulfate (2)	50	-0.1728	0.2430	0.4771	0.851005763367261	-0.2022	0.2372	0.3939	0.843306884200093
Acidaminococcus (unclassified)	1,3-dimethylurate	55	0.7135	0.4276	0.0952	0.681019345125747	0.7484	0.4268	0.0795	0.665481456389632
Acidaminococcus (unclassified)	1,3,7-trimethylurate	51	0.373	0.3029	0.2182	0.769053809646015	0.3506	0.3037	0.2484	0.789650650890006
Acidaminococcus (unclassified)	1,5-anhydroglucitol (1,5-AG)	57	0.3521	0.6293	0.5758	0.8687538123947	-0.0932	0.7123	0.8959	0.922740355128953
Acidaminococcus (unclassified)	1,7-dimethylurate	57	0.6352	0.3186	0.0462	0.594046965603157	0.7231	0.3286	0.0278	0.541826285800869
Acidaminococcus (unclassified)	10-heptadecenoate (17:1n7)	58	-0.9964	0.6478	0.124	0.709988562109484	-0.8696	0.6581	0.1864	0.757534645948718
Acidaminococcus (unclassified)	10-nonadecenoate (19:1n9)	58	-1.1568	0.7301	0.1131	0.701763693148216	-0.9876	0.7455	0.1853	0.756863519913228
Acidaminococcus (unclassified)	10-undecenoate (11:1n1)	58	-0.4837	0.8006	0.5457	0.86414788998221	-0.7163	0.8330	0.3899	0.841829786842732
Acidaminococcus (unclassified)	12-HETE	58	-0.1174	0.3208	0.7143	0.887091723499092	-0.1379	0.3176	0.6642	0.896095901904784
Acidaminococcus (unclassified)	13-HODE + 9-HODE	57	0.0876	0.4677	0.8514	0.900704424522991	0.0602	0.4615	0.8962	0.922768903651818
Acidaminococcus (unclassified)	15-methylpalmitate	58	-1.3596	0.8032	0.0905	0.676241793940763	-1.3143	0.7954	0.0985	0.689707690058638
Acidaminococcus (unclassified)	16-hydroxypalmitate	58	-2.164	0.8922	0.0153	0.448057644548735	-1.9829	0.9223	0.0316	0.55824961730825
Acidaminococcus (unclassified)	16a-hydroxy DHEA 3-sulfate	55	-0.7347	0.4052	0.0698	0.642605504369376	-0.7686	0.4044	0.0573	0.627882372994093
Acidaminococcus (unclassified)	17-methylstearate	58	-0.8148	0.9349	0.3835	0.829942781429131	-0.8387	0.9231	0.3636	0.833772195701136
Acidaminococcus (unclassified)	2-aminoadipate	52	0.5406	0.9179	0.5558	0.866028830825142	0.4636	0.9483	0.6249	0.890132429352317
Acidaminococcus (unclassified)	2-aminobutyrate	58	1.4214	1.0599	0.1799	0.747310178607356	1.2373	1.0652	0.2454	0.788239159193719
Acidaminococcus (unclassified)	2-aminoheptanoate	55	0.7023	0.8415	0.4039	0.835909470781733	1.225	0.9219	0.1839	0.755869627067848
Acidaminococcus (unclassified)	2-aminooctanoate	57	0.795	0.6040	0.1881	0.751778603197716	0.8049	0.6264	0.1988	0.764586084904972
Acidaminococcus (unclassified)	2-aminophenol sulfate	58	0.4147	0.3658	0.2569	0.786652331739362	0.3487	0.3670	0.3421	0.826059363889719
Acidaminococcus (unclassified)	2-arachidonoyl-GPC (20:4)*	57	0.0978	0.6848	0.8865	0.903630917164035	0.0731	0.6936	0.9161	0.924857381725332
Acidaminococcus (unclassified)	2-docosahexaenoyl-GPC (22:6)*	58	0.4546	0.6754	0.5009	0.856086671037521	0.3304	0.6812	0.6277	0.89043397646161
Acidaminococcus (unclassified)	2-hydroxy-3-methylvalerate	58	0.4104	0.9880	0.6779	0.88314801668087	0.6328	1.0718	0.5549	0.878515445819539
Acidaminococcus (unclassified)	2-hydroxybutyrate/2-hydroxyisobutyrate	57	0.9511	1.0041	0.3436	0.816735522537809	1.2868	1.0829	0.2347	0.783971716336642
Acidaminococcus (unclassified)	2-hydroxydecanoate	58	-0.1324	0.7074	0.8515	0.900704424522991	-0.2687	0.7331	0.714	0.901698371929674
Acidaminococcus (unclassified)	2-hydroxyglutarate	58	-1.4397	0.6977	0.0391	0.573457040443462	-1.7515	0.7133	0.0141	0.458345560117251
Acidaminococcus (unclassified)	2-hydroxyhippurate (salicylurate)	54	-0.1861	0.3510	0.5961	0.87075525438655	-0.2073	0.3426	0.5451	0.876406571265149
Acidaminococcus (unclassified)	2-hydroxyoctanoate	58	0.8429	0.7622	0.2688	0.792235665588678	0.7357	0.7696	0.3391	0.825200805257199
Acidaminococcus (unclassified)	2-hydroxypalmitate	58	0.3797	1.4473	0.793	0.89523739849387	0.5686	1.4532	0.6956	0.899594724081554
Acidaminococcus (unclassified)	2-hydroxyphenylacetate	52	2.4342	0.7934	0.0022	0.227942299687319	2.3671	0.7880	0.0027	0.268576985172475
Acidaminococcus (unclassified)	2-hydroxystearate	58	-0.0203	1.1711	0.9862	0.912467975532847	0.1086	1.2710	0.9319	0.926136351077056
Acidaminococcus (unclassified)	2-isopropylmalate	56	-0.3444	0.5436	0.5263	0.86083619446225	-0.4118	0.5618	0.4635	0.859414667382476
Acidaminococcus (unclassified)	2-linoleoyl-GPC (18:2)*	58	-0.3746	0.7274	0.6065	0.872131483627333	-0.4037	0.7153	0.5725	0.881529725189779
Acidaminococcus (unclassified)	2-linoleoyl-GPE (18:2)*	51	-0.2367	0.4469	0.5964	0.87075525438655	-0.2597	0.4514	0.5651	0.880250163887394
Acidaminococcus (unclassified)	2-linoleoylglycerol (18:2)	57	-0.2879	0.6027	0.6329	0.87614163031852	-0.2878	0.6192	0.6422	0.892727852821739
Acidaminococcus (unclassified)	2-methylbutyrylcarnitine (C5)	58	0.8503	0.8328	0.3073	0.804489979194614	0.9274	0.9040	0.3049	0.812798292061578
Acidaminococcus (unclassified)	2-methylcitrate/homocitrate	50	-0.109	0.7535	0.885	0.903437484522269	-0.0884	0.7513	0.9063	0.923836251226717
Acidaminococcus (unclassified)	2-oleoyl-GPC (18:1)*	58	-0.6559	0.8263	0.4273	0.840466827316637	-0.7468	0.8219	0.3635	0.833772195701136
Acidaminococcus (unclassified)	2-oleoyl-GPE (18:1)*	55	-0.0744	0.6448	0.9081	0.905805808756485	0.0259	0.7827	0.9736	0.929546278287228
Acidaminococcus (unclassified)	2-oleoylglycerol (18:1)	57	-0.1747	0.4708	0.7107	0.886690045735631	-0.0519	0.4671	0.9116	0.924380799685198
Acidaminococcus (unclassified)	2-palmitoyl-GPC (16:0)*	58	-0.6845	0.8760	0.4346	0.842021501316527	-0.7364	0.8632	0.3936	0.843271653933803
Acidaminococcus (unclassified)	2-palmitoyl-GPE (16:0)*	58	-0.253	0.8025	0.7525	0.891161482070584	-0.12	0.7784	0.8775	0.920972094145494
Acidaminococcus (unclassified)	2-palmitoylglycerol (16:0)	54	-0.1973	0.5044	0.6956	0.885264983132579	-0.2942	0.5110	0.5648	0.880233441130856
Acidaminococcus (unclassified)	2-piperidinone	58	-0.3997	0.3722	0.2829	0.797582670804824	-0.3439	0.3691	0.3515	0.829165397598548
Acidaminococcus (unclassified)	2-pyrrolidinone	58	-0.3584	0.4370	0.4121	0.837293749091734	-0.3489	0.4408	0.4287	0.852216800832537
Acidaminococcus (unclassified)	2-stearoyl-GPE (18:0)*	58	0.1674	0.6273	0.7896	0.894914711612096	0.2092	0.6291	0.7395	0.905260726033462
Acidaminococcus (unclassified)	2-stearoyl-GPI (18:0)*	57	0.2887	0.6076	0.6347	0.876614920298188	0.3355	0.6001	0.576	0.882118925796349
Acidaminococcus (unclassified)	2,3-dihydroxyisovalerate	55	-0.0415	0.2168	0.8482	0.900521655390765	-0.1867	0.2353	0.4275	0.851947621911776
Acidaminococcus (unclassified)	2'-deoxyuridine	55	-1.5646	0.7691	0.0419	0.582349350297012	-1.5081	0.7642	0.0484	0.608351692466713
Acidaminococcus (unclassified)	21-hydroxypregnenolone disulfate	51	-1.4513	0.5433	0.0076	0.360919530609513	-1.3399	0.5524	0.0153	0.471381946139569
Acidaminococcus (unclassified)	3-(3-hydroxyphenyl)propionate	51	0.3536	0.2934	0.2282	0.774012938376232	0.2907	0.3114	0.3506	0.829051784011483
Acidaminococcus (unclassified)	3-(4-hydroxyphenyl)lactate	58	-0.0422	0.8957	0.9624	0.910177635415349	0.0377	0.9116	0.967	0.928967939183395
Acidaminococcus (unclassified)	3-aminoisobutyrate	58	-0.0547	0.8494	0.9487	0.909171680893185	-0.2638	0.8422	0.7541	0.906716580614067
Acidaminococcus (unclassified)	3-carboxy-4-methyl-5-propyl-2-furanpropanoate (CMPF)	58	0.2365	0.3006	0.4316	0.841279052584718	0.1419	0.3257	0.6631	0.895955611417565
Acidaminococcus (unclassified)	3-hydroxy-2-ethylpropionate	57	1.6319	1.0386	0.1161	0.704326208002754	1.4098	1.0486	0.1788	0.752980737080795
Acidaminococcus (unclassified)	3-hydroxy-3-methylglutarate	58	0.0164	0.8459	0.9845	0.91234076779717	0.0558	0.8841	0.9497	0.92787885217294
Acidaminococcus (unclassified)	3-hydroxybutyrate (BHBA)	57	-0.5593	0.3562	0.1164	0.704831300101123	-0.539	0.3579	0.132	0.720128800381756
Acidaminococcus (unclassified)	3-hydroxydecanoate	58	-0.9164	0.8597	0.2865	0.798301839279884	-0.7623	0.8682	0.3799	0.838616894726713
Acidaminococcus (unclassified)	3-hydroxyhippurate	57	0.4572	0.2722	0.093	0.678407373200968	0.4804	0.2815	0.0879	0.676318948729079
Acidaminococcus (unclassified)	3-hydroxyisobutyrate	56	-1.6454	0.6592	0.0126	0.422813915651027	-2.2719	0.7001	0.0012	0.183113569879081
Acidaminococcus (unclassified)	3-hydroxylaurate	58	-0.7026	0.6809	0.3021	0.802669474172784	-0.6978	0.6832	0.3071	0.813440078080742
Acidaminococcus (unclassified)	3-hydroxyoctanoate	58	-0.2134	0.8402	0.7995	0.895920798708976	-0.0311	0.8526	0.9709	0.929198526998438
Acidaminococcus (unclassified)	3-hydroxypyridine sulfate	58	0.3684	0.2479	0.1372	0.720019954605726	0.4261	0.2546	0.0942	0.684267257789152
Acidaminococcus (unclassified)	3-hydroxysebacate	53	-0.1715	0.4701	0.7152	0.887221762714557	-0.0274	0.4925	0.9556	0.92806203651906
Acidaminococcus (unclassified)	3-indoxyl sulfate	58	0.3804	0.5514	0.4903	0.853340981355144	0.4087	0.5610	0.4663	0.859955438470653
Acidaminococcus (unclassified)	3-methoxycatechol sulfate (1)	54	0.1239	0.2574	0.6302	0.875541006885314	0.1177	0.2531	0.6419	0.892727852821739
Acidaminococcus (unclassified)	3-methoxytyrosine	58	-0.7563	0.9655	0.4334	0.841554346320792	-0.8799	1.0001	0.3789	0.838248922185794
Acidaminococcus (unclassified)	3-methyl catechol sulfate (1)	57	0.4655	0.2627	0.0765	0.653924861480709	0.459	0.2607	0.0782	0.664020535297928
Acidaminococcus (unclassified)	3-methyl-2-oxobutyrate	58	-1.3634	1.0920	0.2118	0.765453248929912	-1.4789	1.1284	0.19	0.75979083782813
Acidaminococcus (unclassified)	3-methyl-2-oxovalerate	58	-0.0607	1.0739	0.9549	0.909542857833494	-0.0995	1.1282	0.9297	0.925906116808107
Acidaminococcus (unclassified)	3-methyladipate	54	0.5276	0.6922	0.446	0.84423984293337	0.342	0.7196	0.6346	0.89147771290269
Acidaminococcus (unclassified)	3-methylglutaconate	56	-0.0492	0.7549	0.948	0.909119312486607	-0.1091	0.7673	0.8869	0.92202043960551
Acidaminococcus (unclassified)	3-methylglutarylcarnitine (1)	57	0.3854	0.5656	0.4956	0.854901474752139	0.4886	0.5692	0.3906	0.84226795964601
Acidaminococcus (unclassified)	3-methylglutarylcarnitine (2)	56	0.3573	0.5615	0.5245	0.860491390555337	0.4348	0.5622	0.4393	0.853815853347
Acidaminococcus (unclassified)	3-methylhistidine	58	0.2556	0.2424	0.2919	0.799745066381686	0.2018	0.2520	0.4233	0.85097894501204
Acidaminococcus (unclassified)	3-methylxanthine	58	0.8393	0.3822	0.0281	0.530996474805267	0.833	0.3849	0.0304	0.553973694378046
Acidaminococcus (unclassified)	3-phenylpropionate (hydrocinnamate)	57	0.0528	0.3666	0.8855	0.903491275676346	-0.0971	0.3798	0.7982	0.911177402043698
Acidaminococcus (unclassified)	3-ureidopropionate	58	-1.5965	1.1876	0.1789	0.746515412773651	-1.744	1.1736	0.1373	0.724680850926594
Acidaminococcus (unclassified)	4-acetamidobutanoate	58	-0.1284	0.6189	0.8357	0.899091562517187	0.3497	0.7004	0.6176	0.88899190391842
Acidaminococcus (unclassified)	4-allylphenol sulfate	58	-0.2387	0.3163	0.4505	0.844967111995827	-0.3861	0.3287	0.24	0.786391027665428
Acidaminococcus (unclassified)	4-androsten-3alpha,17alpha-diol monosulfate (3)	56	-0.3731	0.5340	0.4847	0.85236572290252	-0.2465	0.5353	0.6451	0.893240126626683
Acidaminococcus (unclassified)	4-androsten-3beta,17beta-diol disulfate (1)	58	-0.2692	0.3033	0.3746	0.828573751265561	-0.32	0.3008	0.2874	0.807336459060241
Acidaminococcus (unclassified)	4-androsten-3beta,17beta-diol disulfate (2)	55	-0.5585	0.4140	0.1773	0.745907987034002	-0.6212	0.4113	0.1309	0.719216523199958
Acidaminococcus (unclassified)	4-androsten-3beta,17beta-diol monosulfate (1)	57	-0.0179	0.3893	0.9633	0.910362579229551	-0.0856	0.3925	0.8274	0.914862743499068
Acidaminococcus (unclassified)	4-androsten-3beta,17beta-diol monosulfate (2)	50	-0.0294	0.5059	0.9536	0.909461744290211	0.0291	0.4955	0.9532	0.928048170540278
Acidaminococcus (unclassified)	4-ethylphenylsulfate	58	-0.1005	0.2650	0.7045	0.885813493004102	-0.2016	0.2726	0.4595	0.858519713560169
Acidaminococcus (unclassified)	4-guanidinobutanoate	58	-0.3448	0.5714	0.5463	0.864189429244193	-0.5215	0.6154	0.3968	0.844108721440335
Acidaminococcus (unclassified)	4-hydroxybenzoate	58	0.5449	0.6539	0.4047	0.835994603656636	0.4071	0.6576	0.5358	0.874847335584075
Acidaminococcus (unclassified)	4-hydroxychlorothalonil	58	0.2321	0.7695	0.7629	0.892130084675722	0.2214	0.8079	0.7841	0.910044957712942
Acidaminococcus (unclassified)	4-hydroxyhippurate	58	0.097	0.4510	0.8296	0.898624041614575	0.0231	0.4571	0.9596	0.92830289386382
Acidaminococcus (unclassified)	4-hydroxyphenylacetate	55	0.1334	0.5051	0.7916	0.895083160587861	0.1062	0.5052	0.8335	0.915590273887172
Acidaminococcus (unclassified)	4-hydroxyphenylpyruvate	58	-0.3684	0.6607	0.5771	0.8687538123947	-0.2167	0.6964	0.7557	0.906750203685003
Acidaminococcus (unclassified)	4-imidazoleacetate	55	1.5098	0.8774	0.0853	0.670357638259919	1.9417	0.9486	0.0407	0.590044252457642
Acidaminococcus (unclassified)	4-methyl-2-oxopentanoate	58	0.1296	1.0539	0.9022	0.905169493419381	-0.0946	0.9384	0.9197	0.925120741205282
Acidaminococcus (unclassified)	4-methylcatechol sulfate	58	0.4139	0.3072	0.1779	0.746128734490754	0.3639	0.3255	0.2636	0.797166719484451
Acidaminococcus (unclassified)	4-vinylphenol sulfate	58	0.8245	0.3454	0.017	0.464209001540526	0.7912	0.3604	0.0281	0.543457664730157
Acidaminococcus (unclassified)	5-acetylamino-6-amino-3-methyluracil	55	0.8765	0.3582	0.0144	0.439793513971271	0.8435	0.3652	0.0209	0.510682888721428
Acidaminococcus (unclassified)	5-dodecenoate (12:1n7)	58	-1.1037	0.5945	0.0634	0.632433555558328	-1.0317	0.5943	0.0826	0.671467372686814
Acidaminococcus (unclassified)	5-hydroxyhexanoate	53	-0.7042	0.5731	0.2192	0.7691868527644	-0.6935	0.5669	0.2212	0.777215374375655
Acidaminococcus (unclassified)	5-hydroxyindoleacetate	52	-1.6515	0.9704	0.0888	0.673210355810383	-1.6456	1.0070	0.1022	0.692876930052267
Acidaminococcus (unclassified)	5-hydroxylysine	58	1.0846	0.8345	0.1937	0.75482543592278	1.626	0.9302	0.0805	0.666690984143131
Acidaminococcus (unclassified)	5-methylthioadenosine (MTA)	58	0.9173	0.6925	0.1853	0.749675158537299	1.1208	0.7197	0.1194	0.709765824753619
Acidaminococcus (unclassified)	5-methyluridine (ribothymidine)	58	-0.8517	1.1934	0.4754	0.850645786066601	-0.6883	1.1931	0.564	0.880192604904825
Acidaminococcus (unclassified)	5-oxoproline	58	-1.2028	1.6197	0.4577	0.846455709711711	-1.5743	1.6955	0.3531	0.829649404723456
Acidaminococcus (unclassified)	5,6-dihydrothymine	56	-1.5936	1.4525	0.2726	0.79280956825747	-1.4963	1.4618	0.306	0.81317210884429
Acidaminococcus (unclassified)	5alpha-androstan-3beta,17beta-diol disulfate	54	-0.4957	0.3431	0.1485	0.726260769084411	-0.4992	0.3358	0.1371	0.724599192034709
Acidaminococcus (unclassified)	5alpha-pregnan-3beta,20alpha-diol monosulfate (2)	50	-0.7483	0.4724	0.1132	0.701763693148216	-0.6944	0.4874	0.1542	0.737656813565181
Acidaminococcus (unclassified)	6-oxopiperidine-2-carboxylic acid	58	1.2761	0.6454	0.048	0.599050040109145	1.496	0.6948	0.0313	0.557632204191717
Acidaminococcus (unclassified)	7-alpha-hydroxy-3-oxo-4-cholestenoate (7-Hoca)	58	-0.66	1.0627	0.5345	0.862126617023529	-0.5614	1.0801	0.6032	0.886917882278088
Acidaminococcus (unclassified)	7-methylguanine	58	-0.4565	1.5996	0.7754	0.893291354275484	-0.4636	1.6110	0.7735	0.908684680647162
Acidaminococcus (unclassified)	7-methylxanthine	57	0.4827	0.4207	0.2512	0.784167515669388	0.4084	0.4171	0.3275	0.820547211451986
Acidaminococcus (unclassified)	acetylcarnitine	58	-0.1903	0.8334	0.8193	0.89776405683317	-0.2183	0.8322	0.793	0.910763376108131
Acidaminococcus (unclassified)	adenine	58	0.797	1.0160	0.4328	0.841451523000782	0.9794	1.0671	0.3587	0.831915706828352
Acidaminococcus (unclassified)	adenosine	52	-0.3461	0.2735	0.2056	0.762154433375561	-0.1711	0.3348	0.6093	0.887966467665601
Acidaminococcus (unclassified)	adrenate (22:4n6)	58	-0.7002	0.7157	0.3279	0.811066565667572	-0.4843	0.7389	0.5122	0.870925762118477
Acidaminococcus (unclassified)	alanine	58	-0.5467	1.6557	0.7413	0.890045177076744	-0.1935	1.6156	0.9046	0.923748958959902
Acidaminococcus (unclassified)	allantoin	57	0.9825	0.7852	0.2108	0.765130645129548	0.9776	0.7864	0.2138	0.773673892386185
Acidaminococcus (unclassified)	alpha-hydroxyisocaproate	58	0.5702	1.0889	0.6005	0.871238368904631	0.4617	1.0680	0.6655	0.896106244600839
Acidaminococcus (unclassified)	alpha-hydroxyisovalerate	57	0.3953	1.0788	0.7141	0.887073325567167	0.4874	1.0964	0.6566	0.894745025554491
Acidaminococcus (unclassified)	alpha-ketoglutarate	57	0.4038	1.2277	0.7422	0.890091529715651	0.3387	1.2321	0.7834	0.909812107934364
Acidaminococcus (unclassified)	alpha-tocopherol	58	0.4203	0.6847	0.5393	0.862691877595278	0.3942	0.6746	0.559	0.879480555214557
Acidaminococcus (unclassified)	androsterone sulfate	57	-0.0853	0.4121	0.8361	0.899110097761662	-0.2003	0.4173	0.6312	0.891065062188273
Acidaminococcus (unclassified)	arabitol/xylitol	57	1.4064	0.7655	0.0662	0.63811429345788	1.36	0.7597	0.0734	0.654986814536445
Acidaminococcus (unclassified)	arabonate/xylonate	57	0.6404	0.8010	0.424	0.84000500389973	0.8816	0.8143	0.279	0.80447327408046
Acidaminococcus (unclassified)	arachidate (20:0)	58	-1.3342	1.1387	0.2413	0.780543356395877	-1.3892	1.1394	0.2227	0.777816112459818
Acidaminococcus (unclassified)	arachidonate (20:4n6)	58	0.7446	1.1646	0.5226	0.860182599745851	0.7375	1.1635	0.5262	0.872447315193907
Acidaminococcus (unclassified)	arginine	58	1.771	2.1834	0.4173	0.838700716310174	1.5873	2.2529	0.4811	0.863460987194704
Acidaminococcus (unclassified)	asparagine	58	2.2707	2.0300	0.2633	0.790103908624752	1.6293	2.0968	0.4371	0.853708030476274
Acidaminococcus (unclassified)	aspartate	58	0.1631	0.8631	0.8501	0.900675055819134	-0.1801	0.8871	0.8391	0.916656716371665
Acidaminococcus (unclassified)	azelate (nonanedioate)	56	-0.1403	0.5559	0.8007	0.895920798708976	0.0216	0.5611	0.9693	0.92919435755439
Acidaminococcus (unclassified)	behenoyl sphingomyelin (d18:1/22:0)*	58	1.9045	1.1821	0.1071	0.696218597921759	1.8084	1.2046	0.1333	0.720852262256996
Acidaminococcus (unclassified)	benzoate	55	-0.0656	0.6641	0.9213	0.907033065314007	-0.1407	0.6607	0.8314	0.915400756885818
Acidaminococcus (unclassified)	beta-alanine	58	0.5065	1.1216	0.6515	0.879511158272117	0.5592	1.2101	0.644	0.893062722474594
Acidaminococcus (unclassified)	beta-hydroxyisovalerate	57	0.37	1.0455	0.7234	0.888067595136415	0.1015	1.0702	0.9244	0.925706190492723
Acidaminococcus (unclassified)	betaine	58	-0.6673	1.5314	0.6631	0.881315672238042	-1.0138	1.5408	0.5105	0.870765539768399
Acidaminococcus (unclassified)	bilirubin (E,E)*	58	-0.4335	0.6518	0.5061	0.857545146828189	-0.8378	0.7034	0.2336	0.78345079792784
Acidaminococcus (unclassified)	bilirubin (E,Z or Z,E)*	57	-0.0096	0.7329	0.9896	0.91274132427488	-0.1738	0.7867	0.8251	0.914540113876325
Acidaminococcus (unclassified)	bilirubin (Z,Z)	57	0.2698	0.6106	0.6585	0.880703684293468	0.1009	0.6190	0.8706	0.920168665064949
Acidaminococcus (unclassified)	biliverdin	57	0.1059	0.5574	0.8494	0.900606943643902	-0.0132	0.5622	0.9812	0.930443249961278
Acidaminococcus (unclassified)	butyrylcarnitine	58	0.5723	0.5473	0.2957	0.800805838908993	0.5853	0.5608	0.2967	0.809629657893849
Acidaminococcus (unclassified)	C-glycosyltryptophan	57	-0.5889	1.0179	0.5629	0.867087418131526	-0.3348	1.0808	0.7567	0.90691467096118
Acidaminococcus (unclassified)	caffeine	56	0.5101	0.2356	0.0304	0.538948707844687	0.5348	0.2380	0.0246	0.530546975626418
Acidaminococcus (unclassified)	caprate (10:0)	58	0.0154	0.6366	0.9807	0.912073869093888	-0.0041	1.9603	0.9983	0.930443249961278
Acidaminococcus (unclassified)	caproate (6:0)	58	0.0299	0.8207	0.971	0.910954947818066	-0.0671	0.8638	0.9381	0.926722525245144
Acidaminococcus (unclassified)	caprylate (8:0)	58	0.7495	0.6468	0.2465	0.782348112083249	0.7158	0.6439	0.2663	0.79852126919884
Acidaminococcus (unclassified)	carnitine	58	1.8506	1.9653	0.3464	0.817591527793531	1.6363	1.9312	0.3968	0.844108721440335
Acidaminococcus (unclassified)	catechol sulfate	58	0.5165	0.5131	0.3141	0.806271507482505	0.4754	0.5634	0.3988	0.844578332227981
Acidaminococcus (unclassified)	chenodeoxycholate	58	-0.3231	0.5070	0.5239	0.860378837508919	-0.1908	0.5343	0.721	0.902607260932838
Acidaminococcus (unclassified)	cholate	54	0.3015	0.2396	0.2082	0.763837376707783	0.276	0.2501	0.2698	0.800715692667046
Acidaminococcus (unclassified)	cholesterol	58	-0.006	0.9961	0.9952	0.913392391651869	-0.045	1.2934	0.9722	0.929405053572614
Acidaminococcus (unclassified)	choline	58	0.5776	1.4296	0.6862	0.883828009751015	0.2068	1.4370	0.8856	0.921826364919376
Acidaminococcus (unclassified)	choline phosphate	57	-0.0925	0.7476	0.9015	0.905045898662661	-0.1558	0.7367	0.8325	0.915472287772525
Acidaminococcus (unclassified)	cinnamoylglycine	57	0.0088	0.3153	0.9777	0.911470005363739	-0.1215	0.3002	0.6857	0.898482315172817
Acidaminococcus (unclassified)	cis-4-decenoyl carnitine	58	0.199	0.7752	0.7974	0.895682034324336	0.1639	0.7570	0.8286	0.914981107009131
Acidaminococcus (unclassified)	cis-aconitate	58	0.176	0.6938	0.7997	0.895920798708976	0.1251	0.7020	0.8586	0.918695307529637
Acidaminococcus (unclassified)	citraconate/glutaconate	58	1.0842	0.4886	0.0265	0.524014420982647	1.3712	0.5020	0.0063	0.368265407533591
Acidaminococcus (unclassified)	citrate	58	-0.4613	1.0834	0.6703	0.882211170409115	-0.7839	1.1679	0.5021	0.868403829919747
Acidaminococcus (unclassified)	citrulline	58	0.098	1.4555	0.9463	0.909063879380723	-0.2	1.5230	0.8955	0.922740355128953
Acidaminococcus (unclassified)	cortisol	58	-0.2653	0.7409	0.7203	0.887898447501476	-0.8546	0.8220	0.2985	0.810519536130493
Acidaminococcus (unclassified)	cortisone	57	-0.7868	0.8010	0.326	0.810636093598899	-1.2799	0.8245	0.1206	0.710795904038594
Acidaminococcus (unclassified)	creatine	58	0.4109	0.9107	0.6519	0.879561540930398	0.3732	0.9649	0.6989	0.900023767696386
Acidaminococcus (unclassified)	creatinine	58	1.2876	2.1272	0.545	0.863871175101775	1.2188	2.1129	0.564	0.880192604904825
Acidaminococcus (unclassified)	cyclo(leu-pro)	58	0.2789	0.3220	0.3863	0.830612907680269	0.5481	0.3556	0.1233	0.713054007553759
Acidaminococcus (unclassified)	cys-gly, oxidized	56	0.3075	0.3924	0.4333	0.841451523000782	0.3157	0.3903	0.4185	0.849568424317272
Acidaminococcus (unclassified)	cystathionine	53	-0.2522	0.5120	0.6222	0.874133348566459	-0.2856	0.5784	0.6215	0.889574206596182
Acidaminococcus (unclassified)	cysteine	58	-0.4139	0.8243	0.6156	0.873151211378307	-0.6178	0.8373	0.4606	0.85875658761186
Acidaminococcus (unclassified)	cysteine s-sulfate	51	0.0371	0.5530	0.9466	0.909092800020092	0.0541	0.5185	0.9168	0.924942523833813
Acidaminococcus (unclassified)	cysteine sulfinic acid	58	0.8081	0.6535	0.2163	0.76772790101872	0.9619	0.6481	0.1377	0.725111275824291
Acidaminococcus (unclassified)	cysteinylglycine	57	-0.1375	0.5428	0.8	0.895920798708976	-0.3137	0.5470	0.5663	0.880264743527269
Acidaminococcus (unclassified)	cystine	57	0.3208	0.4287	0.4542	0.845853717373634	0.3954	0.4229	0.3498	0.828575361120628
Acidaminococcus (unclassified)	cytidine	53	-0.3557	0.6226	0.5678	0.867763628464924	-0.3731	0.6181	0.5461	0.876417564610415
Acidaminococcus (unclassified)	decanoylcarnitine	58	0.3132	0.5671	0.5807	0.8690026344691	0.2331	0.5617	0.6781	0.897320277859892
Acidaminococcus (unclassified)	dehydroisoandrosterone sulfate (DHEA-S)	58	-0.2343	0.3753	0.5325	0.861830812097547	-0.3084	0.3759	0.4119	0.848114657467323
Acidaminococcus (unclassified)	deoxycarnitine	58	-0.1269	1.3163	0.9232	0.907088824092655	-0.5942	1.3385	0.6571	0.894840639926461
Acidaminococcus (unclassified)	deoxycholate	56	1.1755	0.6206	0.0582	0.623042182455092	1.5067	0.6845	0.0277	0.541107553708252
Acidaminococcus (unclassified)	diglycerol	57	-0.6072	0.4283	0.1563	0.732246709005745	-0.4721	0.4516	0.2959	0.809553765325692
Acidaminococcus (unclassified)	dihomo-linoleate (20:2n6)	58	-1.0168	0.7124	0.1535	0.73085827760249	-0.8467	0.7228	0.2414	0.787189484720582
Acidaminococcus (unclassified)	dihomo-linolenate (20:3n3 or n6)	58	-0.307	0.9160	0.7375	0.889688804385075	-0.2339	0.9357	0.8026	0.911871505487517
Acidaminococcus (unclassified)	dihydroorotate	57	-0.0826	0.8565	0.9231	0.907088824092655	-0.1296	0.9010	0.8857	0.921871192795851
Acidaminococcus (unclassified)	dimethylarginine (SDMA + ADMA)	58	1.2757	1.5834	0.4204	0.839618684032652	1.2785	1.6207	0.4302	0.852490279243626
Acidaminococcus (unclassified)	dimethylglycine	58	0.2492	1.0429	0.8111	0.896869666903724	0.4543	1.0278	0.6585	0.895157794749528
Acidaminococcus (unclassified)	docosadienoate (22:2n6)	58	-0.6778	0.7392	0.3592	0.822815491249161	-0.5211	0.7483	0.4862	0.865061920108914
Acidaminococcus (unclassified)	docosahexaenoate (DHA; 22:6n3)	58	-0.0382	0.7818	0.961	0.910016146676741	-0.0873	0.7347	0.9054	0.923836251226717
Acidaminococcus (unclassified)	docosapentaenoate (n3 DPA; 22:5n3)	58	-0.9582	0.7278	0.188	0.751778603197716	-0.8439	0.7256	0.2448	0.788153363317556
Acidaminococcus (unclassified)	dodecanedioate	58	-0.9208	0.5272	0.0807	0.661947246528181	-0.7703	0.5453	0.1578	0.740266139416074
Acidaminococcus (unclassified)	dopamine sulfate (2)	58	-0.3959	0.4220	0.3482	0.818384094121892	-0.6048	0.4428	0.172	0.748281811016356
Acidaminococcus (unclassified)	DSGEGDFXAEGGGVR*	58	-0.0877	0.3505	0.8024	0.89600840337866	0.0574	0.3603	0.8735	0.920412132485627
Acidaminococcus (unclassified)	eicosapentaenoate (EPA; 20:5n3)	58	0.0098	0.5958	0.9869	0.912588306523367	-0.0157	0.5924	0.9788	0.930264927394278
Acidaminococcus (unclassified)	eicosenoate (20:1)	58	-0.7353	0.6541	0.2609	0.78898938074616	-0.5659	0.6561	0.3884	0.841312485915187
Acidaminococcus (unclassified)	epiandrosterone sulfate	57	-0.2551	0.4302	0.5532	0.865578964998562	-0.4203	0.4347	0.3335	0.823091299646507
Acidaminococcus (unclassified)	ergothioneine	58	-0.1418	0.4153	0.7328	0.889271610341286	-0.3306	0.4297	0.4418	0.854370808252579
Acidaminococcus (unclassified)	erucate (22:1n9)	58	0.0524	0.5799	0.9281	0.907540943345646	0.0254	0.5730	0.9647	0.928734047339309
Acidaminococcus (unclassified)	erythritol	57	-0.4291	1.0281	0.6764	0.883009128785425	-0.4833	1.1010	0.6607	0.895508729753193
Acidaminococcus (unclassified)	erythronate*	57	-0.4948	1.6233	0.7605	0.89185986327222	-0.3345	1.6313	0.8375	0.916378938030755
Acidaminococcus (unclassified)	ethylmalonate	57	0.5341	0.6056	0.3778	0.828928435158939	0.3809	0.6120	0.5336	0.874567253453199
Acidaminococcus (unclassified)	etiocholanolone glucuronide	51	0.0763	0.5334	0.8863	0.903630917164035	0.0996	0.5251	0.8495	0.917643524628432
Acidaminococcus (unclassified)	fructose	57	1.1735	1.0067	0.2438	0.7814051211191	1.557	1.0674	0.1447	0.730330226371679
Acidaminococcus (unclassified)	fumarate	57	0.0917	1.3252	0.9448	0.908911902809111	0.3133	1.3541	0.8171	0.913538092503143
Acidaminococcus (unclassified)	gamma-CEHC	58	-0.5257	0.5493	0.3385	0.814776975606862	-0.4964	0.5499	0.3667	0.834791490280179
Acidaminococcus (unclassified)	gamma-glutamyl-2-aminobutyrate	57	0.4631	0.6703	0.4897	0.853194835866069	0.422	0.6633	0.5246	0.872143305810169
Acidaminococcus (unclassified)	gamma-glutamyl-epsilon-lysine	58	2.13	1.1963	0.075	0.651690728300984	2.582	1.3558	0.0569	0.627272601964617
Acidaminococcus (unclassified)	gamma-glutamylalanine	57	-0.9375	0.9155	0.3058	0.803931429358186	-0.7316	0.9234	0.4282	0.852216800832537
Acidaminococcus (unclassified)	gamma-glutamylglutamate	56	-0.4463	0.6014	0.458	0.846572845108276	-0.499	0.6099	0.4132	0.84826249020587
Acidaminococcus (unclassified)	gamma-glutamylglutamine	58	-0.0851	1.4593	0.9535	0.909461744290211	-0.4524	1.6225	0.7804	0.90943034466484
Acidaminococcus (unclassified)	gamma-glutamylglycine	58	-0.7904	0.7142	0.2684	0.792235665588678	-0.691	0.7337	0.3463	0.827190682097774
Acidaminococcus (unclassified)	gamma-glutamylhistidine	58	0.4413	1.3370	0.7413	0.890045177076744	0.4011	1.3156	0.7605	0.907287331171079
Acidaminococcus (unclassified)	gamma-glutamylisoleucine*	58	0.4474	0.8091	0.5803	0.8690026344691	0.6883	0.8820	0.4352	0.85344180457838
Acidaminococcus (unclassified)	gamma-glutamylleucine	58	0.6256	0.8767	0.4755	0.850645786066601	0.6844	0.9072	0.4506	0.85694316549732
Acidaminococcus (unclassified)	gamma-glutamylmethionine	58	0.6473	0.9709	0.505	0.857287921643446	0.6505	1.0046	0.5173	0.871624198944925
Acidaminococcus (unclassified)	gamma-glutamylphenylalanine	58	-0.4831	0.9710	0.6188	0.873697538200993	-0.3628	0.9939	0.7151	0.901845133926767
Acidaminococcus (unclassified)	gamma-glutamylthreonine*	58	0.2416	0.8086	0.7651	0.892130084675722	0.182	0.9193	0.8431	0.917065828970797
Acidaminococcus (unclassified)	gamma-glutamyltyrosine	58	0.0041	0.5815	0.9944	0.913267384945927	0.0162	1.0196	0.9873	0.930443249961278
Acidaminococcus (unclassified)	gamma-glutamylvaline	53	0.071	0.6797	0.9168	0.906689046199804	0.5559	0.7438	0.4548	0.857765981805937
Acidaminococcus (unclassified)	gamma-tocopherol/beta-tocopherol	57	0.1337	0.4473	0.765	0.892130084675722	0.1331	0.4515	0.7681	0.907888609768544
Acidaminococcus (unclassified)	gentisate	51	-0.6525	0.1948	0.000808	0.184151348934238	-0.6353	0.2195	0.0038	0.307306300911573
Acidaminococcus (unclassified)	gluconate	57	0.9775	0.6382	0.1256	0.711184645469483	1.1927	0.6832	0.0809	0.667726875286629
Acidaminococcus (unclassified)	glucose	58	-0.077	0.2645	0.7711	0.892563178214438	-0.0494	0.2607	0.8497	0.917643524628432
Acidaminococcus (unclassified)	glucuronate	58	0.5022	0.4573	0.2721	0.79280956825747	0.5264	0.4530	0.2452	0.788239159193719
Acidaminococcus (unclassified)	glutamate	58	-0.927	0.8060	0.2501	0.783228454591551	-0.7976	0.8033	0.3208	0.818555532241645
Acidaminococcus (unclassified)	glutamine	58	0.3046	1.8879	0.8718	0.902486114806837	0.3256	1.9991	0.8706	0.920168665064949
Acidaminococcus (unclassified)	glutarate (pentanedioate)	58	0.1013	0.5003	0.8396	0.899581290518655	0.3317	0.5200	0.5236	0.872078132665272
Acidaminococcus (unclassified)	glutarylcarnitine (C5)	58	0.1764	0.7748	0.8199	0.897782111837552	0.2176	0.7618	0.7751	0.908937650899106
Acidaminococcus (unclassified)	glycerate	57	-0.5394	1.0219	0.5976	0.870982389251226	-0.5356	1.0156	0.5979	0.886550696886683
Acidaminococcus (unclassified)	glycerol	58	-0.1557	0.6637	0.8146	0.897325583303839	0.0303	0.5988	0.9596	0.92830289386382
Acidaminococcus (unclassified)	glycerol 3-phosphate	58	-0.3832	0.9548	0.6882	0.884199308845393	-0.3507	0.9460	0.7108	0.901091142792953
Acidaminococcus (unclassified)	glycerophosphoethanolamine	57	1.6798	0.8181	0.04	0.57602897794647	1.5424	0.8691	0.0759	0.659319640950378
Acidaminococcus (unclassified)	glycerophosphoinositol*	54	0.5873	0.5342	0.2716	0.79280956825747	0.5043	0.5577	0.3659	0.834679527859677
Acidaminococcus (unclassified)	glycerophosphorylcholine (GPC)	58	0.6758	0.8088	0.4034	0.835782782642886	0.4335	0.8160	0.5952	0.88595979428738
Acidaminococcus (unclassified)	glycine	58	-1.1482	1.3230	0.3854	0.830262267064868	-1.6626	1.4322	0.2457	0.788368689659565
Acidaminococcus (unclassified)	glycochenodeoxycholate	58	-0.2233	0.3156	0.4792	0.851135423975173	-0.224	0.3258	0.4918	0.866100771122492
Acidaminococcus (unclassified)	glycocholate	58	0.0655	0.3365	0.8457	0.900185905387342	0.0183	0.3324	0.9562	0.928145630833019
Acidaminococcus (unclassified)	glycocholenate sulfate*	57	-1.668	0.6255	0.0077	0.362063458934819	-1.6225	0.6579	0.0136	0.45269511298719
Acidaminococcus (unclassified)	glycodeoxycholate	55	0.0568	0.3040	0.8518	0.900729893242693	0.0489	0.3163	0.8771	0.920917071539773
Acidaminococcus (unclassified)	glycolithocholate sulfate*	57	-0.1158	0.3733	0.7564	0.891609688813135	-0.23	0.3719	0.5363	0.874869738610598
Acidaminococcus (unclassified)	glycoursodeoxycholate	57	0.0026	0.3152	0.9933	0.913159760570577	0.0655	0.3142	0.8348	0.915735550961621
Acidaminococcus (unclassified)	glycylphenylalanine	57	0.1227	0.3759	0.7441	0.890150352920835	0.1099	0.3784	0.7715	0.908392879358216
Acidaminococcus (unclassified)	glycylvaline	53	-0.175	0.2669	0.5121	0.858322515177952	-0.2212	0.2660	0.4056	0.845968272565855
Acidaminococcus (unclassified)	guanidinoacetate	58	-1.5022	1.2682	0.2362	0.778215454144261	-1.5729	1.3160	0.232	0.782793905657351
Acidaminococcus (unclassified)	guanosine	53	-0.2218	0.3398	0.514	0.858787545466405	-0.098	0.3691	0.7907	0.910547360642928
Acidaminococcus (unclassified)	gulonic acid*	56	-1.3774	0.7913	0.0817	0.663983492363938	-1.3074	0.7949	0.1	0.690948189727539
Acidaminococcus (unclassified)	heptanoate (7:0)	55	-0.2251	0.6523	0.7301	0.888708497637594	-0.2763	0.6385	0.6652	0.896098907069862
Acidaminococcus (unclassified)	hexadecanedioate	58	-1.0587	0.6172	0.0863	0.671540521966513	-0.9564	0.6631	0.1492	0.734072434509548
Acidaminococcus (unclassified)	hexanoylcarnitine	56	0.0727	0.6920	0.9164	0.906645753631198	-0.0379	0.6827	0.9557	0.928091118343812
Acidaminococcus (unclassified)	hippurate	58	0.6008	0.3719	0.1062	0.695250677897258	0.5609	0.4072	0.1684	0.746458676417791
Acidaminococcus (unclassified)	histidine	58	3.0056	2.2693	0.1854	0.749721166330905	2.7704	2.2788	0.2241	0.778348948412576
Acidaminococcus (unclassified)	homoarginine	58	2.3275	1.0630	0.0286	0.532498127037922	2.1702	1.0689	0.0423	0.592720138270857
Acidaminococcus (unclassified)	homocitrulline	58	0.4877	0.6940	0.4822	0.85173151108255	0.4648	0.6870	0.4987	0.867579059775491
Acidaminococcus (unclassified)	hydantoin-5-propionic acid	53	0.6588	0.6193	0.2874	0.798437744265501	1.0564	0.6864	0.1238	0.713799741178699
Acidaminococcus (unclassified)	hydroxybutyrylcarnitine*	57	0.2526	0.5509	0.6466	0.878730361099736	0.4114	0.5500	0.4545	0.857765981805937
Acidaminococcus (unclassified)	hypotaurine	58	-0.1195	0.6755	0.8595	0.901397562026431	-0.3301	0.6908	0.6327	0.891291697302167
Acidaminococcus (unclassified)	hypoxanthine	57	-0.6344	0.7874	0.4204	0.839618684032652	-1.0866	0.8119	0.1808	0.754081316294639
Acidaminococcus (unclassified)	imidazole lactate	58	0.8021	0.7562	0.2888	0.798900352587832	0.8516	0.7768	0.273	0.802136852302398
Acidaminococcus (unclassified)	imidazole propionate	53	0.1866	0.3956	0.6371	0.876941613085506	0.5204	0.4553	0.253	0.79130243431299
Acidaminococcus (unclassified)	indoleacetate	58	0.6443	0.6187	0.2977	0.801214757093776	0.6623	0.6212	0.2863	0.806781390256084
Acidaminococcus (unclassified)	indolelactate	58	0.5281	0.8127	0.5158	0.859055485186858	0.4103	0.8264	0.6195	0.889258609842517
Acidaminococcus (unclassified)	indolepropionate	57	-0.4572	0.3463	0.1867	0.750817345962881	-0.7295	0.3715	0.0495	0.611212522743946
Acidaminococcus (unclassified)	inosine	58	-0.4124	0.2602	0.113	0.701734846047266	-0.3199	0.2744	0.2437	0.787918935166362
Acidaminococcus (unclassified)	isobutyrylcarnitine	58	-0.1147	0.5178	0.8246	0.898428503944847	-0.3277	0.5729	0.5674	0.880514606961655
Acidaminococcus (unclassified)	isobutyrylglycine	56	-0.321	0.5914	0.5872	0.869807329193451	-0.3725	0.5864	0.5253	0.87223527619425
Acidaminococcus (unclassified)	isoleucine	58	1.0392	1.4128	0.462	0.847491072917138	1.3945	1.4790	0.3457	0.827190682097774
Acidaminococcus (unclassified)	isoleucylvaline	56	0.5123	0.6240	0.4117	0.837230010187285	0.8942	0.6487	0.168	0.746411106488815
Acidaminococcus (unclassified)	isovalerate	58	0.3891	0.5432	0.4738	0.850464866775695	0.4318	0.5326	0.4175	0.849443504716848
Acidaminococcus (unclassified)	isovalerylcarnitine	58	0.3501	0.5983	0.5585	0.86651456654075	0.3974	0.6778	0.5577	0.87901059041569
Acidaminococcus (unclassified)	isovalerylglycine	54	-0.4411	0.6782	0.5155	0.859055485186858	-0.4683	0.6735	0.4868	0.865252638143849
Acidaminococcus (unclassified)	kynurenate	58	-0.2945	0.8073	0.7152	0.887221762714557	-0.2386	0.8414	0.7767	0.909052998948863
Acidaminococcus (unclassified)	kynurenine	58	1.6713	1.2867	0.194	0.755004527471574	1.6415	1.3513	0.2244	0.778436451161791
Acidaminococcus (unclassified)	lactate	58	-0.1983	0.3290	0.5467	0.864468570690851	-0.1728	0.3259	0.5959	0.886024337294254
Acidaminococcus (unclassified)	lanthionine	50	-0.072	0.5130	0.8883	0.90375313257124	-0.0626	0.5556	0.9103	0.924230039733036
Acidaminococcus (unclassified)	laurate (12:0)	58	-1.3847	0.7524	0.0657	0.637639815275659	-1.1754	0.7960	0.1398	0.726819764567315
Acidaminococcus (unclassified)	laurylcarnitine	58	0.2511	0.8076	0.7559	0.891491338166272	0.0886	0.7834	0.9099	0.924168168392204
Acidaminococcus (unclassified)	leucine	58	1.9053	1.5095	0.2069	0.763088800016639	1.879	1.5330	0.2203	0.776351196395396
Acidaminococcus (unclassified)	leucylalanine	56	0.1986	0.4747	0.6757	0.882888038804038	-0.0067	0.5104	0.9895	0.930443249961278
Acidaminococcus (unclassified)	leucylleucine	50	-0.7773	0.4731	0.1004	0.687734224183841	-0.881	0.4790	0.0659	0.641514193028002
Acidaminococcus (unclassified)	linoleate (18:2n6)	57	-1.224	0.9013	0.1745	0.743810222795119	-1.0516	0.9097	0.2477	0.789650650890006
Acidaminococcus (unclassified)	linolenate [alpha or gamma; (18:3n3 or 6)]	58	-0.8394	0.6086	0.1678	0.739710757438525	-0.7216	0.6182	0.2431	0.787753302323402
Acidaminococcus (unclassified)	linoleoylcarnitine*	58	0.1534	0.9622	0.8734	0.902498916581093	0.0219	0.9112	0.9808	0.930418160173435
Acidaminococcus (unclassified)	lysine	58	3.3324	1.7479	0.0566	0.619262148959004	3.3037	1.8152	0.0688	0.646927237672341
Acidaminococcus (unclassified)	malate	54	-0.2117	0.4339	0.6257	0.87449118702138	-0.1615	0.4331	0.7092	0.901091142792953
Acidaminococcus (unclassified)	maleate	58	1.0755	0.4626	0.0201	0.488703572175064	1.2958	0.4642	0.0052	0.344291226722519
Acidaminococcus (unclassified)	malonate	54	-0.5532	0.7242	0.445	0.844100179997499	-0.5377	0.7178	0.4538	0.857645198774173
Acidaminococcus (unclassified)	mannitol/sorbitol	58	-0.1733	0.3179	0.5857	0.869628561259312	-0.2006	0.3433	0.559	0.879480555214557
Acidaminococcus (unclassified)	mannose	57	-0.372	1.2752	0.7705	0.892489816686675	0.4555	1.3517	0.7361	0.904524672215982
Acidaminococcus (unclassified)	margarate (17:0)	58	-1.3999	0.8785	0.111	0.699997928739453	-1.2511	0.9109	0.1696	0.747288601620142
Acidaminococcus (unclassified)	methionine	58	1.4678	1.3082	0.2619	0.789697520904418	1.4154	1.3603	0.2981	0.810173103907297
Acidaminococcus (unclassified)	methionine sulfone	58	0.1796	0.6755	0.7904	0.894914711612096	-0.057	0.7305	0.9378	0.926652303630835
Acidaminococcus (unclassified)	methionine sulfoxide	58	0.7917	0.7535	0.2934	0.800162285841619	0.9275	0.7482	0.2151	0.774173763610657
Acidaminococcus (unclassified)	methyl glucopyranoside (alpha + beta)	58	-0.2794	0.3760	0.4575	0.846455709711711	-0.7138	0.4208	0.0898	0.67854050610943
Acidaminococcus (unclassified)	methyl indole-3-acetate	54	0.2903	0.5345	0.5871	0.869775785152349	0.2438	0.5767	0.6725	0.896797228337118
Acidaminococcus (unclassified)	methyl-4-hydroxybenzoate sulfate	58	-0.1652	0.1983	0.4047	0.835994603656636	-0.2347	0.2041	0.2503	0.790054816873514
Acidaminococcus (unclassified)	methylsuccinate	58	0.491	0.5797	0.397	0.834042732929987	0.4605	0.5760	0.4241	0.851325761433117
Acidaminococcus (unclassified)	myo-inositol	57	1.8783	1.2905	0.1455	0.724634823469349	1.4379	1.3444	0.2848	0.805923207362112
Acidaminococcus (unclassified)	myristate (14:0)	58	-1.1543	0.7471	0.1224	0.70851074922614	-1.0283	0.7701	0.1818	0.75490323618835
Acidaminococcus (unclassified)	myristoleate (14:1n5)	58	-0.5605	0.5265	0.287	0.798301839279884	-0.4798	0.5262	0.3619	0.833289947029199
Acidaminococcus (unclassified)	myristoleoylcarnitine*	57	-0.2477	0.7271	0.7334	0.889374332438614	-0.2526	0.7282	0.7287	0.903560983273179
Acidaminococcus (unclassified)	myristoylcarnitine	58	0.527	0.9012	0.5587	0.86651456654075	0.4776	0.8879	0.5906	0.88540907962116
Acidaminococcus (unclassified)	N-acetyl-beta-alanine	58	-1.212	1.1227	0.2804	0.796292091208734	-1.2646	1.1105	0.2548	0.792259294495355
Acidaminococcus (unclassified)	N-acetylalanine	57	2.3533	1.8606	0.2059	0.762476374991585	2.4762	1.8487	0.1804	0.753995379995588
Acidaminococcus (unclassified)	N-acetylasparagine	58	0.8818	0.9066	0.3307	0.812570317498899	0.962	0.9067	0.2887	0.807703112697208
Acidaminococcus (unclassified)	N-acetylaspartate (NAA)	57	-0.4196	1.2790	0.7429	0.890091529715651	-0.4619	1.3048	0.7233	0.902996518004321
Acidaminococcus (unclassified)	N-acetylcarnosine	58	-0.4907	0.7687	0.5233	0.860378837508919	-0.3826	0.7677	0.6182	0.8890652036151
Acidaminococcus (unclassified)	N-acetylglutamate	53	-0.6879	0.8361	0.4107	0.837160692585103	-0.74	0.8558	0.3872	0.840950740787336
Acidaminococcus (unclassified)	N-acetylglutamine	57	-0.0896	0.7808	0.9086	0.905900373861149	-0.1081	0.7932	0.8916	0.922417412596413
Acidaminococcus (unclassified)	N-acetylglycine	58	-0.0823	0.6376	0.8973	0.904821408722278	-0.2984	0.7067	0.6728	0.896877207781711
Acidaminococcus (unclassified)	N-acetylhistidine	53	0.7022	0.8593	0.4138	0.837893197077796	0.8614	0.8554	0.3139	0.815517050169314
Acidaminococcus (unclassified)	N-acetylisoleucine	58	-0.8359	0.8595	0.3308	0.812634616260783	-0.7361	0.8994	0.4131	0.848260343833002
Acidaminococcus (unclassified)	N-acetylleucine	58	-0.5588	0.7826	0.4752	0.850645786066601	-0.6022	0.7772	0.4385	0.853786846976396
Acidaminococcus (unclassified)	N-acetylmethionine	58	-0.9648	1.0438	0.3554	0.821382655303975	-0.8825	1.0864	0.4166	0.849001170488471
Acidaminococcus (unclassified)	N-acetylneuraminate	57	1.6668	1.1620	0.1514	0.729208884098582	1.6439	1.1520	0.1536	0.737407810443463
Acidaminococcus (unclassified)	N-acetylphenylalanine	58	0.0296	0.8430	0.972	0.911116506544445	0.0972	0.8324	0.907	0.923933743925567
Acidaminococcus (unclassified)	N-acetylputrescine	58	-1.1056	1.0680	0.3006	0.802104920238329	-1.197	1.1134	0.2823	0.805556820868264
Acidaminococcus (unclassified)	N-acetylserine	58	0.3901	1.4756	0.7915	0.895083160587861	0.3887	1.6118	0.8094	0.912313497654862
Acidaminococcus (unclassified)	N-acetyltaurine	55	-0.9434	0.7626	0.2161	0.767608305301208	-0.9792	0.7511	0.1923	0.761590168559958
Acidaminococcus (unclassified)	N-acetyltryptophan	55	-0.0342	0.9105	0.97	0.910799090324873	-0.1903	0.9349	0.8387	0.916591486806017
Acidaminococcus (unclassified)	N-acetyltyrosine	58	-0.3961	0.7762	0.6098	0.872312691615009	-0.3341	0.7678	0.6634	0.896018141527891
Acidaminococcus (unclassified)	N-acetylvaline	58	-1.1416	1.0732	0.2875	0.798437744265501	-1.1158	1.0842	0.3034	0.811650321433988
Acidaminococcus (unclassified)	N-delta-acetylornithine	58	-0.8248	0.5695	0.1475	0.725479519178074	-1.0653	0.5922	0.072	0.653610387720136
Acidaminococcus (unclassified)	N-formylmethionine	58	-1.2999	1.1861	0.2731	0.79280956825747	-1.5158	1.2505	0.2254	0.778846321419621
Acidaminococcus (unclassified)	N-formylphenylalanine	58	-0.4895	0.5620	0.3838	0.829967380620673	-0.4676	0.5513	0.3963	0.844024970986139
Acidaminococcus (unclassified)	N-methylproline	58	-0.0075	0.2586	0.9767	0.911402360067452	-0.0693	0.2613	0.7907	0.910547360642928
Acidaminococcus (unclassified)	N-palmitoyl glycine	55	-1.8814	1.1680	0.1072	0.696299247295294	-1.5842	1.1815	0.18	0.753634973429246
Acidaminococcus (unclassified)	N-palmitoyl-sphingosine (d18:1/16:0)	58	0.3254	1.0637	0.7596	0.891812135037274	0.2119	1.0393	0.8384	0.916504188403281
Acidaminococcus (unclassified)	N1-Methyl-2-pyridone-5-carboxamide	58	0.5792	0.6379	0.3638	0.824253433655428	0.4579	0.6375	0.4726	0.861415083762088
Acidaminococcus (unclassified)	N1-methyladenosine	58	-0.1299	1.2922	0.9199	0.906816684204883	0.1972	1.3805	0.8864	0.921941297703475
Acidaminococcus (unclassified)	N2,N2-dimethylguanosine	58	-0.5181	1.1617	0.6556	0.880088923037487	-0.4233	1.2226	0.7292	0.903650427837165
Acidaminococcus (unclassified)	N6-acetyllysine	57	1.4993	1.3155	0.2544	0.785892658625419	1.7309	1.3984	0.2158	0.774411511873598
Acidaminococcus (unclassified)	N6-carbamoylthreonyladenosine	54	-0.7526	1.5080	0.6177	0.873609769201645	-0.7593	1.5198	0.6174	0.88899190391842
Acidaminococcus (unclassified)	N6-carboxymethyllysine	58	0.2606	0.6349	0.6815	0.883348295084656	0.351	0.6449	0.5863	0.884758645365839
Acidaminococcus (unclassified)	N6,N6,N6-trimethyllysine	58	-0.2857	0.8819	0.7459	0.890308796842827	-0.6963	1.0893	0.5227	0.871971751052063
Acidaminococcus (unclassified)	nicotinamide	58	0.2684	0.5002	0.5915	0.870355723752141	0.2252	0.5275	0.6695	0.896356480390588
Acidaminococcus (unclassified)	nonadecanoate (19:0)	58	-1.0317	1.0573	0.3292	0.81175623247334	-0.9966	1.0564	0.3455	0.827190682097774
Acidaminococcus (unclassified)	O-methylcatechol sulfate	58	0.6094	0.4242	0.1508	0.728643102582751	0.607	0.4540	0.1812	0.754217027346059
Acidaminococcus (unclassified)	O-sulfo-L-tyrosine	58	-1.3782	1.0228	0.1778	0.746128734490754	-1.5613	1.0163	0.1245	0.714267997148998
Acidaminococcus (unclassified)	octadecanedioate	58	-0.731	0.5743	0.203	0.760595365648389	-0.644	0.5976	0.2812	0.805003056948363
Acidaminococcus (unclassified)	octanoylcarnitine	58	0.3849	0.5677	0.4978	0.855232163595886	0.3131	0.5603	0.5763	0.882118925796349
Acidaminococcus (unclassified)	oleate/vaccenate (18:1)	58	-1.1409	0.9905	0.2494	0.783206698278541	-0.8898	1.0002	0.3737	0.83688642039298
Acidaminococcus (unclassified)	oleoyl ethanolamide	58	-0.7306	0.8003	0.3613	0.82355195070243	-0.4798	0.8285	0.5625	0.880066536369038
Acidaminococcus (unclassified)	oleoylcarnitine	58	0.1514	1.0480	0.8851	0.903437484522269	-0.002	?	1	0.930443249961278
Acidaminococcus (unclassified)	ornithine	58	0.7374	1.5816	0.641	0.877624162937793	0.6586	1.6442	0.6887	0.898907148107892
Acidaminococcus (unclassified)	orotate	57	1.047	0.7622	0.1695	0.740662967832114	0.8943	0.7615	0.2402	0.786391027665428
Acidaminococcus (unclassified)	orotidine	56	0.4424	0.4629	0.3392	0.814776975606862	0.3766	0.4604	0.4134	0.848374289987368
Acidaminococcus (unclassified)	oxalate (ethanedioate)	58	0.1474	0.6029	0.8068	0.896611811489841	0.0697	0.6460	0.9141	0.924651078137628
Acidaminococcus (unclassified)	p-cresol sulfate	58	0.4788	0.3447	0.1648	0.738413808808469	0.4578	0.3546	0.1966	0.763717591777005
Acidaminococcus (unclassified)	p-cresol-glucuronide*	55	0.3456	0.2913	0.2355	0.777459700930003	0.3692	0.2949	0.2106	0.772160521704289
Acidaminococcus (unclassified)	palmitate (16:0)	58	-1.7659	1.3106	0.1779	0.746128734490754	-1.4316	1.3323	0.2826	0.805724153615477
Acidaminococcus (unclassified)	palmitoleate (16:1n7)	58	-0.5725	0.5182	0.2693	0.792386262810844	-0.4722	0.5154	0.3596	0.832333967872912
Acidaminococcus (unclassified)	palmitoyl dihydrosphingomyelin (d18:0/16:0)*	58	1.429	1.0314	0.1659	0.739161302303975	1.2302	1.0466	0.2398	0.786335732102459
Acidaminococcus (unclassified)	palmitoyl ethanolamide	58	-1.1389	1.0640	0.2844	0.798064673242686	-0.6932	1.1142	0.5339	0.874593314669661
Acidaminococcus (unclassified)	palmitoyl sphingomyelin (d18:1/16:0)	58	0.8729	1.7179	0.6114	0.872594974185653	0.5769	1.6967	0.7338	0.9042774429857
Acidaminococcus (unclassified)	palmitoylcarnitine	58	1.1298	1.2957	0.3832	0.829942781429131	1.1426	1.2871	0.3747	0.836949168418804
Acidaminococcus (unclassified)	pantothenate	58	0.6022	0.7196	0.4027	0.835407628545814	0.5165	0.7187	0.4723	0.861363857043415
Acidaminococcus (unclassified)	paraxanthine	53	0.7352	0.3971	0.0641	0.633917286552079	0.7031	0.4084	0.0852	0.674123987710451
Acidaminococcus (unclassified)	phenol sulfate	58	-0.4082	0.4761	0.3913	0.831863348662834	-0.3522	0.4741	0.4576	0.858105300615493
Acidaminococcus (unclassified)	phenylacetylglutamine	58	0.3177	0.4591	0.4889	0.852997884618609	0.4226	0.4675	0.366	0.834737778053858
Acidaminococcus (unclassified)	phenylalanine	58	2.1403	2.1069	0.3097	0.804942473697044	1.9692	2.0951	0.3473	0.8278882708214
Acidaminococcus (unclassified)	phenylalanylleucine	57	-0.1071	0.3020	0.7229	0.888067595136415	-0.3403	0.3267	0.2977	0.810082943827011
Acidaminococcus (unclassified)	phenylalanylphenylalanine	58	-0.2962	0.5066	0.5588	0.86651456654075	-0.5513	0.5309	0.2991	0.810683512149029
Acidaminococcus (unclassified)	phenylalanylserine	58	-0.1266	0.3235	0.6954	0.885152162882712	-0.1119	0.3198	0.7265	0.903452046728888
Acidaminococcus (unclassified)	phenylalanyltryptophan	57	0.0641	0.4797	0.8937	0.904366391614767	-0.0281	0.5038	0.9555	0.928057691872594
Acidaminococcus (unclassified)	phenyllactate (PLA)	58	1.2704	0.8235	0.1229	0.708938520829748	1.3447	0.8642	0.1197	0.710158676002264
Acidaminococcus (unclassified)	phenylpyruvate	58	-0.6698	1.0088	0.5067	0.857548909673764	-0.7891	1.0394	0.4477	0.855963507319393
Acidaminococcus (unclassified)	phosphate	58	5.1108	2.7914	0.0671	0.639004567985338	4.8816	2.7427	0.0751	0.657741690632081
Acidaminococcus (unclassified)	phosphocholine (16:0/22:5n3, 18:1/20:4)*	58	0.6942	1.2222	0.57	0.868006842514286	0.6877	1.2184	0.5725	0.881529725189779
Acidaminococcus (unclassified)	phosphocholine (18:0/20:5, 16:0/22:5n6)*	58	0.8009	0.6472	0.2159	0.767481728192975	0.8743	0.6576	0.1837	0.755729668609419
Acidaminococcus (unclassified)	pimelate (heptanedioate)	53	0.4701	0.7145	0.5105	0.858241291259457	0.5641	0.7031	0.4224	0.850651314655178
Acidaminococcus (unclassified)	pipecolate	58	-0.4718	0.8760	0.5902	0.8701649246014	-0.6749	0.8645	0.435	0.853345569454734
Acidaminococcus (unclassified)	piperine	54	0.1241	0.2690	0.6447	0.878484719738015	0.0369	0.2732	0.8925	0.922459202848867
Acidaminococcus (unclassified)	pregn steroid monosulfate*	58	-0.7483	0.4432	0.0913	0.676800991682686	-0.8403	0.4387	0.0554	0.625687432832479
Acidaminococcus (unclassified)	pregnen-diol disulfate*	58	-0.6961	0.3378	0.0393	0.57379873445323	-0.7384	0.3369	0.0284	0.54513591524636
Acidaminococcus (unclassified)	pregnenolone sulfate	52	-0.7223	0.5017	0.15	0.727973398849692	-0.6438	0.4981	0.1962	0.763405083300254
Acidaminococcus (unclassified)	pro-hydroxy-pro	58	0.9671	0.6954	0.1643	0.738147117209768	1.0446	0.7415	0.1589	0.741163158477248
Acidaminococcus (unclassified)	proline	58	0.6699	1.2574	0.5942	0.87063479399051	1.0796	1.2626	0.3925	0.842910105779103
Acidaminococcus (unclassified)	prolylglycine	57	0.0944	0.7021	0.893	0.904348779976357	0.0388	0.7361	0.9579	0.92819690321745
Acidaminococcus (unclassified)	prolylproline	57	0.3832	0.3557	0.2812	0.796824159160837	0.44	0.3575	0.2184	0.7756770370025
Acidaminococcus (unclassified)	propionylcarnitine	58	0.7077	0.7577	0.3503	0.819235189246975	0.8002	0.8015	0.3181	0.817722896180145
Acidaminococcus (unclassified)	propionylglycine	54	0.1748	0.5811	0.7636	0.892130084675722	0.0309	0.5970	0.9587	0.928270297598843
Acidaminococcus (unclassified)	propyl 4-hydroxybenzoate sulfate	58	0.0365	0.4312	0.9325	0.907937636870351	-0.0123	0.4373	0.9776	0.93020427709955
Acidaminococcus (unclassified)	pseudouridine	58	1.1461	1.5457	0.4584	0.846654880675373	1.0744	1.5571	0.4902	0.865876304389005
Acidaminococcus (unclassified)	pyridoxate	57	0.7081	0.4083	0.0829	0.666730149193737	0.5995	0.4211	0.1545	0.737808293237802
Acidaminococcus (unclassified)	pyroglutamine*	57	-0.9209	0.7136	0.1969	0.757412479310375	-0.8386	0.7048	0.2341	0.783584016790349
Acidaminococcus (unclassified)	pyroglutamylglutamine	55	-0.2793	0.6794	0.681	0.883348295084656	-0.4225	0.6696	0.5281	0.873143803624454
Acidaminococcus (unclassified)	pyroglutamylglycine	58	-0.4636	0.4567	0.31	0.804942473697044	-0.6747	0.4694	0.1506	0.734664048938257
Acidaminococcus (unclassified)	pyruvate	57	-0.0381	0.7770	0.9609	0.910016146676741	0.1274	0.8447	0.8802	0.921285668564179
Acidaminococcus (unclassified)	quinate	58	0.2975	0.1983	0.1334	0.718088573272464	0.2959	0.2038	0.1466	0.732233196034401
Acidaminococcus (unclassified)	quinolinate	57	0.2595	0.7633	0.7339	0.889408446920314	0.1473	0.7572	0.8458	0.917289780389465
Acidaminococcus (unclassified)	retinol (Vitamin A)	58	0.8959	1.1630	0.4411	0.84354736413001	0.7607	1.1814	0.5196	0.871963261906585
Acidaminococcus (unclassified)	ribitol	56	1.3277	0.9433	0.1593	0.734409437538374	1.5336	0.9324	0.1	0.690948189727539
Acidaminococcus (unclassified)	ribonate	56	-0.5143	0.7670	0.5026	0.856597918098822	-0.3788	0.7777	0.6262	0.890233147022143
Acidaminococcus (unclassified)	S-methylcysteine	58	-0.0874	0.7682	0.9094	0.905972017323057	0.1117	0.7560	0.8825	0.92161205126463
Acidaminococcus (unclassified)	salicylate	57	-0.1042	0.3130	0.7393	0.889722424800033	-0.1522	0.3108	0.6244	0.890084906973851
Acidaminococcus (unclassified)	sebacate (decanedioate)	53	0.3071	0.3048	0.3136	0.806079865905232	0.2913	0.3062	0.3413	0.825759900783035
Acidaminococcus (unclassified)	serine	58	0.3721	1.7819	0.8346	0.899082661727736	-0.0419	1.6146	0.9793	0.930329538552948
Acidaminococcus (unclassified)	serotonin	58	-0.8992	0.5499	0.102	0.689145859308439	-0.788	0.5653	0.1633	0.744039621190739
Acidaminococcus (unclassified)	serylalanine	58	0.0328	0.8023	0.9674	0.910519912039674	-0.0837	0.7902	0.9156	0.924749798289096
Acidaminococcus (unclassified)	sphinganine-1-phosphate	51	-1.0847	0.9952	0.2757	0.79392845857685	-1.2049	1.0188	0.2369	0.785004670756938
Acidaminococcus (unclassified)	sphingomyelin (d18:1/14:0, d16:1/16:0)*	58	0.2709	0.3456	0.433	0.841451523000782	0.2859	0.3425	0.4038	0.845472974603689
Acidaminococcus (unclassified)	sphingomyelin (d18:1/15:0, d16:1/17:0)*	58	0.7224	1.2121	0.5512	0.865003073059688	0.5611	1.2008	0.6403	0.892427702496124
Acidaminococcus (unclassified)	sphingomyelin (d18:1/17:0, d17:1/18:0, d19:1/16:0)	58	1.3726	1.2976	0.2902	0.79946553793828	1.2475	1.3091	0.3406	0.825569955192197
Acidaminococcus (unclassified)	sphingomyelin (d18:1/18:1, d18:2/18:0)	58	2.4554	1.3404	0.067	0.639004567985338	2.506	1.3249	0.0586	0.630186253852299
Acidaminococcus (unclassified)	sphingomyelin (d18:1/20:0, d16:1/22:0)*	57	2.2028	1.3278	0.0971	0.683364580615542	2.0784	1.3448	0.1222	0.712346384470667
Acidaminococcus (unclassified)	sphingomyelin (d18:1/20:1, d18:2/20:0)*	58	2.0701	1.4274	0.147	0.725045947049975	2.1348	1.4089	0.1297	0.719216523199958
Acidaminococcus (unclassified)	sphingomyelin (d18:1/21:0, d17:1/22:0, d16:1/23:0)*	58	1.2117	1.0772	0.2606	0.788815698220219	1.2258	1.1035	0.2666	0.798779833188105
Acidaminococcus (unclassified)	sphingomyelin (d18:1/24:1, d18:2/24:0)*	57	2.636	1.4903	0.0769	0.654528730924654	2.4464	1.4840	0.0993	0.690333878048694
Acidaminococcus (unclassified)	sphingomyelin (d18:2/14:0, d18:1/14:1)*	58	0.8131	0.8415	0.334	0.813664591346142	0.936	0.8389	0.2646	0.797641755848169
Acidaminococcus (unclassified)	sphingomyelin (d18:2/16:0, d18:1/16:1)*	58	1.7809	1.2494	0.154	0.731045786967457	1.8745	1.2399	0.1306	0.719216523199958
Acidaminococcus (unclassified)	sphingomyelin (d18:2/23:0, d18:1/23:1, d17:1/24:1)*	58	1.7361	1.2588	0.1678	0.739710757438525	1.7421	1.2631	0.1678	0.74634167733775
Acidaminococcus (unclassified)	sphingomyelin (d18:2/24:1, d18:1/24:2)*	58	1.9178	1.2785	0.1336	0.718088573272464	1.9258	1.2549	0.1249	0.714818071266539
Acidaminococcus (unclassified)	sphingosine 1-phosphate	57	-0.8866	1.0334	0.391	0.831794065799348	-1.1533	1.0794	0.2853	0.806098938150875
Acidaminococcus (unclassified)	stachydrine	58	-0.1687	0.2140	0.4307	0.841279052584718	-0.2115	0.2152	0.3256	0.819994791421995
Acidaminococcus (unclassified)	stearate (18:0)	58	-2.5836	1.4588	0.0765	0.653924861480709	-2.4191	1.4735	0.1006	0.691950275951502
Acidaminococcus (unclassified)	stearidonate (18:4n3)	58	-0.7528	0.6068	0.2147	0.766568226582152	-0.6987	0.6044	0.2477	0.789650650890006
Acidaminococcus (unclassified)	stearoyl sphingomyelin (d18:1/18:0)	58	1.4007	1.4479	0.3333	0.813552198124025	1.264	1.4190	0.373	0.83686429172952
Acidaminococcus (unclassified)	stearoylcarnitine	58	1.4726	1.3197	0.2645	0.790652029649725	1.1268	1.3261	0.3955	0.843819123699467
Acidaminococcus (unclassified)	succinate	58	0.0023	0.8667	0.9979	0.913572793872529	0.0578	0.7116	0.9353	0.926525332986925
Acidaminococcus (unclassified)	succinimide	57	-1.4255	1.1202	0.2032	0.760735688624916	-1.576	1.1081	0.155	0.738164111692564
Acidaminococcus (unclassified)	succinylcarnitine	58	0.8978	1.0983	0.4137	0.837879514537302	1.293	1.1394	0.2564	0.792959280336224
Acidaminococcus (unclassified)	sulfate*	58	1.9499	1.7447	0.2637	0.790175540297499	1.953	1.7647	0.2684	0.80006413331134
Acidaminococcus (unclassified)	tartarate	58	-0.1886	0.4260	0.658	0.880683250371469	-0.1811	0.4222	0.6681	0.896293690542046
Acidaminococcus (unclassified)	tartronate (hydroxymalonate)	58	-0.3823	0.4790	0.4247	0.84000500389973	-0.3794	0.4721	0.4217	0.850401972388258
Acidaminococcus (unclassified)	taurine	58	0.2294	0.8465	0.7864	0.894420049783909	-0.2907	0.9474	0.759	0.907176239211281
Acidaminococcus (unclassified)	taurochenodeoxycholate	55	-0.0253	0.2897	0.9304	0.907631433390958	-0.058	0.2950	0.8442	0.917174569767617
Acidaminococcus (unclassified)	taurocholenate sulfate	56	-1.1262	0.4565	0.0136	0.434076318192702	-1.1903	0.4642	0.0103	0.420329653252026
Acidaminococcus (unclassified)	taurodeoxycholate	52	0.1435	0.2126	0.4996	0.855725116973148	0.1494	0.2252	0.5072	0.870058175241604
Acidaminococcus (unclassified)	taurolithocholate 3-sulfate	55	-0.5182	0.4214	0.2188	0.7691868527644	-0.6802	0.4183	0.1039	0.694738323027243
Acidaminococcus (unclassified)	tetradecanedioate	58	-1.2414	0.5554	0.0254	0.518307785552815	-1.2335	0.5941	0.0379	0.581377553069158
Acidaminococcus (unclassified)	theobromine	58	0.6923	0.3305	0.0362	0.56340245274163	0.6671	0.3409	0.0504	0.613591085033412
Acidaminococcus (unclassified)	theophylline	57	0.787	0.3476	0.0236	0.507639824966463	0.8746	0.3516	0.0129	0.445682713791161
Acidaminococcus (unclassified)	threonate	57	0.047	0.5746	0.9348	0.908233237530506	-0.0528	0.5840	0.9279	0.925821795577655
Acidaminococcus (unclassified)	threonine	58	0.1579	1.4066	0.9106	0.906065883872961	0.1044	1.5878	0.9476	0.927785422693113
Acidaminococcus (unclassified)	thymine	54	-0.6918	0.6949	0.3195	0.808300304111674	-0.7588	0.6915	0.2725	0.802080052147788
Acidaminococcus (unclassified)	thymol sulfate	50	-0.2345	0.2913	0.4208	0.839618684032652	-0.2357	0.2947	0.424	0.85129401591117
Acidaminococcus (unclassified)	thyroxine	58	-0.6944	1.0286	0.4996	0.855725116973148	-0.2845	1.1125	0.7982	0.911177402043698
Acidaminococcus (unclassified)	tiglylcarnitine	58	0.8315	0.8575	0.3322	0.813253416645501	0.6629	0.9301	0.476	0.862346597486937
Acidaminococcus (unclassified)	trans-4-hydroxyproline	58	0.0467	0.8996	0.9586	0.909829570714191	-0.0228	1.6558	0.989	0.930443249961278
Acidaminococcus (unclassified)	trans-urocanate	58	-0.1312	0.5948	0.8255	0.898472785141793	0.0667	0.6037	0.912	0.924451911231781
Acidaminococcus (unclassified)	trigonelline (N'-methylnicotinate)	58	0.5517	0.3416	0.1062	0.695250677897258	0.6269	0.3501	0.0734	0.654986814536445
Acidaminococcus (unclassified)	trimethylamine N-oxide	58	0.0906	0.4813	0.8507	0.900683845664309	0.0643	0.4717	0.8916	0.922417412596413
Acidaminococcus (unclassified)	tryptophan	58	1.1549	1.4371	0.4216	0.839618684032652	0.6846	1.4493	0.6367	0.891888485390876
Acidaminococcus (unclassified)	tryptophan betaine	57	0.0535	0.2172	0.8053	0.896267449947252	-0.0109	0.2289	0.9621	0.928514731496754
Acidaminococcus (unclassified)	tyrosine	58	2.0371	1.6199	0.2086	0.764129330232943	1.8939	1.6460	0.2499	0.789860725616634
Acidaminococcus (unclassified)	undecanedioate	54	2.5233	1.0892	0.0205	0.490921298995651	2.7337	1.0938	0.0124	0.443224367285601
Acidaminococcus (unclassified)	urate	58	1.1678	1.2386	0.3457	0.81737550479913	1.1069	1.2271	0.367	0.834862598917044
Acidaminococcus (unclassified)	urea	58	0.2857	1.1200	0.7987	0.895920798708976	0.4688	1.1744	0.6898	0.899133215414233
Acidaminococcus (unclassified)	uridine	58	-0.611	1.1282	0.5881	0.869807329193451	-0.7423	1.1943	0.5343	0.874691437862106
Acidaminococcus (unclassified)	valine	58	0.5991	1.6690	0.7196	0.887856385112294	0.7229	1.7744	0.6837	0.897969027072859
Acidaminococcus (unclassified)	valylarginine	57	0.0738	0.4830	0.8786	0.902948909961121	-0.1372	0.5008	0.7841	0.910044957712942
Acidaminococcus (unclassified)	vanillylmandelate (VMA)	58	-2.8435	0.9958	0.0043	0.289674233485962	-2.9022	0.9861	0.0032	0.285740946461638
Acidaminococcus (unclassified)	X - 02249	58	0.49	0.8114	0.5459	0.864164993633025	0.3485	0.8671	0.6878	0.898648308330229
Acidaminococcus (unclassified)	X - 02269	58	0.1539	0.3306	0.6416	0.877824076601037	-0.0596	0.3552	0.8668	0.91975116493639
Acidaminococcus (unclassified)	X - 09789	58	0.3893	0.4190	0.3529	0.820415083791831	0.2911	0.4334	0.5019	0.868395777796212
Acidaminococcus (unclassified)	X - 10358	56	0.071	0.7593	0.9255	0.907358239049713	0.1221	0.8039	0.8793	0.921044882974751
Acidaminococcus (unclassified)	X - 11261	58	0.2429	0.5737	0.672	0.882526927333947	0.3159	0.5783	0.5849	0.884441063249666
Acidaminococcus (unclassified)	X - 11299	58	0.3815	0.2841	0.1794	0.746837633559379	0.3318	0.2917	0.2553	0.792458218713143
Acidaminococcus (unclassified)	X - 11305	58	0.3017	0.6534	0.6443	0.878343456682535	0.1664	0.6854	0.8082	0.912237148369738
Acidaminococcus (unclassified)	X - 11308	58	-0.4591	0.6879	0.5045	0.857171338271094	-0.2416	0.7019	0.7307	0.903928605676444
Acidaminococcus (unclassified)	X - 11315	53	-0.000557	?	1	0.913572793872529	-0.4759	0.6734	0.4797	0.863160780967555
Acidaminococcus (unclassified)	X - 11372	58	-0.7053	0.7504	0.3472	0.8178742825051	-0.4609	0.7725	0.5508	0.877399180090748
Acidaminococcus (unclassified)	X - 11381	58	0.05	0.9109	0.9563	0.909684532372396	-0.2192	0.8655	0.8001	0.911660963639062
Acidaminococcus (unclassified)	X - 11429	58	-0.7877	1.1596	0.4969	0.85503774169942	-0.8822	1.1593	0.4467	0.855589154093514
Acidaminococcus (unclassified)	X - 11438	58	-0.0666	0.5902	0.9102	0.906049849455314	-0.1205	0.6045	0.842	0.917065828970797
Acidaminococcus (unclassified)	X - 11440	58	-0.4381	0.3067	0.1532	0.730812256451927	-0.4809	0.3060	0.116	0.706854877385344
Acidaminococcus (unclassified)	X - 11441	55	-0.1007	0.3217	0.7543	0.891352906333167	-0.0804	0.3326	0.8091	0.912257966319869
Acidaminococcus (unclassified)	X - 11442	55	-0.1399	0.3453	0.6854	0.883828009751015	-0.135	0.3555	0.7041	0.900408949119449
Acidaminococcus (unclassified)	X - 11444	58	-0.8748	0.6887	0.204	0.760974555943173	-0.9793	0.6869	0.154	0.737426278549503
Acidaminococcus (unclassified)	X - 11478	58	-0.122	0.5592	0.8273	0.898623046756982	-0.0065	0.5572	0.9907	0.930443249961278
Acidaminococcus (unclassified)	X - 11483	52	0.4432	0.3135	0.1574	0.733533307637285	0.4565	0.3082	0.1385	0.725783442530037
Acidaminococcus (unclassified)	X - 11491	52	-0.1019	0.3162	0.7473	0.890622692488423	-0.0717	0.3280	0.827	0.91480916190318
Acidaminococcus (unclassified)	X - 11522	57	-0.5256	0.4600	0.2531	0.785063188481545	-0.6092	0.4668	0.1919	0.761356747961411
Acidaminococcus (unclassified)	X - 11530	58	-0.3311	0.4561	0.4679	0.84874988332436	-0.3893	0.4558	0.393	0.843080453987985
Acidaminococcus (unclassified)	X - 11537	58	-0.0286	0.5359	0.9575	0.909820832237969	-0.2033	0.5387	0.7059	0.900703199323245
Acidaminococcus (unclassified)	X - 11538	58	-0.4896	0.5017	0.3291	0.811733470236995	-0.3356	0.5220	0.5203	0.871963261906585
Acidaminococcus (unclassified)	X - 11540	58	0.4405	0.6912	0.524	0.860378837508919	0.4651	0.6848	0.4971	0.867110282307812
Acidaminococcus (unclassified)	X - 11564	58	0.1652	1.1052	0.8812	0.903124581447304	0.2079	1.1103	0.8514	0.917833402329439
Acidaminococcus (unclassified)	X - 11787	58	-0.2601	1.4116	0.8538	0.900751891110102	-0.2748	1.4171	0.8462	0.917289780389465
Acidaminococcus (unclassified)	X - 11795	58	-0.3913	0.5540	0.48	0.851372700208421	-0.4995	0.5493	0.3631	0.833576896038195
Acidaminococcus (unclassified)	X - 11805	58	-0.0039	0.2864	0.9891	0.912729205215948	-0.1213	0.2981	0.6841	0.898059151904678
Acidaminococcus (unclassified)	X - 11850	54	0.0206	0.2073	0.9207	0.906942984736164	-0.0355	0.2055	0.863	0.919353966818678
Acidaminococcus (unclassified)	X - 11871	57	0.0956	0.5557	0.8634	0.901705655096322	-0.0707	0.5473	0.8973	0.922903829922815
Acidaminococcus (unclassified)	X - 11880	58	-1.1932	0.6973	0.087	0.671893600227784	-1.0319	0.7459	0.1666	0.746196989705542
Acidaminococcus (unclassified)	X - 11905	58	-0.6428	0.5794	0.2673	0.792113173026126	-0.469	0.6180	0.4479	0.85604263354822
Acidaminococcus (unclassified)	X - 12007	51	0.429	0.2803	0.1258	0.711384746620378	0.5635	0.3124	0.0713	0.652444809813627
Acidaminococcus (unclassified)	X - 12026	57	1.0242	0.9072	0.2589	0.78805440252214	1.4177	0.9378	0.1306	0.719216523199958
Acidaminococcus (unclassified)	X - 12063	56	-0.6714	0.4932	0.1735	0.743501584937322	-0.5167	0.5068	0.308	0.813664736692966
Acidaminococcus (unclassified)	X - 12100	58	0.4499	1.0969	0.6817	0.883348295084656	0.5009	1.0875	0.6451	0.893240126626683
Acidaminococcus (unclassified)	X - 12101	58	0.2719	0.7055	0.7	0.885540278016482	0.4558	0.7099	0.5208	0.871963261906585
Acidaminococcus (unclassified)	X - 12127	55	-0.6147	0.7568	0.4166	0.838627122591014	-0.6043	0.7780	0.4373	0.853777456126175
Acidaminococcus (unclassified)	X - 12206	58	-0.1253	1.1620	0.9141	0.906390085936545	-0.1844	1.1910	0.877	0.920899497221498
Acidaminococcus (unclassified)	X - 12212	57	0.0605	0.2934	0.8366	0.8991753154016	0.0549	0.2877	0.8488	0.917623605928022
Acidaminococcus (unclassified)	X - 12216	57	0.1416	0.4770	0.7665	0.892233375314742	0.1452	0.4732	0.759	0.907176239211281
Acidaminococcus (unclassified)	X - 12230	56	0.6434	0.3130	0.0398	0.575174912155514	0.7049	0.3302	0.0328	0.562073677376561
Acidaminococcus (unclassified)	X - 12339	56	-0.4802	0.6450	0.4566	0.846278856748134	-0.8342	0.7803	0.285	0.805923207362112
Acidaminococcus (unclassified)	X - 12411	58	0.4099	0.5055	0.4174	0.838784571972684	0.2701	0.5057	0.5932	0.885687735161134
Acidaminococcus (unclassified)	X - 12442	58	-0.5568	0.5065	0.2716	0.79280956825747	-0.5241	0.5077	0.302	0.811355916599452
Acidaminococcus (unclassified)	X - 12450	58	-0.5436	0.5417	0.3156	0.807211175075928	-0.4618	0.5468	0.3983	0.84447668045323
Acidaminococcus (unclassified)	X - 12459	50	0.9045	0.7023	0.1978	0.757597604489331	0.898	0.6884	0.192	0.761356747961411
Acidaminococcus (unclassified)	X - 12462	58	-0.2597	0.3430	0.4489	0.844862770649281	-0.3055	0.3478	0.3797	0.838616894726713
Acidaminococcus (unclassified)	X - 12472	57	0.4108	0.2963	0.1655	0.73893551624723	0.5298	0.2975	0.0749	0.657531229752295
Acidaminococcus (unclassified)	X - 12511	57	0.7322	0.5622	0.1928	0.754358191743833	0.6317	0.6018	0.2938	0.809063888885256
Acidaminococcus (unclassified)	X - 12680	58	-0.7418	0.5956	0.213	0.765759608039331	-0.7674	0.5838	0.1887	0.759468942350548
Acidaminococcus (unclassified)	X - 12681	58	-1.1809	0.6248	0.0588	0.625115771570541	-1.9254	0.7322	0.0086	0.400146804336125
Acidaminococcus (unclassified)	X - 12686	58	-1.085	1.4800	0.4635	0.847823874124337	-1.664	1.5435	0.281	0.805003056948363
Acidaminococcus (unclassified)	X - 12688	58	0.1225	0.8814	0.8894	0.903953140100444	0.0838	0.8537	0.9218	0.925391829732616
Acidaminococcus (unclassified)	X - 12695	57	-0.1983	1.1686	0.8653	0.901877028046915	-0.0256	0.9263	0.9779	0.93020427709955
Acidaminococcus (unclassified)	X - 12748	56	-0.5328	0.8737	0.542	0.863234877031762	-0.3445	0.9041	0.7032	0.900326079391583
Acidaminococcus (unclassified)	X - 12792	58	-0.7948	0.5207	0.1269	0.712005427090797	-1.0749	0.5296	0.0424	0.592981019797165
Acidaminococcus (unclassified)	X - 12798	58	0.269	0.5687	0.6362	0.876740193251932	0.1046	0.6001	0.8616	0.918978721430934
Acidaminococcus (unclassified)	X - 12824	53	0.3046	0.4642	0.5117	0.858295662098464	0.3723	0.4604	0.4188	0.849644822887727
Acidaminococcus (unclassified)	X - 12844	58	-0.6473	0.7338	0.3777	0.828928435158939	-0.7563	0.7305	0.3005	0.811097884842805
Acidaminococcus (unclassified)	X - 12846	51	-0.6996	0.6956	0.3145	0.806574788667525	-0.5841	0.7263	0.4213	0.850348434620317
Acidaminococcus (unclassified)	X - 12849	55	-0.3443	0.3563	0.334	0.813664591346142	-0.467	0.3519	0.1845	0.756570215304366
Acidaminococcus (unclassified)	X - 12855	55	0.3069	0.5475	0.5751	0.868746397102084	0.566	0.5606	0.3127	0.815173406304336
Acidaminococcus (unclassified)	X - 13431	58	0.6016	0.6894	0.3828	0.829942781429131	0.4296	0.7054	0.5425	0.875749123360809
Acidaminococcus (unclassified)	X - 13529	57	-1.0318	0.7251	0.1547	0.731228767266535	-1.0006	0.8097	0.2165	0.7747295600521
Acidaminococcus (unclassified)	X - 13737	57	2.1758	1.5274	0.1543	0.731228767266535	3.0657	1.6221	0.0588	0.630708045229766
Acidaminococcus (unclassified)	X - 13835	54	-0.0389	0.3880	0.9201	0.906870139984454	-0.1296	0.4086	0.7511	0.906716580614067
Acidaminococcus (unclassified)	X - 13866	58	0.494	0.3737	0.1862	0.750474294203563	0.5383	0.3899	0.1673	0.74634167733775
Acidaminococcus (unclassified)	X - 14056	58	-0.9141	0.6184	0.1394	0.721744549797123	-1.0269	0.6363	0.1065	0.697870273824502
Acidaminococcus (unclassified)	X - 14314	52	1.5988	0.6063	0.0084	0.372803667563271	1.5426	0.6101	0.0115	0.434839297093281
Acidaminococcus (unclassified)	X - 14568	58	-1.9135	2.0788	0.3573	0.822016339340708	-1.8797	2.0659	0.3629	0.833576896038195
Acidaminococcus (unclassified)	X - 14838	58	0.333	0.2846	0.2419	0.780830621600608	0.3058	0.2902	0.292	0.80861540682883
Acidaminococcus (unclassified)	X - 14939	58	-0.7997	0.7272	0.2714	0.79280956825747	-0.7036	0.7320	0.3365	0.824186233604726
Acidaminococcus (unclassified)	X - 15245	58	-0.715	0.4911	0.1454	0.724634823469349	-0.6093	0.5438	0.2625	0.796385252270304
Acidaminococcus (unclassified)	X - 15469	58	1.3847	0.8265	0.0938	0.679669271475896	1.1851	0.8444	0.1605	0.741835299965662
Acidaminococcus (unclassified)	X - 15486	58	0.5532	0.5385	0.3044	0.803721140912078	0.6781	0.5397	0.209	0.771066518565721
Acidaminococcus (unclassified)	X - 15492	56	0.3226	0.4985	0.5175	0.859280714702806	0.2137	0.5410	0.6928	0.899516377641278
Acidaminococcus (unclassified)	X - 15497	57	-0.7077	0.5424	0.192	0.753784635883373	-0.571	0.5923	0.335	0.823696441637491
Acidaminococcus (unclassified)	X - 15503	58	-0.1462	0.6713	0.8275	0.898624041614575	-0.0485	0.6961	0.9445	0.927466365679209
Acidaminococcus (unclassified)	X - 16071	58	0.313	0.7489	0.676	0.882899424941077	0.2071	0.7808	0.7908	0.910561811575719
Acidaminococcus (unclassified)	X - 16123	58	-0.2198	0.4673	0.6381	0.877074159017934	-0.2915	0.4617	0.5278	0.873053910789575
Acidaminococcus (unclassified)	X - 16132	54	-0.4309	0.5183	0.4058	0.836142301723013	-0.636	0.5334	0.2331	0.783295350296446
Acidaminococcus (unclassified)	X - 16134	56	1.079	0.6912	0.1185	0.70557377460137	1.3834	0.7225	0.0555	0.625687432832479
Acidaminococcus (unclassified)	X - 16570	54	0.1857	0.5903	0.7531	0.891230296715755	0.2212	0.6236	0.7228	0.902797679088226
Acidaminococcus (unclassified)	X - 16580	57	0.9639	0.7217	0.1817	0.747538836043296	1.0024	0.7150	0.1609	0.742389068062802
Acidaminococcus (unclassified)	X - 16938	58	-0.347	0.6487	0.5927	0.870429678509427	-0.3217	0.6862	0.6392	0.892217223989217
Acidaminococcus (unclassified)	X - 16944	58	0.3803	0.5859	0.5163	0.859055485186858	0.4143	0.5839	0.478	0.8627615924597
Acidaminococcus (unclassified)	X - 16946	56	-0.2348	0.4196	0.5758	0.8687538123947	-0.3878	0.4560	0.395	0.843752948677801
Acidaminococcus (unclassified)	X - 17145	56	-0.0872	0.3503	0.8034	0.896083288576555	-0.3329	0.3685	0.3664	0.834791490280179
Acidaminococcus (unclassified)	X - 17146	55	0.0717	0.2894	0.8043	0.89614429547696	0.0969	0.2932	0.741	0.905309074332595
Acidaminococcus (unclassified)	X - 17166	58	-0.3689	0.7300	0.6133	0.872900144512824	-0.1204	0.7607	0.8743	0.920522915135278
Acidaminococcus (unclassified)	X - 17167	58	-0.0027	0.2974	0.9928	0.913128433878445	0.1101	0.3067	0.7196	0.902490484936101
Acidaminococcus (unclassified)	X - 17178	57	-0.2007	0.4287	0.6396	0.877290736824694	-0.2681	0.4386	0.541	0.875703581334596
Acidaminococcus (unclassified)	X - 17179	58	0.1964	0.6706	0.7696	0.892451323169948	0.2892	0.6893	0.6748	0.897056934218311
Acidaminococcus (unclassified)	X - 17185	56	0.2253	0.2443	0.3563	0.821644510876001	0.2722	0.2424	0.2614	0.795858418678647
Acidaminococcus (unclassified)	X - 17189	58	-0.2306	0.4261	0.5883	0.869896321836118	-0.3052	0.4295	0.4773	0.86268766555287
Acidaminococcus (unclassified)	X - 17299	58	0.2626	0.8951	0.7692	0.892450371582144	0.0751	0.8966	0.9332	0.926294578217324
Acidaminococcus (unclassified)	X - 17327	53	-0.054	0.3324	0.8709	0.902412555702232	0.0466	0.3346	0.8892	0.922249625817945
Acidaminococcus (unclassified)	X - 17337	58	1.2819	0.8277	0.1214	0.707946809277919	1.1709	0.8964	0.1915	0.761256159092606
Acidaminococcus (unclassified)	X - 18249	58	-0.2025	0.9129	0.8244	0.898428503944847	-0.0262	0.8934	0.9766	0.930042217446803
Acidaminococcus (unclassified)	X - 18899	58	-0.5335	0.4087	0.1918	0.753784635883373	-0.5273	0.4170	0.206	0.769505378736278
Acidaminococcus (unclassified)	X - 18901	58	-0.7942	0.3994	0.0467	0.595871003414739	-1.1036	0.4126	0.0075	0.387711642502932
Acidaminococcus (unclassified)	X - 18913	58	-0.1375	0.6499	0.8324	0.898872725844263	-0.2378	0.6545	0.7163	0.902042867603149
Acidaminococcus (unclassified)	X - 18914	58	0.0848	0.8861	0.9238	0.907203481391077	0.0721	0.8240	0.9303	0.925959451622921
Acidaminococcus (unclassified)	X - 19141	55	-0.6379	0.5798	0.2712	0.79280956825747	-0.8972	0.6152	0.1447	0.730330226371679
Acidaminococcus (unclassified)	X - 21258	58	0.1275	0.3089	0.6798	0.883247639052912	-0.0319	0.3313	0.9233	0.925526860859635
Acidaminococcus (unclassified)	X - 21286	58	0.534	0.6665	0.423	0.839741495165728	0.9552	0.7071	0.1767	0.751200934764504
Acidaminococcus (unclassified)	X - 21319	58	-0.365	0.6452	0.5716	0.868271772543206	-0.223	0.6494	0.7313	0.903985076046923
Acidaminococcus (unclassified)	X - 21339	58	-1.2085	0.5844	0.0386	0.572579731236312	-1.1183	0.5965	0.0608	0.633192640992581
Acidaminococcus (unclassified)	X - 21343	58	-0.8083	0.6783	0.2334	0.776276204682648	-0.761	0.6777	0.2615	0.795858418678647
Acidaminococcus (unclassified)	X - 21353	58	-0.9759	0.6545	0.1359	0.719238525845785	-0.9954	0.6580	0.1304	0.719216523199958
Acidaminococcus (unclassified)	X - 21365	58	0.5784	0.8920	0.5167	0.859055485186858	0.7256	0.8874	0.4135	0.848460025831268
Acidaminococcus (unclassified)	X - 21411	58	0.6387	0.6468	0.3235	0.810126380321607	0.5099	0.6736	0.449	0.856448635849297
Acidaminococcus (unclassified)	X - 21444	54	-1.6042	0.5779	0.0055	0.318611655737031	-1.5701	0.5740	0.0062	0.366685419120008
Acidaminococcus (unclassified)	X - 21448	54	0.013	0.4527	0.9771	0.911413042705326	-0.0406	0.4730	0.9317	0.926136351077056
Acidaminococcus (unclassified)	X - 21626	55	0.0634	0.5245	0.9037	0.905265260913773	0.3524	0.5374	0.512	0.870887826356705
Acidaminococcus (unclassified)	X - 21628	58	-0.4727	1.0010	0.6368	0.876899842976748	0.0057	0.9765	0.9954	0.930443249961278
Acidaminococcus (unclassified)	X - 21666	56	-0.2135	0.2928	0.4659	0.848320631243331	-0.1024	0.3213	0.75	0.906658858061324
Acidaminococcus (unclassified)	X - 21729	52	-0.8168	0.8114	0.3141	0.806271507482505	-0.8346	0.8040	0.2993	0.810727992913321
Acidaminococcus (unclassified)	X - 21735	57	-0.6206	0.5861	0.2897	0.799242206075801	-0.5001	0.5995	0.4042	0.845620790736351
Acidaminococcus (unclassified)	X - 21736	56	0.4593	0.4994	0.3577	0.822315169232576	0.5259	0.5008	0.2937	0.809063706690788
Acidaminococcus (unclassified)	X - 21796	58	-0.6871	0.7528	0.3614	0.823609326302931	-0.8589	0.7554	0.2556	0.792663421015796
Acidaminococcus (unclassified)	X - 21810	58	0.6798	0.5028	0.1764	0.745197930588578	0.7237	0.5188	0.163	0.743709680140977
Acidaminococcus (unclassified)	X - 21849	53	-0.5403	0.6595	0.4126	0.837596018743222	-0.7139	0.6464	0.2694	0.800536114641836
Acidaminococcus (unclassified)	X - 21892	58	0.3466	0.7941	0.6625	0.881240959344801	0.4321	0.7922	0.5855	0.884655036608582
Acidaminococcus (unclassified)	X - 22162	58	0.4318	0.8485	0.6108	0.872544585653969	0.4513	0.8537	0.5971	0.886469964317166
Acidaminococcus (unclassified)	X - 22379	52	-0.2056	0.4831	0.6704	0.882211170409115	-0.0541	0.4917	0.9123	0.924492353469574
Acidaminococcus (unclassified)	X - 22764	58	-0.7372	0.5507	0.1807	0.747332880257578	-0.6812	0.5497	0.2153	0.774173763610657
Acidaminococcus (unclassified)	X - 22771	58	-0.5949	0.4840	0.219	0.7691868527644	-0.6621	0.4770	0.1651	0.745393886330033
Acidaminococcus (unclassified)	X - 22816	57	0.1352	0.3828	0.7238	0.888067595136415	0.0574	0.3843	0.8813	0.921367929719988
Acidaminococcus (unclassified)	X - 22822	57	-0.3766	1.0842	0.7283	0.888528099657939	0.3347	1.2044	0.7811	0.909540382388639
Acidaminococcus (unclassified)	X - 23026	57	1.0473	0.8610	0.2239	0.7714707399883	0.9539	0.8727	0.2743	0.802359477647001
Acidaminococcus (unclassified)	X - 23293	57	-0.5715	0.5048	0.2576	0.786892894605202	-0.6009	0.5070	0.2359	0.784599053471487
Acidaminococcus (unclassified)	X - 23314	55	-0.0883	0.2524	0.7265	0.888366920224708	-0.2171	0.2663	0.4149	0.848666234006502
Acidaminococcus (unclassified)	X - 23369	58	0.062	0.5906	0.9164	0.906645753631198	-0.0521	0.5949	0.9302	0.925948458529163
Acidaminococcus (unclassified)	X - 23587	50	-0.0844	0.4388	0.8474	0.900480038075519	-0.2236	0.4514	0.6204	0.889428417744795
Acidaminococcus (unclassified)	X - 23593	58	-0.455	0.7713	0.5552	0.865952518376228	-0.4182	0.7940	0.5984	0.886620877874145
Acidaminococcus (unclassified)	X - 23639	58	-0.3107	0.8307	0.7084	0.886277959827541	-0.8088	0.9402	0.3897	0.841829786842732
Acidaminococcus (unclassified)	X - 23644	56	0.3892	0.2126	0.0672	0.639191131675323	0.3479	0.2194	0.1129	0.705155064131435
Acidaminococcus (unclassified)	X - 23705	58	0.1914	0.8785	0.8275	0.898624041614575	0.0251	0.8220	0.9756	0.929861620694241
Acidaminococcus (unclassified)	X - 23765	58	-0.2945	0.2952	0.3184	0.807933455962768	-0.4445	0.2993	0.1375	0.725027458502093
Acidaminococcus (unclassified)	X - 23782	58	-0.3821	0.7649	0.6174	0.873539486605982	-0.3508	0.7554	0.6423	0.892730610553163
Acidaminococcus (unclassified)	X - 23974	54	-0.3161	0.7707	0.6817	0.883348295084656	-0.2817	0.7819	0.7186	0.902430357864398
Acidaminococcus (unclassified)	X - 24061	58	0.791	1.1981	0.5091	0.858139385345941	0.7009	1.2049	0.5608	0.879928039704553
Acidaminococcus (unclassified)	X - 24065	58	0.672	0.9967	0.5001	0.855833653714987	0.7457	0.9910	0.4518	0.857178198174686
Acidaminococcus (unclassified)	X - 24071	50	-0.2474	0.4245	0.5601	0.866543153031064	-0.2737	0.4195	0.5141	0.871303261001807
Acidaminococcus (unclassified)	X - 24097	57	-0.4083	0.5507	0.4585	0.846654880675373	-0.5089	0.6795	0.4539	0.857645198774173
Acidaminococcus (unclassified)	X - 24240	58	0.753	1.1376	0.508	0.857780760286607	0.812	1.1983	0.498	0.867303475098317
Acidaminococcus (unclassified)	X - 24241	57	0.0097	0.6204	0.9876	0.91270093326714	-0.0032	0.6598	0.9961	0.930443249961278
Acidaminococcus (unclassified)	X - 24242	57	1.1623	1.0845	0.2838	0.79788657500802	1.0757	1.1265	0.3396	0.825273364348192
Acidaminococcus (unclassified)	X - 24278	52	0.1295	0.7352	0.8602	0.901397562026431	0.2842	0.7694	0.7118	0.901091142792953
Acidaminococcus (unclassified)	X - 24309	54	-0.119	0.5739	0.8357	0.899091562517187	-0.2224	0.5818	0.7023	0.900279143812098
Acidaminococcus (unclassified)	X - 24425	57	0.4605	0.5738	0.4222	0.839692081562309	0.3804	0.5963	0.5235	0.872068433825564
Acidaminococcus (unclassified)	X - 24435	57	0.1358	1.3755	0.9213	0.907033065314007	0.098	1.2714	0.9385	0.926743560553663
Acidaminococcus (unclassified)	xanthine	57	0.092	0.6908	0.8941	0.904393796565696	-0.1408	0.7451	0.8501	0.917708257373693
Actinomyces graevenitzii	1-(1-enyl-oleoyl)-GPC (P-18:1)*	121	-1.0028	0.5444	0.0655	0.637211495579593	-1.131	0.5818	0.0519	0.617612045720488
Actinomyces graevenitzii	1-(1-enyl-oleoyl)-GPE (P-18:1)*	115	-0.9626	0.5874	0.1012	0.688290832300437	-1.0149	0.5965	0.0888	0.677449271456112
Actinomyces graevenitzii	1-(1-enyl-palmitoyl)-2-arachidonoyl-GPC (P-16:0/20:4)*	120	-0.7631	0.8099	0.3461	0.817422800290357	-0.7919	0.8160	0.3318	0.822573431974846
Actinomyces graevenitzii	1-(1-enyl-palmitoyl)-2-arachidonoyl-GPE (P-16:0/20:4)*	122	-0.1992	0.6819	0.7702	0.892489816686675	-0.2191	0.6788	0.7468	0.90621087654527
Actinomyces graevenitzii	1-(1-enyl-palmitoyl)-2-docosahexaenoyl-GPC (P-16:0/22:6)*	122	-1.0194	0.5608	0.0691	0.641402194630133	-1.1357	0.5809	0.0506	0.613820932688673
Actinomyces graevenitzii	1-(1-enyl-palmitoyl)-2-docosahexaenoyl-GPE (P-16:0/22:6)*	122	-0.9702	0.7773	0.212	0.765453248929912	-1.1007	0.7968	0.1672	0.74634167733775
Actinomyces graevenitzii	1-(1-enyl-palmitoyl)-2-linoleoyl-GPC (P-16:0/18:2)*	122	-1.0957	0.6957	0.1152	0.703609548966715	-1.3126	0.7486	0.0796	0.665685965435094
Actinomyces graevenitzii	1-(1-enyl-palmitoyl)-2-linoleoyl-GPE (P-16:0/18:2)*	122	-0.3488	0.6629	0.5988	0.871013969485274	-0.3928	0.6751	0.5607	0.879928039704553
Actinomyces graevenitzii	1-(1-enyl-palmitoyl)-2-oleoyl-GPC (P-16:0/18:1)*	122	-0.6012	0.7536	0.425	0.840052206130803	-0.6884	0.8005	0.3898	0.841829786842732
Actinomyces graevenitzii	1-(1-enyl-palmitoyl)-2-oleoyl-GPE (P-16:0/18:1)*	122	0.1702	0.6878	0.8046	0.896171503902878	0.116	0.6986	0.8681	0.92000300487602
Actinomyces graevenitzii	1-(1-enyl-palmitoyl)-2-palmitoyl-GPC (P-16:0/16:0)*	121	-0.9341	0.8297	0.2602	0.788488979442569	-0.9997	0.8588	0.2444	0.787979701558981
Actinomyces graevenitzii	1-(1-enyl-palmitoyl)-GPC (P-16:0)*	122	-1.3595	0.7768	0.0801	0.661410084690296	-1.5182	0.8341	0.0688	0.646927237672341
Actinomyces graevenitzii	1-(1-enyl-palmitoyl)-GPE (P-16:0)*	121	-1.0405	0.7426	0.1612	0.735386526932912	-1.0699	0.7506	0.154	0.737426278549503
Actinomyces graevenitzii	1-(1-enyl-stearoyl)-2-arachidonoyl-GPC (P-18:0/20:4)	121	-0.5089	0.6268	0.4168	0.838627122591014	-0.5374	0.6336	0.3963	0.844024970986139
Actinomyces graevenitzii	1-(1-enyl-stearoyl)-2-arachidonoyl-GPE (P-18:0/20:4)*	122	-0.3986	0.5828	0.4941	0.854446114205957	-0.4106	0.5828	0.4811	0.863460987194704
Actinomyces graevenitzii	1-(1-enyl-stearoyl)-2-docosahexaenoyl-GPC (P-18:0/22:6)*	122	-0.9397	0.5390	0.0813	0.663370160088431	-1.0372	0.5567	0.0625	0.636029105259308
Actinomyces graevenitzii	1-(1-enyl-stearoyl)-2-docosahexaenoyl-GPE (P-18:0/22:6)*	122	-0.9235	0.6170	0.1345	0.718606958194092	-1.003	0.6280	0.1102	0.703777701206302
Actinomyces graevenitzii	1-(1-enyl-stearoyl)-2-oleoyl-GPC (P-18:0/18:1)	108	-0.1904	0.4451	0.6689	0.88204173226369	-0.3605	0.4641	0.4374	0.853786846976396
Actinomyces graevenitzii	1-(1-enyl-stearoyl)-2-oleoyl-GPE (P-18:0/18:1)	121	-0.7172	0.5429	0.1864	0.750623536246841	-0.7823	0.5487	0.154	0.737426278549503
Actinomyces graevenitzii	1-(1-enyl-stearoyl)-GPC (P-18:0) *	122	-0.2827	0.7638	0.7113	0.886820015894165	-0.3041	0.8257	0.7127	0.901353519548689
Actinomyces graevenitzii	1-(1-enyl-stearoyl)-GPE (P-18:0)*	119	-0.5572	0.4908	0.2563	0.786312716795896	-0.6136	0.5046	0.224	0.778348948412576
Actinomyces graevenitzii	1-adrenoyl-GPC (22:4)*	122	0.5494	0.4965	0.2685	0.792235665588678	0.572	0.4972	0.25	0.789860725616634
Actinomyces graevenitzii	1-arachidonoyl-GPA (20:4)	119	0.4285	0.2829	0.1298	0.714464729225737	0.4613	0.2876	0.1088	0.701153921959199
Actinomyces graevenitzii	1-arachidonoyl-GPC (20:4)*	122	-0.7826	0.7648	0.3062	0.804008040389165	-0.783	0.7709	0.3098	0.814433605596772
Actinomyces graevenitzii	1-arachidonoyl-GPE (20:4)*	122	0.1671	0.7711	0.8285	0.898624041614575	0.1935	0.7808	0.8043	0.912145492016455
Actinomyces graevenitzii	1-arachidonoyl-GPI (20:4)*	122	-0.993	0.5971	0.0963	0.682406056811573	-1.0616	0.6051	0.0794	0.665294036684542
Actinomyces graevenitzii	1-arachidonylglycerol (20:4)	122	-0.5235	0.4139	0.206	0.762530932948184	-0.5383	0.4144	0.1939	0.762525053064976
Actinomyces graevenitzii	1-arachidoyl-GPC (20:0)	121	-1.5018	0.6050	0.0131	0.429420695394486	-1.6286	0.6264	0.0093	0.408829354168189
Actinomyces graevenitzii	1-dihomo-linolenoyl-GPC (20:3n3 or 6)*	122	0.2182	0.6603	0.7411	0.889969339477994	0.1934	0.6624	0.7703	0.908139278210274
Actinomyces graevenitzii	1-dihomo-linolenoyl-GPE (20:3n3 or 6)*	122	0.2521	0.4285	0.5563	0.866114471075098	0.2434	0.4311	0.5723	0.881529725189779
Actinomyces graevenitzii	1-dihomo-linolenylglycerol (20:3)	122	-0.2419	0.4087	0.5539	0.865655756645974	-0.282	0.4147	0.4965	0.867110282307812
Actinomyces graevenitzii	1-dihomo-linoleoyl-GPC (20:2)*	122	-0.8064	0.6927	0.2444	0.781609585959427	-0.8406	0.7036	0.2322	0.782906789798479
Actinomyces graevenitzii	1-docosahexaenoyl-GPC (22:6)*	122	-0.9512	0.5941	0.1094	0.698851039534631	-1.0395	0.6109	0.0888	0.677449271456112
Actinomyces graevenitzii	1-docosahexaenoyl-GPE (22:6)*	122	-0.9538	0.7545	0.2062	0.76267934167601	-1.0436	0.7622	0.1709	0.747894079882089
Actinomyces graevenitzii	1-docosahexaenoylglycerol (22:6)	120	-0.8588	0.3502	0.0142	0.439406464820723	-0.9463	0.3590	0.0084	0.39743968007846
Actinomyces graevenitzii	1-docosapentaenoyl-GPC (22:5n3)*	122	-0.9957	0.5467	0.0686	0.641402194630133	-1.037	0.5549	0.0617	0.634046284627908
Actinomyces graevenitzii	1-docosapentaenoyl-GPC (22:5n6)*	118	-0.153	0.4149	0.7123	0.886853558837062	-0.1455	0.4198	0.7289	0.903601385729865
Actinomyces graevenitzii	1-eicosapentaenoyl-GPC (20:5)*	122	-0.7337	0.4042	0.0695	0.642406270637744	-0.7682	0.4085	0.06	0.632958426681771
Actinomyces graevenitzii	1-eicosapentaenoyl-GPE (20:5)*	116	-0.6552	0.3617	0.0701	0.643441281134126	-0.6689	0.3648	0.0667	0.643158193329288
Actinomyces graevenitzii	1-eicosenoyl-GPC (20:1)*	122	-1.218	0.6388	0.0565	0.619262148959004	-1.2755	0.6545	0.0513	0.615903804768152
Actinomyces graevenitzii	1-linolenoyl-GPC (18:3)*	122	-0.2031	0.5722	0.7227	0.888064970397153	-0.2389	0.5818	0.6814	0.897735282351425
Actinomyces graevenitzii	1-linolenoylglycerol (18:3)	115	-0.0394	0.3957	0.9207	0.906942984736164	-0.0812	0.3963	0.8376	0.916378938030755
Actinomyces graevenitzii	1-linoleoyl-2-arachidonoyl-GPC (18:2/20:4)*	120	0.05	0.6346	0.9371	0.908370744727937	0.0288	0.6402	0.9642	0.928734047339309
Actinomyces graevenitzii	1-linoleoyl-GPA (18:2)*	80	0.785	0.4172	0.0599	0.627853441323127	0.8151	0.4139	0.0489	0.610006288632664
Actinomyces graevenitzii	1-linoleoyl-GPC (18:2)	122	-1.2445	0.8706	0.1529	0.730501450894487	-1.3357	0.8846	0.1311	0.719447389243893
Actinomyces graevenitzii	1-linoleoyl-GPE (18:2)*	122	0.4111	0.6016	0.4945	0.854446114205957	0.4032	0.6008	0.5021	0.868403829919747
Actinomyces graevenitzii	1-linoleoyl-GPI (18:2)*	122	-0.848	0.4496	0.0593	0.626521152523729	-0.8611	0.4514	0.0564	0.627025677755764
Actinomyces graevenitzii	1-linoleoylglycerol (18:2)	122	-0.8229	0.4516	0.0685	0.641402194630133	-0.846	0.4516	0.061	0.633418900129796
Actinomyces graevenitzii	1-margaroyl-2-linoleoyl-GPC (17:0/18:2)*	122	-1.6391	0.8672	0.0587	0.62498136838721	-1.8736	0.8931	0.0359	0.575030884674228
Actinomyces graevenitzii	1-margaroyl-2-oleoyl-GPC (17:0/18:1)*	122	-0.1548	0.8079	0.848	0.900521655390765	-0.2487	0.8226	0.7624	0.907444258316657
Actinomyces graevenitzii	1-margaroyl-GPC (17:0)	122	-0.8431	0.7696	0.2733	0.79280956825747	-1.0066	0.8186	0.2188	0.77596701792999
Actinomyces graevenitzii	1-margaroyl-GPE (17:0)*	112	-0.3265	0.3599	0.3642	0.824253433655428	-0.37	0.3553	0.2978	0.810082943827011
Actinomyces graevenitzii	1-margaroylglycerol (17:0)	103	-0.1464	0.4324	0.7349	0.889534108718122	-0.1787	0.4357	0.6816	0.897735282351425
Actinomyces graevenitzii	1-methylhistidine	118	-0.2861	0.6841	0.6758	0.882888038804038	-0.2417	0.6874	0.7251	0.903309064460498
Actinomyces graevenitzii	1-methylimidazoleacetate	122	-0.1871	0.6566	0.7757	0.893306243344593	-0.1598	0.7212	0.8246	0.914382334903294
Actinomyces graevenitzii	1-methylnicotinamide	122	-0.5593	0.4519	0.2158	0.767342745395296	-0.6157	0.4554	0.1764	0.751161498030235
Actinomyces graevenitzii	1-methylurate	111	0.1552	0.2921	0.5951	0.870724487452551	0.1712	0.3004	0.5687	0.880735476725266
Actinomyces graevenitzii	1-methylxanthine	118	0.274	0.2934	0.3504	0.819235189246975	0.2829	0.2967	0.3403	0.825501855732207
Actinomyces graevenitzii	1-myristoyl-2-linoleoyl-GPC (14:0/18:2)*	122	0.4003	0.6147	0.5149	0.858940640205283	0.3527	0.6260	0.5732	0.881610801133274
Actinomyces graevenitzii	1-myristoyl-2-palmitoyl-GPC (14:0/16:0)	122	0.486	0.4694	0.3006	0.802104920238329	0.4633	0.4698	0.324	0.819627694560566
Actinomyces graevenitzii	1-myristoyl-GPC (14:0)	122	1.0733	0.6373	0.0921	0.677058873330227	1.0391	0.6407	0.1048	0.695807649846536
Actinomyces graevenitzii	1-myristoylglycerol (14:0)	119	0.0021	0.3571	0.9953	0.913396263794405	-0.0246	0.3820	0.9486	0.92780528384736
Actinomyces graevenitzii	1-nonadecanoyl-GPC (19:0)	118	-1.0125	0.6111	0.0975	0.683395993773173	-1.099	0.6368	0.0844	0.673424950695069
Actinomyces graevenitzii	1-oleoyl-2-dihomo-linolenoyl-GPC (18:1/20:3)*	122	0.4878	0.5305	0.3579	0.822431393319562	0.4619	0.5294	0.383	0.839582705140824
Actinomyces graevenitzii	1-oleoyl-2-docosahexaenoyl-GPC (18:1/22:6)*	122	-0.9503	0.5929	0.109	0.697884830646476	-1.0228	0.6069	0.0919	0.680611496656528
Actinomyces graevenitzii	1-oleoyl-2-eicosapentaenoyl-GPC (18:1/20:5)*	113	-0.5069	0.3553	0.1537	0.73085827760249	-0.5118	0.3572	0.1519	0.736102200766049
Actinomyces graevenitzii	1-oleoyl-2-linoleoyl-glycerol (18:1/18:2)	122	0.0376	0.4851	0.9382	0.908407761599129	0.0014	0.4641	0.9977	0.930443249961278
Actinomyces graevenitzii	1-oleoyl-2-linoleoyl-GPC (18:1/18:2)*	122	-1.2692	0.8713	0.1452	0.724634823469349	-1.4064	0.8932	0.1154	0.70612999285712
Actinomyces graevenitzii	1-oleoyl-3-linoleoyl-glycerol (18:1/18:2)	122	0.1932	0.4811	0.688	0.884197859649414	0.1815	0.4853	0.7084	0.901021454269261
Actinomyces graevenitzii	1-oleoyl-GPC (18:1)	122	0.1194	0.9677	0.9018	0.905118457266239	0.0921	0.9724	0.9245	0.925706190492723
Actinomyces graevenitzii	1-oleoyl-GPE (18:1)	122	0.3027	0.5790	0.6011	0.871352746107964	0.3161	0.5859	0.5895	0.885215123229799
Actinomyces graevenitzii	1-oleoyl-GPI (18:1)*	122	-0.6992	0.4374	0.1099	0.699340617955104	-0.7211	0.4398	0.1011	0.69208970564925
Actinomyces graevenitzii	1-oleoylglycerol (18:1)	122	-0.3445	0.4417	0.4354	0.842100840321209	-0.3896	0.4454	0.3818	0.839135896434917
Actinomyces graevenitzii	1-palmitoleoyl-2-linoleoyl-GPC (16:1/18:2)*	121	-0.0232	0.6259	0.9705	0.910909915493401	-0.0451	0.6362	0.9435	0.927348531174667
Actinomyces graevenitzii	1-palmitoleoyl-2-oleoyl-glycerol (16:1/18:1)*	97	0.8127	0.3462	0.0189	0.479403971725575	0.8191	0.3488	0.0189	0.498888247065454
Actinomyces graevenitzii	1-palmitoleoyl-3-oleoyl-glycerol (16:1/18:1)*	100	0.596	0.3437	0.0829	0.666730149193737	0.6379	0.3465	0.0657	0.640937333852597
Actinomyces graevenitzii	1-palmitoleoyl-GPC (16:1)*	122	1.0283	0.7429	0.1663	0.739302215826481	1.0743	0.7493	0.1517	0.735891608298576
Actinomyces graevenitzii	1-palmitoleoylglycerol (16:1)*	122	-0.1615	0.3538	0.6481	0.878947803278723	-0.1775	0.3555	0.6175	0.88899190391842
Actinomyces graevenitzii	1-palmitoyl-2-adrenoyl-GPC (16:0/22:4)*	122	0.6338	0.4319	0.1422	0.723003768493164	0.6382	0.4339	0.1414	0.727739382438824
Actinomyces graevenitzii	1-palmitoyl-2-arachidonoyl-GPC (16:0/20:4)	122	0.0053	0.8458	0.995	0.913337717917703	0.0306	0.8335	0.9707	0.92919435755439
Actinomyces graevenitzii	1-palmitoyl-2-arachidonoyl-GPE (16:0/20:4)*	122	-0.0209	0.4712	0.9646	0.910434897227169	-0.025	0.4781	0.9583	0.928255506283891
Actinomyces graevenitzii	1-palmitoyl-2-arachidonoyl-GPI (16:0/20:4)*	112	-0.1085	0.6438	0.8661	0.901979706683833	-0.0656	0.6623	0.921	0.925253208802657
Actinomyces graevenitzii	1-palmitoyl-2-dihomo-linolenoyl-GPC (16:0/20:3n3 or 6)*	122	0.8324	0.6809	0.2215	0.770530486822949	0.824	0.6965	0.2368	0.785004670756938
Actinomyces graevenitzii	1-palmitoyl-2-docosahexaenoyl-GPC (16:0/22:6)	122	-0.8514	0.6378	0.1819	0.747738172212543	-0.9187	0.6470	0.1556	0.738655891178895
Actinomyces graevenitzii	1-palmitoyl-2-docosahexaenoyl-GPE (16:0/22:6)*	122	-0.6922	0.4642	0.1359	0.719238525845785	-0.7499	0.4697	0.1104	0.703777701206302
Actinomyces graevenitzii	1-palmitoyl-2-eicosapentaenoyl-GPC (16:0/20:5)*	122	-0.5658	0.4109	0.1685	0.740067631025253	-0.5951	0.4128	0.1494	0.734118274764745
Actinomyces graevenitzii	1-palmitoyl-2-linolenoyl-GPC (16:0/18:3)*	121	-0.0656	0.4389	0.8813	0.903168847271064	-0.1053	0.4547	0.817	0.913517736855933
Actinomyces graevenitzii	1-palmitoyl-2-linoleoyl-glycerol (16:0/18:2)*	111	0.3137	0.3887	0.4197	0.839514986534365	0.2947	0.3927	0.4529	0.857289632500028
Actinomyces graevenitzii	1-palmitoyl-2-linoleoyl-GPC (16:0/18:2)	122	-0.3507	1.1825	0.7668	0.892270456145044	-0.4236	1.1922	0.7224	0.902770061907715
Actinomyces graevenitzii	1-palmitoyl-2-linoleoyl-GPE (16:0/18:2)	122	0.1645	0.4207	0.6957	0.885303533184016	0.148	0.4251	0.7277	0.903452046728888
Actinomyces graevenitzii	1-palmitoyl-2-linoleoyl-GPI (16:0/18:2)	116	0.1541	0.5802	0.7906	0.894928791386232	0.1547	0.5796	0.7896	0.910395722643171
Actinomyces graevenitzii	1-palmitoyl-2-meadoyl-GPC (16:0/20:3n9)*	117	0.6264	0.3934	0.1113	0.699997928739453	0.6912	0.4088	0.0909	0.679262271438027
Actinomyces graevenitzii	1-palmitoyl-2-oleoyl-GPC (16:0/18:1)	122	1.1428	0.9443	0.2262	0.772973879804511	1.1262	0.9528	0.2372	0.78535588165941
Actinomyces graevenitzii	1-palmitoyl-2-oleoyl-GPE (16:0/18:1)	119	0.305	0.3596	0.3963	0.833761555470136	0.3079	0.3658	0.3999	0.844808486632826
Actinomyces graevenitzii	1-palmitoyl-2-oleoyl-GPI (16:0/18:1)*	117	0.2842	0.6878	0.6794	0.883226778394776	0.369	0.6877	0.5916	0.88553982705349
Actinomyces graevenitzii	1-palmitoyl-2-palmitoleoyl-GPC (16:0/16:1)*	122	0.7889	0.5079	0.1203	0.707117596924728	0.8024	0.5118	0.1169	0.707957839300851
Actinomyces graevenitzii	1-palmitoyl-2-stearoyl-GPC (16:0/18:0)	122	-0.0974	0.7404	0.8954	0.904602446927573	-0.1666	0.7571	0.8258	0.914613386305285
Actinomyces graevenitzii	1-palmitoyl-3-linoleoyl-glycerol (16:0/18:2)*	112	0.2447	0.3827	0.5226	0.860182599745851	0.2504	0.3843	0.5146	0.871303261001807
Actinomyces graevenitzii	1-palmitoyl-GPC (16:0)	122	0.3927	1.2059	0.7447	0.890270592569906	0.4176	1.2138	0.7308	0.903928605676444
Actinomyces graevenitzii	1-palmitoyl-GPE (16:0)	122	-0.8246	0.6885	0.231	0.775267935595056	-0.8152	0.6951	0.2409	0.786879610466005
Actinomyces graevenitzii	1-palmitoyl-GPI (16:0)*	122	-0.4477	0.4056	0.2697	0.792537351124809	-0.4466	0.4059	0.2712	0.80129357663927
Actinomyces graevenitzii	1-palmitoylglycerol (16:0)	122	-0.2052	0.4682	0.6611	0.881090619582621	-0.2298	0.4688	0.624	0.889897722776842
Actinomyces graevenitzii	1-palmityl-GPC (O-16:0)	114	-0.301	0.7671	0.6948	0.884978890081614	-0.2926	0.7941	0.7125	0.901296126981282
Actinomyces graevenitzii	1-pentadecanoyl-2-linoleoyl-GPC (15:0/18:2)*	122	-0.5899	0.7091	0.4055	0.836016397775738	-0.7529	0.7495	0.3151	0.816129999388813
Actinomyces graevenitzii	1-pentadecanoyl-2-oleoyl-GPC (15:0/18:1)*	122	0.4779	0.6281	0.4468	0.844247543623194	0.4453	0.6347	0.4829	0.863968896449758
Actinomyces graevenitzii	1-pentadecanoyl-GPC (15:0)*	122	-0.0599	0.7233	0.934	0.908115766395705	-0.1297	0.7598	0.8644	0.919487600375175
Actinomyces graevenitzii	1-stearoyl-2-arachidonoyl-GPC (18:0/20:4)	122	-0.1914	0.7061	0.7864	0.894420049783909	-0.2149	0.7236	0.7664	0.907721842423078
Actinomyces graevenitzii	1-stearoyl-2-arachidonoyl-GPE (18:0/20:4)	122	-0.0453	0.5174	0.9302	0.907626700755533	-0.0766	0.5323	0.8856	0.921826364919376
Actinomyces graevenitzii	1-stearoyl-2-arachidonoyl-GPI (18:0/20:4)	122	0.0676	0.7277	0.926	0.907358239049713	0.0232	0.7439	0.9751	0.929741851351223
Actinomyces graevenitzii	1-stearoyl-2-dihomo-linolenoyl-GPC (18:0/20:3n3 or 6)*	122	0.8589	0.6433	0.1818	0.747649289758342	0.8428	0.6561	0.1989	0.764586084904972
Actinomyces graevenitzii	1-stearoyl-2-docosahexaenoyl-GPC (18:0/22:6)	122	-0.4215	0.5809	0.468	0.84874988332436	-0.4873	0.5936	0.4117	0.848074314510216
Actinomyces graevenitzii	1-stearoyl-2-docosahexaenoyl-GPE (18:0/22:6)*	122	-0.2524	0.4015	0.5295	0.86138323941002	-0.3461	0.4218	0.4119	0.848114657467323
Actinomyces graevenitzii	1-stearoyl-2-docosapentaenoyl-GPC (18:0/22:5n3)*	122	0.4531	0.6976	0.516	0.859055485186858	0.4532	0.7257	0.5323	0.874147240320267
Actinomyces graevenitzii	1-stearoyl-2-docosapentaenoyl-GPC (18:0/22:5n6)*	122	0.8027	0.5166	0.1202	0.707117596924728	0.8666	0.5320	0.1033	0.693654514903625
Actinomyces graevenitzii	1-stearoyl-2-linoleoyl-GPC (18:0/18:2)*	122	0.0506	1.0253	0.9607	0.910016146676741	-0.0695	1.0562	0.9475	0.927785422693113
Actinomyces graevenitzii	1-stearoyl-2-linoleoyl-GPE (18:0/18:2)*	122	0.1717	0.4288	0.6889	0.884209441569601	0.1298	0.4379	0.7669	0.907721842423078
Actinomyces graevenitzii	1-stearoyl-2-linoleoyl-GPI (18:0/18:2)	121	-0.6682	0.7037	0.3423	0.816085714428277	-0.6678	0.7056	0.3439	0.826789059786525
Actinomyces graevenitzii	1-stearoyl-2-meadoyl-GPC (18:0/20:3n9)*	122	0.7206	0.4017	0.0728	0.647800469109114	0.8045	0.4242	0.0579	0.62878339727742
Actinomyces graevenitzii	1-stearoyl-2-oleoyl-GPC (18:0/18:1)	122	0.5969	0.6967	0.3916	0.831981947860921	0.558	0.7085	0.4309	0.85257894766555
Actinomyces graevenitzii	1-stearoyl-2-oleoyl-GPE (18:0/18:1)	120	0.4803	0.3667	0.1902	0.752894590499515	0.4791	0.3816	0.2094	0.771234074769989
Actinomyces graevenitzii	1-stearoyl-GPC (18:0)	122	-0.1927	0.9280	0.8355	0.899091562517187	-0.2405	0.9675	0.8037	0.912033354532241
Actinomyces graevenitzii	1-stearoyl-GPE (18:0)	122	-0.308	0.7377	0.6763	0.88299136807288	-0.328	0.7502	0.662	0.895756683216337
Actinomyces graevenitzii	1-stearoyl-GPI (18:0)	122	-0.9311	0.5429	0.0863	0.671540521966513	-0.9555	0.5459	0.0801	0.665685965435094
Actinomyces graevenitzii	1-stearyl-GPC (O-18:0)*	122	-0.1425	0.6867	0.8356	0.899091562517187	-0.1245	0.7081	0.8605	0.918871008045617
Actinomyces graevenitzii	1,2-dilinoleoyl-GPC (18:2/18:2)	122	-0.4573	0.4924	0.3531	0.820586725626831	-0.4889	0.4954	0.3237	0.819625999492486
Actinomyces graevenitzii	1,2-dimyristoyl-GPC (14:0/14:0)	109	0.3314	0.2977	0.2656	0.791281457656497	0.3083	0.3022	0.3077	0.813609665693855
Actinomyces graevenitzii	1,2-dipalmitoyl-GPC (16:0/16:0)	122	0.3484	0.9542	0.715	0.887189027075062	0.3164	0.9632	0.7425	0.905592870126802
Actinomyces graevenitzii	1,2-distearoyl-GPC (18:0/18:0)	97	0.0069	0.5210	0.9894	0.91273526654252	0.045	0.5363	0.9332	0.926294578217324
Actinomyces graevenitzii	1,2,3-benzenetriol sulfate (2)	106	0.0052	0.1368	0.9694	0.910652307979841	-0.005	0.1385	0.971	0.929225167507385
Actinomyces graevenitzii	1,3-dimethylurate	118	-0.1108	0.2900	0.7025	0.885813493004102	-0.1008	0.2959	0.7334	0.904233892592239
Actinomyces graevenitzii	1,3,7-trimethylurate	110	-0.042	0.2798	0.8808	0.903050980408228	-0.0311	0.2944	0.916	0.924857381725332
Actinomyces graevenitzii	1,5-anhydroglucitol (1,5-AG)	122	-0.8031	0.6151	0.1917	0.753784635883373	-0.8782	0.6578	0.1819	0.755023760264439
Actinomyces graevenitzii	1,7-dimethylurate	122	-0.0905	0.2240	0.6862	0.883828009751015	-0.096	0.2317	0.6785	0.897352533026527
Actinomyces graevenitzii	10-heptadecenoate (17:1n7)	122	0.1398	0.5036	0.7813	0.893863111873179	0.1602	0.5237	0.7597	0.907233940095569
Actinomyces graevenitzii	10-nonadecenoate (19:1n9)	122	-0.0673	0.5358	0.9	0.904991155122534	-0.0578	0.5542	0.9169	0.924944498790884
Actinomyces graevenitzii	10-undecenoate (11:1n1)	122	-0.3211	0.6120	0.5999	0.87123224405026	-0.3123	0.6283	0.6191	0.889258609842517
Actinomyces graevenitzii	12-HETE	120	0.2614	0.2255	0.2465	0.782348112083249	0.2855	0.2263	0.2071	0.770316866337187
Actinomyces graevenitzii	13-HODE + 9-HODE	121	0.2099	0.2663	0.4306	0.841279052584718	0.261	0.2739	0.3407	0.825647547715682
Actinomyces graevenitzii	15-methylpalmitate	122	0.4109	0.5943	0.4894	0.853113211272242	0.4588	0.6215	0.4604	0.85875658761186
Actinomyces graevenitzii	16-hydroxypalmitate	122	1.2178	0.6988	0.0814	0.663580656741278	1.2212	0.7003	0.0812	0.668529334338048
Actinomyces graevenitzii	16a-hydroxy DHEA 3-sulfate	116	0.1084	0.2654	0.683	0.88337375121624	0.1073	0.2651	0.6857	0.898482315172817
Actinomyces graevenitzii	17-methylstearate	122	-0.3613	0.6272	0.5646	0.867441099248888	-0.3788	0.6430	0.5558	0.878667359537025
Actinomyces graevenitzii	2-acetamidophenol sulfate	93	-0.1355	0.2458	0.5815	0.869022489558764	-0.1727	0.2610	0.5082	0.870139826911261
Actinomyces graevenitzii	2-aminoadipate	121	0.4462	0.5810	0.4425	0.843856235008758	0.5265	0.5987	0.3792	0.838352622591353
Actinomyces graevenitzii	2-aminobutyrate	122	-0.6709	0.9011	0.4566	0.846278856748134	-0.8057	0.9166	0.3794	0.838527643391291
Actinomyces graevenitzii	2-aminoheptanoate	119	0.4346	0.6020	0.4703	0.84940367561258	0.4691	0.6054	0.4384	0.853786846976396
Actinomyces graevenitzii	2-aminooctanoate	119	-0.8277	0.4495	0.0656	0.637534146355828	-0.855	0.4563	0.0609	0.633192640992581
Actinomyces graevenitzii	2-aminophenol sulfate	121	-0.2702	0.2310	0.2422	0.78086534437571	-0.2657	0.2321	0.2523	0.790810332825551
Actinomyces graevenitzii	2-arachidonoyl-GPC (20:4)*	121	-0.9379	0.5572	0.0923	0.677202374456551	-0.9554	0.5633	0.0899	0.67854050610943
Actinomyces graevenitzii	2-arachidonoyl-GPE (20:4)*	104	-1.1934	0.5870	0.0421	0.5825262238596	-1.1802	0.5848	0.0436	0.595923437021288
Actinomyces graevenitzii	2-arachidonoylglycerol (20:4)	114	-0.1061	0.3346	0.7511	0.891081791832726	-0.1116	0.3351	0.7391	0.905196138267693
Actinomyces graevenitzii	2-docosahexaenoyl-GPC (22:6)*	118	-1.0465	0.4662	0.0248	0.515099845176832	-1.0776	0.4678	0.0212	0.51302409716759
Actinomyces graevenitzii	2-docosahexaenoyl-GPE (22:6)*	86	-1.445	0.6278	0.0214	0.497002402176388	-1.6535	0.6598	0.0122	0.442038828663429
Actinomyces graevenitzii	2-hydroxy-3-methylvalerate	122	0.3339	0.5548	0.5473	0.864550769318042	0.4102	0.5669	0.4694	0.860641765166987
Actinomyces graevenitzii	2-hydroxyacetaminophen sulfate*	53	0.1803	0.1251	0.1496	0.727735278406089	0.2467	0.1762	0.1616	0.74298415710444
Actinomyces graevenitzii	2-hydroxyadipate	68	0.4342	0.4336	0.3167	0.807484255336102	0.4257	0.4353	0.3281	0.820646783444483
Actinomyces graevenitzii	2-hydroxybutyrate/2-hydroxyisobutyrate	122	0.4271	0.6550	0.5144	0.85879401126571	0.4095	0.6600	0.5349	0.874808871037409
Actinomyces graevenitzii	2-hydroxydecanoate	122	0.2477	0.5329	0.6421	0.877889492924365	0.2842	0.5589	0.6112	0.888122146032467
Actinomyces graevenitzii	2-hydroxyglutarate	122	0.1975	0.8336	0.8127	0.89705034179094	0.2079	0.8341	0.8032	0.912033354532241
Actinomyces graevenitzii	2-hydroxyhippurate (salicylurate)	116	-0.0712	0.1859	0.7018	0.885718707657414	-0.1018	0.2140	0.6344	0.891477366176658
Actinomyces graevenitzii	2-hydroxyoctanoate	122	-0.2338	0.4134	0.5717	0.868280606678527	-0.2248	0.4198	0.5923	0.885577938384339
Actinomyces graevenitzii	2-hydroxypalmitate	122	-1.8264	0.8286	0.0275	0.528310143441506	-1.9576	0.8365	0.0193	0.499830839883046
Actinomyces graevenitzii	2-hydroxyphenylacetate	106	0.9717	0.5112	0.0573	0.62051046487437	1.075	0.5233	0.04	0.588442893985202
Actinomyces graevenitzii	2-hydroxystearate	122	-1.4202	0.7121	0.0461	0.593561241196773	-1.5529	0.7198	0.031	0.556761691343172
Actinomyces graevenitzii	2-isopropylmalate	116	0.5872	0.4227	0.1648	0.738413808808469	0.5632	0.4367	0.1972	0.764075647270284
Actinomyces graevenitzii	2-linoleoyl-GPC (18:2)*	122	-1.3511	0.6288	0.0317	0.543797321719738	-1.3708	0.6317	0.03	0.552627541507149
Actinomyces graevenitzii	2-linoleoyl-GPE (18:2)*	107	-0.2252	0.4814	0.6399	0.877312756133952	-0.2384	0.4814	0.6204	0.889428417744795
Actinomyces graevenitzii	2-linoleoylglycerol (18:2)	121	-0.7609	0.4646	0.1015	0.68875975573239	-0.7899	0.4640	0.0887	0.677395618650305
Actinomyces graevenitzii	2-methylbutyrylcarnitine (C5)	122	0.6155	0.7738	0.4264	0.840300508755072	0.7483	0.8041	0.352	0.829184846674468
Actinomyces graevenitzii	2-methylbutyrylglycine	100	0.0634	0.4615	0.8906	0.904067122417388	0.0018	0.5524	0.9974	0.930443249961278
Actinomyces graevenitzii	2-methylcitrate/homocitrate	107	0.7751	0.5020	0.1226	0.708607785173103	0.7533	0.5153	0.1438	0.729578022198364
Actinomyces graevenitzii	2-methylmalonyl carnitine	91	1.6054	0.5111	0.0017	0.213936250490093	1.6236	0.5166	0.0017	0.220603206217489
Actinomyces graevenitzii	2-oleoyl-GPC (18:1)*	122	-0.6097	0.6089	0.3167	0.807484255336102	-0.6172	0.6122	0.3134	0.815322737017092
Actinomyces graevenitzii	2-oleoyl-GPE (18:1)*	115	0.0267	0.4894	0.9565	0.909684532372396	0.0321	0.5021	0.9491	0.92780528384736
Actinomyces graevenitzii	2-oleoylglycerol (18:1)	119	-0.2253	0.3763	0.5493	0.864681112119888	-0.2414	0.3792	0.5243	0.872085204049864
Actinomyces graevenitzii	2-palmitoleoyl-GPC (16:1)*	90	0.3709	0.6330	0.5579	0.866446567883143	0.8114	0.6470	0.2098	0.771669155429961
Actinomyces graevenitzii	2-palmitoyl-GPC (16:0)*	122	-0.883	0.6103	0.148	0.725874700830934	-0.878	0.6099	0.15	0.734211994527519
Actinomyces graevenitzii	2-palmitoyl-GPE (16:0)*	122	-0.4922	0.5203	0.3441	0.817014657646431	-0.4778	0.5202	0.3583	0.831795523071615
Actinomyces graevenitzii	2-palmitoylglycerol (16:0)	118	-0.3294	0.3838	0.3908	0.831764320611051	-0.3337	0.3828	0.3834	0.839638582952826
Actinomyces graevenitzii	2-piperidinone	122	-0.0999	0.2598	0.7006	0.885598316234343	-0.0975	0.2593	0.707	0.900846133739639
Actinomyces graevenitzii	2-pyrrolidinone	122	-0.0241	0.2763	0.9306	0.907671831030968	-0.0509	0.2785	0.8549	0.918176223179719
Actinomyces graevenitzii	2-stearoyl-GPE (18:0)*	122	-0.0794	0.4790	0.8683	0.902135688243804	-0.0709	0.4874	0.8844	0.921820466888695
Actinomyces graevenitzii	2-stearoyl-GPI (18:0)*	121	-0.8566	0.4835	0.0765	0.653924861480709	-0.8722	0.4869	0.0733	0.654806215998002
Actinomyces graevenitzii	2,3-dihydroxyisovalerate	122	0.2645	0.1625	0.1035	0.691864489867647	0.2614	0.1646	0.1123	0.704780948107522
Actinomyces graevenitzii	2'-deoxyuridine	112	-1.0538	0.8046	0.1903	0.752977969210723	-1.0708	0.8054	0.1837	0.755729668609419
Actinomyces graevenitzii	21-hydroxypregnenolone disulfate	114	0.2218	0.3399	0.5141	0.858787545466405	0.2136	0.3393	0.529	0.873403085582857
Actinomyces graevenitzii	3-(3-hydroxyphenyl)propionate	100	0.1854	0.2057	0.3674	0.825726974444347	0.1648	0.2123	0.4378	0.853786846976396
Actinomyces graevenitzii	3-(3-hydroxyphenyl)propionate sulfate	92	0.0314	0.2789	0.9105	0.906065883872961	0.02	0.2856	0.9442	0.927373539758378
Actinomyces graevenitzii	3-(4-hydroxyphenyl)lactate	122	1.3816	0.7707	0.073	0.648088891412728	1.4436	0.7818	0.0648	0.639694268978743
Actinomyces graevenitzii	3-aminoisobutyrate	122	0.0144	0.5223	0.9781	0.911502041963224	0.0241	0.5395	0.9643	0.928734047339309
Actinomyces graevenitzii	3-carboxy-4-methyl-5-propyl-2-furanpropanoate (CMPF)	122	-0.1463	0.2144	0.495	0.85468047629229	-0.1699	0.2181	0.4361	0.853625505451904
Actinomyces graevenitzii	3-hydroxy-2-ethylpropionate	122	-0.466	0.7924	0.5565	0.866114855495552	-0.4484	0.7957	0.5731	0.88160038817259
Actinomyces graevenitzii	3-hydroxy-3-methylglutarate	122	-0.2702	0.7559	0.7208	0.887898447501476	-0.2245	0.8044	0.7802	0.90943034466484
Actinomyces graevenitzii	3-hydroxybutyrate (BHBA)	122	-0.1899	0.2387	0.4264	0.840300508755072	-0.1841	0.2432	0.449	0.856448635849297
Actinomyces graevenitzii	3-hydroxydecanoate	122	0.2894	0.6018	0.6306	0.87559512094662	0.2612	0.6075	0.6672	0.896233127788532
Actinomyces graevenitzii	3-hydroxyhippurate	122	0.2491	0.2079	0.2308	0.775160341913369	0.2571	0.2138	0.2292	0.78110499552849
Actinomyces graevenitzii	3-hydroxyisobutyrate	120	-0.0549	0.4962	0.9119	0.906184938518234	-0.0325	0.5009	0.9482	0.92780528384736
Actinomyces graevenitzii	3-hydroxylaurate	122	0.0555	0.5121	0.9137	0.9063684962458	0.0466	0.5267	0.9295	0.925901440459823
Actinomyces graevenitzii	3-hydroxyoctanoate	122	0.1396	0.5353	0.7942	0.895292502331347	0.1223	0.5432	0.8219	0.914133492350485
Actinomyces graevenitzii	3-hydroxypyridine sulfate	121	-0.5348	0.1524	0.000447	0.157535128966726	-0.5338	0.1537	0.000517	0.122506203826894
Actinomyces graevenitzii	3-hydroxysebacate	114	0.0752	0.2866	0.7929	0.89523739849387	0.0733	0.2909	0.801	0.911745326392799
Actinomyces graevenitzii	3-indoxyl sulfate	122	0.3121	0.4217	0.4592	0.846679982185971	0.3373	0.4444	0.4478	0.855963507319393
Actinomyces graevenitzii	3-methoxycatechol sulfate (1)	111	0.2968	0.2086	0.1548	0.731228767266535	0.2983	0.2136	0.1625	0.743593602155206
Actinomyces graevenitzii	3-methoxytyrosine	122	-0.0824	0.8430	0.9222	0.907088824092655	-0.1054	0.8536	0.9017	0.923427654631965
Actinomyces graevenitzii	3-methyl catechol sulfate (1)	121	-0.4624	0.1854	0.0126	0.422813915651027	-0.4701	0.1882	0.0125	0.443427101677931
Actinomyces graevenitzii	3-methyl-2-oxobutyrate	122	0.1546	0.7574	0.8383	0.899441784248468	0.0265	0.7894	0.9732	0.929537830672515
Actinomyces graevenitzii	3-methyl-2-oxovalerate	122	0.4454	0.8092	0.582	0.869022489558764	0.3773	0.8282	0.6487	0.893752129663085
Actinomyces graevenitzii	3-methyladipate	114	-0.7685	0.4713	0.103	0.691105116368395	-0.7705	0.4710	0.1018	0.692843623897739
Actinomyces graevenitzii	3-methylglutaconate	118	0.6496	0.5322	0.2222	0.770978706597965	0.6256	0.5379	0.2448	0.788153363317556
Actinomyces graevenitzii	3-methylglutarylcarnitine (1)	112	-0.1776	0.4518	0.6942	0.884944719082833	-0.2056	0.4603	0.6551	0.894709034046402
Actinomyces graevenitzii	3-methylglutarylcarnitine (2)	121	-0.0081	0.3371	0.9808	0.912073869093888	-0.0059	0.3308	0.9858	0.930443249961278
Actinomyces graevenitzii	3-methylhistidine	122	-0.1313	0.1641	0.4237	0.84000500389973	-0.1453	0.1652	0.3792	0.838352622591353
Actinomyces graevenitzii	3-methylxanthine	122	-0.0306	0.2685	0.9093	0.905972017323057	-0.0351	0.2795	0.9	0.923250323289725
Actinomyces graevenitzii	3-phenylpropionate (hydrocinnamate)	116	-0.4935	0.2317	0.0332	0.550648181018568	-0.4905	0.2341	0.0361	0.575955393617825
Actinomyces graevenitzii	3-ureidopropionate	122	-0.212	0.8283	0.798	0.895870724349795	-0.2012	0.8522	0.8133	0.912967185051476
Actinomyces graevenitzii	3,7-dimethylurate	100	0.083	0.3239	0.7978	0.895814880182487	0.0892	0.3303	0.787	0.910213757678967
Actinomyces graevenitzii	4-acetamidobutanoate	122	0.606	0.8253	0.4628	0.847529402567632	0.6306	0.8333	0.4492	0.856527733237361
Actinomyces graevenitzii	4-acetylphenol sulfate	75	-0.192	0.4031	0.6338	0.876392549673818	-0.1913	0.4018	0.634	0.891388027177358
Actinomyces graevenitzii	4-allylphenol sulfate	121	0.0318	0.2280	0.8891	0.90389863289957	0.0175	0.2324	0.94	0.926957674343875
Actinomyces graevenitzii	4-androsten-3alpha,17alpha-diol monosulfate (2)	58	0.6323	0.5321	0.2347	0.777221576541628	0.5415	0.5650	0.3379	0.824856384119597
Actinomyces graevenitzii	4-androsten-3alpha,17alpha-diol monosulfate (3)	120	0.3196	0.3254	0.3261	0.810636093598899	0.3212	0.3247	0.3224	0.819084194229573
Actinomyces graevenitzii	4-androsten-3beta,17beta-diol disulfate (1)	122	0.35	0.2694	0.1939	0.755004527471574	0.348	0.2693	0.1963	0.763488400051082
Actinomyces graevenitzii	4-androsten-3beta,17beta-diol disulfate (2)	118	0.4582	0.3637	0.2078	0.763485704851363	0.4647	0.3666	0.205	0.768843440278682
Actinomyces graevenitzii	4-androsten-3beta,17beta-diol monosulfate (1)	120	0.3697	0.2772	0.1824	0.748267240959751	0.363	0.2756	0.1879	0.758553636170212
Actinomyces graevenitzii	4-androsten-3beta,17beta-diol monosulfate (2)	108	0.4635	0.3424	0.1759	0.744924281813797	0.4598	0.3433	0.1805	0.753995379995588
Actinomyces graevenitzii	4-ethylphenylsulfate	122	-0.1407	0.2011	0.4841	0.852200859374433	-0.1576	0.2015	0.4339	0.852990439659909
Actinomyces graevenitzii	4-guanidinobutanoate	122	0.0101	0.4352	0.9815	0.91215756095067	0.037	0.4492	0.9343	0.926375157332927
Actinomyces graevenitzii	4-hydroxybenzoate	121	0.2484	0.4650	0.5932	0.87055134917065	0.2658	0.4697	0.5715	0.881386946671284
Actinomyces graevenitzii	4-hydroxychlorothalonil	122	-0.4513	0.4910	0.358	0.822515882456748	-0.521	0.4986	0.296	0.809553765325692
Actinomyces graevenitzii	4-hydroxyhippurate	122	0.6977	0.3458	0.0436	0.586824577002632	0.7316	0.3614	0.0429	0.594609679249969
Actinomyces graevenitzii	4-hydroxyphenylacetate	105	-0.3367	0.4088	0.4101	0.837093307890162	-0.317	0.4082	0.4374	0.853786846976396
Actinomyces graevenitzii	4-hydroxyphenylpyruvate	122	0.3826	0.5622	0.4962	0.854995754095387	0.3749	0.5611	0.504	0.869193525189342
Actinomyces graevenitzii	4-imidazoleacetate	119	0.5208	0.6003	0.3856	0.830355576495287	0.4996	0.5977	0.4032	0.845472974603689
Actinomyces graevenitzii	4-methyl-2-oxopentanoate	122	0.071	0.7943	0.9288	0.907567990382111	-0.0587	0.8297	0.9436	0.92735121344115
Actinomyces graevenitzii	4-methylcatechol sulfate	122	0.2429	0.2626	0.355	0.821307215115941	0.2515	0.2830	0.3742	0.836949168418804
Actinomyces graevenitzii	4-vinylguaiacol sulfate	52	-0.3685	0.2807	0.1893	0.752287285779094	-0.3803	0.2784	0.1719	0.748226494484627
Actinomyces graevenitzii	4-vinylphenol sulfate	122	-0.0741	0.2727	0.7858	0.894398808420767	-0.1112	0.2775	0.6886	0.898907148107892
Actinomyces graevenitzii	5-acetylamino-6-amino-3-methyluracil	121	-0.1732	0.2686	0.519	0.859301392010689	-0.1809	0.2757	0.5117	0.870847825188656
Actinomyces graevenitzii	5-acetylamino-6-formylamino-3-methyluracil	90	-0.0294	0.2732	0.9144	0.906390085936545	-0.0274	0.2856	0.9235	0.925563431767119
Actinomyces graevenitzii	5-dodecenoate (12:1n7)	122	0.1558	0.4807	0.7459	0.890308796842827	0.193	0.4959	0.6972	0.899860769965436
Actinomyces graevenitzii	5-HEPE	86	0.1595	0.4041	0.6931	0.8849247165433	0.1351	0.4330	0.7551	0.906716580614067
Actinomyces graevenitzii	5-hydroxyhexanoate	102	0.4354	0.4311	0.3126	0.805818328731636	0.5096	0.4531	0.2608	0.795550453330742
Actinomyces graevenitzii	5-hydroxyindoleacetate	114	-0.0319	0.6148	0.9586	0.909829570714191	-0.0262	0.6371	0.9672	0.929000844602063
Actinomyces graevenitzii	5-hydroxylysine	122	1.8754	0.7060	0.0079	0.36593597447816	1.8657	0.7066	0.0083	0.395792351561555
Actinomyces graevenitzii	5-methylthioadenosine (MTA)	119	0.2273	0.6530	0.7277	0.888440786195515	0.2996	0.6709	0.6552	0.894709034046402
Actinomyces graevenitzii	5-methyluridine (ribothymidine)	122	-1.553	0.9370	0.0974	0.683364580615542	-1.6074	0.9475	0.0898	0.67854050610943
Actinomyces graevenitzii	5-oxoproline	122	1.0628	1.4013	0.4482	0.84479485892334	1.2243	1.4141	0.3866	0.840829753670968
Actinomyces graevenitzii	5,6-dihydrothymine	122	0.6503	0.8413	0.4395	0.843089535965663	0.779	0.8565	0.363	0.833576896038195
Actinomyces graevenitzii	5alpha-androstan-3alpha,17beta-diol monosulfate (1)	72	0.7191	0.3827	0.0603	0.628272159524559	0.7123	0.4033	0.0774	0.662827650033889
Actinomyces graevenitzii	5alpha-androstan-3beta,17alpha-diol disulfate	61	-0.3145	0.2785	0.2589	0.78805440252214	-0.3604	0.2973	0.2255	0.778859441311639
Actinomyces graevenitzii	5alpha-androstan-3beta,17beta-diol disulfate	113	0.4101	0.2610	0.1161	0.704326208002754	0.4221	0.2621	0.1073	0.698713151852221
Actinomyces graevenitzii	5alpha-pregnan-3beta,20alpha-diol disulfate	95	-0.1796	0.3793	0.6358	0.87672092290255	-0.1614	0.3827	0.6732	0.896903785467943
Actinomyces graevenitzii	5alpha-pregnan-3beta,20alpha-diol monosulfate (2)	105	-0.2749	0.3313	0.4066	0.83639218787455	-0.2669	0.3325	0.4222	0.850621615545379
Actinomyces graevenitzii	5alpha-pregnan-3beta,20beta-diol monosulfate (1)	97	-0.1419	0.3864	0.7134	0.88697280879494	-0.1737	0.3888	0.655	0.894709034046402
Actinomyces graevenitzii	6-oxopiperidine-2-carboxylic acid	120	-0.0261	0.5489	0.9621	0.910142237250473	0.0251	0.5827	0.9656	0.928807044764481
Actinomyces graevenitzii	7-alpha-hydroxy-3-oxo-4-cholestenoate (7-Hoca)	122	1.389	0.7637	0.069	0.641402194630133	1.3858	0.7765	0.0743	0.656495585052497
Actinomyces graevenitzii	7-methylguanine	122	1.536	1.3734	0.2634	0.790103908624752	1.5488	1.3973	0.2677	0.7994621431147
Actinomyces graevenitzii	7-methylxanthine	122	-0.0452	0.2819	0.8726	0.902498916581093	-0.0542	0.2928	0.853	0.918090396179628
Actinomyces graevenitzii	acetylcarnitine	120	0.0214	0.5505	0.969	0.910652307979841	0.0218	0.5647	0.9693	0.92919435755439
Actinomyces graevenitzii	adenine	122	-1.0039	1.0128	0.3216	0.809320764622668	-1.0382	1.0508	0.3232	0.819592664324988
Actinomyces graevenitzii	adenosine	99	0.2418	0.2718	0.3737	0.828238661991252	0.2344	0.2743	0.393	0.843080453987985
Actinomyces graevenitzii	adrenate (22:4n6)	122	-0.028	0.4961	0.955	0.909547286977938	-0.011	0.5167	0.983	0.930443249961278
Actinomyces graevenitzii	alanine	122	2.0446	1.3609	0.133	0.718042484641431	2.1089	1.4494	0.1457	0.731721665699128
Actinomyces graevenitzii	allantoin	122	1.0235	0.6027	0.0895	0.674327893839731	1.1293	0.6205	0.0688	0.646927237672341
Actinomyces graevenitzii	alpha-glutamylglycine	92	0.3917	0.2683	0.1442	0.723886722421445	0.3885	0.2684	0.1477	0.732981722258328
Actinomyces graevenitzii	alpha-glutamyltyrosine	113	0.3654	0.3656	0.3175	0.807882869555319	0.4742	0.3863	0.2195	0.776136719793148
Actinomyces graevenitzii	alpha-hydroxyisocaproate	122	0.3649	0.6820	0.5926	0.870429678509427	0.3572	0.6815	0.6001	0.886620877874145
Actinomyces graevenitzii	alpha-hydroxyisovalerate	122	0.7692	0.6318	0.2234	0.771431801307957	0.7375	0.6386	0.2481	0.789650650890006
Actinomyces graevenitzii	alpha-ketoglutarate	122	0.9759	0.6657	0.1426	0.723187293265166	0.949	0.6647	0.1533	0.737272183004199
Actinomyces graevenitzii	alpha-tocopherol	122	-1.7471	1.2670	0.1679	0.739710757438525	-1.9844	1.3242	0.134	0.722016887218572
Actinomyces graevenitzii	andro steroid monosulfate (1)*	87	0.4813	0.3584	0.1792	0.74674372203294	0.4846	0.3597	0.1778	0.751832909011067
Actinomyces graevenitzii	androsterone sulfate	120	0.0752	0.2349	0.749	0.890761781615651	0.0729	0.2358	0.7573	0.90691467096118
Actinomyces graevenitzii	anthranilate	79	-0.2235	0.5065	0.6591	0.880740399977672	-0.1993	0.5156	0.6992	0.900090417927514
Actinomyces graevenitzii	arabitol/xylitol	122	-0.1426	0.8026	0.859	0.901397562026431	-0.0646	0.8237	0.9375	0.926588332024162
Actinomyces graevenitzii	arabonate/xylonate	122	0.2167	0.5935	0.715	0.887189027075062	0.2071	0.5999	0.73	0.903820377138053
Actinomyces graevenitzii	arachidate (20:0)	122	-0.2402	0.7995	0.7639	0.892130084675722	-0.2166	0.7997	0.7865	0.910141190566106
Actinomyces graevenitzii	arachidonate (20:4n6)	122	-1.1487	0.8141	0.1582	0.733974151342168	-1.2209	0.8281	0.1404	0.72757782305919
Actinomyces graevenitzii	arginine	122	-0.5148	1.4663	0.7255	0.888201937432648	-0.2615	1.5285	0.8641	0.919444664250749
Actinomyces graevenitzii	ascorbate (Vitamin C)	73	-0.1801	0.1957	0.3574	0.822127433866022	-0.1757	0.1970	0.3724	0.836791388786687
Actinomyces graevenitzii	asparagine	122	-2.0345	1.8751	0.2779	0.795253609083304	-2.0893	1.9132	0.2748	0.802429009832598
Actinomyces graevenitzii	aspartate	122	0.5013	0.6307	0.4267	0.840394008515018	0.5279	0.6287	0.4011	0.844869532682977
Actinomyces graevenitzii	aspartylphenylalanine	104	-0.1687	0.3006	0.5747	0.868664375431979	-0.1633	0.2998	0.586	0.884727363007004
Actinomyces graevenitzii	azelate (nonanedioate)	119	0.705	0.4261	0.0981	0.684182938962697	0.711	0.4265	0.0955	0.685702246620717
Actinomyces graevenitzii	behenoyl sphingomyelin (d18:1/22:0)*	122	-0.6639	0.9777	0.4971	0.85503774169942	-0.8017	0.9965	0.4211	0.85029806572049
Actinomyces graevenitzii	benzoate	119	0.1056	0.4550	0.8165	0.897325583303839	0.1545	0.4566	0.735	0.90444832225501
Actinomyces graevenitzii	beta-alanine	122	0.2742	0.7112	0.6999	0.885540278016482	0.2689	0.7383	0.7157	0.901961755583332
Actinomyces graevenitzii	beta-hydroxyisovalerate	122	0.8633	0.7102	0.2241	0.771658144561739	0.8637	0.7147	0.2269	0.779813607461777
Actinomyces graevenitzii	betaine	122	-0.7815	1.1819	0.5084	0.857879122661158	-0.6878	1.1929	0.5642	0.880192604904825
Actinomyces graevenitzii	betonicine	99	0.2602	0.1525	0.0881	0.672777989781698	0.2558	0.1532	0.095	0.685430616961071
Actinomyces graevenitzii	bilirubin (E,E)*	122	0.396	0.4154	0.3404	0.815277988696325	0.3844	0.4160	0.3554	0.830602462460402
Actinomyces graevenitzii	bilirubin (E,Z or Z,E)*	119	-0.0717	0.7012	0.9186	0.90673808050545	-0.1774	0.6992	0.7998	0.911611373752946
Actinomyces graevenitzii	bilirubin (Z,Z)	122	-0.4903	0.4752	0.3022	0.802679192255258	-0.5549	0.4804	0.248	0.789650650890006
Actinomyces graevenitzii	biliverdin	121	0.6023	0.3823	0.1152	0.703609548966715	0.6162	0.3873	0.1115	0.704626644985281
Actinomyces graevenitzii	butyrylcarnitine	120	0.3443	0.3869	0.3735	0.828209457871919	0.3383	0.3886	0.3839	0.839938356405994
Actinomyces graevenitzii	C-glycosyltryptophan	119	0.7221	0.7591	0.3414	0.815856754886309	0.8092	0.7720	0.2945	0.809172810435836
Actinomyces graevenitzii	caffeine	120	0.1028	0.1906	0.5897	0.8701649246014	0.1062	0.1971	0.5899	0.885290885402665
Actinomyces graevenitzii	caprate (10:0)	122	0.7152	0.5349	0.1812	0.747332880257578	0.6992	0.5345	0.1908	0.760693806584839
Actinomyces graevenitzii	caproate (6:0)	120	0.1172	0.5865	0.8417	0.899857648345058	0.1366	0.5899	0.8169	0.913483021592243
Actinomyces graevenitzii	caprylate (8:0)	122	0.6554	0.6687	0.3271	0.810858028002266	0.6345	0.6729	0.3457	0.827190682097774
Actinomyces graevenitzii	carnitine	122	-1.689	1.5579	0.2783	0.79528500303735	-1.6626	1.5596	0.2864	0.806813562806353
Actinomyces graevenitzii	catechol sulfate	122	0.0909	0.3711	0.8066	0.896591493778372	0.0903	0.3783	0.8113	0.912662445912219
Actinomyces graevenitzii	chenodeoxycholate	122	-0.3352	0.3616	0.3539	0.820885975575754	-0.3731	0.3630	0.3041	0.812389534879594
Actinomyces graevenitzii	cholate	111	-0.4279	0.1619	0.0082	0.369311269940071	-0.4538	0.1625	0.0052	0.344291226722519
Actinomyces graevenitzii	cholesterol	122	-1.2115	0.9057	0.181	0.747332880257578	-1.3206	0.9304	0.1558	0.738797884387505
Actinomyces graevenitzii	choline	122	-1.0106	1.4349	0.4813	0.851598881833012	-0.9504	1.4498	0.5121	0.870887826356705
Actinomyces graevenitzii	choline phosphate	116	-0.3303	0.5952	0.5789	0.8687538123947	-0.3996	0.6115	0.5135	0.871194688446429
Actinomyces graevenitzii	cinnamoylglycine	118	-0.5389	0.1945	0.0056	0.32038358635852	-0.5456	0.2005	0.0065	0.369290930807146
Actinomyces graevenitzii	cis-4-decenoyl carnitine	122	-0.2636	0.6276	0.6745	0.882708271892235	-0.2279	0.6357	0.7199	0.902540500975962
Actinomyces graevenitzii	cis-aconitate	114	0.079	0.6432	0.9023	0.905169493419381	0.0661	0.6369	0.9174	0.924944498790884
Actinomyces graevenitzii	citraconate/glutaconate	122	-0.8018	0.3876	0.0386	0.572579731236312	-0.7898	0.3935	0.0448	0.599631775387192
Actinomyces graevenitzii	citrate	122	-0.7387	0.8450	0.382	0.829664197863785	-0.8494	0.8621	0.3245	0.819632514683573
Actinomyces graevenitzii	citrulline	122	-0.8442	1.2143	0.4869	0.852629760440028	-0.8279	1.3148	0.5289	0.873356718914197
Actinomyces graevenitzii	cortisol	122	-0.9302	0.4803	0.0528	0.6117343790151	-0.9413	0.4818	0.0508	0.614100078052933
Actinomyces graevenitzii	cortisone	120	-0.499	0.5799	0.3895	0.831520656309401	-0.5018	0.5771	0.3845	0.840166300251827
Actinomyces graevenitzii	creatine	122	0.1051	0.5683	0.8533	0.900729893242693	0.0929	0.5731	0.8713	0.920205418004629
Actinomyces graevenitzii	creatinine	122	0.4145	1.4796	0.7794	0.893654362268505	0.6169	1.6163	0.7027	0.900279143812098
Actinomyces graevenitzii	cyclo(leu-pro)	118	-0.2281	0.2559	0.3729	0.827863330897235	-0.2201	0.2660	0.408	0.846688067153747
Actinomyces graevenitzii	cys-gly, oxidized	120	-0.3972	0.3598	0.2696	0.792486744328227	-0.4059	0.3651	0.2663	0.79852126919884
Actinomyces graevenitzii	cystathionine	119	0.5484	0.3662	0.1343	0.71855797134845	0.5906	0.3714	0.1117	0.704626644985281
Actinomyces graevenitzii	cysteine	122	0.2037	0.5995	0.734	0.889408446920314	0.1052	0.6249	0.8664	0.919727500865663
Actinomyces graevenitzii	cysteine s-sulfate	112	-0.043	0.3717	0.9079	0.905776800711722	0.000861	0.4146	0.9983	0.930443249961278
Actinomyces graevenitzii	cysteine sulfinic acid	122	-0.2914	0.4399	0.5077	0.857773866436677	-0.2635	0.4533	0.561	0.87999550270327
Actinomyces graevenitzii	cysteinylglycine	122	-0.2018	0.3768	0.5922	0.870374312647435	-0.2808	0.3872	0.4683	0.860508750378558
Actinomyces graevenitzii	cystine	122	0.0145	0.3272	0.9647	0.910434897227169	0.0236	0.3257	0.9423	0.927265381742591
Actinomyces graevenitzii	cytidine	106	0.8684	0.4569	0.0573	0.62051046487437	0.9358	0.4641	0.0438	0.596196643196345
Actinomyces graevenitzii	decanoylcarnitine	122	0.0942	0.4599	0.8378	0.899343662179321	0.1292	0.4609	0.7793	0.909399472891276
Actinomyces graevenitzii	dehydroisoandrosterone sulfate (DHEA-S)	122	0.0602	0.3348	0.8573	0.90128852781939	0.0475	0.3351	0.8872	0.922115238052851
Actinomyces graevenitzii	deoxycarnitine	122	-0.4152	1.0745	0.6992	0.885500263426316	-0.3038	1.0799	0.7784	0.90922986718811
Actinomyces graevenitzii	deoxycholate	120	-0.3964	0.3790	0.2955	0.800730896239345	-0.4727	0.3912	0.2268	0.779813607461777
Actinomyces graevenitzii	diglycerol	121	0.0913	0.2540	0.7192	0.887850173151284	0.0903	0.2526	0.7209	0.902607260932838
Actinomyces graevenitzii	dihomo-linoleate (20:2n6)	122	-0.5039	0.5840	0.3882	0.831450277910419	-0.5254	0.5942	0.3766	0.837572807263002
Actinomyces graevenitzii	dihomo-linolenate (20:3n3 or n6)	122	-0.4468	0.7132	0.531	0.861809027088672	-0.542	0.7273	0.4561	0.857952174429315
Actinomyces graevenitzii	dihydroferulic acid	76	0.2543	0.3030	0.4014	0.83515666612572	0.2706	0.3079	0.3795	0.83855789120586
Actinomyces graevenitzii	dihydroorotate	121	0.642	0.6040	0.2878	0.798681829702943	0.7237	0.6201	0.2432	0.787753302323402
Actinomyces graevenitzii	dimethylarginine (SDMA + ADMA)	122	0.7821	1.5628	0.6167	0.873369509197582	1.106	1.6601	0.5053	0.869662788724309
Actinomyces graevenitzii	dimethylglycine	122	-0.2315	0.5910	0.6953	0.885072116916884	-0.1609	0.6264	0.7973	0.911077800916423
Actinomyces graevenitzii	docosadienoate (22:2n6)	122	-0.6734	0.5973	0.2596	0.788223263075779	-0.6573	0.6130	0.2837	0.805843605190531
Actinomyces graevenitzii	docosahexaenoate (DHA; 22:6n3)	122	-1.2689	0.5576	0.0229	0.503946508303842	-1.3358	0.5620	0.0175	0.491470022580481
Actinomyces graevenitzii	docosapentaenoate (n3 DPA; 22:5n3)	122	-0.8217	0.5608	0.1428	0.723381130489548	-0.8716	0.5672	0.1243	0.714048242630188
Actinomyces graevenitzii	dodecanedioate	122	-0.0799	0.3788	0.8329	0.898891957940679	-0.1156	0.3842	0.7636	0.907671568033756
Actinomyces graevenitzii	dopamine sulfate (2)	122	0.0027	0.3409	0.9938	0.91323219068918	-0.0293	0.3686	0.9367	0.926559178161246
Actinomyces graevenitzii	DSGEGDFXAEGGGVR*	122	-0.4311	0.2737	0.1152	0.703609548966715	-0.4334	0.2739	0.1137	0.705493307585271
Actinomyces graevenitzii	eicosapentaenoate (EPA; 20:5n3)	122	-0.7756	0.3875	0.0453	0.59151100519458	-0.8142	0.3899	0.0368	0.578260306576668
Actinomyces graevenitzii	eicosenoate (20:1)	122	-0.6191	0.5199	0.2337	0.776443780181781	-0.6404	0.5342	0.2306	0.782308635570523
Actinomyces graevenitzii	epiandrosterone sulfate	119	-0.008	0.2774	0.977	0.91140294532089	-0.0155	0.2772	0.9555	0.928057691872594
Actinomyces graevenitzii	ergothioneine	122	0.2619	0.2793	0.3485	0.818470758235261	0.2243	0.2987	0.4526	0.857267406326575
Actinomyces graevenitzii	erucate (22:1n9)	122	-0.9297	0.4159	0.0254	0.518307785552815	-0.9318	0.4168	0.0254	0.532491264202561
Actinomyces graevenitzii	erythritol	122	1.5437	0.6579	0.019	0.480237831534386	1.6357	0.6668	0.0142	0.459444035141026
Actinomyces graevenitzii	erythronate*	122	3.051	1.2157	0.0121	0.417793372894553	3.1077	1.2257	0.0112	0.431557981541215
Actinomyces graevenitzii	ethylmalonate	122	0.0267	0.4552	0.9533	0.909441552475633	0.0245	0.4506	0.9566	0.928145630833019
Actinomyces graevenitzii	etiocholanolone glucuronide	98	-0.5464	0.4536	0.2284	0.774030236073497	-0.6477	0.4494	0.1495	0.734160338482476
Actinomyces graevenitzii	eugenol sulfate	88	0.2515	0.3136	0.4226	0.839741495165728	0.255	0.3149	0.4182	0.849505599892702
Actinomyces graevenitzii	ferulic acid 4-sulfate	61	-0.3715	0.2909	0.2016	0.759526490465143	-0.3613	0.3143	0.2504	0.790054816873514
Actinomyces graevenitzii	fructose	122	0.1987	0.7533	0.792	0.895083160587861	0.1867	0.8164	0.8191	0.913867433666864
Actinomyces graevenitzii	fumarate	121	0.9614	0.9327	0.3027	0.802832500166826	0.8831	0.9369	0.3459	0.827190682097774
Actinomyces graevenitzii	galactonate	106	-0.1807	0.2831	0.5232	0.860378837508919	-0.1922	0.2823	0.4958	0.866922047927202
Actinomyces graevenitzii	gamma-CEHC	122	-0.4443	0.3877	0.2517	0.784427710561139	-0.5403	0.4029	0.1799	0.753541033511794
Actinomyces graevenitzii	gamma-glutamyl-2-aminobutyrate	122	-0.3268	0.5795	0.5728	0.868425460479298	-0.3275	0.5773	0.5705	0.881368809661456
Actinomyces graevenitzii	gamma-glutamyl-epsilon-lysine	122	-0.3076	1.1628	0.7914	0.895083160587861	-0.1658	1.2123	0.8912	0.922370289850386
Actinomyces graevenitzii	gamma-glutamylalanine	121	1.2549	0.7927	0.1134	0.701763693148216	1.4077	0.8156	0.0844	0.673424950695069
Actinomyces graevenitzii	gamma-glutamylglutamate	114	0.5155	0.4998	0.3023	0.802679192255258	0.5267	0.5004	0.2925	0.808723806864645
Actinomyces graevenitzii	gamma-glutamylglutamine	122	-1.2408	1.4317	0.3861	0.830569787790225	-1.3744	1.5409	0.3724	0.836791388786687
Actinomyces graevenitzii	gamma-glutamylglycine	122	0.1682	0.5437	0.757	0.891609688813135	0.2152	0.5541	0.6978	0.899903209408667
Actinomyces graevenitzii	gamma-glutamylhistidine	122	0.1833	1.1939	0.878	0.902948909961121	0.478	1.3137	0.716	0.901974440116867
Actinomyces graevenitzii	gamma-glutamylisoleucine*	122	1.4568	0.6533	0.0258	0.52031126589783	1.7685	0.7018	0.0117	0.436735714020644
Actinomyces graevenitzii	gamma-glutamylleucine	122	1.1325	0.8157	0.165	0.738523638955018	1.3678	0.8583	0.111	0.704143337862082
Actinomyces graevenitzii	gamma-glutamylmethionine	122	-0.1408	0.9339	0.8802	0.903017163204274	0.005	1.0385	0.9961	0.930443249961278
Actinomyces graevenitzii	gamma-glutamylphenylalanine	122	0.0137	0.7747	0.9859	0.912447874494737	0.134	0.8508	0.8748	0.920586018067351
Actinomyces graevenitzii	gamma-glutamylthreonine*	122	-0.1498	0.6588	0.8201	0.897822470101323	-0.0814	0.7059	0.9082	0.924026879352047
Actinomyces graevenitzii	gamma-glutamyltyrosine	121	0.9596	0.6809	0.1587	0.734127911271307	1.1382	0.7049	0.1064	0.697752079866543
Actinomyces graevenitzii	gamma-glutamylvaline	112	0.4061	0.8682	0.64	0.877312756133952	0.4795	0.8939	0.5917	0.885543977641304
Actinomyces graevenitzii	gamma-tocopherol/beta-tocopherol	120	-0.0437	0.3753	0.9073	0.90570234812822	-0.0088	0.3454	0.9797	0.930361841027512
Actinomyces graevenitzii	gentisate	113	-0.6834	0.3275	0.0369	0.566022574045693	-0.7263	0.3328	0.0291	0.548245815958263
Actinomyces graevenitzii	gluconate	122	0.3096	0.6764	0.6472	0.878730361099736	0.3324	0.7291	0.6485	0.893752129663085
Actinomyces graevenitzii	glucose	122	1.1251	1.4900	0.4502	0.844914629588814	1.2544	1.6959	0.4595	0.858519713560169
Actinomyces graevenitzii	glucuronate	121	-0.382	0.5424	0.4812	0.851598881833012	-0.3278	0.5576	0.5567	0.878856281922951
Actinomyces graevenitzii	glutamate	122	1.4225	0.5557	0.0105	0.400639674741329	1.4965	0.5632	0.0079	0.391581725610183
Actinomyces graevenitzii	glutamine	122	-0.2587	2.0108	0.8976	0.904857281871101	-0.3006	2.0919	0.8857	0.921871192795851
Actinomyces graevenitzii	glutarate (pentanedioate)	120	0.6089	0.3795	0.1087	0.697603202888648	0.6476	0.3819	0.0899	0.67854050610943
Actinomyces graevenitzii	glutarylcarnitine (C5)	120	-0.2216	0.5835	0.7041	0.885813493004102	-0.2211	0.5914	0.7085	0.901032046402735
Actinomyces graevenitzii	glycerate	122	-0.2666	0.7098	0.7072	0.886213711169207	-0.3773	0.7385	0.6094	0.887966467665601
Actinomyces graevenitzii	glycerol	122	0.7131	0.5462	0.1917	0.753784635883373	0.7512	0.5603	0.18	0.753634973429246
Actinomyces graevenitzii	glycerol 3-phosphate	122	-0.814	0.7483	0.2767	0.794234287555028	-0.9534	0.7594	0.2093	0.771234074769989
Actinomyces graevenitzii	glycerophosphoethanolamine	122	-0.9266	0.5612	0.0987	0.685257251306061	-0.9419	0.5707	0.0988	0.689885712041639
Actinomyces graevenitzii	glycerophosphoinositol*	113	-0.356	0.3519	0.3118	0.805788456922163	-0.3946	0.3535	0.2642	0.797413705645919
Actinomyces graevenitzii	glycerophosphorylcholine (GPC)	122	-0.956	0.6796	0.1595	0.734409437538374	-1.0469	0.6948	0.1319	0.720041495693123
Actinomyces graevenitzii	glycine	122	-0.2704	0.8351	0.7461	0.890421245089429	-0.3278	0.8491	0.6994	0.90016498999512
Actinomyces graevenitzii	glycochenodeoxycholate	122	-0.1263	0.2292	0.5815	0.869022489558764	-0.1383	0.2356	0.5573	0.878927501292342
Actinomyces graevenitzii	glycocholate	121	0.0649	0.1975	0.7423	0.890091529715651	0.0584	0.2038	0.7743	0.908855700347181
Actinomyces graevenitzii	glycocholenate sulfate*	121	0.0451	0.4106	0.9125	0.906233616423645	0.081	0.4199	0.8471	0.91737145194741
Actinomyces graevenitzii	glycodeoxycholate	117	0.003	0.1965	0.9876	0.91270093326714	-0.0119	0.2127	0.9555	0.928057691872594
Actinomyces graevenitzii	glycolithocholate	76	-0.0167	0.3001	0.9555	0.90962388395017	0.418	0.1420	0.0032	0.285740946461638
Actinomyces graevenitzii	glycolithocholate sulfate*	119	0.0605	0.2696	0.8225	0.898221323964345	0.0802	0.2709	0.7673	0.907812651932945
Actinomyces graevenitzii	glycoursodeoxycholate	121	0.0386	0.1905	0.8395	0.899581290518655	0.0205	0.1973	0.9171	0.924944498790884
Actinomyces graevenitzii	glycylglycine	118	0.2306	0.2615	0.3779	0.828957174420384	0.1836	0.2695	0.4958	0.866922047927202
Actinomyces graevenitzii	glycylphenylalanine	117	-0.2111	0.3174	0.506	0.857545146828189	-0.185	0.3354	0.5812	0.883236129711838
Actinomyces graevenitzii	glycylvaline	109	0.1699	0.1907	0.373	0.827918343563382	0.1725	0.1900	0.364	0.8340138565004
Actinomyces graevenitzii	guanidinoacetate	122	0.6847	0.9329	0.463	0.847581074312852	0.7248	0.9410	0.4412	0.854272907607005
Actinomyces graevenitzii	guanidinosuccinate	110	-0.956	0.4119	0.0203	0.489243328596031	-0.9096	0.4070	0.0254	0.532491264202561
Actinomyces graevenitzii	guanosine	117	-0.2218	0.2068	0.2834	0.797829034504926	-0.229	0.2068	0.2682	0.799873485846463
Actinomyces graevenitzii	gulonic acid*	121	-0.161	0.3691	0.6626	0.881283856809565	-0.154	0.3670	0.6748	0.897056934218311
Actinomyces graevenitzii	heptanoate (7:0)	119	0.7215	0.4503	0.1091	0.698290459193414	0.7457	0.4593	0.1045	0.695527003501849
Actinomyces graevenitzii	hexadecanedioate	122	0.2414	0.4398	0.5831	0.869168391791834	0.2121	0.4479	0.6358	0.891770780022396
Actinomyces graevenitzii	hexanoylcarnitine	118	0.2761	0.6308	0.6616	0.881093864665018	0.2969	0.6347	0.6399	0.892345243780475
Actinomyces graevenitzii	hexanoylglycine	105	0.0566	0.3989	0.8872	0.903697443335483	-0.0291	0.4093	0.9433	0.927302058435559
Actinomyces graevenitzii	hippurate	122	0.0589	0.2845	0.8359	0.899091562517187	0.0628	0.2877	0.8274	0.914862743499068
Actinomyces graevenitzii	histidine	122	-0.8525	2.3062	0.7116	0.886853558837062	-0.8557	2.3863	0.7199	0.902540500975962
Actinomyces graevenitzii	histidyltryptophan	95	0.0173	0.2749	0.9499	0.909271601067681	0.0272	0.2842	0.9237	0.925584013654755
Actinomyces graevenitzii	homoarginine	122	0.7487	0.6933	0.2802	0.796292091208734	0.8966	0.7161	0.2105	0.772160521704289
Actinomyces graevenitzii	homocitrulline	122	-0.3098	0.4674	0.5075	0.857722780494084	-0.3203	0.4798	0.5044	0.869296971647262
Actinomyces graevenitzii	HWESASXX*	53	-0.8938	0.6150	0.1462	0.724815512585746	-0.9037	0.6201	0.145	0.730806633147891
Actinomyces graevenitzii	hydantoin-5-propionic acid	107	0.0931	0.4074	0.8192	0.89776405683317	0.0802	0.4347	0.8536	0.918138568474296
Actinomyces graevenitzii	hydroquinone sulfate	100	-0.0441	0.3413	0.8971	0.904821408722278	-0.0717	0.3486	0.8371	0.916258398085812
Actinomyces graevenitzii	hydroxybutyrylcarnitine*	115	-0.0217	0.3911	0.9557	0.909665752701733	-0.0143	0.3905	0.9708	0.92919435755439
Actinomyces graevenitzii	hypotaurine	122	-0.084	0.5923	0.8873	0.903697443335483	-0.0355	0.6028	0.9531	0.928048170540278
Actinomyces graevenitzii	hypoxanthine	122	1.0475	0.6936	0.131	0.716466347635074	1.1001	0.7043	0.1183	0.709448910406173
Actinomyces graevenitzii	imidazole lactate	122	-0.0671	0.6526	0.9181	0.90673808050545	-0.0755	0.6645	0.9096	0.924114655705686
Actinomyces graevenitzii	imidazole propionate	110	-0.0372	0.2997	0.9011	0.904991155122534	-0.0094	0.3051	0.9754	0.92981695000476
Actinomyces graevenitzii	indoleacetate	122	0.4674	0.4775	0.3277	0.81104856182083	0.4474	0.4811	0.3524	0.829315061395766
Actinomyces graevenitzii	indoleacetylglutamine	57	0.0722	0.5132	0.8881	0.903697443335483	0.1304	0.5244	0.8037	0.912033354532241
Actinomyces graevenitzii	indolelactate	122	0.9442	0.6573	0.1509	0.728683363929506	0.9451	0.6614	0.153	0.736899429963367
Actinomyces graevenitzii	indolepropionate	120	-0.4555	0.3235	0.1591	0.734409437538374	-0.4398	0.3254	0.1766	0.751161498030235
Actinomyces graevenitzii	inosine	121	-0.0209	0.1987	0.9164	0.906645753631198	-0.0236	0.1993	0.9059	0.923836251226717
Actinomyces graevenitzii	isobutyrylcarnitine	122	-0.4253	0.3999	0.2875	0.798437744265501	-0.4441	0.4014	0.2686	0.800149416218523
Actinomyces graevenitzii	isobutyrylglycine	119	0.3988	0.4784	0.4045	0.835994603656636	0.4164	0.4781	0.3838	0.839858268316061
Actinomyces graevenitzii	isoleucine	122	2.4587	1.3485	0.0683	0.641130115576067	2.5205	1.3790	0.0676	0.645345880786861
Actinomyces graevenitzii	isoleucylvaline	120	0.0934	0.4388	0.8315	0.898729999836552	0.1077	0.4400	0.8066	0.912220016158768
Actinomyces graevenitzii	isovalerate	122	0.3402	0.3560	0.3393	0.814853028579418	0.4041	0.3614	0.2635	0.797112429997036
Actinomyces graevenitzii	isovalerylcarnitine	122	0.7607	0.5415	0.16	0.734549225126079	0.8702	0.5663	0.1244	0.714200394252537
Actinomyces graevenitzii	isovalerylglycine	115	-0.0369	0.4980	0.9409	0.908532094229454	0.0047	0.5200	0.9928	0.930443249961278
Actinomyces graevenitzii	kynurenate	122	0.3931	0.6509	0.5459	0.864164993633025	0.4151	0.6704	0.5358	0.874847335584075
Actinomyces graevenitzii	kynurenine	122	1.7272	0.8502	0.0422	0.582557862107507	1.7806	0.8523	0.0367	0.578260306576668
Actinomyces graevenitzii	lactate	122	1.6039	0.8354	0.0549	0.615542268025395	1.6465	0.8685	0.058	0.628885208060658
Actinomyces graevenitzii	lanthionine	102	-0.8377	0.4501	0.0627	0.631215577446234	-0.8747	0.4602	0.0574	0.627986521525374
Actinomyces graevenitzii	laurate (12:0)	122	0.3862	0.5660	0.495	0.85468047629229	0.3688	0.5657	0.5144	0.871303261001807
Actinomyces graevenitzii	laurylcarnitine	122	-0.0046	0.5210	0.9929	0.913128433878445	0.0242	0.4979	0.9612	0.928445478175453
Actinomyces graevenitzii	leucine	122	2.4899	1.6349	0.1278	0.712917716958254	2.5073	1.6595	0.1308	0.719216523199958
Actinomyces graevenitzii	leucylalanine	120	-0.2953	0.3229	0.3604	0.8232972980895	-0.4184	0.3366	0.2139	0.773779566616058
Actinomyces graevenitzii	leucylleucine	108	-0.0317	0.3662	0.9311	0.907794414048229	-0.0194	0.3717	0.9583	0.928255506283891
Actinomyces graevenitzii	leucylphenylalanine/isoleucylphenylalanine	97	-0.4253	0.3288	0.1958	0.756314556387675	-0.4191	0.3317	0.2064	0.769714446245096
Actinomyces graevenitzii	linoleate (18:2n6)	122	-0.5273	0.7799	0.499	0.85552695954599	-0.5755	0.7934	0.4683	0.860508750378558
Actinomyces graevenitzii	linolenate [alpha or gamma; (18:3n3 or 6)]	122	-0.4398	0.5045	0.3833	0.829942781429131	-0.475	0.5157	0.357	0.831187457018907
Actinomyces graevenitzii	linoleoylcarnitine*	122	-0.3298	0.8051	0.682	0.883348295084656	-0.2933	0.8471	0.7292	0.903650427837165
Actinomyces graevenitzii	lysine	122	-0.6812	1.5866	0.6677	0.881853586608528	-0.6378	1.6167	0.6932	0.899517985133752
Actinomyces graevenitzii	malate	121	0.2803	0.3769	0.4571	0.846350424528486	0.2693	0.3770	0.475	0.862252198960273
Actinomyces graevenitzii	maleate	122	-0.5376	0.4465	0.2285	0.774030236073497	-0.5267	0.4558	0.2479	0.789650650890006
Actinomyces graevenitzii	malonate	118	-0.4025	0.5631	0.4747	0.850645786066601	-0.4104	0.5654	0.4679	0.860468133629395
Actinomyces graevenitzii	mannitol/sorbitol	122	0.1186	0.2403	0.6215	0.874042432725228	0.117	0.2421	0.6291	0.890746497383439
Actinomyces graevenitzii	mannose	122	0.8708	0.8879	0.3267	0.810858028002266	1.041	0.9224	0.2591	0.794188301251231
Actinomyces graevenitzii	margarate (17:0)	122	-0.3787	0.6721	0.5731	0.868448236504095	-0.4182	0.6831	0.5404	0.875662655129904
Actinomyces graevenitzii	methionine	122	-0.8448	1.4473	0.5594	0.86651456654075	-0.751	1.4761	0.6109	0.888097191543013
Actinomyces graevenitzii	methionine sulfone	122	-0.0955	0.5423	0.8602	0.901397562026431	-0.1481	0.5527	0.7888	0.910395671551926
Actinomyces graevenitzii	methionine sulfoxide	122	0.606	0.6034	0.3152	0.807121960208889	0.7276	0.6198	0.2404	0.786586353226069
Actinomyces graevenitzii	methyl glucopyranoside (alpha + beta)	122	0.1627	0.2993	0.5868	0.869758653759062	0.1854	0.3028	0.5403	0.875662655129904
Actinomyces graevenitzii	methyl indole-3-acetate	105	0.3733	0.5293	0.4806	0.851541921193663	0.3565	0.5352	0.5054	0.869662788724309
Actinomyces graevenitzii	methyl-4-hydroxybenzoate sulfate	121	-0.0931	0.1582	0.5562	0.866100140120609	-0.094	0.1592	0.555	0.878515445819539
Actinomyces graevenitzii	methylsuccinate	121	0.1811	0.5340	0.7345	0.889456251972257	0.1935	0.5352	0.7177	0.902180657217037
Actinomyces graevenitzii	myo-inositol	122	0.5111	0.7861	0.5156	0.859055485186858	0.512	0.7953	0.5197	0.871963261906585
Actinomyces graevenitzii	myristate (14:0)	122	0.5619	0.5882	0.3395	0.815005042654623	0.5843	0.5973	0.3279	0.820596808157738
Actinomyces graevenitzii	myristoleate (14:1n5)	122	0.6024	0.4446	0.1755	0.744464216014764	0.6825	0.4638	0.1411	0.727739382438824
Actinomyces graevenitzii	myristoleoylcarnitine*	122	-0.1072	0.4637	0.8171	0.897325583303839	-0.0784	0.4722	0.8681	0.92000300487602
Actinomyces graevenitzii	myristoylcarnitine	122	0.61	0.7474	0.4144	0.838051699033492	0.6729	0.7597	0.3758	0.837365457973801
Actinomyces graevenitzii	N-(2-furoyl)glycine	100	-0.5581	0.2790	0.0455	0.592177070633672	-0.544	0.2793	0.0514	0.616292016664915
Actinomyces graevenitzii	N-acetyl-1-methylhistidine*	80	0.5555	0.3798	0.1435	0.723554137564781	0.6851	0.3944	0.0824	0.671061670621654
Actinomyces graevenitzii	N-acetyl-3-methylhistidine*	62	-0.0719	0.4397	0.87	0.902275288122958	0.0716	0.4183	0.8642	0.919457079837885
Actinomyces graevenitzii	N-acetyl-beta-alanine	122	-0.5507	0.7764	0.4782	0.851134244155367	-0.5441	0.7814	0.4862	0.865061920108914
Actinomyces graevenitzii	N-acetylalanine	122	1.7717	1.2183	0.1459	0.724634823469349	1.9406	1.2279	0.114	0.705493307585271
Actinomyces graevenitzii	N-acetylasparagine	122	-0.0182	0.6973	0.9792	0.91177890802759	0.0279	0.7057	0.9685	0.92919435755439
Actinomyces graevenitzii	N-acetylaspartate (NAA)	121	-0.2419	0.6593	0.7137	0.887014378601229	-0.1943	0.6826	0.7759	0.909027938892882
Actinomyces graevenitzii	N-acetylcarnosine	122	-0.0065	0.5313	0.9903	0.91288279744956	-0.0084	0.5685	0.9882	0.930443249961278
Actinomyces graevenitzii	N-acetylcitrulline	102	0.7917	0.3214	0.0138	0.43617876167048	0.9007	0.3257	0.0057	0.356195939692959
Actinomyces graevenitzii	N-acetylglutamate	112	0.4078	0.5852	0.4859	0.852568048393935	0.4377	0.5861	0.4552	0.857765981805937
Actinomyces graevenitzii	N-acetylglutamine	122	0.9102	0.4994	0.0684	0.641311507210417	0.9922	0.5047	0.0493	0.611212522743946
Actinomyces graevenitzii	N-acetylglycine	122	-0.5542	0.4691	0.2374	0.778552547197723	-0.6521	0.4990	0.1912	0.760956171383199
Actinomyces graevenitzii	N-acetylhistidine	118	1.1591	0.6621	0.08	0.661410084690296	1.2904	0.6761	0.0563	0.627014122717081
Actinomyces graevenitzii	N-acetylisoleucine	119	1.2911	0.5804	0.0261	0.52216640254218	1.3826	0.5917	0.0194	0.500109839782672
Actinomyces graevenitzii	N-acetylleucine	121	1.0151	0.5188	0.0504	0.604688424060366	1.0446	0.5256	0.0469	0.604140166040477
Actinomyces graevenitzii	N-acetylmethionine	122	-0.1715	0.9577	0.8579	0.90131088468494	-0.0768	0.9899	0.9382	0.926731633534582
Actinomyces graevenitzii	N-acetylneuraminate	121	0.5677	0.5819	0.3293	0.811764996580916	0.6327	0.5805	0.2758	0.802983838079657
Actinomyces graevenitzii	N-acetylphenylalanine	122	1.3895	0.6646	0.0365	0.564547003723864	1.6224	0.6903	0.0188	0.498888247065454
Actinomyces graevenitzii	N-acetylputrescine	122	-0.4176	0.8736	0.6326	0.876090800943843	-0.4994	0.8883	0.5739	0.881793410012332
Actinomyces graevenitzii	N-acetylserine	122	0.7961	1.1419	0.4857	0.852568048393935	1.1781	1.2347	0.34	0.825406145739455
Actinomyces graevenitzii	N-acetyltaurine	121	0.594	0.5643	0.2926	0.799971001005927	0.6034	0.5640	0.2847	0.805923207362112
Actinomyces graevenitzii	N-acetyltryptophan	118	0.6973	0.6740	0.3009	0.80222207372749	0.7963	0.6701	0.2347	0.783971716336642
Actinomyces graevenitzii	N-acetyltyrosine	119	1.0873	0.6133	0.0762	0.653429376536559	1.2814	0.6435	0.0465	0.603484270805784
Actinomyces graevenitzii	N-acetylvaline	122	1.453	0.7991	0.069	0.641402194630133	1.4675	0.8063	0.0688	0.646927237672341
Actinomyces graevenitzii	N-delta-acetylornithine	122	-0.5227	0.3989	0.19	0.752748642672583	-0.6718	0.4189	0.1088	0.701153921959199
Actinomyces graevenitzii	N-formylmethionine	122	-0.0786	1.1585	0.9459	0.909055091268484	0.0067	1.1350	0.9953	0.930443249961278
Actinomyces graevenitzii	N-formylphenylalanine	119	0.266	0.4575	0.5609	0.866787398198264	0.3263	0.4587	0.4769	0.862520971237395
Actinomyces graevenitzii	N-methylproline	122	0.2783	0.1686	0.0987	0.685257251306061	0.2768	0.1685	0.1005	0.691746278617573
Actinomyces graevenitzii	N-palmitoyl glycine	118	-0.5616	0.6345	0.376	0.828629179811034	-0.5347	0.6426	0.4054	0.845966687831739
Actinomyces graevenitzii	N-palmitoyl-sphingosine (d18:1/16:0)	122	1.0728	0.8340	0.1983	0.757748006611654	1.0243	0.8548	0.2308	0.78245888859152
Actinomyces graevenitzii	N1-Methyl-2-pyridone-5-carboxamide	122	-0.4863	0.5078	0.3382	0.814645117754077	-0.5383	0.5107	0.2919	0.808568286011853
Actinomyces graevenitzii	N1-methyladenosine	122	2.356	1.5652	0.1323	0.717271318260374	2.4794	1.6199	0.1259	0.715930090582405
Actinomyces graevenitzii	N2,N2-dimethylguanosine	122	0.6199	0.9534	0.5155	0.859055485186858	0.6901	0.9774	0.4801	0.863309178603977
Actinomyces graevenitzii	N6-acetyllysine	121	0.9527	0.7082	0.1786	0.746290245297534	1.0183	0.7107	0.1519	0.736102200766049
Actinomyces graevenitzii	N6-carbamoylthreonyladenosine	120	0.346	0.8369	0.6793	0.883226778394776	0.4674	0.8585	0.5861	0.884736003687682
Actinomyces graevenitzii	N6-carboxymethyllysine	116	0.0155	0.5185	0.9761	0.91139524109779	-0.0021	0.4558	0.9964	0.930443249961278
Actinomyces graevenitzii	N6,N6,N6-trimethyllysine	122	0.8221	0.6391	0.1983	0.757748006611654	0.983	0.6550	0.1334	0.721205696589541
Actinomyces graevenitzii	nicotinamide	121	0.1696	0.4435	0.7021	0.885792620258597	0.1209	0.4523	0.7892	0.910395671551926
Actinomyces graevenitzii	nonadecanoate (19:0)	122	-0.6813	0.7940	0.3909	0.831779196743976	-0.7473	0.8063	0.354	0.82992494431146
Actinomyces graevenitzii	o-cresol sulfate	76	-0.2609	0.2807	0.3526	0.820304076121603	-0.3322	0.2953	0.2607	0.795550453330742
Actinomyces graevenitzii	O-methylcatechol sulfate	122	0.3667	0.3171	0.2475	0.7827633184248	0.3818	0.3276	0.2437	0.787918935166362
Actinomyces graevenitzii	O-sulfo-L-tyrosine	122	1.1586	0.7644	0.1296	0.714133073385399	1.2402	0.7909	0.1169	0.707957839300851
Actinomyces graevenitzii	octadecanedioate	122	-0.0475	0.5431	0.9303	0.907626700755533	-0.1017	0.5494	0.8532	0.918116652260644
Actinomyces graevenitzii	octanoylcarnitine	121	0.2139	0.5387	0.6914	0.884688282850585	0.2514	0.5426	0.6432	0.892968019946307
Actinomyces graevenitzii	oleate/vaccenate (18:1)	122	0.0497	0.8113	0.9511	0.909358516173073	0.0614	0.8298	0.941	0.927004607757859
Actinomyces graevenitzii	oleoyl ethanolamide	122	-0.2263	0.6148	0.7129	0.886907053533604	-0.2263	0.6248	0.7171	0.902170493312868
Actinomyces graevenitzii	oleoylcarnitine	122	-0.1779	0.8180	0.8279	0.898624041614575	-0.1184	0.8509	0.8893	0.922249625817945
Actinomyces graevenitzii	ornithine	122	1.816	1.2169	0.1356	0.719087061942409	2.0615	1.2416	0.0968	0.687080952945211
Actinomyces graevenitzii	orotate	122	0.9424	0.6810	0.1664	0.739302215826481	0.9548	0.6799	0.1603	0.741835299965662
Actinomyces graevenitzii	orotidine	122	0.6793	0.4132	0.1002	0.687734224183841	0.7044	0.4143	0.0891	0.677821797252207
Actinomyces graevenitzii	oxalate (ethanedioate)	122	-0.0516	0.3460	0.8815	0.903225020369351	-0.1093	0.3640	0.7639	0.907711006421587
Actinomyces graevenitzii	p-cresol sulfate	122	-0.0774	0.2539	0.7605	0.89185986327222	-0.0976	0.2593	0.7066	0.900785406159978
Actinomyces graevenitzii	p-cresol-glucuronide*	110	0.0761	0.1957	0.6974	0.885303533184016	0.081	0.1984	0.6832	0.897911179169753
Actinomyces graevenitzii	palmitate (16:0)	122	-0.0735	1.0408	0.9437	0.908883276272223	-0.0753	1.0494	0.9428	0.927265381742591
Actinomyces graevenitzii	palmitoleate (16:1n7)	122	0.2308	0.4739	0.6262	0.874626152277691	0.2867	0.4966	0.5637	0.880166369967287
Actinomyces graevenitzii	palmitoyl dihydrosphingomyelin (d18:0/16:0)*	122	-0.9695	0.8686	0.2644	0.790584334178237	-1.0277	0.8989	0.2529	0.791159468769199
Actinomyces graevenitzii	palmitoyl ethanolamide	121	-0.3683	0.7285	0.6132	0.872888056431758	-0.3995	0.7307	0.5845	0.884382022461865
Actinomyces graevenitzii	palmitoyl sphingomyelin (d18:1/16:0)	122	-0.6313	1.3126	0.6305	0.87559512094662	-0.8226	1.3911	0.5543	0.878354197056237
Actinomyces graevenitzii	palmitoylcarnitine	122	0.6977	0.9199	0.4482	0.84479485892334	0.7723	0.9304	0.4065	0.846132362825784
Actinomyces graevenitzii	pantothenate	122	0.1675	0.6663	0.8015	0.895954772968222	0.1017	0.6744	0.8801	0.921253785862838
Actinomyces graevenitzii	paraxanthine	115	0.2115	0.3284	0.5197	0.859429564065186	0.2569	0.3374	0.4464	0.855509295571309
Actinomyces graevenitzii	phenol sulfate	122	0.4803	0.3125	0.1243	0.710285137641876	0.4636	0.3164	0.1428	0.728690406507723
Actinomyces graevenitzii	phenylacetate	109	-0.5294	0.4165	0.2037	0.760783848088804	-0.5279	0.4204	0.2093	0.771234074769989
Actinomyces graevenitzii	phenylacetylglutamine	122	-0.6786	0.3393	0.0455	0.592177070633672	-0.7029	0.3420	0.0398	0.588442893985202
Actinomyces graevenitzii	phenylalanine	122	2.1448	1.7797	0.2281	0.774012938376232	2.3945	1.8368	0.1924	0.761592954790214
Actinomyces graevenitzii	phenylalanylleucine	120	-0.094	0.2496	0.7066	0.886195600176502	-0.1147	0.2505	0.6471	0.893428766660188
Actinomyces graevenitzii	phenylalanylphenylalanine	122	-0.000407	0.5734	0.9994	0.913572793872529	-0.0204	0.4594	0.9647	0.928734047339309
Actinomyces graevenitzii	phenylalanylserine	122	-0.2239	0.2698	0.4066	0.83639218787455	-0.301	0.2973	0.3113	0.814754552136593
Actinomyces graevenitzii	phenylalanyltryptophan	121	0.5482	0.4536	0.2268	0.773398800144129	0.6688	0.5313	0.2081	0.77095704616454
Actinomyces graevenitzii	phenyllactate (PLA)	122	-0.1517	0.6853	0.8248	0.898428503944847	-0.0855	0.6878	0.9011	0.923345275859122
Actinomyces graevenitzii	phenylpyruvate	121	0.3032	0.5847	0.604	0.871846696099777	0.3087	0.5860	0.5984	0.886620877874145
Actinomyces graevenitzii	phosphate	122	1.9231	3.3231	0.5628	0.867087418131526	2.0471	3.3243	0.538	0.875069693250806
Actinomyces graevenitzii	phosphocholine (16:0/22:5n3, 18:1/20:4)*	122	-0.0233	0.8806	0.9789	0.911701286200343	-0.048	0.9054	0.9578	0.92819690321745
Actinomyces graevenitzii	phosphocholine (18:0/20:5, 16:0/22:5n6)*	122	-0.6851	0.4562	0.1331	0.718042484641431	-0.7307	0.4643	0.1155	0.70612999285712
Actinomyces graevenitzii	pimelate (heptanedioate)	110	0.0324	0.4775	0.9458	0.90905057233624	0.0284	0.4896	0.9538	0.928048170540278
Actinomyces graevenitzii	pipecolate	122	-1.0459	0.6597	0.1129	0.701661991398292	-1.1277	0.6766	0.0956	0.685989098571232
Actinomyces graevenitzii	piperine	107	0.2797	0.1611	0.0825	0.665533170494278	0.2994	0.1629	0.0661	0.642088591265716
Actinomyces graevenitzii	pregn steroid monosulfate*	122	0.1886	0.3570	0.5973	0.870976099101557	0.1934	0.3600	0.5911	0.88540907962116
Actinomyces graevenitzii	pregnanediol-3-glucuronide	99	-0.5335	0.4210	0.205	0.761603201795924	-0.5168	0.4041	0.2009	0.765725051878248
Actinomyces graevenitzii	pregnen-diol disulfate*	121	0.3459	0.2741	0.207	0.763088800016639	0.363	0.2731	0.1837	0.755729668609419
Actinomyces graevenitzii	pregnenolone sulfate	96	-0.6659	0.3697	0.0717	0.645519246545049	-0.7542	0.3896	0.0529	0.620093709345924
Actinomyces graevenitzii	pro-hydroxy-pro	122	0.1768	0.4520	0.6957	0.885303533184016	0.2526	0.4782	0.5973	0.886499909598927
Actinomyces graevenitzii	proline	122	2.5684	1.0214	0.0119	0.4165162959028	2.9155	1.0747	0.0067	0.372662906129548
Actinomyces graevenitzii	prolylglycine	117	0.367	0.5083	0.4704	0.849455618109738	0.3398	0.5134	0.5081	0.870139826911261
Actinomyces graevenitzii	prolylproline	120	-0.2932	0.2477	0.2365	0.778282979664906	-0.2956	0.2506	0.2381	0.785800545107871
Actinomyces graevenitzii	propionylcarnitine	120	0.2063	0.6398	0.7471	0.890611855108964	0.1937	0.6547	0.7674	0.907812651932945
Actinomyces graevenitzii	propionylglycine	113	-0.22	0.4070	0.5888	0.869970365590778	-0.2548	0.4103	0.5346	0.874753312967414
Actinomyces graevenitzii	propyl 4-hydroxybenzoate sulfate	121	-0.0363	0.2876	0.8995	0.904916194386193	-0.0399	0.2843	0.8884	0.922249625817945
Actinomyces graevenitzii	pseudouridine	122	1.8462	1.1436	0.1065	0.695432670395973	2.3083	1.2416	0.063	0.636719370955852
Actinomyces graevenitzii	pyridoxate	122	-0.5922	0.3368	0.0787	0.658566967202397	-0.6715	0.3442	0.051	0.614478877012584
Actinomyces graevenitzii	pyroglutamine*	122	-0.1731	0.4873	0.7224	0.888064970397153	-0.1616	0.4905	0.7418	0.905421837313297
Actinomyces graevenitzii	pyroglutamylglutamine	112	1.2533	0.4387	0.0043	0.289674233485962	1.2715	0.4375	0.0037	0.304628907329441
Actinomyces graevenitzii	pyroglutamylglycine	122	0.216	0.3443	0.5304	0.861710887045343	0.2235	0.3431	0.5148	0.8713409604359
Actinomyces graevenitzii	pyrraline	101	0.2528	0.3885	0.5152	0.859055485186858	0.2391	0.3950	0.545	0.876348325782454
Actinomyces graevenitzii	pyruvate	122	0.6398	0.4590	0.1634	0.73702020329315	0.6626	0.4896	0.176	0.750690960440104
Actinomyces graevenitzii	quinate	120	-0.3922	0.1617	0.0153	0.448057644548735	-0.3882	0.1621	0.0166	0.482754510625469
Actinomyces graevenitzii	quinolinate	121	0.5073	0.3630	0.1623	0.736360171261542	0.5822	0.3687	0.1143	0.705493307585271
Actinomyces graevenitzii	retinol (Vitamin A)	122	-0.4177	0.9846	0.6714	0.882526927333947	-0.3388	0.9959	0.7337	0.9042774429857
Actinomyces graevenitzii	ribitol	117	0.537	0.8650	0.5348	0.862134294838764	0.5682	0.8691	0.5133	0.871156877760607
Actinomyces graevenitzii	ribonate	122	-0.0378	0.4934	0.9389	0.908447777042103	-0.0448	0.4941	0.9277	0.925799727287113
Actinomyces graevenitzii	S-methylcysteine	122	-0.3726	0.5611	0.5066	0.857548909673764	-0.3511	0.5589	0.5298	0.873664802390395
Actinomyces graevenitzii	S-methylmethionine	51	-0.4286	0.3561	0.2288	0.774130642002635	-0.3613	0.3623	0.3186	0.81808720995834
Actinomyces graevenitzii	saccharin	73	0.11	0.0346	0.0015	0.206970489086649	-0.2323	?	1	0.930443249961278
Actinomyces graevenitzii	salicylate	122	0.0613	0.1823	0.7365	0.889688804385075	0.0688	0.2056	0.738	0.904975350150609
Actinomyces graevenitzii	sebacate (decanedioate)	121	0.2765	0.2540	0.2763	0.794217594202226	0.2687	0.2547	0.2916	0.808567226600493
Actinomyces graevenitzii	serine	122	-1.0388	1.4400	0.4706	0.849495148943653	-1.1826	1.4504	0.4149	0.848666234006502
Actinomyces graevenitzii	serotonin	122	-0.4198	0.4385	0.3383	0.814721409846835	-0.4424	0.4455	0.3208	0.818555532241645
Actinomyces graevenitzii	serylalanine	122	-0.7938	0.6400	0.2149	0.766638286578997	-0.8897	0.6663	0.1818	0.75490323618835
Actinomyces graevenitzii	spermidine	82	-0.2293	0.6842	0.7376	0.889688804385075	-0.2503	0.6817	0.7135	0.901567206020976
Actinomyces graevenitzii	sphinganine-1-phosphate	110	-0.1367	0.7754	0.86	0.901397562026431	-0.077	0.7836	0.9218	0.925391829732616
Actinomyces graevenitzii	sphingomyelin (d18:1/14:0, d16:1/16:0)*	122	-0.148	0.2389	0.5356	0.8621649215147	-0.1411	0.2378	0.5528	0.877915166073131
Actinomyces graevenitzii	sphingomyelin (d18:1/15:0, d16:1/17:0)*	122	-1.2412	0.8819	0.1593	0.734409437538374	-1.3813	0.9055	0.1271	0.717323647054329
Actinomyces graevenitzii	sphingomyelin (d18:1/17:0, d17:1/18:0, d19:1/16:0)	122	-0.7964	0.8746	0.3625	0.823872314741647	-0.9911	0.9121	0.2772	0.803628305661963
Actinomyces graevenitzii	sphingomyelin (d18:1/18:1, d18:2/18:0)	122	0.4728	1.0917	0.6649	0.881548671632522	0.3558	1.1425	0.7555	0.906750203685003
Actinomyces graevenitzii	sphingomyelin (d18:1/20:0, d16:1/22:0)*	120	-1.2468	1.0296	0.2259	0.772816177303955	-1.274	1.0331	0.2175	0.775186227897113
Actinomyces graevenitzii	sphingomyelin (d18:1/20:1, d18:2/20:0)*	122	-0.8925	1.1300	0.4296	0.840874024693847	-1.1195	1.1801	0.3428	0.826339335494677
Actinomyces graevenitzii	sphingomyelin (d18:1/21:0, d17:1/22:0, d16:1/23:0)*	122	-1.2587	0.9115	0.1673	0.739588164849066	-1.3278	0.9189	0.1484	0.733508048434779
Actinomyces graevenitzii	sphingomyelin (d18:1/24:1, d18:2/24:0)*	122	-0.3745	0.2887	0.1946	0.755349738071301	-0.3807	0.2885	0.187	0.758049293834221
Actinomyces graevenitzii	sphingomyelin (d18:2/14:0, d18:1/14:1)*	121	-0.0045	0.8677	0.9959	0.913419658023431	5.12e-06	?	1	0.930443249961278
Actinomyces graevenitzii	sphingomyelin (d18:2/16:0, d18:1/16:1)*	122	-0.7234	1.1052	0.5128	0.858570514233533	-0.8169	1.1282	0.469	0.86058906711849
Actinomyces graevenitzii	sphingomyelin (d18:2/23:0, d18:1/23:1, d17:1/24:1)*	122	-0.8728	1.0565	0.4088	0.836944291987712	-0.9766	1.0910	0.3707	0.836308168050126
Actinomyces graevenitzii	sphingomyelin (d18:2/24:1, d18:1/24:2)*	122	-1.5344	0.9563	0.1086	0.697603202888648	-1.6801	0.9910	0.09	0.67854050610943
Actinomyces graevenitzii	sphingosine	107	0.2991	0.7117	0.6743	0.882708271892235	0.2192	0.7165	0.7597	0.907233940095569
Actinomyces graevenitzii	sphingosine 1-phosphate	122	0.5341	0.9432	0.5712	0.868235639059544	0.5437	0.9496	0.5669	0.880446086048771
Actinomyces graevenitzii	stachydrine	122	0.1747	0.1647	0.2889	0.798991617167942	0.1775	0.1652	0.2827	0.805724153615477
Actinomyces graevenitzii	stearate (18:0)	122	-0.4438	1.0521	0.6732	0.882673026012015	-0.5082	1.0587	0.6312	0.891065062188273
Actinomyces graevenitzii	stearidonate (18:4n3)	122	-0.2821	0.4043	0.4853	0.852568048393935	-0.3068	0.4142	0.4589	0.858519713560169
Actinomyces graevenitzii	stearoyl sphingomyelin (d18:1/18:0)	122	0.0787	0.9960	0.9371	0.908370744727937	-0.043	1.0195	0.9663	0.92890591542028
Actinomyces graevenitzii	stearoylcarnitine	122	-0.2333	0.9543	0.8069	0.896646338453012	-0.225	0.9620	0.8151	0.913144865007567
Actinomyces graevenitzii	suberate (octanedioate)	97	-0.0862	0.5996	0.8857	0.903491275676346	-0.0967	0.5999	0.8719	0.920331078837006
Actinomyces graevenitzii	succinate	122	0.248	0.5696	0.6632	0.881315672238042	0.2449	0.5697	0.6673	0.896268316967566
Actinomyces graevenitzii	succinimide	122	-0.951	0.8797	0.2797	0.796074270377664	-1.2156	0.9191	0.1859	0.757197144491185
Actinomyces graevenitzii	succinylcarnitine	120	0.5836	0.7940	0.4623	0.847491072917138	0.5594	0.8022	0.4856	0.864765126562999
Actinomyces graevenitzii	sucrose	55	-0.2317	0.3367	0.4913	0.853513766585615	-0.262	0.3413	0.4427	0.854565769929254
Actinomyces graevenitzii	sulfate*	122	-0.1958	1.4431	0.8921	0.904348779976357	-0.1193	1.4775	0.9356	0.926559178161246
Actinomyces graevenitzii	tartarate	120	0.0716	0.3321	0.8294	0.898624041614575	0.0444	0.3389	0.8958	0.922740355128953
Actinomyces graevenitzii	tartronate (hydroxymalonate)	122	-0.2328	0.2874	0.4181	0.83906303740341	-0.2714	0.2956	0.3586	0.831908858025424
Actinomyces graevenitzii	taurine	122	-0.3012	0.7990	0.7062	0.886144430357696	-0.2779	0.7960	0.727	0.903452046728888
Actinomyces graevenitzii	taurochenodeoxycholate	115	-0.027	0.1871	0.8852	0.903437484522269	-0.0388	0.1961	0.8432	0.917065828970797
Actinomyces graevenitzii	taurocholate	79	-0.2215	0.2749	0.4205	0.839618684032652	-0.2613	0.2847	0.3586	0.831908858025424
Actinomyces graevenitzii	taurocholenate sulfate	118	-0.001	0.2409	0.9966	0.913476144980261	0.0051	0.2844	0.9858	0.930443249961278
Actinomyces graevenitzii	taurodeoxycholate	112	0.0832	0.1605	0.6041	0.871846696099777	0.0759	0.1677	0.6507	0.893990609709447
Actinomyces graevenitzii	taurolithocholate 3-sulfate	116	-0.1207	0.2277	0.5959	0.870749971107751	-0.118	0.2285	0.6055	0.887382037347849
Actinomyces graevenitzii	tetradecanedioate	121	0.2226	0.4044	0.5821	0.869035774157048	0.2058	0.4128	0.6181	0.889052996042526
Actinomyces graevenitzii	theanine	106	0.0374	0.1642	0.8197	0.897775668847956	0.0326	0.1696	0.8478	0.917460567255916
Actinomyces graevenitzii	theobromine	122	-0.1104	0.2552	0.6654	0.881585083103146	-0.1172	0.2624	0.6552	0.894709034046402
Actinomyces graevenitzii	theophylline	121	0.2359	0.3023	0.4352	0.842044194919032	0.2491	0.3126	0.4254	0.851419977026799
Actinomyces graevenitzii	threonate	122	0.0947	0.3237	0.7698	0.892473491988535	0.07	0.3292	0.8317	0.915400756885818
Actinomyces graevenitzii	threonine	122	-0.3985	1.1467	0.7282	0.8885045838865	-0.2392	1.2005	0.8421	0.917065828970797
Actinomyces graevenitzii	thymine	112	0.397	0.4142	0.3377	0.814463140038401	0.4314	0.4293	0.3149	0.81596009543642
Actinomyces graevenitzii	thymol sulfate	103	-0.0723	0.1566	0.6444	0.878379356486595	-0.0803	0.1562	0.6072	0.887727062137387
Actinomyces graevenitzii	thyroxine	122	-0.9891	0.7900	0.2105	0.76495957750446	-0.9307	0.8062	0.2483	0.789650650890006
Actinomyces graevenitzii	tiglylcarnitine	121	-0.9495	0.5502	0.0844	0.669387754641573	-1.0104	0.5663	0.0744	0.656941012635748
Actinomyces graevenitzii	trans-4-hydroxyproline	122	0.3318	0.5838	0.5698	0.867946933717285	0.3284	0.5870	0.5759	0.882118925796349
Actinomyces graevenitzii	trans-urocanate	122	0.1005	0.4416	0.8199	0.897782111837552	0.0752	0.4478	0.8666	0.919727500865663
Actinomyces graevenitzii	tricosanoyl sphingomyelin (d18:1/23:0)*	97	0.095	0.6733	0.8878	0.903697443335483	0.0931	0.6749	0.8902	0.922281180828546
Actinomyces graevenitzii	trigonelline (N'-methylnicotinate)	122	-0.5949	0.2404	0.0133	0.430746594617771	-0.6019	0.2446	0.0138	0.454781723472865
Actinomyces graevenitzii	trimethylamine N-oxide	122	-0.3276	0.3507	0.3503	0.819235189246975	-0.3184	0.3504	0.3635	0.833772195701136
Actinomyces graevenitzii	tryptophan	122	1.1461	1.3372	0.3914	0.831915255795732	1.0835	1.3402	0.4188	0.849644822887727
Actinomyces graevenitzii	tryptophan betaine	118	-0.1456	0.1459	0.3185	0.807933455962768	-0.1627	0.1467	0.2675	0.799392850158836
Actinomyces graevenitzii	tyramine O-sulfate	67	-0.4112	0.3379	0.2236	0.771431801307957	-0.4453	0.3413	0.192	0.761356747961411
Actinomyces graevenitzii	tyrosine	122	2.3841	1.3869	0.0856	0.670505676861822	2.3769	1.3858	0.0863	0.674853510826527
Actinomyces graevenitzii	tyrosylglutamine	108	-0.4198	0.4252	0.3236	0.810178291757762	-0.6028	0.4526	0.1829	0.75531709773847
Actinomyces graevenitzii	umbelliferone sulfate	66	1.0774	0.2954	0.000264	0.129365061315693	0.5834	0.3493	0.0949	0.685277046122432
Actinomyces graevenitzii	undecanedioate	104	-1.2207	0.9208	0.1849	0.74945935686817	-1.2724	0.9307	0.1716	0.748205174894033
Actinomyces graevenitzii	uracil	77	-0.0633	0.7789	0.9352	0.908290428595937	-0.0653	0.8648	0.9398	0.926925281262995
Actinomyces graevenitzii	urate	122	2.9756	1.0467	0.0045	0.294280252078868	3.0935	1.0588	0.0035	0.297057419588831
Actinomyces graevenitzii	urea	122	-0.5144	0.8700	0.5543	0.865845864553563	-0.5313	0.8793	0.5457	0.876406571265149
Actinomyces graevenitzii	uridine	122	-1.0404	1.0361	0.3153	0.807121960208889	-1.2221	1.0639	0.2507	0.79040026304686
Actinomyces graevenitzii	ursodeoxycholate	78	0.3267	0.2236	0.1441	0.723714801311557	0.3511	0.2323	0.1307	0.719216523199958
Actinomyces graevenitzii	valine	122	2.3938	1.6647	0.1504	0.728333636495557	2.3382	1.7079	0.171	0.747894079882089
Actinomyces graevenitzii	valylarginine	121	-0.8721	0.4071	0.0322	0.545895291412948	-0.9169	0.4245	0.0308	0.555856261608314
Actinomyces graevenitzii	vanillylmandelate (VMA)	122	0.7811	0.6832	0.2529	0.784987369626216	0.7815	0.6867	0.2551	0.792259294495355
Actinomyces graevenitzii	X - 01911	94	0.1706	0.2969	0.5656	0.867492194292573	0.2636	0.3400	0.4381	0.853786846976396
Actinomyces graevenitzii	X - 02249	122	0.4137	0.5853	0.4797	0.851283798869848	0.3752	0.5968	0.5296	0.873601904775678
Actinomyces graevenitzii	X - 02269	122	-0.3685	0.2200	0.0939	0.679911829545403	-0.392	0.2254	0.0819	0.669534028540118
Actinomyces graevenitzii	X - 07765	57	0.0712	0.3019	0.8137	0.897220775794835	0.0905	0.3092	0.7698	0.908139278210274
Actinomyces graevenitzii	X - 09789	122	0.2652	0.3293	0.4206	0.839618684032652	0.2606	0.3316	0.432	0.852683091444353
Actinomyces graevenitzii	X - 10358	121	0.7506	0.5564	0.1773	0.745907987034002	0.772	0.5880	0.1892	0.759680780829067
Actinomyces graevenitzii	X - 10458	71	0.8387	0.8185	0.3055	0.80389602446376	1.8824	0.3819	8.24e-07	0.000889479817341027
Actinomyces graevenitzii	X - 11261	121	-0.5725	0.4097	0.1623	0.736360171261542	-0.5844	0.4125	0.1566	0.739189143591655
Actinomyces graevenitzii	X - 11299	121	-0.0232	0.1699	0.8914	0.904277282668769	-0.0372	0.1712	0.8281	0.914981107009131
Actinomyces graevenitzii	X - 11305	122	-0.5765	0.5896	0.3282	0.811331754869623	-0.577	0.5893	0.3275	0.820547211451986
Actinomyces graevenitzii	X - 11308	122	-1.0063	0.5676	0.0762	0.653429376536559	-1.0923	0.5860	0.0623	0.635462104845357
Actinomyces graevenitzii	X - 11315	103	0.1648	0.6064	0.7858	0.894398808420767	0.2587	0.5995	0.6661	0.896106244600839
Actinomyces graevenitzii	X - 11372	122	-0.4537	0.5369	0.3981	0.834246874814435	-0.442	0.5421	0.4149	0.848666234006502
Actinomyces graevenitzii	X - 11381	122	-0.4768	0.6935	0.4917	0.853625808583046	-0.4867	0.7011	0.4875	0.865409640691729
Actinomyces graevenitzii	X - 11429	122	1.2335	0.8854	0.1635	0.73702020329315	1.4083	0.9112	0.1222	0.712346384470667
Actinomyces graevenitzii	X - 11438	122	-0.0589	0.4509	0.896	0.90467895731978	-0.0693	0.4670	0.8821	0.921507178167428
Actinomyces graevenitzii	X - 11440	121	0.4643	0.3021	0.1243	0.710285137641876	0.4593	0.3003	0.1261	0.716173116952897
Actinomyces graevenitzii	X - 11441	119	-0.1818	0.2252	0.4196	0.839444044796714	-0.1943	0.2241	0.386	0.840645645461907
Actinomyces graevenitzii	X - 11442	120	-0.1889	0.2256	0.4024	0.835281794873989	-0.2138	0.2263	0.3448	0.827190682097774
Actinomyces graevenitzii	X - 11444	122	0.8371	0.4476	0.0614	0.629821222502394	0.8602	0.4547	0.0585	0.629994172161023
Actinomyces graevenitzii	X - 11452	78	0.3233	0.3392	0.3405	0.815312786125609	0.6464	0.4835	0.1812	0.754217027346059
Actinomyces graevenitzii	X - 11470	91	0.6334	0.4661	0.1742	0.74357898609336	0.6828	0.4696	0.146	0.731721665699128
Actinomyces graevenitzii	X - 11478	122	-0.6381	0.3803	0.0934	0.678695590096275	-0.66	0.3816	0.0837	0.672874349544189
Actinomyces graevenitzii	X - 11483	99	-0.1652	0.2330	0.4782	0.851134244155367	-0.1877	0.2392	0.4328	0.85279622059958
Actinomyces graevenitzii	X - 11491	106	-0.4967	0.2996	0.0973	0.683364580615542	-0.5644	0.3114	0.0699	0.649493937901469
Actinomyces graevenitzii	X - 11522	120	-0.5519	0.3416	0.1062	0.695250677897258	-0.5508	0.3394	0.1047	0.695650814672506
Actinomyces graevenitzii	X - 11530	122	-0.5277	0.3313	0.1113	0.699997928739453	-0.532	0.3296	0.1065	0.697870273824502
Actinomyces graevenitzii	X - 11537	121	-0.541	0.4249	0.203	0.760595365648389	-0.5817	0.4407	0.1869	0.757981278372996
Actinomyces graevenitzii	X - 11538	121	-0.2466	0.3786	0.5149	0.858940640205283	-0.2833	0.3827	0.4591	0.858519713560169
Actinomyces graevenitzii	X - 11540	122	-0.2701	0.4664	0.5625	0.867031304264514	-0.2356	0.4781	0.6222	0.889585469979199
Actinomyces graevenitzii	X - 11564	122	0.8442	0.9887	0.3932	0.832737473791333	0.8847	0.9958	0.3743	0.836949168418804
Actinomyces graevenitzii	X - 11787	122	-1.661	1.2556	0.1859	0.750278190586461	-1.7969	1.2707	0.1573	0.739857210340896
Actinomyces graevenitzii	X - 11795	122	0.5333	0.4317	0.2167	0.767985562813108	0.5356	0.4331	0.2163	0.774698707899692
Actinomyces graevenitzii	X - 11805	122	0.1356	0.2145	0.5274	0.860984267619166	0.152	0.2149	0.4793	0.863080444048069
Actinomyces graevenitzii	X - 11843	90	-0.0149	0.1551	0.9232	0.907088824092655	-0.0278	0.1542	0.8571	0.918372464887974
Actinomyces graevenitzii	X - 11847	85	0.1243	0.1725	0.4713	0.849738604583955	0.1037	0.1755	0.5547	0.878510406363792
Actinomyces graevenitzii	X - 11849	87	0.1009	0.1889	0.5933	0.87055134917065	0.0602	0.1891	0.7501	0.906683607149173
Actinomyces graevenitzii	X - 11850	103	-0.0564	0.1399	0.6868	0.883892685646007	-0.0949	0.1371	0.489	0.865578831761835
Actinomyces graevenitzii	X - 11852	71	-0.1	0.2017	0.6199	0.873784735405698	-0.1247	0.1987	0.5304	0.873863429186874
Actinomyces graevenitzii	X - 11871	120	-0.1114	0.3565	0.7546	0.891399745707494	-0.1796	0.3794	0.636	0.891770987753799
Actinomyces graevenitzii	X - 11880	122	-0.2944	0.4923	0.5498	0.864802201319405	-0.2881	0.4947	0.5604	0.879811956890844
Actinomyces graevenitzii	X - 11905	121	-0.2119	0.3850	0.582	0.869022489558764	-0.2129	0.3837	0.579	0.882774234216602
Actinomyces graevenitzii	X - 12007	102	0.2287	0.2428	0.3463	0.817530813885746	0.2199	0.2431	0.3656	0.834543849774458
Actinomyces graevenitzii	X - 12013	61	-0.2348	0.2373	0.3223	0.809572506753202	-0.6621	0.1465	6.22e-06	0.00482142250194472
Actinomyces graevenitzii	X - 12026	122	-0.0229	0.6146	0.9703	0.910859619989651	0.009	0.6276	0.9886	0.930443249961278
Actinomyces graevenitzii	X - 12063	115	0.7211	0.3172	0.023	0.504208481201742	0.7683	0.3236	0.0176	0.491719849585825
Actinomyces graevenitzii	X - 12100	122	1.5353	0.8478	0.0701	0.643441281134126	1.6919	0.8725	0.0525	0.61929041941965
Actinomyces graevenitzii	X - 12101	122	-0.554	0.3781	0.1428	0.723381130489548	-0.5731	0.3839	0.1355	0.723380888201322
Actinomyces graevenitzii	X - 12127	118	0.4432	0.5700	0.4369	0.842553477538675	0.4328	0.5732	0.4502	0.856864571604693
Actinomyces graevenitzii	X - 12170	107	0.5731	0.4956	0.2475	0.7827633184248	0.6489	0.4999	0.1943	0.762634482706295
Actinomyces graevenitzii	X - 12206	122	0.7843	0.7705	0.3087	0.804621905789702	0.7773	0.7954	0.3284	0.820646783444483
Actinomyces graevenitzii	X - 12212	118	0.2056	0.1850	0.2663	0.791469056350099	0.2092	0.1846	0.2569	0.793032813600604
Actinomyces graevenitzii	X - 12216	120	-0.3196	0.2426	0.1878	0.751778603197716	-0.3172	0.2418	0.1896	0.75979083782813
Actinomyces graevenitzii	X - 12230	119	-0.5016	0.1971	0.0109	0.407002353739234	-0.5229	0.1981	0.0083	0.395792351561555
Actinomyces graevenitzii	X - 12231	81	0.3018	0.4357	0.4884	0.852876639931869	0.9856	0.1859	1.15e-07	0.000180201145268549
Actinomyces graevenitzii	X - 12306	80	-0.4264	0.3300	0.1964	0.757017711091584	-0.4016	0.3253	0.217	0.774920372106191
Actinomyces graevenitzii	X - 12339	118	-0.0928	0.4312	0.8297	0.898624041614575	-0.11	0.4374	0.8014	0.911780562997688
Actinomyces graevenitzii	X - 12411	120	-0.4738	0.3085	0.1246	0.710531698456689	-0.5018	0.3173	0.1138	0.705493307585271
Actinomyces graevenitzii	X - 12442	122	-0.0615	0.4921	0.9005	0.904991155122534	-0.0729	0.5034	0.8848	0.921826364919376
Actinomyces graevenitzii	X - 12450	122	0.1565	0.4454	0.7254	0.888178303277614	0.1981	0.4778	0.6784	0.897352533026527
Actinomyces graevenitzii	X - 12459	103	0.0161	0.5832	0.978	0.911502041963224	0.0378	0.6051	0.9501	0.927896400153691
Actinomyces graevenitzii	X - 12462	116	0.0989	0.3324	0.7661	0.892166950614811	0.068	0.3431	0.8428	0.917065828970797
Actinomyces graevenitzii	X - 12472	120	-0.3413	0.2249	0.1291	0.714017653648398	-0.3427	0.2301	0.1364	0.723836830401565
Actinomyces graevenitzii	X - 12511	118	-0.233	0.4239	0.5825	0.869061685063434	-0.1664	0.4401	0.7054	0.900672447524906
Actinomyces graevenitzii	X - 12543	86	0.1346	0.3334	0.6865	0.883880243588192	0.1235	0.3398	0.7162	0.902022432406602
Actinomyces graevenitzii	X - 12680	121	0.3868	0.4101	0.3456	0.81737550479913	0.4208	0.4181	0.3142	0.815656632872056
Actinomyces graevenitzii	X - 12681	122	-0.2585	0.5156	0.6161	0.873278412780045	-0.3043	0.5206	0.5589	0.879437159345651
Actinomyces graevenitzii	X - 12686	122	-0.0734	1.1399	0.9487	0.909171680893185	0.0502	1.2417	0.9678	0.929075011347955
Actinomyces graevenitzii	X - 12688	122	0.4769	0.6306	0.4495	0.844862770649281	0.5118	0.6480	0.4297	0.852241156217384
Actinomyces graevenitzii	X - 12695	121	1.5416	0.8173	0.0593	0.626521152523729	1.711	0.8299	0.0392	0.586081153345754
Actinomyces graevenitzii	X - 12729	87	-0.0853	0.2014	0.6718	0.882526927333947	-0.0569	0.1996	0.7756	0.909027938892882
Actinomyces graevenitzii	X - 12740	63	0.1801	0.2315	0.4366	0.842463179372688	0.1787	0.2545	0.4827	0.863897439079971
Actinomyces graevenitzii	X - 12748	109	0.6112	0.6326	0.3339	0.813664591346142	0.6002	0.6348	0.3444	0.826845298939157
Actinomyces graevenitzii	X - 12792	122	0.144	0.4264	0.7356	0.889636348086585	0.1096	0.4336	0.8005	0.911717533256449
Actinomyces graevenitzii	X - 12798	120	-0.3811	0.4682	0.4156	0.838546654908102	-0.3711	0.4675	0.4273	0.851910201600124
Actinomyces graevenitzii	X - 12816	72	-0.2334	0.2352	0.321	0.808991228483151	-0.201	0.2350	0.3924	0.842807133040853
Actinomyces graevenitzii	X - 12822	103	0.384	0.5204	0.4606	0.846947587161198	0.3947	0.5252	0.4522	0.857267406326575
Actinomyces graevenitzii	X - 12824	118	-0.0414	0.3019	0.891	0.904185617817259	-0.0394	0.3083	0.8982	0.923015191009379
Actinomyces graevenitzii	X - 12830	63	-0.2303	0.3159	0.4659	0.848320631243331	-0.2381	0.3457	0.4909	0.866027898856667
Actinomyces graevenitzii	X - 12844	119	0.0237	0.4969	0.962	0.910131879088011	0.0025	0.4864	0.996	0.930443249961278
Actinomyces graevenitzii	X - 12846	100	0.6999	0.4187	0.0946	0.680195858408645	0.7094	0.4223	0.0929	0.682468130382918
Actinomyces graevenitzii	X - 12847	94	0.0147	0.2570	0.9544	0.909464566443298	0.0032	0.2377	0.9893	0.930443249961278
Actinomyces graevenitzii	X - 12849	112	0.0523	0.2180	0.8104	0.896809478170677	0.0448	0.2166	0.8362	0.916057670119099
Actinomyces graevenitzii	X - 12855	107	-0.1633	0.4490	0.7161	0.887399617330748	-0.1602	0.4544	0.7244	0.903140646628768
Actinomyces graevenitzii	X - 13431	122	0.0609	0.4117	0.8824	0.903335484685009	0.0895	0.4143	0.8289	0.915014748291807
Actinomyces graevenitzii	X - 13529	121	0.9943	0.5412	0.0662	0.63811429345788	1.0951	0.5781	0.0582	0.629321271267666
Actinomyces graevenitzii	X - 13737	122	0.3303	0.8552	0.6993	0.885500263426316	0.3908	0.8611	0.6499	0.893951715289099
Actinomyces graevenitzii	X - 13835	109	-0.1282	0.2456	0.6017	0.87149990778274	-0.1436	0.2474	0.5615	0.880066536369038
Actinomyces graevenitzii	X - 13866	122	-0.1534	0.3211	0.6327	0.876127532485514	-0.1932	0.3268	0.5545	0.878441872359643
Actinomyces graevenitzii	X - 14056	122	0.8805	0.4073	0.0306	0.538948707844687	0.8889	0.4245	0.0363	0.577376352526119
Actinomyces graevenitzii	X - 14314	108	0.8136	0.4820	0.0914	0.676800991682686	0.8383	0.4823	0.0822	0.670819956183277
Actinomyces graevenitzii	X - 14364	74	0.3149	0.4943	0.524	0.860378837508919	0.3106	0.5136	0.5453	0.876406571265149
Actinomyces graevenitzii	X - 14568	122	1.3518	3.0599	0.6586	0.880703684293468	1.5982	3.0813	0.604	0.887008637818878
Actinomyces graevenitzii	X - 14838	122	-0.2044	0.2085	0.3269	0.810858028002266	-0.217	0.2068	0.2941	0.809079708161434
Actinomyces graevenitzii	X - 14939	122	-0.7542	0.4692	0.108	0.697350905332897	-0.7613	0.4692	0.1047	0.695650814672506
Actinomyces graevenitzii	X - 15245	122	0.5269	0.3449	0.1266	0.711913410187972	0.5126	0.3636	0.1586	0.740640972745499
Actinomyces graevenitzii	X - 15469	116	-0.5954	0.5824	0.3066	0.804155115150401	-0.5662	0.6007	0.3459	0.827190682097774
Actinomyces graevenitzii	X - 15486	120	-0.6956	0.3686	0.0591	0.625609147666233	-0.69	0.3736	0.0648	0.639694268978743
Actinomyces graevenitzii	X - 15492	115	0.273	0.3915	0.4856	0.852568048393935	0.2588	0.3935	0.5107	0.870826050511237
Actinomyces graevenitzii	X - 15497	122	0.8355	0.4634	0.0714	0.644602921692466	0.9375	0.5029	0.0623	0.635462104845357
Actinomyces graevenitzii	X - 15503	122	0.4225	0.6162	0.4929	0.853989006005887	0.4682	0.6407	0.4649	0.859615706356919
Actinomyces graevenitzii	X - 15666	84	0.0541	0.6079	0.9291	0.90761104277528	0.0845	0.6125	0.8902	0.922281180828546
Actinomyces graevenitzii	X - 15728	87	-0.1966	0.1356	0.1472	0.725075980575077	-0.2825	0.2007	0.1592	0.741217795770522
Actinomyces graevenitzii	X - 16071	122	1.2921	0.7455	0.0831	0.667230230004615	1.2581	0.7542	0.0953	0.685583611634249
Actinomyces graevenitzii	X - 16123	122	-0.6863	0.4882	0.1598	0.73449075889863	-0.6595	0.5026	0.1894	0.759730220110181
Actinomyces graevenitzii	X - 16124	85	-0.1666	0.1132	0.1409	0.722411644252609	-0.1698	0.1135	0.1344	0.722275867728048
Actinomyces graevenitzii	X - 16132	114	-0.1017	0.4074	0.8029	0.896035711917481	-0.0933	0.4103	0.8201	0.913905609838086
Actinomyces graevenitzii	X - 16134	122	-0.7697	0.2922	0.0084	0.372803667563271	-0.7789	0.2940	0.0081	0.394379088482696
Actinomyces graevenitzii	X - 16570	115	-0.5753	0.3893	0.1395	0.721792179721035	-0.679	0.4089	0.0968	0.687080952945211
Actinomyces graevenitzii	X - 16580	120	0.0141	0.4792	0.9765	0.911402360067452	0.0105	0.4853	0.9827	0.930443249961278
Actinomyces graevenitzii	X - 16935	104	0.1069	0.3608	0.767	0.89227901757856	0.0981	0.3624	0.7866	0.910141190566106
Actinomyces graevenitzii	X - 16938	122	-0.0843	0.4324	0.8455	0.900113636588711	-0.1128	0.4363	0.7959	0.910856488638696
Actinomyces graevenitzii	X - 16944	122	-0.8394	0.4007	0.0362	0.56340245274163	-0.8527	0.4010	0.0335	0.56483675463347
Actinomyces graevenitzii	X - 16946	112	-0.1744	0.3232	0.5894	0.870147044294776	-0.1613	0.3232	0.6178	0.889025130387778
Actinomyces graevenitzii	X - 16947	61	0.0017	0.2260	0.9939	0.91323219068918	0.0114	0.2382	0.962	0.928485860816812
Actinomyces graevenitzii	X - 17010	83	0.3138	0.3910	0.4222	0.839692081562309	0.4064	0.4081	0.3194	0.818405825657196
Actinomyces graevenitzii	X - 17145	117	-0.2526	0.2597	0.3308	0.812634616260783	-0.2825	0.2617	0.2805	0.804964875791841
Actinomyces graevenitzii	X - 17146	118	0.0065	0.1843	0.9719	0.911094393911473	0.0242	0.1874	0.897	0.922862322285487
Actinomyces graevenitzii	X - 17166	122	-1.0228	0.6239	0.1011	0.68803586064801	-0.9995	0.6324	0.114	0.705493307585271
Actinomyces graevenitzii	X - 17167	122	-0.6623	0.2661	0.0128	0.42553337731421	-0.6778	0.2687	0.0116	0.435456836493315
Actinomyces graevenitzii	X - 17178	120	-0.1663	0.3176	0.6005	0.871238368904631	-0.2804	0.3708	0.4494	0.856527733237361
Actinomyces graevenitzii	X - 17179	122	-1.1616	0.5355	0.0301	0.538090517674823	-1.136	0.5450	0.0371	0.579040853379099
Actinomyces graevenitzii	X - 17185	115	-0.1972	0.1727	0.2535	0.785401535714494	-0.2056	0.1742	0.2379	0.785755235195143
Actinomyces graevenitzii	X - 17189	122	-0.0587	0.3002	0.845	0.900107632709946	-0.0855	0.3333	0.7975	0.911099158418991
Actinomyces graevenitzii	X - 17299	122	0.5684	0.8933	0.5245	0.860491390555337	0.7229	0.9368	0.4403	0.853994020693696
Actinomyces graevenitzii	X - 17325	109	0.1173	0.2170	0.5888	0.869970365590778	0.0978	0.2218	0.6593	0.895251519391544
Actinomyces graevenitzii	X - 17327	117	-0.2039	0.2330	0.3814	0.829563686610836	-0.1751	0.2389	0.4636	0.859414667382476
Actinomyces graevenitzii	X - 17337	122	-0.573	0.5881	0.33	0.812203236896726	-0.554	0.5961	0.3527	0.829471866806746
Actinomyces graevenitzii	X - 17351	85	-0.464	0.3371	0.1687	0.740346876310389	-0.4636	0.3532	0.1893	0.759680780829067
Actinomyces graevenitzii	X - 17438	97	0.209	0.3860	0.5882	0.869856325929445	0.214	0.3999	0.5926	0.885621729898947
Actinomyces graevenitzii	X - 17685	105	0.3194	0.1873	0.0881	0.672777989781698	0.3355	0.1915	0.0799	0.665685965435094
Actinomyces graevenitzii	X - 17690	76	0.4309	0.2643	0.103	0.691105116368395	0.4235	0.2631	0.1074	0.698713151852221
Actinomyces graevenitzii	X - 18249	122	0.5015	0.4809	0.297	0.801001115503795	0.4843	0.4854	0.3185	0.817974563179531
Actinomyces graevenitzii	X - 18888	91	-0.3355	0.3457	0.3318	0.81314504420423	-0.4277	0.3662	0.2428	0.787753302323402
Actinomyces graevenitzii	X - 18899	121	0.071	0.3171	0.8228	0.898221323964345	0.0889	0.3244	0.784	0.910037516692989
Actinomyces graevenitzii	X - 18901	122	-0.1652	0.3106	0.5947	0.870724487452551	-0.184	0.3106	0.5535	0.878117739417386
Actinomyces graevenitzii	X - 18913	121	0.1673	0.3590	0.6412	0.877662845130954	0.1862	0.3705	0.6153	0.888632181186393
Actinomyces graevenitzii	X - 18914	122	0.4953	0.4398	0.2601	0.788403009670734	0.4628	0.4445	0.2977	0.810082943827011
Actinomyces graevenitzii	X - 19141	121	-0.1183	0.3313	0.721	0.887898447501476	-0.0985	0.3387	0.7713	0.9083188486241
Actinomyces graevenitzii	X - 21258	122	-0.1111	0.1996	0.5777	0.8687538123947	-0.1362	0.2017	0.4994	0.867773054355004
Actinomyces graevenitzii	X - 21286	122	-0.126	0.3934	0.7487	0.89073815624865	-0.1682	0.4036	0.6769	0.897147880862014
Actinomyces graevenitzii	X - 21319	121	-0.6158	0.4181	0.1408	0.722411644252609	-0.6268	0.4211	0.1366	0.723949113583171
Actinomyces graevenitzii	X - 21339	121	-0.2139	0.3944	0.5875	0.869807329193451	-0.2055	0.4055	0.6123	0.888368824411043
Actinomyces graevenitzii	X - 21343	122	-0.0335	0.7003	0.9618	0.910131879088011	-0.0477	0.7102	0.9465	0.927620221297679
Actinomyces graevenitzii	X - 21353	122	-0.4386	0.4968	0.3773	0.828784540312164	-0.4664	0.5062	0.3569	0.83115381830096
Actinomyces graevenitzii	X - 21365	122	-0.1178	0.6784	0.8621	0.901499493603888	-0.1214	0.6768	0.8576	0.918456642068944
Actinomyces graevenitzii	X - 21411	117	-0.6383	0.4338	0.1412	0.722411644252609	-0.639	0.4335	0.1405	0.72757782305919
Actinomyces graevenitzii	X - 21441	99	0.3635	0.4150	0.3811	0.829532188707276	0.3742	0.4161	0.3685	0.835353889294048
Actinomyces graevenitzii	X - 21442	93	-0.2868	0.1817	0.1143	0.702693587173833	-0.2976	0.1813	0.1007	0.691950275951502
Actinomyces graevenitzii	X - 21444	114	0.0935	0.4687	0.8419	0.899889926857881	0.1195	0.4860	0.8057	0.912220016158768
Actinomyces graevenitzii	X - 21448	108	-0.1713	0.3724	0.6456	0.878567128390595	-0.1631	0.3714	0.6606	0.895498123835878
Actinomyces graevenitzii	X - 21626	111	-0.7876	0.4231	0.0627	0.631215577446234	-0.8052	0.4327	0.0628	0.636596482559358
Actinomyces graevenitzii	X - 21628	122	-1.1499	0.6925	0.0968	0.68314110472011	-1.2118	0.7059	0.086	0.674629806309277
Actinomyces graevenitzii	X - 21666	120	0.3897	0.1943	0.0449	0.590491117249398	0.3889	0.1971	0.0484	0.608351692466713
Actinomyces graevenitzii	X - 21729	115	0.4078	0.4442	0.3586	0.822626342490693	0.4095	0.4502	0.3631	0.833576896038195
Actinomyces graevenitzii	X - 21735	120	0.5233	0.3660	0.1528	0.730487116372429	0.5844	0.3819	0.126	0.715967917789318
Actinomyces graevenitzii	X - 21736	121	0.643	0.3807	0.0912	0.676800991682686	0.6563	0.3927	0.0947	0.684986871060591
Actinomyces graevenitzii	X - 21737	99	0.1164	0.1476	0.4305	0.841243188499233	0.1289	0.1504	0.3914	0.8423850729138
Actinomyces graevenitzii	X - 21752	79	-0.1867	0.2264	0.4094	0.836944291987712	-0.3833	0.2365	0.1051	0.696055284097903
Actinomyces graevenitzii	X - 21796	121	0.499	0.7506	0.5062	0.857545146828189	0.5296	0.7520	0.4813	0.863565992875068
Actinomyces graevenitzii	X - 21810	122	0.0933	0.3739	0.8029	0.896035711917481	0.094	0.3943	0.8117	0.912801641136217
Actinomyces graevenitzii	X - 21815	63	0.4642	0.2457	0.0588	0.625115771570541	0.4472	0.2418	0.0644	0.638861514335332
Actinomyces graevenitzii	X - 21821	98	-0.4309	0.3003	0.1514	0.729208884098582	-0.396	0.3089	0.1998	0.764833091558695
Actinomyces graevenitzii	X - 21834	87	-0.3545	0.3079	0.2496	0.783206698278541	-0.3932	0.3074	0.2008	0.765584188301068
Actinomyces graevenitzii	X - 21849	107	0.0779	0.4424	0.8602	0.901397562026431	0.0848	0.4412	0.8476	0.917441709327297
Actinomyces graevenitzii	X - 21892	122	-0.5319	0.5691	0.35	0.819143224931974	-0.5427	0.5860	0.3544	0.830067368926891
Actinomyces graevenitzii	X - 22147	83	-0.244	?	1	0.913572793872529	-0.2735	0.2351	0.2447	0.788075159574201
Actinomyces graevenitzii	X - 22162	122	-0.7138	0.7431	0.3368	0.81429060180491	-0.6632	0.7795	0.3949	0.843724850476159
Actinomyces graevenitzii	X - 22379	101	0.2326	0.3361	0.489	0.852997884618609	0.2294	0.3450	0.5061	0.869922362168088
Actinomyces graevenitzii	X - 22764	121	0.3523	0.4735	0.4569	0.8462997551023	0.3873	0.4907	0.4299	0.852255054085454
Actinomyces graevenitzii	X - 22771	122	-0.1248	0.5005	0.8031	0.896042042815473	-0.147	0.5012	0.7693	0.908139278210274
Actinomyces graevenitzii	X - 22776	85	0.1555	0.4274	0.7161	0.887399617330748	0.1998	0.4369	0.6475	0.893618276759892
Actinomyces graevenitzii	X - 22816	119	0.4759	0.3035	0.1169	0.704994791387106	0.466	0.3082	0.1305	0.719216523199958
Actinomyces graevenitzii	X - 22822	122	1.8055	0.7847	0.0214	0.497002402176388	1.9337	0.8164	0.0179	0.49357220439892
Actinomyces graevenitzii	X - 23026	122	0.2285	0.7671	0.7658	0.892130084675722	0.2869	0.7763	0.7117	0.901091142792953
Actinomyces graevenitzii	X - 23293	120	-0.26	0.3955	0.5109	0.858295662098464	-0.2658	0.3899	0.4955	0.866922047927202
Actinomyces graevenitzii	X - 23314	116	0.3354	0.1826	0.0663	0.63811429345788	0.3349	0.1825	0.0664	0.642505085145293
Actinomyces graevenitzii	X - 23369	118	-0.3663	0.4111	0.3728	0.827863330897235	-0.3416	0.4128	0.408	0.846688067153747
Actinomyces graevenitzii	X - 23587	108	-0.1624	0.3847	0.673	0.882645348634655	-0.2246	0.4041	0.5783	0.882685881778164
Actinomyces graevenitzii	X - 23593	122	1.1159	0.7938	0.1598	0.73449075889863	1.1148	0.8093	0.1684	0.746458676417791
Actinomyces graevenitzii	X - 23639	122	-0.5412	0.6469	0.4029	0.835459146461962	-0.5608	0.6561	0.3927	0.843004191419274
Actinomyces graevenitzii	X - 23644	114	0.0798	0.1506	0.5961	0.87075525438655	0.0637	0.1534	0.6777	0.897204506951592
Actinomyces graevenitzii	X - 23705	122	0.8343	0.6906	0.227	0.773536751407561	0.8336	0.6913	0.2279	0.780342680128987
Actinomyces graevenitzii	X - 23765	120	0.0494	0.2304	0.8301	0.898641809852665	0.0284	0.2339	0.9032	0.923613742837314
Actinomyces graevenitzii	X - 23782	122	-0.1093	0.4590	0.8118	0.896943611772399	-0.1035	0.4949	0.8343	0.915695373489409
Actinomyces graevenitzii	X - 23974	104	0.0692	0.6180	0.9108	0.906065883872961	-0.143	0.6542	0.827	0.91480916190318
Actinomyces graevenitzii	X - 23997	87	-0.4677	0.3819	0.2207	0.770061180815468	-0.515	0.3801	0.1755	0.750073127050734
Actinomyces graevenitzii	X - 24021	92	-0.653	0.5784	0.2589	0.78805440252214	-0.5605	0.5983	0.3489	0.828430920326865
Actinomyces graevenitzii	X - 24061	122	0.2188	0.9603	0.8197	0.897775668847956	0.2194	0.9880	0.8243	0.914369723655906
Actinomyces graevenitzii	X - 24065	122	-0.2335	0.9326	0.8023	0.89600840337866	-0.2879	0.9824	0.7695	0.908139278210274
Actinomyces graevenitzii	X - 24071	87	0.1985	0.3059	0.5165	0.859055485186858	0.2066	0.3091	0.5039	0.869175357640171
Actinomyces graevenitzii	X - 24097	121	0.5564	0.4164	0.1815	0.747446713458783	0.533	0.4183	0.2026	0.767068485533489
Actinomyces graevenitzii	X - 24125	95	-0.0861	0.3570	0.8093	0.896797160824706	-0.0853	0.3567	0.8111	0.912592441799149
Actinomyces graevenitzii	X - 24240	122	-0.1484	1.0594	0.8886	0.903820569899081	0.0127	1.0688	0.9906	0.930443249961278
Actinomyces graevenitzii	X - 24241	120	-1.6202	0.5216	0.0019	0.221026533684241	-1.614	0.5229	0.002	0.236763416239537
Actinomyces graevenitzii	X - 24242	112	-0.6466	0.6760	0.3388	0.814776975606862	-0.6392	0.6790	0.3465	0.827239701080739
Actinomyces graevenitzii	X - 24278	114	-0.1566	0.4540	0.7301	0.888708497637594	-0.2348	0.4632	0.6123	0.888368824411043
Actinomyces graevenitzii	X - 24293	98	0.4197	0.1679	0.0124	0.421339685754357	0.4226	0.1701	0.013	0.446807187509589
Actinomyces graevenitzii	X - 24309	120	0.4802	0.3865	0.2141	0.766351186582121	0.4653	0.3875	0.2298	0.781577880444629
Actinomyces graevenitzii	X - 24425	113	0.0185	0.5003	0.9706	0.910920857511824	0.0453	0.5081	0.929	0.925887405660055
Actinomyces graevenitzii	X - 24435	122	-0.1905	0.9828	0.8463	0.90026869547214	-0.3233	1.0161	0.7503	0.906683607149173
Actinomyces graevenitzii	xanthine	122	1.0544	0.6601	0.1102	0.699340617955104	1.057	0.6593	0.1089	0.701364141314929
Actinomyces graevenitzii	xanthurenate	91	0.6836	0.4675	0.1437	0.723554137564781	0.6457	0.4731	0.1724	0.748567975751678
Actinomyces odontolyticus	1-(1-enyl-oleoyl)-GPC (P-18:1)*	212	-0.236	0.4170	0.5713	0.868249287905801	-0.2191	0.4268	0.6077	0.887861862193855
Actinomyces odontolyticus	1-(1-enyl-oleoyl)-GPE (P-18:1)*	202	-0.2348	0.4504	0.6021	0.871538202802849	-0.2399	0.4428	0.588	0.884881182739584
Actinomyces odontolyticus	1-(1-enyl-palmitoyl)-2-arachidonoyl-GPC (P-16:0/20:4)*	210	0.5861	0.5745	0.3076	0.804551784348875	0.5953	0.5736	0.2994	0.810863218833878
Actinomyces odontolyticus	1-(1-enyl-palmitoyl)-2-arachidonoyl-GPE (P-16:0/20:4)*	213	0.4688	0.4867	0.3354	0.814122779569898	0.4775	0.4881	0.3279	0.820596808157738
Actinomyces odontolyticus	1-(1-enyl-palmitoyl)-2-docosahexaenoyl-GPC (P-16:0/22:6)*	213	-0.626	0.4278	0.1434	0.723554137564781	-0.6532	0.4406	0.1382	0.725568086915342
Actinomyces odontolyticus	1-(1-enyl-palmitoyl)-2-docosahexaenoyl-GPE (P-16:0/22:6)*	213	-0.2849	0.5683	0.6162	0.873278412780045	-0.3034	0.5833	0.6029	0.886885786878089
Actinomyces odontolyticus	1-(1-enyl-palmitoyl)-2-linoleoyl-GPC (P-16:0/18:2)*	213	-0.8315	0.5030	0.0983	0.684576768976106	-0.8153	0.5138	0.1126	0.704852216129983
Actinomyces odontolyticus	1-(1-enyl-palmitoyl)-2-linoleoyl-GPE (P-16:0/18:2)*	213	-0.5543	0.4336	0.2011	0.75920196781918	-0.5365	0.4408	0.2235	0.77831581194422
Actinomyces odontolyticus	1-(1-enyl-palmitoyl)-2-oleoyl-GPC (P-16:0/18:1)*	213	-0.6564	0.5468	0.2299	0.774738083095279	-0.6543	0.5545	0.238	0.785755235195143
Actinomyces odontolyticus	1-(1-enyl-palmitoyl)-2-oleoyl-GPE (P-16:0/18:1)*	213	-0.1628	0.4952	0.7424	0.890091529715651	-0.1543	0.4869	0.7513	0.906716580614067
Actinomyces odontolyticus	1-(1-enyl-palmitoyl)-2-palmitoyl-GPC (P-16:0/16:0)*	213	-0.253	0.6088	0.6777	0.88314801668087	-0.229	0.6035	0.7044	0.900571313260323
Actinomyces odontolyticus	1-(1-enyl-palmitoyl)-GPC (P-16:0)*	211	0.0567	0.5620	0.9197	0.906816684204883	0.0877	0.5740	0.8786	0.921044882974751
Actinomyces odontolyticus	1-(1-enyl-palmitoyl)-GPE (P-16:0)*	211	-0.0883	0.5041	0.8609	0.90140901884072	-0.0694	0.5060	0.8909	0.922329681969305
Actinomyces odontolyticus	1-(1-enyl-stearoyl)-2-arachidonoyl-GPC (P-18:0/20:4)	213	0.2598	0.4504	0.5641	0.867418387204815	0.2804	0.4531	0.536	0.874869738610598
Actinomyces odontolyticus	1-(1-enyl-stearoyl)-2-arachidonoyl-GPE (P-18:0/20:4)*	213	0.3971	0.4439	0.3711	0.827298235585901	0.4098	0.4444	0.3564	0.830865739764088
Actinomyces odontolyticus	1-(1-enyl-stearoyl)-2-docosahexaenoyl-GPC (P-18:0/22:6)*	213	-0.5365	0.4033	0.1834	0.748741688414661	-0.5558	0.4168	0.1824	0.755071039503662
Actinomyces odontolyticus	1-(1-enyl-stearoyl)-2-docosahexaenoyl-GPE (P-18:0/22:6)*	213	-0.4717	0.4476	0.2919	0.799745066381686	-0.4963	0.4580	0.2785	0.804225013983528
Actinomyces odontolyticus	1-(1-enyl-stearoyl)-2-oleoyl-GPC (P-18:0/18:1)	183	-0.5874	0.3446	0.0883	0.673012215104887	-0.5638	0.3494	0.1066	0.697870273824502
Actinomyces odontolyticus	1-(1-enyl-stearoyl)-2-oleoyl-GPE (P-18:0/18:1)	211	-0.3251	0.3950	0.4104	0.837160692585103	-0.3275	0.3991	0.412	0.848146262730352
Actinomyces odontolyticus	1-(1-enyl-stearoyl)-GPC (P-18:0) *	213	0.0847	0.5592	0.8796	0.902991785764183	0.1045	0.5770	0.8563	0.918360214542988
Actinomyces odontolyticus	1-(1-enyl-stearoyl)-GPE (P-18:0)*	208	0.0479	0.3942	0.9032	0.905265260913773	0.0808	0.4001	0.8401	0.916855620924225
Actinomyces odontolyticus	1-adrenoyl-GPC (22:4)*	213	0.6417	0.3962	0.1053	0.694615899784999	0.6548	0.3950	0.0973	0.687915922097121
Actinomyces odontolyticus	1-arachidonoyl-GPA (20:4)	206	-0.0312	0.2043	0.8785	0.902948909961121	-0.0132	0.1877	0.9441	0.927369076300818
Actinomyces odontolyticus	1-arachidonoyl-GPC (20:4)*	213	0.7491	0.5543	0.1766	0.745197930588578	0.7691	0.5610	0.1704	0.747569955483703
Actinomyces odontolyticus	1-arachidonoyl-GPE (20:4)*	213	0.5145	0.5724	0.3687	0.826281877759938	0.512	0.5700	0.3691	0.835492342268211
Actinomyces odontolyticus	1-arachidonoyl-GPI (20:4)*	213	0.1187	0.4088	0.7715	0.892708633268597	0.1134	0.4098	0.782	0.909636049392005
Actinomyces odontolyticus	1-arachidonylglycerol (20:4)	213	0.1837	0.3280	0.5755	0.8687538123947	0.1688	0.3289	0.6079	0.887861862193855
Actinomyces odontolyticus	1-arachidoyl-GPC (20:0)	208	-0.7671	0.4349	0.0777	0.656379204987122	-0.7788	0.4412	0.0775	0.6629827360667
Actinomyces odontolyticus	1-dihomo-linolenoyl-GPC (20:3n3 or 6)*	213	0.2789	0.4978	0.5754	0.8687538123947	0.2954	0.5004	0.555	0.878515445819539
Actinomyces odontolyticus	1-dihomo-linolenoyl-GPE (20:3n3 or 6)*	211	0.1285	0.3066	0.6753	0.88285384169252	0.1347	0.3124	0.6664	0.896133221015586
Actinomyces odontolyticus	1-dihomo-linolenylglycerol (20:3)	213	0.1021	0.2979	0.7318	0.889113779565155	0.1258	0.3030	0.6781	0.897320277859892
Actinomyces odontolyticus	1-dihomo-linoleoyl-GPC (20:2)*	213	0.0957	0.5347	0.858	0.901324949175485	0.1281	0.5378	0.8118	0.912801641136217
Actinomyces odontolyticus	1-docosahexaenoyl-GPC (22:6)*	213	-0.2172	0.4323	0.6154	0.87313054591271	-0.2317	0.4474	0.6046	0.88721920788726
Actinomyces odontolyticus	1-docosahexaenoyl-GPE (22:6)*	213	0.0149	0.5210	0.9772	0.911423138246837	-0.0061	?	1	0.930443249961278
Actinomyces odontolyticus	1-docosahexaenoylglycerol (22:6)	209	-0.1531	0.2638	0.5616	0.866923487520615	-0.1789	0.2666	0.5023	0.868471441868863
Actinomyces odontolyticus	1-docosapentaenoyl-GPC (22:5n3)*	213	-0.2629	0.3786	0.4875	0.852741186851195	-0.2886	0.3764	0.4432	0.854671108391587
Actinomyces odontolyticus	1-docosapentaenoyl-GPC (22:5n6)*	208	0.5526	0.2833	0.0511	0.607181038368149	0.5512	0.2893	0.0568	0.62721404388124
Actinomyces odontolyticus	1-eicosapentaenoyl-GPC (20:5)*	213	-0.3004	0.3157	0.3415	0.815905962189679	-0.3335	0.3199	0.2972	0.809856705194251
Actinomyces odontolyticus	1-eicosapentaenoyl-GPE (20:5)*	201	-0.5978	0.2895	0.039	0.573457040443462	-0.6305	0.2914	0.0305	0.554202047657204
Actinomyces odontolyticus	1-eicosenoyl-GPC (20:1)*	213	-0.3166	0.4840	0.513	0.858583882148671	-0.3188	0.4905	0.5156	0.871424254197405
Actinomyces odontolyticus	1-linolenoyl-GPC (18:3)*	213	-0.2647	0.4232	0.5318	0.861830812097547	-0.2453	0.4186	0.5579	0.879164169684927
Actinomyces odontolyticus	1-linolenoylglycerol (18:3)	205	-0.0533	0.3053	0.8614	0.901479873483861	-0.0721	0.3081	0.8151	0.913144865007567
Actinomyces odontolyticus	1-linoleoyl-2-arachidonoyl-GPC (18:2/20:4)*	207	0.1599	0.5127	0.755	0.891399745707494	0.1909	0.5118	0.7092	0.901091142792953
Actinomyces odontolyticus	1-linoleoyl-GPA (18:2)*	144	0.0686	0.3267	0.8338	0.899055730084203	0.0746	0.3327	0.8226	0.914174912722223
Actinomyces odontolyticus	1-linoleoyl-GPC (18:2)	213	-0.5901	0.5997	0.3252	0.810350895194121	-0.5487	0.6100	0.3684	0.835353889294048
Actinomyces odontolyticus	1-linoleoyl-GPE (18:2)*	213	-0.3032	0.4114	0.4612	0.847223400056768	-0.2787	0.4121	0.4989	0.867678398357254
Actinomyces odontolyticus	1-linoleoyl-GPI (18:2)*	213	-0.2473	0.3487	0.4781	0.851134244155367	-0.243	0.3504	0.4881	0.865439898935741
Actinomyces odontolyticus	1-linoleoylglycerol (18:2)	213	0.1055	0.3689	0.7749	0.893254863701336	0.0918	0.3740	0.806	0.912220016158768
Actinomyces odontolyticus	1-margaroyl-2-linoleoyl-GPC (17:0/18:2)*	213	-0.9643	0.5959	0.1056	0.69515270342625	-0.9701	0.5964	0.1038	0.694579585994407
Actinomyces odontolyticus	1-margaroyl-2-oleoyl-GPC (17:0/18:1)*	213	-0.1742	0.5945	0.7695	0.892451323169948	-0.186	0.6239	0.7656	0.907721842423078
Actinomyces odontolyticus	1-margaroyl-GPC (17:0)	213	-0.2769	0.5949	0.6416	0.877824076601037	-0.2863	0.6178	0.643	0.892968019946307
Actinomyces odontolyticus	1-margaroyl-GPE (17:0)*	198	-0.2389	0.2818	0.3965	0.83381254912971	-0.2495	0.2821	0.3765	0.837572807263002
Actinomyces odontolyticus	1-margaroylglycerol (17:0)	181	0.2197	0.3601	0.5419	0.863234877031762	0.2467	0.3613	0.4947	0.866777083266386
Actinomyces odontolyticus	1-methylhistidine	207	-0.9562	0.4907	0.0513	0.607438859951476	-0.9866	0.4997	0.0483	0.608038764183615
Actinomyces odontolyticus	1-methylimidazoleacetate	213	-0.1623	0.4199	0.6991	0.885489936415259	-0.1654	0.4278	0.699	0.900023767696386
Actinomyces odontolyticus	1-methylnicotinamide	213	0.0639	0.3147	0.839	0.899538550715418	0.0698	0.3165	0.8255	0.914559151912252
Actinomyces odontolyticus	1-methylurate	187	-0.394	0.2008	0.0498	0.602694983208219	-0.3941	0.2024	0.0515	0.616306757403857
Actinomyces odontolyticus	1-methylxanthine	199	-0.4925	0.1935	0.0109	0.407002353739234	-0.5069	0.1947	0.0092	0.407382716742025
Actinomyces odontolyticus	1-myristoyl-2-linoleoyl-GPC (14:0/18:2)*	213	-0.1015	0.4538	0.823	0.898227213762706	-0.0693	0.4329	0.8728	0.920412132485627
Actinomyces odontolyticus	1-myristoyl-2-palmitoyl-GPC (14:0/16:0)	213	0.0058	0.3918	0.9881	0.912705292341008	0.0058	0.3768	0.9877	0.930443249961278
Actinomyces odontolyticus	1-myristoyl-GPC (14:0)	213	0.1208	0.4821	0.8021	0.89600840337866	0.1402	0.4786	0.7695	0.908139278210274
Actinomyces odontolyticus	1-myristoylglycerol (14:0)	209	-0.0292	0.3182	0.9269	0.907358239049713	-0.0594	0.3229	0.8541	0.918148647999239
Actinomyces odontolyticus	1-nonadecanoyl-GPC (19:0)	205	-0.5004	0.4620	0.2788	0.79549064282497	-0.4592	0.4712	0.3298	0.821514378971242
Actinomyces odontolyticus	1-oleoyl-2-dihomo-linolenoyl-GPC (18:1/20:3)*	213	-0.2548	0.3555	0.4735	0.850395766420499	-0.2504	0.3555	0.4812	0.863460987194704
Actinomyces odontolyticus	1-oleoyl-2-docosahexaenoyl-GPC (18:1/22:6)*	213	-0.3913	0.4410	0.3749	0.828573751265561	-0.4194	0.4538	0.3554	0.830602462460402
Actinomyces odontolyticus	1-oleoyl-2-eicosapentaenoyl-GPC (18:1/20:5)*	205	-0.1593	0.2866	0.5783	0.8687538123947	-0.1796	0.2861	0.5303	0.87379717770479
Actinomyces odontolyticus	1-oleoyl-2-linoleoyl-glycerol (18:1/18:2)	213	0.4233	0.3581	0.2373	0.778552547197723	0.4146	0.3580	0.2468	0.789118227378578
Actinomyces odontolyticus	1-oleoyl-2-linoleoyl-GPC (18:1/18:2)*	213	-0.8441	0.6095	0.1661	0.739302215826481	-0.8222	0.6125	0.1794	0.753272906290118
Actinomyces odontolyticus	1-oleoyl-3-linoleoyl-glycerol (18:1/18:2)	213	0.3391	0.3488	0.3309	0.812712836323557	0.3222	0.3473	0.3535	0.829786516749402
Actinomyces odontolyticus	1-oleoyl-GPC (18:1)	213	-0.0211	0.7175	0.9765	0.911402360067452	0.0108	0.7565	0.9887	0.930443249961278
Actinomyces odontolyticus	1-oleoyl-GPE (18:1)	213	0.1106	0.4244	0.7944	0.895355718287541	0.1122	0.4256	0.792	0.910756192868374
Actinomyces odontolyticus	1-oleoyl-GPI (18:1)*	213	-0.2786	0.3212	0.3857	0.830370966802354	-0.2796	0.3234	0.3873	0.840950740787336
Actinomyces odontolyticus	1-oleoylglycerol (18:1)	213	0.1678	0.3457	0.6275	0.874819385598284	0.1556	0.3478	0.6547	0.894709034046402
Actinomyces odontolyticus	1-palmitoleoyl-2-linoleoyl-GPC (16:1/18:2)*	211	0.0121	0.4545	0.9788	0.911655623090916	0.0452	0.4780	0.9246	0.92571091176547
Actinomyces odontolyticus	1-palmitoleoyl-2-oleoyl-glycerol (16:1/18:1)*	160	0.3227	0.2577	0.2105	0.76495957750446	0.2768	0.2625	0.2916	0.808567226600493
Actinomyces odontolyticus	1-palmitoleoyl-3-oleoyl-glycerol (16:1/18:1)*	158	0.181	0.2614	0.4886	0.8529552394022	0.147	0.2645	0.5784	0.882699836119382
Actinomyces odontolyticus	1-palmitoleoyl-GPC (16:1)*	213	0.3995	0.5398	0.4592	0.846679982185971	0.4052	0.5395	0.4526	0.857267406326575
Actinomyces odontolyticus	1-palmitoleoylglycerol (16:1)*	213	0.207	0.2962	0.4847	0.85236572290252	0.1906	0.3001	0.5253	0.87223527619425
Actinomyces odontolyticus	1-palmitoyl-2-adrenoyl-GPC (16:0/22:4)*	212	-0.1211	0.3118	0.6977	0.885303533184016	-0.1238	0.3200	0.6989	0.900023767696386
Actinomyces odontolyticus	1-palmitoyl-2-arachidonoyl-GPC (16:0/20:4)	213	0.6746	0.5903	0.2531	0.785063188481545	0.6562	0.5924	0.268	0.799669783623265
Actinomyces odontolyticus	1-palmitoyl-2-arachidonoyl-GPE (16:0/20:4)*	213	0.221	0.3758	0.5564	0.866114855495552	0.2175	0.3763	0.5632	0.88007929672083
Actinomyces odontolyticus	1-palmitoyl-2-arachidonoyl-GPI (16:0/20:4)*	195	0.3382	0.4490	0.4513	0.845160280969186	0.3513	0.4586	0.4437	0.854888626080397
Actinomyces odontolyticus	1-palmitoyl-2-dihomo-linolenoyl-GPC (16:0/20:3n3 or 6)*	213	0.237	0.5243	0.6512	0.87944635674359	0.2599	0.5345	0.6269	0.890310830905621
Actinomyces odontolyticus	1-palmitoyl-2-docosahexaenoyl-GPC (16:0/22:6)	213	-0.3872	0.4864	0.426	0.840299215593415	-0.4069	0.4993	0.415	0.848666234006502
Actinomyces odontolyticus	1-palmitoyl-2-docosahexaenoyl-GPE (16:0/22:6)*	213	-0.1012	0.3632	0.7805	0.893691083253647	-0.1173	0.3641	0.7472	0.906259783218661
Actinomyces odontolyticus	1-palmitoyl-2-eicosapentaenoyl-GPC (16:0/20:5)*	213	-0.4248	0.3286	0.1961	0.756839990065955	-0.4656	0.3313	0.16	0.741830079579703
Actinomyces odontolyticus	1-palmitoyl-2-linolenoyl-GPC (16:0/18:3)*	212	-0.1511	0.3753	0.6872	0.883962233713653	-0.124	0.3793	0.7437	0.905692038145419
Actinomyces odontolyticus	1-palmitoyl-2-linoleoyl-glycerol (16:0/18:2)*	185	0.488	0.3054	0.11	0.699340617955104	0.5202	0.3037	0.0868	0.674896237808214
Actinomyces odontolyticus	1-palmitoyl-2-linoleoyl-GPC (16:0/18:2)	213	-1.0688	0.8647	0.2165	0.767752162219436	-1.0132	0.8606	0.2391	0.786145407528509
Actinomyces odontolyticus	1-palmitoyl-2-linoleoyl-GPE (16:0/18:2)	213	-0.0724	0.3213	0.8217	0.898083014885635	-0.0676	0.3206	0.8331	0.915579932681502
Actinomyces odontolyticus	1-palmitoyl-2-linoleoyl-GPI (16:0/18:2)	204	-0.3634	0.4150	0.3812	0.829532188707276	-0.3729	0.4214	0.3762	0.837526802988523
Actinomyces odontolyticus	1-palmitoyl-2-meadoyl-GPC (16:0/20:3n9)*	200	0.2251	0.3190	0.4804	0.851541921193663	0.2267	0.3261	0.487	0.865302057776766
Actinomyces odontolyticus	1-palmitoyl-2-oleoyl-GPC (16:0/18:1)	213	0.0141	0.7365	0.9848	0.91234076779717	0.0189	0.7479	0.9799	0.930404074296138
Actinomyces odontolyticus	1-palmitoyl-2-oleoyl-GPE (16:0/18:1)	207	0.2386	0.2846	0.4018	0.835223774956863	0.222	0.2855	0.4369	0.853625505451904
Actinomyces odontolyticus	1-palmitoyl-2-oleoyl-GPI (16:0/18:1)*	203	-0.0271	0.4408	0.9509	0.909358516173073	-0.0733	0.4539	0.8718	0.920331078837006
Actinomyces odontolyticus	1-palmitoyl-2-palmitoleoyl-GPC (16:0/16:1)*	213	0.2801	0.3763	0.4567	0.846278856748134	0.2747	0.3769	0.466	0.859882156835364
Actinomyces odontolyticus	1-palmitoyl-2-stearoyl-GPC (16:0/18:0)	213	-0.0622	0.5928	0.9164	0.906645753631198	-0.0418	0.6095	0.9453	0.92757508272656
Actinomyces odontolyticus	1-palmitoyl-3-linoleoyl-glycerol (16:0/18:2)*	188	0.4243	0.2859	0.1378	0.720473395739331	0.4236	0.2867	0.1395	0.726737912845001
Actinomyces odontolyticus	1-palmitoyl-GPC (16:0)	213	0.046	0.8737	0.958	0.909829570714191	0.0758	0.8720	0.9307	0.926064962231341
Actinomyces odontolyticus	1-palmitoyl-GPE (16:0)	213	-0.2953	0.4911	0.5477	0.864550769318042	-0.3336	0.5171	0.5188	0.871963261906585
Actinomyces odontolyticus	1-palmitoyl-GPI (16:0)*	213	-0.1164	0.2977	0.6958	0.885303533184016	-0.1258	0.2999	0.6749	0.897074962532165
Actinomyces odontolyticus	1-palmitoylglycerol (16:0)	213	0.0152	0.3790	0.9681	0.910537020786651	0.0132	0.3811	0.9723	0.929409197226501
Actinomyces odontolyticus	1-palmityl-GPC (O-16:0)	200	-0.1549	0.5322	0.7711	0.892563178214438	-0.167	0.5382	0.7564	0.90691467096118
Actinomyces odontolyticus	1-pentadecanoyl-2-linoleoyl-GPC (15:0/18:2)*	213	-0.6816	0.5224	0.192	0.753784635883373	-0.6625	0.5256	0.2075	0.770683445287563
Actinomyces odontolyticus	1-pentadecanoyl-2-oleoyl-GPC (15:0/18:1)*	213	-0.189	0.5065	0.709	0.886347732443231	-0.1929	0.4981	0.6986	0.899946066714677
Actinomyces odontolyticus	1-pentadecanoyl-GPC (15:0)*	213	-0.0808	0.5898	0.8911	0.904229380506269	-0.0575	0.5969	0.9233	0.925526860859635
Actinomyces odontolyticus	1-stearoyl-2-arachidonoyl-GPC (18:0/20:4)	213	0.632	0.4930	0.1999	0.758388159462634	0.6107	0.4941	0.2165	0.7747295600521
Actinomyces odontolyticus	1-stearoyl-2-arachidonoyl-GPE (18:0/20:4)	213	0.4454	0.3957	0.2603	0.788508123025964	0.4293	0.3969	0.2794	0.804687255184976
Actinomyces odontolyticus	1-stearoyl-2-arachidonoyl-GPI (18:0/20:4)	211	0.8598	0.6283	0.1711	0.741787233021986	0.8539	0.6296	0.1751	0.749836975021179
Actinomyces odontolyticus	1-stearoyl-2-dihomo-linolenoyl-GPC (18:0/20:3n3 or 6)*	213	0.3051	0.4567	0.504	0.857106323144341	0.2999	0.4571	0.5117	0.870847825188656
Actinomyces odontolyticus	1-stearoyl-2-docosahexaenoyl-GPC (18:0/22:6)	213	-0.1186	0.4223	0.7787	0.893632628414108	-0.1422	0.4313	0.7416	0.905404503966345
Actinomyces odontolyticus	1-stearoyl-2-docosahexaenoyl-GPE (18:0/22:6)*	213	0.0539	0.3229	0.8674	0.902130790836686	0.0267	0.3229	0.9341	0.926356724414452
Actinomyces odontolyticus	1-stearoyl-2-docosapentaenoyl-GPC (18:0/22:5n3)*	213	0.1927	0.5044	0.7024	0.885813493004102	0.1607	0.5052	0.7503	0.906683607149173
Actinomyces odontolyticus	1-stearoyl-2-docosapentaenoyl-GPC (18:0/22:5n6)*	212	0.8594	0.3558	0.0157	0.451818964302872	0.8433	0.3566	0.018	0.494085870882998
Actinomyces odontolyticus	1-stearoyl-2-linoleoyl-GPC (18:0/18:2)*	213	-0.8972	0.7376	0.2238	0.771441986501612	-0.8679	0.7440	0.2434	0.787788265365218
Actinomyces odontolyticus	1-stearoyl-2-linoleoyl-GPE (18:0/18:2)*	213	0.0075	0.3318	0.9819	0.912191932570461	0.0147	0.3487	0.9664	0.92890591542028
Actinomyces odontolyticus	1-stearoyl-2-linoleoyl-GPI (18:0/18:2)	209	-0.4448	0.5502	0.4189	0.839146511917809	-0.4344	0.5482	0.4281	0.852216800832537
Actinomyces odontolyticus	1-stearoyl-2-meadoyl-GPC (18:0/20:3n9)*	213	0.3894	0.3071	0.2047	0.761521032072008	0.3998	0.3101	0.1973	0.764075647270284
Actinomyces odontolyticus	1-stearoyl-2-oleoyl-GPC (18:0/18:1)	213	0.0815	0.5485	0.8819	0.903279114265001	0.0859	0.5434	0.8745	0.920522915135278
Actinomyces odontolyticus	1-stearoyl-2-oleoyl-GPE (18:0/18:1)	209	0.3271	0.2844	0.25	0.783206698278541	0.3328	0.2864	0.2453	0.788239159193719
Actinomyces odontolyticus	1-stearoyl-GPC (18:0)	213	0.0298	0.6766	0.9649	0.910470101386875	0.0405	0.6896	0.9532	0.928048170540278
Actinomyces odontolyticus	1-stearoyl-GPE (18:0)	212	-0.0073	0.4820	0.988	0.912705292341008	-0.0388	0.5754	0.9462	0.927620221297679
Actinomyces odontolyticus	1-stearoyl-GPI (18:0)	213	-0.1292	0.3741	0.7299	0.888708497637594	-0.1484	0.3765	0.6935	0.899586860323156
Actinomyces odontolyticus	1-stearyl-GPC (O-18:0)*	213	0.4119	0.4699	0.3808	0.829481728242917	0.4253	0.4744	0.3699	0.835893598904132
Actinomyces odontolyticus	1,2-dilinoleoyl-GPC (18:2/18:2)	213	-0.5705	0.3770	0.1302	0.715290646015427	-0.555	0.3775	0.1416	0.727817021362642
Actinomyces odontolyticus	1,2-dimyristoyl-GPC (14:0/14:0)	186	-0.0985	0.2348	0.6748	0.882708271892235	-0.1034	0.2345	0.6593	0.895251519391544
Actinomyces odontolyticus	1,2-dipalmitoyl-GPC (16:0/16:0)	213	-0.3046	0.7774	0.6951	0.885031432130852	-0.3004	0.7635	0.694	0.899594724081554
Actinomyces odontolyticus	1,2-distearoyl-GPC (18:0/18:0)	163	-0.3321	0.4290	0.4388	0.843024832577724	-0.3003	0.4291	0.484	0.864207501373408
Actinomyces odontolyticus	1,2,3-benzenetriol sulfate (2)	185	-0.0709	0.1072	0.5083	0.857841896669891	-0.07	0.1081	0.5175	0.871673308739767
Actinomyces odontolyticus	1,3-dimethylurate	197	-0.3311	0.1892	0.0801	0.661410084690296	-0.3424	0.1904	0.0722	0.653889773405323
Actinomyces odontolyticus	1,3,7-trimethylurate	184	-0.4971	0.1779	0.0052	0.311707209984875	-0.5067	0.1790	0.0046	0.329895797440454
Actinomyces odontolyticus	1,5-anhydroglucitol (1,5-AG)	212	-0.169	0.3812	0.6575	0.88056590538241	-0.141	0.3950	0.7212	0.902632871305929
Actinomyces odontolyticus	1,7-dimethylurate	211	-0.4019	0.1455	0.0057	0.322621799562835	-0.4216	0.1476	0.0043	0.320855041264911
Actinomyces odontolyticus	10-heptadecenoate (17:1n7)	213	-0.1379	0.3334	0.6791	0.883226778394776	-0.1315	0.3321	0.6921	0.899396001547269
Actinomyces odontolyticus	10-nonadecenoate (19:1n9)	213	-0.0343	0.3603	0.9242	0.907241372681889	-0.0252	0.3595	0.9442	0.927373539758378
Actinomyces odontolyticus	10-undecenoate (11:1n1)	213	0.1959	0.4244	0.6444	0.878379356486595	0.2221	0.4252	0.6015	0.886713794713596
Actinomyces odontolyticus	12-HETE	210	0.071	0.1574	0.652	0.879601363838721	0.0798	0.1598	0.6175	0.88899190391842
Actinomyces odontolyticus	13-HODE + 9-HODE	210	0.0794	0.2146	0.7113	0.886820015894165	0.085	0.2153	0.6932	0.899517985133752
Actinomyces odontolyticus	15-methylpalmitate	213	0.1365	0.4070	0.7374	0.889688804385075	0.1566	0.4067	0.7002	0.900188527168601
Actinomyces odontolyticus	16-hydroxypalmitate	213	0.6235	0.5545	0.2609	0.78898938074616	0.6632	0.5591	0.2355	0.784557903545139
Actinomyces odontolyticus	16a-hydroxy DHEA 3-sulfate	206	0.0743	0.1961	0.7048	0.885887097835654	0.0872	0.1984	0.6605	0.895498123835878
Actinomyces odontolyticus	17-methylstearate	213	-0.3232	0.4281	0.4503	0.844958229526228	-0.3108	0.4404	0.4804	0.863309178603977
Actinomyces odontolyticus	2-acetamidophenol sulfate	172	0.000358	0.1514	0.9981	0.913572793872529	-0.000601	0.2250	0.9979	0.930443249961278
Actinomyces odontolyticus	2-aminoadipate	206	0.3242	0.4493	0.4706	0.849495148943653	0.3024	0.4755	0.5249	0.872174400536976
Actinomyces odontolyticus	2-aminobutyrate	213	0.4464	0.5975	0.455	0.846028401216648	0.462	0.5967	0.4388	0.853789186695645
Actinomyces odontolyticus	2-aminoheptanoate	208	-0.0193	0.5044	0.9694	0.910652307979841	-0.0387	0.4420	0.9302	0.925948458529163
Actinomyces odontolyticus	2-aminooctanoate	209	-0.6576	0.3350	0.0496	0.602452916524787	-0.6681	0.3375	0.0477	0.605612476439472
Actinomyces odontolyticus	2-aminophenol sulfate	213	-0.0721	0.1720	0.675	0.882784270954186	-0.0741	0.1728	0.6679	0.896293690542046
Actinomyces odontolyticus	2-arachidonoyl-GPC (20:4)*	211	0.0959	0.3602	0.7901	0.894914711612096	0.0814	0.3584	0.8203	0.913911836874837
Actinomyces odontolyticus	2-arachidonoyl-GPE (20:4)*	183	0.298	0.4351	0.4933	0.854136420938731	0.2934	0.4414	0.5062	0.869922362168088
Actinomyces odontolyticus	2-arachidonoylglycerol (20:4)	202	-0.1201	0.3111	0.6994	0.88551717805595	-0.1042	0.3093	0.7363	0.904572957532925
Actinomyces odontolyticus	2-docosahexaenoyl-GPC (22:6)*	211	-0.2435	0.3215	0.4489	0.844862770649281	-0.2399	0.3211	0.455	0.857765981805937
Actinomyces odontolyticus	2-docosahexaenoyl-GPE (22:6)*	165	-0.0746	0.4035	0.8533	0.900729893242693	-0.05	0.4072	0.9023	0.92347971973419
Actinomyces odontolyticus	2-hydroxy-3-methylvalerate	213	0.5964	0.4540	0.189	0.752202326575426	0.6532	0.4624	0.1578	0.740266139416074
Actinomyces odontolyticus	2-hydroxyacetaminophen sulfate*	90	0.0406	0.1098	0.7117	0.886853558837062	0.0165	0.1080	0.8788	0.921044882974751
Actinomyces odontolyticus	2-hydroxyadipate	137	0.3409	0.3238	0.2925	0.799971001005927	0.3502	0.3243	0.2803	0.804956656213036
Actinomyces odontolyticus	2-hydroxybutyrate/2-hydroxyisobutyrate	212	0.636	0.4307	0.1398	0.722284798475126	0.6311	0.4334	0.1453	0.731332205838661
Actinomyces odontolyticus	2-hydroxydecanoate	213	-0.4056	0.3916	0.3004	0.802097195008617	-0.3812	0.3935	0.3326	0.822862906549781
Actinomyces odontolyticus	2-hydroxyglutarate	213	0.3505	0.3931	0.3726	0.827788119869903	0.376	0.3939	0.3398	0.825273364348192
Actinomyces odontolyticus	2-hydroxyhippurate (salicylurate)	202	0.0392	0.1273	0.7584	0.891632718885513	0.039	0.1271	0.7589	0.907153440002345
Actinomyces odontolyticus	2-hydroxyoctanoate	213	-0.4908	0.3147	0.1189	0.705987119955776	-0.4964	0.3141	0.114	0.705493307585271
Actinomyces odontolyticus	2-hydroxypalmitate	213	-0.3392	0.6963	0.6262	0.874626152277691	-0.364	0.6973	0.6017	0.886713794713596
Actinomyces odontolyticus	2-hydroxyphenylacetate	183	-0.3529	0.3633	0.3315	0.812986352965359	-0.3665	0.3634	0.3132	0.815266341353521
Actinomyces odontolyticus	2-hydroxystearate	213	-0.5982	0.5846	0.3062	0.804008040389165	-0.6286	0.5834	0.2812	0.805003056948363
Actinomyces odontolyticus	2-isopropylmalate	199	0.4675	0.3124	0.1345	0.718606958194092	0.4613	0.3155	0.1438	0.729578022198364
Actinomyces odontolyticus	2-linoleoyl-GPC (18:2)*	213	-0.6031	0.4484	0.1786	0.746290245297534	-0.6024	0.4489	0.1796	0.753367137736397
Actinomyces odontolyticus	2-linoleoyl-GPE (18:2)*	184	-0.176	0.3507	0.6159	0.873278412780045	-0.1611	0.3442	0.6398	0.892345243780475
Actinomyces odontolyticus	2-linoleoylglycerol (18:2)	211	-0.0745	0.3665	0.839	0.899538550715418	-0.0876	0.3683	0.8119	0.912801641136217
Actinomyces odontolyticus	2-methylbutyrylcarnitine (C5)	212	-0.1399	0.4760	0.7687	0.892391500183494	-0.1544	0.4794	0.7474	0.906259783218661
Actinomyces odontolyticus	2-methylbutyrylglycine	181	0.3306	0.4236	0.4351	0.842021501316527	0.3495	0.4340	0.4207	0.85029806572049
Actinomyces odontolyticus	2-methylcitrate/homocitrate	188	0.5645	0.2903	0.0518	0.609175144465734	0.5879	0.2900	0.0426	0.593499789945081
Actinomyces odontolyticus	2-methylmalonyl carnitine	177	-0.0332	0.3431	0.9229	0.907088824092655	-0.0053	0.3593	0.9883	0.930443249961278
Actinomyces odontolyticus	2-oleoyl-GPC (18:1)*	213	-0.1793	0.4292	0.6761	0.882899424941077	-0.184	0.4154	0.6578	0.894999357991684
Actinomyces odontolyticus	2-oleoyl-GPE (18:1)*	201	-0.0793	0.3545	0.8229	0.898221323964345	-0.0972	0.3608	0.7876	0.910257790527549
Actinomyces odontolyticus	2-oleoylglycerol (18:1)	208	-0.3427	0.2979	0.25	0.783206698278541	-0.361	0.3041	0.2352	0.784329473912274
Actinomyces odontolyticus	2-palmitoleoyl-GPC (16:1)*	166	0.1476	0.4036	0.7145	0.887091723499092	0.1603	0.4039	0.6914	0.899396001547269
Actinomyces odontolyticus	2-palmitoyl-GPC (16:0)*	213	-0.2988	0.4421	0.499	0.85552695954599	-0.3085	0.4421	0.4853	0.864642958102707
Actinomyces odontolyticus	2-palmitoyl-GPE (16:0)*	213	-0.3454	0.4107	0.4004	0.834872761144369	-0.3699	0.4083	0.365	0.834245787792059
Actinomyces odontolyticus	2-palmitoylglycerol (16:0)	203	0.1095	0.3323	0.7417	0.890086467190243	0.1332	0.3273	0.6841	0.898059151904678
Actinomyces odontolyticus	2-piperidinone	213	-0.3215	0.1914	0.0931	0.678413681892526	-0.3304	0.1920	0.0853	0.674475767440078
Actinomyces odontolyticus	2-pyrrolidinone	213	-0.0229	0.2117	0.9139	0.906390085936545	-0.0189	0.2167	0.9305	0.926000401869093
Actinomyces odontolyticus	2-stearoyl-GPE (18:0)*	213	-0.4326	0.3432	0.2074	0.763270397388959	-0.4668	0.3458	0.177	0.751305931407784
Actinomyces odontolyticus	2-stearoyl-GPI (18:0)*	210	-0.2007	0.3344	0.5483	0.864553642621162	-0.2253	0.3367	0.5033	0.868880899394792
Actinomyces odontolyticus	2,3-dihydroxyisovalerate	211	-0.0718	0.1190	0.5464	0.864290287357756	-0.0665	0.1197	0.5783	0.882685881778164
Actinomyces odontolyticus	2'-deoxyuridine	197	1.0109	0.5668	0.0745	0.650468456192445	1.0678	0.5736	0.0627	0.636379596392519
Actinomyces odontolyticus	21-hydroxypregnenolone disulfate	201	-0.0253	0.2616	0.9229	0.907088824092655	-0.0104	0.2677	0.9689	0.92919435755439
Actinomyces odontolyticus	3-(3-hydroxyphenyl)propionate	186	-0.0657	0.1455	0.6513	0.879465196262839	-0.0558	0.1458	0.7021	0.900279143812098
Actinomyces odontolyticus	3-(3-hydroxyphenyl)propionate sulfate	158	-0.5623	0.1994	0.0048	0.300968830405405	-0.6324	0.1990	0.0015	0.207589576489224
Actinomyces odontolyticus	3-(4-hydroxyphenyl)lactate	213	0.6078	0.5485	0.2679	0.792113173026126	0.6292	0.5527	0.255	0.792259294495355
Actinomyces odontolyticus	3-aminoisobutyrate	213	-0.4384	0.4035	0.2773	0.794840368581176	-0.4031	0.4074	0.3225	0.819124046523362
Actinomyces odontolyticus	3-carboxy-4-methyl-5-propyl-2-furanpropanoate (CMPF)	213	-0.2022	0.1635	0.2163	0.76772790101872	-0.2044	0.1666	0.2197	0.776136719793148
Actinomyces odontolyticus	3-hydroxy-2-ethylpropionate	212	-0.8257	0.5504	0.1336	0.718088573272464	-0.807	0.5522	0.1439	0.729602752761573
Actinomyces odontolyticus	3-hydroxy-3-methylglutarate	213	0.0614	0.5028	0.9028	0.905265260913773	0.0081	0.5056	0.9873	0.930443249961278
Actinomyces odontolyticus	3-hydroxybutyrate (BHBA)	212	-0.1352	0.1742	0.4377	0.842789981267336	-0.1265	0.1747	0.4692	0.86058906711849
Actinomyces odontolyticus	3-hydroxydecanoate	213	-0.0501	0.4474	0.9109	0.906065883872961	-0.0217	0.4433	0.9609	0.92844119518596
Actinomyces odontolyticus	3-hydroxyhippurate	213	-0.3041	0.1541	0.0484	0.599952581387767	-0.3122	0.1545	0.0432	0.59542651399251
Actinomyces odontolyticus	3-hydroxyisobutyrate	204	-0.1722	0.3089	0.5772	0.8687538123947	-0.1728	0.3132	0.5812	0.883236129711838
Actinomyces odontolyticus	3-hydroxylaurate	213	-0.0093	0.3622	0.9796	0.911894359928629	0.0147	0.3663	0.968	0.929122371874332
Actinomyces odontolyticus	3-hydroxyoctanoate	213	0.1025	0.4447	0.8177	0.897399051866728	0.1221	0.4475	0.785	0.910082746043424
Actinomyces odontolyticus	3-hydroxypyridine sulfate	213	-0.193	0.1136	0.0894	0.674106896716808	-0.1999	0.1141	0.0799	0.665685965435094
Actinomyces odontolyticus	3-hydroxysebacate	203	0.0673	0.2283	0.768	0.892317324587218	0.0631	0.2305	0.7843	0.910045245928875
Actinomyces odontolyticus	3-indoxyl sulfate	213	-0.5582	0.2910	0.0551	0.61593878566538	-0.5626	0.2927	0.0546	0.624303051798413
Actinomyces odontolyticus	3-methoxycatechol sulfate (1)	200	-0.1949	0.1373	0.1556	0.731938952849238	-0.2038	0.1383	0.1405	0.72757782305919
Actinomyces odontolyticus	3-methoxytyrosine	213	0.7254	0.6097	0.2341	0.776780727246824	0.729	0.6097	0.2318	0.78275340537138
Actinomyces odontolyticus	3-methyl catechol sulfate (1)	211	-0.3651	0.1324	0.0058	0.324685629541095	-0.3774	0.1330	0.0045	0.327396641103075
Actinomyces odontolyticus	3-methyl-2-oxobutyrate	213	0.0447	0.5454	0.9347	0.908203915282785	0.0768	0.5517	0.8892	0.922249625817945
Actinomyces odontolyticus	3-methyl-2-oxovalerate	213	0.1711	0.5896	0.7717	0.892716054545454	0.2268	0.5922	0.7017	0.900223215636687
Actinomyces odontolyticus	3-methyladipate	198	-0.9274	0.3430	0.0069	0.347515180232711	-0.9286	0.3403	0.0064	0.368348518661448
Actinomyces odontolyticus	3-methylglutaconate	210	-0.1587	0.3470	0.6474	0.87874341868521	-0.1838	0.3476	0.5969	0.886344604906361
Actinomyces odontolyticus	3-methylglutarylcarnitine (1)	199	-0.1446	0.3254	0.6568	0.880396858491581	-0.1684	0.3191	0.5978	0.886550696886683
Actinomyces odontolyticus	3-methylglutarylcarnitine (2)	207	-0.1844	0.2505	0.4617	0.847466066598626	-0.2048	0.2534	0.419	0.849754827006616
Actinomyces odontolyticus	3-methylhistidine	213	-0.1075	0.1299	0.4078	0.836755483897555	-0.1185	0.1319	0.369	0.835492342268211
Actinomyces odontolyticus	3-methylxanthine	210	-0.502	0.1861	0.007	0.348989263711959	-0.5072	0.1860	0.0064	0.368348518661448
Actinomyces odontolyticus	3-phenylpropionate (hydrocinnamate)	208	-0.2569	0.1888	0.1737	0.743501584937322	-0.246	0.1917	0.1994	0.764667766886919
Actinomyces odontolyticus	3-ureidopropionate	213	0.9062	0.4512	0.0446	0.588927434130388	0.9995	0.4649	0.0316	0.55824961730825
Actinomyces odontolyticus	3,7-dimethylurate	175	-0.2387	0.1961	0.2237	0.771431801307957	-0.2414	0.1961	0.2183	0.7756770370025
Actinomyces odontolyticus	4-acetamidobutanoate	213	-0.601	0.4561	0.1877	0.751778603197716	-0.7265	0.4731	0.1246	0.714419821523892
Actinomyces odontolyticus	4-acetamidophenol	59	0.0045	0.1181	0.9699	0.910770937610723	0.1001	0.0347	0.0039	0.310398002464335
Actinomyces odontolyticus	4-acetamidophenylglucuronide	71	-0.0538	0.0996	0.5893	0.870125100336796	-0.0882	0.1011	0.3828	0.839523138330915
Actinomyces odontolyticus	4-acetylphenol sulfate	148	-0.7271	0.2872	0.0114	0.41253814329532	-0.748	0.2856	0.0088	0.403780027619594
Actinomyces odontolyticus	4-allylphenol sulfate	212	-0.1815	0.1701	0.2859	0.798204782911443	-0.176	0.1713	0.3042	0.812463059508301
Actinomyces odontolyticus	4-androsten-3alpha,17alpha-diol monosulfate (2)	116	0.4782	0.3396	0.1591	0.734409437538374	0.4727	0.3375	0.1613	0.74280004673009
Actinomyces odontolyticus	4-androsten-3alpha,17alpha-diol monosulfate (3)	210	0.5494	0.2294	0.0166	0.461297519678305	0.5617	0.2308	0.0149	0.465853991023812
Actinomyces odontolyticus	4-androsten-3beta,17beta-diol disulfate (1)	211	0.3297	0.1805	0.0678	0.64017444586677	0.3459	0.1813	0.0564	0.627025677755764
Actinomyces odontolyticus	4-androsten-3beta,17beta-diol disulfate (2)	210	0.308	0.2409	0.201	0.7591048439439	0.3317	0.2421	0.1707	0.747894079882089
Actinomyces odontolyticus	4-androsten-3beta,17beta-diol monosulfate (1)	212	0.5296	0.2086	0.0111	0.410082659218468	0.5399	0.2091	0.0098	0.41491378571042
Actinomyces odontolyticus	4-androsten-3beta,17beta-diol monosulfate (2)	196	0.3209	0.2391	0.1796	0.746974781928722	0.3269	0.2395	0.1723	0.74855898960807
Actinomyces odontolyticus	4-ethylphenylsulfate	213	-0.299	0.1513	0.0481	0.599200528440148	-0.294	0.1525	0.054	0.622177867295502
Actinomyces odontolyticus	4-guanidinobutanoate	213	0.0811	0.3195	0.7996	0.895920798708976	0.1026	0.3234	0.7511	0.906716580614067
Actinomyces odontolyticus	4-hydroxybenzoate	212	-0.1136	0.3213	0.7237	0.888067595136415	-0.105	0.3236	0.7456	0.905991956388501
Actinomyces odontolyticus	4-hydroxychlorothalonil	213	0.18	0.3809	0.6366	0.876860721644239	0.1602	0.3812	0.6744	0.897001796660623
Actinomyces odontolyticus	4-hydroxyhippurate	213	-0.2055	0.2361	0.384	0.829982925661795	-0.2189	0.2386	0.3589	0.832035270432576
Actinomyces odontolyticus	4-hydroxyphenylacetate	181	-0.1978	0.2978	0.5064	0.857545146828189	-0.2163	0.2983	0.4684	0.860551440425389
Actinomyces odontolyticus	4-hydroxyphenylpyruvate	213	0.373	0.3871	0.3352	0.814023973022097	0.3635	0.3876	0.3483	0.828172261173804
Actinomyces odontolyticus	4-imidazoleacetate	204	0.2705	0.4918	0.5823	0.869053266158191	0.3062	0.4920	0.5337	0.874583606901694
Actinomyces odontolyticus	4-methyl-2-oxopentanoate	213	0.1251	0.5667	0.8253	0.898428503944847	0.186	0.5738	0.7458	0.906025359602219
Actinomyces odontolyticus	4-methylcatechol sulfate	213	-0.4606	0.1866	0.0135	0.432234409184536	-0.4508	0.1879	0.0164	0.480872691389364
Actinomyces odontolyticus	4-vinylguaiacol sulfate	88	-0.1313	0.2112	0.5342	0.862126617023529	-0.1301	0.2096	0.5349	0.874808871037409
Actinomyces odontolyticus	4-vinylphenol sulfate	213	-0.2452	0.1940	0.2062	0.76267934167601	-0.228	0.1956	0.2438	0.787918935166362
Actinomyces odontolyticus	5-acetylamino-6-amino-3-methyluracil	206	-0.4859	0.1655	0.0033	0.262323596556823	-0.4926	0.1663	0.003	0.277049206645314
Actinomyces odontolyticus	5-acetylamino-6-formylamino-3-methyluracil	153	-0.3039	0.1675	0.0696	0.642417599618402	-0.3034	0.1678	0.0706	0.65149370050011
Actinomyces odontolyticus	5-dodecenoate (12:1n7)	213	-0.1827	0.2973	0.5388	0.862644290792004	-0.1744	0.2975	0.5577	0.87901059041569
Actinomyces odontolyticus	5-HEPE	149	-0.1097	0.2680	0.6823	0.883348295084656	-0.1165	0.2673	0.663	0.895955611417565
Actinomyces odontolyticus	5-hydroxyhexanoate	185	-0.0362	0.3372	0.9146	0.906390085936545	-0.0458	0.3377	0.8922	0.922448761956066
Actinomyces odontolyticus	5-hydroxyindoleacetate	200	-0.9364	0.4646	0.0439	0.587803900994497	-0.9236	0.4675	0.0482	0.607619718505189
Actinomyces odontolyticus	5-hydroxylysine	213	-0.0545	0.4610	0.9059	0.905574682567275	-0.0406	0.4747	0.9319	0.926136351077056
Actinomyces odontolyticus	5-methylthioadenosine (MTA)	207	-0.1844	0.4501	0.6821	0.883348295084656	-0.2132	0.4632	0.6453	0.893245463903458
Actinomyces odontolyticus	5-methyluridine (ribothymidine)	213	-0.5228	0.7233	0.4698	0.849217199553923	-0.4791	0.7340	0.5139	0.871234311142467
Actinomyces odontolyticus	5-oxoproline	213	-0.6258	0.8497	0.4614	0.847351468605318	-0.6123	0.8593	0.4761	0.862346597486937
Actinomyces odontolyticus	5,6-dihydrothymine	210	0.0358	0.6307	0.9547	0.909473442433679	-0.0258	0.6246	0.967	0.928967939183395
Actinomyces odontolyticus	5alpha-androstan-3alpha,17beta-diol monosulfate (1)	158	0.9332	0.2654	0.000437	0.155543299450925	0.9172	0.2632	0.000493	0.1195840100524
Actinomyces odontolyticus	5alpha-androstan-3beta,17alpha-diol disulfate	127	-0.0532	0.1834	0.7718	0.892766775780408	-0.0314	0.1826	0.8634	0.919390268852029
Actinomyces odontolyticus	5alpha-androstan-3beta,17beta-diol disulfate	202	0.4012	0.1768	0.0232	0.505418068883702	0.4025	0.1764	0.0225	0.51897394122306
Actinomyces odontolyticus	5alpha-pregnan-3beta,20alpha-diol disulfate	179	-0.0913	0.2145	0.6703	0.882211170409115	-0.0966	0.2123	0.649	0.893791070058758
Actinomyces odontolyticus	5alpha-pregnan-3beta,20alpha-diol monosulfate (2)	186	-0.1941	0.2299	0.3986	0.834393995013964	-0.1963	0.2306	0.3946	0.843652858843309
Actinomyces odontolyticus	5alpha-pregnan-3beta,20beta-diol monosulfate (1)	170	-0.1748	0.2930	0.5507	0.864848798561448	-0.1562	0.2967	0.5986	0.886620877874145
Actinomyces odontolyticus	6-oxopiperidine-2-carboxylic acid	211	-0.1214	0.4085	0.7663	0.892211060359942	-0.099	0.4221	0.8146	0.913097142050501
Actinomyces odontolyticus	7-alpha-hydroxy-3-oxo-4-cholestenoate (7-Hoca)	213	-0.1104	0.5576	0.8431	0.899975886667536	-0.0916	0.5615	0.8704	0.920168665064949
Actinomyces odontolyticus	7-methylguanine	213	-1.0218	0.9222	0.2679	0.792113173026126	-1.0258	0.9137	0.2616	0.795858418678647
Actinomyces odontolyticus	7-methylurate	77	0.0479	0.3094	0.8769	0.902849913242838	0.1534	0.2974	0.6059	0.887473607176097
Actinomyces odontolyticus	7-methylxanthine	211	-0.5338	0.1918	0.0054	0.316405499532464	-0.5353	0.1917	0.0052	0.344291226722519
Actinomyces odontolyticus	acetylcarnitine	213	0.0201	0.3878	0.9587	0.909829570714191	0.0518	0.3816	0.8921	0.922448761956066
Actinomyces odontolyticus	adenine	213	-0.3559	0.6601	0.5898	0.8701649246014	-0.3829	0.6645	0.5645	0.880194727792321
Actinomyces odontolyticus	adenosine	177	0.000924	0.1983	0.9963	0.913464487660928	-0.0252	0.1844	0.8912	0.922370289850386
Actinomyces odontolyticus	adrenate (22:4n6)	213	0.3311	0.3792	0.3826	0.829890395680201	0.3371	0.3850	0.3812	0.839044660516855
Actinomyces odontolyticus	alanine	213	-0.0228	0.9168	0.9802	0.912073869093888	-0.0594	0.9173	0.9484	0.92780528384736
Actinomyces odontolyticus	allantoin	212	-0.0088	0.3967	0.9823	0.912195993270761	-0.017	0.5224	0.9741	0.929611468963232
Actinomyces odontolyticus	alliin	84	-0.348	0.2057	0.0906	0.676241793940763	-0.3884	0.2018	0.0543	0.622974652051814
Actinomyces odontolyticus	alpha-glutamylglycine	164	-0.1871	0.1945	0.336	0.81429060180491	-0.2073	0.1948	0.2874	0.807336459060241
Actinomyces odontolyticus	alpha-glutamyltyrosine	197	0.0913	0.2691	0.7345	0.889456251972257	0.1642	0.2730	0.5476	0.876698327518241
Actinomyces odontolyticus	alpha-hydroxyisocaproate	213	0.6061	0.5078	0.2327	0.776094790055635	0.6711	0.5120	0.19	0.75979083782813
Actinomyces odontolyticus	alpha-hydroxyisovalerate	212	0.5424	0.4852	0.2637	0.790175540297499	0.5685	0.4879	0.2439	0.787918935166362
Actinomyces odontolyticus	alpha-ketoglutarate	212	0.0616	0.4418	0.8891	0.90389863289957	0.0467	0.4468	0.9168	0.924942523833813
Actinomyces odontolyticus	alpha-tocopherol	213	-0.7886	0.5603	0.1593	0.734409437538374	-0.754	0.5641	0.1814	0.754424598200684
Actinomyces odontolyticus	andro steroid monosulfate (1)*	156	0.1538	0.2397	0.5212	0.859707810632605	0.2024	0.2426	0.4042	0.845620790736351
Actinomyces odontolyticus	androsterone sulfate	212	0.3595	0.1834	0.05	0.603685756990563	0.36	0.1845	0.0511	0.614971905668242
Actinomyces odontolyticus	anthranilate	141	0.9241	0.4119	0.0249	0.515530515588972	0.9506	0.4136	0.0215	0.514728023320496
Actinomyces odontolyticus	arabitol/xylitol	212	-1.4302	0.5373	0.0078	0.364014241797405	-1.4583	0.5363	0.0065	0.369290930807146
Actinomyces odontolyticus	arabonate/xylonate	212	0.1916	0.4687	0.6826	0.883359447996738	0.1586	0.4755	0.7386	0.905131472290091
Actinomyces odontolyticus	arachidate (20:0)	213	0.0574	0.5996	0.9237	0.907175184534511	0.0737	0.5907	0.9008	0.923345275859122
Actinomyces odontolyticus	arachidonate (20:4n6)	213	0.7248	0.5848	0.2152	0.766860730748923	0.7075	0.5882	0.2291	0.78110499552849
Actinomyces odontolyticus	arginine	213	-0.6067	1.1322	0.5921	0.870361440805207	-0.5315	1.1826	0.6531	0.894425097392032
Actinomyces odontolyticus	ascorbate (Vitamin C)	123	0.3041	0.1224	0.013	0.427808826031449	0.3268	0.1239	0.0083	0.395792351561555
Actinomyces odontolyticus	asparagine	213	-1.6877	1.2118	0.1637	0.737364238889238	-1.6474	1.2416	0.1846	0.756570215304366
Actinomyces odontolyticus	aspartate	213	0.0497	0.4836	0.9181	0.90673808050545	0.0988	0.4705	0.8337	0.915590273887172
Actinomyces odontolyticus	aspartylphenylalanine	183	-0.1805	0.2217	0.4154	0.838426867063118	-0.1641	0.2229	0.4617	0.858886138612437
Actinomyces odontolyticus	azelate (nonanedioate)	210	-0.081	0.2989	0.7865	0.894427123261142	-0.0925	0.3020	0.7593	0.907177664980315
Actinomyces odontolyticus	behenoyl sphingomyelin (d18:1/22:0)*	207	-0.7044	0.7118	0.3224	0.809667342422143	-0.6713	0.7163	0.3487	0.828339462978813
Actinomyces odontolyticus	benzoate	203	0.1376	0.2962	0.6422	0.877889492924365	0.143	0.3059	0.6402	0.892382209760466
Actinomyces odontolyticus	beta-alanine	213	-1.1573	0.5585	0.0383	0.571268467431345	-1.2	0.5606	0.0323	0.560358406078876
Actinomyces odontolyticus	beta-hydroxyisovalerate	212	1.0158	0.6238	0.1035	0.691864489867647	1.0337	0.6232	0.0972	0.687776168875761
Actinomyces odontolyticus	betaine	213	0.4546	0.8585	0.5964	0.87075525438655	0.5054	0.8601	0.5568	0.878856281922951
Actinomyces odontolyticus	betonicine	181	-0.0574	0.1071	0.5923	0.870387180523809	-0.0549	0.1070	0.6079	0.887861862193855
Actinomyces odontolyticus	bilirubin (E,E)*	213	-0.1109	0.3041	0.7154	0.887285245316334	-0.1152	0.3061	0.7066	0.900785406159978
Actinomyces odontolyticus	bilirubin (E,Z or Z,E)*	210	-0.2889	0.4935	0.5583	0.86651456654075	-0.2957	0.5059	0.5589	0.879437159345651
Actinomyces odontolyticus	bilirubin (Z,Z)	212	-0.1615	0.3787	0.6698	0.882151779441199	-0.1978	0.3790	0.6018	0.886748479461184
Actinomyces odontolyticus	biliverdin	206	0.3579	0.2964	0.2272	0.773536751407561	0.368	0.3009	0.2214	0.777524417504564
Actinomyces odontolyticus	bradykinin, des-arg(9)	50	0.3268	0.5360	0.542	0.863234877031762	0.4187	0.6418	0.5142	0.871303261001807
Actinomyces odontolyticus	butyrylcarnitine	212	-0.0658	0.3004	0.8265	0.898572642051478	-0.0557	0.2993	0.8523	0.918022649922905
Actinomyces odontolyticus	C-glycosyltryptophan	206	-0.0259	0.5680	0.9636	0.910397858949566	-0.0316	0.6145	0.959	0.928288122181504
Actinomyces odontolyticus	caffeine	205	-0.2863	0.1272	0.0244	0.512896811249366	-0.2936	0.1284	0.0222	0.518039871231171
Actinomyces odontolyticus	caprate (10:0)	213	-0.3225	0.4263	0.4494	0.844862770649281	-0.2941	0.4280	0.4919	0.866130342035506
Actinomyces odontolyticus	caproate (6:0)	211	0.1415	0.3918	0.718	0.88772532732592	0.147	0.3934	0.7086	0.901032046402735
Actinomyces odontolyticus	caprylate (8:0)	213	-0.4425	0.4539	0.3297	0.812023576507702	-0.4178	0.4557	0.3592	0.832161510010657
Actinomyces odontolyticus	carnitine	213	-0.2115	1.0712	0.8435	0.900000015031918	-0.2235	1.0719	0.8349	0.915782004823258
Actinomyces odontolyticus	catechol sulfate	213	-0.8669	0.2650	0.0011	0.190780797495871	-0.8678	0.2646	0.001	0.166736707889514
Actinomyces odontolyticus	chenodeoxycholate	213	0.0882	0.2676	0.7417	0.890086467190243	0.0953	0.2697	0.7238	0.903055979785756
Actinomyces odontolyticus	chiro-inositol	97	-0.0558	0.2554	0.8271	0.898596807971284	-0.076	0.2569	0.7673	0.907812651932945
Actinomyces odontolyticus	cholate	196	0.0577	0.1293	0.6556	0.880088923037487	0.0572	0.1291	0.6576	0.894936129290147
Actinomyces odontolyticus	cholesterol	213	-0.7446	0.6642	0.2622	0.789799246927772	-0.6939	0.6779	0.3061	0.813313106786451
Actinomyces odontolyticus	choline	213	-0.4037	0.9377	0.6668	0.881665913484129	-0.3557	0.9506	0.7083	0.900980764410646
Actinomyces odontolyticus	choline phosphate	208	-0.0089	0.4055	0.9825	0.912212228168794	-0.0139	0.3969	0.972	0.929378469926469
Actinomyces odontolyticus	cinnamoylglycine	208	-0.5078	0.1531	0.000914	0.184151348934238	-0.5066	0.1544	0.001	0.166736707889514
Actinomyces odontolyticus	cis-4-decenoyl carnitine	213	-0.1831	0.4079	0.6535	0.879840029044224	-0.1957	0.4084	0.6318	0.891140713979907
Actinomyces odontolyticus	cis-aconitate	198	-0.1168	0.4550	0.7974	0.895682034324336	-0.1208	0.4561	0.7911	0.910583447864705
Actinomyces odontolyticus	citraconate/glutaconate	213	-0.3087	0.2673	0.248	0.782854490253971	-0.324	0.2714	0.2325	0.783121061520599
Actinomyces odontolyticus	citrate	213	-0.5848	0.6820	0.3912	0.831863348662834	-0.5354	0.6893	0.4373	0.853777456126175
Actinomyces odontolyticus	citrulline	213	-0.5363	1.0303	0.6027	0.871577863118067	-0.4093	1.0521	0.6972	0.899860769965436
Actinomyces odontolyticus	cortisol	213	-0.5432	0.3596	0.1309	0.716303533507615	-0.5037	0.3659	0.1686	0.746595795145717
Actinomyces odontolyticus	cortisone	210	0.1112	0.4093	0.7859	0.894420049783909	0.1147	0.4119	0.7806	0.90943034466484
Actinomyces odontolyticus	creatine	213	-0.2808	0.4521	0.5346	0.862134294838764	-0.2495	0.4602	0.5878	0.884881182739584
Actinomyces odontolyticus	creatinine	213	-1.9905	1.0825	0.0659	0.637955108832372	-1.9495	1.1118	0.0795	0.665481456389632
Actinomyces odontolyticus	cyclo(leu-pro)	207	0.0239	0.1873	0.8985	0.904916194386193	0.0074	0.1970	0.9701	0.92919435755439
Actinomyces odontolyticus	cys-gly, oxidized	209	0.0273	0.2470	0.9118	0.906167378833487	0.0391	0.2482	0.8747	0.920586018067351
Actinomyces odontolyticus	cystathionine	205	-0.1716	0.2661	0.5191	0.859301392010689	-0.1942	0.2721	0.4754	0.862301603562395
Actinomyces odontolyticus	cysteine	213	-0.4879	0.4421	0.2697	0.792537351124809	-0.4862	0.4442	0.2737	0.802244383773761
Actinomyces odontolyticus	cysteine s-sulfate	200	0.2928	0.2617	0.2632	0.790050545978118	0.2818	0.2613	0.2809	0.805003056948363
Actinomyces odontolyticus	cysteine sulfinic acid	213	0.2866	0.3520	0.4156	0.838546654908102	0.3058	0.3527	0.386	0.840645645461907
Actinomyces odontolyticus	cysteinylglycine	213	-0.5055	0.2824	0.0735	0.648744152856695	-0.5075	0.2827	0.0726	0.654126640514938
Actinomyces odontolyticus	cystine	211	0.1716	0.2055	0.4036	0.835832620303365	0.1591	0.2069	0.4419	0.854370808252579
Actinomyces odontolyticus	cytidine	195	-0.0976	0.3165	0.7578	0.891609688813135	-0.1067	0.3188	0.7379	0.904950934055069
Actinomyces odontolyticus	decanoylcarnitine	213	-0.096	0.3203	0.7644	0.892130084675722	-0.0974	0.3197	0.7605	0.907287331171079
Actinomyces odontolyticus	dehydroisoandrosterone sulfate (DHEA-S)	213	0.3983	0.2228	0.0739	0.649510178206919	0.4181	0.2263	0.0647	0.63966038062379
Actinomyces odontolyticus	deoxycarnitine	213	-1.5485	0.5950	0.0093	0.386830250736541	-1.5395	0.5946	0.0096	0.412559030927803
Actinomyces odontolyticus	deoxycholate	210	0.2044	0.2920	0.4841	0.852200859374433	0.2114	0.2943	0.4725	0.861415083762088
Actinomyces odontolyticus	diglycerol	209	-0.1656	0.1927	0.3901	0.831647597886592	-0.1715	0.1938	0.3761	0.837457700726602
Actinomyces odontolyticus	dihomo-linoleate (20:2n6)	213	-0.1024	0.4034	0.7997	0.895920798708976	-0.1043	0.4088	0.7986	0.911334187833882
Actinomyces odontolyticus	dihomo-linolenate (20:3n3 or n6)	213	0.2246	0.5030	0.6552	0.879964743936163	0.2003	0.5109	0.695	0.899594724081554
Actinomyces odontolyticus	dihydroferulic acid	139	0.09	0.2286	0.694	0.884944719082833	0.0984	0.2303	0.6691	0.896356480390588
Actinomyces odontolyticus	dihydroorotate	212	-0.1511	0.4017	0.7069	0.886213711169207	-0.1687	0.4049	0.677	0.89715802545136
Actinomyces odontolyticus	dimethylarginine (SDMA + ADMA)	213	-1.7885	1.0432	0.0864	0.671551723490273	-1.7459	1.0488	0.096	0.686080954281879
Actinomyces odontolyticus	dimethylglycine	213	-0.1417	0.4196	0.7356	0.889636348086585	-0.12	0.4275	0.779	0.909325552456257
Actinomyces odontolyticus	docosadienoate (22:2n6)	213	-0.1037	0.4190	0.8045	0.896150808777373	-0.1016	0.4368	0.8161	0.91328893590109
Actinomyces odontolyticus	docosahexaenoate (DHA; 22:6n3)	213	-0.3556	0.4148	0.3913	0.831863348662834	-0.3881	0.4191	0.3545	0.830101462472793
Actinomyces odontolyticus	docosapentaenoate (n3 DPA; 22:5n3)	213	-0.1038	0.3894	0.7897	0.894914711612096	-0.1341	0.3914	0.7319	0.904059582332057
Actinomyces odontolyticus	dodecanedioate	213	-0.0456	0.3255	0.8886	0.903820569899081	-0.0255	0.3298	0.9383	0.926731633534582
Actinomyces odontolyticus	dopamine sulfate (2)	213	0.2198	0.2455	0.3706	0.826901239146353	0.2372	0.2475	0.3377	0.824672073502279
Actinomyces odontolyticus	DSGEGDFXAEGGGVR*	213	0.0896	0.2012	0.6562	0.880200703910987	0.0698	0.2037	0.732	0.904083482778698
Actinomyces odontolyticus	eicosapentaenoate (EPA; 20:5n3)	213	-0.2675	0.2994	0.3715	0.827361158359591	-0.2979	0.3017	0.3234	0.819592664324988
Actinomyces odontolyticus	eicosenoate (20:1)	213	-0.245	0.3382	0.4688	0.848941725523386	-0.2465	0.3396	0.4679	0.860468133629395
Actinomyces odontolyticus	epiandrosterone sulfate	212	0.3303	0.1957	0.0916	0.676800991682686	0.334	0.1969	0.0898	0.67854050610943
Actinomyces odontolyticus	ergothioneine	213	0.1678	0.2039	0.4107	0.837160692585103	0.1943	0.2103	0.3553	0.830602462460402
Actinomyces odontolyticus	erucate (22:1n9)	213	-0.3686	0.3201	0.2496	0.783206698278541	-0.3657	0.3224	0.2568	0.792959280336224
Actinomyces odontolyticus	erythritol	211	-0.0063	0.5957	0.9916	0.913085222518244	-0.0093	0.5741	0.987	0.930443249961278
Actinomyces odontolyticus	erythronate*	212	-0.4263	0.9643	0.6584	0.880703684293468	-0.456	0.9677	0.6375	0.892060196493913
Actinomyces odontolyticus	ethylmalonate	212	-0.4773	0.3390	0.1591	0.734409437538374	-0.4634	0.3401	0.173	0.748787421851267
Actinomyces odontolyticus	etiocholanolone glucuronide	184	-0.0612	0.2649	0.8173	0.897358132551454	-0.0719	0.2662	0.7872	0.910213906340773
Actinomyces odontolyticus	eugenol sulfate	158	-0.0689	0.1955	0.7245	0.888105676623778	-0.0844	0.1979	0.6699	0.896396473288143
Actinomyces odontolyticus	ferulic acid 4-sulfate	116	0.0079	0.1697	0.963	0.910301521390726	0.0049	0.1783	0.9782	0.93020427709955
Actinomyces odontolyticus	fructose	212	0.7893	0.5643	0.1619	0.735975293427885	0.8037	0.5925	0.175	0.749805347280406
Actinomyces odontolyticus	fumarate	211	-0.6321	0.7244	0.3829	0.829942781429131	-0.6285	0.7261	0.3867	0.840829753670968
Actinomyces odontolyticus	galactonate	184	-0.1002	0.2076	0.6292	0.875211035116574	-0.1228	0.2072	0.5534	0.87810248455106
Actinomyces odontolyticus	gamma-CEHC	213	-0.2041	0.3097	0.5098	0.858146629207748	-0.2128	0.3096	0.4918	0.866100771122492
Actinomyces odontolyticus	gamma-CEHC glucuronide*	69	0.7329	0.4329	0.0905	0.676241793940763	0.8353	0.4677	0.0741	0.656041075803873
Actinomyces odontolyticus	gamma-glutamyl-2-aminobutyrate	212	0.3572	0.4260	0.4017	0.835222180065514	0.3896	0.4317	0.3667	0.834791490280179
Actinomyces odontolyticus	gamma-glutamyl-epsilon-lysine	213	-0.6393	0.8028	0.4258	0.840298891924086	-0.6442	0.8458	0.4462	0.855463901600389
Actinomyces odontolyticus	gamma-glutamylalanine	213	0.1599	0.4624	0.7295	0.888682767172415	0.1365	0.4686	0.7708	0.908185053577626
Actinomyces odontolyticus	gamma-glutamylglutamate	205	-0.1051	0.3562	0.7679	0.892302320162173	-0.1092	0.3528	0.7569	0.90691467096118
Actinomyces odontolyticus	gamma-glutamylglutamine	213	-0.5118	1.0447	0.6242	0.874356753871232	-0.3646	1.0773	0.735	0.90444832225501
Actinomyces odontolyticus	gamma-glutamylglycine	213	-0.651	0.3893	0.0945	0.680195858408645	-0.6378	0.3893	0.1014	0.69208970564925
Actinomyces odontolyticus	gamma-glutamylhistidine	213	-0.8216	0.7627	0.2814	0.796918106115854	-0.8143	0.7868	0.3007	0.811097884842805
Actinomyces odontolyticus	gamma-glutamylisoleucine*	213	-0.0466	0.4656	0.9203	0.906911086596148	-0.0336	0.5318	0.9497	0.92787885217294
Actinomyces odontolyticus	gamma-glutamylleucine	213	0.3495	0.5352	0.5137	0.858787545466405	0.3804	0.5445	0.4848	0.864523709382612
Actinomyces odontolyticus	gamma-glutamylmethionine	213	0.0174	0.5766	0.9759	0.911339332518602	0.0718	0.6177	0.9075	0.924026879352047
Actinomyces odontolyticus	gamma-glutamylphenylalanine	213	-0.2878	0.5586	0.6064	0.872131483627333	-0.3018	0.5797	0.6027	0.886885786878089
Actinomyces odontolyticus	gamma-glutamylthreonine*	211	-0.594	0.4727	0.2089	0.764230452231171	-0.5905	0.4827	0.2212	0.777215374375655
Actinomyces odontolyticus	gamma-glutamyltyrosine	212	0.5612	0.4895	0.2517	0.784427710561139	0.6059	0.5021	0.2275	0.779999372134659
Actinomyces odontolyticus	gamma-glutamylvaline	188	0.3359	0.4221	0.4261	0.840299539111072	0.3468	0.4295	0.4194	0.8497872752017
Actinomyces odontolyticus	gamma-tocopherol/beta-tocopherol	207	0.0557	0.2890	0.847	0.900410865014725	0.0591	0.2885	0.8377	0.916398905016523
Actinomyces odontolyticus	gentisate	193	-0.3209	0.2519	0.2028	0.760523110971615	-0.3271	0.2519	0.1942	0.762525053064976
Actinomyces odontolyticus	gluconate	212	0.2563	0.4565	0.5745	0.868664375431979	0.1789	0.4797	0.7092	0.901091142792953
Actinomyces odontolyticus	glucose	213	0.0618	0.2730	0.8209	0.897928824779799	0.0517	0.2708	0.8485	0.917623605928022
Actinomyces odontolyticus	glucuronate	212	-0.4252	0.3499	0.2243	0.771771063093492	-0.444	0.3530	0.2085	0.77095704616454
Actinomyces odontolyticus	glutamate	213	0.3898	0.4086	0.34	0.815161285066607	0.3913	0.4133	0.3437	0.8267259508051
Actinomyces odontolyticus	glutamine	213	-1.3396	1.3212	0.3106	0.805240261036948	-1.2239	1.3346	0.3591	0.832048886633555
Actinomyces odontolyticus	glutarate (pentanedioate)	212	0.1633	0.3039	0.591	0.870324931134677	0.1498	0.3062	0.6247	0.890132429352317
Actinomyces odontolyticus	glutarylcarnitine (C5)	213	-0.0308	0.4472	0.9451	0.908911902809111	-0.0384	0.4442	0.9311	0.926070934356907
Actinomyces odontolyticus	glycerate	212	-0.261	0.5577	0.6397	0.877290736824694	-0.2686	0.5604	0.6318	0.891140713979907
Actinomyces odontolyticus	glycerol	213	0.1759	0.3950	0.6562	0.880200703910987	0.1648	0.3953	0.6767	0.897086777770712
Actinomyces odontolyticus	glycerol 3-phosphate	213	-0.6376	0.4858	0.1893	0.752287285779094	-0.6408	0.4868	0.1881	0.758667480418792
Actinomyces odontolyticus	glycerophosphoethanolamine	212	-0.3805	0.4036	0.3458	0.81737550479913	-0.3762	0.4011	0.3483	0.828172261173804
Actinomyces odontolyticus	glycerophosphoinositol*	203	-0.2167	0.2545	0.3945	0.833342217714226	-0.1954	0.2576	0.4481	0.856087787249594
Actinomyces odontolyticus	glycerophosphorylcholine (GPC)	213	-0.2857	0.4562	0.5311	0.861809027088672	-0.2628	0.4636	0.5708	0.881374439138291
Actinomyces odontolyticus	glycine	213	-2.1645	0.7104	0.0023	0.230298723359256	-2.1576	0.7163	0.0026	0.266637927521556
Actinomyces odontolyticus	glycochenodeoxycholate	213	-0.099	0.1929	0.6079	0.872247765939527	-0.1017	0.1947	0.6016	0.886713794713596
Actinomyces odontolyticus	glycocholate	213	-0.0959	0.1777	0.5894	0.870147044294776	-0.0971	0.1792	0.588	0.884881182739584
Actinomyces odontolyticus	glycocholenate sulfate*	212	0.1718	0.3100	0.5795	0.868843758701136	0.173	0.3122	0.5794	0.882825357231018
Actinomyces odontolyticus	glycodeoxycholate	208	-0.1745	0.1725	0.3119	0.805799473750932	-0.1805	0.1742	0.3002	0.811084851699365
Actinomyces odontolyticus	glycohyocholate	85	-0.7558	0.4118	0.0664	0.63811429345788	-0.762	0.4113	0.0639	0.63824617575314
Actinomyces odontolyticus	glycolithocholate	148	-0.2217	0.2040	0.277	0.794569397373144	-0.2281	0.2035	0.2624	0.796385252270304
Actinomyces odontolyticus	glycolithocholate sulfate*	211	-0.4185	0.2060	0.0422	0.582557862107507	-0.4156	0.2052	0.0428	0.594014607558536
Actinomyces odontolyticus	glycoursodeoxycholate	210	-0.0346	0.1571	0.8258	0.898472785141793	-0.0421	0.1585	0.7908	0.910561811575719
Actinomyces odontolyticus	glycylglycine	200	-0.1066	0.1999	0.594	0.87063479399051	-0.0763	0.2051	0.7098	0.901091142792953
Actinomyces odontolyticus	glycylphenylalanine	210	-0.4994	0.2149	0.0202	0.4891401391204	-0.481	0.2169	0.0266	0.536223776414245
Actinomyces odontolyticus	glycylvaline	195	-0.022	0.1404	0.8757	0.902818413906569	-0.0227	0.1418	0.8727	0.920412132485627
Actinomyces odontolyticus	guanidinoacetate	213	-0.6992	0.7628	0.3593	0.822820623952879	-0.6829	0.7705	0.3754	0.837209038297088
Actinomyces odontolyticus	guanidinosuccinate	193	-0.5131	0.3259	0.1154	0.703869645904243	-0.4892	0.3253	0.1326	0.720620478825584
Actinomyces odontolyticus	guanosine	203	-0.0574	0.1634	0.7253	0.888177467074751	-0.0734	0.1669	0.6603	0.895457955143367
Actinomyces odontolyticus	gulonic acid*	210	0.2479	0.3193	0.4375	0.842722415335038	0.2277	0.3170	0.4725	0.861415083762088
Actinomyces odontolyticus	heptanoate (7:0)	204	0.4386	0.3528	0.2138	0.765998970339858	0.4433	0.3536	0.21	0.771669155429961
Actinomyces odontolyticus	hexadecanedioate	213	0.2754	0.3350	0.4111	0.837187802623244	0.3075	0.3379	0.3628	0.833576896038195
Actinomyces odontolyticus	hexanoylcarnitine	206	0.0375	0.3892	0.9232	0.907088824092655	0.0311	0.3925	0.9368	0.926559178161246
Actinomyces odontolyticus	hexanoylglycine	176	-0.354	0.2724	0.1938	0.754886179452955	-0.334	0.2745	0.2237	0.778348948412576
Actinomyces odontolyticus	hippurate	213	-0.7587	0.2236	0.000691	0.177795717038037	-0.7556	0.2245	0.000765	0.149031048036532
Actinomyces odontolyticus	histidine	213	-2.1386	1.4674	0.145	0.72454092784813	-2.0194	1.5018	0.1787	0.752820670608068
Actinomyces odontolyticus	histidyltryptophan	178	-0.0707	0.1881	0.7072	0.886213711169207	-0.054	0.1908	0.777	0.909052998948863
Actinomyces odontolyticus	homoarginine	213	0.2363	0.4899	0.6296	0.875375977316059	0.2926	0.4946	0.5542	0.878354197056237
Actinomyces odontolyticus	homocitrulline	213	0.0411	0.3637	0.91	0.906014642110649	0.058	0.3554	0.8704	0.920168665064949
Actinomyces odontolyticus	HWESASXX*	106	-0.4542	0.4210	0.2806	0.79643322214591	-0.4541	0.4207	0.2804	0.804964875791841
Actinomyces odontolyticus	hydantoin-5-propionic acid	195	-0.0035	0.2847	0.9901	0.912855306459732	0.0118	0.3066	0.9694	0.92919435755439
Actinomyces odontolyticus	hydroquinone sulfate	182	-0.2638	0.2332	0.258	0.787240831583627	-0.2705	0.2343	0.2483	0.789650650890006
Actinomyces odontolyticus	hydroxybutyrylcarnitine*	204	0.0824	0.2639	0.7547	0.891399745707494	0.1148	0.2740	0.6752	0.897074962532165
Actinomyces odontolyticus	hypotaurine	213	0.0822	0.3986	0.8366	0.8991753154016	0.1132	0.4026	0.7785	0.90922986718811
Actinomyces odontolyticus	hypoxanthine	212	-0.0087	0.6111	0.9886	0.912705476392206	0.0188	0.4928	0.9696	0.92919435755439
Actinomyces odontolyticus	imidazole lactate	213	-0.8687	0.4563	0.057	0.619794748305227	-0.8463	0.4612	0.0665	0.642505085145293
Actinomyces odontolyticus	imidazole propionate	193	0.1734	0.2178	0.426	0.840299215593415	0.1796	0.2253	0.4255	0.851419977026799
Actinomyces odontolyticus	indoleacetate	213	0.1329	0.3426	0.698	0.885303533184016	0.1296	0.3453	0.7073	0.900919782801015
Actinomyces odontolyticus	indoleacetylglutamine	99	0.1081	0.3422	0.7521	0.89114589929058	0.1207	0.3455	0.7267	0.903452046728888
Actinomyces odontolyticus	indolelactate	213	-0.544	0.5131	0.289	0.79901965225787	-0.5497	0.5090	0.2802	0.804939140736102
Actinomyces odontolyticus	indolepropionate	212	-0.3753	0.2528	0.1377	0.72045074087268	-0.3753	0.2551	0.1412	0.727739382438824
Actinomyces odontolyticus	inosine	212	-0.043	0.1527	0.7784	0.893632628414108	-0.0669	0.1565	0.6689	0.896356480390588
Actinomyces odontolyticus	isobutyrylcarnitine	212	-0.4281	0.2836	0.1311	0.716466347635074	-0.4302	0.2841	0.13	0.719216523199958
Actinomyces odontolyticus	isobutyrylglycine	210	0.3547	0.3449	0.3037	0.803221680738286	0.377	0.3473	0.2777	0.803762398945806
Actinomyces odontolyticus	isoeugenol sulfate	63	-0.2932	0.3063	0.3385	0.814776975606862	-0.2446	0.3090	0.4287	0.852216800832537
Actinomyces odontolyticus	isoleucine	213	0.4605	0.8268	0.5776	0.8687538123947	0.5439	0.8377	0.5161	0.871489878458946
Actinomyces odontolyticus	isoleucylvaline	208	0.0787	0.3280	0.8103	0.896809478170677	0.0996	0.3290	0.7622	0.907444258316657
Actinomyces odontolyticus	isovalerate	213	0.4575	0.2613	0.08	0.661410084690296	0.4752	0.2629	0.0707	0.651714928620866
Actinomyces odontolyticus	isovalerylcarnitine	213	0.2296	0.3372	0.4959	0.854903650750633	0.2222	0.3376	0.5104	0.870765539768399
[truncated: 152,920 more rows]
