# Supplementary material for: Interplay between the human gut microbiome and host metabolism
Source: Nat Commun. 2019 Oct 3;10:4505. doi: 10.1038/s41467-019-12476-z (PMC6776654; doi:10.1038/s41467-019-12476-z)
Supplement: Supplementary file 16 — Supplementary Dataset 13 [file 41467_2019_12476_MOESM16_ESM.txt]

Pathway	Blood_metabolite	N	Beta.without_drugs	SE.without_drugs	P.without_drugs	adj_P.without_drugs	Beta.with_drugs	SE.with_drugs	P.with_drugs	adj_P.with_drugs
1CMET2-PWY: <i>N</i><sup>10</sup>-formyl-tetrahydrofolate biosynthesis	1-(1-enyl-oleoyl)-GPC (P-18:1)*	406	0.1572	0.2684	0.558	0.876966974918554	0.1285	0.2779	0.6438	0.926964875879162
1CMET2-PWY: <i>N</i><sup>10</sup>-formyl-tetrahydrofolate biosynthesis	1-(1-enyl-oleoyl)-GPE (P-18:1)*	380	-0.1895	0.2971	0.5235	0.870775619355124	-0.1953	0.3013	0.5168	0.911751483705869
1CMET2-PWY: <i>N</i><sup>10</sup>-formyl-tetrahydrofolate biosynthesis	1-(1-enyl-palmitoyl)-2-arachidonoyl-GPC (P-16:0/20:4)*	397	0.6211	0.4062	0.1263	0.727833505759584	0.5939	0.4112	0.1487	0.79212584737461
1CMET2-PWY: <i>N</i><sup>10</sup>-formyl-tetrahydrofolate biosynthesis	1-(1-enyl-palmitoyl)-2-arachidonoyl-GPE (P-16:0/20:4)*	407	0.2521	0.3294	0.444	0.855346717066239	0.2438	0.3297	0.4596	0.901697219409349
1CMET2-PWY: <i>N</i><sup>10</sup>-formyl-tetrahydrofolate biosynthesis	1-(1-enyl-palmitoyl)-2-docosahexaenoyl-GPC (P-16:0/22:6)*	407	0.0234	0.2899	0.9355	0.919169016080302	-0.02	0.3061	0.9478	0.953288984088548
1CMET2-PWY: <i>N</i><sup>10</sup>-formyl-tetrahydrofolate biosynthesis	1-(1-enyl-palmitoyl)-2-docosahexaenoyl-GPE (P-16:0/22:6)*	407	0.0293	0.3865	0.9395	0.919587574702526	-0.0315	0.3913	0.9358	0.952273325497855
1CMET2-PWY: <i>N</i><sup>10</sup>-formyl-tetrahydrofolate biosynthesis	1-(1-enyl-palmitoyl)-2-linoleoyl-GPC (P-16:0/18:2)*	407	0.1478	0.3486	0.6715	0.892093241946019	0.1187	0.3640	0.7444	0.936690785818821
1CMET2-PWY: <i>N</i><sup>10</sup>-formyl-tetrahydrofolate biosynthesis	1-(1-enyl-palmitoyl)-2-linoleoyl-GPE (P-16:0/18:2)*	407	0.1555	0.3018	0.6064	0.883970853709731	0.1473	0.3052	0.6293	0.925201106295242
1CMET2-PWY: <i>N</i><sup>10</sup>-formyl-tetrahydrofolate biosynthesis	1-(1-enyl-palmitoyl)-2-oleoyl-GPC (P-16:0/18:1)*	406	0.2982	0.3790	0.4313	0.852541100069435	0.2795	0.3972	0.4817	0.906413187962322
1CMET2-PWY: <i>N</i><sup>10</sup>-formyl-tetrahydrofolate biosynthesis	1-(1-enyl-palmitoyl)-2-oleoyl-GPE (P-16:0/18:1)*	407	-0.0157	0.3317	0.9623	0.921347961166546	-0.0283	0.3347	0.9326	0.952044882366344
1CMET2-PWY: <i>N</i><sup>10</sup>-formyl-tetrahydrofolate biosynthesis	1-(1-enyl-palmitoyl)-2-palmitoyl-GPC (P-16:0/16:0)*	406	0.1644	0.4247	0.6986	0.895158090108467	0.1359	0.4333	0.7539	0.938037491354187
1CMET2-PWY: <i>N</i><sup>10</sup>-formyl-tetrahydrofolate biosynthesis	1-(1-enyl-palmitoyl)-GPC (P-16:0)*	404	0.3225	0.3627	0.374	0.839536282186435	0.2809	0.3768	0.4559	0.900624529062356
1CMET2-PWY: <i>N</i><sup>10</sup>-formyl-tetrahydrofolate biosynthesis	1-(1-enyl-palmitoyl)-GPE (P-16:0)*	397	-0.1522	0.3419	0.6562	0.890138181140126	-0.1444	0.3465	0.6768	0.93013292429508
1CMET2-PWY: <i>N</i><sup>10</sup>-formyl-tetrahydrofolate biosynthesis	1-(1-enyl-stearoyl)-2-arachidonoyl-GPC (P-18:0/20:4)	406	0.6023	0.2999	0.0446	0.609163360475187	0.5827	0.3023	0.0539	0.676455734359503
1CMET2-PWY: <i>N</i><sup>10</sup>-formyl-tetrahydrofolate biosynthesis	1-(1-enyl-stearoyl)-2-arachidonoyl-GPE (P-18:0/20:4)*	407	0.1597	0.3055	0.6012	0.883237692690328	0.1487	0.3037	0.6244	0.92467054927286
1CMET2-PWY: <i>N</i><sup>10</sup>-formyl-tetrahydrofolate biosynthesis	1-(1-enyl-stearoyl)-2-docosahexaenoyl-GPC (P-18:0/22:6)*	407	0.1627	0.2771	0.5571	0.876861165444544	0.1332	0.2855	0.641	0.926555565772411
1CMET2-PWY: <i>N</i><sup>10</sup>-formyl-tetrahydrofolate biosynthesis	1-(1-enyl-stearoyl)-2-docosahexaenoyl-GPE (P-18:0/22:6)*	407	0.0035	0.3084	0.9909	0.923051224970011	-0.028	0.3184	0.93	0.951918197479754
1CMET2-PWY: <i>N</i><sup>10</sup>-formyl-tetrahydrofolate biosynthesis	1-(1-enyl-stearoyl)-2-oleoyl-GPC (P-18:0/18:1)	351	0.1836	0.2278	0.4203	0.850141892606298	0.1648	0.2323	0.4781	0.905505903453412
1CMET2-PWY: <i>N</i><sup>10</sup>-formyl-tetrahydrofolate biosynthesis	1-(1-enyl-stearoyl)-2-oleoyl-GPE (P-18:0/18:1)	404	0.022	0.2811	0.9377	0.919478254365895	0.0195	0.2815	0.9448	0.953200740066902
1CMET2-PWY: <i>N</i><sup>10</sup>-formyl-tetrahydrofolate biosynthesis	1-(1-enyl-stearoyl)-GPC (P-18:0) *	407	0.2544	0.3635	0.484	0.863617152345995	0.2407	0.3745	0.5204	0.912556571043675
1CMET2-PWY: <i>N</i><sup>10</sup>-formyl-tetrahydrofolate biosynthesis	1-(1-enyl-stearoyl)-GPE (P-18:0)*	397	-0.0672	0.2651	0.7999	0.906818810220931	-0.0753	0.2681	0.7789	0.940123096943693
1CMET2-PWY: <i>N</i><sup>10</sup>-formyl-tetrahydrofolate biosynthesis	1-adrenoyl-GPC (22:4)*	407	0.4438	0.2768	0.1089	0.711168587310245	0.4497	0.2766	0.1041	0.753368339967684
1CMET2-PWY: <i>N</i><sup>10</sup>-formyl-tetrahydrofolate biosynthesis	1-arachidonoyl-GPA (20:4)	393	-0.0747	0.1408	0.5956	0.882381903197088	-0.0738	0.1413	0.6014	0.922233807033225
1CMET2-PWY: <i>N</i><sup>10</sup>-formyl-tetrahydrofolate biosynthesis	1-arachidonoyl-GPC (20:4)*	407	0.6863	0.4004	0.0865	0.683589957320708	0.664	0.4010	0.0977	0.746801767062071
1CMET2-PWY: <i>N</i><sup>10</sup>-formyl-tetrahydrofolate biosynthesis	1-arachidonoyl-GPE (20:4)*	407	0.3948	0.4157	0.3423	0.832185373023746	0.4575	0.4201	0.2762	0.854462332262738
1CMET2-PWY: <i>N</i><sup>10</sup>-formyl-tetrahydrofolate biosynthesis	1-arachidonoyl-GPI (20:4)*	407	-0.2014	0.2881	0.4846	0.863628054137419	-0.2057	0.2878	0.4747	0.904951533007285
1CMET2-PWY: <i>N</i><sup>10</sup>-formyl-tetrahydrofolate biosynthesis	1-arachidonylglycerol (20:4)	407	0.1115	0.2170	0.6074	0.884065055936755	0.1127	0.2168	0.6031	0.922431936308982
1CMET2-PWY: <i>N</i><sup>10</sup>-formyl-tetrahydrofolate biosynthesis	1-arachidoyl-GPC (20:0)	398	0.0464	0.3047	0.8791	0.91463783502472	0.0314	0.3101	0.9194	0.951114881117784
1CMET2-PWY: <i>N</i><sup>10</sup>-formyl-tetrahydrofolate biosynthesis	1-dihomo-linolenoyl-GPC (20:3n3 or 6)*	407	0.2344	0.3374	0.4871	0.864092508514615	0.239	0.3390	0.4809	0.906227513270732
1CMET2-PWY: <i>N</i><sup>10</sup>-formyl-tetrahydrofolate biosynthesis	1-dihomo-linolenoyl-GPE (20:3n3 or 6)*	403	-0.0912	0.2189	0.6769	0.892772884117139	-0.0755	0.2221	0.734	0.935718998056653
1CMET2-PWY: <i>N</i><sup>10</sup>-formyl-tetrahydrofolate biosynthesis	1-dihomo-linolenylglycerol (20:3)	407	0.216	0.2013	0.2831	0.810855708877094	0.2075	0.2028	0.3062	0.866136359717955
1CMET2-PWY: <i>N</i><sup>10</sup>-formyl-tetrahydrofolate biosynthesis	1-dihomo-linoleoyl-GPC (20:2)*	407	0.2094	0.3490	0.5486	0.875365343098977	0.188	0.3534	0.5946	0.921637153081217
1CMET2-PWY: <i>N</i><sup>10</sup>-formyl-tetrahydrofolate biosynthesis	1-docosahexaenoyl-GPC (22:6)*	407	0.1092	0.3030	0.7186	0.897743598751672	0.0716	0.3104	0.8176	0.943496569040888
1CMET2-PWY: <i>N</i><sup>10</sup>-formyl-tetrahydrofolate biosynthesis	1-docosahexaenoyl-GPE (22:6)*	407	-0.048	0.3673	0.896	0.91613418113111	-0.0564	0.3718	0.8795	0.948158411594021
1CMET2-PWY: <i>N</i><sup>10</sup>-formyl-tetrahydrofolate biosynthesis	1-docosahexaenoylglycerol (22:6)	401	0.1982	0.1836	0.2802	0.80997538447682	0.1954	0.1846	0.2899	0.860742426695233
1CMET2-PWY: <i>N</i><sup>10</sup>-formyl-tetrahydrofolate biosynthesis	1-docosapentaenoyl-GPC (22:5n3)*	407	-0.3239	0.2682	0.2271	0.787649483654465	-0.3202	0.2685	0.2331	0.838826881227551
1CMET2-PWY: <i>N</i><sup>10</sup>-formyl-tetrahydrofolate biosynthesis	1-docosapentaenoyl-GPC (22:5n6)*	394	-0.016	0.2124	0.9398	0.919612064242514	-0.003	0.2048	0.9882	0.954843510717526
1CMET2-PWY: <i>N</i><sup>10</sup>-formyl-tetrahydrofolate biosynthesis	1-eicosapentaenoyl-GPC (20:5)*	407	-0.0362	0.2206	0.8698	0.913743819754806	-0.0609	0.2211	0.7828	0.940385768259264
1CMET2-PWY: <i>N</i><sup>10</sup>-formyl-tetrahydrofolate biosynthesis	1-eicosapentaenoyl-GPE (20:5)*	393	-0.1021	0.2005	0.6107	0.884561598323873	-0.1067	0.2003	0.5942	0.921571800169331
1CMET2-PWY: <i>N</i><sup>10</sup>-formyl-tetrahydrofolate biosynthesis	1-eicosenoyl-GPC (20:1)*	407	0.091	0.3499	0.7948	0.90630371470782	0.0527	0.3519	0.8808	0.948204654452377
1CMET2-PWY: <i>N</i><sup>10</sup>-formyl-tetrahydrofolate biosynthesis	1-linolenoyl-GPC (18:3)*	407	0.0276	0.2754	0.92	0.917874627838174	0.0141	0.2706	0.9584	0.953646190886507
1CMET2-PWY: <i>N</i><sup>10</sup>-formyl-tetrahydrofolate biosynthesis	1-linolenoylglycerol (18:3)	391	0.2569	0.2064	0.2133	0.781513218206263	0.2606	0.2069	0.2078	0.827373058214683
1CMET2-PWY: <i>N</i><sup>10</sup>-formyl-tetrahydrofolate biosynthesis	1-linoleoyl-2-arachidonoyl-GPC (18:2/20:4)*	396	-0.1266	0.3366	0.7068	0.89626528359783	-0.1492	0.3376	0.6585	0.928414722941422
1CMET2-PWY: <i>N</i><sup>10</sup>-formyl-tetrahydrofolate biosynthesis	1-linoleoyl-GPA (18:2)*	281	-0.1296	0.2356	0.5823	0.880338363309491	-0.1499	0.2371	0.5273	0.913330905670185
1CMET2-PWY: <i>N</i><sup>10</sup>-formyl-tetrahydrofolate biosynthesis	1-linoleoyl-GPC (18:2)	407	0.1258	0.4047	0.7559	0.901993857316886	0.1059	0.4080	0.7952	0.941405695385661
1CMET2-PWY: <i>N</i><sup>10</sup>-formyl-tetrahydrofolate biosynthesis	1-linoleoyl-GPE (18:2)*	407	-0.003	0.2897	0.9918	0.923132164009178	0.0218	0.2817	0.9383	0.952466717375175
1CMET2-PWY: <i>N</i><sup>10</sup>-formyl-tetrahydrofolate biosynthesis	1-linoleoyl-GPI (18:2)*	407	-0.2447	0.2412	0.3104	0.821656445103589	-0.2487	0.2428	0.3056	0.866106024131436
1CMET2-PWY: <i>N</i><sup>10</sup>-formyl-tetrahydrofolate biosynthesis	1-linoleoylglycerol (18:2)	407	0.1748	0.2385	0.4636	0.859427197823346	0.184	0.2390	0.4414	0.897962670483749
1CMET2-PWY: <i>N</i><sup>10</sup>-formyl-tetrahydrofolate biosynthesis	1-margaroyl-2-linoleoyl-GPC (17:0/18:2)*	407	-0.022	0.3990	0.956	0.920934224901408	-0.0516	0.4118	0.9003	0.949882233325892
1CMET2-PWY: <i>N</i><sup>10</sup>-formyl-tetrahydrofolate biosynthesis	1-margaroyl-2-oleoyl-GPC (17:0/18:1)*	407	0.0963	0.3945	0.8072	0.907802380277234	0.0723	0.3947	0.8547	0.946245440609582
1CMET2-PWY: <i>N</i><sup>10</sup>-formyl-tetrahydrofolate biosynthesis	1-margaroyl-GPC (17:0)	407	0.0733	0.3856	0.8493	0.911333545025763	0.0262	0.4142	0.9496	0.953307004439746
1CMET2-PWY: <i>N</i><sup>10</sup>-formyl-tetrahydrofolate biosynthesis	1-margaroyl-GPE (17:0)*	372	-0.0212	0.1865	0.9094	0.91730857041285	-0.0193	0.1835	0.9164	0.950854153765707
1CMET2-PWY: <i>N</i><sup>10</sup>-formyl-tetrahydrofolate biosynthesis	1-margaroylglycerol (17:0)	351	0.2342	0.2287	0.3056	0.819709234994407	0.221	0.2306	0.3379	0.874694161493349
1CMET2-PWY: <i>N</i><sup>10</sup>-formyl-tetrahydrofolate biosynthesis	1-methylhistidine	399	0.0897	0.3470	0.796	0.906441170074094	0.0863	0.3468	0.8034	0.942368974774223
1CMET2-PWY: <i>N</i><sup>10</sup>-formyl-tetrahydrofolate biosynthesis	1-methylimidazoleacetate	407	0.2472	0.3006	0.4109	0.84887614515386	0.3119	0.3109	0.3157	0.869167988840064
1CMET2-PWY: <i>N</i><sup>10</sup>-formyl-tetrahydrofolate biosynthesis	1-methylnicotinamide	407	0.2323	0.2284	0.3092	0.821165492941121	0.2143	0.2287	0.3488	0.878183988934672
1CMET2-PWY: <i>N</i><sup>10</sup>-formyl-tetrahydrofolate biosynthesis	1-methylurate	358	-0.0036	0.1527	0.9814	0.922460476406964	0.000937	0.1624	0.9954	0.954843510717526
1CMET2-PWY: <i>N</i><sup>10</sup>-formyl-tetrahydrofolate biosynthesis	1-methylxanthine	389	-0.047	0.1411	0.739	0.900138107813296	-0.0392	0.1416	0.782	0.940273870739681
1CMET2-PWY: <i>N</i><sup>10</sup>-formyl-tetrahydrofolate biosynthesis	1-myristoyl-2-linoleoyl-GPC (14:0/18:2)*	407	-0.3546	0.2874	0.2173	0.783719055976391	-0.3737	0.2881	0.1947	0.819993744927789
1CMET2-PWY: <i>N</i><sup>10</sup>-formyl-tetrahydrofolate biosynthesis	1-myristoyl-2-palmitoyl-GPC (14:0/16:0)	407	-0.0653	0.2462	0.7908	0.905746413948844	-0.0738	0.2464	0.7647	0.939335596465444
1CMET2-PWY: <i>N</i><sup>10</sup>-formyl-tetrahydrofolate biosynthesis	1-myristoyl-GPC (14:0)	407	-0.208	0.3158	0.5102	0.8680046300309	-0.2309	0.3163	0.4654	0.903313137970808
1CMET2-PWY: <i>N</i><sup>10</sup>-formyl-tetrahydrofolate biosynthesis	1-myristoylglycerol (14:0)	397	0.2307	0.2159	0.2853	0.811531924038584	0.241	0.2166	0.266	0.850270858987029
1CMET2-PWY: <i>N</i><sup>10</sup>-formyl-tetrahydrofolate biosynthesis	1-nonadecanoyl-GPC (19:0)	395	0.1706	0.2969	0.5656	0.877899278308277	0.101	0.3024	0.7384	0.936131500128796
1CMET2-PWY: <i>N</i><sup>10</sup>-formyl-tetrahydrofolate biosynthesis	1-oleoyl-2-dihomo-linolenoyl-GPC (18:1/20:3)*	407	0.1678	0.2557	0.5115	0.868173360097152	0.1698	0.2551	0.5055	0.909892742389928
1CMET2-PWY: <i>N</i><sup>10</sup>-formyl-tetrahydrofolate biosynthesis	1-oleoyl-2-docosahexaenoyl-GPC (18:1/22:6)*	407	0.1035	0.3170	0.7441	0.900586605937787	0.0739	0.3171	0.8156	0.943430494155159
1CMET2-PWY: <i>N</i><sup>10</sup>-formyl-tetrahydrofolate biosynthesis	1-oleoyl-2-eicosapentaenoyl-GPC (18:1/20:5)*	390	-0.0564	0.1998	0.7779	0.904355315679049	-0.0785	0.1997	0.6945	0.931629040605356
1CMET2-PWY: <i>N</i><sup>10</sup>-formyl-tetrahydrofolate biosynthesis	1-oleoyl-2-linoleoyl-glycerol (18:1/18:2)	407	0.3532	0.2418	0.1441	0.740127808528353	0.3899	0.2451	0.1117	0.761566477025808
1CMET2-PWY: <i>N</i><sup>10</sup>-formyl-tetrahydrofolate biosynthesis	1-oleoyl-2-linoleoyl-GPC (18:1/18:2)*	407	-0.0832	0.4188	0.8425	0.910723927538962	-0.1067	0.4241	0.8014	0.942145207880733
1CMET2-PWY: <i>N</i><sup>10</sup>-formyl-tetrahydrofolate biosynthesis	1-oleoyl-3-linoleoyl-glycerol (18:1/18:2)	406	0.3272	0.2414	0.1753	0.761317297231793	0.3705	0.2451	0.1306	0.777433318973165
1CMET2-PWY: <i>N</i><sup>10</sup>-formyl-tetrahydrofolate biosynthesis	1-oleoyl-GPC (18:1)	407	0.1951	0.4707	0.6786	0.892885024564418	0.1768	0.4754	0.71	0.933676007127173
1CMET2-PWY: <i>N</i><sup>10</sup>-formyl-tetrahydrofolate biosynthesis	1-oleoyl-GPE (18:1)	407	0.1349	0.2969	0.6495	0.889438398175456	0.1745	0.2994	0.5599	0.917706261800197
1CMET2-PWY: <i>N</i><sup>10</sup>-formyl-tetrahydrofolate biosynthesis	1-oleoyl-GPI (18:1)*	407	-0.3202	0.2326	0.1687	0.757639702586272	-0.3238	0.2333	0.1651	0.803475319174394
1CMET2-PWY: <i>N</i><sup>10</sup>-formyl-tetrahydrofolate biosynthesis	1-oleoylglycerol (18:1)	407	0.3265	0.2322	0.1598	0.752556277769448	0.3327	0.2344	0.1558	0.797206045316427
1CMET2-PWY: <i>N</i><sup>10</sup>-formyl-tetrahydrofolate biosynthesis	1-palmitoleoyl-2-linoleoyl-GPC (16:1/18:2)*	402	-0.1581	0.3192	0.6205	0.885803122951003	-0.1641	0.3242	0.6127	0.923231523409758
1CMET2-PWY: <i>N</i><sup>10</sup>-formyl-tetrahydrofolate biosynthesis	1-palmitoleoyl-2-oleoyl-glycerol (16:1/18:1)*	315	-0.0644	0.1718	0.7078	0.896423278280685	-0.0396	0.1733	0.8194	0.943830740078454
1CMET2-PWY: <i>N</i><sup>10</sup>-formyl-tetrahydrofolate biosynthesis	1-palmitoleoyl-3-oleoyl-glycerol (16:1/18:1)*	310	-0.1151	0.1823	0.5277	0.871318915642931	-0.0799	0.1852	0.6662	0.929013633995726
1CMET2-PWY: <i>N</i><sup>10</sup>-formyl-tetrahydrofolate biosynthesis	1-palmitoleoyl-GPC (16:1)*	407	-0.0595	0.3656	0.8707	0.913838537142193	-0.0559	0.3882	0.8854	0.948654263904973
1CMET2-PWY: <i>N</i><sup>10</sup>-formyl-tetrahydrofolate biosynthesis	1-palmitoleoylglycerol (16:1)*	407	0.2827	0.1951	0.1474	0.742946360984741	0.3044	0.1969	0.1221	0.770926819352966
1CMET2-PWY: <i>N</i><sup>10</sup>-formyl-tetrahydrofolate biosynthesis	1-palmitoyl-2-adrenoyl-GPC (16:0/22:4)*	406	-0.0262	0.2146	0.9029	0.916608159332165	-0.0276	0.2134	0.8971	0.949544644472786
1CMET2-PWY: <i>N</i><sup>10</sup>-formyl-tetrahydrofolate biosynthesis	1-palmitoyl-2-arachidonoyl-GPC (16:0/20:4)	407	0.4522	0.3994	0.2575	0.801489896397412	0.4635	0.4017	0.2486	0.843878376271705
1CMET2-PWY: <i>N</i><sup>10</sup>-formyl-tetrahydrofolate biosynthesis	1-palmitoyl-2-arachidonoyl-GPE (16:0/20:4)*	407	0.2722	0.2688	0.3112	0.821765625957283	0.3011	0.2717	0.2677	0.850836770765224
1CMET2-PWY: <i>N</i><sup>10</sup>-formyl-tetrahydrofolate biosynthesis	1-palmitoyl-2-arachidonoyl-GPI (16:0/20:4)*	373	0.1976	0.3172	0.5334	0.872306398225111	0.2224	0.3200	0.4872	0.90709753468574
1CMET2-PWY: <i>N</i><sup>10</sup>-formyl-tetrahydrofolate biosynthesis	1-palmitoyl-2-dihomo-linolenoyl-GPC (16:0/20:3n3 or 6)*	407	0.1922	0.3560	0.5893	0.881584311235375	0.2071	0.3593	0.5643	0.91814177993127
1CMET2-PWY: <i>N</i><sup>10</sup>-formyl-tetrahydrofolate biosynthesis	1-palmitoyl-2-docosahexaenoyl-GPC (16:0/22:6)	407	0.0017	0.2786	0.9951	0.923607957440931	-0.0382	0.3369	0.9098	0.950354427867789
1CMET2-PWY: <i>N</i><sup>10</sup>-formyl-tetrahydrofolate biosynthesis	1-palmitoyl-2-docosahexaenoyl-GPE (16:0/22:6)*	407	0.1186	0.2653	0.6548	0.889873230859713	0.117	0.2658	0.6597	0.928499028686307
1CMET2-PWY: <i>N</i><sup>10</sup>-formyl-tetrahydrofolate biosynthesis	1-palmitoyl-2-eicosapentaenoyl-GPC (16:0/20:5)*	407	-0.0629	0.2270	0.7817	0.904677098797399	-0.0817	0.2271	0.7189	0.934521620160333
1CMET2-PWY: <i>N</i><sup>10</sup>-formyl-tetrahydrofolate biosynthesis	1-palmitoyl-2-linolenoyl-GPC (16:0/18:3)*	406	-0.1321	0.2291	0.5643	0.877657066798872	-0.1492	0.2297	0.516	0.911621027498094
1CMET2-PWY: <i>N</i><sup>10</sup>-formyl-tetrahydrofolate biosynthesis	1-palmitoyl-2-linoleoyl-glycerol (16:0/18:2)*	362	-0.0405	0.2086	0.846	0.911070414782217	-0.0148	0.2197	0.9464	0.953200740066902
1CMET2-PWY: <i>N</i><sup>10</sup>-formyl-tetrahydrofolate biosynthesis	1-palmitoyl-2-linoleoyl-GPC (16:0/18:2)	407	0.0792	0.5527	0.886	0.915246019275718	0.0664	0.4937	0.8931	0.949009894145281
1CMET2-PWY: <i>N</i><sup>10</sup>-formyl-tetrahydrofolate biosynthesis	1-palmitoyl-2-linoleoyl-GPE (16:0/18:2)	407	0.1073	0.2251	0.6335	0.887445963030693	0.1267	0.2260	0.5752	0.91912544355852
1CMET2-PWY: <i>N</i><sup>10</sup>-formyl-tetrahydrofolate biosynthesis	1-palmitoyl-2-linoleoyl-GPI (16:0/18:2)	381	0.1264	0.3034	0.677	0.892772884117139	0.1584	0.3064	0.6051	0.922702374930058
1CMET2-PWY: <i>N</i><sup>10</sup>-formyl-tetrahydrofolate biosynthesis	1-palmitoyl-2-meadoyl-GPC (16:0/20:3n9)*	385	0.2245	0.2192	0.3056	0.819709234994407	0.2421	0.2216	0.2746	0.853525311410861
1CMET2-PWY: <i>N</i><sup>10</sup>-formyl-tetrahydrofolate biosynthesis	1-palmitoyl-2-oleoyl-GPC (16:0/18:1)	407	0.0461	0.4698	0.9219	0.918042687003843	0.0568	0.4637	0.9024	0.950058280127272
1CMET2-PWY: <i>N</i><sup>10</sup>-formyl-tetrahydrofolate biosynthesis	1-palmitoyl-2-oleoyl-GPE (16:0/18:1)	391	0.2154	0.1986	0.2781	0.809377484713114	0.2424	0.2020	0.23	0.837095277433042
1CMET2-PWY: <i>N</i><sup>10</sup>-formyl-tetrahydrofolate biosynthesis	1-palmitoyl-2-oleoyl-GPI (16:0/18:1)*	381	-0.1479	0.3196	0.6435	0.888693701528807	-0.1111	0.3280	0.7347	0.935781353367939
1CMET2-PWY: <i>N</i><sup>10</sup>-formyl-tetrahydrofolate biosynthesis	1-palmitoyl-2-palmitoleoyl-GPC (16:0/16:1)*	407	0.0152	0.2647	0.9542	0.920753124091749	0.0277	0.2624	0.916	0.950802955314666
1CMET2-PWY: <i>N</i><sup>10</sup>-formyl-tetrahydrofolate biosynthesis	1-palmitoyl-2-stearoyl-GPC (16:0/18:0)	406	0.2729	0.4054	0.5009	0.866314683476519	0.2438	0.4092	0.5512	0.91652708682708
1CMET2-PWY: <i>N</i><sup>10</sup>-formyl-tetrahydrofolate biosynthesis	1-palmitoyl-3-linoleoyl-glycerol (16:0/18:2)*	359	-0.0068	0.1963	0.9724	0.921810379638247	0.0076	0.1954	0.9688	0.954103472166748
1CMET2-PWY: <i>N</i><sup>10</sup>-formyl-tetrahydrofolate biosynthesis	1-palmitoyl-GPA (16:0)	57	0.4629	0.4851	0.34	0.831425121316774	0.5432	0.4895	0.2671	0.850640307136893
1CMET2-PWY: <i>N</i><sup>10</sup>-formyl-tetrahydrofolate biosynthesis	1-palmitoyl-GPC (16:0)	407	0.3567	0.6023	0.5537	0.876222597426339	0.341	0.6082	0.5751	0.91912544355852
1CMET2-PWY: <i>N</i><sup>10</sup>-formyl-tetrahydrofolate biosynthesis	1-palmitoyl-GPE (16:0)	407	0.3855	0.3714	0.2993	0.817223342773285	0.4152	0.3721	0.2645	0.849811668325759
1CMET2-PWY: <i>N</i><sup>10</sup>-formyl-tetrahydrofolate biosynthesis	1-palmitoyl-GPI (16:0)*	407	-0.1895	0.2080	0.3624	0.836666033533886	-0.1846	0.2089	0.3769	0.886296854460014
1CMET2-PWY: <i>N</i><sup>10</sup>-formyl-tetrahydrofolate biosynthesis	1-palmitoylglycerol (16:0)	407	0.3335	0.2460	0.1752	0.761230617010161	0.3302	0.2463	0.18	0.812280579800846
1CMET2-PWY: <i>N</i><sup>10</sup>-formyl-tetrahydrofolate biosynthesis	1-palmityl-GPC (O-16:0)	388	0.002	0.3471	0.9953	0.923624577775138	0.0025	0.3475	0.9943	0.954843510717526
1CMET2-PWY: <i>N</i><sup>10</sup>-formyl-tetrahydrofolate biosynthesis	1-pentadecanoyl-2-linoleoyl-GPC (15:0/18:2)*	407	-0.3539	0.3318	0.2862	0.811686956209904	-0.3896	0.3341	0.2435	0.842542603044486
1CMET2-PWY: <i>N</i><sup>10</sup>-formyl-tetrahydrofolate biosynthesis	1-pentadecanoyl-2-oleoyl-GPC (15:0/18:1)*	407	-0.1391	0.3207	0.6646	0.891338285121934	-0.1487	0.3210	0.6433	0.926928111938658
1CMET2-PWY: <i>N</i><sup>10</sup>-formyl-tetrahydrofolate biosynthesis	1-pentadecanoyl-GPC (15:0)*	407	-0.3345	0.3757	0.3732	0.839419985193024	-0.3867	0.3793	0.308	0.866870018817753
1CMET2-PWY: <i>N</i><sup>10</sup>-formyl-tetrahydrofolate biosynthesis	1-stearoyl-2-arachidonoyl-GPC (18:0/20:4)	407	0.4696	0.3501	0.1797	0.763930560999149	0.4722	0.3519	0.1797	0.812161917475148
1CMET2-PWY: <i>N</i><sup>10</sup>-formyl-tetrahydrofolate biosynthesis	1-stearoyl-2-arachidonoyl-GPE (18:0/20:4)	407	0.2144	0.2850	0.4519	0.857105045404092	0.2506	0.2888	0.3854	0.88847776340779
1CMET2-PWY: <i>N</i><sup>10</sup>-formyl-tetrahydrofolate biosynthesis	1-stearoyl-2-arachidonoyl-GPI (18:0/20:4)	405	0.1887	0.4072	0.643	0.88851326451457	0.2	0.4077	0.6238	0.9246135783755
1CMET2-PWY: <i>N</i><sup>10</sup>-formyl-tetrahydrofolate biosynthesis	1-stearoyl-2-dihomo-linolenoyl-GPC (18:0/20:3n3 or 6)*	407	0.1508	0.3259	0.6435	0.888693701528807	0.166	0.3272	0.6119	0.923106726272618
1CMET2-PWY: <i>N</i><sup>10</sup>-formyl-tetrahydrofolate biosynthesis	1-stearoyl-2-docosahexaenoyl-GPC (18:0/22:6)	407	0.1453	0.3022	0.6306	0.887292059423134	0.1227	0.3036	0.6861	0.930955859026629
1CMET2-PWY: <i>N</i><sup>10</sup>-formyl-tetrahydrofolate biosynthesis	1-stearoyl-2-docosahexaenoyl-GPE (18:0/22:6)*	407	0.1355	0.2379	0.569	0.878409599247056	0.1385	0.2384	0.5613	0.917897171548452
1CMET2-PWY: <i>N</i><sup>10</sup>-formyl-tetrahydrofolate biosynthesis	1-stearoyl-2-docosapentaenoyl-GPC (18:0/22:5n3)*	407	-0.101	0.3609	0.7795	0.90445931585123	-0.0973	0.3585	0.786	0.940636018952347
1CMET2-PWY: <i>N</i><sup>10</sup>-formyl-tetrahydrofolate biosynthesis	1-stearoyl-2-docosapentaenoyl-GPC (18:0/22:5n6)*	406	0.4227	0.2484	0.0888	0.686402053855396	0.4394	0.2495	0.0782	0.719793174009446
1CMET2-PWY: <i>N</i><sup>10</sup>-formyl-tetrahydrofolate biosynthesis	1-stearoyl-2-linoleoyl-GPC (18:0/18:2)*	407	0.1954	0.4850	0.6871	0.893614214225245	0.179	0.4858	0.7125	0.933879066993806
1CMET2-PWY: <i>N</i><sup>10</sup>-formyl-tetrahydrofolate biosynthesis	1-stearoyl-2-linoleoyl-GPE (18:0/18:2)*	407	0.1131	0.2298	0.6227	0.886232674900068	0.1296	0.2311	0.5751	0.91912544355852
1CMET2-PWY: <i>N</i><sup>10</sup>-formyl-tetrahydrofolate biosynthesis	1-stearoyl-2-linoleoyl-GPI (18:0/18:2)	401	-0.0411	0.3576	0.9085	0.917195276935344	-0.0151	0.3630	0.9668	0.95397660539901
1CMET2-PWY: <i>N</i><sup>10</sup>-formyl-tetrahydrofolate biosynthesis	1-stearoyl-2-meadoyl-GPC (18:0/20:3n9)*	406	0.241	0.2091	0.2491	0.798000580441051	0.2433	0.2109	0.2487	0.843936201516056
1CMET2-PWY: <i>N</i><sup>10</sup>-formyl-tetrahydrofolate biosynthesis	1-stearoyl-2-oleoyl-GPC (18:0/18:1)	407	0.2526	0.2365	0.2856	0.811531924038584	0.2543	0.2363	0.282	0.856723831398212
1CMET2-PWY: <i>N</i><sup>10</sup>-formyl-tetrahydrofolate biosynthesis	1-stearoyl-2-oleoyl-GPE (18:0/18:1)	401	0.086	0.1990	0.6654	0.89136297230958	0.1038	0.2035	0.61	0.922930176580775
1CMET2-PWY: <i>N</i><sup>10</sup>-formyl-tetrahydrofolate biosynthesis	1-stearoyl-GPC (18:0)	407	0.4891	0.4894	0.3176	0.824065029169246	0.4605	0.4934	0.3507	0.878315418358921
1CMET2-PWY: <i>N</i><sup>10</sup>-formyl-tetrahydrofolate biosynthesis	1-stearoyl-GPE (18:0)	406	0.2437	0.4223	0.5639	0.877657066798872	0.2724	0.4214	0.518	0.912118847370659
1CMET2-PWY: <i>N</i><sup>10</sup>-formyl-tetrahydrofolate biosynthesis	1-stearoyl-GPI (18:0)	407	-0.3857	0.2602	0.1382	0.736459668085483	-0.3776	0.2598	0.1461	0.79003687070058
1CMET2-PWY: <i>N</i><sup>10</sup>-formyl-tetrahydrofolate biosynthesis	1-stearyl-GPC (O-18:0)*	405	0.0622	0.3134	0.8428	0.910723927538962	0.0446	0.3195	0.889	0.948906317642537
1CMET2-PWY: <i>N</i><sup>10</sup>-formyl-tetrahydrofolate biosynthesis	1,2-dilinoleoyl-GPC (18:2/18:2)	406	-0.1562	0.2658	0.5567	0.876839247870098	-0.1661	0.2670	0.534	0.914212999838939
1CMET2-PWY: <i>N</i><sup>10</sup>-formyl-tetrahydrofolate biosynthesis	1,2-dimyristoyl-GPC (14:0/14:0)	361	0.0035	0.1607	0.9828	0.922536929128277	-0.007	0.1565	0.9643	0.953927804444402
1CMET2-PWY: <i>N</i><sup>10</sup>-formyl-tetrahydrofolate biosynthesis	1,2-dipalmitoyl-GPC (16:0/16:0)	407	0.3343	0.4938	0.4984	0.866145292695501	0.3202	0.4949	0.5176	0.911991440365463
1CMET2-PWY: <i>N</i><sup>10</sup>-formyl-tetrahydrofolate biosynthesis	1,2-distearoyl-GPC (18:0/18:0)	317	-0.1984	0.2702	0.4628	0.859240006817888	-0.203	0.2746	0.4597	0.901697219409349
1CMET2-PWY: <i>N</i><sup>10</sup>-formyl-tetrahydrofolate biosynthesis	1,2,3-benzenetriol sulfate (2)	361	-0.0139	0.0729	0.8493	0.911333545025763	-0.0164	0.0726	0.8216	0.943858745712097
1CMET2-PWY: <i>N</i><sup>10</sup>-formyl-tetrahydrofolate biosynthesis	1,3-dimethylurate	385	-0.0627	0.1436	0.6623	0.891132405848726	-0.0609	0.1438	0.6717	0.929700084465845
1CMET2-PWY: <i>N</i><sup>10</sup>-formyl-tetrahydrofolate biosynthesis	1,3,7-trimethylurate	359	-0.1662	0.1302	0.2016	0.775927044188652	-0.1677	0.1310	0.2006	0.823249757427134
1CMET2-PWY: <i>N</i><sup>10</sup>-formyl-tetrahydrofolate biosynthesis	1,5-anhydroglucitol (1,5-AG)	406	0.2778	0.2637	0.2922	0.814438669044922	0.2891	0.2804	0.3025	0.865155815527023
1CMET2-PWY: <i>N</i><sup>10</sup>-formyl-tetrahydrofolate biosynthesis	1,7-dimethylurate	403	-0.0883	0.1114	0.4281	0.851970804039122	-0.0817	0.1116	0.4643	0.903075555949366
1CMET2-PWY: <i>N</i><sup>10</sup>-formyl-tetrahydrofolate biosynthesis	10-heptadecenoate (17:1n7)	407	-0.1027	0.2303	0.6557	0.890031191604947	-0.1094	0.2296	0.6336	0.925724721386574
1CMET2-PWY: <i>N</i><sup>10</sup>-formyl-tetrahydrofolate biosynthesis	10-nonadecenoate (19:1n9)	407	-0.1006	0.2491	0.6862	0.893508380532465	-0.1094	0.2483	0.6597	0.928499028686307
1CMET2-PWY: <i>N</i><sup>10</sup>-formyl-tetrahydrofolate biosynthesis	10-undecenoate (11:1n1)	407	-0.5687	0.2843	0.0455	0.611035223930223	-0.6167	0.2873	0.0318	0.60221279423652
1CMET2-PWY: <i>N</i><sup>10</sup>-formyl-tetrahydrofolate biosynthesis	12-HETE	400	0.000366	0.1060	0.9972	0.923775923114567	-0.003	0.1172	0.9796	0.954748396648836
1CMET2-PWY: <i>N</i><sup>10</sup>-formyl-tetrahydrofolate biosynthesis	13-HODE + 9-HODE	402	0.3146	0.1449	0.0299	0.56530044751596	0.3088	0.1451	0.0333	0.609624115956115
1CMET2-PWY: <i>N</i><sup>10</sup>-formyl-tetrahydrofolate biosynthesis	15-methylpalmitate	407	-0.1875	0.2748	0.4951	0.865692294476296	-0.2071	0.2746	0.4508	0.899618162862455
1CMET2-PWY: <i>N</i><sup>10</sup>-formyl-tetrahydrofolate biosynthesis	16-hydroxypalmitate	407	0.2899	0.3617	0.4228	0.850585609980622	0.2923	0.3621	0.4196	0.89512472825383
1CMET2-PWY: <i>N</i><sup>10</sup>-formyl-tetrahydrofolate biosynthesis	16a-hydroxy DHEA 3-sulfate	395	-0.108	0.1367	0.4295	0.85228399064623	-0.1166	0.1369	0.3946	0.889773392260357
1CMET2-PWY: <i>N</i><sup>10</sup>-formyl-tetrahydrofolate biosynthesis	17-methylstearate	407	-0.2816	0.2887	0.3294	0.827982824476855	-0.3117	0.2897	0.282	0.856723831398212
1CMET2-PWY: <i>N</i><sup>10</sup>-formyl-tetrahydrofolate biosynthesis	2-acetamidophenol sulfate	333	-0.2106	0.1095	0.0546	0.632488439922657	-0.2106	0.1096	0.0546	0.67849973443731
1CMET2-PWY: <i>N</i><sup>10</sup>-formyl-tetrahydrofolate biosynthesis	2-aminoadipate	381	0.2321	0.2905	0.4244	0.850952518152329	0.2576	0.2944	0.3816	0.887396707323209
1CMET2-PWY: <i>N</i><sup>10</sup>-formyl-tetrahydrofolate biosynthesis	2-aminobutyrate	407	0.2423	0.4131	0.5575	0.876946504594141	0.2242	0.4145	0.5886	0.920905911785242
1CMET2-PWY: <i>N</i><sup>10</sup>-formyl-tetrahydrofolate biosynthesis	2-aminoheptanoate	396	0.0388	0.2973	0.8961	0.91613418113111	0.0668	0.3034	0.8257	0.944074682163545
1CMET2-PWY: <i>N</i><sup>10</sup>-formyl-tetrahydrofolate biosynthesis	2-aminooctanoate	398	-0.2194	0.2448	0.3701	0.838542387084268	-0.2423	0.2465	0.3257	0.871821861170312
1CMET2-PWY: <i>N</i><sup>10</sup>-formyl-tetrahydrofolate biosynthesis	2-aminophenol sulfate	405	0.0038	0.1216	0.9748	0.921966108874599	0.0052	0.1244	0.9668	0.95397660539901
1CMET2-PWY: <i>N</i><sup>10</sup>-formyl-tetrahydrofolate biosynthesis	2-arachidonoyl-GPC (20:4)*	400	-0.2404	0.2678	0.3694	0.838279438052683	-0.2504	0.2680	0.3502	0.878252007516319
1CMET2-PWY: <i>N</i><sup>10</sup>-formyl-tetrahydrofolate biosynthesis	2-arachidonoyl-GPE (20:4)*	358	-0.4662	0.2595	0.0725	0.663349998276247	-0.4622	0.2629	0.0787	0.720193019572987
1CMET2-PWY: <i>N</i><sup>10</sup>-formyl-tetrahydrofolate biosynthesis	2-arachidonoylglycerol (20:4)	384	0.2336	0.2014	0.2463	0.797342665062384	0.2215	0.2023	0.2736	0.853233263728778
1CMET2-PWY: <i>N</i><sup>10</sup>-formyl-tetrahydrofolate biosynthesis	2-docosahexaenoyl-GPC (22:6)*	397	-0.1203	0.2342	0.6076	0.884079399020566	-0.1388	0.2367	0.5577	0.917198367329924
1CMET2-PWY: <i>N</i><sup>10</sup>-formyl-tetrahydrofolate biosynthesis	2-docosahexaenoyl-GPE (22:6)*	318	-0.1334	0.2704	0.6218	0.885965452129392	-0.1095	0.2728	0.688	0.931266287564863
1CMET2-PWY: <i>N</i><sup>10</sup>-formyl-tetrahydrofolate biosynthesis	2-hydroxy-3-methylvalerate	407	-0.0057	0.3231	0.986	0.922805511891179	-0.0091	0.3130	0.9767	0.954593517051729
1CMET2-PWY: <i>N</i><sup>10</sup>-formyl-tetrahydrofolate biosynthesis	2-hydroxyacetaminophen sulfate*	193	-0.0267	0.0719	0.7107	0.896938290429228	-0.0327	0.0730	0.6538	0.928007107617335
1CMET2-PWY: <i>N</i><sup>10</sup>-formyl-tetrahydrofolate biosynthesis	2-hydroxyadipate	257	-0.000393	0.1768	0.9982	0.923842414677438	-0.0128	0.2157	0.9527	0.953521825628611
1CMET2-PWY: <i>N</i><sup>10</sup>-formyl-tetrahydrofolate biosynthesis	2-hydroxybutyrate/2-hydroxyisobutyrate	405	0.0631	0.3036	0.8352	0.910233092094911	0.0762	0.3036	0.8018	0.942156849135941
1CMET2-PWY: <i>N</i><sup>10</sup>-formyl-tetrahydrofolate biosynthesis	2-hydroxydecanoate	407	-0.3869	0.2642	0.143	0.739672835510318	-0.4042	0.2641	0.1259	0.774006414514004
1CMET2-PWY: <i>N</i><sup>10</sup>-formyl-tetrahydrofolate biosynthesis	2-hydroxyglutarate	407	-0.2772	0.3163	0.3808	0.841180712896631	-0.2984	0.3158	0.3447	0.876691462930952
1CMET2-PWY: <i>N</i><sup>10</sup>-formyl-tetrahydrofolate biosynthesis	2-hydroxyhippurate (salicylurate)	388	-0.0761	0.0806	0.3454	0.833155756831759	-0.0706	0.0812	0.3846	0.888373262188212
1CMET2-PWY: <i>N</i><sup>10</sup>-formyl-tetrahydrofolate biosynthesis	2-hydroxyoctanoate	407	-0.2524	0.2304	0.2733	0.80844696892188	-0.2454	0.2306	0.2873	0.859484654557923
1CMET2-PWY: <i>N</i><sup>10</sup>-formyl-tetrahydrofolate biosynthesis	2-hydroxypalmitate	407	0.0817	0.4686	0.8616	0.912734176895919	0.0666	0.4661	0.8864	0.948716391164102
1CMET2-PWY: <i>N</i><sup>10</sup>-formyl-tetrahydrofolate biosynthesis	2-hydroxyphenylacetate	349	0.2528	0.2690	0.3474	0.833510933630826	0.2591	0.2685	0.3345	0.87401512746777
1CMET2-PWY: <i>N</i><sup>10</sup>-formyl-tetrahydrofolate biosynthesis	2-hydroxystearate	407	-0.0694	0.3987	0.8617	0.91273844425576	-0.0869	0.3964	0.8264	0.944105370678601
1CMET2-PWY: <i>N</i><sup>10</sup>-formyl-tetrahydrofolate biosynthesis	2-isopropylmalate	385	0.0927	0.2127	0.6631	0.891140872559705	0.0904	0.2139	0.6724	0.929700084465845
1CMET2-PWY: <i>N</i><sup>10</sup>-formyl-tetrahydrofolate biosynthesis	2-linoleoyl-GPC (18:2)*	407	-0.439	0.3160	0.1648	0.755555726947442	-0.4362	0.3167	0.1684	0.805366934595078
1CMET2-PWY: <i>N</i><sup>10</sup>-formyl-tetrahydrofolate biosynthesis	2-linoleoyl-GPE (18:2)*	357	-0.1547	0.2242	0.4902	0.864733724104633	-0.1506	0.2244	0.5022	0.909587963308634
1CMET2-PWY: <i>N</i><sup>10</sup>-formyl-tetrahydrofolate biosynthesis	2-linoleoylglycerol (18:2)	404	0.1095	0.2323	0.6375	0.887968856254101	0.1186	0.2320	0.6092	0.92292538180516
1CMET2-PWY: <i>N</i><sup>10</sup>-formyl-tetrahydrofolate biosynthesis	2-methoxyacetaminophen glucuronide*	87	-0.0087	0.1237	0.9439	0.920046983646508	-0.0233	0.1233	0.8503	0.945772670923278
1CMET2-PWY: <i>N</i><sup>10</sup>-formyl-tetrahydrofolate biosynthesis	2-methoxyacetaminophen sulfate*	102	0.0197	0.1182	0.8673	0.913437192772036	0.0066	0.1189	0.9558	0.953601726426639
1CMET2-PWY: <i>N</i><sup>10</sup>-formyl-tetrahydrofolate biosynthesis	2-methylbutyrylcarnitine (C5)	406	0.0682	0.3189	0.8307	0.909993893859996	0.0724	0.3188	0.8205	0.943831608393829
1CMET2-PWY: <i>N</i><sup>10</sup>-formyl-tetrahydrofolate biosynthesis	2-methylbutyrylglycine	338	-0.0798	0.2749	0.7717	0.903776533627496	-0.08	0.2781	0.7735	0.939720406929304
1CMET2-PWY: <i>N</i><sup>10</sup>-formyl-tetrahydrofolate biosynthesis	2-methylcitrate/homocitrate	356	0.2787	0.2202	0.2056	0.77852295023517	0.2698	0.2201	0.2202	0.83284456268554
1CMET2-PWY: <i>N</i><sup>10</sup>-formyl-tetrahydrofolate biosynthesis	2-methylmalonyl carnitine	332	0.2698	0.2388	0.2585	0.80187150964445	0.2528	0.2397	0.2916	0.861240897578598
1CMET2-PWY: <i>N</i><sup>10</sup>-formyl-tetrahydrofolate biosynthesis	2-oleoyl-GPC (18:1)*	407	-0.6388	0.3047	0.0361	0.583396529678163	-0.6323	0.3049	0.0381	0.631020524137671
1CMET2-PWY: <i>N</i><sup>10</sup>-formyl-tetrahydrofolate biosynthesis	2-oleoyl-GPE (18:1)*	389	0.039	0.2481	0.8752	0.914277783205374	0.0476	0.2447	0.8457	0.945490926186502
1CMET2-PWY: <i>N</i><sup>10</sup>-formyl-tetrahydrofolate biosynthesis	2-oleoylglycerol (18:1)	399	0.2162	0.1943	0.2659	0.805323153489645	0.2214	0.1958	0.2583	0.847783049862682
1CMET2-PWY: <i>N</i><sup>10</sup>-formyl-tetrahydrofolate biosynthesis	2-palmitoleoyl-GPC (16:1)*	300	-0.2629	0.2760	0.3407	0.831686736522893	-0.274	0.2781	0.3245	0.871789839904112
1CMET2-PWY: <i>N</i><sup>10</sup>-formyl-tetrahydrofolate biosynthesis	2-palmitoyl-GPC (16:0)*	407	-0.6465	0.3106	0.0374	0.587345065551337	-0.6352	0.3113	0.0413	0.640732794005599
1CMET2-PWY: <i>N</i><sup>10</sup>-formyl-tetrahydrofolate biosynthesis	2-palmitoyl-GPE (16:0)*	407	-0.1821	0.2979	0.5409	0.873902415515136	-0.1592	0.2979	0.5931	0.921483362161261
1CMET2-PWY: <i>N</i><sup>10</sup>-formyl-tetrahydrofolate biosynthesis	2-palmitoylglycerol (16:0)	389	0.4523	0.1979	0.0223	0.53153892536451	0.4401	0.1985	0.0266	0.577563179990782
1CMET2-PWY: <i>N</i><sup>10</sup>-formyl-tetrahydrofolate biosynthesis	2-piperidinone	407	0.3547	0.1340	0.0081	0.408673776423632	0.3539	0.1341	0.0083	0.405250645262503
1CMET2-PWY: <i>N</i><sup>10</sup>-formyl-tetrahydrofolate biosynthesis	2-pyrrolidinone	407	-0.0833	0.1521	0.5838	0.880650593772597	-0.0974	0.1533	0.5249	0.912919946642712
1CMET2-PWY: <i>N</i><sup>10</sup>-formyl-tetrahydrofolate biosynthesis	2-stearoyl-GPE (18:0)*	407	-0.2751	0.2166	0.2041	0.778041495734579	-0.2621	0.2172	0.2277	0.836184294936725
1CMET2-PWY: <i>N</i><sup>10</sup>-formyl-tetrahydrofolate biosynthesis	2-stearoyl-GPI (18:0)*	403	-0.4227	0.2353	0.0724	0.66321265568158	-0.4155	0.2352	0.0773	0.718205416007247
1CMET2-PWY: <i>N</i><sup>10</sup>-formyl-tetrahydrofolate biosynthesis	2,3-dihydroxyisovalerate	404	0.0287	0.0842	0.7332	0.899445281546127	0.0212	0.0847	0.8019	0.942156849135941
1CMET2-PWY: <i>N</i><sup>10</sup>-formyl-tetrahydrofolate biosynthesis	2'-deoxyuridine	381	0.0893	0.3820	0.8152	0.908441877313412	0.0956	0.3804	0.8016	0.942156849135941
1CMET2-PWY: <i>N</i><sup>10</sup>-formyl-tetrahydrofolate biosynthesis	21-hydroxypregnenolone disulfate	379	0.1374	0.1890	0.467	0.860314601011586	0.1249	0.1895	0.5099	0.910546885606216
1CMET2-PWY: <i>N</i><sup>10</sup>-formyl-tetrahydrofolate biosynthesis	3-(3-hydroxyphenyl)propionate	351	0.1868	0.1048	0.0746	0.66627888143002	0.1837	0.1049	0.0799	0.722555245253364
1CMET2-PWY: <i>N</i><sup>10</sup>-formyl-tetrahydrofolate biosynthesis	3-(3-hydroxyphenyl)propionate sulfate	297	0.1501	0.1472	0.3077	0.82060477718956	0.1479	0.1486	0.3196	0.870547885138769
1CMET2-PWY: <i>N</i><sup>10</sup>-formyl-tetrahydrofolate biosynthesis	3-(4-hydroxyphenyl)lactate	407	-0.2011	0.3816	0.5982	0.882860075162573	-0.1811	0.3837	0.6368	0.926153896665803
1CMET2-PWY: <i>N</i><sup>10</sup>-formyl-tetrahydrofolate biosynthesis	3-(cystein-S-yl)acetaminophen*	85	-0.0331	0.1152	0.7738	0.904032587732847	-0.0496	0.1170	0.6717	0.929700084465845
1CMET2-PWY: <i>N</i><sup>10</sup>-formyl-tetrahydrofolate biosynthesis	3-(N-acetyl-L-cystein-S-yl) acetaminophen	62	0.115	0.1846	0.5333	0.872278791516738	0.099	0.1839	0.5902	0.921333455554016
1CMET2-PWY: <i>N</i><sup>10</sup>-formyl-tetrahydrofolate biosynthesis	3-aminoisobutyrate	407	0.1605	0.2691	0.5509	0.875738640332024	0.1332	0.2712	0.6233	0.924599953458473
1CMET2-PWY: <i>N</i><sup>10</sup>-formyl-tetrahydrofolate biosynthesis	3-carboxy-4-methyl-5-propyl-2-furanpropanoate (CMPF)	407	-0.0539	0.1119	0.6301	0.887278522404839	-0.076	0.1146	0.5076	0.910386015974722
1CMET2-PWY: <i>N</i><sup>10</sup>-formyl-tetrahydrofolate biosynthesis	3-hydroxy-2-ethylpropionate	406	-0.3699	0.3695	0.3168	0.823632448617408	-0.3791	0.3704	0.3061	0.866136359717955
1CMET2-PWY: <i>N</i><sup>10</sup>-formyl-tetrahydrofolate biosynthesis	3-hydroxy-3-methylglutarate	407	0.1291	0.3420	0.7058	0.896031256859684	0.1849	0.3578	0.6052	0.922729605911851
1CMET2-PWY: <i>N</i><sup>10</sup>-formyl-tetrahydrofolate biosynthesis	3-hydroxybutyrate (BHBA)	406	0.1526	0.1214	0.209	0.780013507057022	0.1479	0.1213	0.2226	0.834128357791709
1CMET2-PWY: <i>N</i><sup>10</sup>-formyl-tetrahydrofolate biosynthesis	3-hydroxydecanoate	407	-0.2793	0.2930	0.3406	0.831669436412063	-0.2787	0.2960	0.3464	0.877290873828133
1CMET2-PWY: <i>N</i><sup>10</sup>-formyl-tetrahydrofolate biosynthesis	3-hydroxyhippurate	406	0.0059	0.1047	0.9547	0.920815175733905	0.0044	0.1041	0.9663	0.95397660539901
1CMET2-PWY: <i>N</i><sup>10</sup>-formyl-tetrahydrofolate biosynthesis	3-hydroxyisobutyrate	394	0.1898	0.2264	0.4018	0.846518211751414	0.1967	0.2267	0.3856	0.88847776340779
1CMET2-PWY: <i>N</i><sup>10</sup>-formyl-tetrahydrofolate biosynthesis	3-hydroxylaurate	407	-0.0201	0.2503	0.9359	0.919211849440822	-0.021	0.2541	0.9342	0.952204265533638
1CMET2-PWY: <i>N</i><sup>10</sup>-formyl-tetrahydrofolate biosynthesis	3-hydroxyoctanoate	407	0.0103	0.2755	0.9703	0.921723987446445	0.0346	0.2779	0.901	0.949898913768853
1CMET2-PWY: <i>N</i><sup>10</sup>-formyl-tetrahydrofolate biosynthesis	3-hydroxypyridine sulfate	406	0.0087	0.0829	0.9168	0.917740338049303	0.0026	0.0825	0.9744	0.9544187620883
1CMET2-PWY: <i>N</i><sup>10</sup>-formyl-tetrahydrofolate biosynthesis	3-hydroxysebacate	373	0.1107	0.1530	0.4696	0.861035551428533	0.1193	0.1561	0.4448	0.898550539217531
1CMET2-PWY: <i>N</i><sup>10</sup>-formyl-tetrahydrofolate biosynthesis	3-indoxyl sulfate	407	-0.0297	0.2112	0.8882	0.915359267369634	-0.0244	0.2106	0.9076	0.950186507454337
1CMET2-PWY: <i>N</i><sup>10</sup>-formyl-tetrahydrofolate biosynthesis	3-methoxycatechol sulfate (1)	384	0.0038	0.0886	0.9654	0.921521985718104	0.0055	0.0912	0.9516	0.953428119534299
1CMET2-PWY: <i>N</i><sup>10</sup>-formyl-tetrahydrofolate biosynthesis	3-methoxytyrosine	407	-0.3001	0.4351	0.4903	0.864733724104633	-0.3071	0.4350	0.4801	0.905979344238037
1CMET2-PWY: <i>N</i><sup>10</sup>-formyl-tetrahydrofolate biosynthesis	3-methyl catechol sulfate (1)	403	0.0566	0.0948	0.5503	0.875650332813424	0.0565	0.0950	0.5523	0.91660222730028
1CMET2-PWY: <i>N</i><sup>10</sup>-formyl-tetrahydrofolate biosynthesis	3-methyl catechol sulfate (2)	96	0.0756	0.2232	0.7349	0.899716116596751	0.0376	0.2241	0.8666	0.947195249036505
1CMET2-PWY: <i>N</i><sup>10</sup>-formyl-tetrahydrofolate biosynthesis	3-methyl-2-oxobutyrate	407	0.0022	0.4157	0.9958	0.923643581196202	-0.0348	0.3893	0.9287	0.951891295263193
1CMET2-PWY: <i>N</i><sup>10</sup>-formyl-tetrahydrofolate biosynthesis	3-methyl-2-oxovalerate	407	0.2227	0.4221	0.5977	0.882811409595929	0.2088	0.4242	0.6226	0.92444236919598
1CMET2-PWY: <i>N</i><sup>10</sup>-formyl-tetrahydrofolate biosynthesis	3-methyladipate	385	-0.1072	0.2354	0.6489	0.889353081460672	-0.1259	0.2358	0.5933	0.921489124965616
1CMET2-PWY: <i>N</i><sup>10</sup>-formyl-tetrahydrofolate biosynthesis	3-methylglutaconate	396	0.2265	0.1940	0.243	0.795704872786181	0.2297	0.1942	0.2369	0.840424643306213
1CMET2-PWY: <i>N</i><sup>10</sup>-formyl-tetrahydrofolate biosynthesis	3-methylglutarylcarnitine (1)	384	-0.1153	0.2086	0.5804	0.88012668351904	-0.1032	0.2103	0.6236	0.9246135783755
1CMET2-PWY: <i>N</i><sup>10</sup>-formyl-tetrahydrofolate biosynthesis	3-methylglutarylcarnitine (2)	400	0.0667	0.1660	0.6878	0.893646024076395	0.0668	0.1663	0.6877	0.931201753246743
1CMET2-PWY: <i>N</i><sup>10</sup>-formyl-tetrahydrofolate biosynthesis	3-methylhistidine	407	0.0866	0.0893	0.3319	0.828975952243537	0.0844	0.0896	0.3463	0.877242455402838
1CMET2-PWY: <i>N</i><sup>10</sup>-formyl-tetrahydrofolate biosynthesis	3-methylxanthine	401	0.0112	0.1338	0.9333	0.919013125706537	0.0152	0.1342	0.9096	0.950354427867789
1CMET2-PWY: <i>N</i><sup>10</sup>-formyl-tetrahydrofolate biosynthesis	3-phenylpropionate (hydrocinnamate)	395	-0.4149	0.1286	0.0013	0.198912306898035	-0.4514	0.1307	0.000551	0.10383926497263
1CMET2-PWY: <i>N</i><sup>10</sup>-formyl-tetrahydrofolate biosynthesis	3-ureidopropionate	407	0.0359	0.3459	0.9174	0.917768136177241	-0.0129	0.3397	0.9698	0.954165035449668
1CMET2-PWY: <i>N</i><sup>10</sup>-formyl-tetrahydrofolate biosynthesis	3,7-dimethylurate	339	0.2914	0.1542	0.0588	0.640523544196966	0.3018	0.1543	0.0504	0.668119349070397
1CMET2-PWY: <i>N</i><sup>10</sup>-formyl-tetrahydrofolate biosynthesis	4-acetamidobutanoate	407	0.013	0.3565	0.9709	0.921723987446445	0.0391	0.3517	0.9115	0.950416050726736
1CMET2-PWY: <i>N</i><sup>10</sup>-formyl-tetrahydrofolate biosynthesis	4-acetamidophenol	127	0.0685	0.0798	0.3909	0.843848202729883	0.0662	0.0805	0.4108	0.893140116583794
1CMET2-PWY: <i>N</i><sup>10</sup>-formyl-tetrahydrofolate biosynthesis	4-acetamidophenylglucuronide	155	-0.0015	0.0632	0.9809	0.922434922118388	-0.013	0.0647	0.8408	0.945255154001054
1CMET2-PWY: <i>N</i><sup>10</sup>-formyl-tetrahydrofolate biosynthesis	4-acetaminophen sulfate	74	0.094	0.1187	0.428	0.851970804039122	0.1057	0.1189	0.3744	0.885442448605664
1CMET2-PWY: <i>N</i><sup>10</sup>-formyl-tetrahydrofolate biosynthesis	4-acetylphenol sulfate	288	0.3007	0.1836	0.1015	0.703198112814842	0.3095	0.1830	0.0908	0.738394039996956
1CMET2-PWY: <i>N</i><sup>10</sup>-formyl-tetrahydrofolate biosynthesis	4-allylphenol sulfate	403	0.0325	0.1119	0.7718	0.903776533627496	0.0194	0.1126	0.8631	0.946897839107834
1CMET2-PWY: <i>N</i><sup>10</sup>-formyl-tetrahydrofolate biosynthesis	4-androsten-3alpha,17alpha-diol monosulfate (2)	213	-0.1891	0.2375	0.4259	0.851228934176436	-0.1996	0.2381	0.4019	0.891453984362916
1CMET2-PWY: <i>N</i><sup>10</sup>-formyl-tetrahydrofolate biosynthesis	4-androsten-3alpha,17alpha-diol monosulfate (3)	401	-0.0088	0.1625	0.9569	0.920972762549387	-0.0188	0.1618	0.9074	0.950183021013146
1CMET2-PWY: <i>N</i><sup>10</sup>-formyl-tetrahydrofolate biosynthesis	4-androsten-3beta,17beta-diol disulfate (1)	402	0.0914	0.1300	0.4818	0.863033887421456	0.0843	0.1300	0.5167	0.911743823102812
1CMET2-PWY: <i>N</i><sup>10</sup>-formyl-tetrahydrofolate biosynthesis	4-androsten-3beta,17beta-diol disulfate (2)	400	-0.0533	0.1772	0.7636	0.902944552385397	-0.076	0.1778	0.6691	0.929300736570743
1CMET2-PWY: <i>N</i><sup>10</sup>-formyl-tetrahydrofolate biosynthesis	4-androsten-3beta,17beta-diol monosulfate (1)	401	0.0156	0.1519	0.9181	0.917768136177241	0.0074	0.1535	0.9616	0.953701429544915
1CMET2-PWY: <i>N</i><sup>10</sup>-formyl-tetrahydrofolate biosynthesis	4-androsten-3beta,17beta-diol monosulfate (2)	369	-0.1189	0.1575	0.4505	0.856558300257237	-0.126	0.1579	0.4249	0.895750711745512
1CMET2-PWY: <i>N</i><sup>10</sup>-formyl-tetrahydrofolate biosynthesis	4-ethylphenylsulfate	407	0.0524	0.0992	0.5974	0.882771029334491	0.0483	0.0995	0.6276	0.925036655213588
1CMET2-PWY: <i>N</i><sup>10</sup>-formyl-tetrahydrofolate biosynthesis	4-guanidinobutanoate	407	0.1239	0.2144	0.5633	0.877657066798872	0.1158	0.2174	0.5944	0.921613277119511
1CMET2-PWY: <i>N</i><sup>10</sup>-formyl-tetrahydrofolate biosynthesis	4-hydroxybenzoate	405	-0.2093	0.2201	0.3416	0.83198181260319	-0.22	0.2201	0.3175	0.86982193579962
1CMET2-PWY: <i>N</i><sup>10</sup>-formyl-tetrahydrofolate biosynthesis	4-hydroxychlorothalonil	407	-0.1251	0.2717	0.6451	0.888779934562943	-0.1355	0.2715	0.6177	0.923822506972843
1CMET2-PWY: <i>N</i><sup>10</sup>-formyl-tetrahydrofolate biosynthesis	4-hydroxyhippurate	407	0.1884	0.1651	0.2539	0.79994723031174	0.1975	0.1659	0.2339	0.838850423663274
1CMET2-PWY: <i>N</i><sup>10</sup>-formyl-tetrahydrofolate biosynthesis	4-hydroxyphenylacetate	357	0.0835	0.2030	0.6808	0.893026207603328	0.0975	0.2032	0.6314	0.925519360447505
1CMET2-PWY: <i>N</i><sup>10</sup>-formyl-tetrahydrofolate biosynthesis	4-hydroxyphenylpyruvate	407	-0.1599	0.2793	0.5671	0.87814940158886	-0.1502	0.2796	0.5912	0.921333455554016
1CMET2-PWY: <i>N</i><sup>10</sup>-formyl-tetrahydrofolate biosynthesis	4-imidazoleacetate	393	0.2979	0.3192	0.3507	0.834217142468682	0.3027	0.3202	0.3445	0.876608094159585
1CMET2-PWY: <i>N</i><sup>10</sup>-formyl-tetrahydrofolate biosynthesis	4-methyl-2-oxopentanoate	407	0.2009	0.4038	0.6188	0.885546669274915	0.1535	0.4073	0.7063	0.933297717530968
1CMET2-PWY: <i>N</i><sup>10</sup>-formyl-tetrahydrofolate biosynthesis	4-methylcatechol sulfate	407	-0.0157	0.1315	0.9047	0.916754763022162	-0.0272	0.1329	0.838	0.94481380881543
1CMET2-PWY: <i>N</i><sup>10</sup>-formyl-tetrahydrofolate biosynthesis	4-vinylguaiacol sulfate	177	-0.0702	0.1399	0.616	0.885319690232864	-0.0737	0.1404	0.5997	0.921981820837638
1CMET2-PWY: <i>N</i><sup>10</sup>-formyl-tetrahydrofolate biosynthesis	4-vinylphenol sulfate	407	-0.0446	0.1301	0.7315	0.899290784996861	-0.0584	0.1305	0.6548	0.928110456136795
1CMET2-PWY: <i>N</i><sup>10</sup>-formyl-tetrahydrofolate biosynthesis	5-acetylamino-6-amino-3-methyluracil	398	-0.1581	0.1236	0.2009	0.775783740514101	-0.1619	0.1237	0.1905	0.818380598086383
1CMET2-PWY: <i>N</i><sup>10</sup>-formyl-tetrahydrofolate biosynthesis	5-acetylamino-6-formylamino-3-methyluracil	308	-0.19	0.1247	0.1276	0.728688205567244	-0.1898	0.1251	0.1291	0.776498681897282
1CMET2-PWY: <i>N</i><sup>10</sup>-formyl-tetrahydrofolate biosynthesis	5-dodecenoate (12:1n7)	407	0.027	0.2099	0.8975	0.916220435001945	0.0199	0.2121	0.9251	0.951696564268597
1CMET2-PWY: <i>N</i><sup>10</sup>-formyl-tetrahydrofolate biosynthesis	5-HEPE	295	0.4244	0.1897	0.0253	0.54724211000114	0.4121	0.1899	0.03	0.594206091646925
1CMET2-PWY: <i>N</i><sup>10</sup>-formyl-tetrahydrofolate biosynthesis	5-HETE	82	0.3207	0.2262	0.1563	0.750208026989389	0.33	0.2144	0.1238	0.772158811158078
1CMET2-PWY: <i>N</i><sup>10</sup>-formyl-tetrahydrofolate biosynthesis	5-hydroxyhexanoate	352	-0.3558	0.2255	0.1145	0.716931436764372	-0.3666	0.2261	0.1049	0.754626198216459
1CMET2-PWY: <i>N</i><sup>10</sup>-formyl-tetrahydrofolate biosynthesis	5-hydroxyindoleacetate	365	-0.2957	0.3174	0.3515	0.83441447353133	-0.3085	0.3204	0.3355	0.874122795268188
1CMET2-PWY: <i>N</i><sup>10</sup>-formyl-tetrahydrofolate biosynthesis	5-hydroxylysine	406	-0.0459	0.3486	0.8952	0.916018931597293	-0.0183	0.3475	0.958	0.953619243583238
1CMET2-PWY: <i>N</i><sup>10</sup>-formyl-tetrahydrofolate biosynthesis	5-KETE	94	0.3414	0.2175	0.1166	0.719175504154588	0.3373	0.2164	0.1192	0.768553481099356
1CMET2-PWY: <i>N</i><sup>10</sup>-formyl-tetrahydrofolate biosynthesis	5-methylthioadenosine (MTA)	399	0.0597	0.3215	0.8526	0.911717866626851	0.0926	0.3312	0.7797	0.940123096943693
1CMET2-PWY: <i>N</i><sup>10</sup>-formyl-tetrahydrofolate biosynthesis	5-methyluridine (ribothymidine)	407	0.6531	0.4804	0.174	0.760675635170508	0.5924	0.4848	0.2217	0.833685859118634
1CMET2-PWY: <i>N</i><sup>10</sup>-formyl-tetrahydrofolate biosynthesis	5-oxoproline	407	-0.3489	0.5963	0.5585	0.877041711889544	-0.3508	0.5955	0.5558	0.916765738240137
1CMET2-PWY: <i>N</i><sup>10</sup>-formyl-tetrahydrofolate biosynthesis	5,6-dihydrothymine	404	-0.1155	0.4559	0.8001	0.906846238626766	-0.0465	0.4609	0.9196	0.951146594873717
1CMET2-PWY: <i>N</i><sup>10</sup>-formyl-tetrahydrofolate biosynthesis	5alpha-androstan-3alpha,17beta-diol monosulfate (1)	294	-0.2103	0.1824	0.2489	0.798000580441051	-0.2066	0.1831	0.2592	0.847819232625209
1CMET2-PWY: <i>N</i><sup>10</sup>-formyl-tetrahydrofolate biosynthesis	5alpha-androstan-3beta,17alpha-diol disulfate	218	-0.3857	0.1335	0.0039	0.321394458505436	-0.4031	0.1333	0.0025	0.234656140837391
1CMET2-PWY: <i>N</i><sup>10</sup>-formyl-tetrahydrofolate biosynthesis	5alpha-androstan-3beta,17beta-diol disulfate	384	-0.0435	0.1218	0.7209	0.89802831166475	-0.0492	0.1226	0.6881	0.931266287564863
1CMET2-PWY: <i>N</i><sup>10</sup>-formyl-tetrahydrofolate biosynthesis	5alpha-pregnan-3beta,20alpha-diol disulfate	341	-0.3318	0.1569	0.0344	0.578789945635636	-0.3277	0.1567	0.0365	0.624209320792356
1CMET2-PWY: <i>N</i><sup>10</sup>-formyl-tetrahydrofolate biosynthesis	5alpha-pregnan-3beta,20alpha-diol monosulfate (2)	368	-0.4989	0.1634	0.0023	0.256494103325095	-0.5022	0.1636	0.0021	0.214454380348936
1CMET2-PWY: <i>N</i><sup>10</sup>-formyl-tetrahydrofolate biosynthesis	5alpha-pregnan-3beta,20beta-diol monosulfate (1)	326	-0.1456	0.2097	0.4875	0.864142239209104	-0.166	0.2095	0.4281	0.896409804697489
1CMET2-PWY: <i>N</i><sup>10</sup>-formyl-tetrahydrofolate biosynthesis	6-oxopiperidine-2-carboxylic acid	403	0.5131	0.2822	0.0691	0.657833014958113	0.5541	0.2836	0.0507	0.66913559630002
1CMET2-PWY: <i>N</i><sup>10</sup>-formyl-tetrahydrofolate biosynthesis	7-alpha-hydroxy-3-oxo-4-cholestenoate (7-Hoca)	407	0.3655	0.3921	0.3513	0.83441447353133	0.3618	0.3917	0.3557	0.879596683272565
1CMET2-PWY: <i>N</i><sup>10</sup>-formyl-tetrahydrofolate biosynthesis	7-hydroxycholesterol (alpha or beta)	96	0.0261	0.2971	0.9301	0.918632271790512	0.0198	0.2990	0.9473	0.953234255053459
1CMET2-PWY: <i>N</i><sup>10</sup>-formyl-tetrahydrofolate biosynthesis	7-methylguanine	407	0.0746	0.6466	0.9082	0.917152955389435	0.0888	0.6543	0.892	0.949000704676169
1CMET2-PWY: <i>N</i><sup>10</sup>-formyl-tetrahydrofolate biosynthesis	7-methylurate	153	-0.0125	0.2367	0.9577	0.921046570085543	-0.017	0.2392	0.9435	0.953023470875798
1CMET2-PWY: <i>N</i><sup>10</sup>-formyl-tetrahydrofolate biosynthesis	7-methylxanthine	402	-0.0825	0.1295	0.524	0.870817700562405	-0.076	0.1296	0.5575	0.917166773883328
1CMET2-PWY: <i>N</i><sup>10</sup>-formyl-tetrahydrofolate biosynthesis	acetylcarnitine	403	0.3689	0.2848	0.1952	0.772755527459019	0.3499	0.2850	0.2194	0.832361081748821
1CMET2-PWY: <i>N</i><sup>10</sup>-formyl-tetrahydrofolate biosynthesis	adenine	407	0.5268	0.4870	0.2793	0.809853197179826	0.6004	0.4978	0.2278	0.836323126314781
1CMET2-PWY: <i>N</i><sup>10</sup>-formyl-tetrahydrofolate biosynthesis	adenosine	339	-0.1128	0.1335	0.3981	0.845601514157406	-0.1212	0.1371	0.3767	0.88627373363073
1CMET2-PWY: <i>N</i><sup>10</sup>-formyl-tetrahydrofolate biosynthesis	adrenate (22:4n6)	407	-0.0484	0.2537	0.8488	0.911283467871074	-0.0517	0.2550	0.8394	0.945034726568882
1CMET2-PWY: <i>N</i><sup>10</sup>-formyl-tetrahydrofolate biosynthesis	alanine	407	0.5209	0.6481	0.4215	0.850477704415623	0.6454	0.6644	0.3314	0.873578552111821
1CMET2-PWY: <i>N</i><sup>10</sup>-formyl-tetrahydrofolate biosynthesis	allantoin	406	-0.5106	0.3073	0.0966	0.69645695856429	-0.5033	0.3098	0.1042	0.753450610377096
1CMET2-PWY: <i>N</i><sup>10</sup>-formyl-tetrahydrofolate biosynthesis	alliin	164	-0.1704	0.1644	0.2999	0.817455155531862	-0.1755	0.1639	0.2842	0.857886101808703
1CMET2-PWY: <i>N</i><sup>10</sup>-formyl-tetrahydrofolate biosynthesis	alpha-glutamylglycine	311	-0.034	0.1287	0.7915	0.905746413948844	-0.0363	0.1281	0.7765	0.939911045645962
1CMET2-PWY: <i>N</i><sup>10</sup>-formyl-tetrahydrofolate biosynthesis	alpha-glutamyltyrosine	374	0.0887	0.1800	0.6221	0.886048594907895	0.1063	0.1835	0.5624	0.918041443054264
1CMET2-PWY: <i>N</i><sup>10</sup>-formyl-tetrahydrofolate biosynthesis	alpha-hydroxyisocaproate	407	-0.481	0.3530	0.1729	0.759982450820149	-0.5418	0.3576	0.1298	0.777082457918186
1CMET2-PWY: <i>N</i><sup>10</sup>-formyl-tetrahydrofolate biosynthesis	alpha-hydroxyisovalerate	406	-0.0662	0.3261	0.8392	0.910401691637062	-0.0938	0.3265	0.7739	0.939729371085839
1CMET2-PWY: <i>N</i><sup>10</sup>-formyl-tetrahydrofolate biosynthesis	alpha-ketoglutarate	406	-0.3019	0.3251	0.3531	0.834764555579566	-0.2943	0.3258	0.3665	0.883204818145682
1CMET2-PWY: <i>N</i><sup>10</sup>-formyl-tetrahydrofolate biosynthesis	alpha-tocopherol	407	0.2168	0.4548	0.6335	0.887445963030693	0.2069	0.4551	0.6494	0.927403276372791
1CMET2-PWY: <i>N</i><sup>10</sup>-formyl-tetrahydrofolate biosynthesis	andro steroid monosulfate (1)*	290	-0.1126	0.1755	0.5209	0.87023711310319	-0.1155	0.1763	0.5123	0.910770297705849
1CMET2-PWY: <i>N</i><sup>10</sup>-formyl-tetrahydrofolate biosynthesis	androsterone sulfate	405	-0.1142	0.1276	0.3705	0.838743071742884	-0.1214	0.1276	0.3413	0.875191306315001
1CMET2-PWY: <i>N</i><sup>10</sup>-formyl-tetrahydrofolate biosynthesis	anthranilate	280	-0.27	0.2765	0.3287	0.827879694904519	-0.2512	0.2768	0.3641	0.88224439743673
1CMET2-PWY: <i>N</i><sup>10</sup>-formyl-tetrahydrofolate biosynthesis	arabitol/xylitol	406	0.2132	0.3606	0.5543	0.876265364190546	0.2285	0.3610	0.5267	0.913252858780288
1CMET2-PWY: <i>N</i><sup>10</sup>-formyl-tetrahydrofolate biosynthesis	arabonate/xylonate	406	-0.2714	0.3033	0.371	0.838878314411146	-0.2645	0.3062	0.3878	0.888823626671417
1CMET2-PWY: <i>N</i><sup>10</sup>-formyl-tetrahydrofolate biosynthesis	arachidate (20:0)	407	0.6447	0.4083	0.1143	0.716931436764372	0.6286	0.4079	0.1233	0.771748987946778
1CMET2-PWY: <i>N</i><sup>10</sup>-formyl-tetrahydrofolate biosynthesis	arachidonate (20:4n6)	407	0.0303	0.4359	0.9445	0.920080761728056	0.0071	0.2635	0.9784	0.954670289085111
1CMET2-PWY: <i>N</i><sup>10</sup>-formyl-tetrahydrofolate biosynthesis	arginine	407	1.6073	0.7867	0.0411	0.600086480266222	1.6816	0.8102	0.0379	0.629930466902496
1CMET2-PWY: <i>N</i><sup>10</sup>-formyl-tetrahydrofolate biosynthesis	ascorbate (Vitamin C)	230	-0.092	0.0930	0.3224	0.825894104882136	-0.1004	0.0930	0.2804	0.856183710065384
1CMET2-PWY: <i>N</i><sup>10</sup>-formyl-tetrahydrofolate biosynthesis	asparagine	407	-0.0176	0.8733	0.9839	0.922582126422834	-0.0887	0.9506	0.9257	0.95172860057948
1CMET2-PWY: <i>N</i><sup>10</sup>-formyl-tetrahydrofolate biosynthesis	aspartate	407	0.0644	0.3276	0.8441	0.910869788093076	0.0544	0.3267	0.8677	0.947262575220544
1CMET2-PWY: <i>N</i><sup>10</sup>-formyl-tetrahydrofolate biosynthesis	aspartylphenylalanine	358	-0.1469	0.1429	0.3037	0.818776721550865	-0.1468	0.1426	0.3031	0.865155815527023
1CMET2-PWY: <i>N</i><sup>10</sup>-formyl-tetrahydrofolate biosynthesis	azelate (nonanedioate)	394	0.2326	0.2208	0.2921	0.814391159639066	0.2539	0.2236	0.2561	0.847038235132734
1CMET2-PWY: <i>N</i><sup>10</sup>-formyl-tetrahydrofolate biosynthesis	behenoyl sphingomyelin (d18:1/22:0)*	401	0.545	0.4717	0.2479	0.797758849398177	0.52	0.4729	0.2716	0.852512115117837
1CMET2-PWY: <i>N</i><sup>10</sup>-formyl-tetrahydrofolate biosynthesis	benzoate	391	-0.043	0.2195	0.8447	0.910914584768709	-0.0419	0.2191	0.8482	0.945586286320832
1CMET2-PWY: <i>N</i><sup>10</sup>-formyl-tetrahydrofolate biosynthesis	beta-alanine	407	0.5621	0.3778	0.1368	0.73541195299559	0.6275	0.3807	0.0993	0.748762638842063
1CMET2-PWY: <i>N</i><sup>10</sup>-formyl-tetrahydrofolate biosynthesis	beta-hydroxyisovalerate	405	0.2675	0.4110	0.5152	0.868851680752886	0.2568	0.4109	0.532	0.913977870824603
1CMET2-PWY: <i>N</i><sup>10</sup>-formyl-tetrahydrofolate biosynthesis	betaine	407	0.6656	0.5499	0.2261	0.78724643656142	0.6393	0.5522	0.247	0.843536086005151
1CMET2-PWY: <i>N</i><sup>10</sup>-formyl-tetrahydrofolate biosynthesis	betonicine	339	0.0135	0.0780	0.8624	0.912863530591294	0.0073	0.0772	0.9244	0.951658100461335
1CMET2-PWY: <i>N</i><sup>10</sup>-formyl-tetrahydrofolate biosynthesis	bilirubin (E,E)*	407	-0.0141	0.2071	0.9456	0.920158551794322	-0.0376	0.2129	0.8597	0.946706877126395
1CMET2-PWY: <i>N</i><sup>10</sup>-formyl-tetrahydrofolate biosynthesis	bilirubin (E,Z or Z,E)*	395	-0.6675	0.3410	0.0503	0.623537787750596	-0.6723	0.3420	0.0493	0.664800917260323
1CMET2-PWY: <i>N</i><sup>10</sup>-formyl-tetrahydrofolate biosynthesis	bilirubin (Z,Z)	406	-0.5817	0.2592	0.0248	0.544751250302349	-0.6147	0.2620	0.019	0.527181433697101
1CMET2-PWY: <i>N</i><sup>10</sup>-formyl-tetrahydrofolate biosynthesis	biliverdin	396	-0.2043	0.2032	0.3146	0.822698894788417	-0.2376	0.2049	0.2462	0.843272440741715
1CMET2-PWY: <i>N</i><sup>10</sup>-formyl-tetrahydrofolate biosynthesis	bradykinin, des-arg(9)	99	0.1083	0.3364	0.7475	0.900843985853659	0.1413	0.3594	0.6942	0.931629040605356
1CMET2-PWY: <i>N</i><sup>10</sup>-formyl-tetrahydrofolate biosynthesis	butyrylcarnitine	402	0.4023	0.2198	0.0672	0.655030675358029	0.3863	0.2196	0.0786	0.719990126295987
1CMET2-PWY: <i>N</i><sup>10</sup>-formyl-tetrahydrofolate biosynthesis	C-glycosyltryptophan	394	0.266	0.3818	0.486	0.86397428159422	0.3063	0.3848	0.426	0.895999684390597
1CMET2-PWY: <i>N</i><sup>10</sup>-formyl-tetrahydrofolate biosynthesis	caffeine	397	-0.1396	0.0891	0.1172	0.719740081597515	-0.1377	0.0892	0.1227	0.77134480849645
1CMET2-PWY: <i>N</i><sup>10</sup>-formyl-tetrahydrofolate biosynthesis	caprate (10:0)	407	0.2827	0.2651	0.2863	0.811686956209904	0.2642	0.2652	0.3191	0.870394037468263
1CMET2-PWY: <i>N</i><sup>10</sup>-formyl-tetrahydrofolate biosynthesis	caproate (6:0)	405	-0.1454	0.2563	0.5704	0.878728601667907	-0.1562	0.2560	0.5419	0.915537098972742
1CMET2-PWY: <i>N</i><sup>10</sup>-formyl-tetrahydrofolate biosynthesis	caprylate (8:0)	407	0.2077	0.2908	0.4751	0.86181896146044	0.1715	0.2938	0.5595	0.917684046607965
1CMET2-PWY: <i>N</i><sup>10</sup>-formyl-tetrahydrofolate biosynthesis	carnitine	407	1.5544	0.7465	0.0373	0.587107651531625	1.5381	0.7433	0.0385	0.632384145927719
1CMET2-PWY: <i>N</i><sup>10</sup>-formyl-tetrahydrofolate biosynthesis	catechol sulfate	407	0.2284	0.1901	0.2297	0.789291166657849	0.2145	0.1907	0.2607	0.848102362002575
1CMET2-PWY: <i>N</i><sup>10</sup>-formyl-tetrahydrofolate biosynthesis	chenodeoxycholate	406	-0.2776	0.1836	0.1306	0.730159995219097	-0.265	0.1839	0.1497	0.792646899136614
1CMET2-PWY: <i>N</i><sup>10</sup>-formyl-tetrahydrofolate biosynthesis	chiro-inositol	173	-0.4448	0.1778	0.0124	0.457315109848464	-0.4674	0.1800	0.0094	0.423280036804198
1CMET2-PWY: <i>N</i><sup>10</sup>-formyl-tetrahydrofolate biosynthesis	cholate	368	-0.1277	0.0839	0.1281	0.72900593588203	-0.1329	0.0840	0.1136	0.763743142054349
1CMET2-PWY: <i>N</i><sup>10</sup>-formyl-tetrahydrofolate biosynthesis	cholesterol	407	0.4486	0.4660	0.3357	0.830141691568016	0.413	0.4699	0.3795	0.886860740216043
1CMET2-PWY: <i>N</i><sup>10</sup>-formyl-tetrahydrofolate biosynthesis	choline	407	0.9568	0.6657	0.1506	0.744876175112243	0.968	0.6648	0.1453	0.789511421556631
1CMET2-PWY: <i>N</i><sup>10</sup>-formyl-tetrahydrofolate biosynthesis	choline phosphate	399	-0.3411	0.2670	0.2015	0.775927044188652	-0.3432	0.2663	0.1975	0.821414401234254
1CMET2-PWY: <i>N</i><sup>10</sup>-formyl-tetrahydrofolate biosynthesis	cinnamoylglycine	396	-0.3054	0.1094	0.0053	0.358918535077029	-0.3185	0.1099	0.0038	0.292159801143502
1CMET2-PWY: <i>N</i><sup>10</sup>-formyl-tetrahydrofolate biosynthesis	cis-4-decenoyl carnitine	407	0.5567	0.2693	0.0387	0.591343907402699	0.56	0.2698	0.038	0.630459830403032
1CMET2-PWY: <i>N</i><sup>10</sup>-formyl-tetrahydrofolate biosynthesis	cis-aconitate	383	0.4659	0.3107	0.1338	0.733180899805981	0.4745	0.3113	0.1274	0.775092667481636
1CMET2-PWY: <i>N</i><sup>10</sup>-formyl-tetrahydrofolate biosynthesis	citraconate/glutaconate	407	-0.0767	0.1934	0.6917	0.894212877213826	-0.0769	0.1938	0.6915	0.931436052202863
1CMET2-PWY: <i>N</i><sup>10</sup>-formyl-tetrahydrofolate biosynthesis	citrate	407	0.7647	0.4402	0.0823	0.677435933581091	0.7357	0.4413	0.0955	0.744194192888063
1CMET2-PWY: <i>N</i><sup>10</sup>-formyl-tetrahydrofolate biosynthesis	citrulline	407	0.2824	0.6151	0.6462	0.888967399967412	0.2047	0.6509	0.7531	0.937899148185106
1CMET2-PWY: <i>N</i><sup>10</sup>-formyl-tetrahydrofolate biosynthesis	cortisol	407	0.2062	0.2589	0.4258	0.851202360919938	0.1709	0.2614	0.5134	0.911057451288099
1CMET2-PWY: <i>N</i><sup>10</sup>-formyl-tetrahydrofolate biosynthesis	cortisone	402	0.3794	0.2864	0.1852	0.766843478005437	0.3535	0.2884	0.2204	0.83295757545183
1CMET2-PWY: <i>N</i><sup>10</sup>-formyl-tetrahydrofolate biosynthesis	cotinine	58	0.0742	0.1074	0.49	0.864720774707788	0.0698	0.1109	0.5293	0.913563688229132
1CMET2-PWY: <i>N</i><sup>10</sup>-formyl-tetrahydrofolate biosynthesis	creatine	407	0.0551	0.3027	0.8555	0.911960679325806	0.032	0.3081	0.9174	0.951003918169593
1CMET2-PWY: <i>N</i><sup>10</sup>-formyl-tetrahydrofolate biosynthesis	creatinine	407	0.8974	0.7064	0.2039	0.777853936598216	0.8809	0.7075	0.2131	0.829983799919825
1CMET2-PWY: <i>N</i><sup>10</sup>-formyl-tetrahydrofolate biosynthesis	cyclo(leu-pro)	398	0.0156	0.1292	0.9037	0.916696782614574	0.0248	0.1298	0.8484	0.945586286320832
1CMET2-PWY: <i>N</i><sup>10</sup>-formyl-tetrahydrofolate biosynthesis	cys-gly, oxidized	399	-0.3571	0.1663	0.0318	0.572316935530278	-0.355	0.1665	0.0329	0.608463497369944
1CMET2-PWY: <i>N</i><sup>10</sup>-formyl-tetrahydrofolate biosynthesis	cystathionine	393	-0.3107	0.1819	0.0877	0.685103245851564	-0.2985	0.1835	0.1039	0.752925725127633
1CMET2-PWY: <i>N</i><sup>10</sup>-formyl-tetrahydrofolate biosynthesis	cysteine	407	-0.0894	0.3129	0.775	0.90417323706508	-0.0925	0.3135	0.768	0.939607684063763
1CMET2-PWY: <i>N</i><sup>10</sup>-formyl-tetrahydrofolate biosynthesis	cysteine s-sulfate	379	-0.4608	0.1761	0.0089	0.416257704476801	-0.4627	0.1767	0.0088	0.413673771091057
1CMET2-PWY: <i>N</i><sup>10</sup>-formyl-tetrahydrofolate biosynthesis	cysteine sulfinic acid	407	0.1105	0.2532	0.6626	0.891132405848726	0.1339	0.2554	0.6	0.922023913948912
1CMET2-PWY: <i>N</i><sup>10</sup>-formyl-tetrahydrofolate biosynthesis	cysteinylglycine	404	-0.1479	0.2055	0.4716	0.861184863376939	-0.1506	0.2060	0.4648	0.903134050329542
1CMET2-PWY: <i>N</i><sup>10</sup>-formyl-tetrahydrofolate biosynthesis	cystine	403	-0.2796	0.1344	0.0375	0.587551153638528	-0.2731	0.1346	0.0424	0.64273955689266
1CMET2-PWY: <i>N</i><sup>10</sup>-formyl-tetrahydrofolate biosynthesis	cytidine	372	0.0919	0.2087	0.6598	0.890824632180139	0.093	0.2080	0.6547	0.928110456136795
1CMET2-PWY: <i>N</i><sup>10</sup>-formyl-tetrahydrofolate biosynthesis	decanoylcarnitine	407	0.3083	0.2051	0.1328	0.73205090048308	0.3079	0.2052	0.1334	0.780133764004234
1CMET2-PWY: <i>N</i><sup>10</sup>-formyl-tetrahydrofolate biosynthesis	dehydroisoandrosterone sulfate (DHEA-S)	407	-0.1042	0.1591	0.5124	0.868393033904866	-0.1169	0.1593	0.4628	0.902728755774423
1CMET2-PWY: <i>N</i><sup>10</sup>-formyl-tetrahydrofolate biosynthesis	deoxycarnitine	407	-0.0578	0.4568	0.8993	0.916336007381255	-0.0673	0.4587	0.8833	0.948387373701389
1CMET2-PWY: <i>N</i><sup>10</sup>-formyl-tetrahydrofolate biosynthesis	deoxycholate	400	-0.1011	0.1862	0.5873	0.881467344555959	-0.0814	0.1890	0.6669	0.929058875334984
1CMET2-PWY: <i>N</i><sup>10</sup>-formyl-tetrahydrofolate biosynthesis	diglycerol	396	0.115	0.1240	0.3536	0.834902976346987	0.1129	0.1244	0.3641	0.88224439743673
1CMET2-PWY: <i>N</i><sup>10</sup>-formyl-tetrahydrofolate biosynthesis	dihomo-linoleate (20:2n6)	407	-0.1733	0.2713	0.5228	0.870549071987284	-0.184	0.2706	0.4966	0.908508454630237
1CMET2-PWY: <i>N</i><sup>10</sup>-formyl-tetrahydrofolate biosynthesis	dihomo-linolenate (20:3n3 or n6)	407	-0.2637	0.3504	0.4517	0.857062216462726	-0.262	0.3485	0.4521	0.899945639654276
1CMET2-PWY: <i>N</i><sup>10</sup>-formyl-tetrahydrofolate biosynthesis	dihydroferulic acid	259	-0.1146	0.1559	0.4621	0.859163829050805	-0.111	0.1560	0.4767	0.905293712969151
1CMET2-PWY: <i>N</i><sup>10</sup>-formyl-tetrahydrofolate biosynthesis	dihydroorotate	403	0.2602	0.2920	0.3728	0.839419985193024	0.2723	0.2924	0.3516	0.87875020745766
1CMET2-PWY: <i>N</i><sup>10</sup>-formyl-tetrahydrofolate biosynthesis	dimethylarginine (SDMA + ADMA)	407	1.4152	0.7389	0.0554	0.634009136137	1.4145	0.7434	0.0571	0.683585411117453
1CMET2-PWY: <i>N</i><sup>10</sup>-formyl-tetrahydrofolate biosynthesis	dimethylglycine	407	0.4334	0.3484	0.2136	0.781793544109838	0.4376	0.3498	0.2109	0.828959308501756
1CMET2-PWY: <i>N</i><sup>10</sup>-formyl-tetrahydrofolate biosynthesis	dimethylmalonic acid	92	0.2324	0.3903	0.5516	0.875738640332024	0.196	0.3853	0.611	0.923026803790602
1CMET2-PWY: <i>N</i><sup>10</sup>-formyl-tetrahydrofolate biosynthesis	docosadienoate (22:2n6)	407	-0.0649	0.2901	0.8229	0.909281522815664	-0.0696	0.2899	0.8103	0.943126837389752
1CMET2-PWY: <i>N</i><sup>10</sup>-formyl-tetrahydrofolate biosynthesis	docosahexaenoate (DHA; 22:6n3)	407	-0.2032	0.2815	0.4704	0.861130939825311	-0.2403	0.2849	0.3989	0.89049750147375
1CMET2-PWY: <i>N</i><sup>10</sup>-formyl-tetrahydrofolate biosynthesis	docosapentaenoate (n3 DPA; 22:5n3)	407	-0.3043	0.2607	0.2431	0.795809697683865	-0.3196	0.2606	0.2201	0.83284456268554
1CMET2-PWY: <i>N</i><sup>10</sup>-formyl-tetrahydrofolate biosynthesis	dodecanedioate	407	0.0117	0.1900	0.951	0.920516815109531	0.0056	0.1942	0.9769	0.954605229829274
1CMET2-PWY: <i>N</i><sup>10</sup>-formyl-tetrahydrofolate biosynthesis	dopamine sulfate (2)	407	0.0838	0.1607	0.6023	0.883343789806161	0.077	0.1619	0.6345	0.925873656439673
1CMET2-PWY: <i>N</i><sup>10</sup>-formyl-tetrahydrofolate biosynthesis	DSGEGDFXAEGGGVR*	407	-0.0957	0.1418	0.4998	0.866221486259987	-0.0814	0.1428	0.5687	0.918503943357903
1CMET2-PWY: <i>N</i><sup>10</sup>-formyl-tetrahydrofolate biosynthesis	eicosapentaenoate (EPA; 20:5n3)	407	-0.1474	0.2120	0.4869	0.864034865566794	-0.1742	0.2143	0.4163	0.894541288737958
1CMET2-PWY: <i>N</i><sup>10</sup>-formyl-tetrahydrofolate biosynthesis	eicosenoate (20:1)	407	-0.1415	0.2434	0.5611	0.877394137252387	-0.1477	0.2435	0.5442	0.915929517440638
1CMET2-PWY: <i>N</i><sup>10</sup>-formyl-tetrahydrofolate biosynthesis	epiandrosterone sulfate	404	-0.2358	0.1371	0.0855	0.68208114044579	-0.2524	0.1374	0.0662	0.701245769575747
1CMET2-PWY: <i>N</i><sup>10</sup>-formyl-tetrahydrofolate biosynthesis	ergothioneine	407	0.1361	0.1437	0.3436	0.832668102901263	0.1167	0.1476	0.4292	0.896412424008925
1CMET2-PWY: <i>N</i><sup>10</sup>-formyl-tetrahydrofolate biosynthesis	erucate (22:1n9)	407	0.1049	0.2265	0.6433	0.888657472695551	0.0954	0.2264	0.6733	0.929792551524121
1CMET2-PWY: <i>N</i><sup>10</sup>-formyl-tetrahydrofolate biosynthesis	erythritol	404	0.0149	0.3531	0.9664	0.921521985718104	0.0139	0.3512	0.9684	0.954044105846536
1CMET2-PWY: <i>N</i><sup>10</sup>-formyl-tetrahydrofolate biosynthesis	erythronate*	406	0.41	0.5975	0.4926	0.865220146929325	0.4392	0.5909	0.4573	0.901024205428775
1CMET2-PWY: <i>N</i><sup>10</sup>-formyl-tetrahydrofolate biosynthesis	ethyl glucuronide	84	-0.1345	0.2412	0.5772	0.879567472792996	-0.18	0.2445	0.4616	0.90245237108003
1CMET2-PWY: <i>N</i><sup>10</sup>-formyl-tetrahydrofolate biosynthesis	ethylmalonate	406	0.222	0.2451	0.3652	0.837104514460791	0.2018	0.2469	0.4139	0.893890005003851
1CMET2-PWY: <i>N</i><sup>10</sup>-formyl-tetrahydrofolate biosynthesis	etiocholanolone glucuronide	359	-0.2097	0.1741	0.2283	0.788173628658999	-0.2222	0.1748	0.2036	0.824894628278868
1CMET2-PWY: <i>N</i><sup>10</sup>-formyl-tetrahydrofolate biosynthesis	eugenol sulfate	298	-0.097	0.1265	0.4435	0.855303886438474	-0.0943	0.1269	0.4573	0.901024205428775
1CMET2-PWY: <i>N</i><sup>10</sup>-formyl-tetrahydrofolate biosynthesis	ferulic acid 4-sulfate	234	-0.1962	0.1199	0.1018	0.703674649055068	-0.1937	0.1201	0.1066	0.756696626486607
1CMET2-PWY: <i>N</i><sup>10</sup>-formyl-tetrahydrofolate biosynthesis	fructose	406	-0.8155	0.3776	0.0308	0.568525308821619	-0.8682	0.3944	0.0277	0.582468687367479
1CMET2-PWY: <i>N</i><sup>10</sup>-formyl-tetrahydrofolate biosynthesis	fumarate	405	0.0203	0.4625	0.965	0.921489007171512	0.0421	0.4663	0.928	0.951862424061436
1CMET2-PWY: <i>N</i><sup>10</sup>-formyl-tetrahydrofolate biosynthesis	galactonate	350	0.028	0.1391	0.8403	0.910501253508625	0.0321	0.1398	0.8186	0.943700697156896
1CMET2-PWY: <i>N</i><sup>10</sup>-formyl-tetrahydrofolate biosynthesis	gamma-CEHC	407	-0.2347	0.2006	0.2419	0.795264920289935	-0.2409	0.2013	0.2313	0.837899983755706
1CMET2-PWY: <i>N</i><sup>10</sup>-formyl-tetrahydrofolate biosynthesis	gamma-CEHC glucuronide*	129	0.0589	0.3538	0.8678	0.913533839110881	0.2324	0.3681	0.5278	0.913381441188006
1CMET2-PWY: <i>N</i><sup>10</sup>-formyl-tetrahydrofolate biosynthesis	gamma-glutamyl-2-aminobutyrate	406	0.3353	0.2739	0.2209	0.7851603511729	0.3303	0.2752	0.23	0.837095277433042
1CMET2-PWY: <i>N</i><sup>10</sup>-formyl-tetrahydrofolate biosynthesis	gamma-glutamyl-epsilon-lysine	407	0.4295	0.5554	0.4393	0.85413752298704	0.4836	0.5691	0.3954	0.889894988708407
1CMET2-PWY: <i>N</i><sup>10</sup>-formyl-tetrahydrofolate biosynthesis	gamma-glutamylalanine	406	0.3258	0.3388	0.3363	0.830334417930246	0.4079	0.3472	0.2401	0.841555427037248
1CMET2-PWY: <i>N</i><sup>10</sup>-formyl-tetrahydrofolate biosynthesis	gamma-glutamylglutamate	392	-0.1116	0.2555	0.6622	0.891132405848726	-0.1041	0.2570	0.6854	0.930941779454867
1CMET2-PWY: <i>N</i><sup>10</sup>-formyl-tetrahydrofolate biosynthesis	gamma-glutamylglutamine	407	0.2444	0.7111	0.7311	0.899290784996861	0.2519	0.7258	0.7285	0.935171187524295
1CMET2-PWY: <i>N</i><sup>10</sup>-formyl-tetrahydrofolate biosynthesis	gamma-glutamylglycine	407	0.6901	0.2672	0.0098	0.427413460823895	0.6873	0.2675	0.0102	0.434367388304911
1CMET2-PWY: <i>N</i><sup>10</sup>-formyl-tetrahydrofolate biosynthesis	gamma-glutamylhistidine	407	1.1907	0.5585	0.033	0.575600778042285	1.2724	0.5707	0.0258	0.574388006257341
1CMET2-PWY: <i>N</i><sup>10</sup>-formyl-tetrahydrofolate biosynthesis	gamma-glutamylisoleucine*	406	0.5673	0.3259	0.0817	0.676412233046636	0.636	0.3357	0.0581	0.685383212596755
1CMET2-PWY: <i>N</i><sup>10</sup>-formyl-tetrahydrofolate biosynthesis	gamma-glutamylleucine	406	0.496	0.3834	0.1957	0.773256324003435	0.5474	0.3914	0.1619	0.800876123895779
1CMET2-PWY: <i>N</i><sup>10</sup>-formyl-tetrahydrofolate biosynthesis	gamma-glutamylmethionine	407	0.6372	0.4370	0.1449	0.740935559627899	0.6852	0.4469	0.1252	0.77301185669357
1CMET2-PWY: <i>N</i><sup>10</sup>-formyl-tetrahydrofolate biosynthesis	gamma-glutamylphenylalanine	407	0.8042	0.4064	0.0478	0.617062678798766	0.8779	0.4155	0.0346	0.615618380274794
1CMET2-PWY: <i>N</i><sup>10</sup>-formyl-tetrahydrofolate biosynthesis	gamma-glutamylthreonine*	405	0.223	0.3479	0.5215	0.870327241538116	0.2428	0.3552	0.4942	0.908193321989421
1CMET2-PWY: <i>N</i><sup>10</sup>-formyl-tetrahydrofolate biosynthesis	gamma-glutamyltyrosine	406	0.2072	0.3386	0.5406	0.873816665729539	0.2409	0.3458	0.486	0.906937509227704
1CMET2-PWY: <i>N</i><sup>10</sup>-formyl-tetrahydrofolate biosynthesis	gamma-glutamylvaline	368	0.1582	0.2572	0.5384	0.873484893046268	0.1775	0.2602	0.4951	0.908384909628043
1CMET2-PWY: <i>N</i><sup>10</sup>-formyl-tetrahydrofolate biosynthesis	gamma-tocopherol/beta-tocopherol	398	-0.0148	0.1935	0.9392	0.919587574702526	-0.0142	0.1955	0.9422	0.952824132092896
1CMET2-PWY: <i>N</i><sup>10</sup>-formyl-tetrahydrofolate biosynthesis	gentisate	381	0.0914	0.1649	0.5794	0.879925625665644	0.0777	0.1654	0.6387	0.926483473814803
1CMET2-PWY: <i>N</i><sup>10</sup>-formyl-tetrahydrofolate biosynthesis	gluconate	406	0.0078	0.2981	0.9792	0.922306811602689	0.0284	0.3109	0.9272	0.951805698340069
1CMET2-PWY: <i>N</i><sup>10</sup>-formyl-tetrahydrofolate biosynthesis	glucose	407	0.139	0.2292	0.5443	0.87475445236226	0.1508	0.2297	0.5114	0.910696683673562
1CMET2-PWY: <i>N</i><sup>10</sup>-formyl-tetrahydrofolate biosynthesis	glucuronate	405	0.2308	0.2651	0.3839	0.84158358940104	0.2597	0.2660	0.3288	0.873046593949456
1CMET2-PWY: <i>N</i><sup>10</sup>-formyl-tetrahydrofolate biosynthesis	glutamate	407	0.0146	0.2859	0.9592	0.921138514309035	0.0317	0.2917	0.9134	0.950416050726736
1CMET2-PWY: <i>N</i><sup>10</sup>-formyl-tetrahydrofolate biosynthesis	glutamine	407	0.3812	0.9399	0.685	0.893229943332744	0.4319	1.0777	0.6886	0.931290187727993
1CMET2-PWY: <i>N</i><sup>10</sup>-formyl-tetrahydrofolate biosynthesis	glutarate (pentanedioate)	404	0.0223	0.2138	0.917	0.917759420755489	0.0434	0.2093	0.8359	0.944741641433282
1CMET2-PWY: <i>N</i><sup>10</sup>-formyl-tetrahydrofolate biosynthesis	glutarylcarnitine (C5)	403	0.1141	0.3080	0.711	0.896938290429228	0.1167	0.3079	0.7046	0.93301119867777
1CMET2-PWY: <i>N</i><sup>10</sup>-formyl-tetrahydrofolate biosynthesis	glycerate	406	0.6804	0.3400	0.0454	0.610878356253927	0.6763	0.3415	0.0477	0.659300199891658
1CMET2-PWY: <i>N</i><sup>10</sup>-formyl-tetrahydrofolate biosynthesis	glycerol	407	0.0451	0.2761	0.8704	0.913838537142193	0.04	0.2754	0.8844	0.948538236196652
1CMET2-PWY: <i>N</i><sup>10</sup>-formyl-tetrahydrofolate biosynthesis	glycerol 3-phosphate	407	0.394	0.3625	0.2772	0.809288885021076	0.3635	0.3638	0.3178	0.869954276955883
1CMET2-PWY: <i>N</i><sup>10</sup>-formyl-tetrahydrofolate biosynthesis	glycerophosphoethanolamine	406	-0.1261	0.2731	0.6442	0.888779934562943	-0.1189	0.2727	0.6628	0.928676318875699
1CMET2-PWY: <i>N</i><sup>10</sup>-formyl-tetrahydrofolate biosynthesis	glycerophosphoinositol*	385	0.1387	0.1571	0.3773	0.840744795306102	0.1276	0.1577	0.4184	0.894970345825011
1CMET2-PWY: <i>N</i><sup>10</sup>-formyl-tetrahydrofolate biosynthesis	glycerophosphorylcholine (GPC)	407	0.1782	0.3184	0.5758	0.879349471645708	0.1625	0.3204	0.6121	0.923106726272618
1CMET2-PWY: <i>N</i><sup>10</sup>-formyl-tetrahydrofolate biosynthesis	glycine	407	-0.1021	0.4691	0.8277	0.909821957632359	-0.1576	0.4730	0.739	0.936131500128796
1CMET2-PWY: <i>N</i><sup>10</sup>-formyl-tetrahydrofolate biosynthesis	glycochenodeoxycholate	407	-0.1926	0.1229	0.1171	0.719663280306395	-0.1884	0.1232	0.1261	0.774206964622314
1CMET2-PWY: <i>N</i><sup>10</sup>-formyl-tetrahydrofolate biosynthesis	glycocholate	404	-0.0091	0.1168	0.938	0.919488308076759	-0.0104	0.1173	0.9293	0.951918197479754
1CMET2-PWY: <i>N</i><sup>10</sup>-formyl-tetrahydrofolate biosynthesis	glycocholenate sulfate*	405	-0.0441	0.2055	0.83	0.909970598832144	-0.0344	0.2049	0.8667	0.947213064032265
1CMET2-PWY: <i>N</i><sup>10</sup>-formyl-tetrahydrofolate biosynthesis	glycodeoxycholate	394	-0.1016	0.1080	0.3466	0.833506898480591	-0.0954	0.1086	0.3797	0.886860740216043
1CMET2-PWY: <i>N</i><sup>10</sup>-formyl-tetrahydrofolate biosynthesis	glycohyocholate	166	0.3804	0.2838	0.18	0.763969727630135	0.3643	0.2797	0.1927	0.819019233900062
1CMET2-PWY: <i>N</i><sup>10</sup>-formyl-tetrahydrofolate biosynthesis	glycolithocholate	268	0.2014	0.1516	0.184	0.765813197641405	0.2207	0.1525	0.1478	0.791635291808686
1CMET2-PWY: <i>N</i><sup>10</sup>-formyl-tetrahydrofolate biosynthesis	glycolithocholate sulfate*	403	0.135	0.1391	0.3317	0.828918606562982	0.1324	0.1389	0.3407	0.87495855648857
1CMET2-PWY: <i>N</i><sup>10</sup>-formyl-tetrahydrofolate biosynthesis	glycoursodeoxycholate	397	-0.1378	0.1072	0.1983	0.774499749753686	-0.1318	0.1074	0.2195	0.832459317702626
1CMET2-PWY: <i>N</i><sup>10</sup>-formyl-tetrahydrofolate biosynthesis	glycylglycine	380	0.0883	0.1405	0.53	0.871734533877493	0.0711	0.1420	0.6166	0.923723498548715
1CMET2-PWY: <i>N</i><sup>10</sup>-formyl-tetrahydrofolate biosynthesis	glycylphenylalanine	393	0.3467	0.1542	0.0245	0.543575696148782	0.3438	0.1557	0.0273	0.579676864184931
1CMET2-PWY: <i>N</i><sup>10</sup>-formyl-tetrahydrofolate biosynthesis	glycylvaline	375	-0.0529	0.0960	0.5817	0.88018584562182	-0.0534	0.0959	0.5776	0.919381156674508
1CMET2-PWY: <i>N</i><sup>10</sup>-formyl-tetrahydrofolate biosynthesis	guanidinoacetate	407	0.1618	0.4869	0.7397	0.900223991558653	0.139	0.4904	0.7768	0.939988401508923
1CMET2-PWY: <i>N</i><sup>10</sup>-formyl-tetrahydrofolate biosynthesis	guanidinosuccinate	356	-0.2392	0.2234	0.2843	0.811269245878617	-0.2501	0.2237	0.2637	0.849471283733657
1CMET2-PWY: <i>N</i><sup>10</sup>-formyl-tetrahydrofolate biosynthesis	guanosine	389	0.04	0.1089	0.7136	0.897038222972449	0.0429	0.1098	0.6963	0.931850781488406
1CMET2-PWY: <i>N</i><sup>10</sup>-formyl-tetrahydrofolate biosynthesis	gulonic acid*	397	-0.1077	0.2194	0.6234	0.88642332055001	-0.084	0.2205	0.7033	0.932911841842265
1CMET2-PWY: <i>N</i><sup>10</sup>-formyl-tetrahydrofolate biosynthesis	heptanoate (7:0)	393	0.1708	0.2453	0.4861	0.864014122088535	0.1554	0.2459	0.5274	0.913330905670185
1CMET2-PWY: <i>N</i><sup>10</sup>-formyl-tetrahydrofolate biosynthesis	hexadecanedioate	407	0.0157	0.2206	0.9434	0.919995711332544	0.0074	0.2268	0.9739	0.954416318442178
1CMET2-PWY: <i>N</i><sup>10</sup>-formyl-tetrahydrofolate biosynthesis	hexanoylcarnitine	392	0.3403	0.2723	0.2115	0.780754717226903	0.3344	0.2728	0.2203	0.832922311146759
1CMET2-PWY: <i>N</i><sup>10</sup>-formyl-tetrahydrofolate biosynthesis	hexanoylglycine	339	0.05	0.1862	0.7885	0.905580237682787	0.0531	0.1876	0.7771	0.940059245853259
1CMET2-PWY: <i>N</i><sup>10</sup>-formyl-tetrahydrofolate biosynthesis	hippurate	407	-0.3065	0.1457	0.0354	0.58169042525843	-0.3244	0.1461	0.0264	0.576363823635093
1CMET2-PWY: <i>N</i><sup>10</sup>-formyl-tetrahydrofolate biosynthesis	histidine	407	1.7527	1.0689	0.1011	0.702634217125114	1.732	1.0882	0.1115	0.761292023930274
1CMET2-PWY: <i>N</i><sup>10</sup>-formyl-tetrahydrofolate biosynthesis	histidyltryptophan	335	0.3443	0.1322	0.0092	0.419710632873144	0.3476	0.1331	0.009	0.417275622141207
1CMET2-PWY: <i>N</i><sup>10</sup>-formyl-tetrahydrofolate biosynthesis	homoarginine	407	0.3439	0.3557	0.3336	0.829572760648551	0.336	0.3606	0.3515	0.878667844619283
1CMET2-PWY: <i>N</i><sup>10</sup>-formyl-tetrahydrofolate biosynthesis	homocitrulline	407	-0.0727	0.2279	0.7497	0.901243359653617	-0.0708	0.2307	0.7589	0.938448872227073
1CMET2-PWY: <i>N</i><sup>10</sup>-formyl-tetrahydrofolate biosynthesis	HWESASXX*	198	0.1663	0.2942	0.5719	0.879020933526237	0.1572	0.2938	0.5927	0.92139834595215
1CMET2-PWY: <i>N</i><sup>10</sup>-formyl-tetrahydrofolate biosynthesis	hydantoin-5-propionic acid	371	0.2569	0.2022	0.204	0.777962373176967	0.2991	0.2048	0.1441	0.788136368734463
1CMET2-PWY: <i>N</i><sup>10</sup>-formyl-tetrahydrofolate biosynthesis	hydroquinone sulfate	350	0.0733	0.1569	0.6406	0.888144705332709	0.0737	0.1587	0.6423	0.926718116316855
1CMET2-PWY: <i>N</i><sup>10</sup>-formyl-tetrahydrofolate biosynthesis	hydroxybutyrylcarnitine*	387	0.1489	0.1798	0.4074	0.848071909056875	0.1431	0.1811	0.4294	0.896412424008925
1CMET2-PWY: <i>N</i><sup>10</sup>-formyl-tetrahydrofolate biosynthesis	hypotaurine	407	-0.3076	0.2863	0.2828	0.810763580880149	-0.2972	0.2878	0.3017	0.865155815527023
1CMET2-PWY: <i>N</i><sup>10</sup>-formyl-tetrahydrofolate biosynthesis	hypoxanthine	405	-0.3294	0.3344	0.3247	0.826623200295973	-0.3533	0.3348	0.2914	0.861212414556508
1CMET2-PWY: <i>N</i><sup>10</sup>-formyl-tetrahydrofolate biosynthesis	ibuprofen	60	0.2764	0.3955	0.4846	0.863628054137419	0.5406	0.4208	0.1989	0.822645963594479
1CMET2-PWY: <i>N</i><sup>10</sup>-formyl-tetrahydrofolate biosynthesis	imidazole lactate	407	-0.0298	0.3268	0.9274	0.918368184457835	-0.047	0.3280	0.8861	0.948716391164102
1CMET2-PWY: <i>N</i><sup>10</sup>-formyl-tetrahydrofolate biosynthesis	imidazole propionate	355	0.3993	0.1491	0.0074	0.398458092480459	0.4385	0.1509	0.0037	0.288062484495105
1CMET2-PWY: <i>N</i><sup>10</sup>-formyl-tetrahydrofolate biosynthesis	indoleacetate	407	-0.8813	0.2420	0.00027	0.085150957491791	-0.8733	0.2421	0.00031	0.076183638128111
1CMET2-PWY: <i>N</i><sup>10</sup>-formyl-tetrahydrofolate biosynthesis	indoleacetylglutamine	173	-0.4923	0.2457	0.0451	0.609942937069951	-0.4865	0.2465	0.0484	0.661915805601828
1CMET2-PWY: <i>N</i><sup>10</sup>-formyl-tetrahydrofolate biosynthesis	indolelactate	407	0.0348	0.3370	0.9176	0.917768136177241	0.022	0.3454	0.9493	0.953307004439746
1CMET2-PWY: <i>N</i><sup>10</sup>-formyl-tetrahydrofolate biosynthesis	indolepropionate	404	-0.0207	0.1601	0.8972	0.916183291198346	-0.0464	0.1610	0.7733	0.939720406929304
1CMET2-PWY: <i>N</i><sup>10</sup>-formyl-tetrahydrofolate biosynthesis	inosine	406	0.0808	0.1049	0.4412	0.854610402500204	0.0898	0.1054	0.3939	0.88973893606438
1CMET2-PWY: <i>N</i><sup>10</sup>-formyl-tetrahydrofolate biosynthesis	isobutyrylcarnitine	405	-0.183	0.2021	0.3653	0.837104514460791	-0.1994	0.2029	0.3255	0.871821861170312
1CMET2-PWY: <i>N</i><sup>10</sup>-formyl-tetrahydrofolate biosynthesis	isobutyrylglycine	400	-0.0814	0.2428	0.7373	0.900049365757444	-0.0587	0.2432	0.8092	0.943067967638056
1CMET2-PWY: <i>N</i><sup>10</sup>-formyl-tetrahydrofolate biosynthesis	isoeugenol sulfate	115	-0.0597	0.1989	0.7643	0.903000405792606	-0.0711	0.2006	0.7232	0.934684103532321
1CMET2-PWY: <i>N</i><sup>10</sup>-formyl-tetrahydrofolate biosynthesis	isoleucine	407	0.5777	0.6057	0.3402	0.831466573624277	0.6153	0.6123	0.315	0.868784515539961
1CMET2-PWY: <i>N</i><sup>10</sup>-formyl-tetrahydrofolate biosynthesis	isoleucylvaline	398	0.3929	0.2097	0.061	0.643974108602526	0.4048	0.2096	0.0535	0.675207462404561
1CMET2-PWY: <i>N</i><sup>10</sup>-formyl-tetrahydrofolate biosynthesis	isovalerate	407	0.2702	0.1908	0.1567	0.750730818133474	0.2805	0.1911	0.1422	0.786609313499367
1CMET2-PWY: <i>N</i><sup>10</sup>-formyl-tetrahydrofolate biosynthesis	isovalerylcarnitine	407	0.1428	0.2441	0.5585	0.877041711889544	0.1347	0.2445	0.5818	0.919958336630935
1CMET2-PWY: <i>N</i><sup>10</sup>-formyl-tetrahydrofolate biosynthesis	isovalerylglycine	392	-0.0975	0.2586	0.7062	0.896042070196118	-0.085	0.2581	0.7417	0.936359123109226
1CMET2-PWY: <i>N</i><sup>10</sup>-formyl-tetrahydrofolate biosynthesis	kynurenate	407	0.2534	0.3097	0.4132	0.849169870698651	0.2529	0.3099	0.4145	0.894172768191976
1CMET2-PWY: <i>N</i><sup>10</sup>-formyl-tetrahydrofolate biosynthesis	kynurenine	407	0.2186	0.4351	0.6155	0.885169588224513	0.2737	0.4369	0.5311	0.913892185071607
1CMET2-PWY: <i>N</i><sup>10</sup>-formyl-tetrahydrofolate biosynthesis	lactate	407	0.0831	0.2531	0.7427	0.900586605937787	0.0913	0.2548	0.7201	0.934602091200435
1CMET2-PWY: <i>N</i><sup>10</sup>-formyl-tetrahydrofolate biosynthesis	lanthionine	353	0.0663	0.1903	0.7275	0.898851960265064	0.0638	0.1901	0.7372	0.936073355496752
1CMET2-PWY: <i>N</i><sup>10</sup>-formyl-tetrahydrofolate biosynthesis	laurate (12:0)	407	0.3347	0.2801	0.2321	0.790513637059839	0.3278	0.2803	0.2423	0.842145727590226
1CMET2-PWY: <i>N</i><sup>10</sup>-formyl-tetrahydrofolate biosynthesis	laurylcarnitine	407	0.3056	0.2505	0.2224	0.785889130010602	0.2987	0.2503	0.2327	0.838682827056522
1CMET2-PWY: <i>N</i><sup>10</sup>-formyl-tetrahydrofolate biosynthesis	leucine	407	1.1441	0.7252	0.1147	0.71718035974448	1.1272	0.7306	0.1229	0.77134480849645
1CMET2-PWY: <i>N</i><sup>10</sup>-formyl-tetrahydrofolate biosynthesis	leucylalanine	401	0.0211	0.1587	0.8943	0.915967872249094	-0.0033	0.1656	0.9842	0.954843510717526
1CMET2-PWY: <i>N</i><sup>10</sup>-formyl-tetrahydrofolate biosynthesis	leucylleucine	365	0.2939	0.1710	0.0857	0.68233519759254	0.3158	0.1722	0.0666	0.701650741859594
1CMET2-PWY: <i>N</i><sup>10</sup>-formyl-tetrahydrofolate biosynthesis	leucylphenylalanine/isoleucylphenylalanine	344	0.2693	0.1420	0.058	0.638574564580408	0.2833	0.1436	0.0486	0.662634194428546
1CMET2-PWY: <i>N</i><sup>10</sup>-formyl-tetrahydrofolate biosynthesis	leukotriene B4	115	0.1535	0.1366	0.2609	0.803152049631172	0.1128	0.1393	0.418	0.894928440433919
1CMET2-PWY: <i>N</i><sup>10</sup>-formyl-tetrahydrofolate biosynthesis	linoleate (18:2n6)	406	0.0197	0.3693	0.9575	0.920993924753078	0.0102	0.3636	0.9775	0.954648783858151
1CMET2-PWY: <i>N</i><sup>10</sup>-formyl-tetrahydrofolate biosynthesis	linolenate [alpha or gamma; (18:3n3 or 6)]	407	0.093	0.2512	0.7111	0.89694918453	0.0865	0.2508	0.7301	0.935404398359764
1CMET2-PWY: <i>N</i><sup>10</sup>-formyl-tetrahydrofolate biosynthesis	linoleoylcarnitine*	407	0.0804	0.3623	0.8244	0.909525607515307	0.0696	0.3649	0.8487	0.945638295664533
1CMET2-PWY: <i>N</i><sup>10</sup>-formyl-tetrahydrofolate biosynthesis	lysine	407	0.6584	0.7789	0.398	0.845601514157406	0.6831	0.7882	0.3861	0.88847776340779
1CMET2-PWY: <i>N</i><sup>10</sup>-formyl-tetrahydrofolate biosynthesis	malate	388	0.1871	0.1929	0.3322	0.829056476400745	0.1954	0.1936	0.3126	0.868083246606277
1CMET2-PWY: <i>N</i><sup>10</sup>-formyl-tetrahydrofolate biosynthesis	maleate	407	0.1554	0.2052	0.4489	0.856201414423247	0.1711	0.2071	0.4087	0.892899100976219
1CMET2-PWY: <i>N</i><sup>10</sup>-formyl-tetrahydrofolate biosynthesis	malonate	388	0.5894	0.2538	0.0202	0.519046247635146	0.5807	0.2539	0.0222	0.551159098915569
1CMET2-PWY: <i>N</i><sup>10</sup>-formyl-tetrahydrofolate biosynthesis	mannitol/sorbitol	406	0.1129	0.1295	0.3833	0.841554385118039	0.122	0.1300	0.348	0.877985030200745
1CMET2-PWY: <i>N</i><sup>10</sup>-formyl-tetrahydrofolate biosynthesis	mannose	406	-0.1358	0.4221	0.7476	0.900861047571134	-0.0456	0.4361	0.9167	0.950920991773678
1CMET2-PWY: <i>N</i><sup>10</sup>-formyl-tetrahydrofolate biosynthesis	margarate (17:0)	407	-0.024	0.3072	0.9376	0.919454259461576	-0.0326	0.3095	0.9161	0.950803208773936
1CMET2-PWY: <i>N</i><sup>10</sup>-formyl-tetrahydrofolate biosynthesis	methionine	407	0.7864	0.6666	0.2381	0.793363479761872	0.8161	0.6772	0.2282	0.836477384473706
1CMET2-PWY: <i>N</i><sup>10</sup>-formyl-tetrahydrofolate biosynthesis	methionine sulfone	407	-0.0271	0.2641	0.9181	0.917768136177241	-0.0428	0.2653	0.8719	0.94747520972921
1CMET2-PWY: <i>N</i><sup>10</sup>-formyl-tetrahydrofolate biosynthesis	methionine sulfoxide	407	0.7036	0.2791	0.0117	0.448398086611475	0.7332	0.2811	0.0091	0.41864138214477
1CMET2-PWY: <i>N</i><sup>10</sup>-formyl-tetrahydrofolate biosynthesis	methyl glucopyranoside (alpha + beta)	407	-0.205	0.1512	0.1751	0.761230617010161	-0.2375	0.1546	0.1243	0.772397874893414
1CMET2-PWY: <i>N</i><sup>10</sup>-formyl-tetrahydrofolate biosynthesis	methyl indole-3-acetate	348	-0.7058	0.2602	0.0067	0.387357533816823	-0.7043	0.2632	0.0075	0.392185899224986
1CMET2-PWY: <i>N</i><sup>10</sup>-formyl-tetrahydrofolate biosynthesis	methyl-4-hydroxybenzoate sulfate	406	0.0811	0.0759	0.2856	0.811531924038584	0.0782	0.0762	0.3044	0.865457867399906
1CMET2-PWY: <i>N</i><sup>10</sup>-formyl-tetrahydrofolate biosynthesis	methylsuccinate	406	0.1343	0.2628	0.6093	0.884269456839363	0.1392	0.2628	0.5962	0.921794574562728
1CMET2-PWY: <i>N</i><sup>10</sup>-formyl-tetrahydrofolate biosynthesis	myo-inositol	406	-0.2022	0.4233	0.6328	0.887384404221502	-0.2497	0.4244	0.5563	0.91690470477994
1CMET2-PWY: <i>N</i><sup>10</sup>-formyl-tetrahydrofolate biosynthesis	myristate (14:0)	407	0.0281	0.2703	0.9171	0.917765941449674	0.0205	0.2870	0.943	0.952998894658561
1CMET2-PWY: <i>N</i><sup>10</sup>-formyl-tetrahydrofolate biosynthesis	myristoleate (14:1n5)	407	-0.0631	0.2014	0.7542	0.901803981947373	-0.071	0.2017	0.7249	0.934872166416896
1CMET2-PWY: <i>N</i><sup>10</sup>-formyl-tetrahydrofolate biosynthesis	myristoleoylcarnitine*	406	0.1596	0.2270	0.482	0.863033887421456	0.1584	0.2269	0.4852	0.906733780366935
1CMET2-PWY: <i>N</i><sup>10</sup>-formyl-tetrahydrofolate biosynthesis	myristoylcarnitine	407	0.278	0.3508	0.4281	0.851970804039122	0.2598	0.3517	0.46	0.901847648487096
1CMET2-PWY: <i>N</i><sup>10</sup>-formyl-tetrahydrofolate biosynthesis	N-(2-furoyl)glycine	333	0.1787	0.1144	0.1182	0.720862792138232	0.1766	0.1147	0.1238	0.772158811158078
1CMET2-PWY: <i>N</i><sup>10</sup>-formyl-tetrahydrofolate biosynthesis	N-acetyl-1-methylhistidine*	278	0.032	0.1957	0.8701	0.913811970870563	0.057	0.1971	0.7725	0.939720406929304
1CMET2-PWY: <i>N</i><sup>10</sup>-formyl-tetrahydrofolate biosynthesis	N-acetyl-3-methylhistidine*	215	0.1035	0.2150	0.6302	0.887278522404839	0.1024	0.2145	0.6331	0.925660668664297
1CMET2-PWY: <i>N</i><sup>10</sup>-formyl-tetrahydrofolate biosynthesis	N-acetyl-beta-alanine	407	0.3009	0.4105	0.4636	0.859427197823346	0.3252	0.4139	0.4321	0.896738906691762
1CMET2-PWY: <i>N</i><sup>10</sup>-formyl-tetrahydrofolate biosynthesis	N-acetylalanine	406	0.4738	0.6211	0.4456	0.855635767523442	0.5296	0.6230	0.3953	0.889867315637632
1CMET2-PWY: <i>N</i><sup>10</sup>-formyl-tetrahydrofolate biosynthesis	N-acetylalliin	162	-0.0894	0.1844	0.628	0.887025275380726	-0.0839	0.1849	0.6501	0.927564857493913
1CMET2-PWY: <i>N</i><sup>10</sup>-formyl-tetrahydrofolate biosynthesis	N-acetylasparagine	407	-0.2071	0.3351	0.5365	0.873209325694806	-0.1842	0.3353	0.5828	0.920193393532359
1CMET2-PWY: <i>N</i><sup>10</sup>-formyl-tetrahydrofolate biosynthesis	N-acetylaspartate (NAA)	402	0.1866	0.3218	0.562	0.877622066195454	0.1931	0.3226	0.5495	0.91626306423311
1CMET2-PWY: <i>N</i><sup>10</sup>-formyl-tetrahydrofolate biosynthesis	N-acetylcarnosine	407	0.5096	0.2519	0.0431	0.605748326118829	0.5261	0.2530	0.0376	0.628832042766486
1CMET2-PWY: <i>N</i><sup>10</sup>-formyl-tetrahydrofolate biosynthesis	N-acetylcitrulline	360	-0.0536	0.1577	0.7341	0.899628864075263	-0.0374	0.1600	0.8153	0.94341066083114
1CMET2-PWY: <i>N</i><sup>10</sup>-formyl-tetrahydrofolate biosynthesis	N-acetylglutamate	379	-0.2466	0.3068	0.4216	0.850487762090119	-0.2735	0.3092	0.3763	0.886230951086434
1CMET2-PWY: <i>N</i><sup>10</sup>-formyl-tetrahydrofolate biosynthesis	N-acetylglutamine	403	-0.786	0.2865	0.0061	0.374812953821797	-0.7613	0.2897	0.0086	0.411029415610785
1CMET2-PWY: <i>N</i><sup>10</sup>-formyl-tetrahydrofolate biosynthesis	N-acetylglycine	407	0.1121	0.2262	0.6201	0.885707805878939	0.0853	0.2331	0.7143	0.934145382339104
1CMET2-PWY: <i>N</i><sup>10</sup>-formyl-tetrahydrofolate biosynthesis	N-acetylhistidine	392	-0.2369	0.3384	0.4839	0.863617152345995	-0.169	0.3463	0.6255	0.924784238806223
1CMET2-PWY: <i>N</i><sup>10</sup>-formyl-tetrahydrofolate biosynthesis	N-acetylisoleucine	403	-0.15	0.3139	0.6328	0.887384404221502	-0.1039	0.3165	0.7426	0.936544926652414
1CMET2-PWY: <i>N</i><sup>10</sup>-formyl-tetrahydrofolate biosynthesis	N-acetylleucine	406	-0.0675	0.3299	0.838	0.910323743529001	-0.0402	0.3320	0.9036	0.950183021013146
1CMET2-PWY: <i>N</i><sup>10</sup>-formyl-tetrahydrofolate biosynthesis	N-acetylmethionine	407	0.0197	0.4656	0.9662	0.921521985718104	0.0406	0.4655	0.9306	0.951968122894222
1CMET2-PWY: <i>N</i><sup>10</sup>-formyl-tetrahydrofolate biosynthesis	N-acetylneuraminate	404	0.3841	0.3354	0.2522	0.799458983597584	0.4201	0.3362	0.2115	0.829152681435353
1CMET2-PWY: <i>N</i><sup>10</sup>-formyl-tetrahydrofolate biosynthesis	N-acetylphenylalanine	407	0.0178	0.3651	0.961	0.921190310853251	0.074	0.3646	0.839	0.944858333865783
1CMET2-PWY: <i>N</i><sup>10</sup>-formyl-tetrahydrofolate biosynthesis	N-acetylputrescine	407	0.4292	0.4157	0.3018	0.818133302686435	0.4306	0.4165	0.3011	0.864944463278972
1CMET2-PWY: <i>N</i><sup>10</sup>-formyl-tetrahydrofolate biosynthesis	N-acetylserine	407	0.1782	0.5978	0.7656	0.903167830774659	0.2476	0.6040	0.6819	0.930572083176028
1CMET2-PWY: <i>N</i><sup>10</sup>-formyl-tetrahydrofolate biosynthesis	N-acetyltaurine	396	-0.0528	0.2874	0.8543	0.911894433198171	-0.0534	0.2881	0.8531	0.946097583257632
1CMET2-PWY: <i>N</i><sup>10</sup>-formyl-tetrahydrofolate biosynthesis	N-acetyltryptophan	397	0.3973	0.3141	0.2059	0.778584497256932	0.4139	0.3134	0.1866	0.81670759787789
1CMET2-PWY: <i>N</i><sup>10</sup>-formyl-tetrahydrofolate biosynthesis	N-acetyltyrosine	403	-0.0037	0.3279	0.991	0.92306244230954	0.0482	0.3179	0.8795	0.948158411594021
1CMET2-PWY: <i>N</i><sup>10</sup>-formyl-tetrahydrofolate biosynthesis	N-acetylvaline	407	-0.173	0.4614	0.7078	0.896423278280685	-0.1458	0.4615	0.7521	0.937765975213033
1CMET2-PWY: <i>N</i><sup>10</sup>-formyl-tetrahydrofolate biosynthesis	N-delta-acetylornithine	407	0.000741	0.2211	0.9973	0.923775923114567	-0.0401	0.2165	0.8529	0.946075108500933
1CMET2-PWY: <i>N</i><sup>10</sup>-formyl-tetrahydrofolate biosynthesis	N-formylmethionine	407	0.2015	0.5477	0.713	0.897038222972449	0.219	0.5490	0.6899	0.931297514477318
1CMET2-PWY: <i>N</i><sup>10</sup>-formyl-tetrahydrofolate biosynthesis	N-formylphenylalanine	404	-0.0759	0.2207	0.731	0.899290784996861	-0.0556	0.2220	0.8021	0.942156849135941
1CMET2-PWY: <i>N</i><sup>10</sup>-formyl-tetrahydrofolate biosynthesis	N-methylproline	407	-0.0608	0.0889	0.4939	0.86551541868471	-0.0645	0.0891	0.4695	0.904061964006359
1CMET2-PWY: <i>N</i><sup>10</sup>-formyl-tetrahydrofolate biosynthesis	N-palmitoyl glycine	398	-0.0775	0.3454	0.8225	0.909232377937777	-0.0481	0.3437	0.8887	0.948882349789121
1CMET2-PWY: <i>N</i><sup>10</sup>-formyl-tetrahydrofolate biosynthesis	N-palmitoyl-sphingosine (d18:1/16:0)	407	0.2405	0.4547	0.597	0.882655665938284	0.2315	0.4534	0.6096	0.92292538180516
1CMET2-PWY: <i>N</i><sup>10</sup>-formyl-tetrahydrofolate biosynthesis	N1-Methyl-2-pyridone-5-carboxamide	407	0.1014	0.2443	0.6781	0.892844446884916	0.0874	0.2446	0.7209	0.934605653898948
1CMET2-PWY: <i>N</i><sup>10</sup>-formyl-tetrahydrofolate biosynthesis	N1-methyladenosine	407	0.3297	0.6491	0.6115	0.884655123795039	0.3963	0.6570	0.5464	0.916133673045102
1CMET2-PWY: <i>N</i><sup>10</sup>-formyl-tetrahydrofolate biosynthesis	N2,N2-dimethylguanosine	407	0.5066	0.4405	0.2501	0.798455746760664	0.5575	0.4446	0.2098	0.828425260234464
1CMET2-PWY: <i>N</i><sup>10</sup>-formyl-tetrahydrofolate biosynthesis	N6-acetyllysine	402	0.32	0.4126	0.4381	0.853904656224852	0.3502	0.4152	0.399	0.89049750147375
1CMET2-PWY: <i>N</i><sup>10</sup>-formyl-tetrahydrofolate biosynthesis	N6-carbamoylthreonyladenosine	398	0.4705	0.4428	0.288	0.81258475692253	0.507	0.4491	0.259	0.847819232625209
1CMET2-PWY: <i>N</i><sup>10</sup>-formyl-tetrahydrofolate biosynthesis	N6-carboxymethyllysine	391	-0.067	0.2602	0.7967	0.90650273441092	-0.0496	0.2598	0.8486	0.945617318507998
1CMET2-PWY: <i>N</i><sup>10</sup>-formyl-tetrahydrofolate biosynthesis	N6,N6,N6-trimethyllysine	407	0.3229	0.2938	0.2717	0.807729189807857	0.358	0.3000	0.2327	0.838682827056522
1CMET2-PWY: <i>N</i><sup>10</sup>-formyl-tetrahydrofolate biosynthesis	nicotinamide	406	-0.0516	0.2014	0.7977	0.906607704303285	-0.0521	0.2013	0.7958	0.941405695385661
1CMET2-PWY: <i>N</i><sup>10</sup>-formyl-tetrahydrofolate biosynthesis	nonadecanoate (19:0)	407	-0.0211	0.3782	0.9556	0.920901064023446	-0.0522	0.3818	0.8913	0.948966746959404
1CMET2-PWY: <i>N</i><sup>10</sup>-formyl-tetrahydrofolate biosynthesis	o-cresol sulfate	259	0.1298	0.1456	0.3726	0.839419985193024	0.1237	0.1471	0.4002	0.891013449771798
1CMET2-PWY: <i>N</i><sup>10</sup>-formyl-tetrahydrofolate biosynthesis	O-methylcatechol sulfate	407	0.139	0.1649	0.3992	0.845765723778973	0.1337	0.1660	0.4205	0.895307999489149
1CMET2-PWY: <i>N</i><sup>10</sup>-formyl-tetrahydrofolate biosynthesis	O-sulfo-L-tyrosine	407	-0.0383	0.4025	0.9242	0.918197299485158	-0.0786	0.4017	0.8449	0.945461342538542
1CMET2-PWY: <i>N</i><sup>10</sup>-formyl-tetrahydrofolate biosynthesis	octadecanedioate	405	-0.4463	0.2461	0.0698	0.659033937358259	-0.4659	0.2473	0.0596	0.688758593821399
1CMET2-PWY: <i>N</i><sup>10</sup>-formyl-tetrahydrofolate biosynthesis	octanoylcarnitine	405	0.247	0.2148	0.2502	0.798532075112308	0.2433	0.2152	0.2582	0.847755609698351
1CMET2-PWY: <i>N</i><sup>10</sup>-formyl-tetrahydrofolate biosynthesis	oleate/vaccenate (18:1)	407	-0.0035	0.3480	0.9921	0.92315183021322	-0.0055	0.3618	0.9879	0.954843510717526
1CMET2-PWY: <i>N</i><sup>10</sup>-formyl-tetrahydrofolate biosynthesis	oleoyl ethanolamide	406	-0.0643	0.2959	0.828	0.909875777246269	-0.0605	0.2962	0.8381	0.94481380881543
1CMET2-PWY: <i>N</i><sup>10</sup>-formyl-tetrahydrofolate biosynthesis	oleoylcarnitine	407	0.4219	0.3567	0.237	0.792924581200216	0.4202	0.3570	0.2392	0.841127320199476
1CMET2-PWY: <i>N</i><sup>10</sup>-formyl-tetrahydrofolate biosynthesis	ornithine	407	-0.3367	0.6235	0.5891	0.881536443109386	-0.3327	0.6308	0.5978	0.921836348826405
1CMET2-PWY: <i>N</i><sup>10</sup>-formyl-tetrahydrofolate biosynthesis	orotate	406	0.361	0.3304	0.2746	0.808583375681698	0.3749	0.3315	0.2581	0.847666188087658
1CMET2-PWY: <i>N</i><sup>10</sup>-formyl-tetrahydrofolate biosynthesis	orotidine	405	0.0503	0.2009	0.8023	0.907120865281823	0.0673	0.2036	0.7411	0.936261519666264
1CMET2-PWY: <i>N</i><sup>10</sup>-formyl-tetrahydrofolate biosynthesis	oxalate (ethanedioate)	407	-0.4549	0.1970	0.0209	0.523895794224402	-0.4762	0.1982	0.0163	0.505112254798872
1CMET2-PWY: <i>N</i><sup>10</sup>-formyl-tetrahydrofolate biosynthesis	p-cresol sulfate	407	-0.1461	0.1417	0.3023	0.818249446723991	-0.1503	0.1421	0.2903	0.860901702486289
1CMET2-PWY: <i>N</i><sup>10</sup>-formyl-tetrahydrofolate biosynthesis	p-cresol-glucuronide*	382	-0.1232	0.0997	0.2169	0.78360903417967	-0.1184	0.1003	0.2376	0.84057964306884
1CMET2-PWY: <i>N</i><sup>10</sup>-formyl-tetrahydrofolate biosynthesis	palmitate (16:0)	407	0.3186	0.4714	0.4991	0.866221486259987	0.3176	0.4717	0.5008	0.909503761703051
1CMET2-PWY: <i>N</i><sup>10</sup>-formyl-tetrahydrofolate biosynthesis	palmitoleate (16:1n7)	407	-0.0723	0.2050	0.7243	0.898285281033286	-0.0744	0.2060	0.7178	0.934453804595602
1CMET2-PWY: <i>N</i><sup>10</sup>-formyl-tetrahydrofolate biosynthesis	palmitoyl dihydrosphingomyelin (d18:0/16:0)*	407	0.4263	0.4491	0.3425	0.832215741494953	0.4053	0.4586	0.3768	0.88627373363073
1CMET2-PWY: <i>N</i><sup>10</sup>-formyl-tetrahydrofolate biosynthesis	palmitoyl ethanolamide	406	0.3725	0.3278	0.2559	0.800776792068075	0.3734	0.3279	0.2548	0.84650680361517
1CMET2-PWY: <i>N</i><sup>10</sup>-formyl-tetrahydrofolate biosynthesis	palmitoyl sphingomyelin (d18:1/16:0)	407	1.173	0.6789	0.084	0.679501612953471	1.1564	0.6933	0.0953	0.743833529934617
1CMET2-PWY: <i>N</i><sup>10</sup>-formyl-tetrahydrofolate biosynthesis	palmitoylcarnitine	407	0.2333	0.4207	0.5792	0.879925625665644	0.2431	0.4239	0.5662	0.918390892933307
1CMET2-PWY: <i>N</i><sup>10</sup>-formyl-tetrahydrofolate biosynthesis	pantothenate	407	0.5573	0.2723	0.0407	0.598900892701264	0.5372	0.2726	0.0488	0.663204927821803
1CMET2-PWY: <i>N</i><sup>10</sup>-formyl-tetrahydrofolate biosynthesis	paraxanthine	383	-0.1834	0.1415	0.195	0.772617030933444	-0.1786	0.1415	0.2067	0.826918932821016
1CMET2-PWY: <i>N</i><sup>10</sup>-formyl-tetrahydrofolate biosynthesis	phenol sulfate	407	0.1865	0.1611	0.247	0.79739490461538	0.1935	0.1622	0.2329	0.838759711639493
1CMET2-PWY: <i>N</i><sup>10</sup>-formyl-tetrahydrofolate biosynthesis	phenylacetate	368	-0.2957	0.1989	0.137	0.735608367832946	-0.2974	0.1987	0.1344	0.780871277050062
1CMET2-PWY: <i>N</i><sup>10</sup>-formyl-tetrahydrofolate biosynthesis	phenylacetylglutamine	407	-0.4459	0.1692	0.0084	0.411919514523718	-0.448	0.1703	0.0085	0.408859347762155
1CMET2-PWY: <i>N</i><sup>10</sup>-formyl-tetrahydrofolate biosynthesis	phenylalanine	407	1.274	0.8760	0.1459	0.742059219745771	1.2837	0.8914	0.1499	0.792718367901003
1CMET2-PWY: <i>N</i><sup>10</sup>-formyl-tetrahydrofolate biosynthesis	phenylalanylleucine	401	0.0671	0.1262	0.595	0.882266076399925	0.0641	0.1274	0.6151	0.923636658618298
1CMET2-PWY: <i>N</i><sup>10</sup>-formyl-tetrahydrofolate biosynthesis	phenylalanylphenylalanine	407	0.0052	0.1999	0.9792	0.922306811602689	-0.0142	0.2062	0.9451	0.953200740066902
1CMET2-PWY: <i>N</i><sup>10</sup>-formyl-tetrahydrofolate biosynthesis	phenylalanylserine	407	-0.0491	0.1339	0.7136	0.897038222972449	-0.0654	0.1349	0.6277	0.925036655213588
1CMET2-PWY: <i>N</i><sup>10</sup>-formyl-tetrahydrofolate biosynthesis	phenylalanyltryptophan	404	0.2618	0.2056	0.2028	0.77673428433866	0.2341	0.2086	0.2616	0.84853774559168
1CMET2-PWY: <i>N</i><sup>10</sup>-formyl-tetrahydrofolate biosynthesis	phenyllactate (PLA)	407	-0.1492	0.3608	0.6792	0.892894366229286	-0.1701	0.3613	0.6378	0.926344687632103
1CMET2-PWY: <i>N</i><sup>10</sup>-formyl-tetrahydrofolate biosynthesis	phenylpyruvate	404	-0.0898	0.3322	0.7869	0.905375822843049	-0.0922	0.3316	0.7811	0.940202993241113
1CMET2-PWY: <i>N</i><sup>10</sup>-formyl-tetrahydrofolate biosynthesis	phosphate	407	-0.8265	1.3598	0.5433	0.874598545543029	-0.8422	1.3633	0.5368	0.914625623679585
1CMET2-PWY: <i>N</i><sup>10</sup>-formyl-tetrahydrofolate biosynthesis	phosphocholine (16:0/22:5n3, 18:1/20:4)*	407	0.1555	0.4539	0.732	0.899311418049393	0.1477	0.4549	0.7453	0.936857869064908
1CMET2-PWY: <i>N</i><sup>10</sup>-formyl-tetrahydrofolate biosynthesis	phosphocholine (18:0/20:5, 16:0/22:5n6)*	407	0.0855	0.2565	0.739	0.900138107813296	0.067	0.2565	0.794	0.941403455902657
1CMET2-PWY: <i>N</i><sup>10</sup>-formyl-tetrahydrofolate biosynthesis	pimelate (heptanedioate)	361	0.2063	0.2472	0.404	0.847177206384669	0.2052	0.2461	0.4045	0.892022018219441
1CMET2-PWY: <i>N</i><sup>10</sup>-formyl-tetrahydrofolate biosynthesis	pipecolate	407	-0.1067	0.3296	0.7461	0.900657544947292	-0.1404	0.3352	0.6753	0.929961762307519
1CMET2-PWY: <i>N</i><sup>10</sup>-formyl-tetrahydrofolate biosynthesis	piperine	358	-0.1445	0.0923	0.1172	0.719740081597515	-0.1474	0.0923	0.1103	0.759269980017047
1CMET2-PWY: <i>N</i><sup>10</sup>-formyl-tetrahydrofolate biosynthesis	pregn steroid monosulfate*	407	-0.1349	0.1836	0.4627	0.859240006817888	-0.1563	0.1843	0.3964	0.890126559695677
1CMET2-PWY: <i>N</i><sup>10</sup>-formyl-tetrahydrofolate biosynthesis	pregnanediol-3-glucuronide	354	-0.0982	0.1882	0.6017	0.883300863638564	-0.1021	0.1880	0.5869	0.920828804229169
1CMET2-PWY: <i>N</i><sup>10</sup>-formyl-tetrahydrofolate biosynthesis	pregnanolone/allopregnanolone sulfate	53	0.1437	0.4520	0.7505	0.901425284769861	0.0742	0.0173	1.75e-05	0.00879285798022792
1CMET2-PWY: <i>N</i><sup>10</sup>-formyl-tetrahydrofolate biosynthesis	pregnen-diol disulfate*	406	0.0429	0.1480	0.7719	0.903776533627496	0.0345	0.1485	0.8164	0.943451408003023
1CMET2-PWY: <i>N</i><sup>10</sup>-formyl-tetrahydrofolate biosynthesis	pregnenolone sulfate	345	-0.0775	0.1668	0.6423	0.888409217565629	-0.0955	0.1682	0.5701	0.918558800038647
1CMET2-PWY: <i>N</i><sup>10</sup>-formyl-tetrahydrofolate biosynthesis	pro-hydroxy-pro	407	0.0625	0.2463	0.7996	0.906806366585332	0.0591	0.2510	0.8137	0.943327171061768
1CMET2-PWY: <i>N</i><sup>10</sup>-formyl-tetrahydrofolate biosynthesis	proline	407	0.3787	0.4739	0.4243	0.850937017988531	0.4582	0.4858	0.3456	0.876979760945795
1CMET2-PWY: <i>N</i><sup>10</sup>-formyl-tetrahydrofolate biosynthesis	prolylglycine	395	0.5813	0.2494	0.0197	0.515468647770069	0.6072	0.2510	0.0156	0.497335923614803
1CMET2-PWY: <i>N</i><sup>10</sup>-formyl-tetrahydrofolate biosynthesis	prolylproline	398	0.1712	0.1269	0.1773	0.762366025882662	0.1732	0.1270	0.1725	0.808333455920275
1CMET2-PWY: <i>N</i><sup>10</sup>-formyl-tetrahydrofolate biosynthesis	propionylcarnitine	403	0.18	0.3072	0.5578	0.876963789619199	0.1786	0.3086	0.5627	0.918041443054264
1CMET2-PWY: <i>N</i><sup>10</sup>-formyl-tetrahydrofolate biosynthesis	propionylglycine	383	-0.1665	0.2041	0.4147	0.849284531851889	-0.1621	0.2052	0.4295	0.896412424008925
1CMET2-PWY: <i>N</i><sup>10</sup>-formyl-tetrahydrofolate biosynthesis	propyl 4-hydroxybenzoate sulfate	406	-0.0292	0.1438	0.8391	0.910374335863577	-0.0402	0.1444	0.7807	0.940202359018422
1CMET2-PWY: <i>N</i><sup>10</sup>-formyl-tetrahydrofolate biosynthesis	pseudouridine	407	0.2576	0.6163	0.676	0.892689913757528	0.2738	0.6179	0.6577	0.928395423235924
1CMET2-PWY: <i>N</i><sup>10</sup>-formyl-tetrahydrofolate biosynthesis	pyridoxate	406	0.2736	0.1700	0.1075	0.70950752915908	0.2574	0.1703	0.1308	0.77749084996957
1CMET2-PWY: <i>N</i><sup>10</sup>-formyl-tetrahydrofolate biosynthesis	pyroglutamine*	406	0.1373	0.2408	0.5686	0.878409599247056	0.1525	0.2419	0.5285	0.913393024094902
1CMET2-PWY: <i>N</i><sup>10</sup>-formyl-tetrahydrofolate biosynthesis	pyroglutamylglutamine	386	0.2629	0.2430	0.2792	0.809837343685131	0.2606	0.2438	0.2852	0.858271662336543
1CMET2-PWY: <i>N</i><sup>10</sup>-formyl-tetrahydrofolate biosynthesis	pyroglutamylglycine	407	-0.0877	0.1733	0.6127	0.884772702991635	-0.0881	0.1751	0.6146	0.92358133191087
1CMET2-PWY: <i>N</i><sup>10</sup>-formyl-tetrahydrofolate biosynthesis	pyrraline	348	0.0018	0.1801	0.9919	0.923132164009178	-0.0019	0.1801	0.9914	0.954843510717526
1CMET2-PWY: <i>N</i><sup>10</sup>-formyl-tetrahydrofolate biosynthesis	pyruvate	406	-0.1704	0.2359	0.4701	0.861130939825311	-0.152	0.2388	0.5245	0.912822619201735
1CMET2-PWY: <i>N</i><sup>10</sup>-formyl-tetrahydrofolate biosynthesis	quinate	404	0.0293	0.0814	0.7187	0.897750230980214	0.0213	0.0819	0.7952	0.941405695385661
1CMET2-PWY: <i>N</i><sup>10</sup>-formyl-tetrahydrofolate biosynthesis	quinolinate	400	0.468	0.2070	0.0238	0.540870488276357	0.4824	0.2074	0.02	0.535694611561677
1CMET2-PWY: <i>N</i><sup>10</sup>-formyl-tetrahydrofolate biosynthesis	retinol (Vitamin A)	407	0.6059	0.4964	0.2222	0.785788901983516	0.6435	0.4980	0.1962	0.820695700311324
1CMET2-PWY: <i>N</i><sup>10</sup>-formyl-tetrahydrofolate biosynthesis	ribitol	396	0.3742	0.4151	0.3673	0.837592259643045	0.4467	0.4196	0.2871	0.859384937639942
1CMET2-PWY: <i>N</i><sup>10</sup>-formyl-tetrahydrofolate biosynthesis	riboflavin (Vitamin B2)	51	-0.1646	0.4425	0.7099	0.896810824925719	-0.2317	0.4421	0.6003	0.922026464499158
1CMET2-PWY: <i>N</i><sup>10</sup>-formyl-tetrahydrofolate biosynthesis	ribonate	405	-0.4191	0.2776	0.1311	0.730713659838991	-0.4097	0.2796	0.1428	0.786952701187579
1CMET2-PWY: <i>N</i><sup>10</sup>-formyl-tetrahydrofolate biosynthesis	S-allylcysteine	156	0.0472	0.1746	0.787	0.905376605167279	0.0706	0.1768	0.6898	0.931297514477318
1CMET2-PWY: <i>N</i><sup>10</sup>-formyl-tetrahydrofolate biosynthesis	S-methylcysteine	407	0.5004	0.2660	0.06	0.642510547967615	0.5145	0.2659	0.053	0.673654482843985
1CMET2-PWY: <i>N</i><sup>10</sup>-formyl-tetrahydrofolate biosynthesis	S-methylmethionine	195	0.0489	0.1598	0.7597	0.902333185206081	0.05	0.1603	0.7553	0.938081802725797
1CMET2-PWY: <i>N</i><sup>10</sup>-formyl-tetrahydrofolate biosynthesis	saccharin	260	-0.0572	0.0971	0.5557	0.876570729129565	-0.0503	0.1018	0.6212	0.924288251145316
1CMET2-PWY: <i>N</i><sup>10</sup>-formyl-tetrahydrofolate biosynthesis	salicylate	406	-0.0961	0.0817	0.2397	0.794123670699155	-0.0932	0.0821	0.2563	0.847038235132734
1CMET2-PWY: <i>N</i><sup>10</sup>-formyl-tetrahydrofolate biosynthesis	salicyluric glucuronide*	70	-0.048	0.1268	0.705	0.895965088886147	-0.0339	0.1269	0.7891	0.941013900153574
1CMET2-PWY: <i>N</i><sup>10</sup>-formyl-tetrahydrofolate biosynthesis	sebacate (decanedioate)	395	-0.4409	0.1084	4.71e-05	0.0315731664581346	-0.4515	0.1086	3.22e-05	0.014224670696553
1CMET2-PWY: <i>N</i><sup>10</sup>-formyl-tetrahydrofolate biosynthesis	serine	407	0.1971	0.7037	0.7795	0.90445931585123	0.1349	0.7079	0.8488	0.945640046966867
1CMET2-PWY: <i>N</i><sup>10</sup>-formyl-tetrahydrofolate biosynthesis	serotonin	407	-0.4549	0.1839	0.0134	0.467457601561613	-0.453	0.1846	0.0141	0.480073239404199
1CMET2-PWY: <i>N</i><sup>10</sup>-formyl-tetrahydrofolate biosynthesis	serylalanine	407	-0.1791	0.3084	0.5615	0.87752365160124	-0.2028	0.3104	0.5136	0.911083624597511
1CMET2-PWY: <i>N</i><sup>10</sup>-formyl-tetrahydrofolate biosynthesis	spermidine	305	-0.1864	0.2945	0.5268	0.871118401083675	-0.1695	0.2973	0.5686	0.918503943357903
1CMET2-PWY: <i>N</i><sup>10</sup>-formyl-tetrahydrofolate biosynthesis	sphinganine	155	0.3699	0.5310	0.4861	0.864014122088535	0.3347	0.5293	0.5272	0.913317061408201
1CMET2-PWY: <i>N</i><sup>10</sup>-formyl-tetrahydrofolate biosynthesis	sphinganine-1-phosphate	366	-0.0948	0.3661	0.7957	0.906441170074094	-0.1082	0.3680	0.7687	0.93961450814133
1CMET2-PWY: <i>N</i><sup>10</sup>-formyl-tetrahydrofolate biosynthesis	sphingomyelin (d18:1/14:0, d16:1/16:0)*	407	0.0329	0.2055	0.8728	0.914005365983303	0.032	0.2051	0.8759	0.947891346324804
1CMET2-PWY: <i>N</i><sup>10</sup>-formyl-tetrahydrofolate biosynthesis	sphingomyelin (d18:1/15:0, d16:1/17:0)*	407	-0.0453	0.4408	0.9181	0.917768136177241	-0.0912	0.4447	0.8375	0.944813146903756
1CMET2-PWY: <i>N</i><sup>10</sup>-formyl-tetrahydrofolate biosynthesis	sphingomyelin (d18:1/17:0, d17:1/18:0, d19:1/16:0)	407	-0.0456	0.4424	0.9179	0.917768136177241	-0.1031	0.4511	0.8192	0.943815871904357
1CMET2-PWY: <i>N</i><sup>10</sup>-formyl-tetrahydrofolate biosynthesis	sphingomyelin (d18:1/18:1, d18:2/18:0)	407	0.7514	0.5258	0.1529	0.746917308809079	0.7312	0.5344	0.1713	0.807244265770718
1CMET2-PWY: <i>N</i><sup>10</sup>-formyl-tetrahydrofolate biosynthesis	sphingomyelin (d18:1/20:0, d16:1/22:0)*	398	0.1844	0.5388	0.7322	0.89935018908208	0.1549	0.5381	0.7735	0.939720406929304
1CMET2-PWY: <i>N</i><sup>10</sup>-formyl-tetrahydrofolate biosynthesis	sphingomyelin (d18:1/20:1, d18:2/20:0)*	407	0.6262	0.5442	0.2498	0.798385757580656	0.615	0.5531	0.2662	0.850331168847119
1CMET2-PWY: <i>N</i><sup>10</sup>-formyl-tetrahydrofolate biosynthesis	sphingomyelin (d18:1/21:0, d17:1/22:0, d16:1/23:0)*	407	0.0562	0.4277	0.8954	0.916057261609107	0.0084	0.4272	0.9843	0.954843510717526
1CMET2-PWY: <i>N</i><sup>10</sup>-formyl-tetrahydrofolate biosynthesis	sphingomyelin (d18:1/24:1, d18:2/24:0)*	400	0.279	0.2409	0.2469	0.79739490461538	0.2738	0.2413	0.2565	0.847038235132734
1CMET2-PWY: <i>N</i><sup>10</sup>-formyl-tetrahydrofolate biosynthesis	sphingomyelin (d18:2/14:0, d18:1/14:1)*	405	0.0814	0.3819	0.8313	0.910059700864977	0.0619	0.3874	0.8731	0.947500619000103
1CMET2-PWY: <i>N</i><sup>10</sup>-formyl-tetrahydrofolate biosynthesis	sphingomyelin (d18:2/16:0, d18:1/16:1)*	407	0.7581	0.5311	0.1534	0.74732057393281	0.7456	0.5362	0.1644	0.802813851726989
1CMET2-PWY: <i>N</i><sup>10</sup>-formyl-tetrahydrofolate biosynthesis	sphingomyelin (d18:2/23:0, d18:1/23:1, d17:1/24:1)*	407	0.1826	0.4710	0.6982	0.895101610414124	0.1431	0.4715	0.7616	0.938856912006314
1CMET2-PWY: <i>N</i><sup>10</sup>-formyl-tetrahydrofolate biosynthesis	sphingomyelin (d18:2/24:1, d18:1/24:2)*	407	0.4977	0.4786	0.2984	0.817001588222857	0.4749	0.4853	0.3278	0.872630803181402
1CMET2-PWY: <i>N</i><sup>10</sup>-formyl-tetrahydrofolate biosynthesis	sphingosine	349	-0.1438	0.3353	0.6679	0.891701430967853	-0.1667	0.3351	0.6188	0.923916039614442
1CMET2-PWY: <i>N</i><sup>10</sup>-formyl-tetrahydrofolate biosynthesis	sphingosine 1-phosphate	406	0.0961	0.4801	0.8414	0.910644034625591	0.104	0.4820	0.8291	0.944240227535923
1CMET2-PWY: <i>N</i><sup>10</sup>-formyl-tetrahydrofolate biosynthesis	stachydrine	407	-0.0216	0.0824	0.7936	0.906072653358929	-0.0198	0.0824	0.8103	0.943126837389752
1CMET2-PWY: <i>N</i><sup>10</sup>-formyl-tetrahydrofolate biosynthesis	stearate (18:0)	407	0.2309	0.5100	0.6508	0.889542626890625	0.2056	0.5093	0.6865	0.931043532921073
1CMET2-PWY: <i>N</i><sup>10</sup>-formyl-tetrahydrofolate biosynthesis	stearidonate (18:4n3)	407	-0.0143	0.2079	0.9452	0.920158551794322	-0.0292	0.2099	0.8892	0.948923361084179
1CMET2-PWY: <i>N</i><sup>10</sup>-formyl-tetrahydrofolate biosynthesis	stearoyl sphingomyelin (d18:1/18:0)	407	0.4882	0.5412	0.3671	0.837590159062115	0.4696	0.5481	0.3916	0.889367394059459
1CMET2-PWY: <i>N</i><sup>10</sup>-formyl-tetrahydrofolate biosynthesis	stearoylcarnitine	407	0.2035	0.4324	0.6379	0.88802560833131	0.2035	0.4352	0.64	0.926555565772411
1CMET2-PWY: <i>N</i><sup>10</sup>-formyl-tetrahydrofolate biosynthesis	suberate (octanedioate)	340	0.203	0.2817	0.4712	0.861184863376939	0.2055	0.2831	0.4679	0.903898446491408
1CMET2-PWY: <i>N</i><sup>10</sup>-formyl-tetrahydrofolate biosynthesis	succinate	407	0.0207	0.2439	0.9323	0.91883409724604	0.0193	0.2449	0.9373	0.952443903575562
1CMET2-PWY: <i>N</i><sup>10</sup>-formyl-tetrahydrofolate biosynthesis	succinimide	406	-0.3046	0.4491	0.4975	0.866020317191834	-0.3391	0.4496	0.4507	0.89957270439076
1CMET2-PWY: <i>N</i><sup>10</sup>-formyl-tetrahydrofolate biosynthesis	succinylcarnitine	403	1.0587	0.3969	0.0076	0.401972941364329	1.0995	0.4014	0.0062	0.364301357240112
1CMET2-PWY: <i>N</i><sup>10</sup>-formyl-tetrahydrofolate biosynthesis	sucrose	196	0.1598	0.1768	0.3661	0.837334078848334	0.1772	0.1779	0.3194	0.870455402098493
1CMET2-PWY: <i>N</i><sup>10</sup>-formyl-tetrahydrofolate biosynthesis	sulfate*	407	0.382	0.6877	0.5786	0.879862845421725	0.3518	0.7104	0.6204	0.924177250656434
1CMET2-PWY: <i>N</i><sup>10</sup>-formyl-tetrahydrofolate biosynthesis	tartarate	402	0.1472	0.1350	0.2754	0.808793896558952	0.142	0.1354	0.2943	0.862404866343208
1CMET2-PWY: <i>N</i><sup>10</sup>-formyl-tetrahydrofolate biosynthesis	tartronate (hydroxymalonate)	407	0.5498	0.1503	0.000254	0.0824987200712	0.5595	0.1519	0.00023	0.063347295070964
1CMET2-PWY: <i>N</i><sup>10</sup>-formyl-tetrahydrofolate biosynthesis	taurine	407	-0.319	0.3767	0.3971	0.845483627710476	-0.3684	0.3865	0.3405	0.87495855648857
1CMET2-PWY: <i>N</i><sup>10</sup>-formyl-tetrahydrofolate biosynthesis	taurochenodeoxycholate	384	0.0853	0.1083	0.4307	0.85243640932382	0.0856	0.1083	0.4295	0.896412424008925
1CMET2-PWY: <i>N</i><sup>10</sup>-formyl-tetrahydrofolate biosynthesis	taurocholate	266	0.0367	0.1191	0.7577	0.90216508516516	0.0398	0.1190	0.7383	0.936131500128796
1CMET2-PWY: <i>N</i><sup>10</sup>-formyl-tetrahydrofolate biosynthesis	taurocholenate sulfate	401	0.1421	0.1553	0.3603	0.836324664319848	0.13	0.1564	0.4058	0.892262850250176
1CMET2-PWY: <i>N</i><sup>10</sup>-formyl-tetrahydrofolate biosynthesis	taurodeoxycholate	376	0.0872	0.0850	0.3048	0.819253012515189	0.0941	0.0852	0.2696	0.851865721507144
1CMET2-PWY: <i>N</i><sup>10</sup>-formyl-tetrahydrofolate biosynthesis	taurolithocholate 3-sulfate	395	0.1652	0.1225	0.1774	0.762483598554924	0.1552	0.1233	0.208	0.827467405710757
1CMET2-PWY: <i>N</i><sup>10</sup>-formyl-tetrahydrofolate biosynthesis	tetradecanedioate	405	-0.0187	0.2041	0.9271	0.918368184457835	-0.028	0.2067	0.8921	0.949009894145281
1CMET2-PWY: <i>N</i><sup>10</sup>-formyl-tetrahydrofolate biosynthesis	theanine	339	-0.0641	0.0813	0.4305	0.85243640932382	-0.0611	0.0812	0.4522	0.899961865317786
1CMET2-PWY: <i>N</i><sup>10</sup>-formyl-tetrahydrofolate biosynthesis	theobromine	406	-0.1256	0.1180	0.2875	0.812409944259732	-0.1249	0.1179	0.2891	0.860401349857469
1CMET2-PWY: <i>N</i><sup>10</sup>-formyl-tetrahydrofolate biosynthesis	theophylline	401	-0.2339	0.1334	0.0795	0.673178221238766	-0.2304	0.1336	0.0846	0.729507059811819
1CMET2-PWY: <i>N</i><sup>10</sup>-formyl-tetrahydrofolate biosynthesis	threonate	406	-0.5332	0.1701	0.0017	0.225041718243493	-0.5526	0.1704	0.0012	0.155388929359459
1CMET2-PWY: <i>N</i><sup>10</sup>-formyl-tetrahydrofolate biosynthesis	threonine	407	0.5407	0.5594	0.3337	0.82963840114179	0.58	0.5697	0.3086	0.867200742771455
1CMET2-PWY: <i>N</i><sup>10</sup>-formyl-tetrahydrofolate biosynthesis	thymine	384	-0.2596	0.2379	0.275	0.808707718959003	-0.2357	0.2379	0.3219	0.87105050492769
1CMET2-PWY: <i>N</i><sup>10</sup>-formyl-tetrahydrofolate biosynthesis	thymol sulfate	367	0.0208	0.0714	0.7704	0.903563699836586	0.0137	0.0712	0.8478	0.945586286320832
1CMET2-PWY: <i>N</i><sup>10</sup>-formyl-tetrahydrofolate biosynthesis	thyroxine	407	1.0327	0.3871	0.0076	0.401972941364329	1.1022	0.3892	0.0046	0.321451281808669
1CMET2-PWY: <i>N</i><sup>10</sup>-formyl-tetrahydrofolate biosynthesis	tiglylcarnitine	405	0.2672	0.3206	0.4046	0.847401909306754	0.25	0.3224	0.4381	0.897518724200807
1CMET2-PWY: <i>N</i><sup>10</sup>-formyl-tetrahydrofolate biosynthesis	trans-4-hydroxyproline	407	-0.1177	0.3120	0.706	0.896042070196118	-0.1168	0.3136	0.7095	0.933572741763313
1CMET2-PWY: <i>N</i><sup>10</sup>-formyl-tetrahydrofolate biosynthesis	trans-urocanate	407	0.1098	0.2330	0.6374	0.887968856254101	0.1307	0.2340	0.5764	0.919220164150567
1CMET2-PWY: <i>N</i><sup>10</sup>-formyl-tetrahydrofolate biosynthesis	tricosanoyl sphingomyelin (d18:1/23:0)*	309	-0.317	0.3405	0.352	0.834445899814847	-0.2859	0.3456	0.4082	0.892899100976219
1CMET2-PWY: <i>N</i><sup>10</sup>-formyl-tetrahydrofolate biosynthesis	trigonelline (N'-methylnicotinate)	407	0.0757	0.1298	0.5598	0.877231848948693	0.0666	0.1303	0.6093	0.92292538180516
1CMET2-PWY: <i>N</i><sup>10</sup>-formyl-tetrahydrofolate biosynthesis	trimethylamine N-oxide	407	-0.0986	0.1798	0.5834	0.880567130033271	-0.1102	0.1804	0.5412	0.915411303518438
1CMET2-PWY: <i>N</i><sup>10</sup>-formyl-tetrahydrofolate biosynthesis	tryptophan	407	0.2768	0.6264	0.6586	0.890516075957047	0.2443	0.6632	0.7126	0.933897278651987
1CMET2-PWY: <i>N</i><sup>10</sup>-formyl-tetrahydrofolate biosynthesis	tryptophan betaine	402	-0.0425	0.0784	0.5876	0.88148929583441	-0.0504	0.0783	0.52	0.912556571043675
1CMET2-PWY: <i>N</i><sup>10</sup>-formyl-tetrahydrofolate biosynthesis	tyramine O-sulfate	257	-0.1543	0.1548	0.3189	0.824457776232563	-0.1506	0.1544	0.3293	0.873135906639072
1CMET2-PWY: <i>N</i><sup>10</sup>-formyl-tetrahydrofolate biosynthesis	tyrosine	407	0.4262	0.6648	0.5214	0.870303527321378	0.4474	0.6622	0.4993	0.909100405273545
1CMET2-PWY: <i>N</i><sup>10</sup>-formyl-tetrahydrofolate biosynthesis	tyrosylglutamine	360	0.3016	0.2183	0.1672	0.757204810186712	0.2947	0.2210	0.1823	0.813890257367949
1CMET2-PWY: <i>N</i><sup>10</sup>-formyl-tetrahydrofolate biosynthesis	umbelliferone sulfate	244	0.1702	0.1285	0.1852	0.766843478005437	0.1575	0.1291	0.2223	0.833997783451024
1CMET2-PWY: <i>N</i><sup>10</sup>-formyl-tetrahydrofolate biosynthesis	undecanedioate	362	0.4388	0.4407	0.3194	0.824748548782841	0.4555	0.4423	0.3031	0.865155815527023
1CMET2-PWY: <i>N</i><sup>10</sup>-formyl-tetrahydrofolate biosynthesis	uracil	277	-0.7702	0.4085	0.0594	0.64107054418622	-0.7527	0.4084	0.0653	0.699939028556163
1CMET2-PWY: <i>N</i><sup>10</sup>-formyl-tetrahydrofolate biosynthesis	urate	407	-0.7258	0.4705	0.1229	0.725635337126507	-0.7177	0.4762	0.1318	0.778687539442848
1CMET2-PWY: <i>N</i><sup>10</sup>-formyl-tetrahydrofolate biosynthesis	urea	407	-0.3704	0.4189	0.3766	0.840436695020525	-0.3747	0.4205	0.3729	0.885193138591923
1CMET2-PWY: <i>N</i><sup>10</sup>-formyl-tetrahydrofolate biosynthesis	uridine	407	-0.2493	0.5054	0.6218	0.885965452129392	-0.3266	0.5098	0.5218	0.912665115874348
1CMET2-PWY: <i>N</i><sup>10</sup>-formyl-tetrahydrofolate biosynthesis	ursodeoxycholate	291	-0.1916	0.1252	0.1261	0.727711957438971	-0.188	0.1257	0.1348	0.781232692564371
1CMET2-PWY: <i>N</i><sup>10</sup>-formyl-tetrahydrofolate biosynthesis	valine	407	0.8773	0.7424	0.2373	0.793033597893838	0.8905	0.7509	0.2356	0.839429493782668
1CMET2-PWY: <i>N</i><sup>10</sup>-formyl-tetrahydrofolate biosynthesis	valylarginine	405	0.1166	0.1957	0.5515	0.875738640332024	0.1107	0.1984	0.5769	0.919313711119877
1CMET2-PWY: <i>N</i><sup>10</sup>-formyl-tetrahydrofolate biosynthesis	vanillylmandelate (VMA)	407	0.0502	0.3400	0.8827	0.914897593101688	0.0812	0.3627	0.8228	0.943934180923931
1CMET2-PWY: <i>N</i><sup>10</sup>-formyl-tetrahydrofolate biosynthesis	X - 01911	319	-0.1473	0.1405	0.2945	0.814923367493327	-0.1655	0.1409	0.2403	0.841555427037248
1CMET2-PWY: <i>N</i><sup>10</sup>-formyl-tetrahydrofolate biosynthesis	X - 02249	407	-0.0604	0.2767	0.8272	0.909775103472058	-0.0949	0.2776	0.7325	0.935541520261379
1CMET2-PWY: <i>N</i><sup>10</sup>-formyl-tetrahydrofolate biosynthesis	X - 02269	407	-0.0907	0.1125	0.4202	0.850120426905816	-0.1234	0.1185	0.2977	0.863606190858393
1CMET2-PWY: <i>N</i><sup>10</sup>-formyl-tetrahydrofolate biosynthesis	X - 07765	197	-0.1926	0.1350	0.1537	0.747645121113223	-0.1959	0.1349	0.1463	0.790303150472394
1CMET2-PWY: <i>N</i><sup>10</sup>-formyl-tetrahydrofolate biosynthesis	X - 09789	407	-0.2926	0.1663	0.0785	0.671303883893124	-0.3108	0.1666	0.0621	0.693404272859564
1CMET2-PWY: <i>N</i><sup>10</sup>-formyl-tetrahydrofolate biosynthesis	X - 10358	404	0.158	0.2997	0.5982	0.882860075162573	0.1674	0.3046	0.5827	0.920160217237971
1CMET2-PWY: <i>N</i><sup>10</sup>-formyl-tetrahydrofolate biosynthesis	X - 10458	258	0.6239	0.3191	0.0505	0.623537787750596	0.617	0.3190	0.0531	0.673781956655442
1CMET2-PWY: <i>N</i><sup>10</sup>-formyl-tetrahydrofolate biosynthesis	X - 11261	406	0.1118	0.2121	0.5981	0.882860075162573	0.1103	0.2138	0.6058	0.922786330361422
1CMET2-PWY: <i>N</i><sup>10</sup>-formyl-tetrahydrofolate biosynthesis	X - 11299	403	-0.0353	0.0900	0.6945	0.894650724339677	-0.0436	0.0907	0.6303	0.925399457375514
1CMET2-PWY: <i>N</i><sup>10</sup>-formyl-tetrahydrofolate biosynthesis	X - 11305	407	0.2978	0.2918	0.3074	0.820422993991911	0.2652	0.2935	0.3663	0.8831866993121
1CMET2-PWY: <i>N</i><sup>10</sup>-formyl-tetrahydrofolate biosynthesis	X - 11308	407	0.2553	0.2620	0.3297	0.828006824478485	0.2669	0.2642	0.3124	0.868039555197751
1CMET2-PWY: <i>N</i><sup>10</sup>-formyl-tetrahydrofolate biosynthesis	X - 11315	366	0.0459	0.2431	0.8502	0.911412356238924	0.0345	0.2479	0.8892	0.948923361084179
1CMET2-PWY: <i>N</i><sup>10</sup>-formyl-tetrahydrofolate biosynthesis	X - 11372	407	0.0772	0.2619	0.7682	0.903333285408846	0.0951	0.2635	0.7181	0.934453804595602
1CMET2-PWY: <i>N</i><sup>10</sup>-formyl-tetrahydrofolate biosynthesis	X - 11381	407	0.2373	0.3532	0.5016	0.86643714001225	0.2394	0.3541	0.499	0.909060442031363
1CMET2-PWY: <i>N</i><sup>10</sup>-formyl-tetrahydrofolate biosynthesis	X - 11429	407	1.0171	0.4611	0.0274	0.554810494329969	1.0364	0.4620	0.0249	0.568722240239861
1CMET2-PWY: <i>N</i><sup>10</sup>-formyl-tetrahydrofolate biosynthesis	X - 11438	407	-0.2472	0.2198	0.2608	0.803128541265864	-0.2742	0.2202	0.2132	0.830034101240787
1CMET2-PWY: <i>N</i><sup>10</sup>-formyl-tetrahydrofolate biosynthesis	X - 11440	400	0.1465	0.1463	0.3166	0.823583865877961	0.1348	0.1467	0.358	0.880044847922046
1CMET2-PWY: <i>N</i><sup>10</sup>-formyl-tetrahydrofolate biosynthesis	X - 11441	390	0.1694	0.1115	0.1286	0.729049935373276	0.169	0.1118	0.1306	0.777433318973165
1CMET2-PWY: <i>N</i><sup>10</sup>-formyl-tetrahydrofolate biosynthesis	X - 11442	394	0.1986	0.1095	0.0698	0.659033937358259	0.1934	0.1102	0.0792	0.721180615521173
1CMET2-PWY: <i>N</i><sup>10</sup>-formyl-tetrahydrofolate biosynthesis	X - 11444	406	0.0162	0.2335	0.9447	0.920104771897737	0.0294	0.2358	0.9008	0.949898913768853
1CMET2-PWY: <i>N</i><sup>10</sup>-formyl-tetrahydrofolate biosynthesis	X - 11452	278	-0.1586	0.1789	0.3754	0.839971363451118	-0.1749	0.1787	0.3275	0.872526341582926
1CMET2-PWY: <i>N</i><sup>10</sup>-formyl-tetrahydrofolate biosynthesis	X - 11470	342	0.2279	0.2038	0.2635	0.804095969993756	0.2261	0.2036	0.2667	0.850468366972873
1CMET2-PWY: <i>N</i><sup>10</sup>-formyl-tetrahydrofolate biosynthesis	X - 11478	407	0.1641	0.2018	0.4161	0.849333934329018	0.1519	0.2028	0.4538	0.900321164495424
1CMET2-PWY: <i>N</i><sup>10</sup>-formyl-tetrahydrofolate biosynthesis	X - 11483	355	0.1319	0.1128	0.2425	0.795602071657315	0.1293	0.1130	0.2525	0.845549644586669
1CMET2-PWY: <i>N</i><sup>10</sup>-formyl-tetrahydrofolate biosynthesis	X - 11491	368	-0.2121	0.1373	0.1224	0.725145134074534	-0.2049	0.1380	0.1375	0.783867109583226
1CMET2-PWY: <i>N</i><sup>10</sup>-formyl-tetrahydrofolate biosynthesis	X - 11522	398	0.0674	0.1665	0.6857	0.893396287096605	0.0632	0.1671	0.7051	0.933060493545813
1CMET2-PWY: <i>N</i><sup>10</sup>-formyl-tetrahydrofolate biosynthesis	X - 11530	407	0.0839	0.1572	0.5937	0.882059643247012	0.0782	0.1584	0.6216	0.924288251145316
1CMET2-PWY: <i>N</i><sup>10</sup>-formyl-tetrahydrofolate biosynthesis	X - 11537	406	0.0928	0.2128	0.6627	0.891132405848726	0.0768	0.2173	0.7238	0.934725574233817
1CMET2-PWY: <i>N</i><sup>10</sup>-formyl-tetrahydrofolate biosynthesis	X - 11538	406	-0.2254	0.2171	0.299	0.817152005573413	-0.2294	0.2191	0.2951	0.862643499012596
1CMET2-PWY: <i>N</i><sup>10</sup>-formyl-tetrahydrofolate biosynthesis	X - 11540	407	0.2797	0.2142	0.1916	0.770633374865133	0.2796	0.2148	0.1931	0.81912310388084
1CMET2-PWY: <i>N</i><sup>10</sup>-formyl-tetrahydrofolate biosynthesis	X - 11564	407	0.8051	0.4727	0.0885	0.685947304610428	0.8334	0.4764	0.0802	0.723012830894244
1CMET2-PWY: <i>N</i><sup>10</sup>-formyl-tetrahydrofolate biosynthesis	X - 11787	407	0.3094	0.6005	0.6064	0.883970853709731	0.2771	0.6004	0.6444	0.927033402226689
1CMET2-PWY: <i>N</i><sup>10</sup>-formyl-tetrahydrofolate biosynthesis	X - 11795	406	-0.2718	0.2067	0.1886	0.76933447872027	-0.296	0.2078	0.1542	0.795979399869335
1CMET2-PWY: <i>N</i><sup>10</sup>-formyl-tetrahydrofolate biosynthesis	X - 11805	404	-0.0864	0.1162	0.4572	0.858299352752297	-0.0885	0.1173	0.4503	0.899482103349703
1CMET2-PWY: <i>N</i><sup>10</sup>-formyl-tetrahydrofolate biosynthesis	X - 11838	163	0.1388	0.0922	0.132	0.731429992919672	0.1241	0.0958	0.1953	0.820236246106329
1CMET2-PWY: <i>N</i><sup>10</sup>-formyl-tetrahydrofolate biosynthesis	X - 11843	331	-0.2627	0.0831	0.0016	0.219935558846608	-0.2684	0.0831	0.0012	0.155388929359459
1CMET2-PWY: <i>N</i><sup>10</sup>-formyl-tetrahydrofolate biosynthesis	X - 11847	289	0.0226	0.0850	0.7903	0.905711605825078	0.0058	0.0851	0.9457	0.953200740066902
1CMET2-PWY: <i>N</i><sup>10</sup>-formyl-tetrahydrofolate biosynthesis	X - 11849	316	-0.0247	0.0843	0.77	0.903533296665517	-0.0346	0.0843	0.6811	0.930533285751678
1CMET2-PWY: <i>N</i><sup>10</sup>-formyl-tetrahydrofolate biosynthesis	X - 11850	371	-0.251	0.0770	0.0011	0.184547636443987	-0.2585	0.0773	0.000823	0.127329431401798
1CMET2-PWY: <i>N</i><sup>10</sup>-formyl-tetrahydrofolate biosynthesis	X - 11852	261	0.2042	0.1116	0.0673	0.655124146909665	0.2099	0.1114	0.0595	0.688420780765757
1CMET2-PWY: <i>N</i><sup>10</sup>-formyl-tetrahydrofolate biosynthesis	X - 11858	160	0.2647	0.1331	0.0468	0.613918828583056	0.2429	0.1300	0.0617	0.692626136753977
1CMET2-PWY: <i>N</i><sup>10</sup>-formyl-tetrahydrofolate biosynthesis	X - 11871	403	0.2885	0.1923	0.1336	0.732797455680158	0.2734	0.1966	0.1643	0.802813851726989
1CMET2-PWY: <i>N</i><sup>10</sup>-formyl-tetrahydrofolate biosynthesis	X - 11880	407	-0.1108	0.2400	0.6443	0.888779934562943	-0.0935	0.2396	0.6962	0.931850781488406
1CMET2-PWY: <i>N</i><sup>10</sup>-formyl-tetrahydrofolate biosynthesis	X - 11905	406	0.1132	0.2043	0.5797	0.879959675728241	0.1108	0.2044	0.5877	0.920905911785242
1CMET2-PWY: <i>N</i><sup>10</sup>-formyl-tetrahydrofolate biosynthesis	X - 12007	342	0.1982	0.1096	0.0705	0.660582597506978	0.199	0.1101	0.0707	0.707929757618605
1CMET2-PWY: <i>N</i><sup>10</sup>-formyl-tetrahydrofolate biosynthesis	X - 12013	242	-0.3463	0.1325	0.009	0.417088848178155	-0.3671	0.1328	0.0057	0.352990474447155
1CMET2-PWY: <i>N</i><sup>10</sup>-formyl-tetrahydrofolate biosynthesis	X - 12026	406	0.2652	0.3145	0.399	0.845765723778973	0.272	0.3142	0.3866	0.888598562217903
1CMET2-PWY: <i>N</i><sup>10</sup>-formyl-tetrahydrofolate biosynthesis	X - 12040	181	-0.1259	0.1495	0.3997	0.845959337886624	-0.1252	0.1493	0.4015	0.891321020222209
1CMET2-PWY: <i>N</i><sup>10</sup>-formyl-tetrahydrofolate biosynthesis	X - 12063	391	0.0387	0.1550	0.8027	0.907120865281823	0.0552	0.1564	0.7242	0.934725574233817
1CMET2-PWY: <i>N</i><sup>10</sup>-formyl-tetrahydrofolate biosynthesis	X - 12100	407	0.3077	0.4240	0.468	0.860505614079853	0.3335	0.4254	0.4331	0.896902759290914
1CMET2-PWY: <i>N</i><sup>10</sup>-formyl-tetrahydrofolate biosynthesis	X - 12101	407	0.2333	0.1898	0.219	0.784379925766728	0.2349	0.1922	0.2217	0.833685859118634
1CMET2-PWY: <i>N</i><sup>10</sup>-formyl-tetrahydrofolate biosynthesis	X - 12127	392	-0.2442	0.2861	0.3934	0.844548403649338	-0.2112	0.2862	0.4606	0.90215798261859
1CMET2-PWY: <i>N</i><sup>10</sup>-formyl-tetrahydrofolate biosynthesis	X - 12170	363	0.1302	0.2305	0.5721	0.879026455469929	0.1558	0.2311	0.5003	0.909343050330097
1CMET2-PWY: <i>N</i><sup>10</sup>-formyl-tetrahydrofolate biosynthesis	X - 12206	407	0.2448	0.3900	0.5302	0.871771371226842	0.2246	0.3921	0.5667	0.918390892933307
1CMET2-PWY: <i>N</i><sup>10</sup>-formyl-tetrahydrofolate biosynthesis	X - 12212	394	-0.0275	0.1019	0.7877	0.90544392257018	-0.0263	0.1019	0.7966	0.941458949461158
1CMET2-PWY: <i>N</i><sup>10</sup>-formyl-tetrahydrofolate biosynthesis	X - 12216	401	-0.3951	0.1374	0.004	0.325754165966276	-0.4021	0.1374	0.0034	0.277049873058728
1CMET2-PWY: <i>N</i><sup>10</sup>-formyl-tetrahydrofolate biosynthesis	X - 12221	143	-0.1084	0.1984	0.5848	0.880888923304568	-0.165	0.2012	0.4121	0.893444125743632
1CMET2-PWY: <i>N</i><sup>10</sup>-formyl-tetrahydrofolate biosynthesis	X - 12230	395	0.0371	0.1107	0.7377	0.900057495096902	0.0186	0.1107	0.8662	0.947110207356399
1CMET2-PWY: <i>N</i><sup>10</sup>-formyl-tetrahydrofolate biosynthesis	X - 12231	294	-0.1614	0.1768	0.3614	0.836434608166191	-0.2101	0.1784	0.2388	0.84098062066453
1CMET2-PWY: <i>N</i><sup>10</sup>-formyl-tetrahydrofolate biosynthesis	X - 12306	300	0.0083	0.1569	0.9576	0.921017338700302	0.0011	0.1465	0.9938	0.954843510717526
1CMET2-PWY: <i>N</i><sup>10</sup>-formyl-tetrahydrofolate biosynthesis	X - 12329	148	-0.0481	0.1481	0.7454	0.900657544947292	-0.0481	0.1487	0.7465	0.937002116161485
1CMET2-PWY: <i>N</i><sup>10</sup>-formyl-tetrahydrofolate biosynthesis	X - 12339	395	0.1484	0.2208	0.5015	0.866421154786	0.1365	0.2226	0.5396	0.915368073607632
1CMET2-PWY: <i>N</i><sup>10</sup>-formyl-tetrahydrofolate biosynthesis	X - 12411	402	-0.5044	0.1649	0.0022	0.250857559017904	-0.5255	0.1668	0.0016	0.184139387444384
1CMET2-PWY: <i>N</i><sup>10</sup>-formyl-tetrahydrofolate biosynthesis	X - 12442	407	0.0516	0.2223	0.8164	0.908584759809113	0.043	0.2221	0.8463	0.945586286320832
1CMET2-PWY: <i>N</i><sup>10</sup>-formyl-tetrahydrofolate biosynthesis	X - 12450	407	-0.0627	0.2168	0.7723	0.903795189943153	-0.0707	0.2175	0.745	0.936813973933511
1CMET2-PWY: <i>N</i><sup>10</sup>-formyl-tetrahydrofolate biosynthesis	X - 12459	336	0.1926	0.2662	0.4693	0.860934957712343	0.184	0.2662	0.4895	0.907715312332171
1CMET2-PWY: <i>N</i><sup>10</sup>-formyl-tetrahydrofolate biosynthesis	X - 12462	390	-0.2789	0.1560	0.0737	0.664717145426587	-0.3045	0.1569	0.0522	0.672233350782612
1CMET2-PWY: <i>N</i><sup>10</sup>-formyl-tetrahydrofolate biosynthesis	X - 12472	396	0.0942	0.1129	0.404	0.847177206384669	0.0978	0.1133	0.3882	0.888852628854567
1CMET2-PWY: <i>N</i><sup>10</sup>-formyl-tetrahydrofolate biosynthesis	X - 12511	402	-0.308	0.2066	0.1361	0.734776860483201	-0.3009	0.2079	0.1477	0.79149054548182
1CMET2-PWY: <i>N</i><sup>10</sup>-formyl-tetrahydrofolate biosynthesis	X - 12543	281	0.2777	0.1637	0.0899	0.68846983082295	0.2829	0.1647	0.0858	0.731373186891516
1CMET2-PWY: <i>N</i><sup>10</sup>-formyl-tetrahydrofolate biosynthesis	X - 12680	406	0.1484	0.2254	0.5103	0.868016113149554	0.1806	0.2290	0.4304	0.896493774664415
1CMET2-PWY: <i>N</i><sup>10</sup>-formyl-tetrahydrofolate biosynthesis	X - 12681	407	0.0256	0.2565	0.9206	0.917912126670991	0.013	0.2562	0.9596	0.953701429544915
1CMET2-PWY: <i>N</i><sup>10</sup>-formyl-tetrahydrofolate biosynthesis	X - 12686	406	0.1209	0.5050	0.8107	0.907953846659735	0.1163	0.5036	0.8174	0.943496569040888
1CMET2-PWY: <i>N</i><sup>10</sup>-formyl-tetrahydrofolate biosynthesis	X - 12688	407	0.2544	0.3322	0.4439	0.855346717066239	0.2293	0.3329	0.4909	0.908055645332378
1CMET2-PWY: <i>N</i><sup>10</sup>-formyl-tetrahydrofolate biosynthesis	X - 12695	404	-0.0537	0.4606	0.9072	0.917010311450057	0.0157	0.4772	0.9737	0.954416318442178
1CMET2-PWY: <i>N</i><sup>10</sup>-formyl-tetrahydrofolate biosynthesis	X - 12729	302	0.1684	0.1129	0.1358	0.734460124281288	0.1702	0.1128	0.1312	0.778162613614889
1CMET2-PWY: <i>N</i><sup>10</sup>-formyl-tetrahydrofolate biosynthesis	X - 12730	123	0.0499	0.1510	0.7408	0.900333562361052	0.0483	0.1544	0.7545	0.938081802725797
1CMET2-PWY: <i>N</i><sup>10</sup>-formyl-tetrahydrofolate biosynthesis	X - 12738	78	0.0403	0.2246	0.8576	0.912163463734577	0.0073	0.2245	0.9741	0.9544187620883
1CMET2-PWY: <i>N</i><sup>10</sup>-formyl-tetrahydrofolate biosynthesis	X - 12740	229	-0.0082	0.1262	0.9484	0.920397649034607	-0.0163	0.1263	0.8974	0.949568199559066
1CMET2-PWY: <i>N</i><sup>10</sup>-formyl-tetrahydrofolate biosynthesis	X - 12748	389	-0.1146	0.3103	0.7119	0.897026644953583	-0.1159	0.3125	0.7106	0.933689657920026
1CMET2-PWY: <i>N</i><sup>10</sup>-formyl-tetrahydrofolate biosynthesis	X - 12792	406	-0.4411	0.2013	0.0284	0.558306153306209	-0.4662	0.2022	0.0211	0.544076752243405
1CMET2-PWY: <i>N</i><sup>10</sup>-formyl-tetrahydrofolate biosynthesis	X - 12798	394	0.1566	0.2243	0.4849	0.863628054137419	0.1559	0.2251	0.4885	0.90738022146107
1CMET2-PWY: <i>N</i><sup>10</sup>-formyl-tetrahydrofolate biosynthesis	X - 12816	250	0.0825	0.1262	0.5132	0.868554738732796	0.0882	0.1260	0.4839	0.906494793466386
1CMET2-PWY: <i>N</i><sup>10</sup>-formyl-tetrahydrofolate biosynthesis	X - 12822	355	-0.0546	0.2424	0.8219	0.909153624169214	-0.0515	0.2415	0.831	0.944277653510221
1CMET2-PWY: <i>N</i><sup>10</sup>-formyl-tetrahydrofolate biosynthesis	X - 12824	393	0.0279	0.1466	0.8489	0.911283467871074	0.0294	0.1468	0.8413	0.945255154001054
1CMET2-PWY: <i>N</i><sup>10</sup>-formyl-tetrahydrofolate biosynthesis	X - 12830	239	0.1706	0.1407	0.2253	0.786786413899513	0.1776	0.1416	0.2099	0.828476901935704
1CMET2-PWY: <i>N</i><sup>10</sup>-formyl-tetrahydrofolate biosynthesis	X - 12844	403	0.1175	0.2538	0.6434	0.888693701528807	0.1066	0.2538	0.6744	0.929950992636133
1CMET2-PWY: <i>N</i><sup>10</sup>-formyl-tetrahydrofolate biosynthesis	X - 12846	365	-0.0758	0.1967	0.6999	0.895240795615284	-0.0911	0.1993	0.6477	0.927303809645574
1CMET2-PWY: <i>N</i><sup>10</sup>-formyl-tetrahydrofolate biosynthesis	X - 12847	341	0.2564	0.1155	0.0265	0.551182304755388	0.2568	0.1154	0.026	0.575095666008397
1CMET2-PWY: <i>N</i><sup>10</sup>-formyl-tetrahydrofolate biosynthesis	X - 12849	372	-0.0387	0.1064	0.716	0.897294803952544	-0.0426	0.1065	0.689	0.931290187727993
1CMET2-PWY: <i>N</i><sup>10</sup>-formyl-tetrahydrofolate biosynthesis	X - 12855	368	0.2732	0.1972	0.166	0.756408206530461	0.2839	0.2018	0.1594	0.799320431315655
1CMET2-PWY: <i>N</i><sup>10</sup>-formyl-tetrahydrofolate biosynthesis	X - 13431	407	-0.0216	0.2035	0.9153	0.917737900211363	-0.0202	0.2046	0.9213	0.951159614200452
1CMET2-PWY: <i>N</i><sup>10</sup>-formyl-tetrahydrofolate biosynthesis	X - 13529	400	0.2635	0.2787	0.3444	0.832928786433207	0.3652	0.2951	0.216	0.831202257200533
1CMET2-PWY: <i>N</i><sup>10</sup>-formyl-tetrahydrofolate biosynthesis	X - 13737	405	0.9323	0.4204	0.0266	0.551678687892615	0.9736	0.4220	0.0211	0.544076752243405
1CMET2-PWY: <i>N</i><sup>10</sup>-formyl-tetrahydrofolate biosynthesis	X - 13835	382	0.0454	0.1173	0.6985	0.895158090108467	0.0448	0.1179	0.7039	0.932943311647591
1CMET2-PWY: <i>N</i><sup>10</sup>-formyl-tetrahydrofolate biosynthesis	X - 13848	137	0.1042	0.1141	0.3611	0.836413071593753	0.1079	0.1142	0.3445	0.876608094159585
1CMET2-PWY: <i>N</i><sup>10</sup>-formyl-tetrahydrofolate biosynthesis	X - 13866	407	0.0746	0.1573	0.6353	0.887684588364997	0.0644	0.1585	0.6845	0.930844018297731
1CMET2-PWY: <i>N</i><sup>10</sup>-formyl-tetrahydrofolate biosynthesis	X - 14056	407	-0.4472	0.2092	0.0325	0.57421854632829	-0.4641	0.2115	0.0282	0.584195032024763
1CMET2-PWY: <i>N</i><sup>10</sup>-formyl-tetrahydrofolate biosynthesis	X - 14314	364	0.282	0.2569	0.2723	0.808036880473025	0.2671	0.2575	0.2998	0.864467879239244
1CMET2-PWY: <i>N</i><sup>10</sup>-formyl-tetrahydrofolate biosynthesis	X - 14364	269	-0.0416	0.2440	0.8648	0.91323769890523	-0.0816	0.2453	0.7395	0.936174441755873
1CMET2-PWY: <i>N</i><sup>10</sup>-formyl-tetrahydrofolate biosynthesis	X - 14568	407	0.5886	1.1802	0.618	0.885464015572061	0.6136	1.1613	0.5973	0.921794574562728
1CMET2-PWY: <i>N</i><sup>10</sup>-formyl-tetrahydrofolate biosynthesis	X - 14838	407	0.0372	0.1096	0.7345	0.899684321386661	0.034	0.1099	0.7572	0.938235273930397
1CMET2-PWY: <i>N</i><sup>10</sup>-formyl-tetrahydrofolate biosynthesis	X - 14939	407	-0.1227	0.2340	0.6	0.883121299801199	-0.1508	0.2340	0.5193	0.912527985569143
1CMET2-PWY: <i>N</i><sup>10</sup>-formyl-tetrahydrofolate biosynthesis	X - 15245	407	0.0221	0.1880	0.9066	0.916986118185463	0.0255	0.1883	0.8921	0.949009894145281
1CMET2-PWY: <i>N</i><sup>10</sup>-formyl-tetrahydrofolate biosynthesis	X - 15469	392	-0.2346	0.2797	0.4017	0.846518211751414	-0.238	0.2789	0.3935	0.88973893606438
1CMET2-PWY: <i>N</i><sup>10</sup>-formyl-tetrahydrofolate biosynthesis	X - 15486	404	0.0161	0.1979	0.9352	0.919126480823666	0.0157	0.1985	0.9369	0.952443903575562
1CMET2-PWY: <i>N</i><sup>10</sup>-formyl-tetrahydrofolate biosynthesis	X - 15492	389	0.089	0.1917	0.6425	0.888451652937674	0.0856	0.1914	0.6548	0.928110456136795
1CMET2-PWY: <i>N</i><sup>10</sup>-formyl-tetrahydrofolate biosynthesis	X - 15497	405	0.12	0.2177	0.5815	0.88018584562182	0.1808	0.2326	0.437	0.897434081752639
1CMET2-PWY: <i>N</i><sup>10</sup>-formyl-tetrahydrofolate biosynthesis	X - 15503	405	0.0535	0.2785	0.8476	0.911169672973393	0.0798	0.2818	0.777	0.940053204112852
1CMET2-PWY: <i>N</i><sup>10</sup>-formyl-tetrahydrofolate biosynthesis	X - 15666	283	0.4392	0.3055	0.1505	0.744841564859025	0.4399	0.3075	0.1525	0.794999526058041
1CMET2-PWY: <i>N</i><sup>10</sup>-formyl-tetrahydrofolate biosynthesis	X - 15728	294	-0.0439	0.1003	0.6612	0.891056994560784	-0.0427	0.1008	0.6719	0.929700084465845
1CMET2-PWY: <i>N</i><sup>10</sup>-formyl-tetrahydrofolate biosynthesis	X - 16071	407	0.1901	0.3610	0.5985	0.882904644589317	0.1839	0.3600	0.6095	0.92292538180516
1CMET2-PWY: <i>N</i><sup>10</sup>-formyl-tetrahydrofolate biosynthesis	X - 16123	407	0.1143	0.2141	0.5933	0.882035883144455	0.1318	0.2156	0.5411	0.915411303518438
1CMET2-PWY: <i>N</i><sup>10</sup>-formyl-tetrahydrofolate biosynthesis	X - 16124	290	-0.0924	0.0597	0.1218	0.724835824006188	-0.0948	0.0598	0.1129	0.76270508374419
1CMET2-PWY: <i>N</i><sup>10</sup>-formyl-tetrahydrofolate biosynthesis	X - 16132	384	-0.0232	0.2012	0.9082	0.917152955389435	-0.0292	0.2028	0.8856	0.948654263904973
1CMET2-PWY: <i>N</i><sup>10</sup>-formyl-tetrahydrofolate biosynthesis	X - 16134	403	-0.0982	0.1864	0.5984	0.882885512358002	-0.0769	0.1876	0.6818	0.930572083176028
1CMET2-PWY: <i>N</i><sup>10</sup>-formyl-tetrahydrofolate biosynthesis	X - 16570	389	0.0423	0.1935	0.8269	0.909757177382613	0.0283	0.1914	0.8825	0.948304799560558
1CMET2-PWY: <i>N</i><sup>10</sup>-formyl-tetrahydrofolate biosynthesis	X - 16580	403	0.2199	0.2243	0.327	0.827384571534386	0.2137	0.2252	0.3426	0.875766913232549
1CMET2-PWY: <i>N</i><sup>10</sup>-formyl-tetrahydrofolate biosynthesis	X - 16935	344	0.1838	0.1665	0.2696	0.807186955451723	0.1829	0.1681	0.2764	0.854593541681531
1CMET2-PWY: <i>N</i><sup>10</sup>-formyl-tetrahydrofolate biosynthesis	X - 16938	407	0.1376	0.2134	0.5189	0.869760815321987	0.1305	0.2144	0.5427	0.915658773643057
1CMET2-PWY: <i>N</i><sup>10</sup>-formyl-tetrahydrofolate biosynthesis	X - 16944	407	0.1205	0.2199	0.5837	0.880600136375726	0.1147	0.2206	0.6031	0.922431936308982
1CMET2-PWY: <i>N</i><sup>10</sup>-formyl-tetrahydrofolate biosynthesis	X - 16946	382	0.1569	0.1547	0.3106	0.821707796994621	0.1683	0.1553	0.2787	0.855523623042541
1CMET2-PWY: <i>N</i><sup>10</sup>-formyl-tetrahydrofolate biosynthesis	X - 16947	224	0.0469	0.1151	0.6838	0.893146154320653	0.0049	0.1182	0.9671	0.953991477250374
1CMET2-PWY: <i>N</i><sup>10</sup>-formyl-tetrahydrofolate biosynthesis	X - 17010	293	0.2698	0.2012	0.1799	0.763969727630135	0.2901	0.2014	0.1497	0.792646899136614
1CMET2-PWY: <i>N</i><sup>10</sup>-formyl-tetrahydrofolate biosynthesis	X - 17145	398	-0.1743	0.1307	0.1822	0.765091247254055	-0.198	0.1322	0.1341	0.780757964700751
1CMET2-PWY: <i>N</i><sup>10</sup>-formyl-tetrahydrofolate biosynthesis	X - 17146	399	0.0053	0.0948	0.9557	0.920901202854493	0.0013	0.0895	0.9888	0.954843510717526
1CMET2-PWY: <i>N</i><sup>10</sup>-formyl-tetrahydrofolate biosynthesis	X - 17166	407	-0.0807	0.2999	0.7879	0.905451524990434	-0.0363	0.3021	0.9043	0.950183021013146
1CMET2-PWY: <i>N</i><sup>10</sup>-formyl-tetrahydrofolate biosynthesis	X - 17167	406	-0.0554	0.1343	0.6801	0.893002192699464	-0.0444	0.1349	0.7419	0.9364048970517
1CMET2-PWY: <i>N</i><sup>10</sup>-formyl-tetrahydrofolate biosynthesis	X - 17178	403	0.0358	0.1487	0.8096	0.907949617153382	0.0158	0.1501	0.9161	0.950803208773936
1CMET2-PWY: <i>N</i><sup>10</sup>-formyl-tetrahydrofolate biosynthesis	X - 17179	407	0.1765	0.2631	0.5023	0.866544556226417	0.1996	0.2641	0.4496	0.899357524493453
1CMET2-PWY: <i>N</i><sup>10</sup>-formyl-tetrahydrofolate biosynthesis	X - 17185	393	0.0744	0.0885	0.4007	0.846386499877049	0.072	0.0888	0.4177	0.894871811333686
1CMET2-PWY: <i>N</i><sup>10</sup>-formyl-tetrahydrofolate biosynthesis	X - 17189	406	0.0456	0.1495	0.7604	0.902446115721677	0.0279	0.1531	0.8553	0.94635102731168
1CMET2-PWY: <i>N</i><sup>10</sup>-formyl-tetrahydrofolate biosynthesis	X - 17299	407	0.6008	0.4315	0.1638	0.754665872607245	0.6138	0.4316	0.155	0.796585554927257
1CMET2-PWY: <i>N</i><sup>10</sup>-formyl-tetrahydrofolate biosynthesis	X - 17325	345	0.0035	0.1191	0.9767	0.922063911688142	-0.005	0.1188	0.9664	0.95397660539901
1CMET2-PWY: <i>N</i><sup>10</sup>-formyl-tetrahydrofolate biosynthesis	X - 17327	377	0.1111	0.1166	0.3405	0.831612082298509	0.1238	0.1176	0.2928	0.861702244629729
1CMET2-PWY: <i>N</i><sup>10</sup>-formyl-tetrahydrofolate biosynthesis	X - 17337	407	-0.059	0.2980	0.843	0.910723927538962	-0.0762	0.3009	0.8	0.941944982659521
1CMET2-PWY: <i>N</i><sup>10</sup>-formyl-tetrahydrofolate biosynthesis	X - 17351	317	0.2087	0.1649	0.2056	0.77852295023517	0.1966	0.1649	0.2331	0.838826881227551
1CMET2-PWY: <i>N</i><sup>10</sup>-formyl-tetrahydrofolate biosynthesis	X - 17438	334	0.2459	0.1759	0.1621	0.754036499361137	0.223	0.1767	0.207	0.826972220268215
1CMET2-PWY: <i>N</i><sup>10</sup>-formyl-tetrahydrofolate biosynthesis	X - 17685	344	-0.000265	0.1122	0.9981	0.923828527956987	0.0031	0.0936	0.9738	0.954416318442178
1CMET2-PWY: <i>N</i><sup>10</sup>-formyl-tetrahydrofolate biosynthesis	X - 17690	285	0.0664	0.1161	0.5674	0.878184992798442	0.06	0.1160	0.6051	0.922702374930058
1CMET2-PWY: <i>N</i><sup>10</sup>-formyl-tetrahydrofolate biosynthesis	X - 18249	407	0.1257	0.2799	0.6532	0.889808709836931	0.1432	0.2796	0.6087	0.92292538180516
1CMET2-PWY: <i>N</i><sup>10</sup>-formyl-tetrahydrofolate biosynthesis	X - 18888	324	0.0751	0.1602	0.6391	0.88802560833131	0.0699	0.1625	0.6669	0.929058875334984
1CMET2-PWY: <i>N</i><sup>10</sup>-formyl-tetrahydrofolate biosynthesis	X - 18899	406	0.1098	0.1717	0.5224	0.870516297008571	0.1243	0.1725	0.4712	0.904191268351347
1CMET2-PWY: <i>N</i><sup>10</sup>-formyl-tetrahydrofolate biosynthesis	X - 18901	403	-0.0668	0.1510	0.6582	0.89044670987717	-0.0809	0.1513	0.5928	0.921403520708532
1CMET2-PWY: <i>N</i><sup>10</sup>-formyl-tetrahydrofolate biosynthesis	X - 18913	406	-0.1253	0.1919	0.5137	0.868613026873832	-0.132	0.1923	0.4924	0.908143862005095
1CMET2-PWY: <i>N</i><sup>10</sup>-formyl-tetrahydrofolate biosynthesis	X - 18914	407	-0.0292	0.2649	0.9121	0.917538855185342	-0.0194	0.2637	0.9415	0.95280551009971
1CMET2-PWY: <i>N</i><sup>10</sup>-formyl-tetrahydrofolate biosynthesis	X - 19141	403	-0.0059	0.1812	0.9742	0.921902876714865	-0.0084	0.1843	0.9637	0.953916050736184
1CMET2-PWY: <i>N</i><sup>10</sup>-formyl-tetrahydrofolate biosynthesis	X - 21258	407	0.0494	0.1003	0.6224	0.88616069236501	0.041	0.1005	0.6829	0.930713932107341
1CMET2-PWY: <i>N</i><sup>10</sup>-formyl-tetrahydrofolate biosynthesis	X - 21286	407	-0.0738	0.2017	0.7146	0.897110332022737	-0.0775	0.2014	0.7005	0.932524792805341
1CMET2-PWY: <i>N</i><sup>10</sup>-formyl-tetrahydrofolate biosynthesis	X - 21319	406	-0.0245	0.2307	0.9155	0.917737900211363	-0.0404	0.2265	0.8585	0.946622072539946
1CMET2-PWY: <i>N</i><sup>10</sup>-formyl-tetrahydrofolate biosynthesis	X - 21339	405	-0.1487	0.1810	0.4116	0.848922787851586	-0.1393	0.1818	0.4437	0.898342029055965
1CMET2-PWY: <i>N</i><sup>10</sup>-formyl-tetrahydrofolate biosynthesis	X - 21341	124	0.0063	0.1221	0.9587	0.921088510316589	0.0152	0.1216	0.9005	0.949898913768853
1CMET2-PWY: <i>N</i><sup>10</sup>-formyl-tetrahydrofolate biosynthesis	X - 21343	407	0.1217	0.2838	0.6681	0.891717581255008	0.1126	0.2844	0.6922	0.931511419542552
1CMET2-PWY: <i>N</i><sup>10</sup>-formyl-tetrahydrofolate biosynthesis	X - 21353	407	0.0485	0.2444	0.8428	0.910723927538962	0.0395	0.2451	0.8721	0.94747520972921
1CMET2-PWY: <i>N</i><sup>10</sup>-formyl-tetrahydrofolate biosynthesis	X - 21365	407	0.4907	0.3309	0.1381	0.736429676392678	0.5081	0.3333	0.1274	0.775092667481636
1CMET2-PWY: <i>N</i><sup>10</sup>-formyl-tetrahydrofolate biosynthesis	X - 21411	399	-0.4205	0.2192	0.0551	0.633553884253629	-0.4307	0.2195	0.0497	0.666054308971811
1CMET2-PWY: <i>N</i><sup>10</sup>-formyl-tetrahydrofolate biosynthesis	X - 21441	332	-0.0204	0.1777	0.9085	0.917195276935344	-0.0091	0.1799	0.9598	0.953701429544915
1CMET2-PWY: <i>N</i><sup>10</sup>-formyl-tetrahydrofolate biosynthesis	X - 21442	315	-0.0257	0.0896	0.7744	0.904055645223352	-0.0316	0.0894	0.7242	0.934725574233817
1CMET2-PWY: <i>N</i><sup>10</sup>-formyl-tetrahydrofolate biosynthesis	X - 21444	388	0.4081	0.2125	0.0548	0.632782040505344	0.4249	0.2132	0.0463	0.65495309743925
1CMET2-PWY: <i>N</i><sup>10</sup>-formyl-tetrahydrofolate biosynthesis	X - 21448	370	0.0605	0.1752	0.7297	0.899190005407717	0.0703	0.1755	0.6886	0.931290187727993
1CMET2-PWY: <i>N</i><sup>10</sup>-formyl-tetrahydrofolate biosynthesis	X - 21626	386	0.1609	0.2051	0.4327	0.852873045090151	0.2012	0.2071	0.3313	0.873578552111821
1CMET2-PWY: <i>N</i><sup>10</sup>-formyl-tetrahydrofolate biosynthesis	X - 21628	407	-0.0624	0.3488	0.858	0.912163463734577	-0.024	0.3515	0.9456	0.953200740066902
1CMET2-PWY: <i>N</i><sup>10</sup>-formyl-tetrahydrofolate biosynthesis	X - 21666	400	0.0334	0.1083	0.7576	0.90216508516516	0.0547	0.1091	0.6157	0.923637132266504
1CMET2-PWY: <i>N</i><sup>10</sup>-formyl-tetrahydrofolate biosynthesis	X - 21729	386	0.4038	0.2415	0.0945	0.693655450567589	0.4196	0.2453	0.0871	0.733116546914341
1CMET2-PWY: <i>N</i><sup>10</sup>-formyl-tetrahydrofolate biosynthesis	X - 21735	402	0.0951	0.1818	0.6007	0.883121299801199	0.0882	0.1815	0.627	0.924962821659676
1CMET2-PWY: <i>N</i><sup>10</sup>-formyl-tetrahydrofolate biosynthesis	X - 21736	399	-0.0686	0.1908	0.7193	0.897833073707085	-0.0774	0.1913	0.6855	0.930952980098875
1CMET2-PWY: <i>N</i><sup>10</sup>-formyl-tetrahydrofolate biosynthesis	X - 21737	331	-0.045	0.0721	0.5329	0.872182349739299	-0.0421	0.0717	0.557	0.916972499379196
1CMET2-PWY: <i>N</i><sup>10</sup>-formyl-tetrahydrofolate biosynthesis	X - 21752	283	4.11e-05	0.0399	0.9992	0.923887184142442	-0.0084	0.1165	0.9422	0.952824132092896
1CMET2-PWY: <i>N</i><sup>10</sup>-formyl-tetrahydrofolate biosynthesis	X - 21796	400	0.1074	0.3316	0.746	0.900657544947292	0.1059	0.3317	0.7495	0.937443043170427
1CMET2-PWY: <i>N</i><sup>10</sup>-formyl-tetrahydrofolate biosynthesis	X - 21810	407	-0.0437	0.1925	0.8204	0.908870218380869	-0.0429	0.1949	0.8259	0.944074682163545
1CMET2-PWY: <i>N</i><sup>10</sup>-formyl-tetrahydrofolate biosynthesis	X - 21815	214	-0.011	0.1379	0.9362	0.919224995762444	-0.0166	0.1366	0.9033	0.950140760738942
1CMET2-PWY: <i>N</i><sup>10</sup>-formyl-tetrahydrofolate biosynthesis	X - 21821	351	0.1321	0.1562	0.3976	0.845483627710476	0.1318	0.1558	0.3977	0.890280915844627
1CMET2-PWY: <i>N</i><sup>10</sup>-formyl-tetrahydrofolate biosynthesis	X - 21834	314	0.1744	0.1481	0.239	0.793778041354146	0.17	0.1484	0.252	0.845374775778227
1CMET2-PWY: <i>N</i><sup>10</sup>-formyl-tetrahydrofolate biosynthesis	X - 21849	380	-0.0722	0.1962	0.7127	0.897026644953583	-0.0829	0.1968	0.6736	0.929855030703572
1CMET2-PWY: <i>N</i><sup>10</sup>-formyl-tetrahydrofolate biosynthesis	X - 21892	407	0.1052	0.2967	0.7229	0.89817456432173	0.105	0.3007	0.727	0.934992710647213
1CMET2-PWY: <i>N</i><sup>10</sup>-formyl-tetrahydrofolate biosynthesis	X - 22147	291	-0.0719	0.1229	0.5583	0.877035371568058	-0.0646	0.1231	0.5996	0.921981820837638
1CMET2-PWY: <i>N</i><sup>10</sup>-formyl-tetrahydrofolate biosynthesis	X - 22162	407	0.0228	0.2812	0.9355	0.919169016080302	0.0215	0.2876	0.9404	0.952673171447541
1CMET2-PWY: <i>N</i><sup>10</sup>-formyl-tetrahydrofolate biosynthesis	X - 22379	361	-0.0378	0.1640	0.8178	0.908715437864783	-0.0351	0.1656	0.832	0.944369979323731
1CMET2-PWY: <i>N</i><sup>10</sup>-formyl-tetrahydrofolate biosynthesis	X - 22764	403	0.0475	0.2081	0.8193	0.908812458222053	0.0454	0.2081	0.8272	0.944137998311916
1CMET2-PWY: <i>N</i><sup>10</sup>-formyl-tetrahydrofolate biosynthesis	X - 22771	403	-0.2748	0.1848	0.137	0.735608367832946	-0.2824	0.1843	0.1255	0.773664359352712
1CMET2-PWY: <i>N</i><sup>10</sup>-formyl-tetrahydrofolate biosynthesis	X - 22776	276	0.1192	0.2054	0.5618	0.877604924743398	0.1473	0.2061	0.4747	0.904951533007285
1CMET2-PWY: <i>N</i><sup>10</sup>-formyl-tetrahydrofolate biosynthesis	X - 22816	401	-0.1488	0.1565	0.3417	0.832032267540902	-0.1578	0.1566	0.3138	0.868406556673096
1CMET2-PWY: <i>N</i><sup>10</sup>-formyl-tetrahydrofolate biosynthesis	X - 22822	406	-0.3806	0.3729	0.3073	0.820422993991911	-0.3616	0.4009	0.367	0.883242747985638
1CMET2-PWY: <i>N</i><sup>10</sup>-formyl-tetrahydrofolate biosynthesis	X - 23026	406	0.2109	0.3805	0.5794	0.879925625665644	0.2118	0.3809	0.5781	0.919456774823166
1CMET2-PWY: <i>N</i><sup>10</sup>-formyl-tetrahydrofolate biosynthesis	X - 23046	132	0.0709	0.0998	0.4773	0.862254165201374	0.0502	0.0999	0.6152	0.923636658618298
1CMET2-PWY: <i>N</i><sup>10</sup>-formyl-tetrahydrofolate biosynthesis	X - 23293	401	0.039	0.1912	0.8383	0.910323743529001	0.0274	0.1930	0.887	0.948820835736263
1CMET2-PWY: <i>N</i><sup>10</sup>-formyl-tetrahydrofolate biosynthesis	X - 23314	390	-0.1342	0.0927	0.1475	0.742995098386449	-0.1446	0.0933	0.1213	0.770049327088859
1CMET2-PWY: <i>N</i><sup>10</sup>-formyl-tetrahydrofolate biosynthesis	X - 23369	398	0.5361	0.2203	0.0149	0.480818986359294	0.5476	0.2211	0.0133	0.472367898901675
1CMET2-PWY: <i>N</i><sup>10</sup>-formyl-tetrahydrofolate biosynthesis	X - 23587	370	0.1667	0.1517	0.2717	0.807729189807857	0.1442	0.1522	0.3434	0.875934956172509
1CMET2-PWY: <i>N</i><sup>10</sup>-formyl-tetrahydrofolate biosynthesis	X - 23593	407	0.2011	0.3831	0.5996	0.883082521185684	0.2444	0.3870	0.5276	0.913330905670185
1CMET2-PWY: <i>N</i><sup>10</sup>-formyl-tetrahydrofolate biosynthesis	X - 23639	407	0.0076	0.3711	0.9836	0.922567982731273	-0.0341	0.3659	0.9257	0.95172860057948
1CMET2-PWY: <i>N</i><sup>10</sup>-formyl-tetrahydrofolate biosynthesis	X - 23644	390	0.0907	0.0839	0.2798	0.809853197179826	0.0857	0.0839	0.3066	0.866434078051691
1CMET2-PWY: <i>N</i><sup>10</sup>-formyl-tetrahydrofolate biosynthesis	X - 23649	111	0.0513	0.1745	0.769	0.903450184049185	0.0407	0.1747	0.8156	0.943430494155159
1CMET2-PWY: <i>N</i><sup>10</sup>-formyl-tetrahydrofolate biosynthesis	X - 23705	407	0.708	0.3442	0.0397	0.595384242511878	0.7037	0.3462	0.0421	0.642277884202952
1CMET2-PWY: <i>N</i><sup>10</sup>-formyl-tetrahydrofolate biosynthesis	X - 23765	398	-0.102	0.1147	0.3736	0.839491327618869	-0.1179	0.1162	0.3104	0.867461629720541
1CMET2-PWY: <i>N</i><sup>10</sup>-formyl-tetrahydrofolate biosynthesis	X - 23782	407	0.0096	0.2277	0.9664	0.921521985718104	-0.0052	0.2210	0.9813	0.954843510717526
1CMET2-PWY: <i>N</i><sup>10</sup>-formyl-tetrahydrofolate biosynthesis	X - 23788	162	0.4499	0.2102	0.0323	0.57378282130481	0.4573	0.2129	0.0317	0.601986294171135
1CMET2-PWY: <i>N</i><sup>10</sup>-formyl-tetrahydrofolate biosynthesis	X - 23974	362	0.2766	0.3281	0.3992	0.845765723778973	0.2696	0.3305	0.4146	0.894210635470578
1CMET2-PWY: <i>N</i><sup>10</sup>-formyl-tetrahydrofolate biosynthesis	X - 23997	290	-0.3892	0.1706	0.0226	0.53317749983878	-0.3804	0.1713	0.0264	0.576363823635093
1CMET2-PWY: <i>N</i><sup>10</sup>-formyl-tetrahydrofolate biosynthesis	X - 24021	309	0.0095	0.2835	0.9732	0.921882775250938	-0.0557	0.2916	0.8484	0.945586286320832
1CMET2-PWY: <i>N</i><sup>10</sup>-formyl-tetrahydrofolate biosynthesis	X - 24061	407	0.4241	0.4828	0.3797	0.841113036224125	0.4512	0.4916	0.3587	0.880267613898103
1CMET2-PWY: <i>N</i><sup>10</sup>-formyl-tetrahydrofolate biosynthesis	X - 24065	407	0.4259	0.4449	0.3385	0.831096038078859	0.4267	0.4513	0.3445	0.876608094159585
1CMET2-PWY: <i>N</i><sup>10</sup>-formyl-tetrahydrofolate biosynthesis	X - 24071	329	0.3053	0.1521	0.0448	0.609869617284797	0.3217	0.1526	0.035	0.616766104053188
1CMET2-PWY: <i>N</i><sup>10</sup>-formyl-tetrahydrofolate biosynthesis	X - 24097	402	-0.0393	0.2079	0.8502	0.911412356238924	-0.0466	0.2085	0.8233	0.944007418593635
1CMET2-PWY: <i>N</i><sup>10</sup>-formyl-tetrahydrofolate biosynthesis	X - 24125	320	0.2843	0.1914	0.1373	0.7359419035148	0.298	0.1923	0.1211	0.769973957803005
1CMET2-PWY: <i>N</i><sup>10</sup>-formyl-tetrahydrofolate biosynthesis	X - 24240	407	0.8285	0.5091	0.1037	0.70563723923419	0.8937	0.5183	0.0847	0.729791127611131
1CMET2-PWY: <i>N</i><sup>10</sup>-formyl-tetrahydrofolate biosynthesis	X - 24241	404	0.6902	0.2612	0.0082	0.410048275113827	0.7087	0.2615	0.0067	0.375311079411494
1CMET2-PWY: <i>N</i><sup>10</sup>-formyl-tetrahydrofolate biosynthesis	X - 24242	385	0.3817	0.3292	0.2462	0.79727897973157	0.3929	0.3288	0.2321	0.838576822035227
1CMET2-PWY: <i>N</i><sup>10</sup>-formyl-tetrahydrofolate biosynthesis	X - 24278	371	0.4274	0.2010	0.0335	0.576556596169134	0.4465	0.2031	0.0279	0.583242937915622
1CMET2-PWY: <i>N</i><sup>10</sup>-formyl-tetrahydrofolate biosynthesis	X - 24293	330	-0.053	0.0920	0.5646	0.877681059206665	-0.0571	0.0928	0.5382	0.914986809752099
1CMET2-PWY: <i>N</i><sup>10</sup>-formyl-tetrahydrofolate biosynthesis	X - 24309	397	-0.1157	0.2023	0.5675	0.878245971462017	-0.111	0.2024	0.5834	0.920194631669662
1CMET2-PWY: <i>N</i><sup>10</sup>-formyl-tetrahydrofolate biosynthesis	X - 24425	383	0.1263	0.2405	0.5994	0.883003917123679	0.1395	0.2445	0.5684	0.91848161309556
1CMET2-PWY: <i>N</i><sup>10</sup>-formyl-tetrahydrofolate biosynthesis	X - 24435	405	0.3552	0.4362	0.4155	0.849333934329018	0.3167	0.4465	0.4782	0.905509913618069
1CMET2-PWY: <i>N</i><sup>10</sup>-formyl-tetrahydrofolate biosynthesis	xanthine	406	-0.1114	0.3111	0.7203	0.89795431859802	-0.1324	0.3119	0.6713	0.929577374981668
1CMET2-PWY: <i>N</i><sup>10</sup>-formyl-tetrahydrofolate biosynthesis	xanthurenate	323	0.0477	0.2020	0.8134	0.908225240713093	0.0364	0.2008	0.8563	0.946498567875545
3-HYDROXYPHENYLACETATE-DEGRADATION-PWY: 4-hydroxyphenylacetate degradation	1-(1-enyl-oleoyl)-GPC (P-18:1)*	72	-0.7793	0.1954	6.64e-05	0.0385492050768392	-1.2325	0.4271	0.0039	0.296156218154493
3-HYDROXYPHENYLACETATE-DEGRADATION-PWY: 4-hydroxyphenylacetate degradation	1-(1-enyl-oleoyl)-GPE (P-18:1)*	68	-0.5609	0.1528	0.000242	0.0804910062864114	-0.7559	0.2259	0.000818	0.126742890928061
3-HYDROXYPHENYLACETATE-DEGRADATION-PWY: 4-hydroxyphenylacetate degradation	1-(1-enyl-palmitoyl)-2-arachidonoyl-GPC (P-16:0/20:4)*	70	-2.3553	0.6493	0.000286	0.0881864713803872	-0.5663	0.1686	0.000781	0.123628759038933
3-HYDROXYPHENYLACETATE-DEGRADATION-PWY: 4-hydroxyphenylacetate degradation	1-(1-enyl-palmitoyl)-2-arachidonoyl-GPE (P-16:0/20:4)*	72	-0.6856	1.2640	0.5875	0.881469630560892	0.1316	?	1	0.954843510717526
3-HYDROXYPHENYLACETATE-DEGRADATION-PWY: 4-hydroxyphenylacetate degradation	1-(1-enyl-palmitoyl)-2-docosahexaenoyl-GPC (P-16:0/22:6)*	72	-1.148	0.9111	0.2077	0.779309240403453	-0.9463	0.4177	0.0235	0.558610009272469
3-HYDROXYPHENYLACETATE-DEGRADATION-PWY: 4-hydroxyphenylacetate degradation	1-(1-enyl-palmitoyl)-2-docosahexaenoyl-GPE (P-16:0/22:6)*	72	-0.4802	1.3022	0.7123	0.897026644953583	0.2836	?	1	0.954843510717526
3-HYDROXYPHENYLACETATE-DEGRADATION-PWY: 4-hydroxyphenylacetate degradation	1-(1-enyl-palmitoyl)-2-linoleoyl-GPC (P-16:0/18:2)*	72	-1.6903	1.0095	0.0941	0.693229443998712	-1.4593	0.5752	0.0112	0.449390307590064
3-HYDROXYPHENYLACETATE-DEGRADATION-PWY: 4-hydroxyphenylacetate degradation	1-(1-enyl-palmitoyl)-2-linoleoyl-GPE (P-16:0/18:2)*	72	-0.0083	0.8431	0.9922	0.923188427763562	0.2444	?	1	0.954843510717526
3-HYDROXYPHENYLACETATE-DEGRADATION-PWY: 4-hydroxyphenylacetate degradation	1-(1-enyl-palmitoyl)-2-oleoyl-GPC (P-16:0/18:1)*	72	-3.9584	1.0832	0.000258	0.0831765296874262	-0.7406	0.3475	0.0331	0.608975509944216
3-HYDROXYPHENYLACETATE-DEGRADATION-PWY: 4-hydroxyphenylacetate degradation	1-(1-enyl-palmitoyl)-2-oleoyl-GPE (P-16:0/18:1)*	72	-0.21	0.8936	0.8142	0.908328625660238	0.1543	?	1	0.954843510717526
3-HYDROXYPHENYLACETATE-DEGRADATION-PWY: 4-hydroxyphenylacetate degradation	1-(1-enyl-palmitoyl)-2-palmitoyl-GPC (P-16:0/16:0)*	72	-2.2351	0.5726	9.48e-05	0.0472914009650078	-1.5234	0.6214	0.0142	0.481445499055064
3-HYDROXYPHENYLACETATE-DEGRADATION-PWY: 4-hydroxyphenylacetate degradation	1-(1-enyl-palmitoyl)-GPC (P-16:0)*	70	-0.8523	0.2155	7.68e-05	0.0421895157215645	-2.0483	0.9099	0.0244	0.565306970002498
3-HYDROXYPHENYLACETATE-DEGRADATION-PWY: 4-hydroxyphenylacetate degradation	1-(1-enyl-palmitoyl)-GPE (P-16:0)*	70	-0.5412	0.1457	0.000204	0.0733859447151474	-0.7155	0.2112	0.000705	0.117637044711299
3-HYDROXYPHENYLACETATE-DEGRADATION-PWY: 4-hydroxyphenylacetate degradation	1-(1-enyl-stearoyl)-2-arachidonoyl-GPC (P-18:0/20:4)	72	-2.2197	0.5748	0.000113	0.052185051198181	-1.9283	0.7647	0.0117	0.454606197256051
3-HYDROXYPHENYLACETATE-DEGRADATION-PWY: 4-hydroxyphenylacetate degradation	1-(1-enyl-stearoyl)-2-arachidonoyl-GPE (P-18:0/20:4)*	72	-1.932	0.5893	0.001	0.175006227460606	-0.2876	0.1383	0.0376	0.628832042766486
3-HYDROXYPHENYLACETATE-DEGRADATION-PWY: 4-hydroxyphenylacetate degradation	1-(1-enyl-stearoyl)-2-docosahexaenoyl-GPC (P-18:0/22:6)*	72	-2.5431	0.5781	1.09e-05	0.0112069612910086	-1.4735	0.4596	0.0013	0.162970513563958
3-HYDROXYPHENYLACETATE-DEGRADATION-PWY: 4-hydroxyphenylacetate degradation	1-(1-enyl-stearoyl)-2-docosahexaenoyl-GPE (P-18:0/22:6)*	72	-0.9529	1.0575	0.3675	0.83767173738994	0.1878	0.1017	0.0648	0.698172312142049
3-HYDROXYPHENYLACETATE-DEGRADATION-PWY: 4-hydroxyphenylacetate degradation	1-(1-enyl-stearoyl)-2-oleoyl-GPC (P-18:0/18:1)	62	-0.485	0.7599	0.5233	0.870752767146742	-0.4105	0.6989	0.557	0.916972499379196
3-HYDROXYPHENYLACETATE-DEGRADATION-PWY: 4-hydroxyphenylacetate degradation	1-(1-enyl-stearoyl)-2-oleoyl-GPE (P-18:0/18:1)	71	-0.3487	0.7943	0.6606	0.890940329014191	0.0583	?	1	0.954843510717526
3-HYDROXYPHENYLACETATE-DEGRADATION-PWY: 4-hydroxyphenylacetate degradation	1-(1-enyl-stearoyl)-GPC (P-18:0) *	72	-0.8501	0.2240	0.000148	0.0618704708433943	-1.2391	0.4675	0.008	0.40023297748171
3-HYDROXYPHENYLACETATE-DEGRADATION-PWY: 4-hydroxyphenylacetate degradation	1-(1-enyl-stearoyl)-GPE (P-18:0)*	67	-0.5994	0.1631	0.000237	0.0800528208704734	-1.248	0.3306	0.00016	0.0494354563738214
3-HYDROXYPHENYLACETATE-DEGRADATION-PWY: 4-hydroxyphenylacetate degradation	1-adrenoyl-GPC (22:4)*	72	-0.8128	0.2021	5.76e-05	0.0360234247227176	-1.3794	0.4808	0.0041	0.304075848580901
3-HYDROXYPHENYLACETATE-DEGRADATION-PWY: 4-hydroxyphenylacetate degradation	1-arachidonoyl-GPA (20:4)	69	-0.753	0.5329	0.1577	0.751370024589664	-1.2202	?	1	0.954843510717526
3-HYDROXYPHENYLACETATE-DEGRADATION-PWY: 4-hydroxyphenylacetate degradation	1-arachidonoyl-GPC (20:4)*	72	-1.2006	0.3198	0.000174	0.0677592495826322	-1.0469	0.4760	0.0278	0.582701581684699
3-HYDROXYPHENYLACETATE-DEGRADATION-PWY: 4-hydroxyphenylacetate degradation	1-arachidonoyl-GPE (20:4)*	72	-0.4241	1.2431	0.733	0.899418054885908	-0.2723	0.3432	0.4274	0.89623352069165
3-HYDROXYPHENYLACETATE-DEGRADATION-PWY: 4-hydroxyphenylacetate degradation	1-arachidonoyl-GPI (20:4)*	72	0.0023	0.9027	0.9979	0.923797937362145	0.3573	?	1	0.954843510717526
3-HYDROXYPHENYLACETATE-DEGRADATION-PWY: 4-hydroxyphenylacetate degradation	1-arachidonylglycerol (20:4)	72	-0.8799	0.2734	0.0013	0.198912306898035	0.1248	0.0714	0.0805	0.723178162911697
3-HYDROXYPHENYLACETATE-DEGRADATION-PWY: 4-hydroxyphenylacetate degradation	1-arachidoyl-GPC (20:0)	70	0.3361	0.7881	0.6698	0.891878308315096	0.8578	?	1	0.954843510717526
3-HYDROXYPHENYLACETATE-DEGRADATION-PWY: 4-hydroxyphenylacetate degradation	1-dihomo-linolenoyl-GPC (20:3n3 or 6)*	72	-0.9916	0.2546	9.83e-05	0.0482519549115445	-1.1618	0.4425	0.0087	0.412238308715339
3-HYDROXYPHENYLACETATE-DEGRADATION-PWY: 4-hydroxyphenylacetate degradation	1-dihomo-linolenoyl-GPE (20:3n3 or 6)*	71	0.0586	0.5884	0.9206	0.917912126670991	0.1247	?	1	0.954843510717526
3-HYDROXYPHENYLACETATE-DEGRADATION-PWY: 4-hydroxyphenylacetate degradation	1-dihomo-linolenylglycerol (20:3)	72	-0.8152	0.5693	0.1521	0.746026941644573	-0.2701	0.1223	0.0272	0.579352615971662
3-HYDROXYPHENYLACETATE-DEGRADATION-PWY: 4-hydroxyphenylacetate degradation	1-dihomo-linoleoyl-GPC (20:2)*	72	-1.4594	0.3602	5.09e-05	0.0333598890088031	-1.3259	0.4913	0.007	0.382245076084908
3-HYDROXYPHENYLACETATE-DEGRADATION-PWY: 4-hydroxyphenylacetate degradation	1-docosahexaenoyl-GPC (22:6)*	72	-1.9232	0.5488	0.000458	0.115004793676344	-1.3659	0.5912	0.0209	0.543374244141955
3-HYDROXYPHENYLACETATE-DEGRADATION-PWY: 4-hydroxyphenylacetate degradation	1-docosahexaenoyl-GPE (22:6)*	72	0.5588	0.9912	0.5729	0.879163750902505	0.6811	?	1	0.954843510717526
3-HYDROXYPHENYLACETATE-DEGRADATION-PWY: 4-hydroxyphenylacetate degradation	1-docosahexaenoylglycerol (22:6)	71	-0.0307	0.6116	0.9599	0.921183640776556	0.3242	0.1825	0.0757	0.71553537090419
3-HYDROXYPHENYLACETATE-DEGRADATION-PWY: 4-hydroxyphenylacetate degradation	1-docosapentaenoyl-GPC (22:5n3)*	72	-1.7119	0.4631	0.000219	0.0760839573884984	-1.1624	0.4964	0.0192	0.528257116044964
3-HYDROXYPHENYLACETATE-DEGRADATION-PWY: 4-hydroxyphenylacetate degradation	1-docosapentaenoyl-GPC (22:5n6)*	71	0.0833	0.5739	0.8846	0.915046095935734	0.5816	0.6492	0.3703	0.884296707665843
3-HYDROXYPHENYLACETATE-DEGRADATION-PWY: 4-hydroxyphenylacetate degradation	1-eicosapentaenoyl-GPC (20:5)*	72	-0.2018	0.5391	0.7081	0.896423278280685	0.3694	0.2345	0.1153	0.765486014287276
3-HYDROXYPHENYLACETATE-DEGRADATION-PWY: 4-hydroxyphenylacetate degradation	1-eicosapentaenoyl-GPE (20:5)*	69	0.7701	0.5035	0.1261	0.727711957438971	0.8393	0.5168	0.1044	0.753805030049791
3-HYDROXYPHENYLACETATE-DEGRADATION-PWY: 4-hydroxyphenylacetate degradation	1-eicosenoyl-GPC (20:1)*	72	0.1923	0.9504	0.8396	0.910485527202868	0.2541	?	1	0.954843510717526
3-HYDROXYPHENYLACETATE-DEGRADATION-PWY: 4-hydroxyphenylacetate degradation	1-linolenoyl-GPC (18:3)*	72	-1.2004	0.8823	0.1737	0.760467439559351	-0.5916	0.4916	0.2288	0.836810030228212
3-HYDROXYPHENYLACETATE-DEGRADATION-PWY: 4-hydroxyphenylacetate degradation	1-linolenoylglycerol (18:3)	71	0.478	0.5677	0.3998	0.846012130828026	0.5458	?	1	0.954843510717526
3-HYDROXYPHENYLACETATE-DEGRADATION-PWY: 4-hydroxyphenylacetate degradation	1-linoleoyl-2-arachidonoyl-GPC (18:2/20:4)*	67	-1.3516	0.9332	0.1475	0.742995098386449	-1.2182	0.9368	0.1935	0.81926197879939
3-HYDROXYPHENYLACETATE-DEGRADATION-PWY: 4-hydroxyphenylacetate degradation	1-linoleoyl-GPC (18:2)	72	-2.1761	0.5831	0.00019	0.0712115857330773	-1.3639	0.6537	0.0369	0.625742455493012
3-HYDROXYPHENYLACETATE-DEGRADATION-PWY: 4-hydroxyphenylacetate degradation	1-linoleoyl-GPE (18:2)*	72	0.2797	0.9552	0.7696	0.903533296665517	0.3477	?	1	0.954843510717526
3-HYDROXYPHENYLACETATE-DEGRADATION-PWY: 4-hydroxyphenylacetate degradation	1-linoleoyl-GPI (18:2)*	72	0.5799	0.6132	0.3443	0.832865639579048	0.7175	?	1	0.954843510717526
3-HYDROXYPHENYLACETATE-DEGRADATION-PWY: 4-hydroxyphenylacetate degradation	1-linoleoylglycerol (18:2)	72	-1.2515	0.3710	0.000742	0.15044449402336	-0.0494	0.0267	0.0639	0.697192470039622
3-HYDROXYPHENYLACETATE-DEGRADATION-PWY: 4-hydroxyphenylacetate degradation	1-margaroyl-2-linoleoyl-GPC (17:0/18:2)*	72	-1.5434	1.1413	0.1763	0.761638797807812	-1.7697	0.8854	0.0456	0.653816796309059
3-HYDROXYPHENYLACETATE-DEGRADATION-PWY: 4-hydroxyphenylacetate degradation	1-margaroyl-2-oleoyl-GPC (17:0/18:1)*	72	-2.9568	0.7393	6.35e-05	0.0378186402674728	-1.8169	0.6583	0.0058	0.356028869796047
3-HYDROXYPHENYLACETATE-DEGRADATION-PWY: 4-hydroxyphenylacetate degradation	1-margaroyl-GPC (17:0)	72	-1.3011	0.3241	5.94e-05	0.0364836325790631	-2.0095	0.6917	0.0037	0.288062484495105
3-HYDROXYPHENYLACETATE-DEGRADATION-PWY: 4-hydroxyphenylacetate degradation	1-margaroyl-GPE (17:0)*	67	-0.0329	0.5492	0.9523	0.920621491462314	-0.0413	0.5249	0.9372	0.952443903575562
3-HYDROXYPHENYLACETATE-DEGRADATION-PWY: 4-hydroxyphenylacetate degradation	1-margaroylglycerol (17:0)	65	-0.4783	0.5927	0.4197	0.850103477250294	-0.4898	0.5987	0.4133	0.8937540500794
3-HYDROXYPHENYLACETATE-DEGRADATION-PWY: 4-hydroxyphenylacetate degradation	1-methylhistidine	70	-0.6295	0.1778	4e-04	0.105855940714433	-1.1265	0.3279	0.000592	0.108510250569718
3-HYDROXYPHENYLACETATE-DEGRADATION-PWY: 4-hydroxyphenylacetate degradation	1-methylimidazoleacetate	72	1.4651	0.9972	0.1418	0.739078962677792	2.2627	3.4907	0.5169	0.911759141473528
3-HYDROXYPHENYLACETATE-DEGRADATION-PWY: 4-hydroxyphenylacetate degradation	1-methylnicotinamide	72	0.2078	0.7231	0.7738	0.904032587732847	0.3102	?	1	0.954843510717526
3-HYDROXYPHENYLACETATE-DEGRADATION-PWY: 4-hydroxyphenylacetate degradation	1-methylurate	64	0.9871	0.3689	0.0075	0.400090924041184	1.1493	0.3808	0.0025	0.234656140837391
3-HYDROXYPHENYLACETATE-DEGRADATION-PWY: 4-hydroxyphenylacetate degradation	1-methylxanthine	68	0.4567	0.3426	0.1826	0.765176692597131	0.5748	0.3501	0.1007	0.750236446105187
3-HYDROXYPHENYLACETATE-DEGRADATION-PWY: 4-hydroxyphenylacetate degradation	1-myristoyl-2-linoleoyl-GPC (14:0/18:2)*	72	-1.3623	0.7385	0.0651	0.65272831364165	-1.2877	0.5038	0.0106	0.439442568405358
3-HYDROXYPHENYLACETATE-DEGRADATION-PWY: 4-hydroxyphenylacetate degradation	1-myristoyl-2-palmitoyl-GPC (14:0/16:0)	72	-1.1122	0.7266	0.1259	0.727539750134773	-0.3196	0.1715	0.0625	0.694247711493587
3-HYDROXYPHENYLACETATE-DEGRADATION-PWY: 4-hydroxyphenylacetate degradation	1-myristoyl-GPC (14:0)	72	-2.1382	0.5459	8.98e-05	0.0457012667122887	-1.1137	0.4169	0.0076	0.393489957688253
3-HYDROXYPHENYLACETATE-DEGRADATION-PWY: 4-hydroxyphenylacetate degradation	1-myristoylglycerol (14:0)	70	-0.2459	0.6277	0.6952	0.89474955259592	-0.0378	0.7244	0.9584	0.953646190886507
3-HYDROXYPHENYLACETATE-DEGRADATION-PWY: 4-hydroxyphenylacetate degradation	1-nonadecanoyl-GPC (19:0)	71	-1.2643	0.8487	0.1363	0.734970030798018	-1.5454	1.0184	0.1291	0.776498681897282
3-HYDROXYPHENYLACETATE-DEGRADATION-PWY: 4-hydroxyphenylacetate degradation	1-oleoyl-2-dihomo-linolenoyl-GPC (18:1/20:3)*	72	-0.5037	0.1367	0.000229	0.0781310593810141	-0.5474	0.2712	0.0435	0.64602622721857
3-HYDROXYPHENYLACETATE-DEGRADATION-PWY: 4-hydroxyphenylacetate degradation	1-oleoyl-2-docosahexaenoyl-GPC (18:1/22:6)*	72	-1.4987	0.9280	0.1063	0.70830009812124	-1.7273	0.7626	0.0235	0.558610009272469
3-HYDROXYPHENYLACETATE-DEGRADATION-PWY: 4-hydroxyphenylacetate degradation	1-oleoyl-2-eicosapentaenoyl-GPC (18:1/20:5)*	71	-0.2378	0.4706	0.6134	0.884880017862687	0.1422	?	1	0.954843510717526
3-HYDROXYPHENYLACETATE-DEGRADATION-PWY: 4-hydroxyphenylacetate degradation	1-oleoyl-2-linoleoyl-glycerol (18:1/18:2)	72	0.0685	0.6847	0.9203	0.917874627838174	0.1403	?	1	0.954843510717526
3-HYDROXYPHENYLACETATE-DEGRADATION-PWY: 4-hydroxyphenylacetate degradation	1-oleoyl-2-linoleoyl-GPC (18:1/18:2)*	72	-0.5022	1.1318	0.6573	0.890332654289835	-0.1875	0.1025	0.0675	0.702245349602905
3-HYDROXYPHENYLACETATE-DEGRADATION-PWY: 4-hydroxyphenylacetate degradation	1-oleoyl-3-linoleoyl-glycerol (18:1/18:2)	72	0.3176	0.6960	0.6481	0.889291228070611	0.3037	?	1	0.954843510717526
3-HYDROXYPHENYLACETATE-DEGRADATION-PWY: 4-hydroxyphenylacetate degradation	1-oleoyl-GPC (18:1)	72	-1.4819	0.3721	6.83e-05	0.0392191267142222	-1.1054	0.4163	0.0079	0.398654166582651
3-HYDROXYPHENYLACETATE-DEGRADATION-PWY: 4-hydroxyphenylacetate degradation	1-oleoyl-GPE (18:1)	72	1.5057	0.9525	0.1139	0.716931436764372	1.4899	?	1	0.954843510717526
3-HYDROXYPHENYLACETATE-DEGRADATION-PWY: 4-hydroxyphenylacetate degradation	1-oleoyl-GPI (18:1)*	72	0.4719	0.6903	0.4943	0.865543552712507	0.6834	?	1	0.954843510717526
3-HYDROXYPHENYLACETATE-DEGRADATION-PWY: 4-hydroxyphenylacetate degradation	1-oleoylglycerol (18:1)	72	0.9558	0.2707	0.000414	0.108057490081778	0.6601	0.4197	0.1158	0.765927828541515
3-HYDROXYPHENYLACETATE-DEGRADATION-PWY: 4-hydroxyphenylacetate degradation	1-palmitoleoyl-2-linoleoyl-GPC (16:1/18:2)*	72	-1.3183	0.8285	0.1116	0.713931822214821	-0.9466	0.4255	0.0261	0.575204153570435
3-HYDROXYPHENYLACETATE-DEGRADATION-PWY: 4-hydroxyphenylacetate degradation	1-palmitoleoyl-2-oleoyl-glycerol (16:1/18:1)*	52	0.3312	0.5048	0.5118	0.868212603904828	0.6763	?	1	0.954843510717526
3-HYDROXYPHENYLACETATE-DEGRADATION-PWY: 4-hydroxyphenylacetate degradation	1-palmitoleoyl-3-oleoyl-glycerol (16:1/18:1)*	50	0.2699	0.6006	0.6531	0.889787986810487	0.3839	0.5976	0.5207	0.912622343816453
3-HYDROXYPHENYLACETATE-DEGRADATION-PWY: 4-hydroxyphenylacetate degradation	1-palmitoleoyl-GPC (16:1)*	72	-1.4165	0.3376	2.71e-05	0.0217612163084782	-1.7208	0.5572	0.002	0.208576320410105
3-HYDROXYPHENYLACETATE-DEGRADATION-PWY: 4-hydroxyphenylacetate degradation	1-palmitoleoylglycerol (16:1)*	72	-1.4397	0.3967	0.000285	0.088056559820191	-0.7818	0.3134	0.0126	0.465045405872838
3-HYDROXYPHENYLACETATE-DEGRADATION-PWY: 4-hydroxyphenylacetate degradation	1-palmitoyl-2-adrenoyl-GPC (16:0/22:4)*	71	-0.6252	0.1749	0.000351	0.0983626852425891	-0.3159	?	1	0.954843510717526
3-HYDROXYPHENYLACETATE-DEGRADATION-PWY: 4-hydroxyphenylacetate degradation	1-palmitoyl-2-arachidonoyl-GPC (16:0/20:4)	72	-0.9195	1.1523	0.4249	0.851018716534991	-0.677	0.5618	0.2283	0.836537816006095
3-HYDROXYPHENYLACETATE-DEGRADATION-PWY: 4-hydroxyphenylacetate degradation	1-palmitoyl-2-arachidonoyl-GPE (16:0/20:4)*	72	0.1699	0.7662	0.8245	0.909541832057174	0.114	?	1	0.954843510717526
3-HYDROXYPHENYLACETATE-DEGRADATION-PWY: 4-hydroxyphenylacetate degradation	1-palmitoyl-2-arachidonoyl-GPI (16:0/20:4)*	67	0.488	0.7675	0.5249	0.870896198121821	0.5645	0.7820	0.4704	0.904096926326986
3-HYDROXYPHENYLACETATE-DEGRADATION-PWY: 4-hydroxyphenylacetate degradation	1-palmitoyl-2-dihomo-linolenoyl-GPC (16:0/20:3n3 or 6)*	72	-0.3604	0.9124	0.6928	0.894308084911932	-2.0294	1.6832	0.2279	0.836323126314781
3-HYDROXYPHENYLACETATE-DEGRADATION-PWY: 4-hydroxyphenylacetate degradation	1-palmitoyl-2-docosahexaenoyl-GPC (16:0/22:6)	72	-0.6289	0.9737	0.5183	0.869636407258866	-0.3683	0.2696	0.1719	0.807806968986857
3-HYDROXYPHENYLACETATE-DEGRADATION-PWY: 4-hydroxyphenylacetate degradation	1-palmitoyl-2-docosahexaenoyl-GPE (16:0/22:6)*	72	0.3354	0.7319	0.6468	0.889049340840626	0.2893	?	1	0.954843510717526
3-HYDROXYPHENYLACETATE-DEGRADATION-PWY: 4-hydroxyphenylacetate degradation	1-palmitoyl-2-eicosapentaenoyl-GPC (16:0/20:5)*	72	0.1004	0.5906	0.8651	0.913256625829587	0.2331	?	1	0.954843510717526
3-HYDROXYPHENYLACETATE-DEGRADATION-PWY: 4-hydroxyphenylacetate degradation	1-palmitoyl-2-linolenoyl-GPC (16:0/18:3)*	72	0.0558	0.6353	0.93	0.918631886470111	0.0657	?	1	0.954843510717526
3-HYDROXYPHENYLACETATE-DEGRADATION-PWY: 4-hydroxyphenylacetate degradation	1-palmitoyl-2-linoleoyl-glycerol (16:0/18:2)*	60	0.4623	0.6978	0.5076	0.867465953270094	0.48	0.6798	0.4802	0.905979344238037
3-HYDROXYPHENYLACETATE-DEGRADATION-PWY: 4-hydroxyphenylacetate degradation	1-palmitoyl-2-linoleoyl-GPC (16:0/18:2)	72	-0.6145	1.6069	0.7022	0.895544248286326	-0.1249	0.0645	0.0529	0.673417537774786
3-HYDROXYPHENYLACETATE-DEGRADATION-PWY: 4-hydroxyphenylacetate degradation	1-palmitoyl-2-linoleoyl-GPE (16:0/18:2)	72	0.3255	0.8110	0.6881	0.893661699645249	-1.1607	1.6354	0.4779	0.905459696850647
3-HYDROXYPHENYLACETATE-DEGRADATION-PWY: 4-hydroxyphenylacetate degradation	1-palmitoyl-2-linoleoyl-GPI (16:0/18:2)	69	1.0026	0.8182	0.2205	0.785130206988785	1.2244	1.2326	0.3205	0.870639418605787
3-HYDROXYPHENYLACETATE-DEGRADATION-PWY: 4-hydroxyphenylacetate degradation	1-palmitoyl-2-meadoyl-GPC (16:0/20:3n9)*	64	-0.7242	0.1885	0.000122	0.0541238647311767	-0.7213	0.4123	0.0802	0.723012830894244
3-HYDROXYPHENYLACETATE-DEGRADATION-PWY: 4-hydroxyphenylacetate degradation	1-palmitoyl-2-oleoyl-GPC (16:0/18:1)	72	-1.7197	1.3527	0.2036	0.777664786982519	-1.6376	0.7910	0.0384	0.63186349470322
3-HYDROXYPHENYLACETATE-DEGRADATION-PWY: 4-hydroxyphenylacetate degradation	1-palmitoyl-2-oleoyl-GPE (16:0/18:1)	70	0.1697	0.8109	0.8343	0.910104709527315	-0.0016	0.5706	0.9978	0.954843510717526
3-HYDROXYPHENYLACETATE-DEGRADATION-PWY: 4-hydroxyphenylacetate degradation	1-palmitoyl-2-oleoyl-GPI (16:0/18:1)*	68	1.5741	0.9326	0.0914	0.689956712502109	1.6321	?	1	0.954843510717526
3-HYDROXYPHENYLACETATE-DEGRADATION-PWY: 4-hydroxyphenylacetate degradation	1-palmitoyl-2-palmitoleoyl-GPC (16:0/16:1)*	72	-2.4018	0.6808	0.000419	0.109175267622537	-1.8534	0.7416	0.0124	0.462384153006834
3-HYDROXYPHENYLACETATE-DEGRADATION-PWY: 4-hydroxyphenylacetate degradation	1-palmitoyl-2-stearoyl-GPC (16:0/18:0)	72	-1.709	1.2248	0.1629	0.75419579873955	-1.3436	0.7047	0.0566	0.682613993891857
3-HYDROXYPHENYLACETATE-DEGRADATION-PWY: 4-hydroxyphenylacetate degradation	1-palmitoyl-3-linoleoyl-glycerol (16:0/18:2)*	61	0.2116	0.6861	0.7577	0.90216508516516	0.3362	?	1	0.954843510717526
3-HYDROXYPHENYLACETATE-DEGRADATION-PWY: 4-hydroxyphenylacetate degradation	1-palmitoyl-GPC (16:0)	72	-2.0245	0.5307	0.000136	0.0581315629485156	-1.9281	0.7509	0.0102	0.434367388304911
3-HYDROXYPHENYLACETATE-DEGRADATION-PWY: 4-hydroxyphenylacetate degradation	1-palmitoyl-GPE (16:0)	72	0.0634	1.1411	0.9557	0.920901202854493	0.2277	?	1	0.954843510717526
3-HYDROXYPHENYLACETATE-DEGRADATION-PWY: 4-hydroxyphenylacetate degradation	1-palmitoyl-GPI (16:0)*	72	0.0968	0.6102	0.874	0.914188402513741	0.2997	?	1	0.954843510717526
3-HYDROXYPHENYLACETATE-DEGRADATION-PWY: 4-hydroxyphenylacetate degradation	1-palmitoylglycerol (16:0)	72	-0.0379	0.6909	0.9563	0.920934224901408	-0.8773	0.7976	0.2714	0.852440867834636
3-HYDROXYPHENYLACETATE-DEGRADATION-PWY: 4-hydroxyphenylacetate degradation	1-palmityl-GPC (O-16:0)	69	-0.6654	0.1775	0.000178	0.0685718704564695	-1.4821	0.5578	0.0079	0.398654166582651
3-HYDROXYPHENYLACETATE-DEGRADATION-PWY: 4-hydroxyphenylacetate degradation	1-pentadecanoyl-2-linoleoyl-GPC (15:0/18:2)*	72	-1.3693	0.9397	0.1451	0.741161257251212	-1.4154	0.6259	0.0237	0.560694566448213
3-HYDROXYPHENYLACETATE-DEGRADATION-PWY: 4-hydroxyphenylacetate degradation	1-pentadecanoyl-2-oleoyl-GPC (15:0/18:1)*	72	-2.7691	0.6745	4.03e-05	0.0287230302834331	-2.3118	0.8576	0.007	0.382245076084908
3-HYDROXYPHENYLACETATE-DEGRADATION-PWY: 4-hydroxyphenylacetate degradation	1-pentadecanoyl-GPC (15:0)*	72	-1.831	0.4729	0.000108	0.0508010349178227	-1.8104	0.6218	0.0036	0.285794832973846
3-HYDROXYPHENYLACETATE-DEGRADATION-PWY: 4-hydroxyphenylacetate degradation	1-stearoyl-2-arachidonoyl-GPC (18:0/20:4)	72	-1.0148	0.9609	0.2909	0.813557184499694	-1.2718	0.5973	0.0332	0.609140677076601
3-HYDROXYPHENYLACETATE-DEGRADATION-PWY: 4-hydroxyphenylacetate degradation	1-stearoyl-2-arachidonoyl-GPE (18:0/20:4)	72	-0.0166	0.7681	0.9827	0.922531331501179	-0.1762	0.0889	0.0474	0.658518927643905
3-HYDROXYPHENYLACETATE-DEGRADATION-PWY: 4-hydroxyphenylacetate degradation	1-stearoyl-2-arachidonoyl-GPI (18:0/20:4)	71	0.573	1.0200	0.5743	0.879259420733665	1.1603	?	1	0.954843510717526
3-HYDROXYPHENYLACETATE-DEGRADATION-PWY: 4-hydroxyphenylacetate degradation	1-stearoyl-2-dihomo-linolenoyl-GPC (18:0/20:3n3 or 6)*	72	-2.1249	0.5914	0.000327	0.094329683662707	-1.1225	0.4553	0.0137	0.476196634892763
3-HYDROXYPHENYLACETATE-DEGRADATION-PWY: 4-hydroxyphenylacetate degradation	1-stearoyl-2-docosahexaenoyl-GPC (18:0/22:6)	72	-0.5776	0.8335	0.4883	0.86434200680049	0.337	0.3807	0.376	0.886061812837846
3-HYDROXYPHENYLACETATE-DEGRADATION-PWY: 4-hydroxyphenylacetate degradation	1-stearoyl-2-docosahexaenoyl-GPE (18:0/22:6)*	72	-0.0371	0.5846	0.9494	0.920403082982545	0.0945	?	1	0.954843510717526
3-HYDROXYPHENYLACETATE-DEGRADATION-PWY: 4-hydroxyphenylacetate degradation	1-stearoyl-2-docosapentaenoyl-GPC (18:0/22:5n3)*	72	-2.0812	1.0110	0.0395	0.594552909015419	-2.0652	0.7336	0.0049	0.330236157440401
3-HYDROXYPHENYLACETATE-DEGRADATION-PWY: 4-hydroxyphenylacetate degradation	1-stearoyl-2-docosapentaenoyl-GPC (18:0/22:5n6)*	71	-0.3645	0.6755	0.5894	0.881597493486908	-0.7515	1.0577	0.4774	0.905367181699125
3-HYDROXYPHENYLACETATE-DEGRADATION-PWY: 4-hydroxyphenylacetate degradation	1-stearoyl-2-linoleoyl-GPC (18:0/18:2)*	72	-1.4911	1.4099	0.2902	0.813309820021716	-0.3872	0.1884	0.0398	0.636745525376494
3-HYDROXYPHENYLACETATE-DEGRADATION-PWY: 4-hydroxyphenylacetate degradation	1-stearoyl-2-linoleoyl-GPE (18:0/18:2)*	72	0.4055	0.9213	0.6599	0.890829229218385	-0.1586	0.0837	0.058	0.685102872478198
3-HYDROXYPHENYLACETATE-DEGRADATION-PWY: 4-hydroxyphenylacetate degradation	1-stearoyl-2-linoleoyl-GPI (18:0/18:2)	71	1.9494	0.8962	0.0296	0.563831792877149	2.6623	1.3004	0.0406	0.638725729097415
3-HYDROXYPHENYLACETATE-DEGRADATION-PWY: 4-hydroxyphenylacetate degradation	1-stearoyl-2-meadoyl-GPC (18:0/20:3n9)*	72	-0.7069	0.1764	6.16e-05	0.037494174201052	-1.0299	0.3926	0.0087	0.412238308715339
3-HYDROXYPHENYLACETATE-DEGRADATION-PWY: 4-hydroxyphenylacetate degradation	1-stearoyl-2-oleoyl-GPC (18:0/18:1)	72	-1.7377	0.9957	0.081	0.675005536524466	-0.8541	0.4527	0.0592	0.687630968564702
3-HYDROXYPHENYLACETATE-DEGRADATION-PWY: 4-hydroxyphenylacetate degradation	1-stearoyl-2-oleoyl-GPE (18:0/18:1)	71	0.5624	0.1435	8.91e-05	0.0456247999936407	1.2885	0.4597	0.0051	0.335730172668488
3-HYDROXYPHENYLACETATE-DEGRADATION-PWY: 4-hydroxyphenylacetate degradation	1-stearoyl-GPC (18:0)	72	-2.0187	0.4932	4.26e-05	0.0295997861621008	-2.5791	0.8626	0.0028	0.248572581230491
3-HYDROXYPHENYLACETATE-DEGRADATION-PWY: 4-hydroxyphenylacetate degradation	1-stearoyl-GPE (18:0)	72	-2.185	0.6487	0.000756	0.151766416321121	0.3273	0.1904	0.0857	0.731273864355069
3-HYDROXYPHENYLACETATE-DEGRADATION-PWY: 4-hydroxyphenylacetate degradation	1-stearoyl-GPI (18:0)	72	-0.5231	0.6954	0.4519	0.857105045404092	-0.3817	0.1921	0.047	0.657375279499583
3-HYDROXYPHENYLACETATE-DEGRADATION-PWY: 4-hydroxyphenylacetate degradation	1-stearyl-GPC (O-18:0)*	72	-0.6298	0.1604	8.63e-05	0.045179752016263	-1.4465	0.5116	0.0047	0.323976666346409
3-HYDROXYPHENYLACETATE-DEGRADATION-PWY: 4-hydroxyphenylacetate degradation	1,2-dilinoleoyl-GPC (18:2/18:2)	72	-0.0126	0.8002	0.9874	0.922878380475022	0.1853	?	1	0.954843510717526
3-HYDROXYPHENYLACETATE-DEGRADATION-PWY: 4-hydroxyphenylacetate degradation	1,2-dimyristoyl-GPC (14:0/14:0)	65	-0.1968	0.4271	0.645	0.888779934562943	0.1161	?	1	0.954843510717526
3-HYDROXYPHENYLACETATE-DEGRADATION-PWY: 4-hydroxyphenylacetate degradation	1,2-dipalmitoyl-GPC (16:0/16:0)	72	-0.1419	1.5498	0.9271	0.918368184457835	0.2114	?	1	0.954843510717526
3-HYDROXYPHENYLACETATE-DEGRADATION-PWY: 4-hydroxyphenylacetate degradation	1,2-distearoyl-GPC (18:0/18:0)	58	0.172	0.7680	0.8228	0.909281522815664	0.2584	0.7745	0.7387	0.936131500128796
3-HYDROXYPHENYLACETATE-DEGRADATION-PWY: 4-hydroxyphenylacetate degradation	1,2,3-benzenetriol sulfate (2)	63	0.2192	0.1999	0.2728	0.808220304141521	0.2278	0.1989	0.2522	0.845522667240852
3-HYDROXYPHENYLACETATE-DEGRADATION-PWY: 4-hydroxyphenylacetate degradation	1,3-dimethylurate	67	0.7093	0.4020	0.0776	0.670122591606319	0.8685	0.4095	0.034	0.613969749688077
3-HYDROXYPHENYLACETATE-DEGRADATION-PWY: 4-hydroxyphenylacetate degradation	1,3,7-trimethylurate	64	0.5366	0.2997	0.0734	0.66427530299938	0.5478	0.3077	0.075	0.714025723057779
3-HYDROXYPHENYLACETATE-DEGRADATION-PWY: 4-hydroxyphenylacetate degradation	1,5-anhydroglucitol (1,5-AG)	72	-2.4512	0.6766	0.000292	0.08922295404595	-2.8629	1.0444	0.0061	0.362899916056077
3-HYDROXYPHENYLACETATE-DEGRADATION-PWY: 4-hydroxyphenylacetate degradation	1,7-dimethylurate	72	0.5428	0.2806	0.053	0.629038256234368	0.5465	?	1	0.954843510717526
3-HYDROXYPHENYLACETATE-DEGRADATION-PWY: 4-hydroxyphenylacetate degradation	10-heptadecenoate (17:1n7)	72	-0.375	0.5756	0.5148	0.868851680752886	-0.1928	0.1137	0.0899	0.736751560629016
3-HYDROXYPHENYLACETATE-DEGRADATION-PWY: 4-hydroxyphenylacetate degradation	10-nonadecenoate (19:1n9)	72	-0.1016	0.6711	0.8797	0.914693818935126	-0.5222	0.7343	0.477	0.905308701113986
3-HYDROXYPHENYLACETATE-DEGRADATION-PWY: 4-hydroxyphenylacetate degradation	10-undecenoate (11:1n1)	72	-0.5299	0.8196	0.5179	0.869482974078132	-0.4629	?	1	0.954843510717526
3-HYDROXYPHENYLACETATE-DEGRADATION-PWY: 4-hydroxyphenylacetate degradation	12-HETE	71	-0.568	0.2829	0.0446	0.609163360475187	-0.6649	?	1	0.954843510717526
3-HYDROXYPHENYLACETATE-DEGRADATION-PWY: 4-hydroxyphenylacetate degradation	13-HODE + 9-HODE	72	0.0576	0.3698	0.8762	0.914311859609838	-0.0182	0.0140	0.1946	0.819868993025667
3-HYDROXYPHENYLACETATE-DEGRADATION-PWY: 4-hydroxyphenylacetate degradation	15-methylpalmitate	72	-0.2779	0.6450	0.6665	0.891514055734133	-0.5776	0.8374	0.4903	0.907935536050518
3-HYDROXYPHENYLACETATE-DEGRADATION-PWY: 4-hydroxyphenylacetate degradation	16-hydroxypalmitate	72	-2.6842	0.6325	2.2e-05	0.0184445957305451	-1.9723	0.6202	0.0015	0.178172068265732
3-HYDROXYPHENYLACETATE-DEGRADATION-PWY: 4-hydroxyphenylacetate degradation	16a-hydroxy DHEA 3-sulfate	69	0.4172	0.4020	0.2994	0.817261753026815	0.9302	0.2878	0.0012	0.155388929359459
3-HYDROXYPHENYLACETATE-DEGRADATION-PWY: 4-hydroxyphenylacetate degradation	17-methylstearate	72	-0.6408	0.7470	0.391	0.843890863408347	-0.4102	0.2167	0.0584	0.686142935445849
3-HYDROXYPHENYLACETATE-DEGRADATION-PWY: 4-hydroxyphenylacetate degradation	2-acetamidophenol sulfate	61	-0.1994	0.2757	0.4696	0.861035551428533	-0.1694	0.2913	0.5608	0.917737980202332
3-HYDROXYPHENYLACETATE-DEGRADATION-PWY: 4-hydroxyphenylacetate degradation	2-aminoadipate	67	0.3763	0.7786	0.6289	0.887028512401953	0.5344	0.7637	0.4841	0.906531420826183
3-HYDROXYPHENYLACETATE-DEGRADATION-PWY: 4-hydroxyphenylacetate degradation	2-aminobutyrate	72	-0.3641	1.0864	0.7375	0.900050952579432	-0.4198	0.2277	0.0652	0.699463063025144
3-HYDROXYPHENYLACETATE-DEGRADATION-PWY: 4-hydroxyphenylacetate degradation	2-aminoheptanoate	72	1.3283	0.8587	0.1219	0.724892290097929	-0.4463	0.5255	0.3957	0.890016119588019
3-HYDROXYPHENYLACETATE-DEGRADATION-PWY: 4-hydroxyphenylacetate degradation	2-aminooctanoate	70	1.1064	0.7095	0.1189	0.721545964785042	1.6893	0.4398	0.000123	0.0408959516014249
3-HYDROXYPHENYLACETATE-DEGRADATION-PWY: 4-hydroxyphenylacetate degradation	2-aminophenol sulfate	72	0.2036	0.4253	0.6321	0.887341084666982	0.4125	0.3512	0.2401	0.841555427037248
3-HYDROXYPHENYLACETATE-DEGRADATION-PWY: 4-hydroxyphenylacetate degradation	2-arachidonoyl-GPC (20:4)*	70	0.2757	0.6701	0.6808	0.893026207603328	0.4454	0.6633	0.5019	0.909560088167609
3-HYDROXYPHENYLACETATE-DEGRADATION-PWY: 4-hydroxyphenylacetate degradation	2-arachidonoyl-GPE (20:4)*	64	0.4248	0.6051	0.4827	0.863235953893374	0.3501	0.6122	0.5674	0.918439279941568
3-HYDROXYPHENYLACETATE-DEGRADATION-PWY: 4-hydroxyphenylacetate degradation	2-arachidonoylglycerol (20:4)	65	-0.3296	0.6769	0.6263	0.886727067417523	-0.7301	0.5205	0.1607	0.799833337326927
3-HYDROXYPHENYLACETATE-DEGRADATION-PWY: 4-hydroxyphenylacetate degradation	2-docosahexaenoyl-GPC (22:6)*	72	0.156	0.5892	0.7913	0.905746413948844	0.5525	0.4408	0.21	0.828622045933187
3-HYDROXYPHENYLACETATE-DEGRADATION-PWY: 4-hydroxyphenylacetate degradation	2-docosahexaenoyl-GPE (22:6)*	62	0.8508	0.6592	0.1968	0.77371516930921	0.989	?	1	0.954843510717526
3-HYDROXYPHENYLACETATE-DEGRADATION-PWY: 4-hydroxyphenylacetate degradation	2-hydroxy-3-methylvalerate	72	-0.7997	0.8021	0.3188	0.824451376703233	-1.0858	0.5705	0.057	0.683480850793756
3-HYDROXYPHENYLACETATE-DEGRADATION-PWY: 4-hydroxyphenylacetate degradation	2-hydroxybutyrate/2-hydroxyisobutyrate	72	-0.2715	0.8601	0.7523	0.901607101196355	-0.7608	0.9763	0.4358	0.897383410162906
3-HYDROXYPHENYLACETATE-DEGRADATION-PWY: 4-hydroxyphenylacetate degradation	2-hydroxydecanoate	72	1.2252	0.7201	0.0889	0.686477601932154	2.0398	0.7887	0.0097	0.428989171039209
3-HYDROXYPHENYLACETATE-DEGRADATION-PWY: 4-hydroxyphenylacetate degradation	2-hydroxyglutarate	72	-2.0264	0.5252	0.000114	0.0523292376608677	-0.7934	0.3097	0.0104	0.436443515444398
3-HYDROXYPHENYLACETATE-DEGRADATION-PWY: 4-hydroxyphenylacetate degradation	2-hydroxyhippurate (salicylurate)	69	0.2308	0.2451	0.3464	0.833401304053119	0.2647	0.2466	0.2831	0.857233938354314
3-HYDROXYPHENYLACETATE-DEGRADATION-PWY: 4-hydroxyphenylacetate degradation	2-hydroxyoctanoate	72	2.4491	0.6711	0.000263	0.0839877472955932	1.8257	1.0124	0.0713	0.709047539233433
3-HYDROXYPHENYLACETATE-DEGRADATION-PWY: 4-hydroxyphenylacetate degradation	2-hydroxypalmitate	72	-0.6188	1.4457	0.6687	0.891741649679928	-0.6124	0.4098	0.1351	0.781531314246433
3-HYDROXYPHENYLACETATE-DEGRADATION-PWY: 4-hydroxyphenylacetate degradation	2-hydroxyphenylacetate	65	0.8733	0.6417	0.1735	0.760335895152596	0.9825	0.6148	0.11	0.759141654151928
3-HYDROXYPHENYLACETATE-DEGRADATION-PWY: 4-hydroxyphenylacetate degradation	2-hydroxystearate	72	-1.1968	1.0294	0.245	0.79683539312332	-0.8184	0.3608	0.0233	0.556716881225891
3-HYDROXYPHENYLACETATE-DEGRADATION-PWY: 4-hydroxyphenylacetate degradation	2-isopropylmalate	68	0.5922	0.6274	0.3452	0.833135564101244	0.671	0.6144	0.2748	0.853657677018844
3-HYDROXYPHENYLACETATE-DEGRADATION-PWY: 4-hydroxyphenylacetate degradation	2-linoleoyl-GPC (18:2)*	72	0.1821	0.8159	0.8234	0.90937176864452	0.3086	?	1	0.954843510717526
3-HYDROXYPHENYLACETATE-DEGRADATION-PWY: 4-hydroxyphenylacetate degradation	2-linoleoyl-GPE (18:2)*	63	0.722	0.7179	0.3146	0.822698894788417	0.9578	0.7389	0.1949	0.820122270437707
3-HYDROXYPHENYLACETATE-DEGRADATION-PWY: 4-hydroxyphenylacetate degradation	2-linoleoylglycerol (18:2)	71	-1.1361	0.3223	0.000424	0.109913451218819	0.0399	0.0118	0.000739	0.120224425347131
3-HYDROXYPHENYLACETATE-DEGRADATION-PWY: 4-hydroxyphenylacetate degradation	2-methylbutyrylcarnitine (C5)	72	-0.9191	1.0124	0.364	0.836883903913223	-1.0585	0.5519	0.0551	0.680091563941921
3-HYDROXYPHENYLACETATE-DEGRADATION-PWY: 4-hydroxyphenylacetate degradation	2-methylbutyrylglycine	62	0.5532	0.7427	0.4564	0.857940633043291	0.8113	0.7621	0.2871	0.859384937639942
3-HYDROXYPHENYLACETATE-DEGRADATION-PWY: 4-hydroxyphenylacetate degradation	2-methylcitrate/homocitrate	62	-0.009	0.4993	0.9856	0.922777356473262	0.3171	?	1	0.954843510717526
3-HYDROXYPHENYLACETATE-DEGRADATION-PWY: 4-hydroxyphenylacetate degradation	2-methylmalonyl carnitine	61	-0.2062	0.6917	0.7656	0.903167830774659	-0.3986	0.6901	0.5635	0.918081971257007
3-HYDROXYPHENYLACETATE-DEGRADATION-PWY: 4-hydroxyphenylacetate degradation	2-oleoyl-GPC (18:1)*	72	-0.3887	0.8723	0.6559	0.890080354065344	-0.8439	0.4364	0.0531	0.673781956655442
3-HYDROXYPHENYLACETATE-DEGRADATION-PWY: 4-hydroxyphenylacetate degradation	2-oleoyl-GPE (18:1)*	70	1.3172	0.6439	0.0408	0.599242403638963	1.461	0.6439	0.0233	0.556716881225891
3-HYDROXYPHENYLACETATE-DEGRADATION-PWY: 4-hydroxyphenylacetate degradation	2-oleoylglycerol (18:1)	72	0.3198	0.0905	0.000409	0.107119926237163	0.344	0.1931	0.0749	0.71391643774857
3-HYDROXYPHENYLACETATE-DEGRADATION-PWY: 4-hydroxyphenylacetate degradation	2-palmitoleoyl-GPC (16:1)*	55	-0.834	0.7819	0.2862	0.811686956209904	0.1879	?	1	0.954843510717526
3-HYDROXYPHENYLACETATE-DEGRADATION-PWY: 4-hydroxyphenylacetate degradation	2-palmitoyl-GPC (16:0)*	72	-0.7248	0.9569	0.4488	0.856201414423247	-0.1285	0.0849	0.1303	0.777354079521842
3-HYDROXYPHENYLACETATE-DEGRADATION-PWY: 4-hydroxyphenylacetate degradation	2-palmitoyl-GPE (16:0)*	72	0.5348	0.7742	0.4897	0.864587415417495	0.5645	?	1	0.954843510717526
3-HYDROXYPHENYLACETATE-DEGRADATION-PWY: 4-hydroxyphenylacetate degradation	2-palmitoylglycerol (16:0)	72	-1.5235	0.4507	0.000723	0.148681587888575	-0.4491	0.1947	0.0211	0.544076752243405
3-HYDROXYPHENYLACETATE-DEGRADATION-PWY: 4-hydroxyphenylacetate degradation	2-piperidinone	72	0.6137	0.3800	0.1063	0.70830009812124	1.1153	0.5016	0.0262	0.575271692068069
3-HYDROXYPHENYLACETATE-DEGRADATION-PWY: 4-hydroxyphenylacetate degradation	2-pyrrolidinone	72	0.4086	0.3919	0.2972	0.816352653014973	0.4912	?	1	0.954843510717526
3-HYDROXYPHENYLACETATE-DEGRADATION-PWY: 4-hydroxyphenylacetate degradation	2-stearoyl-GPE (18:0)*	72	-0.3547	0.6336	0.5756	0.879349471645708	-0.1744	?	1	0.954843510717526
3-HYDROXYPHENYLACETATE-DEGRADATION-PWY: 4-hydroxyphenylacetate degradation	2-stearoyl-GPI (18:0)*	71	-0.0969	0.6056	0.8728	0.914005365983303	0.0248	0.6385	0.9691	0.954115116648434
3-HYDROXYPHENYLACETATE-DEGRADATION-PWY: 4-hydroxyphenylacetate degradation	2,3-dihydroxyisovalerate	72	-0.0413	0.2116	0.8451	0.910937910165333	-0.1232	0.0651	0.0585	0.686266814632951
3-HYDROXYPHENYLACETATE-DEGRADATION-PWY: 4-hydroxyphenylacetate degradation	2'-deoxyuridine	70	-2.1631	0.9743	0.0264	0.550985180374807	-2.284	0.9822	0.0201	0.536317876882136
3-HYDROXYPHENYLACETATE-DEGRADATION-PWY: 4-hydroxyphenylacetate degradation	21-hydroxypregnenolone disulfate	71	0.5891	0.1700	0.000529	0.124415497553371	0.7207	?	1	0.954843510717526
3-HYDROXYPHENYLACETATE-DEGRADATION-PWY: 4-hydroxyphenylacetate degradation	3-(3-hydroxyphenyl)propionate	62	0.1036	0.2545	0.684	0.893182338309469	0.1031	0.2748	0.7076	0.933419036269774
3-HYDROXYPHENYLACETATE-DEGRADATION-PWY: 4-hydroxyphenylacetate degradation	3-(3-hydroxyphenyl)propionate sulfate	51	-0.2678	0.4201	0.5238	0.87078941072276	-0.2764	0.4294	0.5198	0.912555192226838
3-HYDROXYPHENYLACETATE-DEGRADATION-PWY: 4-hydroxyphenylacetate degradation	3-(4-hydroxyphenyl)lactate	72	-1.4809	0.9856	0.1329	0.732098245112418	-1.6891	?	1	0.954843510717526
3-HYDROXYPHENYLACETATE-DEGRADATION-PWY: 4-hydroxyphenylacetate degradation	3-aminoisobutyrate	72	0.098	0.8427	0.9074	0.917051043018513	0.1907	?	1	0.954843510717526
3-HYDROXYPHENYLACETATE-DEGRADATION-PWY: 4-hydroxyphenylacetate degradation	3-carboxy-4-methyl-5-propyl-2-furanpropanoate (CMPF)	72	-0.0747	0.2752	0.7861	0.905309707695378	-0.103	?	1	0.954843510717526
3-HYDROXYPHENYLACETATE-DEGRADATION-PWY: 4-hydroxyphenylacetate degradation	3-hydroxy-2-ethylpropionate	72	-0.8893	1.1129	0.4243	0.850937017988531	-0.9069	?	1	0.954843510717526
3-HYDROXYPHENYLACETATE-DEGRADATION-PWY: 4-hydroxyphenylacetate degradation	3-hydroxy-3-methylglutarate	72	0.4471	1.3330	0.7373	0.900049365757444	0.8234	0.4523	0.0687	0.704293320424978
3-HYDROXYPHENYLACETATE-DEGRADATION-PWY: 4-hydroxyphenylacetate degradation	3-hydroxybutyrate (BHBA)	72	-0.3777	0.3388	0.2648	0.804762656566348	-0.1621	0.0763	0.0336	0.61141520761328
3-HYDROXYPHENYLACETATE-DEGRADATION-PWY: 4-hydroxyphenylacetate degradation	3-hydroxydecanoate	72	-0.0208	0.8430	0.9803	0.922358090213075	0.4423	0.2866	0.1227	0.77134480849645
3-HYDROXYPHENYLACETATE-DEGRADATION-PWY: 4-hydroxyphenylacetate degradation	3-hydroxyhippurate	71	0.1719	0.2598	0.5082	0.867604232907972	0.2269	?	1	0.954843510717526
3-HYDROXYPHENYLACETATE-DEGRADATION-PWY: 4-hydroxyphenylacetate degradation	3-hydroxyisobutyrate	67	-1.5257	0.4355	0.000459	0.11516087861936	-0.5575	0.2957	0.0593	0.687954127577509
3-HYDROXYPHENYLACETATE-DEGRADATION-PWY: 4-hydroxyphenylacetate degradation	3-hydroxylaurate	72	-0.5265	0.6600	0.425	0.851028579063897	-0.5345	?	1	0.954843510717526
3-HYDROXYPHENYLACETATE-DEGRADATION-PWY: 4-hydroxyphenylacetate degradation	3-hydroxyoctanoate	72	0.6713	0.8365	0.4222	0.850548713846993	0.7007	0.3434	0.0413	0.640732794005599
3-HYDROXYPHENYLACETATE-DEGRADATION-PWY: 4-hydroxyphenylacetate degradation	3-hydroxypyridine sulfate	72	0.1641	0.2165	0.4484	0.856057875741865	0.1912	?	1	0.954843510717526
3-HYDROXYPHENYLACETATE-DEGRADATION-PWY: 4-hydroxyphenylacetate degradation	3-hydroxysebacate	68	0.1781	0.4914	0.7171	0.897453792204695	0.1393	0.4833	0.7732	0.939720406929304
3-HYDROXYPHENYLACETATE-DEGRADATION-PWY: 4-hydroxyphenylacetate degradation	3-indoxyl sulfate	72	0.6522	0.1632	6.44e-05	0.0379683965304305	1.029	0.3525	0.0035	0.281335501948514
3-HYDROXYPHENYLACETATE-DEGRADATION-PWY: 4-hydroxyphenylacetate degradation	3-methoxycatechol sulfate (1)	68	0.3013	0.2541	0.2359	0.792511477020246	0.0981	0.1226	0.4237	0.89570775150677
3-HYDROXYPHENYLACETATE-DEGRADATION-PWY: 4-hydroxyphenylacetate degradation	3-methoxytyrosine	72	-1.8717	1.3496	0.1655	0.756031578499061	-1.6759	?	1	0.954843510717526
3-HYDROXYPHENYLACETATE-DEGRADATION-PWY: 4-hydroxyphenylacetate degradation	3-methyl catechol sulfate (1)	71	0.2691	0.2655	0.3107	0.821707796994621	0.3148	?	1	0.954843510717526
3-HYDROXYPHENYLACETATE-DEGRADATION-PWY: 4-hydroxyphenylacetate degradation	3-methyl-2-oxobutyrate	72	-0.5611	0.9496	0.5546	0.876375437815534	-0.4249	0.2352	0.0708	0.708119526056775
3-HYDROXYPHENYLACETATE-DEGRADATION-PWY: 4-hydroxyphenylacetate degradation	3-methyl-2-oxovalerate	72	-0.1175	1.1538	0.9189	0.917795727554019	0.4608	0.2877	0.1092	0.758895471505931
3-HYDROXYPHENYLACETATE-DEGRADATION-PWY: 4-hydroxyphenylacetate degradation	3-methyladipate	70	0.1907	0.5043	0.7054	0.89599439035831	0.6845	?	1	0.954843510717526
3-HYDROXYPHENYLACETATE-DEGRADATION-PWY: 4-hydroxyphenylacetate degradation	3-methylglutaconate	69	-0.7436	0.2286	0.0011	0.184547636443987	0.4499	?	1	0.954843510717526
3-HYDROXYPHENYLACETATE-DEGRADATION-PWY: 4-hydroxyphenylacetate degradation	3-methylglutarylcarnitine (1)	67	0.363	0.7105	0.6094	0.884269456839363	0.1763	0.0788	0.0252	0.570561034962328
3-HYDROXYPHENYLACETATE-DEGRADATION-PWY: 4-hydroxyphenylacetate degradation	3-methylglutarylcarnitine (2)	72	0.8227	0.4284	0.0548	0.632782040505344	0.9922	0.5362	0.0643	0.697516046310523
3-HYDROXYPHENYLACETATE-DEGRADATION-PWY: 4-hydroxyphenylacetate degradation	3-methylhistidine	72	0.1462	0.2158	0.498	0.86612705727856	0.1673	?	1	0.954843510717526
3-HYDROXYPHENYLACETATE-DEGRADATION-PWY: 4-hydroxyphenylacetate degradation	3-methylxanthine	72	0.3237	0.3064	0.2908	0.81350178540584	0.3576	?	1	0.954843510717526
3-HYDROXYPHENYLACETATE-DEGRADATION-PWY: 4-hydroxyphenylacetate degradation	3-phenylpropionate (hydrocinnamate)	69	-0.0392	0.3144	0.9009	0.916435220842045	0.3888	?	1	0.954843510717526
3-HYDROXYPHENYLACETATE-DEGRADATION-PWY: 4-hydroxyphenylacetate degradation	3-ureidopropionate	72	-0.9483	0.6497	0.1444	0.740369186239141	-0.9878	0.3897	0.0113	0.4508148059762
3-HYDROXYPHENYLACETATE-DEGRADATION-PWY: 4-hydroxyphenylacetate degradation	3,7-dimethylurate	59	-0.4093	0.3857	0.2885	0.81263257741059	-0.4912	0.3740	0.189	0.818138399316345
3-HYDROXYPHENYLACETATE-DEGRADATION-PWY: 4-hydroxyphenylacetate degradation	4-acetamidobutanoate	72	2.4196	0.7586	0.0014	0.205533121744135	1.0525	0.5986	0.0787	0.720193019572987
3-HYDROXYPHENYLACETATE-DEGRADATION-PWY: 4-hydroxyphenylacetate degradation	4-acetylphenol sulfate	54	-0.0572	0.4527	0.8995	0.916358130006719	0.1811	0.4616	0.6948	0.931636037032149
3-HYDROXYPHENYLACETATE-DEGRADATION-PWY: 4-hydroxyphenylacetate degradation	4-allylphenol sulfate	71	-0.2245	0.2863	0.433	0.852873045090151	-0.7212	?	1	0.954843510717526
3-HYDROXYPHENYLACETATE-DEGRADATION-PWY: 4-hydroxyphenylacetate degradation	4-androsten-3alpha,17alpha-diol monosulfate (3)	72	0.0217	0.4387	0.9605	0.921183640776556	-0.065	?	1	0.954843510717526
3-HYDROXYPHENYLACETATE-DEGRADATION-PWY: 4-hydroxyphenylacetate degradation	4-androsten-3beta,17beta-diol disulfate (1)	69	-0.1649	0.4214	0.6955	0.894795095601824	-0.2181	0.5759	0.7049	0.933035286275051
3-HYDROXYPHENYLACETATE-DEGRADATION-PWY: 4-hydroxyphenylacetate degradation	4-androsten-3beta,17beta-diol disulfate (2)	71	0.4779	0.1369	0.000483	0.118543714253693	0.3187	0.3091	0.3025	0.865155815527023
3-HYDROXYPHENYLACETATE-DEGRADATION-PWY: 4-hydroxyphenylacetate degradation	4-androsten-3beta,17beta-diol monosulfate (1)	70	0.125	0.4660	0.7885	0.905580237682787	0.0439	?	1	0.954843510717526
3-HYDROXYPHENYLACETATE-DEGRADATION-PWY: 4-hydroxyphenylacetate degradation	4-androsten-3beta,17beta-diol monosulfate (2)	65	-0.0309	0.4140	0.9404	0.919681412789882	0.1116	0.3949	0.7775	0.940059245853259
3-HYDROXYPHENYLACETATE-DEGRADATION-PWY: 4-hydroxyphenylacetate degradation	4-ethylphenylsulfate	72	0.4467	0.3276	0.1728	0.759982450820149	0.5539	0.2684	0.039	0.63381164389579
3-HYDROXYPHENYLACETATE-DEGRADATION-PWY: 4-hydroxyphenylacetate degradation	4-guanidinobutanoate	72	-0.1074	0.6119	0.8607	0.912579187091831	0.2723	0.1531	0.0754	0.714977240725182
3-HYDROXYPHENYLACETATE-DEGRADATION-PWY: 4-hydroxyphenylacetate degradation	4-hydroxybenzoate	72	0.8291	0.5592	0.1382	0.736459668085483	0.783	?	1	0.954843510717526
3-HYDROXYPHENYLACETATE-DEGRADATION-PWY: 4-hydroxyphenylacetate degradation	4-hydroxychlorothalonil	72	-0.548	0.8766	0.5319	0.872031827705259	-1.012	0.5030	0.0442	0.648733673825805
3-HYDROXYPHENYLACETATE-DEGRADATION-PWY: 4-hydroxyphenylacetate degradation	4-hydroxyhippurate	72	1.7359	0.4609	0.000165	0.0657269788958232	1.1309	?	1	0.954843510717526
3-HYDROXYPHENYLACETATE-DEGRADATION-PWY: 4-hydroxyphenylacetate degradation	4-hydroxyphenylacetate	64	1.0782	0.2461	1.18e-05	0.011852022405073	1.6446	0.4043	4.75e-05	0.0193027413836897
3-HYDROXYPHENYLACETATE-DEGRADATION-PWY: 4-hydroxyphenylacetate degradation	4-hydroxyphenylpyruvate	72	0.3407	0.7911	0.6667	0.891534178568311	-0.0477	0.0251	0.0574	0.683586363017015
3-HYDROXYPHENYLACETATE-DEGRADATION-PWY: 4-hydroxyphenylacetate degradation	4-imidazoleacetate	69	-0.3262	0.8572	0.7036	0.895678228117128	-0.2282	0.4337	0.5988	0.921891409680123
3-HYDROXYPHENYLACETATE-DEGRADATION-PWY: 4-hydroxyphenylacetate degradation	4-methyl-2-oxopentanoate	72	-0.9406	1.0753	0.3817	0.841202269039635	-0.046	0.0233	0.0486	0.662634194428546
3-HYDROXYPHENYLACETATE-DEGRADATION-PWY: 4-hydroxyphenylacetate degradation	4-methylcatechol sulfate	72	-0.341	0.2752	0.2153	0.782415946790918	-0.3425	0.1394	0.014	0.479836904925155
3-HYDROXYPHENYLACETATE-DEGRADATION-PWY: 4-hydroxyphenylacetate degradation	4-vinylphenol sulfate	72	0.5861	0.3191	0.0662	0.654040815690364	0.7911	0.3064	0.0098	0.430867248189642
3-HYDROXYPHENYLACETATE-DEGRADATION-PWY: 4-hydroxyphenylacetate degradation	5-acetylamino-6-amino-3-methyluracil	71	0.831	0.3403	0.0146	0.478546377112365	0.9451	?	1	0.954843510717526
3-HYDROXYPHENYLACETATE-DEGRADATION-PWY: 4-hydroxyphenylacetate degradation	5-acetylamino-6-formylamino-3-methyluracil	54	0.8209	0.3704	0.0267	0.551909709236679	0.917	0.3870	0.0178	0.518541170971215
3-HYDROXYPHENYLACETATE-DEGRADATION-PWY: 4-hydroxyphenylacetate degradation	5-dodecenoate (12:1n7)	72	-0.4134	0.4764	0.3855	0.842227598856162	-0.6324	0.3240	0.051	0.66913559630002
3-HYDROXYPHENYLACETATE-DEGRADATION-PWY: 4-hydroxyphenylacetate degradation	5-HEPE	56	0.0764	0.4046	0.8502	0.911412356238924	0.1209	0.4133	0.7699	0.93961450814133
3-HYDROXYPHENYLACETATE-DEGRADATION-PWY: 4-hydroxyphenylacetate degradation	5-hydroxyhexanoate	64	0.8002	0.2436	0.001	0.175006227460606	-0.3813	0.6443	0.554	0.91670185521804
3-HYDROXYPHENYLACETATE-DEGRADATION-PWY: 4-hydroxyphenylacetate degradation	5-hydroxyindoleacetate	65	0.7978	1.0262	0.4369	0.853677488709361	1.3485	?	1	0.954843510717526
3-HYDROXYPHENYLACETATE-DEGRADATION-PWY: 4-hydroxyphenylacetate degradation	5-hydroxylysine	72	1.976	0.7263	0.0065	0.38270127531456	0.3501	0.2019	0.0829	0.727086979496196
3-HYDROXYPHENYLACETATE-DEGRADATION-PWY: 4-hydroxyphenylacetate degradation	5-methylthioadenosine (MTA)	70	1.0782	0.2981	0.000298	0.0899722988165576	1.5617	0.7306	0.0326	0.607451349076843
3-HYDROXYPHENYLACETATE-DEGRADATION-PWY: 4-hydroxyphenylacetate degradation	5-methyluridine (ribothymidine)	72	-1.6071	1.2991	0.2161	0.782930831378412	-1.7913	?	1	0.954843510717526
3-HYDROXYPHENYLACETATE-DEGRADATION-PWY: 4-hydroxyphenylacetate degradation	5-oxoproline	72	-5.1254	1.3184	0.000101	0.049102106685229	-4.5512	1.7513	0.0094	0.423280036804198
3-HYDROXYPHENYLACETATE-DEGRADATION-PWY: 4-hydroxyphenylacetate degradation	5,6-dihydrothymine	72	-0.0656	1.2519	0.9582	0.921067913974888	-0.3763	?	1	0.954843510717526
3-HYDROXYPHENYLACETATE-DEGRADATION-PWY: 4-hydroxyphenylacetate degradation	5alpha-androstan-3alpha,17beta-diol monosulfate (1)	52	0.274	0.3677	0.4561	0.857874785911204	0.282	?	1	0.954843510717526
3-HYDROXYPHENYLACETATE-DEGRADATION-PWY: 4-hydroxyphenylacetate degradation	5alpha-androstan-3beta,17beta-diol disulfate	67	-0.196	0.3712	0.5975	0.882794493518937	0.0496	?	1	0.954843510717526
3-HYDROXYPHENYLACETATE-DEGRADATION-PWY: 4-hydroxyphenylacetate degradation	5alpha-pregnan-3beta,20alpha-diol disulfate	64	0.1942	0.3841	0.6131	0.884812129702595	0.1342	0.3897	0.7307	0.935489057990858
3-HYDROXYPHENYLACETATE-DEGRADATION-PWY: 4-hydroxyphenylacetate degradation	5alpha-pregnan-3beta,20alpha-diol monosulfate (2)	69	0.0404	0.3796	0.9153	0.917737900211363	-0.0281	0.3696	0.9395	0.952568320220436
3-HYDROXYPHENYLACETATE-DEGRADATION-PWY: 4-hydroxyphenylacetate degradation	5alpha-pregnan-3beta,20beta-diol monosulfate (1)	61	0.6124	0.1582	0.000109	0.0509563831357685	0.6677	0.4846	0.1682	0.805328816406823
3-HYDROXYPHENYLACETATE-DEGRADATION-PWY: 4-hydroxyphenylacetate degradation	6-oxopiperidine-2-carboxylic acid	72	1.4409	0.3620	6.88e-05	0.0393812843112003	1.2246	0.4720	0.0095	0.424984264854952
3-HYDROXYPHENYLACETATE-DEGRADATION-PWY: 4-hydroxyphenylacetate degradation	7-alpha-hydroxy-3-oxo-4-cholestenoate (7-Hoca)	72	1.6192	0.4608	0.000441	0.112783278011186	0.9478	0.4510	0.0356	0.620318987643478
3-HYDROXYPHENYLACETATE-DEGRADATION-PWY: 4-hydroxyphenylacetate degradation	7-methylguanine	72	0.7349	1.8227	0.6868	0.893532691260299	0.8034	?	1	0.954843510717526
3-HYDROXYPHENYLACETATE-DEGRADATION-PWY: 4-hydroxyphenylacetate degradation	7-methylxanthine	71	0.1953	0.3257	0.5487	0.875365343098977	0.2327	?	1	0.954843510717526
3-HYDROXYPHENYLACETATE-DEGRADATION-PWY: 4-hydroxyphenylacetate degradation	acetylcarnitine	70	-1.2625	0.4038	0.0018	0.230460451492296	-0.4411	0.2927	0.1317	0.778661405443719
3-HYDROXYPHENYLACETATE-DEGRADATION-PWY: 4-hydroxyphenylacetate degradation	adenine	72	0.6064	1.2188	0.6188	0.885546669274915	0.646	?	1	0.954843510717526
3-HYDROXYPHENYLACETATE-DEGRADATION-PWY: 4-hydroxyphenylacetate degradation	adenosine	61	1.1176	0.2302	1.2e-06	0.00259009216641697	1.0616	0.3250	0.0011	0.146853310821852
3-HYDROXYPHENYLACETATE-DEGRADATION-PWY: 4-hydroxyphenylacetate degradation	adrenate (22:4n6)	72	0.1059	0.6554	0.8717	0.913940616054764	0.1985	?	1	0.954843510717526
3-HYDROXYPHENYLACETATE-DEGRADATION-PWY: 4-hydroxyphenylacetate degradation	alanine	72	-0.6277	2.1757	0.773	0.903889083649947	-0.9373	?	1	0.954843510717526
3-HYDROXYPHENYLACETATE-DEGRADATION-PWY: 4-hydroxyphenylacetate degradation	allantoin	72	1.0912	0.8573	0.2031	0.777120457924717	2.0012	0.9785	0.0408	0.639154802275142
3-HYDROXYPHENYLACETATE-DEGRADATION-PWY: 4-hydroxyphenylacetate degradation	alpha-glutamylglycine	61	0.0033	0.3102	0.9916	0.923129613719545	0.0393	0.3176	0.9016	0.949934629488192
3-HYDROXYPHENYLACETATE-DEGRADATION-PWY: 4-hydroxyphenylacetate degradation	alpha-glutamyltyrosine	71	-0.5469	0.5012	0.2752	0.808780071394516	-0.6718	0.4004	0.0934	0.741534965193381
3-HYDROXYPHENYLACETATE-DEGRADATION-PWY: 4-hydroxyphenylacetate degradation	alpha-hydroxyisocaproate	72	-0.4532	0.9037	0.616	0.885319690232864	-0.5155	?	1	0.954843510717526
3-HYDROXYPHENYLACETATE-DEGRADATION-PWY: 4-hydroxyphenylacetate degradation	alpha-hydroxyisovalerate	72	-0.8515	0.9266	0.3581	0.835798507391735	-0.467	0.2243	0.0373	0.627753453954506
3-HYDROXYPHENYLACETATE-DEGRADATION-PWY: 4-hydroxyphenylacetate degradation	alpha-ketoglutarate	72	0.5011	0.7871	0.5244	0.870835226138081	1.0077	0.5146	0.0502	0.66766295307022
3-HYDROXYPHENYLACETATE-DEGRADATION-PWY: 4-hydroxyphenylacetate degradation	alpha-tocopherol	72	-2.0746	1.5019	0.1672	0.757204810186712	-2.6992	1.2644	0.0328	0.608463497369944
3-HYDROXYPHENYLACETATE-DEGRADATION-PWY: 4-hydroxyphenylacetate degradation	andro steroid monosulfate (1)*	50	0.8059	0.2303	0.000466	0.116151102843703	0.7246	?	1	0.954843510717526
3-HYDROXYPHENYLACETATE-DEGRADATION-PWY: 4-hydroxyphenylacetate degradation	androsterone sulfate	72	0.0176	0.3689	0.9621	0.921324402114181	0.6208	0.6444	0.3354	0.874101192165387
3-HYDROXYPHENYLACETATE-DEGRADATION-PWY: 4-hydroxyphenylacetate degradation	anthranilate	50	0.9115	0.8338	0.2743	0.808583375681698	1.2064	0.8711	0.1661	0.804223183472471
3-HYDROXYPHENYLACETATE-DEGRADATION-PWY: 4-hydroxyphenylacetate degradation	arabitol/xylitol	72	0.316	1.1501	0.7835	0.904967313209206	0.5728	?	1	0.954843510717526
3-HYDROXYPHENYLACETATE-DEGRADATION-PWY: 4-hydroxyphenylacetate degradation	arabonate/xylonate	72	0.8228	0.8921	0.3563	0.835463872949287	0.944	?	1	0.954843510717526
3-HYDROXYPHENYLACETATE-DEGRADATION-PWY: 4-hydroxyphenylacetate degradation	arachidate (20:0)	72	-0.1977	1.2159	0.8708	0.913838537142193	0.0745	?	1	0.954843510717526
3-HYDROXYPHENYLACETATE-DEGRADATION-PWY: 4-hydroxyphenylacetate degradation	arachidonate (20:4n6)	72	-2.3277	0.7125	0.0011	0.184547636443987	-0.6622	0.3418	0.0527	0.673398232674624
3-HYDROXYPHENYLACETATE-DEGRADATION-PWY: 4-hydroxyphenylacetate degradation	arginine	72	-4.0242	1.0623	0.000152	0.0629374776764722	-0.5415	0.2536	0.0328	0.608463497369944
3-HYDROXYPHENYLACETATE-DEGRADATION-PWY: 4-hydroxyphenylacetate degradation	asparagine	72	-1.6542	2.6029	0.5251	0.870952634268753	-2.1582	?	1	0.954843510717526
3-HYDROXYPHENYLACETATE-DEGRADATION-PWY: 4-hydroxyphenylacetate degradation	aspartate	72	-1.0392	0.8709	0.2328	0.790712050179346	-1.4581	0.6761	0.031	0.598632479526744
3-HYDROXYPHENYLACETATE-DEGRADATION-PWY: 4-hydroxyphenylacetate degradation	aspartylphenylalanine	61	0.1962	0.4142	0.6357	0.8876921343997	0.1759	0.4072	0.6658	0.929010695432592
3-HYDROXYPHENYLACETATE-DEGRADATION-PWY: 4-hydroxyphenylacetate degradation	azelate (nonanedioate)	71	0.5885	0.1542	0.000135	0.0578666718166044	0.7353	0.4450	0.0985	0.74767742551527
3-HYDROXYPHENYLACETATE-DEGRADATION-PWY: 4-hydroxyphenylacetate degradation	behenoyl sphingomyelin (d18:1/22:0)*	72	-1.6862	1.1563	0.1448	0.740884803621693	-1.381	0.5511	0.0122	0.460273924958253
3-HYDROXYPHENYLACETATE-DEGRADATION-PWY: 4-hydroxyphenylacetate degradation	benzoate	70	-0.1671	0.8351	0.8414	0.910644034625591	0.279	0.8121	0.7312	0.935489057990858
3-HYDROXYPHENYLACETATE-DEGRADATION-PWY: 4-hydroxyphenylacetate degradation	beta-alanine	72	-0.027	1.2585	0.9829	0.922536929128277	0.075	?	1	0.954843510717526
3-HYDROXYPHENYLACETATE-DEGRADATION-PWY: 4-hydroxyphenylacetate degradation	beta-hydroxyisovalerate	72	-1.3864	0.9639	0.1503	0.744614604948156	-1.3022	0.7424	0.0794	0.721622961152567
3-HYDROXYPHENYLACETATE-DEGRADATION-PWY: 4-hydroxyphenylacetate degradation	betaine	72	-1.1257	1.5376	0.4641	0.859535177430007	-1.3913	?	1	0.954843510717526
3-HYDROXYPHENYLACETATE-DEGRADATION-PWY: 4-hydroxyphenylacetate degradation	betonicine	56	0.031	0.2545	0.9029	0.916608159332165	0.0928	0.2562	0.7171	0.934341825668281
3-HYDROXYPHENYLACETATE-DEGRADATION-PWY: 4-hydroxyphenylacetate degradation	bilirubin (E,E)*	72	-0.2868	0.5551	0.6054	0.883850919911482	-0.3023	?	1	0.954843510717526
3-HYDROXYPHENYLACETATE-DEGRADATION-PWY: 4-hydroxyphenylacetate degradation	bilirubin (E,Z or Z,E)*	71	-0.2362	0.9739	0.8084	0.907861740892597	-0.486	0.9874	0.6226	0.92444236919598
3-HYDROXYPHENYLACETATE-DEGRADATION-PWY: 4-hydroxyphenylacetate degradation	bilirubin (Z,Z)	72	-0.2575	0.7119	0.7175	0.897562117698191	-0.0578	0.0459	0.2072	0.827119877300934
3-HYDROXYPHENYLACETATE-DEGRADATION-PWY: 4-hydroxyphenylacetate degradation	biliverdin	68	-0.4959	0.6210	0.4245	0.850972290130626	-0.2554	0.4411	0.5626	0.918041443054264
3-HYDROXYPHENYLACETATE-DEGRADATION-PWY: 4-hydroxyphenylacetate degradation	butyrylcarnitine	70	-0.152	0.5100	0.7657	0.903167830774659	0.0017	0.0015	0.2532	0.845729169309638
3-HYDROXYPHENYLACETATE-DEGRADATION-PWY: 4-hydroxyphenylacetate degradation	C-glycosyltryptophan	69	-0.2853	0.9421	0.762	0.902664921940573	-0.3889	0.9566	0.6843	0.930844018297731
3-HYDROXYPHENYLACETATE-DEGRADATION-PWY: 4-hydroxyphenylacetate degradation	caffeine	70	0.2352	0.2340	0.3149	0.822903595453826	0.2753	0.2344	0.2403	0.841555427037248
3-HYDROXYPHENYLACETATE-DEGRADATION-PWY: 4-hydroxyphenylacetate degradation	caprate (10:0)	72	-4.48e-05	0.0909	0.9996	0.923887184142442	-1.0952	?	1	0.954843510717526
3-HYDROXYPHENYLACETATE-DEGRADATION-PWY: 4-hydroxyphenylacetate degradation	caproate (6:0)	70	1.4173	0.3614	8.78e-05	0.0452905178778832	0.8333	0.2232	0.000189	0.0554540617842583
3-HYDROXYPHENYLACETATE-DEGRADATION-PWY: 4-hydroxyphenylacetate degradation	caprylate (8:0)	72	0.4325	0.6838	0.5271	0.871235774575341	0.5471	0.3084	0.076	0.716132861880208
3-HYDROXYPHENYLACETATE-DEGRADATION-PWY: 4-hydroxyphenylacetate degradation	carnitine	72	-2.9679	0.8143	0.000268	0.0848720107393031	-2.1575	0.9818	0.028	0.583549334282818
3-HYDROXYPHENYLACETATE-DEGRADATION-PWY: 4-hydroxyphenylacetate degradation	catechol sulfate	72	-0.0843	0.4412	0.8485	0.911233349012519	-0.0667	?	1	0.954843510717526
3-HYDROXYPHENYLACETATE-DEGRADATION-PWY: 4-hydroxyphenylacetate degradation	chenodeoxycholate	71	0.8114	0.4650	0.081	0.675005536524466	0.811	0.2170	0.000186	0.0547782349805146
3-HYDROXYPHENYLACETATE-DEGRADATION-PWY: 4-hydroxyphenylacetate degradation	cholate	68	0.0911	0.2274	0.6887	0.893704661822132	0.1499	0.2290	0.5128	0.910910223856429
3-HYDROXYPHENYLACETATE-DEGRADATION-PWY: 4-hydroxyphenylacetate degradation	cholesterol	72	-1.6738	1.2295	0.1734	0.76025863807446	0.337	0.2229	0.1305	0.777426576741283
3-HYDROXYPHENYLACETATE-DEGRADATION-PWY: 4-hydroxyphenylacetate degradation	choline	72	-1.747	2.0450	0.3929	0.844416139484934	-1.8644	?	1	0.954843510717526
3-HYDROXYPHENYLACETATE-DEGRADATION-PWY: 4-hydroxyphenylacetate degradation	choline phosphate	70	-1.0147	0.8118	0.2113	0.780754717226903	-0.9899	?	1	0.954843510717526
3-HYDROXYPHENYLACETATE-DEGRADATION-PWY: 4-hydroxyphenylacetate degradation	cinnamoylglycine	70	-0.6329	0.2010	0.0016	0.219935558846608	-0.1594	0.2628	0.5442	0.915929517440638
3-HYDROXYPHENYLACETATE-DEGRADATION-PWY: 4-hydroxyphenylacetate degradation	cis-4-decenoyl carnitine	72	-0.405	0.7337	0.5809	0.88018584562182	-0.3832	?	1	0.954843510717526
3-HYDROXYPHENYLACETATE-DEGRADATION-PWY: 4-hydroxyphenylacetate degradation	cis-aconitate	69	0.1307	0.7268	0.8573	0.912158523765824	-0.0425	0.7650	0.9556	0.953601726426639
3-HYDROXYPHENYLACETATE-DEGRADATION-PWY: 4-hydroxyphenylacetate degradation	citraconate/glutaconate	72	-0.0181	0.4540	0.9683	0.921598418484334	-0.1445	0.0784	0.0655	0.700221516966479
3-HYDROXYPHENYLACETATE-DEGRADATION-PWY: 4-hydroxyphenylacetate degradation	citrate	72	-0.7126	1.1643	0.5405	0.873794253840244	-1.1134	?	1	0.954843510717526
3-HYDROXYPHENYLACETATE-DEGRADATION-PWY: 4-hydroxyphenylacetate degradation	citrulline	72	-3.1105	1.5853	0.0497	0.622294525172117	-1.9403	0.7868	0.0137	0.476196634892763
3-HYDROXYPHENYLACETATE-DEGRADATION-PWY: 4-hydroxyphenylacetate degradation	cortisol	72	0.3471	0.7671	0.6509	0.889542626890625	-0.3908	0.6344	0.5379	0.914879208566038
3-HYDROXYPHENYLACETATE-DEGRADATION-PWY: 4-hydroxyphenylacetate degradation	cortisone	72	-1.3007	0.8657	0.133	0.732224991962249	-1.5472	?	1	0.954843510717526
3-HYDROXYPHENYLACETATE-DEGRADATION-PWY: 4-hydroxyphenylacetate degradation	creatine	72	1.4679	0.7786	0.0594	0.64107054418622	1.6751	?	1	0.954843510717526
3-HYDROXYPHENYLACETATE-DEGRADATION-PWY: 4-hydroxyphenylacetate degradation	creatinine	72	-4.6839	1.2423	0.000163	0.0652720266017118	-3.6408	1.5370	0.0179	0.519481669320359
3-HYDROXYPHENYLACETATE-DEGRADATION-PWY: 4-hydroxyphenylacetate degradation	cyclo(leu-pro)	71	0.1316	0.3122	0.6734	0.892400381544347	0.1436	0.3110	0.6443	0.927033402226689
3-HYDROXYPHENYLACETATE-DEGRADATION-PWY: 4-hydroxyphenylacetate degradation	cys-gly, oxidized	72	-0.1109	0.4625	0.8105	0.907953846659735	0.0138	0.0072	0.0574	0.683586363017015
3-HYDROXYPHENYLACETATE-DEGRADATION-PWY: 4-hydroxyphenylacetate degradation	cystathionine	67	1.0258	0.5064	0.0428	0.605305706813092	1.1101	?	1	0.954843510717526
3-HYDROXYPHENYLACETATE-DEGRADATION-PWY: 4-hydroxyphenylacetate degradation	cysteine	72	0.4264	0.8341	0.6092	0.884269456839363	0.3735	?	1	0.954843510717526
3-HYDROXYPHENYLACETATE-DEGRADATION-PWY: 4-hydroxyphenylacetate degradation	cysteine s-sulfate	72	0.4398	0.4688	0.3482	0.833783672455255	0.4402	?	1	0.954843510717526
3-HYDROXYPHENYLACETATE-DEGRADATION-PWY: 4-hydroxyphenylacetate degradation	cysteine sulfinic acid	72	0.0173	0.7041	0.9804	0.922383739527063	-0.1661	?	1	0.954843510717526
3-HYDROXYPHENYLACETATE-DEGRADATION-PWY: 4-hydroxyphenylacetate degradation	cysteinylglycine	71	0.2455	0.6190	0.6916	0.894211716931171	0.1658	0.2314	0.4735	0.904790627445456
3-HYDROXYPHENYLACETATE-DEGRADATION-PWY: 4-hydroxyphenylacetate degradation	cystine	72	-0.9587	0.2648	0.000294	0.0892961416056628	-0.2935	0.1529	0.055	0.679951262275534
3-HYDROXYPHENYLACETATE-DEGRADATION-PWY: 4-hydroxyphenylacetate degradation	cytidine	69	-0.0188	0.6412	0.9766	0.922063911688142	-0.2286	0.1844	0.2151	0.830961666349159
3-HYDROXYPHENYLACETATE-DEGRADATION-PWY: 4-hydroxyphenylacetate degradation	decanoylcarnitine	72	-0.8617	0.5860	0.1414	0.738843954394614	-0.4445	0.2857	0.1197	0.768720236316212
3-HYDROXYPHENYLACETATE-DEGRADATION-PWY: 4-hydroxyphenylacetate degradation	dehydroisoandrosterone sulfate (DHEA-S)	72	0.2755	0.3903	0.4804	0.86272213774799	0.7324	?	1	0.954843510717526
3-HYDROXYPHENYLACETATE-DEGRADATION-PWY: 4-hydroxyphenylacetate degradation	deoxycarnitine	72	-0.5143	1.5773	0.7443	0.900589445561355	-0.3901	0.2121	0.0658	0.700310540369549
3-HYDROXYPHENYLACETATE-DEGRADATION-PWY: 4-hydroxyphenylacetate degradation	deoxycholate	69	1.0715	0.3081	0.000506	0.121446316840947	0.7487	?	1	0.954843510717526
3-HYDROXYPHENYLACETATE-DEGRADATION-PWY: 4-hydroxyphenylacetate degradation	diglycerol	71	0.5322	0.3455	0.1234	0.726052032227411	1.0099	?	1	0.954843510717526
3-HYDROXYPHENYLACETATE-DEGRADATION-PWY: 4-hydroxyphenylacetate degradation	dihomo-linoleate (20:2n6)	72	0.1093	0.7481	0.8839	0.914955612275855	1.0279	1.2714	0.4188	0.894970345825011
3-HYDROXYPHENYLACETATE-DEGRADATION-PWY: 4-hydroxyphenylacetate degradation	dihomo-linolenate (20:3n3 or n6)	72	-0.2146	1.0154	0.8326	0.910072474925559	0.0872	?	1	0.954843510717526
3-HYDROXYPHENYLACETATE-DEGRADATION-PWY: 4-hydroxyphenylacetate degradation	dihydroorotate	72	-0.7209	0.2096	0.000582	0.132181681194347	0.132	?	1	0.954843510717526
3-HYDROXYPHENYLACETATE-DEGRADATION-PWY: 4-hydroxyphenylacetate degradation	dimethylarginine (SDMA + ADMA)	72	-2.0465	2.0981	0.3294	0.827982824476855	-2.1889	?	1	0.954843510717526
3-HYDROXYPHENYLACETATE-DEGRADATION-PWY: 4-hydroxyphenylacetate degradation	dimethylglycine	72	-0.4911	1.1392	0.6664	0.891514055734133	-1.5755	?	1	0.954843510717526
3-HYDROXYPHENYLACETATE-DEGRADATION-PWY: 4-hydroxyphenylacetate degradation	docosadienoate (22:2n6)	72	0.0985	0.7662	0.8977	0.916220435001945	-0.3272	?	1	0.954843510717526
3-HYDROXYPHENYLACETATE-DEGRADATION-PWY: 4-hydroxyphenylacetate degradation	docosahexaenoate (DHA; 22:6n3)	72	0.0625	0.7723	0.9355	0.919169016080302	0.2304	?	1	0.954843510717526
3-HYDROXYPHENYLACETATE-DEGRADATION-PWY: 4-hydroxyphenylacetate degradation	docosapentaenoate (n3 DPA; 22:5n3)	72	-0.4682	0.7520	0.5335	0.872362118145142	-0.3212	0.1845	0.0817	0.725115086466279
3-HYDROXYPHENYLACETATE-DEGRADATION-PWY: 4-hydroxyphenylacetate degradation	dodecanedioate	72	-0.5895	0.5502	0.2839	0.811032760207063	-0.6425	?	1	0.954843510717526
3-HYDROXYPHENYLACETATE-DEGRADATION-PWY: 4-hydroxyphenylacetate degradation	dopamine sulfate (2)	72	0.4552	0.3946	0.2487	0.798000580441051	0.1228	0.1549	0.4279	0.896403493437949
3-HYDROXYPHENYLACETATE-DEGRADATION-PWY: 4-hydroxyphenylacetate degradation	DSGEGDFXAEGGGVR*	72	0.3957	0.4555	0.385	0.84210851369351	0.1139	0.0553	0.0396	0.636491921440348
3-HYDROXYPHENYLACETATE-DEGRADATION-PWY: 4-hydroxyphenylacetate degradation	eicosapentaenoate (EPA; 20:5n3)	72	-0.0361	0.5552	0.9482	0.920391392184814	0.0452	?	1	0.954843510717526
3-HYDROXYPHENYLACETATE-DEGRADATION-PWY: 4-hydroxyphenylacetate degradation	eicosenoate (20:1)	72	0.333	0.6868	0.6277	0.886993898878374	0.2361	0.1258	0.0604	0.689300051056845
3-HYDROXYPHENYLACETATE-DEGRADATION-PWY: 4-hydroxyphenylacetate degradation	epiandrosterone sulfate	72	0.075	0.3988	0.8509	0.911456438100963	0.4139	0.3295	0.2091	0.828083070021601
3-HYDROXYPHENYLACETATE-DEGRADATION-PWY: 4-hydroxyphenylacetate degradation	ergothioneine	72	-0.1004	0.4453	0.8217	0.909104215360543	-0.2448	0.1471	0.0962	0.745071122882121
3-HYDROXYPHENYLACETATE-DEGRADATION-PWY: 4-hydroxyphenylacetate degradation	erucate (22:1n9)	72	0.8556	0.5771	0.1382	0.736459668085483	1.3628	0.6159	0.0269	0.578723676655267
3-HYDROXYPHENYLACETATE-DEGRADATION-PWY: 4-hydroxyphenylacetate degradation	erythritol	72	-1.66	0.4598	0.000306	0.0909441053159395	-1.0504	0.4780	0.028	0.583549334282818
3-HYDROXYPHENYLACETATE-DEGRADATION-PWY: 4-hydroxyphenylacetate degradation	erythronate*	72	-1.5575	1.5565	0.317	0.823695040885011	-1.461	0.7856	0.0629	0.694789514841924
3-HYDROXYPHENYLACETATE-DEGRADATION-PWY: 4-hydroxyphenylacetate degradation	ethylmalonate	72	-0.1859	0.5669	0.743	0.900586605937787	-0.2083	?	1	0.954843510717526
3-HYDROXYPHENYLACETATE-DEGRADATION-PWY: 4-hydroxyphenylacetate degradation	etiocholanolone glucuronide	65	0.1637	0.4969	0.7419	0.900477262602186	0.0771	0.4649	0.8683	0.947308647486085
3-HYDROXYPHENYLACETATE-DEGRADATION-PWY: 4-hydroxyphenylacetate degradation	eugenol sulfate	56	0.3138	0.3459	0.3643	0.836883903913223	0.1648	0.3334	0.6211	0.924288251145316
3-HYDROXYPHENYLACETATE-DEGRADATION-PWY: 4-hydroxyphenylacetate degradation	fructose	72	1.9658	0.9450	0.0375	0.587551153638528	2.488	?	1	0.954843510717526
3-HYDROXYPHENYLACETATE-DEGRADATION-PWY: 4-hydroxyphenylacetate degradation	fumarate	71	-2.3659	0.5756	3.95e-05	0.0284190668259639	-3.2023	0.7801	4.05e-05	0.0170758581671941
3-HYDROXYPHENYLACETATE-DEGRADATION-PWY: 4-hydroxyphenylacetate degradation	galactonate	60	0.4797	0.3770	0.2031	0.777120457924717	0.4795	0.3798	0.2068	0.826918932821016
3-HYDROXYPHENYLACETATE-DEGRADATION-PWY: 4-hydroxyphenylacetate degradation	gamma-CEHC	72	0.607	0.1753	0.000535	0.125245899085682	0.4828	0.2404	0.0446	0.650506648113071
3-HYDROXYPHENYLACETATE-DEGRADATION-PWY: 4-hydroxyphenylacetate degradation	gamma-glutamyl-2-aminobutyrate	72	-0.2849	0.8167	0.7272	0.898790946589161	-0.3569	?	1	0.954843510717526
3-HYDROXYPHENYLACETATE-DEGRADATION-PWY: 4-hydroxyphenylacetate degradation	gamma-glutamyl-epsilon-lysine	72	0.7338	1.4147	0.604	0.883544780989931	2.0969	?	1	0.954843510717526
3-HYDROXYPHENYLACETATE-DEGRADATION-PWY: 4-hydroxyphenylacetate degradation	gamma-glutamylalanine	71	-0.1915	1.1114	0.8632	0.912968359935794	-0.7783	?	1	0.954843510717526
3-HYDROXYPHENYLACETATE-DEGRADATION-PWY: 4-hydroxyphenylacetate degradation	gamma-glutamylglutamate	70	-0.2277	0.6948	0.7432	0.900586605937787	-0.23	0.7000	0.7425	0.936544926652414
3-HYDROXYPHENYLACETATE-DEGRADATION-PWY: 4-hydroxyphenylacetate degradation	gamma-glutamylglutamine	72	-1.9618	1.8797	0.2966	0.816081937687842	-1.8088	?	1	0.954843510717526
3-HYDROXYPHENYLACETATE-DEGRADATION-PWY: 4-hydroxyphenylacetate degradation	gamma-glutamylglycine	72	-0.2357	0.7558	0.7551	0.901923338104581	-0.5108	?	1	0.954843510717526
3-HYDROXYPHENYLACETATE-DEGRADATION-PWY: 4-hydroxyphenylacetate degradation	gamma-glutamylhistidine	72	-1.0959	1.5749	0.4865	0.8640214162581	-0.9836	0.7367	0.1818	0.813632839730224
3-HYDROXYPHENYLACETATE-DEGRADATION-PWY: 4-hydroxyphenylacetate degradation	gamma-glutamylisoleucine*	72	0.6259	1.0607	0.5551	0.876428329003621	0.8782	0.5350	0.1007	0.750236446105187
3-HYDROXYPHENYLACETATE-DEGRADATION-PWY: 4-hydroxyphenylacetate degradation	gamma-glutamylleucine	72	-1.6293	1.3863	0.2399	0.794123670699155	-0.1852	0.1013	0.0676	0.702379656569188
3-HYDROXYPHENYLACETATE-DEGRADATION-PWY: 4-hydroxyphenylacetate degradation	gamma-glutamylmethionine	72	-2.8834	1.1368	0.0112	0.441981495202895	-3.4797	1.0751	0.0012	0.155388929359459
3-HYDROXYPHENYLACETATE-DEGRADATION-PWY: 4-hydroxyphenylacetate degradation	gamma-glutamylphenylalanine	72	-1.91	1.3116	0.1454	0.741449198524667	-2.1783	0.9642	0.0239	0.562212316144244
3-HYDROXYPHENYLACETATE-DEGRADATION-PWY: 4-hydroxyphenylacetate degradation	gamma-glutamylthreonine*	72	-1.0432	1.0876	0.3375	0.830718372702864	-1.1443	?	1	0.954843510717526
3-HYDROXYPHENYLACETATE-DEGRADATION-PWY: 4-hydroxyphenylacetate degradation	gamma-glutamyltyrosine	71	-1.7245	1.1430	0.1314	0.731234055065001	-1.8325	?	1	0.954843510717526
3-HYDROXYPHENYLACETATE-DEGRADATION-PWY: 4-hydroxyphenylacetate degradation	gamma-glutamylvaline	62	-0.1355	0.5155	0.7927	0.90596276245062	-0.0411	?	1	0.954843510717526
3-HYDROXYPHENYLACETATE-DEGRADATION-PWY: 4-hydroxyphenylacetate degradation	gamma-tocopherol/beta-tocopherol	70	0.2735	0.5141	0.5947	0.882266076399925	0.3458	?	1	0.954843510717526
3-HYDROXYPHENYLACETATE-DEGRADATION-PWY: 4-hydroxyphenylacetate degradation	gentisate	68	-0.0628	0.5086	0.9017	0.916476418479293	0.0084	0.5181	0.9871	0.954843510717526
3-HYDROXYPHENYLACETATE-DEGRADATION-PWY: 4-hydroxyphenylacetate degradation	gluconate	72	-1.0163	0.6748	0.132	0.731429992919672	-1.0132	?	1	0.954843510717526
3-HYDROXYPHENYLACETATE-DEGRADATION-PWY: 4-hydroxyphenylacetate degradation	glucose	72	2.3501	2.2684	0.3002	0.817509717886368	2.3796	?	1	0.954843510717526
3-HYDROXYPHENYLACETATE-DEGRADATION-PWY: 4-hydroxyphenylacetate degradation	glucuronate	71	1.5536	0.7737	0.0446	0.609163360475187	1.7129	0.7594	0.0241	0.563001151024983
3-HYDROXYPHENYLACETATE-DEGRADATION-PWY: 4-hydroxyphenylacetate degradation	glutamate	72	-0.5368	0.7330	0.4639	0.859509986302632	-0.3941	0.1857	0.0338	0.612926980791654
3-HYDROXYPHENYLACETATE-DEGRADATION-PWY: 4-hydroxyphenylacetate degradation	glutamine	72	-2.2869	2.8659	0.4249	0.851018716534991	-0.8864	0.4643	0.0563	0.682216142078374
3-HYDROXYPHENYLACETATE-DEGRADATION-PWY: 4-hydroxyphenylacetate degradation	glutarate (pentanedioate)	71	0.9239	0.5157	0.0732	0.663985655370997	1.1294	0.3052	0.000215	0.0603252583437684
3-HYDROXYPHENYLACETATE-DEGRADATION-PWY: 4-hydroxyphenylacetate degradation	glutarylcarnitine (C5)	70	0.2181	1.1751	0.8528	0.911742723603324	0.6453	?	1	0.954843510717526
3-HYDROXYPHENYLACETATE-DEGRADATION-PWY: 4-hydroxyphenylacetate degradation	glycerate	72	-2.8895	0.8086	0.000352	0.0984615919145274	-1.5731	?	1	0.954843510717526
3-HYDROXYPHENYLACETATE-DEGRADATION-PWY: 4-hydroxyphenylacetate degradation	glycerol	72	0.6802	0.7059	0.3353	0.830141691568016	1.1947	0.6259	0.0563	0.682216142078374
3-HYDROXYPHENYLACETATE-DEGRADATION-PWY: 4-hydroxyphenylacetate degradation	glycerol 3-phosphate	72	-1.0077	0.8241	0.2214	0.785515547847399	-0.1745	0.0890	0.05	0.666750945814302
3-HYDROXYPHENYLACETATE-DEGRADATION-PWY: 4-hydroxyphenylacetate degradation	glycerophosphoethanolamine	72	-0.7323	0.1985	0.000225	0.0774610425901002	-1.0693	0.5462	0.0503	0.66775057976092
3-HYDROXYPHENYLACETATE-DEGRADATION-PWY: 4-hydroxyphenylacetate degradation	glycerophosphoinositol*	68	-0.6652	0.1850	0.000324	0.0941095571884376	-0.0882	0.0267	0.000974	0.139420696444343
3-HYDROXYPHENYLACETATE-DEGRADATION-PWY: 4-hydroxyphenylacetate degradation	glycerophosphorylcholine (GPC)	72	-0.2467	0.6893	0.7205	0.897971911779663	0.344	0.2271	0.1299	0.777082457918186
3-HYDROXYPHENYLACETATE-DEGRADATION-PWY: 4-hydroxyphenylacetate degradation	glycine	72	2.8933	0.8975	0.0013	0.198912306898035	1.0826	0.5347	0.0429	0.644602761742465
3-HYDROXYPHENYLACETATE-DEGRADATION-PWY: 4-hydroxyphenylacetate degradation	glycochenodeoxycholate	72	0.5214	0.3869	0.1778	0.762619591491672	0.2781	0.1288	0.0308	0.598038101629478
3-HYDROXYPHENYLACETATE-DEGRADATION-PWY: 4-hydroxyphenylacetate degradation	glycocholate	72	0.2563	0.3524	0.467	0.860314601011586	0.5213	0.2662	0.0503	0.66775057976092
3-HYDROXYPHENYLACETATE-DEGRADATION-PWY: 4-hydroxyphenylacetate degradation	glycocholenate sulfate*	72	-0.239	0.5593	0.6692	0.891832464705458	-0.4041	?	1	0.954843510717526
3-HYDROXYPHENYLACETATE-DEGRADATION-PWY: 4-hydroxyphenylacetate degradation	glycodeoxycholate	66	0.776	0.2281	0.000668	0.142965073236335	0.3496	0.0917	0.000138	0.044381969920884
3-HYDROXYPHENYLACETATE-DEGRADATION-PWY: 4-hydroxyphenylacetate degradation	glycolithocholate	54	0.2321	0.3366	0.4904	0.864749728043378	0.3895	0.3595	0.2785	0.855494129472383
3-HYDROXYPHENYLACETATE-DEGRADATION-PWY: 4-hydroxyphenylacetate degradation	glycolithocholate sulfate*	70	-0.4297	1.0426	0.6802	0.893002192699464	-0.3178	0.4396	0.4698	0.904078301210541
3-HYDROXYPHENYLACETATE-DEGRADATION-PWY: 4-hydroxyphenylacetate degradation	glycoursodeoxycholate	71	0.0924	0.2997	0.7579	0.90216508516516	0.1095	0.2968	0.7121	0.933832191265259
3-HYDROXYPHENYLACETATE-DEGRADATION-PWY: 4-hydroxyphenylacetate degradation	glycylglycine	71	-0.6167	0.1688	0.000259	0.0833223888525205	-0.6699	0.1840	0.000272	0.0703560861846508
3-HYDROXYPHENYLACETATE-DEGRADATION-PWY: 4-hydroxyphenylacetate degradation	glycylphenylalanine	72	-0.0399	0.4351	0.9269	0.918368184457835	-0.0952	?	1	0.954843510717526
3-HYDROXYPHENYLACETATE-DEGRADATION-PWY: 4-hydroxyphenylacetate degradation	glycylvaline	66	0.0291	0.2760	0.916	0.917737900211363	-0.000395	?	1	0.954843510717526
3-HYDROXYPHENYLACETATE-DEGRADATION-PWY: 4-hydroxyphenylacetate degradation	guanidinoacetate	72	-2.8244	1.3921	0.0425	0.604348787778933	-3.0928	?	1	0.954843510717526
3-HYDROXYPHENYLACETATE-DEGRADATION-PWY: 4-hydroxyphenylacetate degradation	guanidinosuccinate	62	-0.116	?	1	0.923887184142442	-0.1202	0.5292	0.8203	0.943831608393829
3-HYDROXYPHENYLACETATE-DEGRADATION-PWY: 4-hydroxyphenylacetate degradation	guanosine	71	0.3307	0.3096	0.2855	0.811531924038584	0.2948	?	1	0.954843510717526
3-HYDROXYPHENYLACETATE-DEGRADATION-PWY: 4-hydroxyphenylacetate degradation	gulonic acid*	70	-0.3331	0.4426	0.4517	0.857062216462726	-0.1249	0.0674	0.0639	0.697192470039622
3-HYDROXYPHENYLACETATE-DEGRADATION-PWY: 4-hydroxyphenylacetate degradation	heptanoate (7:0)	67	-1.3802	0.4658	0.003	0.289476058548504	-0.2133	0.9135	0.8154	0.943430494155159
3-HYDROXYPHENYLACETATE-DEGRADATION-PWY: 4-hydroxyphenylacetate degradation	hexadecanedioate	72	-0.2357	0.5850	0.687	0.893590431940001	-0.3411	?	1	0.954843510717526
3-HYDROXYPHENYLACETATE-DEGRADATION-PWY: 4-hydroxyphenylacetate degradation	hexanoylcarnitine	66	-1.4679	0.4121	0.000368	0.101537248663526	-0.8681	0.6645	0.1914	0.818455838083834
3-HYDROXYPHENYLACETATE-DEGRADATION-PWY: 4-hydroxyphenylacetate degradation	hexanoylglycine	60	0.1541	0.5505	0.7795	0.90445931585123	0.1902	0.5535	0.7311	0.935489057990858
3-HYDROXYPHENYLACETATE-DEGRADATION-PWY: 4-hydroxyphenylacetate degradation	hippurate	72	-0.6216	0.1932	0.0013	0.198912306898035	0.0878	?	1	0.954843510717526
3-HYDROXYPHENYLACETATE-DEGRADATION-PWY: 4-hydroxyphenylacetate degradation	histidine	72	-5.1829	3.5500	0.1443	0.740292980759942	-3.9693	1.6230	0.0145	0.486270372330458
3-HYDROXYPHENYLACETATE-DEGRADATION-PWY: 4-hydroxyphenylacetate degradation	histidyltryptophan	63	0.1724	0.3479	0.6203	0.885714959661544	0.2471	0.3482	0.4779	0.905459696850647
3-HYDROXYPHENYLACETATE-DEGRADATION-PWY: 4-hydroxyphenylacetate degradation	homoarginine	72	-1.3247	0.3705	0.00035	0.0983541462085852	-0.3043	0.1428	0.0331	0.608975509944216
3-HYDROXYPHENYLACETATE-DEGRADATION-PWY: 4-hydroxyphenylacetate degradation	homocitrulline	72	-0.2595	0.6856	0.705	0.895965088886147	-0.4178	?	1	0.954843510717526
3-HYDROXYPHENYLACETATE-DEGRADATION-PWY: 4-hydroxyphenylacetate degradation	hydantoin-5-propionic acid	67	-0.7021	0.8551	0.4116	0.848922787851586	-0.1002	?	1	0.954843510717526
3-HYDROXYPHENYLACETATE-DEGRADATION-PWY: 4-hydroxyphenylacetate degradation	hydroquinone sulfate	63	0.2812	0.4340	0.5171	0.869281182644267	0.4204	0.4225	0.3197	0.870556405181865
3-HYDROXYPHENYLACETATE-DEGRADATION-PWY: 4-hydroxyphenylacetate degradation	hydroxybutyrylcarnitine*	68	-0.062	0.5906	0.9164	0.917738387990733	-0.2934	0.7932	0.7114	0.933708394867549
3-HYDROXYPHENYLACETATE-DEGRADATION-PWY: 4-hydroxyphenylacetate degradation	hypotaurine	72	-1.8047	0.8467	0.033	0.575600778042285	-1.7149	0.8890	0.0537	0.675833346522174
3-HYDROXYPHENYLACETATE-DEGRADATION-PWY: 4-hydroxyphenylacetate degradation	hypoxanthine	72	-1.7256	1.0230	0.0916	0.690098802425846	-0.8773	0.3807	0.0212	0.544868567820142
3-HYDROXYPHENYLACETATE-DEGRADATION-PWY: 4-hydroxyphenylacetate degradation	imidazole lactate	72	-0.9688	0.8622	0.2612	0.803222474961382	-1.1551	?	1	0.954843510717526
3-HYDROXYPHENYLACETATE-DEGRADATION-PWY: 4-hydroxyphenylacetate degradation	imidazole propionate	65	-0.2243	0.3206	0.4841	0.863618365644294	-0.2548	0.3373	0.4499	0.899362623939162
3-HYDROXYPHENYLACETATE-DEGRADATION-PWY: 4-hydroxyphenylacetate degradation	indoleacetate	72	1.6278	0.6230	0.009	0.417088848178155	1.7522	?	1	0.954843510717526
3-HYDROXYPHENYLACETATE-DEGRADATION-PWY: 4-hydroxyphenylacetate degradation	indolelactate	72	0.324	0.8504	0.7032	0.895629824657952	-0.1364	0.0717	0.0571	0.683585411117453
3-HYDROXYPHENYLACETATE-DEGRADATION-PWY: 4-hydroxyphenylacetate degradation	indolepropionate	71	-0.5979	0.1737	0.000575	0.131179236876721	-0.4657	0.3260	0.1531	0.795227747657815
3-HYDROXYPHENYLACETATE-DEGRADATION-PWY: 4-hydroxyphenylacetate degradation	inosine	72	0.4125	0.3517	0.2408	0.794527817301289	0.8911	?	1	0.954843510717526
3-HYDROXYPHENYLACETATE-DEGRADATION-PWY: 4-hydroxyphenylacetate degradation	isobutyrylcarnitine	71	0.4562	0.5361	0.3947	0.844776830961871	1.1589	1.0011	0.247	0.843536086005151
3-HYDROXYPHENYLACETATE-DEGRADATION-PWY: 4-hydroxyphenylacetate degradation	isobutyrylglycine	70	1.7081	0.5049	0.000717	0.148239666977047	0.6765	0.8108	0.4041	0.891993446311097
3-HYDROXYPHENYLACETATE-DEGRADATION-PWY: 4-hydroxyphenylacetate degradation	isoleucine	72	1.31	1.8815	0.4863	0.864014122088535	1.6018	?	1	0.954843510717526
3-HYDROXYPHENYLACETATE-DEGRADATION-PWY: 4-hydroxyphenylacetate degradation	isoleucylvaline	72	0.5055	0.5612	0.3677	0.837788775460268	0.5142	?	1	0.954843510717526
3-HYDROXYPHENYLACETATE-DEGRADATION-PWY: 4-hydroxyphenylacetate degradation	isovalerate	72	-0.3445	0.5563	0.5358	0.872943020899853	-0.4845	?	1	0.954843510717526
3-HYDROXYPHENYLACETATE-DEGRADATION-PWY: 4-hydroxyphenylacetate degradation	isovalerylcarnitine	72	-1.3306	0.5784	0.0214	0.526668830054623	-1.3073	?	1	0.954843510717526
3-HYDROXYPHENYLACETATE-DEGRADATION-PWY: 4-hydroxyphenylacetate degradation	isovalerylglycine	69	-0.4338	0.7453	0.5605	0.87738175234036	-0.3847	0.7760	0.62	0.924097828395436
3-HYDROXYPHENYLACETATE-DEGRADATION-PWY: 4-hydroxyphenylacetate degradation	kynurenate	72	-1.1445	0.7470	0.1255	0.727258208786058	-1.1405	?	1	0.954843510717526
3-HYDROXYPHENYLACETATE-DEGRADATION-PWY: 4-hydroxyphenylacetate degradation	kynurenine	72	-0.6916	1.2587	0.5827	0.880400779841392	-0.8649	?	1	0.954843510717526
3-HYDROXYPHENYLACETATE-DEGRADATION-PWY: 4-hydroxyphenylacetate degradation	lactate	72	0.6553	1.4577	0.653	0.88977920966182	0.141	?	1	0.954843510717526
3-HYDROXYPHENYLACETATE-DEGRADATION-PWY: 4-hydroxyphenylacetate degradation	lanthionine	62	0.6627	0.6436	0.3032	0.818407467212755	0.7683	?	1	0.954843510717526
3-HYDROXYPHENYLACETATE-DEGRADATION-PWY: 4-hydroxyphenylacetate degradation	laurate (12:0)	72	-0.4596	0.8011	0.5662	0.878006627501038	-0.6275	?	1	0.954843510717526
3-HYDROXYPHENYLACETATE-DEGRADATION-PWY: 4-hydroxyphenylacetate degradation	laurylcarnitine	72	-1.4487	0.4156	0.00049	0.119490830513988	-1.2838	0.8962	0.152	0.794381062394036
3-HYDROXYPHENYLACETATE-DEGRADATION-PWY: 4-hydroxyphenylacetate degradation	leucine	72	-2.1252	2.0571	0.3016	0.818123111009461	-0.0467	?	1	0.954843510717526
3-HYDROXYPHENYLACETATE-DEGRADATION-PWY: 4-hydroxyphenylacetate degradation	leucylalanine	70	-0.6762	0.4719	0.1519	0.746026941644573	-0.6564	0.4665	0.1594	0.799320431315655
3-HYDROXYPHENYLACETATE-DEGRADATION-PWY: 4-hydroxyphenylacetate degradation	leucylleucine	61	-0.2991	0.4709	0.5253	0.870985030463977	-0.3519	0.4966	0.4785	0.905581867968441
3-HYDROXYPHENYLACETATE-DEGRADATION-PWY: 4-hydroxyphenylacetate degradation	leucylphenylalanine/isoleucylphenylalanine	65	0.0165	0.3972	0.9668	0.921545221960596	0.0121	0.3861	0.9751	0.954450507590436
3-HYDROXYPHENYLACETATE-DEGRADATION-PWY: 4-hydroxyphenylacetate degradation	linoleate (18:2n6)	72	0.6598	1.1097	0.5521	0.875738640332024	0.7365	0.3685	0.0456	0.653816796309059
3-HYDROXYPHENYLACETATE-DEGRADATION-PWY: 4-hydroxyphenylacetate degradation	linolenate [alpha or gamma; (18:3n3 or 6)]	72	1.3407	0.8269	0.1049	0.707006108747496	1.0578	0.4420	0.0167	0.509377678692778
3-HYDROXYPHENYLACETATE-DEGRADATION-PWY: 4-hydroxyphenylacetate degradation	linoleoylcarnitine*	72	-0.3064	0.9252	0.7405	0.900329919358602	-0.372	?	1	0.954843510717526
3-HYDROXYPHENYLACETATE-DEGRADATION-PWY: 4-hydroxyphenylacetate degradation	lysine	72	-1.2436	2.3614	0.5984	0.882885512358002	-3.2253	1.9835	0.1039	0.752925725127633
3-HYDROXYPHENYLACETATE-DEGRADATION-PWY: 4-hydroxyphenylacetate degradation	malate	67	0.2545	0.5911	0.6668	0.89153916148506	0.3481	0.5574	0.5323	0.913986987991631
3-HYDROXYPHENYLACETATE-DEGRADATION-PWY: 4-hydroxyphenylacetate degradation	maleate	72	0.7516	0.2211	0.000677	0.143678770298503	0.1949	?	1	0.954843510717526
3-HYDROXYPHENYLACETATE-DEGRADATION-PWY: 4-hydroxyphenylacetate degradation	malonate	67	-0.441	0.5435	0.4172	0.849449449327808	-0.3927	0.5230	0.4528	0.90005171822845
3-HYDROXYPHENYLACETATE-DEGRADATION-PWY: 4-hydroxyphenylacetate degradation	mannitol/sorbitol	71	0.1146	0.3974	0.773	0.903889083649947	0.196	?	1	0.954843510717526
3-HYDROXYPHENYLACETATE-DEGRADATION-PWY: 4-hydroxyphenylacetate degradation	mannose	72	-0.1368	1.3568	0.9197	0.917874627838174	0.0864	?	1	0.954843510717526
3-HYDROXYPHENYLACETATE-DEGRADATION-PWY: 4-hydroxyphenylacetate degradation	margarate (17:0)	72	-0.3469	0.8832	0.6945	0.894650724339677	-0.4024	0.2082	0.0532	0.674153356057086
3-HYDROXYPHENYLACETATE-DEGRADATION-PWY: 4-hydroxyphenylacetate degradation	methionine	72	-2.922	2.0508	0.1542	0.747949331674064	-2.2974	0.9479	0.0154	0.496139465753145
3-HYDROXYPHENYLACETATE-DEGRADATION-PWY: 4-hydroxyphenylacetate degradation	methionine sulfone	72	0.0285	0.6492	0.965	0.921489007171512	-0.0528	0.0520	0.3092	0.867310177002887
3-HYDROXYPHENYLACETATE-DEGRADATION-PWY: 4-hydroxyphenylacetate degradation	methionine sulfoxide	72	-0.1328	0.6990	0.8493	0.911333545025763	-0.2844	?	1	0.954843510717526
3-HYDROXYPHENYLACETATE-DEGRADATION-PWY: 4-hydroxyphenylacetate degradation	methyl glucopyranoside (alpha + beta)	72	-0.5828	0.4751	0.22	0.784784416595893	-0.598	?	1	0.954843510717526
3-HYDROXYPHENYLACETATE-DEGRADATION-PWY: 4-hydroxyphenylacetate degradation	methyl indole-3-acetate	59	1.8386	0.7521	0.0145	0.477583282308756	2.2552	1.0151	0.0263	0.576260557157293
3-HYDROXYPHENYLACETATE-DEGRADATION-PWY: 4-hydroxyphenylacetate degradation	methyl-4-hydroxybenzoate sulfate	72	0.1229	0.2289	0.5912	0.881856223257725	0.2512	0.2052	0.221	0.833302575754033
3-HYDROXYPHENYLACETATE-DEGRADATION-PWY: 4-hydroxyphenylacetate degradation	methylsuccinate	71	0.2518	0.6586	0.7022	0.895544248286326	0.1559	0.6704	0.8161	0.943430494155159
3-HYDROXYPHENYLACETATE-DEGRADATION-PWY: 4-hydroxyphenylacetate degradation	myo-inositol	72	-0.6987	1.2547	0.5776	0.879651986901062	-0.7526	?	1	0.954843510717526
3-HYDROXYPHENYLACETATE-DEGRADATION-PWY: 4-hydroxyphenylacetate degradation	myristate (14:0)	72	-0.5375	0.7639	0.4817	0.863033887421456	-0.1004	0.1160	0.3868	0.888668616961061
3-HYDROXYPHENYLACETATE-DEGRADATION-PWY: 4-hydroxyphenylacetate degradation	myristoleate (14:1n5)	72	-0.5211	0.4973	0.2947	0.815009941111018	-0.5345	?	1	0.954843510717526
3-HYDROXYPHENYLACETATE-DEGRADATION-PWY: 4-hydroxyphenylacetate degradation	myristoleoylcarnitine*	72	-1.53	0.4897	0.0018	0.230460451492296	-0.3283	0.2931	0.2628	0.849076509590904
3-HYDROXYPHENYLACETATE-DEGRADATION-PWY: 4-hydroxyphenylacetate degradation	myristoylcarnitine	72	-2.1938	0.9186	0.0169	0.494403106744448	0.5595	3.1620	0.8595	0.946678871119552
3-HYDROXYPHENYLACETATE-DEGRADATION-PWY: 4-hydroxyphenylacetate degradation	N-(2-furoyl)glycine	63	0.0202	0.3038	0.9469	0.920315389617237	0.0708	0.3079	0.818	0.943594659380503
3-HYDROXYPHENYLACETATE-DEGRADATION-PWY: 4-hydroxyphenylacetate degradation	N-acetyl-1-methylhistidine*	53	-0.4407	0.5207	0.3974	0.845483627710476	-0.5065	0.5068	0.3176	0.869891322119806
3-HYDROXYPHENYLACETATE-DEGRADATION-PWY: 4-hydroxyphenylacetate degradation	N-acetyl-beta-alanine	72	-0.3995	1.2980	0.7583	0.902184369566704	-0.7511	?	1	0.954843510717526
3-HYDROXYPHENYLACETATE-DEGRADATION-PWY: 4-hydroxyphenylacetate degradation	N-acetylalanine	72	1.1794	1.8864	0.5318	0.872031827705259	1.5824	?	1	0.954843510717526
3-HYDROXYPHENYLACETATE-DEGRADATION-PWY: 4-hydroxyphenylacetate degradation	N-acetylasparagine	72	-0.8532	1.0709	0.4256	0.851147816816797	-1.1471	?	1	0.954843510717526
3-HYDROXYPHENYLACETATE-DEGRADATION-PWY: 4-hydroxyphenylacetate degradation	N-acetylaspartate (NAA)	71	-1.507	0.7127	0.0345	0.579319472501257	-1.7671	0.7103	0.0129	0.468964040245245
3-HYDROXYPHENYLACETATE-DEGRADATION-PWY: 4-hydroxyphenylacetate degradation	N-acetylcarnosine	72	-1.6475	0.4848	0.000679	0.143802385711316	-0.4872	0.2235	0.0293	0.589736966246129
3-HYDROXYPHENYLACETATE-DEGRADATION-PWY: 4-hydroxyphenylacetate degradation	N-acetylcitrulline	68	-0.104	0.4053	0.7975	0.906546286041467	0.2948	?	1	0.954843510717526
3-HYDROXYPHENYLACETATE-DEGRADATION-PWY: 4-hydroxyphenylacetate degradation	N-acetylglutamate	66	-1.5095	0.8068	0.0614	0.64459691381611	-1.5165	0.8024	0.0588	0.686814682163258
3-HYDROXYPHENYLACETATE-DEGRADATION-PWY: 4-hydroxyphenylacetate degradation	N-acetylglutamine	71	0.2376	0.7949	0.765	0.90309819939955	-0.0174	0.0133	0.1912	0.818455838083834
3-HYDROXYPHENYLACETATE-DEGRADATION-PWY: 4-hydroxyphenylacetate degradation	N-acetylglycine	72	-1.1545	0.7124	0.1051	0.707069338950963	-0.3866	0.1768	0.0288	0.587074078155479
3-HYDROXYPHENYLACETATE-DEGRADATION-PWY: 4-hydroxyphenylacetate degradation	N-acetylhistidine	68	-0.8501	0.9947	0.3927	0.844344062071096	-1.571	1.5072	0.2972	0.863382020099861
3-HYDROXYPHENYLACETATE-DEGRADATION-PWY: 4-hydroxyphenylacetate degradation	N-acetylisoleucine	72	1.5407	0.3907	8.02e-05	0.0434301308367087	3.1677	1.4499	0.0289	0.588045435053492
3-HYDROXYPHENYLACETATE-DEGRADATION-PWY: 4-hydroxyphenylacetate degradation	N-acetylleucine	72	2.0978	0.6305	0.000878	0.165044384402969	0.9992	?	1	0.954843510717526
3-HYDROXYPHENYLACETATE-DEGRADATION-PWY: 4-hydroxyphenylacetate degradation	N-acetylmethionine	72	0.751	1.6546	0.6499	0.889450728221469	0.1954	0.3046	0.5213	0.91265918204727
3-HYDROXYPHENYLACETATE-DEGRADATION-PWY: 4-hydroxyphenylacetate degradation	N-acetylneuraminate	72	-1.5746	0.3957	6.9e-05	0.0393812843112003	-1.4254	0.5997	0.0175	0.515869643451048
3-HYDROXYPHENYLACETATE-DEGRADATION-PWY: 4-hydroxyphenylacetate degradation	N-acetylphenylalanine	72	-0.1832	1.0563	0.8623	0.912859280034815	0.1151	0.0815	0.1579	0.798199564408728
3-HYDROXYPHENYLACETATE-DEGRADATION-PWY: 4-hydroxyphenylacetate degradation	N-acetylputrescine	72	-0.6721	1.0831	0.5349	0.872709515090405	-0.7236	?	1	0.954843510717526
3-HYDROXYPHENYLACETATE-DEGRADATION-PWY: 4-hydroxyphenylacetate degradation	N-acetylserine	72	1.4287	1.5900	0.3689	0.83810719581406	1.8972	0.9115	0.0374	0.628259859542492
3-HYDROXYPHENYLACETATE-DEGRADATION-PWY: 4-hydroxyphenylacetate degradation	N-acetyltaurine	71	0.9239	0.2744	0.00076	0.152067870125598	-0.1059	0.8782	0.904	0.950183021013146
3-HYDROXYPHENYLACETATE-DEGRADATION-PWY: 4-hydroxyphenylacetate degradation	N-acetyltryptophan	72	-0.5636	0.9124	0.5367	0.873245296459846	-0.7292	?	1	0.954843510717526
3-HYDROXYPHENYLACETATE-DEGRADATION-PWY: 4-hydroxyphenylacetate degradation	N-acetyltyrosine	72	-0.7944	0.7881	0.3134	0.822578925427306	-0.8846	?	1	0.954843510717526
3-HYDROXYPHENYLACETATE-DEGRADATION-PWY: 4-hydroxyphenylacetate degradation	N-acetylvaline	72	1.0371	1.2164	0.3939	0.844608958179691	1.2002	?	1	0.954843510717526
3-HYDROXYPHENYLACETATE-DEGRADATION-PWY: 4-hydroxyphenylacetate degradation	N-delta-acetylornithine	72	0.8818	0.5305	0.0965	0.696313335513678	0.949	?	1	0.954843510717526
3-HYDROXYPHENYLACETATE-DEGRADATION-PWY: 4-hydroxyphenylacetate degradation	N-formylmethionine	72	0.8016	1.9698	0.6841	0.893182338309469	1.2407	?	1	0.954843510717526
3-HYDROXYPHENYLACETATE-DEGRADATION-PWY: 4-hydroxyphenylacetate degradation	N-formylphenylalanine	71	0.2586	0.7296	0.723	0.89817456432173	0.2511	0.7409	0.7347	0.935781353367939
3-HYDROXYPHENYLACETATE-DEGRADATION-PWY: 4-hydroxyphenylacetate degradation	N-methylproline	72	-0.1589	0.2847	0.5769	0.879496962182966	0.0389	0.0256	0.1283	0.776154397672642
3-HYDROXYPHENYLACETATE-DEGRADATION-PWY: 4-hydroxyphenylacetate degradation	N-palmitoyl glycine	70	-0.3983	1.1593	0.7312	0.899290784996861	-0.4698	1.1476	0.6823	0.930665707308294
3-HYDROXYPHENYLACETATE-DEGRADATION-PWY: 4-hydroxyphenylacetate degradation	N-palmitoyl-sphingosine (d18:1/16:0)	72	-1.556	0.3972	8.97e-05	0.0457012667122887	-0.2016	0.2018	0.3177	0.869954276955883
3-HYDROXYPHENYLACETATE-DEGRADATION-PWY: 4-hydroxyphenylacetate degradation	N1-Methyl-2-pyridone-5-carboxamide	72	0.3705	0.6853	0.5887	0.881536443109386	0.6162	?	1	0.954843510717526
3-HYDROXYPHENYLACETATE-DEGRADATION-PWY: 4-hydroxyphenylacetate degradation	N1-methyladenosine	72	0.3693	2.0752	0.8587	0.912275500982725	0.0165	0.0087	0.0572	0.683586363017015
3-HYDROXYPHENYLACETATE-DEGRADATION-PWY: 4-hydroxyphenylacetate degradation	N2,N2-dimethylguanosine	72	-0.0509	1.2752	0.9681	0.921598418484334	-0.3082	?	1	0.954843510717526
3-HYDROXYPHENYLACETATE-DEGRADATION-PWY: 4-hydroxyphenylacetate degradation	N6-acetyllysine	72	1.0676	1.1589	0.3569	0.835743912344249	0.9972	0.5903	0.0912	0.738553499368528
3-HYDROXYPHENYLACETATE-DEGRADATION-PWY: 4-hydroxyphenylacetate degradation	N6-carbamoylthreonyladenosine	72	-0.867	1.2800	0.4982	0.866145292695501	0.2643	0.4373	0.5456	0.915982143298405
3-HYDROXYPHENYLACETATE-DEGRADATION-PWY: 4-hydroxyphenylacetate degradation	N6-carboxymethyllysine	66	-1.0238	0.6838	0.1344	0.733668194150002	-1.0092	0.6779	0.1365	0.782791528175778
3-HYDROXYPHENYLACETATE-DEGRADATION-PWY: 4-hydroxyphenylacetate degradation	N6,N6,N6-trimethyllysine	72	0.3289	0.9784	0.7368	0.900032658878715	0.4076	?	1	0.954843510717526
3-HYDROXYPHENYLACETATE-DEGRADATION-PWY: 4-hydroxyphenylacetate degradation	nicotinamide	72	-1.3757	0.6452	0.033	0.575600778042285	-2.5053	1.2562	0.0461	0.654153907034469
3-HYDROXYPHENYLACETATE-DEGRADATION-PWY: 4-hydroxyphenylacetate degradation	nonadecanoate (19:0)	72	-0.5352	1.0467	0.6091	0.884269456839363	-0.4421	0.3971	0.2656	0.850124038517049
3-HYDROXYPHENYLACETATE-DEGRADATION-PWY: 4-hydroxyphenylacetate degradation	O-methylcatechol sulfate	72	0.0662	0.4661	0.887	0.915266246060658	0.2417	?	1	0.954843510717526
3-HYDROXYPHENYLACETATE-DEGRADATION-PWY: 4-hydroxyphenylacetate degradation	O-sulfo-L-tyrosine	72	-0.3905	1.5152	0.7966	0.90650273441092	-0.6767	?	1	0.954843510717526
3-HYDROXYPHENYLACETATE-DEGRADATION-PWY: 4-hydroxyphenylacetate degradation	octadecanedioate	71	0.2234	0.7101	0.7531	0.901731357784076	-0.2076	2.2935	0.9279	0.951862424061436
3-HYDROXYPHENYLACETATE-DEGRADATION-PWY: 4-hydroxyphenylacetate degradation	octanoylcarnitine	71	-1.7019	0.5104	0.000854	0.162642552214713	-1.071	1.2115	0.3767	0.88627373363073
3-HYDROXYPHENYLACETATE-DEGRADATION-PWY: 4-hydroxyphenylacetate degradation	oleate/vaccenate (18:1)	72	0.1979	0.9891	0.8414	0.910644034625591	0.356	0.1824	0.051	0.66913559630002
3-HYDROXYPHENYLACETATE-DEGRADATION-PWY: 4-hydroxyphenylacetate degradation	oleoyl ethanolamide	72	-0.0679	0.8056	0.9328	0.918934061684163	-0.2835	?	1	0.954843510717526
3-HYDROXYPHENYLACETATE-DEGRADATION-PWY: 4-hydroxyphenylacetate degradation	oleoylcarnitine	72	-1.5253	1.3179	0.2471	0.79739490461538	-0.1057	0.0575	0.066	0.700873899111279
3-HYDROXYPHENYLACETATE-DEGRADATION-PWY: 4-hydroxyphenylacetate degradation	ornithine	72	-0.9044	2.0140	0.6534	0.889846157769442	-0.693	0.3729	0.0631	0.695289474631616
3-HYDROXYPHENYLACETATE-DEGRADATION-PWY: 4-hydroxyphenylacetate degradation	orotate	72	0.1086	0.7591	0.8862	0.915257699313276	0.9346	1.0219	0.3604	0.880872544920345
3-HYDROXYPHENYLACETATE-DEGRADATION-PWY: 4-hydroxyphenylacetate degradation	orotidine	72	0.1207	0.4653	0.7954	0.906376604251447	0.1838	?	1	0.954843510717526
3-HYDROXYPHENYLACETATE-DEGRADATION-PWY: 4-hydroxyphenylacetate degradation	oxalate (ethanedioate)	72	-0.6824	0.5159	0.1859	0.767569744316593	-0.7189	?	1	0.954843510717526
3-HYDROXYPHENYLACETATE-DEGRADATION-PWY: 4-hydroxyphenylacetate degradation	p-cresol sulfate	72	-0.2255	0.2998	0.4519	0.857105045404092	-0.2217	0.1097	0.0434	0.645669102125827
3-HYDROXYPHENYLACETATE-DEGRADATION-PWY: 4-hydroxyphenylacetate degradation	p-cresol-glucuronide*	68	0.3724	0.1098	0.000695	0.145871311406914	0.0773	0.0509	0.1286	0.776260045153507
3-HYDROXYPHENYLACETATE-DEGRADATION-PWY: 4-hydroxyphenylacetate degradation	palmitate (16:0)	72	-0.5717	1.2778	0.6546	0.889873230859713	-0.3845	0.1921	0.0453	0.652964989248122
3-HYDROXYPHENYLACETATE-DEGRADATION-PWY: 4-hydroxyphenylacetate degradation	palmitoleate (16:1n7)	72	-0.4354	0.5194	0.4019	0.846518211751414	-0.7172	?	1	0.954843510717526
3-HYDROXYPHENYLACETATE-DEGRADATION-PWY: 4-hydroxyphenylacetate degradation	palmitoyl dihydrosphingomyelin (d18:0/16:0)*	72	-1.2105	1.2425	0.3299	0.828064943213956	-0.0993	?	1	0.954843510717526
3-HYDROXYPHENYLACETATE-DEGRADATION-PWY: 4-hydroxyphenylacetate degradation	palmitoyl ethanolamide	72	1.4134	0.3958	0.000356	0.0993066501569402	1.2535	0.6359	0.0487	0.66296306169184
3-HYDROXYPHENYLACETATE-DEGRADATION-PWY: 4-hydroxyphenylacetate degradation	palmitoyl sphingomyelin (d18:1/16:0)	72	-3.4098	0.8377	4.69e-05	0.0315084997926762	-3.3404	1.1596	0.004	0.299912363459775
3-HYDROXYPHENYLACETATE-DEGRADATION-PWY: 4-hydroxyphenylacetate degradation	palmitoylcarnitine	72	-1.8792	0.5377	0.000475	0.117528064258656	-0.9832	0.4915	0.0454	0.652970064452015
3-HYDROXYPHENYLACETATE-DEGRADATION-PWY: 4-hydroxyphenylacetate degradation	pantothenate	72	0.371	0.7000	0.5961	0.882452407563598	0.4057	?	1	0.954843510717526
3-HYDROXYPHENYLACETATE-DEGRADATION-PWY: 4-hydroxyphenylacetate degradation	paraxanthine	67	0.3882	0.3539	0.2727	0.808152187268721	0.5422	0.3675	0.1401	0.785463728104154
3-HYDROXYPHENYLACETATE-DEGRADATION-PWY: 4-hydroxyphenylacetate degradation	phenol sulfate	72	-0.0538	0.4277	0.8999	0.916407508078405	0.0945	?	1	0.954843510717526
3-HYDROXYPHENYLACETATE-DEGRADATION-PWY: 4-hydroxyphenylacetate degradation	phenylacetate	65	0.0832	0.5274	0.8747	0.914246826570671	-0.1169	0.5221	0.8228	0.943934180923931
3-HYDROXYPHENYLACETATE-DEGRADATION-PWY: 4-hydroxyphenylacetate degradation	phenylacetylglutamine	72	0.7817	0.4674	0.0945	0.693655450567589	0.3818	0.2182	0.0802	0.723012830894244
3-HYDROXYPHENYLACETATE-DEGRADATION-PWY: 4-hydroxyphenylacetate degradation	phenylalanine	72	-3.4054	2.6362	0.1964	0.773541567547617	-3.7658	?	1	0.954843510717526
3-HYDROXYPHENYLACETATE-DEGRADATION-PWY: 4-hydroxyphenylacetate degradation	phenylalanylleucine	71	-0.4525	0.3265	0.1657	0.756196064556761	-0.7285	?	1	0.954843510717526
3-HYDROXYPHENYLACETATE-DEGRADATION-PWY: 4-hydroxyphenylacetate degradation	phenylalanylphenylalanine	72	-0.456	0.6402	0.4763	0.862089373492763	-0.7613	0.3849	0.0479	0.65975368135607
3-HYDROXYPHENYLACETATE-DEGRADATION-PWY: 4-hydroxyphenylacetate degradation	phenylalanylserine	72	0.0894	0.5682	0.875	0.914257147574551	0.4	?	1	0.954843510717526
3-HYDROXYPHENYLACETATE-DEGRADATION-PWY: 4-hydroxyphenylacetate degradation	phenylalanyltryptophan	72	-1.2483	0.8247	0.1301	0.729858456837445	-1.1302	0.4515	0.0123	0.461500300786687
3-HYDROXYPHENYLACETATE-DEGRADATION-PWY: 4-hydroxyphenylacetate degradation	phenyllactate (PLA)	72	-0.1229	0.8686	0.8875	0.915308133598956	-0.4374	?	1	0.954843510717526
3-HYDROXYPHENYLACETATE-DEGRADATION-PWY: 4-hydroxyphenylacetate degradation	phenylpyruvate	72	0.0092	1.2321	0.9941	0.923394985664263	-0.4341	?	1	0.954843510717526
3-HYDROXYPHENYLACETATE-DEGRADATION-PWY: 4-hydroxyphenylacetate degradation	phosphate	72	3.038	3.1747	0.3386	0.831120293958095	3.4496	1.7344	0.0467	0.656536689672064
3-HYDROXYPHENYLACETATE-DEGRADATION-PWY: 4-hydroxyphenylacetate degradation	phosphocholine (16:0/22:5n3, 18:1/20:4)*	72	-2.8555	0.7347	0.000102	0.0493517561438909	-1.9323	0.9110	0.0339	0.613361239700246
3-HYDROXYPHENYLACETATE-DEGRADATION-PWY: 4-hydroxyphenylacetate degradation	phosphocholine (18:0/20:5, 16:0/22:5n6)*	72	-0.1394	0.6292	0.8246	0.909541832057174	-0.3964	0.3201	0.2155	0.831074756748812
3-HYDROXYPHENYLACETATE-DEGRADATION-PWY: 4-hydroxyphenylacetate degradation	pimelate (heptanedioate)	64	1.746	0.5307	0.001	0.175006227460606	0.6836	?	1	0.954843510717526
3-HYDROXYPHENYLACETATE-DEGRADATION-PWY: 4-hydroxyphenylacetate degradation	pipecolate	72	-1.9293	0.9478	0.0418	0.602274295774876	-2.0444	?	1	0.954843510717526
3-HYDROXYPHENYLACETATE-DEGRADATION-PWY: 4-hydroxyphenylacetate degradation	piperine	64	0.26	0.2781	0.3497	0.834028757454893	0.2858	0.2755	0.2995	0.864355612720372
3-HYDROXYPHENYLACETATE-DEGRADATION-PWY: 4-hydroxyphenylacetate degradation	pregn steroid monosulfate*	72	0.243	0.4808	0.6132	0.884847351568284	0.1239	0.1997	0.5349	0.91431851785961
3-HYDROXYPHENYLACETATE-DEGRADATION-PWY: 4-hydroxyphenylacetate degradation	pregnanediol-3-glucuronide	62	0.9346	0.2549	0.000246	0.080849475237886	0.4137	0.4070	0.3094	0.867310177002887
3-HYDROXYPHENYLACETATE-DEGRADATION-PWY: 4-hydroxyphenylacetate degradation	pregnen-diol disulfate*	72	-0.000635	0.3416	0.9985	0.923887184142442	-0.1331	?	1	0.954843510717526
3-HYDROXYPHENYLACETATE-DEGRADATION-PWY: 4-hydroxyphenylacetate degradation	pregnenolone sulfate	65	0.273	0.4465	0.5409	0.873902415515136	0.1581	0.1672	0.3444	0.87654510043416
3-HYDROXYPHENYLACETATE-DEGRADATION-PWY: 4-hydroxyphenylacetate degradation	pro-hydroxy-pro	72	-0.9154	0.2606	0.000444	0.113359990202998	-0.9367	0.6226	0.1325	0.779420882385322
3-HYDROXYPHENYLACETATE-DEGRADATION-PWY: 4-hydroxyphenylacetate degradation	proline	72	1.8465	1.4032	0.1882	0.769053159703282	1.7629	?	1	0.954843510717526
3-HYDROXYPHENYLACETATE-DEGRADATION-PWY: 4-hydroxyphenylacetate degradation	prolylglycine	69	0.0852	0.6817	0.9005	0.916407508078405	0.1264	0.6849	0.8536	0.946140863272293
3-HYDROXYPHENYLACETATE-DEGRADATION-PWY: 4-hydroxyphenylacetate degradation	prolylproline	71	0.3908	0.3196	0.2214	0.785515547847399	0.3313	0.3070	0.2806	0.856183710065384
3-HYDROXYPHENYLACETATE-DEGRADATION-PWY: 4-hydroxyphenylacetate degradation	propionylcarnitine	70	-0.1508	0.8645	0.8615	0.912723553766555	-0.2462	0.1722	0.1527	0.795055458697999
3-HYDROXYPHENYLACETATE-DEGRADATION-PWY: 4-hydroxyphenylacetate degradation	propionylglycine	69	0.4931	0.5422	0.3632	0.836700073379436	0.7058	0.5827	0.2258	0.835410308750223
3-HYDROXYPHENYLACETATE-DEGRADATION-PWY: 4-hydroxyphenylacetate degradation	propyl 4-hydroxybenzoate sulfate	72	0.3399	0.3898	0.3832	0.841515964102106	0.6336	0.3596	0.0781	0.719791210180382
3-HYDROXYPHENYLACETATE-DEGRADATION-PWY: 4-hydroxyphenylacetate degradation	pseudouridine	72	-1.2213	1.8782	0.5155	0.868895252663058	-0.5816	0.4323	0.1785	0.811754045100794
3-HYDROXYPHENYLACETATE-DEGRADATION-PWY: 4-hydroxyphenylacetate degradation	pyridoxate	72	0.0536	0.4459	0.9043	0.916697998849743	0.1061	?	1	0.954843510717526
3-HYDROXYPHENYLACETATE-DEGRADATION-PWY: 4-hydroxyphenylacetate degradation	pyroglutamine*	72	-1.4344	0.7164	0.0453	0.610531556565073	-1.0356	0.4477	0.0207	0.541396556410584
3-HYDROXYPHENYLACETATE-DEGRADATION-PWY: 4-hydroxyphenylacetate degradation	pyroglutamylglutamine	71	-0.8665	0.7818	0.2678	0.806271369895923	-0.8822	?	1	0.954843510717526
3-HYDROXYPHENYLACETATE-DEGRADATION-PWY: 4-hydroxyphenylacetate degradation	pyroglutamylglycine	72	-0.3344	0.4159	0.4213	0.850367328065749	-0.3964	0.2194	0.0708	0.708119526056775
3-HYDROXYPHENYLACETATE-DEGRADATION-PWY: 4-hydroxyphenylacetate degradation	pyrraline	66	0.5143	0.5232	0.3256	0.82681184586126	0.5298	0.5031	0.2923	0.861536654529468
3-HYDROXYPHENYLACETATE-DEGRADATION-PWY: 4-hydroxyphenylacetate degradation	pyruvate	72	1.2287	0.5738	0.0322	0.573781469151508	1.2341	0.5146	0.0165	0.50755951143709
3-HYDROXYPHENYLACETATE-DEGRADATION-PWY: 4-hydroxyphenylacetate degradation	quinate	71	0.1892	0.2302	0.411	0.84887614515386	0.2639	?	1	0.954843510717526
3-HYDROXYPHENYLACETATE-DEGRADATION-PWY: 4-hydroxyphenylacetate degradation	quinolinate	71	-1.3253	0.5997	0.0271	0.553374998719352	-1.4043	0.5429	0.0097	0.428989171039209
3-HYDROXYPHENYLACETATE-DEGRADATION-PWY: 4-hydroxyphenylacetate degradation	retinol (Vitamin A)	72	0.1086	1.2187	0.929	0.918538494407639	0.3163	?	1	0.954843510717526
3-HYDROXYPHENYLACETATE-DEGRADATION-PWY: 4-hydroxyphenylacetate degradation	ribitol	72	-1.1616	0.3342	0.000509	0.121973966333057	-1.1405	0.5168	0.0273	0.579676864184931
3-HYDROXYPHENYLACETATE-DEGRADATION-PWY: 4-hydroxyphenylacetate degradation	ribonate	72	0.035	0.7671	0.9636	0.921430107544789	0.2366	?	1	0.954843510717526
3-HYDROXYPHENYLACETATE-DEGRADATION-PWY: 4-hydroxyphenylacetate degradation	S-methylcysteine	72	-0.6003	0.7739	0.4379	0.853853880161289	-0.8244	?	1	0.954843510717526
3-HYDROXYPHENYLACETATE-DEGRADATION-PWY: 4-hydroxyphenylacetate degradation	salicylate	72	0.176	0.0514	0.000612	0.135951480063536	0.4632	0.1780	0.0093	0.421857188918298
3-HYDROXYPHENYLACETATE-DEGRADATION-PWY: 4-hydroxyphenylacetate degradation	sebacate (decanedioate)	71	0.4872	0.2948	0.0984	0.698659581179875	0.814	0.4123	0.0484	0.661915805601828
3-HYDROXYPHENYLACETATE-DEGRADATION-PWY: 4-hydroxyphenylacetate degradation	serine	72	-0.8347	2.7419	0.7608	0.902473881839252	-1.7854	?	1	0.954843510717526
3-HYDROXYPHENYLACETATE-DEGRADATION-PWY: 4-hydroxyphenylacetate degradation	serotonin	72	0.4164	0.5226	0.4256	0.851147816816797	0.4765	?	1	0.954843510717526
3-HYDROXYPHENYLACETATE-DEGRADATION-PWY: 4-hydroxyphenylacetate degradation	serylalanine	72	-1.2344	1.1717	0.2921	0.814391159639066	-0.0501	0.0274	0.0671	0.701793735546553
3-HYDROXYPHENYLACETATE-DEGRADATION-PWY: 4-hydroxyphenylacetate degradation	spermidine	51	-0.2391	0.7563	0.7519	0.901557315181574	-0.4642	0.7578	0.5401	0.915380546203168
3-HYDROXYPHENYLACETATE-DEGRADATION-PWY: 4-hydroxyphenylacetate degradation	sphinganine-1-phosphate	68	-0.9705	0.8651	0.262	0.803595776658332	-0.48	0.3254	0.1402	0.785492329590615
3-HYDROXYPHENYLACETATE-DEGRADATION-PWY: 4-hydroxyphenylacetate degradation	sphingomyelin (d18:1/14:0, d16:1/16:0)*	72	-2.6093	1.2031	0.0301	0.566617707031311	-1.3622	0.4939	0.0058	0.356028869796047
3-HYDROXYPHENYLACETATE-DEGRADATION-PWY: 4-hydroxyphenylacetate degradation	sphingomyelin (d18:1/15:0, d16:1/17:0)*	72	-3.9299	1.1101	4e-04	0.105855940714433	-2.3412	0.9428	0.013	0.470424549622607
3-HYDROXYPHENYLACETATE-DEGRADATION-PWY: 4-hydroxyphenylacetate degradation	sphingomyelin (d18:1/17:0, d17:1/18:0, d19:1/16:0)	72	-1.3015	0.3262	6.61e-05	0.0385492050768392	-1.8045	0.6306	0.0042	0.307432856166964
3-HYDROXYPHENYLACETATE-DEGRADATION-PWY: 4-hydroxyphenylacetate degradation	sphingomyelin (d18:1/18:1, d18:2/18:0)	72	-1.8414	0.4727	9.8e-05	0.0482519549115445	-1.6858	0.6365	0.0081	0.402228929356703
3-HYDROXYPHENYLACETATE-DEGRADATION-PWY: 4-hydroxyphenylacetate degradation	sphingomyelin (d18:1/20:0, d16:1/22:0)*	70	-1.4501	1.3463	0.2814	0.81024922831984	-1.1086	1.5571	0.4765	0.905228234942718
3-HYDROXYPHENYLACETATE-DEGRADATION-PWY: 4-hydroxyphenylacetate degradation	sphingomyelin (d18:1/20:1, d18:2/20:0)*	72	-1.6415	1.6651	0.3242	0.826601844301875	-0.1029	0.0543	0.0582	0.685791252634966
3-HYDROXYPHENYLACETATE-DEGRADATION-PWY: 4-hydroxyphenylacetate degradation	sphingomyelin (d18:1/21:0, d17:1/22:0, d16:1/23:0)*	72	-2.0756	1.2101	0.0863	0.68330468274084	-2.0094	0.7619	0.0084	0.406473533215213
3-HYDROXYPHENYLACETATE-DEGRADATION-PWY: 4-hydroxyphenylacetate degradation	sphingomyelin (d18:1/24:1, d18:2/24:0)*	72	-0.1792	1.0021	0.858	0.912163463734577	0.1279	0.0890	0.1506	0.793365550053142
3-HYDROXYPHENYLACETATE-DEGRADATION-PWY: 4-hydroxyphenylacetate degradation	sphingomyelin (d18:2/14:0, d18:1/14:1)*	72	-0.8519	0.9952	0.392	0.844198823815716	-0.6929	0.3989	0.0824	0.726286302735137
3-HYDROXYPHENYLACETATE-DEGRADATION-PWY: 4-hydroxyphenylacetate degradation	sphingomyelin (d18:2/16:0, d18:1/16:1)*	72	-2.6582	0.6638	6.21e-05	0.0375589059489254	-1.1644	0.9554	0.2229	0.834179211665921
3-HYDROXYPHENYLACETATE-DEGRADATION-PWY: 4-hydroxyphenylacetate degradation	sphingomyelin (d18:2/23:0, d18:1/23:1, d17:1/24:1)*	72	-4.5053	1.2930	0.000493	0.119742668771045	-2.179	0.8557	0.0109	0.444440069204691
3-HYDROXYPHENYLACETATE-DEGRADATION-PWY: 4-hydroxyphenylacetate degradation	sphingomyelin (d18:2/24:1, d18:1/24:2)*	72	-0.7463	1.5706	0.6347	0.887623444022847	-0.7467	?	1	0.954843510717526
3-HYDROXYPHENYLACETATE-DEGRADATION-PWY: 4-hydroxyphenylacetate degradation	sphingosine	62	0.2777	1.0263	0.7867	0.905351074906606	1.0785	4.9447	0.8273	0.94414250069636
3-HYDROXYPHENYLACETATE-DEGRADATION-PWY: 4-hydroxyphenylacetate degradation	sphingosine 1-phosphate	72	-2.9568	0.8166	0.000293	0.0892961416056628	-1.48	1.0730	0.1678	0.805193217499361
3-HYDROXYPHENYLACETATE-DEGRADATION-PWY: 4-hydroxyphenylacetate degradation	stachydrine	72	-0.0022	0.2549	0.9932	0.923252317285423	0.064	?	1	0.954843510717526
3-HYDROXYPHENYLACETATE-DEGRADATION-PWY: 4-hydroxyphenylacetate degradation	stearate (18:0)	72	-0.6909	1.4833	0.6414	0.888288803655034	-1.148	0.6051	0.0578	0.684514201216678
3-HYDROXYPHENYLACETATE-DEGRADATION-PWY: 4-hydroxyphenylacetate degradation	stearidonate (18:4n3)	72	0.191	0.5901	0.7461	0.900657544947292	-0.743	?	1	0.954843510717526
3-HYDROXYPHENYLACETATE-DEGRADATION-PWY: 4-hydroxyphenylacetate degradation	stearoyl sphingomyelin (d18:1/18:0)	72	-2.2141	0.5678	9.63e-05	0.0476545372130888	-0.6721	0.2899	0.0204	0.539380889377955
3-HYDROXYPHENYLACETATE-DEGRADATION-PWY: 4-hydroxyphenylacetate degradation	stearoylcarnitine	72	-1.4809	0.3926	0.000162	0.0650427498519089	-1.3322	0.6177	0.031	0.598632479526744
3-HYDROXYPHENYLACETATE-DEGRADATION-PWY: 4-hydroxyphenylacetate degradation	suberate (octanedioate)	64	0.4632	0.7653	0.545	0.874889701168208	0.4084	0.7726	0.5971	0.921794574562728
3-HYDROXYPHENYLACETATE-DEGRADATION-PWY: 4-hydroxyphenylacetate degradation	succinate	72	-1.1331	0.5990	0.0586	0.639948313903546	-1.1686	?	1	0.954843510717526
3-HYDROXYPHENYLACETATE-DEGRADATION-PWY: 4-hydroxyphenylacetate degradation	succinimide	72	2.0898	0.6281	0.000877	0.165044384402969	0.9099	0.5096	0.0742	0.713274919481667
3-HYDROXYPHENYLACETATE-DEGRADATION-PWY: 4-hydroxyphenylacetate degradation	succinylcarnitine	70	-0.6959	1.2583	0.5802	0.880092747988751	-0.1879	0.2509	0.4537	0.900264732026128
3-HYDROXYPHENYLACETATE-DEGRADATION-PWY: 4-hydroxyphenylacetate degradation	sulfate*	72	5.6456	1.6752	0.000751	0.151161513224239	1.65	0.7350	0.0248	0.568295254351252
3-HYDROXYPHENYLACETATE-DEGRADATION-PWY: 4-hydroxyphenylacetate degradation	tartarate	71	-0.6017	0.3619	0.0964	0.696053855821134	-0.6715	0.3825	0.0792	0.721180615521173
3-HYDROXYPHENYLACETATE-DEGRADATION-PWY: 4-hydroxyphenylacetate degradation	tartronate (hydroxymalonate)	72	-0.3718	0.3814	0.3297	0.828006824478485	-0.3741	?	1	0.954843510717526
3-HYDROXYPHENYLACETATE-DEGRADATION-PWY: 4-hydroxyphenylacetate degradation	taurine	72	-2.8947	0.8498	0.000659	0.14175133910066	-1.1253	0.4706	0.0168	0.510497143444862
3-HYDROXYPHENYLACETATE-DEGRADATION-PWY: 4-hydroxyphenylacetate degradation	taurochenodeoxycholate	68	0.0969	0.3034	0.7495	0.901227204574962	0.0857	0.3040	0.7779	0.940075350509112
3-HYDROXYPHENYLACETATE-DEGRADATION-PWY: 4-hydroxyphenylacetate degradation	taurocholenate sulfate	72	-0.3925	0.3928	0.3177	0.82412073651407	-0.4293	?	1	0.954843510717526
3-HYDROXYPHENYLACETATE-DEGRADATION-PWY: 4-hydroxyphenylacetate degradation	taurodeoxycholate	66	0.2179	0.2032	0.2836	0.810910511063537	0.2246	0.2027	0.2678	0.850913848041074
3-HYDROXYPHENYLACETATE-DEGRADATION-PWY: 4-hydroxyphenylacetate degradation	taurolithocholate 3-sulfate	69	0.4608	0.2971	0.1208	0.723738965098774	0.6578	0.3597	0.0675	0.702245349602905
3-HYDROXYPHENYLACETATE-DEGRADATION-PWY: 4-hydroxyphenylacetate degradation	tetradecanedioate	72	-0.4958	0.4763	0.2979	0.816624424645422	-0.533	?	1	0.954843510717526
3-HYDROXYPHENYLACETATE-DEGRADATION-PWY: 4-hydroxyphenylacetate degradation	theanine	60	0.3014	0.1861	0.1053	0.707507734894261	0.2258	0.1419	0.1116	0.761544984607506
3-HYDROXYPHENYLACETATE-DEGRADATION-PWY: 4-hydroxyphenylacetate degradation	theobromine	72	0.0584	0.2805	0.8352	0.910233092094911	0.1345	?	1	0.954843510717526
3-HYDROXYPHENYLACETATE-DEGRADATION-PWY: 4-hydroxyphenylacetate degradation	theophylline	72	0.4502	0.3054	0.1405	0.738082892939792	0.5476	?	1	0.954843510717526
3-HYDROXYPHENYLACETATE-DEGRADATION-PWY: 4-hydroxyphenylacetate degradation	threonate	72	-0.5029	0.4999	0.3144	0.822684855568721	-0.5384	?	1	0.954843510717526
3-HYDROXYPHENYLACETATE-DEGRADATION-PWY: 4-hydroxyphenylacetate degradation	threonine	72	-2.0736	1.8327	0.2579	0.801562622595972	-2.2074	?	1	0.954843510717526
3-HYDROXYPHENYLACETATE-DEGRADATION-PWY: 4-hydroxyphenylacetate degradation	thymine	68	-0.2644	0.7442	0.7224	0.898136339826896	-0.4566	0.7219	0.5271	0.913317061408201
3-HYDROXYPHENYLACETATE-DEGRADATION-PWY: 4-hydroxyphenylacetate degradation	thymol sulfate	69	0.1028	0.0277	0.000212	0.075372892366176	0.1942	0.0747	0.0093	0.421857188918298
3-HYDROXYPHENYLACETATE-DEGRADATION-PWY: 4-hydroxyphenylacetate degradation	thyroxine	72	1.6457	1.1417	0.1495	0.744152148612585	1.9182	?	1	0.954843510717526
3-HYDROXYPHENYLACETATE-DEGRADATION-PWY: 4-hydroxyphenylacetate degradation	tiglylcarnitine	71	-0.1889	1.0225	0.8534	0.911814031580571	-0.0639	?	1	0.954843510717526
3-HYDROXYPHENYLACETATE-DEGRADATION-PWY: 4-hydroxyphenylacetate degradation	trans-4-hydroxyproline	72	-0.8436	0.8478	0.3197	0.824956246838773	-0.3816	0.2014	0.0581	0.685383212596755
3-HYDROXYPHENYLACETATE-DEGRADATION-PWY: 4-hydroxyphenylacetate degradation	trans-urocanate	72	-1.3902	0.9721	0.1527	0.746779385712596	-1.5331	?	1	0.954843510717526
3-HYDROXYPHENYLACETATE-DEGRADATION-PWY: 4-hydroxyphenylacetate degradation	tricosanoyl sphingomyelin (d18:1/23:0)*	57	0.7757	0.7036	0.2702	0.807400252524361	0.8329	0.6923	0.2289	0.836810030228212
3-HYDROXYPHENYLACETATE-DEGRADATION-PWY: 4-hydroxyphenylacetate degradation	trigonelline (N'-methylnicotinate)	72	0.2234	0.3209	0.4865	0.8640214162581	0.2482	?	1	0.954843510717526
3-HYDROXYPHENYLACETATE-DEGRADATION-PWY: 4-hydroxyphenylacetate degradation	trimethylamine N-oxide	72	0.3785	0.4453	0.3953	0.844967713661317	0.4827	?	1	0.954843510717526
3-HYDROXYPHENYLACETATE-DEGRADATION-PWY: 4-hydroxyphenylacetate degradation	tryptophan	72	-3.2246	2.0081	0.1083	0.710412120717696	-3.0634	?	1	0.954843510717526
3-HYDROXYPHENYLACETATE-DEGRADATION-PWY: 4-hydroxyphenylacetate degradation	tryptophan betaine	71	0.2173	0.2621	0.4071	0.847998440904231	0.1868	0.3510	0.5946	0.921637153081217
3-HYDROXYPHENYLACETATE-DEGRADATION-PWY: 4-hydroxyphenylacetate degradation	tyrosine	72	-4.0116	1.6523	0.0152	0.482266952587646	-3.3428	1.0969	0.0023	0.225085908435099
3-HYDROXYPHENYLACETATE-DEGRADATION-PWY: 4-hydroxyphenylacetate degradation	tyrosylglutamine	65	-0.3983	0.5414	0.462	0.859163829050805	0.2401	?	1	0.954843510717526
3-HYDROXYPHENYLACETATE-DEGRADATION-PWY: 4-hydroxyphenylacetate degradation	undecanedioate	67	1.4539	1.0610	0.1706	0.758466593606741	1.3386	1.1384	0.2397	0.841286608070698
3-HYDROXYPHENYLACETATE-DEGRADATION-PWY: 4-hydroxyphenylacetate degradation	uracil	54	0.8572	1.2619	0.4969	0.865871592930887	0.8813	1.2974	0.497	0.908690563419873
3-HYDROXYPHENYLACETATE-DEGRADATION-PWY: 4-hydroxyphenylacetate degradation	urate	72	0.787	1.1754	0.5032	0.86660986760719	0.8695	?	1	0.954843510717526
3-HYDROXYPHENYLACETATE-DEGRADATION-PWY: 4-hydroxyphenylacetate degradation	urea	72	-0.0841	1.2767	0.9475	0.920376324423983	0.448	0.2691	0.0959	0.744562683748328
3-HYDROXYPHENYLACETATE-DEGRADATION-PWY: 4-hydroxyphenylacetate degradation	uridine	72	-2.9884	1.3957	0.0323	0.57378282130481	-2.318	0.8198	0.0047	0.323976666346409
3-HYDROXYPHENYLACETATE-DEGRADATION-PWY: 4-hydroxyphenylacetate degradation	ursodeoxycholate	53	-0.0811	0.3390	0.811	0.907953846659735	-0.1013	0.3331	0.7609	0.938740866998008
3-HYDROXYPHENYLACETATE-DEGRADATION-PWY: 4-hydroxyphenylacetate degradation	valine	72	-0.9466	2.2315	0.6714	0.892088452911841	0.8192	?	1	0.954843510717526
3-HYDROXYPHENYLACETATE-DEGRADATION-PWY: 4-hydroxyphenylacetate degradation	valylarginine	72	-1.581	0.7214	0.0284	0.558306153306209	-1.2732	0.4939	0.0099	0.431883162644458
3-HYDROXYPHENYLACETATE-DEGRADATION-PWY: 4-hydroxyphenylacetate degradation	vanillylmandelate (VMA)	72	-0.8043	0.9388	0.3916	0.844036195845212	-1.0408	?	1	0.954843510717526
3-HYDROXYPHENYLACETATE-DEGRADATION-PWY: 4-hydroxyphenylacetate degradation	X - 01911	61	-0.0589	0.4102	0.8858	0.915245236921573	0.0981	0.3484	0.7784	0.940083318457806
3-HYDROXYPHENYLACETATE-DEGRADATION-PWY: 4-hydroxyphenylacetate degradation	X - 02249	72	-0.7208	0.6731	0.2842	0.81122729306451	-0.9427	?	1	0.954843510717526
3-HYDROXYPHENYLACETATE-DEGRADATION-PWY: 4-hydroxyphenylacetate degradation	X - 02269	72	-0.1887	0.2739	0.4909	0.864909766680689	-0.2343	?	1	0.954843510717526
3-HYDROXYPHENYLACETATE-DEGRADATION-PWY: 4-hydroxyphenylacetate degradation	X - 09789	72	0.4969	0.1264	8.42e-05	0.044597309278933	0.9329	0.3718	0.0121	0.45986592596171
3-HYDROXYPHENYLACETATE-DEGRADATION-PWY: 4-hydroxyphenylacetate degradation	X - 10358	71	0.8605	0.8870	0.332	0.828994399599005	0.982	?	1	0.954843510717526
3-HYDROXYPHENYLACETATE-DEGRADATION-PWY: 4-hydroxyphenylacetate degradation	X - 11261	72	1.4483	0.3798	0.000137	0.0584768704753115	1.1122	0.4143	0.0073	0.387787800304442
3-HYDROXYPHENYLACETATE-DEGRADATION-PWY: 4-hydroxyphenylacetate degradation	X - 11299	72	-0.1967	0.2729	0.4711	0.861184863376939	-0.0869	0.0429	0.0427	0.643750323219064
3-HYDROXYPHENYLACETATE-DEGRADATION-PWY: 4-hydroxyphenylacetate degradation	X - 11305	72	-0.3487	0.8150	0.6688	0.891741649679928	0.4914	?	1	0.954843510717526
3-HYDROXYPHENYLACETATE-DEGRADATION-PWY: 4-hydroxyphenylacetate degradation	X - 11308	72	-0.3063	0.6743	0.6496	0.889450728221469	-0.451	?	1	0.954843510717526
3-HYDROXYPHENYLACETATE-DEGRADATION-PWY: 4-hydroxyphenylacetate degradation	X - 11315	64	-1.3497	0.6438	0.0361	0.583396529678163	-0.1958	0.0676	0.0038	0.292159801143502
3-HYDROXYPHENYLACETATE-DEGRADATION-PWY: 4-hydroxyphenylacetate degradation	X - 11372	72	-0.1738	0.6089	0.7754	0.90417323706508	-0.3448	?	1	0.954843510717526
3-HYDROXYPHENYLACETATE-DEGRADATION-PWY: 4-hydroxyphenylacetate degradation	X - 11381	72	-1.1702	1.0155	0.2492	0.798026924026466	-0.8691	0.4286	0.0426	0.643661895767954
3-HYDROXYPHENYLACETATE-DEGRADATION-PWY: 4-hydroxyphenylacetate degradation	X - 11429	72	-0.2532	1.2330	0.8373	0.910264196921051	-0.5289	?	1	0.954843510717526
3-HYDROXYPHENYLACETATE-DEGRADATION-PWY: 4-hydroxyphenylacetate degradation	X - 11438	72	-0.6498	0.5924	0.2727	0.808152187268721	-0.6784	?	1	0.954843510717526
3-HYDROXYPHENYLACETATE-DEGRADATION-PWY: 4-hydroxyphenylacetate degradation	X - 11440	71	0.5954	0.1859	0.0014	0.205533121744135	-0.2418	?	1	0.954843510717526
3-HYDROXYPHENYLACETATE-DEGRADATION-PWY: 4-hydroxyphenylacetate degradation	X - 11441	69	-0.1549	0.2557	0.5445	0.87475445236226	-0.1475	?	1	0.954843510717526
3-HYDROXYPHENYLACETATE-DEGRADATION-PWY: 4-hydroxyphenylacetate degradation	X - 11442	70	-0.1507	0.2539	0.5528	0.875895991011005	-0.1488	0.2508	0.5529	0.916675958487604
3-HYDROXYPHENYLACETATE-DEGRADATION-PWY: 4-hydroxyphenylacetate degradation	X - 11444	72	-0.2339	0.7618	0.7588	0.902231593076729	-0.1755	0.0924	0.0574	0.683586363017015
3-HYDROXYPHENYLACETATE-DEGRADATION-PWY: 4-hydroxyphenylacetate degradation	X - 11452	56	0.2919	0.4810	0.5439	0.874721348407744	0.3825	?	1	0.954843510717526
3-HYDROXYPHENYLACETATE-DEGRADATION-PWY: 4-hydroxyphenylacetate degradation	X - 11470	68	-0.1836	0.4816	0.703	0.895588664892384	-0.2397	0.4532	0.5968	0.921794574562728
3-HYDROXYPHENYLACETATE-DEGRADATION-PWY: 4-hydroxyphenylacetate degradation	X - 11478	72	0.8968	0.2108	2.1e-05	0.017802374430735	0.7892	0.2553	0.002	0.208576320410105
3-HYDROXYPHENYLACETATE-DEGRADATION-PWY: 4-hydroxyphenylacetate degradation	X - 11483	64	-0.2766	0.3357	0.4099	0.848684299737953	-0.3645	0.3324	0.2729	0.852859859730696
3-HYDROXYPHENYLACETATE-DEGRADATION-PWY: 4-hydroxyphenylacetate degradation	X - 11491	65	0.8933	0.3630	0.0138	0.470411564498781	0.9216	0.3390	0.0066	0.372562527239357
3-HYDROXYPHENYLACETATE-DEGRADATION-PWY: 4-hydroxyphenylacetate degradation	X - 11522	72	0.0129	0.3950	0.974	0.921882775250938	-0.2719	0.2217	0.2202	0.83284456268554
3-HYDROXYPHENYLACETATE-DEGRADATION-PWY: 4-hydroxyphenylacetate degradation	X - 11530	72	-0.0115	0.3805	0.9759	0.922029415666417	0.0907	0.0467	0.0522	0.672233350782612
3-HYDROXYPHENYLACETATE-DEGRADATION-PWY: 4-hydroxyphenylacetate degradation	X - 11537	72	-0.8205	0.2184	0.000172	0.0672824713152788	-0.657	0.2742	0.0166	0.508546733569892
3-HYDROXYPHENYLACETATE-DEGRADATION-PWY: 4-hydroxyphenylacetate degradation	X - 11538	72	0.4613	0.6094	0.4491	0.856236993603034	0.4011	0.1994	0.0442	0.648733673825805
3-HYDROXYPHENYLACETATE-DEGRADATION-PWY: 4-hydroxyphenylacetate degradation	X - 11540	72	-0.6055	0.7075	0.392	0.844198823815716	-0.1374	0.0789	0.0817	0.725115086466279
3-HYDROXYPHENYLACETATE-DEGRADATION-PWY: 4-hydroxyphenylacetate degradation	X - 11564	72	3.1233	1.0034	0.0019	0.235438956088187	1.8594	1.0556	0.0782	0.719793174009446
3-HYDROXYPHENYLACETATE-DEGRADATION-PWY: 4-hydroxyphenylacetate degradation	X - 11787	72	0.8414	1.6371	0.6073	0.884065055936755	1.0681	?	1	0.954843510717526
3-HYDROXYPHENYLACETATE-DEGRADATION-PWY: 4-hydroxyphenylacetate degradation	X - 11795	72	-0.3901	0.6013	0.5165	0.869093450204227	-0.1823	0.0990	0.0656	0.70026712307163
3-HYDROXYPHENYLACETATE-DEGRADATION-PWY: 4-hydroxyphenylacetate degradation	X - 11805	70	-0.1139	0.3163	0.7188	0.897750230980214	-0.1198	0.3164	0.705	0.933057706679007
3-HYDROXYPHENYLACETATE-DEGRADATION-PWY: 4-hydroxyphenylacetate degradation	X - 11843	60	0.556	0.2146	0.0096	0.424901681750776	0.4811	0.4090	0.2395	0.841245408179518
3-HYDROXYPHENYLACETATE-DEGRADATION-PWY: 4-hydroxyphenylacetate degradation	X - 11847	60	0.2142	0.1850	0.2471	0.79739490461538	0.3061	0.1899	0.1069	0.757024557574577
3-HYDROXYPHENYLACETATE-DEGRADATION-PWY: 4-hydroxyphenylacetate degradation	X - 11849	63	0.0553	0.2419	0.8193	0.908812458222053	0.1503	?	1	0.954843510717526
3-HYDROXYPHENYLACETATE-DEGRADATION-PWY: 4-hydroxyphenylacetate degradation	X - 11850	66	-0.1468	0.2032	0.4699	0.861090977723716	-0.3243	0.5139	0.528	0.913381441188006
3-HYDROXYPHENYLACETATE-DEGRADATION-PWY: 4-hydroxyphenylacetate degradation	X - 11871	71	-0.7212	0.1992	0.000295	0.089332407680028	-0.3527	0.2549	0.1664	0.804264342800606
3-HYDROXYPHENYLACETATE-DEGRADATION-PWY: 4-hydroxyphenylacetate degradation	X - 11880	72	0.0301	0.5884	0.9592	0.921138514309035	-0.316	?	1	0.954843510717526
3-HYDROXYPHENYLACETATE-DEGRADATION-PWY: 4-hydroxyphenylacetate degradation	X - 11905	72	0.4867	0.5244	0.3533	0.834764555579566	0.4908	0.4387	0.2632	0.849182561937521
3-HYDROXYPHENYLACETATE-DEGRADATION-PWY: 4-hydroxyphenylacetate degradation	X - 12007	58	0.0425	0.3387	0.9001	0.916407508078405	0.0928	0.0664	0.1618	0.800797063030816
3-HYDROXYPHENYLACETATE-DEGRADATION-PWY: 4-hydroxyphenylacetate degradation	X - 12026	72	0.4517	0.9185	0.6229	0.886267231246588	0.3254	0.2287	0.1547	0.796240700463173
3-HYDROXYPHENYLACETATE-DEGRADATION-PWY: 4-hydroxyphenylacetate degradation	X - 12063	70	-0.0652	0.4106	0.8739	0.914168636604115	0.1569	?	1	0.954843510717526
3-HYDROXYPHENYLACETATE-DEGRADATION-PWY: 4-hydroxyphenylacetate degradation	X - 12100	72	-3.2215	1.3273	0.0152	0.482266952587646	-3.4164	?	1	0.954843510717526
3-HYDROXYPHENYLACETATE-DEGRADATION-PWY: 4-hydroxyphenylacetate degradation	X - 12101	72	0.8151	0.2065	7.91e-05	0.0431415127557722	1.0817	0.4286	0.0116	0.453183934625499
3-HYDROXYPHENYLACETATE-DEGRADATION-PWY: 4-hydroxyphenylacetate degradation	X - 12127	68	-1.0133	0.2847	0.000372	0.102270034863673	0.3182	1.6926	0.8509	0.945784503684857
3-HYDROXYPHENYLACETATE-DEGRADATION-PWY: 4-hydroxyphenylacetate degradation	X - 12170	64	0.2018	0.5543	0.7158	0.897276937819982	0.2165	0.5635	0.7009	0.932603362298288
3-HYDROXYPHENYLACETATE-DEGRADATION-PWY: 4-hydroxyphenylacetate degradation	X - 12206	72	0.5012	1.0116	0.6203	0.885714959661544	1.0979	0.6829	0.1079	0.758105399250596
3-HYDROXYPHENYLACETATE-DEGRADATION-PWY: 4-hydroxyphenylacetate degradation	X - 12212	69	-0.2248	0.0629	0.000353	0.0986506408012486	-0.1769	0.2854	0.5353	0.914360235853242
3-HYDROXYPHENYLACETATE-DEGRADATION-PWY: 4-hydroxyphenylacetate degradation	X - 12216	70	-0.1962	0.5968	0.7424	0.900549722431683	0.0105	0.3779	0.9779	0.954670289085111
3-HYDROXYPHENYLACETATE-DEGRADATION-PWY: 4-hydroxyphenylacetate degradation	X - 12230	71	0.17	0.2696	0.5283	0.871486532103131	0.2472	?	1	0.954843510717526
3-HYDROXYPHENYLACETATE-DEGRADATION-PWY: 4-hydroxyphenylacetate degradation	X - 12231	58	0.1481	0.4306	0.7309	0.899290784996861	0.2189	0.4387	0.6178	0.923822506972843
3-HYDROXYPHENYLACETATE-DEGRADATION-PWY: 4-hydroxyphenylacetate degradation	X - 12306	54	-0.0314	0.3679	0.9321	0.918803610569662	0.0886	0.0858	0.3019	0.865155815527023
3-HYDROXYPHENYLACETATE-DEGRADATION-PWY: 4-hydroxyphenylacetate degradation	X - 12339	68	0.527	0.1445	0.000265	0.0843608732550296	0.7192	?	1	0.954843510717526
3-HYDROXYPHENYLACETATE-DEGRADATION-PWY: 4-hydroxyphenylacetate degradation	X - 12411	71	0.9329	0.4512	0.0387	0.591343907402699	1.0271	?	1	0.954843510717526
3-HYDROXYPHENYLACETATE-DEGRADATION-PWY: 4-hydroxyphenylacetate degradation	X - 12442	72	-0.6257	0.5763	0.2775	0.80930765671222	-0.6824	?	1	0.954843510717526
3-HYDROXYPHENYLACETATE-DEGRADATION-PWY: 4-hydroxyphenylacetate degradation	X - 12450	72	-0.5436	0.6557	0.4071	0.847998440904231	-0.6189	?	1	0.954843510717526
3-HYDROXYPHENYLACETATE-DEGRADATION-PWY: 4-hydroxyphenylacetate degradation	X - 12459	54	-0.4304	0.6114	0.4814	0.863010599172332	-0.1245	0.9830	0.8992	0.949814841580128
3-HYDROXYPHENYLACETATE-DEGRADATION-PWY: 4-hydroxyphenylacetate degradation	X - 12462	67	0.3348	0.4583	0.465	0.859794527972678	0.0217	0.0109	0.0478	0.659300199891658
3-HYDROXYPHENYLACETATE-DEGRADATION-PWY: 4-hydroxyphenylacetate degradation	X - 12472	72	0.4413	0.3446	0.2003	0.775503678642134	0.2233	0.1088	0.0401	0.637588563151117
3-HYDROXYPHENYLACETATE-DEGRADATION-PWY: 4-hydroxyphenylacetate degradation	X - 12511	71	-0.1578	0.6224	0.7998	0.906818810220931	-0.2565	?	1	0.954843510717526
3-HYDROXYPHENYLACETATE-DEGRADATION-PWY: 4-hydroxyphenylacetate degradation	X - 12543	50	-0.2307	0.3926	0.5567	0.876839247870098	-0.1188	0.4010	0.767	0.939531602502457
3-HYDROXYPHENYLACETATE-DEGRADATION-PWY: 4-hydroxyphenylacetate degradation	X - 12680	72	-0.4562	0.7125	0.522	0.870407542501396	0.1206	0.0669	0.0717	0.709495458299064
3-HYDROXYPHENYLACETATE-DEGRADATION-PWY: 4-hydroxyphenylacetate degradation	X - 12681	72	-0.69	0.7578	0.3625	0.836666033533886	0.2698	0.1702	0.113	0.763085628167627
3-HYDROXYPHENYLACETATE-DEGRADATION-PWY: 4-hydroxyphenylacetate degradation	X - 12686	72	-5.6203	1.5820	0.000381	0.103713730822962	-2.9013	?	1	0.954843510717526
3-HYDROXYPHENYLACETATE-DEGRADATION-PWY: 4-hydroxyphenylacetate degradation	X - 12688	72	-0.2694	0.8519	0.7518	0.901557315181574	-0.4829	?	1	0.954843510717526
3-HYDROXYPHENYLACETATE-DEGRADATION-PWY: 4-hydroxyphenylacetate degradation	X - 12695	72	0.081	1.1086	0.9418	0.919808878586034	0.615	0.3631	0.0903	0.737397464325182
3-HYDROXYPHENYLACETATE-DEGRADATION-PWY: 4-hydroxyphenylacetate degradation	X - 12729	52	-0.0969	0.3926	0.805	0.907583409428737	-0.1032	0.3937	0.7933	0.941373389393016
3-HYDROXYPHENYLACETATE-DEGRADATION-PWY: 4-hydroxyphenylacetate degradation	X - 12748	69	-0.8348	0.8260	0.3122	0.822102391378954	-0.7282	0.7840	0.353	0.878841362276996
3-HYDROXYPHENYLACETATE-DEGRADATION-PWY: 4-hydroxyphenylacetate degradation	X - 12792	72	0.33	0.5267	0.531	0.871965511885276	0.3843	?	1	0.954843510717526
3-HYDROXYPHENYLACETATE-DEGRADATION-PWY: 4-hydroxyphenylacetate degradation	X - 12798	71	0.1214	0.5846	0.8355	0.910234085142626	0.9602	?	1	0.954843510717526
3-HYDROXYPHENYLACETATE-DEGRADATION-PWY: 4-hydroxyphenylacetate degradation	X - 12822	67	0.0256	0.6637	0.9692	0.92169089722842	-0.1689	0.6570	0.7971	0.941545400665575
3-HYDROXYPHENYLACETATE-DEGRADATION-PWY: 4-hydroxyphenylacetate degradation	X - 12824	71	-0.4454	0.3925	0.2564	0.800883761984194	-0.1484	0.2014	0.4613	0.902360255734753
3-HYDROXYPHENYLACETATE-DEGRADATION-PWY: 4-hydroxyphenylacetate degradation	X - 12844	71	0.1759	0.7833	0.8223	0.909192925130787	0.0778	0.7467	0.9171	0.950937625600296
3-HYDROXYPHENYLACETATE-DEGRADATION-PWY: 4-hydroxyphenylacetate degradation	X - 12846	67	0.7834	0.5281	0.138	0.736373820500949	1.0465	0.2825	0.000212	0.05985728485622
3-HYDROXYPHENYLACETATE-DEGRADATION-PWY: 4-hydroxyphenylacetate degradation	X - 12847	61	-0.3604	0.0962	0.00018	0.0689062255593948	-0.6217	0.3345	0.0631	0.695289474631616
3-HYDROXYPHENYLACETATE-DEGRADATION-PWY: 4-hydroxyphenylacetate degradation	X - 12849	67	-0.0118	0.3503	0.9731	0.921882775250938	-0.2965	?	1	0.954843510717526
3-HYDROXYPHENYLACETATE-DEGRADATION-PWY: 4-hydroxyphenylacetate degradation	X - 12855	66	0.7315	0.6166	0.2355	0.792322184684054	0.9704	0.7467	0.1938	0.819385064056853
3-HYDROXYPHENYLACETATE-DEGRADATION-PWY: 4-hydroxyphenylacetate degradation	X - 13431	72	-1.2117	0.3643	0.00088	0.1653182283997	-0.4869	?	1	0.954843510717526
3-HYDROXYPHENYLACETATE-DEGRADATION-PWY: 4-hydroxyphenylacetate degradation	X - 13529	72	0.3371	0.8948	0.7064	0.896086623054779	0.2034	0.1229	0.098	0.746801767062071
3-HYDROXYPHENYLACETATE-DEGRADATION-PWY: 4-hydroxyphenylacetate degradation	X - 13737	71	-1.4029	0.8958	0.1173	0.719874829737517	-1.4939	0.9049	0.0988	0.748221159281288
3-HYDROXYPHENYLACETATE-DEGRADATION-PWY: 4-hydroxyphenylacetate degradation	X - 13835	69	0.2121	0.2763	0.4426	0.855003987257986	0.2431	?	1	0.954843510717526
3-HYDROXYPHENYLACETATE-DEGRADATION-PWY: 4-hydroxyphenylacetate degradation	X - 13866	72	0.5335	0.4134	0.1968	0.77371516930921	0.7636	0.3713	0.0397	0.636635246241665
3-HYDROXYPHENYLACETATE-DEGRADATION-PWY: 4-hydroxyphenylacetate degradation	X - 14056	72	0.9819	0.2642	0.000202	0.0731855209165556	1.8563	1.1786	0.1152	0.765355218379827
3-HYDROXYPHENYLACETATE-DEGRADATION-PWY: 4-hydroxyphenylacetate degradation	X - 14314	66	0.4215	0.9171	0.6458	0.888896230030409	0.4497	0.9183	0.6243	0.924618164460001
3-HYDROXYPHENYLACETATE-DEGRADATION-PWY: 4-hydroxyphenylacetate degradation	X - 14364	54	-0.0376	0.6118	0.9511	0.920531632189095	-0.000395	0.2570	0.9988	0.954843510717526
3-HYDROXYPHENYLACETATE-DEGRADATION-PWY: 4-hydroxyphenylacetate degradation	X - 14568	72	-5.6165	3.3827	0.0968	0.696710535919652	-5.3403	2.2835	0.0194	0.530603649466236
3-HYDROXYPHENYLACETATE-DEGRADATION-PWY: 4-hydroxyphenylacetate degradation	X - 14838	72	0.1207	0.2730	0.6583	0.89044670987717	0.1068	0.0808	0.1863	0.816644575724603
3-HYDROXYPHENYLACETATE-DEGRADATION-PWY: 4-hydroxyphenylacetate degradation	X - 14939	72	0.8209	0.2084	8.2e-05	0.0439181652456201	1.2779	0.4762	0.0073	0.387787800304442
3-HYDROXYPHENYLACETATE-DEGRADATION-PWY: 4-hydroxyphenylacetate degradation	X - 15245	72	0.3919	0.5044	0.4372	0.853677488709361	0.8251	0.5167	0.1103	0.759269980017047
3-HYDROXYPHENYLACETATE-DEGRADATION-PWY: 4-hydroxyphenylacetate degradation	X - 15469	67	-0.9849	1.0135	0.3312	0.828742420239994	-0.4384	0.2009	0.0291	0.588876854744423
3-HYDROXYPHENYLACETATE-DEGRADATION-PWY: 4-hydroxyphenylacetate degradation	X - 15486	71	1.8272	0.4984	0.000246	0.080849475237886	0.9509	?	1	0.954843510717526
3-HYDROXYPHENYLACETATE-DEGRADATION-PWY: 4-hydroxyphenylacetate degradation	X - 15492	71	0.0452	0.5854	0.9384	0.919533590229466	0.1658	?	1	0.954843510717526
3-HYDROXYPHENYLACETATE-DEGRADATION-PWY: 4-hydroxyphenylacetate degradation	X - 15497	72	1.6255	0.4927	0.000969	0.174265498623007	1.1915	0.6283	0.0579	0.684744547271455
3-HYDROXYPHENYLACETATE-DEGRADATION-PWY: 4-hydroxyphenylacetate degradation	X - 15503	72	0.6368	0.7788	0.4136	0.849169870698651	0.0066	0.0036	0.0662	0.701245769575747
3-HYDROXYPHENYLACETATE-DEGRADATION-PWY: 4-hydroxyphenylacetate degradation	X - 15666	57	-0.8747	0.7623	0.2512	0.799094432607005	-1.091	0.7988	0.172	0.807806968986857
3-HYDROXYPHENYLACETATE-DEGRADATION-PWY: 4-hydroxyphenylacetate degradation	X - 15728	52	-0.2432	0.0663	0.000246	0.080849475237886	-0.2432	0.0663	0.000243	0.0656628360449834
3-HYDROXYPHENYLACETATE-DEGRADATION-PWY: 4-hydroxyphenylacetate degradation	X - 16071	72	0.3962	0.8780	0.6518	0.889615512666349	0.9633	0.5320	0.0702	0.707314059670257
3-HYDROXYPHENYLACETATE-DEGRADATION-PWY: 4-hydroxyphenylacetate degradation	X - 16123	72	-1.66	0.4132	5.89e-05	0.0363597978919477	-1.8447	0.6942	0.0079	0.398654166582651
3-HYDROXYPHENYLACETATE-DEGRADATION-PWY: 4-hydroxyphenylacetate degradation	X - 16124	60	-0.0189	0.1663	0.9096	0.917346124355668	-0.0316	?	1	0.954843510717526
3-HYDROXYPHENYLACETATE-DEGRADATION-PWY: 4-hydroxyphenylacetate degradation	X - 16132	66	-0.6022	0.5442	0.2685	0.806734823134044	-0.2972	0.2846	0.2964	0.863090729385362
3-HYDROXYPHENYLACETATE-DEGRADATION-PWY: 4-hydroxyphenylacetate degradation	X - 16134	72	0.0081	0.5716	0.9887	0.922982116919151	0.4525	0.2979	0.1287	0.776260045153507
3-HYDROXYPHENYLACETATE-DEGRADATION-PWY: 4-hydroxyphenylacetate degradation	X - 16570	71	0.9845	0.2583	0.000138	0.0587389433265051	0.6156	0.3749	0.1005	0.750007726847299
3-HYDROXYPHENYLACETATE-DEGRADATION-PWY: 4-hydroxyphenylacetate degradation	X - 16580	72	-0.1929	0.7677	0.8016	0.907075349386896	-0.4256	?	1	0.954843510717526
3-HYDROXYPHENYLACETATE-DEGRADATION-PWY: 4-hydroxyphenylacetate degradation	X - 16935	64	-0.5125	0.4388	0.2428	0.795657794936036	-0.5876	0.4574	0.1989	0.822645963594479
3-HYDROXYPHENYLACETATE-DEGRADATION-PWY: 4-hydroxyphenylacetate degradation	X - 16938	72	-0.2754	0.5839	0.6372	0.887968856254101	-0.127	0.0782	0.1044	0.753805030049791
3-HYDROXYPHENYLACETATE-DEGRADATION-PWY: 4-hydroxyphenylacetate degradation	X - 16944	72	1.1222	0.2882	9.88e-05	0.0483414468809237	1.0373	0.6741	0.1239	0.772353687238809
3-HYDROXYPHENYLACETATE-DEGRADATION-PWY: 4-hydroxyphenylacetate degradation	X - 16946	66	-0.0998	0.3975	0.8017	0.907075349386896	-0.1087	0.3896	0.7802	0.940183382353754
3-HYDROXYPHENYLACETATE-DEGRADATION-PWY: 4-hydroxyphenylacetate degradation	X - 17010	54	-0.2397	0.5653	0.6716	0.892093241946019	-0.3868	0.5541	0.4851	0.906703128896248
3-HYDROXYPHENYLACETATE-DEGRADATION-PWY: 4-hydroxyphenylacetate degradation	X - 17145	69	-0.3417	0.3681	0.3532	0.834764555579566	-0.3831	?	1	0.954843510717526
3-HYDROXYPHENYLACETATE-DEGRADATION-PWY: 4-hydroxyphenylacetate degradation	X - 17146	71	0.0354	0.2428	0.884	0.914981322805182	0.035	0.2474	0.8873	0.948820835736263
3-HYDROXYPHENYLACETATE-DEGRADATION-PWY: 4-hydroxyphenylacetate degradation	X - 17166	72	-2.442	0.7368	0.000918	0.169917756597886	-1.0509	0.5187	0.0428	0.644331417337729
3-HYDROXYPHENYLACETATE-DEGRADATION-PWY: 4-hydroxyphenylacetate degradation	X - 17167	72	0.1265	0.4065	0.7557	0.901971850538285	0.6951	0.7282	0.3398	0.87491783741831
3-HYDROXYPHENYLACETATE-DEGRADATION-PWY: 4-hydroxyphenylacetate degradation	X - 17178	72	0.169	0.7888	0.8304	0.909977881386804	0.3269	?	1	0.954843510717526
3-HYDROXYPHENYLACETATE-DEGRADATION-PWY: 4-hydroxyphenylacetate degradation	X - 17179	72	-1.2201	0.9281	0.1886	0.76933447872027	-0.8025	0.4179	0.0548	0.679321065564909
3-HYDROXYPHENYLACETATE-DEGRADATION-PWY: 4-hydroxyphenylacetate degradation	X - 17185	71	0.6657	0.2116	0.0017	0.225041718243493	0.7084	0.2001	4e-04	0.0891660074212442
3-HYDROXYPHENYLACETATE-DEGRADATION-PWY: 4-hydroxyphenylacetate degradation	X - 17189	71	-0.9421	0.7547	0.2119	0.780811244218463	-0.1953	0.0971	0.0442	0.648733673825805
3-HYDROXYPHENYLACETATE-DEGRADATION-PWY: 4-hydroxyphenylacetate degradation	X - 17299	72	-2.2871	1.4653	0.1186	0.721177833425316	-1.9507	0.8698	0.0249	0.568722240239861
3-HYDROXYPHENYLACETATE-DEGRADATION-PWY: 4-hydroxyphenylacetate degradation	X - 17325	64	-0.0215	0.2670	0.9359	0.919211849440822	-0.1049	0.2851	0.7129	0.933927297150798
3-HYDROXYPHENYLACETATE-DEGRADATION-PWY: 4-hydroxyphenylacetate degradation	X - 17327	69	0.3301	0.4010	0.4104	0.84873710405866	0.9158	?	1	0.954843510717526
3-HYDROXYPHENYLACETATE-DEGRADATION-PWY: 4-hydroxyphenylacetate degradation	X - 17337	72	-0.1168	1.2834	0.9275	0.918368184457835	0.2581	?	1	0.954843510717526
3-HYDROXYPHENYLACETATE-DEGRADATION-PWY: 4-hydroxyphenylacetate degradation	X - 17351	57	0.7675	0.4540	0.0909	0.689465828592813	0.8253	0.4687	0.0782	0.719793174009446
3-HYDROXYPHENYLACETATE-DEGRADATION-PWY: 4-hydroxyphenylacetate degradation	X - 17438	64	0.5442	0.1450	0.000175	0.0677592495826322	0.5788	0.5168	0.2628	0.849076509590904
3-HYDROXYPHENYLACETATE-DEGRADATION-PWY: 4-hydroxyphenylacetate degradation	X - 17685	60	0.4124	0.2403	0.0862	0.683046020453414	0.5006	0.2403	0.0372	0.627043461513286
3-HYDROXYPHENYLACETATE-DEGRADATION-PWY: 4-hydroxyphenylacetate degradation	X - 17690	51	0.01	0.3525	0.9773	0.922149726149614	-0.0422	0.3630	0.9075	0.950183021013146
3-HYDROXYPHENYLACETATE-DEGRADATION-PWY: 4-hydroxyphenylacetate degradation	X - 18249	72	1.9986	0.5925	0.000743	0.150546951636896	0.9279	0.4400	0.035	0.616766104053188
3-HYDROXYPHENYLACETATE-DEGRADATION-PWY: 4-hydroxyphenylacetate degradation	X - 18888	64	0.8129	0.5696	0.1535	0.747412921564373	0.5919	0.5307	0.2647	0.849820548981711
3-HYDROXYPHENYLACETATE-DEGRADATION-PWY: 4-hydroxyphenylacetate degradation	X - 18899	72	-0.2423	0.4194	0.5635	0.877657066798872	-0.3132	0.1587	0.0484	0.661915805601828
3-HYDROXYPHENYLACETATE-DEGRADATION-PWY: 4-hydroxyphenylacetate degradation	X - 18901	70	0.3469	0.1050	0.000956	0.173415365741105	-0.4076	?	1	0.954843510717526
3-HYDROXYPHENYLACETATE-DEGRADATION-PWY: 4-hydroxyphenylacetate degradation	X - 18913	72	0.6434	0.5381	0.2318	0.790438388430169	1.1378	0.7511	0.1298	0.777082457918186
3-HYDROXYPHENYLACETATE-DEGRADATION-PWY: 4-hydroxyphenylacetate degradation	X - 18914	72	0.1311	0.8802	0.8816	0.914789559717196	-0.5872	0.3264	0.072	0.709962460494313
3-HYDROXYPHENYLACETATE-DEGRADATION-PWY: 4-hydroxyphenylacetate degradation	X - 19141	71	1.0919	0.3133	0.000492	0.119690829848573	0.5899	0.4662	0.2057	0.826238817656436
3-HYDROXYPHENYLACETATE-DEGRADATION-PWY: 4-hydroxyphenylacetate degradation	X - 21258	72	-0.402	0.2621	0.1252	0.727139670238354	-0.2383	0.1053	0.0236	0.559929165860387
3-HYDROXYPHENYLACETATE-DEGRADATION-PWY: 4-hydroxyphenylacetate degradation	X - 21286	72	1.2987	0.4490	0.0038	0.316409343995944	0.44	?	1	0.954843510717526
3-HYDROXYPHENYLACETATE-DEGRADATION-PWY: 4-hydroxyphenylacetate degradation	X - 21319	72	1.9474	0.5142	0.000152	0.0629374776764722	0.6647	0.2582	0.01	0.43282384915156
3-HYDROXYPHENYLACETATE-DEGRADATION-PWY: 4-hydroxyphenylacetate degradation	X - 21339	71	-0.000726	0.5642	0.999	0.923887184142442	-0.0592	?	1	0.954843510717526
3-HYDROXYPHENYLACETATE-DEGRADATION-PWY: 4-hydroxyphenylacetate degradation	X - 21343	72	-0.2431	0.8618	0.7779	0.904355315679049	0.0613	?	1	0.954843510717526
3-HYDROXYPHENYLACETATE-DEGRADATION-PWY: 4-hydroxyphenylacetate degradation	X - 21353	72	-0.1604	0.6376	0.8013	0.907075003114475	-0.2415	?	1	0.954843510717526
3-HYDROXYPHENYLACETATE-DEGRADATION-PWY: 4-hydroxyphenylacetate degradation	X - 21365	72	2.2323	0.5949	0.000175	0.0677592495826322	0.5046	0.2598	0.0521	0.671935954174047
3-HYDROXYPHENYLACETATE-DEGRADATION-PWY: 4-hydroxyphenylacetate degradation	X - 21411	71	0.8887	0.5645	0.1154	0.717914037827696	0.9296	0.5464	0.0889	0.735590240332602
3-HYDROXYPHENYLACETATE-DEGRADATION-PWY: 4-hydroxyphenylacetate degradation	X - 21441	59	0.2363	0.5262	0.6534	0.889846157769442	0.3417	0.5512	0.5353	0.914360235853242
3-HYDROXYPHENYLACETATE-DEGRADATION-PWY: 4-hydroxyphenylacetate degradation	X - 21442	57	-0.247	0.2206	0.2629	0.803787175736856	-0.2481	0.0672	0.000221	0.0615148788941902
3-HYDROXYPHENYLACETATE-DEGRADATION-PWY: 4-hydroxyphenylacetate degradation	X - 21444	68	-0.7613	0.5859	0.1938	0.771851804218651	-0.7054	0.5711	0.2168	0.831420723619565
3-HYDROXYPHENYLACETATE-DEGRADATION-PWY: 4-hydroxyphenylacetate degradation	X - 21448	66	-0.0518	0.4139	0.9004	0.916407508078405	-0.1495	0.3940	0.7045	0.93301119867777
3-HYDROXYPHENYLACETATE-DEGRADATION-PWY: 4-hydroxyphenylacetate degradation	X - 21626	71	0.4101	0.6630	0.5362	0.873066565763477	1.2779	?	1	0.954843510717526
3-HYDROXYPHENYLACETATE-DEGRADATION-PWY: 4-hydroxyphenylacetate degradation	X - 21628	72	-0.2128	1.0025	0.8319	0.910072474925559	-0.3268	?	1	0.954843510717526
3-HYDROXYPHENYLACETATE-DEGRADATION-PWY: 4-hydroxyphenylacetate degradation	X - 21666	69	0.5576	0.1340	3.14e-05	0.0242541752487193	0.5976	0.1477	5.23e-05	0.0209555167753278
3-HYDROXYPHENYLACETATE-DEGRADATION-PWY: 4-hydroxyphenylacetate degradation	X - 21729	66	-0.2424	0.7718	0.7534	0.901748203618919	-0.451	0.6254	0.4709	0.904191268351347
3-HYDROXYPHENYLACETATE-DEGRADATION-PWY: 4-hydroxyphenylacetate degradation	X - 21735	72	-0.5209	0.4390	0.2354	0.792248490793791	-0.1272	0.1166	0.2752	0.853964076205149
3-HYDROXYPHENYLACETATE-DEGRADATION-PWY: 4-hydroxyphenylacetate degradation	X - 21736	72	0.758	0.4971	0.1273	0.728327996206708	0.3946	0.2246	0.079	0.720799298091163
3-HYDROXYPHENYLACETATE-DEGRADATION-PWY: 4-hydroxyphenylacetate degradation	X - 21737	62	0.1642	0.1921	0.3928	0.844398001361913	0.1646	0.1942	0.3967	0.890166862042698
3-HYDROXYPHENYLACETATE-DEGRADATION-PWY: 4-hydroxyphenylacetate degradation	X - 21752	51	-0.4485	0.3210	0.1624	0.754080214032875	-0.2051	0.1441	0.1545	0.796084114264843
3-HYDROXYPHENYLACETATE-DEGRADATION-PWY: 4-hydroxyphenylacetate degradation	X - 21796	70	-0.5406	0.9807	0.5815	0.88018584562182	-0.6485	?	1	0.954843510717526
3-HYDROXYPHENYLACETATE-DEGRADATION-PWY: 4-hydroxyphenylacetate degradation	X - 21810	72	0.796	0.1965	5.12e-05	0.0333598890088031	1.0501	?	1	0.954843510717526
3-HYDROXYPHENYLACETATE-DEGRADATION-PWY: 4-hydroxyphenylacetate degradation	X - 21821	64	-0.06	0.4634	0.897	0.916154279447911	0.0018	0.7512	0.9981	0.954843510717526
3-HYDROXYPHENYLACETATE-DEGRADATION-PWY: 4-hydroxyphenylacetate degradation	X - 21834	51	-0.2863	0.5152	0.5783	0.879784700674218	0.0606	0.5253	0.9082	0.950286435625254
3-HYDROXYPHENYLACETATE-DEGRADATION-PWY: 4-hydroxyphenylacetate degradation	X - 21849	68	1.5849	0.3659	1.48e-05	0.0139447996204307	1.6876	0.4340	0.000101	0.035376216268399
3-HYDROXYPHENYLACETATE-DEGRADATION-PWY: 4-hydroxyphenylacetate degradation	X - 21892	72	0.6187	0.8859	0.4849	0.863628054137419	0.1489	0.0914	0.1033	0.752628079182698
3-HYDROXYPHENYLACETATE-DEGRADATION-PWY: 4-hydroxyphenylacetate degradation	X - 22147	54	-0.5336	0.3494	0.1267	0.728056901259224	-0.3179	0.3053	0.2978	0.86366528254319
3-HYDROXYPHENYLACETATE-DEGRADATION-PWY: 4-hydroxyphenylacetate degradation	X - 22162	72	0.1598	0.9898	0.8718	0.913957299758082	0.7665	0.5760	0.1833	0.81466854251053
3-HYDROXYPHENYLACETATE-DEGRADATION-PWY: 4-hydroxyphenylacetate degradation	X - 22379	63	0.1172	0.4640	0.8007	0.906965582309987	0.1389	0.1388	0.3168	0.869684340260348
3-HYDROXYPHENYLACETATE-DEGRADATION-PWY: 4-hydroxyphenylacetate degradation	X - 22764	72	-0.6984	0.5681	0.2189	0.784379925766728	-0.5584	0.2960	0.0592	0.687630968564702
3-HYDROXYPHENYLACETATE-DEGRADATION-PWY: 4-hydroxyphenylacetate degradation	X - 22771	71	-0.1241	0.6463	0.8477	0.911169672973393	-0.6266	0.7509	0.404	0.891993446311097
3-HYDROXYPHENYLACETATE-DEGRADATION-PWY: 4-hydroxyphenylacetate degradation	X - 22816	71	0.3756	0.4248	0.3766	0.840436695020525	0.4389	?	1	0.954843510717526
3-HYDROXYPHENYLACETATE-DEGRADATION-PWY: 4-hydroxyphenylacetate degradation	X - 22822	72	-0.2106	1.0608	0.8426	0.910723927538962	-2.5019	?	1	0.954843510717526
3-HYDROXYPHENYLACETATE-DEGRADATION-PWY: 4-hydroxyphenylacetate degradation	X - 23026	72	0.0131	1.1417	0.9909	0.923051224970011	-0.2658	?	1	0.954843510717526
3-HYDROXYPHENYLACETATE-DEGRADATION-PWY: 4-hydroxyphenylacetate degradation	X - 23293	72	-0.5008	0.4882	0.305	0.819414260489306	-0.5383	?	1	0.954843510717526
3-HYDROXYPHENYLACETATE-DEGRADATION-PWY: 4-hydroxyphenylacetate degradation	X - 23314	67	-0.4229	0.2776	0.1276	0.728688205567244	-0.3169	0.5157	0.539	0.915233817287114
3-HYDROXYPHENYLACETATE-DEGRADATION-PWY: 4-hydroxyphenylacetate degradation	X - 23369	71	-0.676	0.5471	0.2166	0.783343521543357	-0.1886	0.3001	0.5297	0.913687521029789
3-HYDROXYPHENYLACETATE-DEGRADATION-PWY: 4-hydroxyphenylacetate degradation	X - 23587	63	0.0798	0.5482	0.8842	0.915021902551927	0.2549	0.5509	0.6435	0.926931501217739
3-HYDROXYPHENYLACETATE-DEGRADATION-PWY: 4-hydroxyphenylacetate degradation	X - 23593	72	1.7841	0.4881	0.000257	0.0831765296874262	1.3874	1.2682	0.274	0.853303511575296
3-HYDROXYPHENYLACETATE-DEGRADATION-PWY: 4-hydroxyphenylacetate degradation	X - 23639	72	-0.2651	0.9770	0.7862	0.905309707695378	-0.3385	0.1721	0.0492	0.664306850653754
3-HYDROXYPHENYLACETATE-DEGRADATION-PWY: 4-hydroxyphenylacetate degradation	X - 23644	71	-0.0491	0.1873	0.7931	0.90603203586787	0.0062	0.1930	0.9743	0.9544187620883
3-HYDROXYPHENYLACETATE-DEGRADATION-PWY: 4-hydroxyphenylacetate degradation	X - 23705	72	-1.074	0.2937	0.000255	0.0827352201879194	-0.7057	0.4121	0.0868	0.732768058250268
3-HYDROXYPHENYLACETATE-DEGRADATION-PWY: 4-hydroxyphenylacetate degradation	X - 23765	72	-0.7193	0.2893	0.0129	0.462472870920782	-0.6414	0.2051	0.0018	0.197130767451668
3-HYDROXYPHENYLACETATE-DEGRADATION-PWY: 4-hydroxyphenylacetate degradation	X - 23782	72	-0.8455	0.2436	0.000518	0.12311012902457	-0.7569	0.3327	0.0229	0.555044138705883
3-HYDROXYPHENYLACETATE-DEGRADATION-PWY: 4-hydroxyphenylacetate degradation	X - 23974	66	-0.5844	0.8142	0.4729	0.861357025024019	-0.6493	0.7996	0.4167	0.894568666903657
3-HYDROXYPHENYLACETATE-DEGRADATION-PWY: 4-hydroxyphenylacetate degradation	X - 24021	60	-0.5035	0.1395	0.000307	0.0911522923639766	-0.1397	?	1	0.954843510717526
3-HYDROXYPHENYLACETATE-DEGRADATION-PWY: 4-hydroxyphenylacetate degradation	X - 24061	72	-1.4076	0.3653	0.000117	0.0529870417527043	-1.7994	0.7042	0.0106	0.439442568405358
3-HYDROXYPHENYLACETATE-DEGRADATION-PWY: 4-hydroxyphenylacetate degradation	X - 24065	72	-1.1504	1.1039	0.2974	0.816452508270634	-0.1683	?	1	0.954843510717526
3-HYDROXYPHENYLACETATE-DEGRADATION-PWY: 4-hydroxyphenylacetate degradation	X - 24071	60	1.2683	0.3674	0.000555	0.128481944747168	0.5561	0.2037	0.0063	0.366073983821202
3-HYDROXYPHENYLACETATE-DEGRADATION-PWY: 4-hydroxyphenylacetate degradation	X - 24097	72	-0.9753	0.2334	2.93e-05	0.0231611423530702	-1.0005	0.3257	0.0021	0.214454380348936
3-HYDROXYPHENYLACETATE-DEGRADATION-PWY: 4-hydroxyphenylacetate degradation	X - 24125	53	0.079	0.5705	0.8898	0.915495314770224	0.3674	0.5906	0.5339	0.914212999838939
3-HYDROXYPHENYLACETATE-DEGRADATION-PWY: 4-hydroxyphenylacetate degradation	X - 24240	72	-0.8484	1.4958	0.5706	0.878792035653027	-0.4188	0.3534	0.2359	0.839775408397869
3-HYDROXYPHENYLACETATE-DEGRADATION-PWY: 4-hydroxyphenylacetate degradation	X - 24241	72	0.1707	0.7784	0.8264	0.909700687035825	-0.2249	?	1	0.954843510717526
3-HYDROXYPHENYLACETATE-DEGRADATION-PWY: 4-hydroxyphenylacetate degradation	X - 24242	68	-1.2876	0.9492	0.1749	0.761187744379841	-1.3362	0.9516	0.1603	0.799766104339954
3-HYDROXYPHENYLACETATE-DEGRADATION-PWY: 4-hydroxyphenylacetate degradation	X - 24278	59	0.1909	0.5849	0.7442	0.900586605937787	0.1268	0.5680	0.8233	0.944007418593635
3-HYDROXYPHENYLACETATE-DEGRADATION-PWY: 4-hydroxyphenylacetate degradation	X - 24293	59	-0.2396	0.2409	0.32	0.825002109044845	-0.2648	?	1	0.954843510717526
3-HYDROXYPHENYLACETATE-DEGRADATION-PWY: 4-hydroxyphenylacetate degradation	X - 24309	70	-0.0473	0.5406	0.9303	0.918689677638799	-0.5067	?	1	0.954843510717526
3-HYDROXYPHENYLACETATE-DEGRADATION-PWY: 4-hydroxyphenylacetate degradation	X - 24425	68	-0.185	0.6418	0.7732	0.903918038648412	-0.2721	0.6382	0.6699	0.92939406994939
3-HYDROXYPHENYLACETATE-DEGRADATION-PWY: 4-hydroxyphenylacetate degradation	X - 24435	72	-0.4796	1.0994	0.6627	0.891132405848726	-0.4016	0.2115	0.0577	0.684309014026466
3-HYDROXYPHENYLACETATE-DEGRADATION-PWY: 4-hydroxyphenylacetate degradation	xanthine	72	-1.398	0.3868	0.000301	0.090405643485157	-0.6485	0.3801	0.088	0.734091288256269
3-HYDROXYPHENYLACETATE-DEGRADATION-PWY: 4-hydroxyphenylacetate degradation	xanthurenate	55	0.2813	0.4733	0.5524	0.875836748732084	0.2282	0.4863	0.6388	0.926483473814803
AEROBACTINSYN-PWY: aerobactin biosynthesis	1-(1-enyl-oleoyl)-GPC (P-18:1)*	160	-0.2172	0.3934	0.581	0.88018584562182	0.1397	0.4031	0.7289	0.935171187524295
AEROBACTINSYN-PWY: aerobactin biosynthesis	1-(1-enyl-oleoyl)-GPE (P-18:1)*	148	-0.3107	0.4700	0.5085	0.867707524730757	-0.1026	0.4627	0.8245	0.944010110763785
AEROBACTINSYN-PWY: aerobactin biosynthesis	1-(1-enyl-palmitoyl)-2-arachidonoyl-GPC (P-16:0/20:4)*	157	0.2319	0.6197	0.7083	0.896479012834499	0.4927	0.6057	0.416	0.894378364230752
AEROBACTINSYN-PWY: aerobactin biosynthesis	1-(1-enyl-palmitoyl)-2-arachidonoyl-GPE (P-16:0/20:4)*	160	0.3716	0.5175	0.4727	0.861322663600617	0.3697	0.5041	0.4632	0.902842708272001
AEROBACTINSYN-PWY: aerobactin biosynthesis	1-(1-enyl-palmitoyl)-2-docosahexaenoyl-GPC (P-16:0/22:6)*	160	-0.754	0.4410	0.0873	0.684808565612384	-0.3474	0.4558	0.4459	0.898706284563854
AEROBACTINSYN-PWY: aerobactin biosynthesis	1-(1-enyl-palmitoyl)-2-docosahexaenoyl-GPE (P-16:0/22:6)*	160	-0.7142	0.6023	0.2357	0.792416899858338	-0.268	0.6045	0.6575	0.928395423235924
AEROBACTINSYN-PWY: aerobactin biosynthesis	1-(1-enyl-palmitoyl)-2-linoleoyl-GPC (P-16:0/18:2)*	160	-0.0418	0.5554	0.9399	0.919612064242514	0.6703	0.5818	0.2493	0.844086457375209
AEROBACTINSYN-PWY: aerobactin biosynthesis	1-(1-enyl-palmitoyl)-2-linoleoyl-GPE (P-16:0/18:2)*	160	0.301	0.4750	0.5263	0.871086453106243	0.5084	0.4712	0.2806	0.856183710065384
AEROBACTINSYN-PWY: aerobactin biosynthesis	1-(1-enyl-palmitoyl)-2-oleoyl-GPC (P-16:0/18:1)*	160	-0.1488	0.5834	0.7986	0.906711918488175	0.5655	0.6030	0.3483	0.878107997478741
AEROBACTINSYN-PWY: aerobactin biosynthesis	1-(1-enyl-palmitoyl)-2-oleoyl-GPE (P-16:0/18:1)*	160	0.5686	0.4984	0.2539	0.79994723031174	0.8152	0.4871	0.0942	0.74267495147284
AEROBACTINSYN-PWY: aerobactin biosynthesis	1-(1-enyl-palmitoyl)-2-palmitoyl-GPC (P-16:0/16:0)*	159	-0.6178	0.6577	0.3476	0.833553705769935	-0.0074	0.6446	0.9909	0.954843510717526
AEROBACTINSYN-PWY: aerobactin biosynthesis	1-(1-enyl-palmitoyl)-GPC (P-16:0)*	158	-0.4571	0.5488	0.4049	0.847516970112053	0.2136	0.5728	0.7092	0.933545103344474
AEROBACTINSYN-PWY: aerobactin biosynthesis	1-(1-enyl-palmitoyl)-GPE (P-16:0)*	154	-0.5713	0.5177	0.2698	0.807356854473535	-0.3284	0.5318	0.5368	0.914625623679585
AEROBACTINSYN-PWY: aerobactin biosynthesis	1-(1-enyl-stearoyl)-2-arachidonoyl-GPC (P-18:0/20:4)	160	-0.0794	0.4288	0.853	0.911767570278016	0.1815	0.4238	0.6684	0.929243545158143
AEROBACTINSYN-PWY: aerobactin biosynthesis	1-(1-enyl-stearoyl)-2-arachidonoyl-GPE (P-18:0/20:4)*	160	0.4585	0.4885	0.348	0.833678652724301	0.4866	0.4768	0.3075	0.86670363583499
AEROBACTINSYN-PWY: aerobactin biosynthesis	1-(1-enyl-stearoyl)-2-docosahexaenoyl-GPC (P-18:0/22:6)*	160	-0.4351	0.4441	0.3272	0.827422835693711	-0.00038	0.2952	0.999	0.954843510717526
AEROBACTINSYN-PWY: aerobactin biosynthesis	1-(1-enyl-stearoyl)-2-docosahexaenoyl-GPE (P-18:0/22:6)*	160	-0.201	0.5066	0.6916	0.894211716931171	0.1675	0.5046	0.7399	0.936228560033915
AEROBACTINSYN-PWY: aerobactin biosynthesis	1-(1-enyl-stearoyl)-2-oleoyl-GPC (P-18:0/18:1)	134	0.0033	0.3293	0.9919	0.923132164009178	0.2476	0.3545	0.4849	0.906688633573908
AEROBACTINSYN-PWY: aerobactin biosynthesis	1-(1-enyl-stearoyl)-2-oleoyl-GPE (P-18:0/18:1)	158	0.5978	0.4224	0.157	0.750897707358531	0.6748	0.4116	0.1011	0.75024880307043
AEROBACTINSYN-PWY: aerobactin biosynthesis	1-(1-enyl-stearoyl)-GPC (P-18:0) *	160	-0.479	0.5399	0.375	0.839852938322351	-0.00054	0.3845	0.9989	0.954843510717526
AEROBACTINSYN-PWY: aerobactin biosynthesis	1-(1-enyl-stearoyl)-GPE (P-18:0)*	154	-0.6297	0.4300	0.1431	0.739672835510318	-0.2516	0.4439	0.5709	0.918664104971796
AEROBACTINSYN-PWY: aerobactin biosynthesis	1-adrenoyl-GPC (22:4)*	160	0.4767	0.3878	0.219	0.784379925766728	0.4067	0.3787	0.2829	0.857139940415177
AEROBACTINSYN-PWY: aerobactin biosynthesis	1-arachidonoyl-GPA (20:4)	152	0.329	0.2104	0.1179	0.720679567454323	0.3154	0.2102	0.1335	0.780225346024036
AEROBACTINSYN-PWY: aerobactin biosynthesis	1-arachidonoyl-GPC (20:4)*	160	0.4416	0.5844	0.4498	0.856318731715989	0.4885	0.5753	0.3958	0.890026808645157
AEROBACTINSYN-PWY: aerobactin biosynthesis	1-arachidonoyl-GPE (20:4)*	160	1.4212	0.6076	0.0193	0.51164473087039	1.142	0.6044	0.0588	0.686814682163258
AEROBACTINSYN-PWY: aerobactin biosynthesis	1-arachidonoyl-GPI (20:4)*	160	0.5118	0.4082	0.2099	0.780291116723301	0.4261	0.3972	0.2834	0.857396864925216
AEROBACTINSYN-PWY: aerobactin biosynthesis	1-arachidonylglycerol (20:4)	160	0.1003	0.3295	0.7608	0.902473881839252	-0.0052	0.3352	0.9875	0.954843510717526
AEROBACTINSYN-PWY: aerobactin biosynthesis	1-arachidoyl-GPC (20:0)	157	0.2645	0.4888	0.5884	0.881536443109386	0.6046	0.4814	0.2091	0.828083070021601
AEROBACTINSYN-PWY: aerobactin biosynthesis	1-dihomo-linolenoyl-GPC (20:3n3 or 6)*	160	0.4055	0.4946	0.4123	0.849020999418852	0.3031	0.4838	0.531	0.913892185071607
AEROBACTINSYN-PWY: aerobactin biosynthesis	1-dihomo-linolenoyl-GPE (20:3n3 or 6)*	159	0.8679	0.3286	0.0083	0.41113075932587	0.6707	0.3294	0.0418	0.641434512916951
AEROBACTINSYN-PWY: aerobactin biosynthesis	1-dihomo-linolenylglycerol (20:3)	160	-0.114	0.2944	0.6985	0.895158090108467	-0.2851	0.2918	0.3286	0.872987201618634
AEROBACTINSYN-PWY: aerobactin biosynthesis	1-dihomo-linoleoyl-GPC (20:2)*	160	-0.0052	0.5104	0.9919	0.923132164009178	0.2583	0.5230	0.6215	0.924288251145316
AEROBACTINSYN-PWY: aerobactin biosynthesis	1-docosahexaenoyl-GPC (22:6)*	160	-0.5604	0.4500	0.213	0.78134530272167	-0.2431	0.4494	0.5885	0.920905911785242
AEROBACTINSYN-PWY: aerobactin biosynthesis	1-docosahexaenoyl-GPE (22:6)*	160	-0.0678	0.6063	0.911	0.917429478607718	0.1785	0.5992	0.7658	0.939428397911265
AEROBACTINSYN-PWY: aerobactin biosynthesis	1-docosahexaenoylglycerol (22:6)	158	-0.4785	0.2669	0.073	0.663615375991443	-0.4416	0.2613	0.0911	0.738553499368528
AEROBACTINSYN-PWY: aerobactin biosynthesis	1-docosapentaenoyl-GPC (22:5n3)*	160	0.6594	0.3856	0.0872	0.684783102056775	0.631	0.3739	0.0915	0.73896620558792
AEROBACTINSYN-PWY: aerobactin biosynthesis	1-docosapentaenoyl-GPC (22:5n6)*	153	0.3412	0.2934	0.2449	0.796799673481361	0.2144	0.2897	0.4592	0.901655507846968
AEROBACTINSYN-PWY: aerobactin biosynthesis	1-eicosapentaenoyl-GPC (20:5)*	160	-0.2891	0.3719	0.437	0.853677488709361	-0.0952	0.3659	0.7947	0.941405695385661
AEROBACTINSYN-PWY: aerobactin biosynthesis	1-eicosapentaenoyl-GPE (20:5)*	150	0.41	0.3529	0.2454	0.796884470471085	0.4379	0.3475	0.2076	0.827372558997528
AEROBACTINSYN-PWY: aerobactin biosynthesis	1-eicosenoyl-GPC (20:1)*	160	-0.5699	0.5565	0.3058	0.819862718938732	-0.2291	0.5500	0.6769	0.93013292429508
AEROBACTINSYN-PWY: aerobactin biosynthesis	1-linolenoyl-GPC (18:3)*	160	0.3968	0.4388	0.3658	0.837258274364313	0.5023	0.4276	0.2401	0.841555427037248
AEROBACTINSYN-PWY: aerobactin biosynthesis	1-linolenoylglycerol (18:3)	154	-0.2512	0.2990	0.4008	0.84640974023843	-0.4015	0.2922	0.1694	0.805763756589517
AEROBACTINSYN-PWY: aerobactin biosynthesis	1-linoleoyl-2-arachidonoyl-GPC (18:2/20:4)*	155	1.0382	0.5309	0.0505	0.623537787750596	1.1061	0.5159	0.032	0.603312289019364
AEROBACTINSYN-PWY: aerobactin biosynthesis	1-linoleoyl-GPA (18:2)*	110	-0.031	0.3219	0.9233	0.91819164663219	-0.0154	0.3081	0.9602	0.953701429544915
AEROBACTINSYN-PWY: aerobactin biosynthesis	1-linoleoyl-GPC (18:2)	160	0.0746	0.6300	0.9058	0.916855894613982	0.3747	0.6180	0.5443	0.91595245013235
AEROBACTINSYN-PWY: aerobactin biosynthesis	1-linoleoyl-GPE (18:2)*	160	0.6864	0.4599	0.1356	0.734460124281288	0.5534	0.4611	0.23	0.837095277433042
AEROBACTINSYN-PWY: aerobactin biosynthesis	1-linoleoyl-GPI (18:2)*	160	0.2935	0.3613	0.4166	0.849333934329018	0.2837	0.3537	0.4226	0.895445253580578
AEROBACTINSYN-PWY: aerobactin biosynthesis	1-linoleoylglycerol (18:2)	160	-0.1081	0.3491	0.7567	0.902068698680362	-0.2627	0.3410	0.441	0.897921342907673
AEROBACTINSYN-PWY: aerobactin biosynthesis	1-margaroyl-2-linoleoyl-GPC (17:0/18:2)*	160	0.9407	0.6050	0.1199	0.722357041740549	1.1322	0.5923	0.0559	0.681884808876274
AEROBACTINSYN-PWY: aerobactin biosynthesis	1-margaroyl-2-oleoyl-GPC (17:0/18:1)*	160	1.6201	0.6161	0.0085	0.411919514523718	1.8523	0.6020	0.0021	0.214454380348936
AEROBACTINSYN-PWY: aerobactin biosynthesis	1-margaroyl-GPC (17:0)	160	0.8114	0.5676	0.1528	0.746800410410481	1.3669	0.5670	0.0159	0.500858903328711
AEROBACTINSYN-PWY: aerobactin biosynthesis	1-margaroyl-GPE (17:0)*	146	0.3783	0.2864	0.1867	0.768121713320319	0.3411	0.2800	0.2232	0.834246813875108
AEROBACTINSYN-PWY: aerobactin biosynthesis	1-margaroylglycerol (17:0)	138	0.2841	0.3742	0.4477	0.855951092726663	0.201	0.3679	0.5849	0.920312181241965
AEROBACTINSYN-PWY: aerobactin biosynthesis	1-methylhistidine	159	-0.2068	0.5486	0.7063	0.896086623054779	-0.1835	0.5407	0.7343	0.935718998056653
AEROBACTINSYN-PWY: aerobactin biosynthesis	1-methylimidazoleacetate	160	0.2136	0.4742	0.6525	0.889664364372746	-0.331	0.4887	0.4982	0.90887601630265
AEROBACTINSYN-PWY: aerobactin biosynthesis	1-methylnicotinamide	160	-0.3132	0.3557	0.3786	0.840900493348015	-0.1814	0.3506	0.6049	0.922652365071881
AEROBACTINSYN-PWY: aerobactin biosynthesis	1-methylurate	142	0.211	0.2306	0.3602	0.836324664319848	0.1721	0.2240	0.4423	0.898045393181806
AEROBACTINSYN-PWY: aerobactin biosynthesis	1-methylxanthine	155	0.3247	0.2246	0.1482	0.743346846969952	0.3065	0.2200	0.1636	0.802445399943745
AEROBACTINSYN-PWY: aerobactin biosynthesis	1-myristoyl-2-linoleoyl-GPC (14:0/18:2)*	160	0.6118	0.4603	0.1838	0.765776708813953	0.6261	0.4541	0.168	0.805193217499361
AEROBACTINSYN-PWY: aerobactin biosynthesis	1-myristoyl-2-palmitoyl-GPC (14:0/16:0)	160	0.5878	0.3992	0.1409	0.738269689653732	0.5647	0.3890	0.1466	0.790565976867248
AEROBACTINSYN-PWY: aerobactin biosynthesis	1-myristoyl-GPC (14:0)	160	0.5793	0.4841	0.2314	0.790260912525463	0.6041	0.4776	0.2059	0.826345677967138
AEROBACTINSYN-PWY: aerobactin biosynthesis	1-myristoylglycerol (14:0)	156	-0.0268	0.3105	0.9311	0.918793986283684	-0.198	0.3070	0.519	0.912378014317068
AEROBACTINSYN-PWY: aerobactin biosynthesis	1-nonadecanoyl-GPC (19:0)	151	0.5429	0.4424	0.2198	0.784567567070147	0.8849	0.4402	0.0444	0.649728726543346
AEROBACTINSYN-PWY: aerobactin biosynthesis	1-oleoyl-2-dihomo-linolenoyl-GPC (18:1/20:3)*	160	0.5125	0.4128	0.2144	0.78204970995809	0.4448	0.4023	0.2689	0.851527291395743
AEROBACTINSYN-PWY: aerobactin biosynthesis	1-oleoyl-2-docosahexaenoyl-GPC (18:1/22:6)*	160	0.2684	0.5115	0.5998	0.883121299801199	0.5266	0.5020	0.2942	0.862404866343208
AEROBACTINSYN-PWY: aerobactin biosynthesis	1-oleoyl-2-eicosapentaenoyl-GPC (18:1/20:5)*	152	0.048	0.3156	0.8791	0.91463783502472	0.1217	0.3070	0.6918	0.931464255756178
AEROBACTINSYN-PWY: aerobactin biosynthesis	1-oleoyl-2-linoleoyl-glycerol (18:1/18:2)	160	0.0467	0.3563	0.8958	0.91613418113111	-0.2427	0.3614	0.502	0.909587963308634
AEROBACTINSYN-PWY: aerobactin biosynthesis	1-oleoyl-2-linoleoyl-GPC (18:1/18:2)*	160	0.9018	0.6926	0.1929	0.771325846736548	1.34	0.6856	0.0506	0.669022422700786
AEROBACTINSYN-PWY: aerobactin biosynthesis	1-oleoyl-3-linoleoyl-glycerol (18:1/18:2)	160	0.0305	0.3623	0.9329	0.918952259684811	-0.2613	0.3683	0.4781	0.905505903453412
AEROBACTINSYN-PWY: aerobactin biosynthesis	1-oleoyl-GPC (18:1)	160	0.7106	0.7257	0.3275	0.827555726790599	1.0945	0.7089	0.1226	0.771312270796612
AEROBACTINSYN-PWY: aerobactin biosynthesis	1-oleoyl-GPE (18:1)	160	0.9889	0.4537	0.0293	0.562766791160115	0.7856	0.4638	0.0903	0.737397464325182
AEROBACTINSYN-PWY: aerobactin biosynthesis	1-oleoyl-GPI (18:1)*	160	0.5504	0.3371	0.1025	0.704369736701162	0.5441	0.3334	0.1027	0.751834015222289
AEROBACTINSYN-PWY: aerobactin biosynthesis	1-oleoylglycerol (18:1)	160	-0.0765	0.3352	0.8195	0.908812458222053	-0.2949	0.3342	0.3775	0.886461819266713
AEROBACTINSYN-PWY: aerobactin biosynthesis	1-palmitoleoyl-2-linoleoyl-GPC (16:1/18:2)*	159	1.0637	0.5151	0.0389	0.592229303134085	1.1785	0.5059	0.0198	0.533609391254656
AEROBACTINSYN-PWY: aerobactin biosynthesis	1-palmitoleoyl-2-oleoyl-glycerol (16:1/18:1)*	124	0.5482	0.2401	0.0224	0.531922798221712	0.2801	0.2442	0.2514	0.844941065469413
AEROBACTINSYN-PWY: aerobactin biosynthesis	1-palmitoleoyl-3-oleoyl-glycerol (16:1/18:1)*	124	0.6283	0.2869	0.0285	0.55893614784694	0.3662	0.2894	0.2058	0.826345011929976
AEROBACTINSYN-PWY: aerobactin biosynthesis	1-palmitoleoyl-GPC (16:1)*	160	1.1646	0.5678	0.0403	0.597376354343478	1.1594	0.5648	0.0401	0.637588563151117
AEROBACTINSYN-PWY: aerobactin biosynthesis	1-palmitoleoylglycerol (16:1)*	160	0.2165	0.2957	0.4641	0.859535177430007	0.013	0.2906	0.9644	0.953927804444402
AEROBACTINSYN-PWY: aerobactin biosynthesis	1-palmitoyl-2-adrenoyl-GPC (16:0/22:4)*	159	0.5808	0.3293	0.0777	0.670415455782074	0.4991	0.3228	0.122	0.770926819352966
AEROBACTINSYN-PWY: aerobactin biosynthesis	1-palmitoyl-2-arachidonoyl-GPC (16:0/20:4)	160	0.9346	0.6026	0.1209	0.723810870540934	0.7186	0.6030	0.2334	0.838850423663274
AEROBACTINSYN-PWY: aerobactin biosynthesis	1-palmitoyl-2-arachidonoyl-GPE (16:0/20:4)*	160	0.6445	0.3791	0.0891	0.68664562592137	0.4722	0.3751	0.2081	0.827478218326898
AEROBACTINSYN-PWY: aerobactin biosynthesis	1-palmitoyl-2-arachidonoyl-GPI (16:0/20:4)*	148	1.0077	0.4531	0.0262	0.550985180374807	0.7868	0.4505	0.0807	0.72371398107091
AEROBACTINSYN-PWY: aerobactin biosynthesis	1-palmitoyl-2-dihomo-linolenoyl-GPC (16:0/20:3n3 or 6)*	160	0.855	0.5166	0.0979	0.698171709744253	0.5544	0.5201	0.2864	0.858883492210414
AEROBACTINSYN-PWY: aerobactin biosynthesis	1-palmitoyl-2-docosahexaenoyl-GPC (16:0/22:6)	160	-0.1925	0.5125	0.7073	0.896376249928157	0.0817	0.5077	0.8721	0.94747520972921
AEROBACTINSYN-PWY: aerobactin biosynthesis	1-palmitoyl-2-docosahexaenoyl-GPE (16:0/22:6)*	160	0.0823	0.3989	0.8366	0.91023437318811	0.1454	0.3901	0.7094	0.933572741763313
AEROBACTINSYN-PWY: aerobactin biosynthesis	1-palmitoyl-2-eicosapentaenoyl-GPC (16:0/20:5)*	160	0.0546	0.3841	0.887	0.915266246060658	0.1485	0.3746	0.6918	0.931464255756178
AEROBACTINSYN-PWY: aerobactin biosynthesis	1-palmitoyl-2-linolenoyl-GPC (16:0/18:3)*	159	-0.0118	0.3611	0.9739	0.921882775250938	0.0851	0.3557	0.8109	0.943165540645832
AEROBACTINSYN-PWY: aerobactin biosynthesis	1-palmitoyl-2-linoleoyl-glycerol (16:0/18:2)*	144	0.1804	0.2950	0.5408	0.87389394760825	0.0055	0.2978	0.9853	0.954843510717526
AEROBACTINSYN-PWY: aerobactin biosynthesis	1-palmitoyl-2-linoleoyl-GPC (16:0/18:2)	160	1.1358	0.9415	0.2276	0.787911033834846	1.0515	0.9147	0.2503	0.844563038093516
AEROBACTINSYN-PWY: aerobactin biosynthesis	1-palmitoyl-2-linoleoyl-GPE (16:0/18:2)	160	0.4146	0.3310	0.2103	0.780462416973335	0.265	0.3282	0.4193	0.894970345825011
AEROBACTINSYN-PWY: aerobactin biosynthesis	1-palmitoyl-2-linoleoyl-GPI (16:0/18:2)	147	0.8623	0.4476	0.054	0.631305116622451	0.7433	0.4588	0.1052	0.755109109812226
AEROBACTINSYN-PWY: aerobactin biosynthesis	1-palmitoyl-2-meadoyl-GPC (16:0/20:3n9)*	152	0.7436	0.3089	0.0161	0.489295671641631	0.6174	0.3032	0.0417	0.641245228421868
AEROBACTINSYN-PWY: aerobactin biosynthesis	1-palmitoyl-2-oleoyl-GPC (16:0/18:1)	160	1.6068	0.7608	0.0347	0.580021600786707	1.4672	0.7459	0.0492	0.664306850653754
AEROBACTINSYN-PWY: aerobactin biosynthesis	1-palmitoyl-2-oleoyl-GPE (16:0/18:1)	152	0.503	0.3040	0.098	0.698305301942433	0.3335	0.3104	0.2827	0.857054090893837
AEROBACTINSYN-PWY: aerobactin biosynthesis	1-palmitoyl-2-oleoyl-GPI (16:0/18:1)*	149	1.2876	0.4635	0.0055	0.363879796205862	1.1074	0.4870	0.023	0.555652677135358
AEROBACTINSYN-PWY: aerobactin biosynthesis	1-palmitoyl-2-palmitoleoyl-GPC (16:0/16:1)*	160	0.8511	0.4151	0.0403	0.597376354343478	0.6852	0.4079	0.093	0.741061135991716
AEROBACTINSYN-PWY: aerobactin biosynthesis	1-palmitoyl-2-stearoyl-GPC (16:0/18:0)	160	0.5237	0.6614	0.4285	0.852010681919301	0.9098	0.6475	0.16	0.799575700485386
AEROBACTINSYN-PWY: aerobactin biosynthesis	1-palmitoyl-3-linoleoyl-glycerol (16:0/18:2)*	141	0.4311	0.2911	0.1386	0.736604952084792	0.0843	0.2967	0.7763	0.939853419509858
AEROBACTINSYN-PWY: aerobactin biosynthesis	1-palmitoyl-GPC (16:0)	160	0.7684	0.9193	0.4032	0.846905973332668	1.0403	0.8922	0.2436	0.842564203911144
AEROBACTINSYN-PWY: aerobactin biosynthesis	1-palmitoyl-GPE (16:0)	160	0.4065	0.5300	0.4431	0.855215314942032	0.3839	0.5209	0.4612	0.902321769848699
AEROBACTINSYN-PWY: aerobactin biosynthesis	1-palmitoyl-GPI (16:0)*	160	0.5047	0.2970	0.0893	0.687160292772987	0.4308	0.2905	0.138	0.784245759686251
AEROBACTINSYN-PWY: aerobactin biosynthesis	1-palmitoylglycerol (16:0)	160	0.153	0.3652	0.6753	0.892578503977433	-0.0047	0.3407	0.9889	0.954843510717526
AEROBACTINSYN-PWY: aerobactin biosynthesis	1-palmityl-GPC (O-16:0)	153	-0.5382	0.5117	0.2929	0.814582271515233	-0.1024	0.5162	0.8427	0.945346841616996
AEROBACTINSYN-PWY: aerobactin biosynthesis	1-pentadecanoyl-2-linoleoyl-GPC (15:0/18:2)*	160	0.9426	0.5332	0.0771	0.669375605026899	1.211	0.5238	0.0208	0.542523285223611
AEROBACTINSYN-PWY: aerobactin biosynthesis	1-pentadecanoyl-2-oleoyl-GPC (15:0/18:1)*	160	1.5505	0.5161	0.0027	0.276111135684067	1.6023	0.5026	0.0014	0.170215047410056
AEROBACTINSYN-PWY: aerobactin biosynthesis	1-pentadecanoyl-GPC (15:0)*	160	0.8806	0.5566	0.1136	0.716514688552231	1.2744	0.5518	0.0209	0.543374244141955
AEROBACTINSYN-PWY: aerobactin biosynthesis	1-stearoyl-2-arachidonoyl-GPC (18:0/20:4)	160	0.4385	0.5352	0.4126	0.849137991379675	0.2982	0.5393	0.5803	0.919803127562189
AEROBACTINSYN-PWY: aerobactin biosynthesis	1-stearoyl-2-arachidonoyl-GPE (18:0/20:4)	160	0.5505	0.4071	0.1763	0.761638797807812	0.3376	0.4095	0.4097	0.893055966943513
AEROBACTINSYN-PWY: aerobactin biosynthesis	1-stearoyl-2-arachidonoyl-GPI (18:0/20:4)	159	0.5285	0.6185	0.3928	0.844398001361913	0.3031	0.6153	0.6223	0.924407021065186
AEROBACTINSYN-PWY: aerobactin biosynthesis	1-stearoyl-2-dihomo-linolenoyl-GPC (18:0/20:3n3 or 6)*	160	0.6067	0.4827	0.2088	0.779773734978573	0.3236	0.4836	0.5034	0.909757174125935
AEROBACTINSYN-PWY: aerobactin biosynthesis	1-stearoyl-2-docosahexaenoyl-GPC (18:0/22:6)	160	-0.2174	0.4527	0.6311	0.887341084666982	-0.0783	0.4429	0.8596	0.946689560770685
AEROBACTINSYN-PWY: aerobactin biosynthesis	1-stearoyl-2-docosahexaenoyl-GPE (18:0/22:6)*	160	-0.1289	0.3381	0.7029	0.895588664892384	-0.1561	0.3324	0.6385	0.92643733031993
AEROBACTINSYN-PWY: aerobactin biosynthesis	1-stearoyl-2-docosapentaenoyl-GPC (18:0/22:5n3)*	160	0.7815	0.5522	0.157	0.750897707358531	0.7752	0.5451	0.155	0.796585554927257
AEROBACTINSYN-PWY: aerobactin biosynthesis	1-stearoyl-2-docosapentaenoyl-GPC (18:0/22:5n6)*	160	0.4682	0.3777	0.2152	0.782415946790918	0.2902	0.3754	0.4394	0.897709754876728
AEROBACTINSYN-PWY: aerobactin biosynthesis	1-stearoyl-2-linoleoyl-GPC (18:0/18:2)*	160	0.9272	0.7848	0.2374	0.793033597893838	1.0012	0.7810	0.1998	0.822927894841318
AEROBACTINSYN-PWY: aerobactin biosynthesis	1-stearoyl-2-linoleoyl-GPE (18:0/18:2)*	160	0.4477	0.3392	0.1869	0.768196836254679	0.2569	0.3409	0.4512	0.899680051855001
AEROBACTINSYN-PWY: aerobactin biosynthesis	1-stearoyl-2-linoleoyl-GPI (18:0/18:2)	159	0.2144	0.6073	0.724	0.898225232250021	0.14	0.5949	0.814	0.943327171061768
AEROBACTINSYN-PWY: aerobactin biosynthesis	1-stearoyl-2-meadoyl-GPC (18:0/20:3n9)*	160	0.6797	0.2965	0.0219	0.528922678139232	0.5739	0.2949	0.0517	0.670875894794558
AEROBACTINSYN-PWY: aerobactin biosynthesis	1-stearoyl-2-oleoyl-GPC (18:0/18:1)	160	1.3755	0.5883	0.0194	0.512332097652506	1.3258	0.5811	0.0225	0.55336574802681
AEROBACTINSYN-PWY: aerobactin biosynthesis	1-stearoyl-2-oleoyl-GPE (18:0/18:1)	158	0.5842	0.2967	0.0489	0.619800177634846	0.3723	0.3077	0.2264	0.835507354720152
AEROBACTINSYN-PWY: aerobactin biosynthesis	1-stearoyl-GPC (18:0)	160	0.0426	0.7143	0.9525	0.920645219395486	0.3229	0.6945	0.6419	0.926591788793817
AEROBACTINSYN-PWY: aerobactin biosynthesis	1-stearoyl-GPE (18:0)	159	0.5958	0.6407	0.3524	0.834477994528734	0.514	0.6282	0.4132	0.893685264498308
AEROBACTINSYN-PWY: aerobactin biosynthesis	1-stearoyl-GPI (18:0)	160	0.4785	0.3624	0.1867	0.768121713320319	0.4157	0.3518	0.2374	0.840567760244069
AEROBACTINSYN-PWY: aerobactin biosynthesis	1-stearyl-GPC (O-18:0)*	159	0.0226	0.4527	0.9602	0.921183640776556	0.2929	0.4532	0.5181	0.91214930884759
AEROBACTINSYN-PWY: aerobactin biosynthesis	1,2-dilinoleoyl-GPC (18:2/18:2)	160	0.5272	0.4597	0.2515	0.799094432607005	0.6757	0.4548	0.1374	0.783851103274159
AEROBACTINSYN-PWY: aerobactin biosynthesis	1,2-dimyristoyl-GPC (14:0/14:0)	148	0.1648	0.2252	0.4644	0.859614750751906	0.1514	0.2203	0.492	0.90811579705326
AEROBACTINSYN-PWY: aerobactin biosynthesis	1,2-dipalmitoyl-GPC (16:0/16:0)	160	0.6383	0.8064	0.4286	0.852031383600876	0.8344	0.7809	0.2852	0.858271662336543
AEROBACTINSYN-PWY: aerobactin biosynthesis	1,2-distearoyl-GPC (18:0/18:0)	121	0.4	0.4037	0.3218	0.82567758701038	0.8289	0.4087	0.0425	0.642923065365701
AEROBACTINSYN-PWY: aerobactin biosynthesis	1,2,3-benzenetriol sulfate (2)	143	-0.034	0.1243	0.7847	0.905109837259261	0.018	0.1229	0.8834	0.948387373701389
AEROBACTINSYN-PWY: aerobactin biosynthesis	1,3-dimethylurate	156	0.2431	0.2060	0.238	0.793363479761872	0.1479	0.2018	0.4636	0.903018877687337
AEROBACTINSYN-PWY: aerobactin biosynthesis	1,3,7-trimethylurate	140	0.2368	0.2103	0.26	0.802524551046049	0.1499	0.2092	0.4737	0.904790627445456
AEROBACTINSYN-PWY: aerobactin biosynthesis	1,5-anhydroglucitol (1,5-AG)	160	-0.1825	0.3704	0.6221	0.886048594907895	0.3932	0.4332	0.3641	0.88224439743673
AEROBACTINSYN-PWY: aerobactin biosynthesis	1,7-dimethylurate	160	0.2298	0.1734	0.185	0.766682941166306	0.1588	0.1705	0.3515	0.878667844619283
AEROBACTINSYN-PWY: aerobactin biosynthesis	10-heptadecenoate (17:1n7)	160	0.7623	0.3525	0.0306	0.568192579887261	0.6898	0.3454	0.0458	0.653968384600168
AEROBACTINSYN-PWY: aerobactin biosynthesis	10-nonadecenoate (19:1n9)	160	0.8115	0.3787	0.0321	0.57330869299784	0.7207	0.3702	0.0516	0.670823654823817
AEROBACTINSYN-PWY: aerobactin biosynthesis	10-undecenoate (11:1n1)	160	-0.2971	0.4604	0.5188	0.869736904171667	0.0633	0.4706	0.8929	0.949009894145281
AEROBACTINSYN-PWY: aerobactin biosynthesis	12-HETE	159	0.381	0.1763	0.0307	0.568525308821619	0.3811	0.1724	0.0271	0.579352615971662
AEROBACTINSYN-PWY: aerobactin biosynthesis	13-HODE + 9-HODE	159	-0.2546	0.2441	0.2969	0.816176859798576	-0.27	0.2373	0.2552	0.846717772876979
AEROBACTINSYN-PWY: aerobactin biosynthesis	15-methylpalmitate	160	0.9109	0.3966	0.0216	0.526988449444145	0.9097	0.3884	0.0192	0.528257116044964
AEROBACTINSYN-PWY: aerobactin biosynthesis	16-hydroxypalmitate	160	-0.1448	0.5356	0.7869	0.905375822843049	-0.4413	0.5295	0.4046	0.892022018219441
AEROBACTINSYN-PWY: aerobactin biosynthesis	16a-hydroxy DHEA 3-sulfate	153	-0.1423	0.1882	0.4496	0.856243282108331	-0.0542	0.1844	0.7688	0.93961450814133
AEROBACTINSYN-PWY: aerobactin biosynthesis	17-methylstearate	160	0.9672	0.4519	0.0323	0.57378282130481	1.0843	0.4414	0.014	0.479836904925155
AEROBACTINSYN-PWY: aerobactin biosynthesis	2-acetamidophenol sulfate	131	0.2074	0.1634	0.2044	0.778183247434852	0.1878	0.1600	0.2406	0.841590526545883
AEROBACTINSYN-PWY: aerobactin biosynthesis	2-aminoadipate	150	-0.1402	0.4538	0.7574	0.902108107500459	-0.3577	0.4629	0.4397	0.897709754876728
AEROBACTINSYN-PWY: aerobactin biosynthesis	2-aminobutyrate	160	-0.458	0.6977	0.5116	0.868173360097152	-0.3077	0.6814	0.6516	0.927748107662682
AEROBACTINSYN-PWY: aerobactin biosynthesis	2-aminoheptanoate	154	-0.4389	0.4495	0.3289	0.827914209598837	-0.4513	0.4333	0.2977	0.863606190858393
AEROBACTINSYN-PWY: aerobactin biosynthesis	2-aminooctanoate	158	-0.9119	0.4009	0.0229	0.535152460783725	-0.6549	0.4043	0.1053	0.755309794779695
AEROBACTINSYN-PWY: aerobactin biosynthesis	2-aminophenol sulfate	160	-0.254	0.1976	0.1987	0.774749584671679	-0.2404	0.1944	0.2163	0.831227871783893
AEROBACTINSYN-PWY: aerobactin biosynthesis	2-arachidonoyl-GPC (20:4)*	158	0.7046	0.3768	0.0615	0.645068189473397	0.6621	0.3677	0.0717	0.709495458299064
AEROBACTINSYN-PWY: aerobactin biosynthesis	2-arachidonoyl-GPE (20:4)*	136	1.018	0.3874	0.0086	0.413212525128567	0.8477	0.3817	0.0264	0.576363823635093
AEROBACTINSYN-PWY: aerobactin biosynthesis	2-arachidonoylglycerol (20:4)	152	0.0905	0.2943	0.7585	0.90220622718649	0.0539	0.2854	0.8502	0.945758432695351
AEROBACTINSYN-PWY: aerobactin biosynthesis	2-docosahexaenoyl-GPC (22:6)*	155	0.0301	0.3536	0.932	0.918803610569662	0.1552	0.3499	0.6574	0.928386945909312
AEROBACTINSYN-PWY: aerobactin biosynthesis	2-docosahexaenoyl-GPE (22:6)*	118	0.2894	0.4247	0.4956	0.865708739820813	0.3701	0.4182	0.3761	0.88609166529749
AEROBACTINSYN-PWY: aerobactin biosynthesis	2-hydroxy-3-methylvalerate	160	0.3633	0.5015	0.4688	0.860887972477491	0.2716	0.4912	0.5802	0.919781961925578
AEROBACTINSYN-PWY: aerobactin biosynthesis	2-hydroxyacetaminophen sulfate*	84	-0.1037	0.1079	0.3365	0.830336466656461	-0.1117	0.1091	0.3059	0.866136359717955
AEROBACTINSYN-PWY: aerobactin biosynthesis	2-hydroxyadipate	101	-0.5143	0.4443	0.247	0.79739490461538	-0.6038	0.4606	0.1899	0.818380598086383
AEROBACTINSYN-PWY: aerobactin biosynthesis	2-hydroxybutyrate/2-hydroxyisobutyrate	159	1.0082	0.4876	0.0387	0.591343907402699	0.8181	0.4825	0.09	0.736803180792803
AEROBACTINSYN-PWY: aerobactin biosynthesis	2-hydroxydecanoate	160	0.1247	0.4288	0.7712	0.903632622345375	0.1488	0.4191	0.7227	0.934684103532321
AEROBACTINSYN-PWY: aerobactin biosynthesis	2-hydroxyglutarate	160	0.4615	0.5321	0.3857	0.842325926295973	0.3429	0.5187	0.5086	0.910386015974722
AEROBACTINSYN-PWY: aerobactin biosynthesis	2-hydroxyhippurate (salicylurate)	154	-0.1951	0.1569	0.2137	0.781838461021826	-0.2282	0.1519	0.133	0.779708139989793
AEROBACTINSYN-PWY: aerobactin biosynthesis	2-hydroxyoctanoate	160	-0.409	0.4178	0.3275	0.827555726790599	-0.4099	0.4068	0.3137	0.868351380845181
AEROBACTINSYN-PWY: aerobactin biosynthesis	2-hydroxypalmitate	160	1.2914	0.6614	0.0509	0.624347818479637	1.3757	0.6410	0.0319	0.602836193739017
AEROBACTINSYN-PWY: aerobactin biosynthesis	2-hydroxyphenylacetate	134	-0.2468	0.4442	0.5784	0.879800495879236	-0.2371	0.4417	0.5914	0.921333455554016
AEROBACTINSYN-PWY: aerobactin biosynthesis	2-hydroxystearate	160	1.1202	0.5598	0.0454	0.610878356253927	1.1665	0.5485	0.0335	0.610903209327325
AEROBACTINSYN-PWY: aerobactin biosynthesis	2-isopropylmalate	149	0.2103	0.2958	0.4771	0.862229729869004	0.0482	0.2921	0.8689	0.947361899747803
AEROBACTINSYN-PWY: aerobactin biosynthesis	2-linoleoyl-GPC (18:2)*	160	0.7188	0.4398	0.1022	0.704009094169718	0.6978	0.4290	0.1039	0.752925725127633
AEROBACTINSYN-PWY: aerobactin biosynthesis	2-linoleoyl-GPE (18:2)*	145	0.5518	0.3087	0.0739	0.665160824678816	0.4093	0.2986	0.1704	0.806434431272565
AEROBACTINSYN-PWY: aerobactin biosynthesis	2-linoleoylglycerol (18:2)	159	0.0661	0.3604	0.8546	0.911902023536327	-0.0647	0.3502	0.8534	0.946135902249104
AEROBACTINSYN-PWY: aerobactin biosynthesis	2-methylbutyrylcarnitine (C5)	160	0.426	0.4615	0.356	0.83534245625098	0.2985	0.4532	0.5102	0.910546885606216
AEROBACTINSYN-PWY: aerobactin biosynthesis	2-methylbutyrylglycine	127	0.627	0.4164	0.1321	0.731517942503049	0.28	0.4171	0.502	0.909587963308634
AEROBACTINSYN-PWY: aerobactin biosynthesis	2-methylcitrate/homocitrate	137	-0.3869	0.3097	0.2115	0.780754717226903	-0.3994	0.3051	0.1905	0.818380598086383
AEROBACTINSYN-PWY: aerobactin biosynthesis	2-methylmalonyl carnitine	130	0.032	0.3860	0.934	0.919077929504716	0.061	0.3812	0.8729	0.947486900197984
AEROBACTINSYN-PWY: aerobactin biosynthesis	2-oleoyl-GPC (18:1)*	160	1.1388	0.4347	0.0088	0.414896250979883	1.1171	0.4225	0.0082	0.403942262750697
AEROBACTINSYN-PWY: aerobactin biosynthesis	2-oleoyl-GPE (18:1)*	153	0.9859	0.3931	0.0121	0.453840712053651	0.7173	0.3960	0.0701	0.707076602366949
AEROBACTINSYN-PWY: aerobactin biosynthesis	2-oleoylglycerol (18:1)	157	0.1657	0.2985	0.5789	0.879886377109142	-0.0021	0.3210	0.9948	0.954843510717526
AEROBACTINSYN-PWY: aerobactin biosynthesis	2-palmitoleoyl-GPC (16:1)*	115	0.681	0.4282	0.1117	0.714076212266964	0.4456	0.4178	0.2861	0.858750412066369
AEROBACTINSYN-PWY: aerobactin biosynthesis	2-palmitoyl-GPC (16:0)*	160	1.1706	0.4403	0.0078	0.405781106071992	1.0842	0.4304	0.0118	0.455285877809811
AEROBACTINSYN-PWY: aerobactin biosynthesis	2-palmitoyl-GPE (16:0)*	160	1.1374	0.4205	0.0068	0.388489513979192	1.0522	0.4158	0.0114	0.451028583576629
AEROBACTINSYN-PWY: aerobactin biosynthesis	2-palmitoylglycerol (16:0)	153	-0.1076	0.3180	0.7352	0.899716116596751	-0.1953	0.3099	0.5286	0.913393024094902
AEROBACTINSYN-PWY: aerobactin biosynthesis	2-piperidinone	160	-0.5125	0.1924	0.0077	0.404101722291042	-0.5042	0.1876	0.0072	0.386061755282093
AEROBACTINSYN-PWY: aerobactin biosynthesis	2-pyrrolidinone	160	-0.5049	0.2158	0.0193	0.51164473087039	-0.5141	0.2140	0.0163	0.505112254798872
AEROBACTINSYN-PWY: aerobactin biosynthesis	2-stearoyl-GPE (18:0)*	160	0.447	0.3295	0.175	0.761230617010161	0.3103	0.3253	0.3401	0.87491783741831
AEROBACTINSYN-PWY: aerobactin biosynthesis	2-stearoyl-GPI (18:0)*	159	0.5005	0.3265	0.1254	0.727258208786058	0.4279	0.3170	0.177	0.810815132934041
AEROBACTINSYN-PWY: aerobactin biosynthesis	2,3-dihydroxyisovalerate	158	0.09	0.1322	0.4959	0.86576986946819	0.0822	0.1310	0.5303	0.913770349309598
AEROBACTINSYN-PWY: aerobactin biosynthesis	2'-deoxyuridine	150	0.2674	0.5583	0.632	0.887341084666982	0.2505	0.5515	0.6496	0.927453080663967
AEROBACTINSYN-PWY: aerobactin biosynthesis	21-hydroxypregnenolone disulfate	145	-0.2994	0.3004	0.3189	0.824457776232563	-0.2943	0.2931	0.3152	0.868909449240512
AEROBACTINSYN-PWY: aerobactin biosynthesis	3-(3-hydroxyphenyl)propionate	130	0.228	0.1538	0.1382	0.736459668085483	0.2564	0.1510	0.0895	0.736101029220257
AEROBACTINSYN-PWY: aerobactin biosynthesis	3-(3-hydroxyphenyl)propionate sulfate	116	-0.162	0.2454	0.5091	0.867792629559762	-0.1254	0.2478	0.6129	0.923289613606067
AEROBACTINSYN-PWY: aerobactin biosynthesis	3-(4-hydroxyphenyl)lactate	160	-0.677	0.5960	0.256	0.800776792068075	-1.0323	0.5866	0.0784	0.719793174009446
AEROBACTINSYN-PWY: aerobactin biosynthesis	3-aminoisobutyrate	160	-0.2853	0.4114	0.488	0.86422315417808	-0.0537	0.4082	0.8954	0.949374618124241
AEROBACTINSYN-PWY: aerobactin biosynthesis	3-carboxy-4-methyl-5-propyl-2-furanpropanoate (CMPF)	160	-0.476	0.1632	0.0035	0.30732123584506	-0.3511	0.1702	0.0391	0.6341262176486
AEROBACTINSYN-PWY: aerobactin biosynthesis	3-hydroxy-2-ethylpropionate	159	1.6315	0.5631	0.0038	0.316409343995944	1.5144	0.5497	0.0059	0.358113708597605
AEROBACTINSYN-PWY: aerobactin biosynthesis	3-hydroxy-3-methylglutarate	160	0.9948	0.5149	0.0534	0.630295272191408	0.7069	0.5406	0.1909	0.818444565535739
AEROBACTINSYN-PWY: aerobactin biosynthesis	3-hydroxybutyrate (BHBA)	159	0.0398	0.1936	0.837	0.91023437318811	0.0528	0.1880	0.779	0.940123096943693
AEROBACTINSYN-PWY: aerobactin biosynthesis	3-hydroxydecanoate	160	0.7815	0.4511	0.0832	0.678567359477215	0.6265	0.4477	0.1616	0.800651306383273
AEROBACTINSYN-PWY: aerobactin biosynthesis	3-hydroxyhippurate	160	0.1473	0.1557	0.344	0.832712777906562	0.1532	0.1519	0.3134	0.868315693380454
AEROBACTINSYN-PWY: aerobactin biosynthesis	3-hydroxyisobutyrate	154	0.187	0.3537	0.597	0.882655665938284	0.0944	0.3464	0.7852	0.940553136720898
AEROBACTINSYN-PWY: aerobactin biosynthesis	3-hydroxylaurate	160	0.2957	0.3980	0.4576	0.85842543766894	0.2391	0.3872	0.5369	0.914625623679585
AEROBACTINSYN-PWY: aerobactin biosynthesis	3-hydroxyoctanoate	160	0.3294	0.4036	0.4144	0.849254006768718	0.1038	0.4133	0.8017	0.942156849135941
AEROBACTINSYN-PWY: aerobactin biosynthesis	3-hydroxypyridine sulfate	160	0.0492	0.1343	0.7142	0.897103211021657	0.0258	0.1304	0.8429	0.945358784725392
AEROBACTINSYN-PWY: aerobactin biosynthesis	3-hydroxysebacate	147	0.1328	0.2499	0.5953	0.882341203591742	0.031	0.2553	0.9035	0.950182719940215
AEROBACTINSYN-PWY: aerobactin biosynthesis	3-indoxyl sulfate	160	0.2198	0.3048	0.4709	0.861184863376939	0.0896	0.3033	0.7677	0.939586113620556
AEROBACTINSYN-PWY: aerobactin biosynthesis	3-methoxycatechol sulfate (1)	150	0.0244	0.1439	0.8652	0.913298832256182	0.0567	0.1411	0.688	0.931266287564863
AEROBACTINSYN-PWY: aerobactin biosynthesis	3-methoxytyrosine	160	-1.2706	0.6447	0.0487	0.619199318987278	-1.217	0.6335	0.0547	0.678884113461729
AEROBACTINSYN-PWY: aerobactin biosynthesis	3-methyl catechol sulfate (1)	159	-0.031	0.1516	0.838	0.910323743529001	-0.0674	0.1492	0.6515	0.927748107662682
AEROBACTINSYN-PWY: aerobactin biosynthesis	3-methyl-2-oxobutyrate	160	0.7892	0.5828	0.1757	0.761435461055702	0.6606	0.5687	0.2454	0.84295019576036
AEROBACTINSYN-PWY: aerobactin biosynthesis	3-methyl-2-oxovalerate	160	0.7406	0.5946	0.2129	0.781279820962297	0.5413	0.5841	0.3541	0.879137468318114
AEROBACTINSYN-PWY: aerobactin biosynthesis	3-methyladipate	150	-0.217	0.3665	0.5538	0.876225935185531	-0.0425	0.3676	0.9079	0.950247552479417
AEROBACTINSYN-PWY: aerobactin biosynthesis	3-methylglutaconate	156	0.4085	0.3473	0.2394	0.79398011829633	0.4131	0.3395	0.2237	0.834482399713187
AEROBACTINSYN-PWY: aerobactin biosynthesis	3-methylglutarylcarnitine (1)	151	-0.4384	0.3788	0.2472	0.79739490461538	-0.4644	0.3695	0.2088	0.82803174014749
AEROBACTINSYN-PWY: aerobactin biosynthesis	3-methylglutarylcarnitine (2)	157	-0.1218	0.2783	0.6616	0.891056994560784	-0.0903	0.2719	0.7399	0.936228560033915
AEROBACTINSYN-PWY: aerobactin biosynthesis	3-methylhistidine	160	-0.2683	0.1384	0.0526	0.62816138104458	-0.2361	0.1350	0.0804	0.723043903666804
AEROBACTINSYN-PWY: aerobactin biosynthesis	3-methylxanthine	159	0.044	0.2074	0.832	0.910072474925559	0.0151	0.2008	0.9401	0.952623972238495
AEROBACTINSYN-PWY: aerobactin biosynthesis	3-phenylpropionate (hydrocinnamate)	155	0.0888	0.2052	0.6652	0.89136297230958	0.2235	0.2027	0.2703	0.85221896084741
AEROBACTINSYN-PWY: aerobactin biosynthesis	3-ureidopropionate	160	-0.997	0.4511	0.0271	0.553374998719352	-0.9257	0.4618	0.045	0.651867042924964
AEROBACTINSYN-PWY: aerobactin biosynthesis	3,7-dimethylurate	127	-0.1151	0.3132	0.7131	0.897038222972449	-0.129	0.3043	0.6715	0.929661958661386
AEROBACTINSYN-PWY: aerobactin biosynthesis	4-acetamidobutanoate	160	0.2512	0.4332	0.562	0.877622066195454	-0.0125	0.4388	0.9773	0.954648783858151
AEROBACTINSYN-PWY: aerobactin biosynthesis	4-acetamidophenol	54	-0.0984	0.1128	0.3829	0.841397507048753	-0.0832	0.1155	0.4713	0.904191268351347
AEROBACTINSYN-PWY: aerobactin biosynthesis	4-acetamidophenylglucuronide	69	-0.0748	0.0882	0.3963	0.84525288741422	-0.1056	0.0947	0.2648	0.849820548981711
AEROBACTINSYN-PWY: aerobactin biosynthesis	4-acetylphenol sulfate	113	0.0144	0.3272	0.965	0.921489007171512	-0.017	0.3254	0.9582	0.953646190886507
AEROBACTINSYN-PWY: aerobactin biosynthesis	4-allylphenol sulfate	157	0.0511	0.1766	0.7725	0.903801003104147	0.1429	0.1738	0.411	0.893140116583794
AEROBACTINSYN-PWY: aerobactin biosynthesis	4-androsten-3alpha,17alpha-diol monosulfate (2)	80	-0.3525	0.3534	0.3187	0.824381906937782	-0.4935	0.3233	0.1269	0.774718061965876
AEROBACTINSYN-PWY: aerobactin biosynthesis	4-androsten-3alpha,17alpha-diol monosulfate (3)	156	-0.1679	0.2276	0.4608	0.859032718075113	-0.1265	0.2235	0.5715	0.918733192994223
AEROBACTINSYN-PWY: aerobactin biosynthesis	4-androsten-3beta,17beta-diol disulfate (1)	156	-0.162	0.1857	0.383	0.841422836676914	-0.1369	0.1810	0.4495	0.899334795205767
AEROBACTINSYN-PWY: aerobactin biosynthesis	4-androsten-3beta,17beta-diol disulfate (2)	153	-0.2655	0.2475	0.2834	0.810875514460601	-0.2202	0.2399	0.3586	0.880267613898103
AEROBACTINSYN-PWY: aerobactin biosynthesis	4-androsten-3beta,17beta-diol monosulfate (1)	155	-0.1	0.2259	0.6579	0.890428759405624	-0.0587	0.2180	0.7877	0.940792541945154
AEROBACTINSYN-PWY: aerobactin biosynthesis	4-androsten-3beta,17beta-diol monosulfate (2)	142	-0.1931	0.2387	0.4184	0.849612395975868	-0.2022	0.2348	0.3891	0.888959452739341
AEROBACTINSYN-PWY: aerobactin biosynthesis	4-ethylphenylsulfate	160	-0.0371	0.1588	0.8154	0.908508389367406	-0.0552	0.1545	0.7209	0.934605653898948
AEROBACTINSYN-PWY: aerobactin biosynthesis	4-guanidinobutanoate	160	-0.258	0.3176	0.4167	0.849333934329018	-0.3856	0.3144	0.22	0.83284456268554
AEROBACTINSYN-PWY: aerobactin biosynthesis	4-hydroxybenzoate	159	0.0442	0.3373	0.8958	0.91613418113111	-0.1134	0.3326	0.7331	0.935541520261379
AEROBACTINSYN-PWY: aerobactin biosynthesis	4-hydroxychlorothalonil	160	0.7114	0.4182	0.0889	0.686477601932154	0.616	0.4094	0.1324	0.779226115151195
AEROBACTINSYN-PWY: aerobactin biosynthesis	4-hydroxyhippurate	160	-0.1119	0.2530	0.6583	0.89044670987717	-0.2068	0.2509	0.4098	0.893055966943513
AEROBACTINSYN-PWY: aerobactin biosynthesis	4-hydroxyphenylacetate	145	-0.1241	0.3616	0.7315	0.899290784996861	-0.2689	0.3555	0.4495	0.899334795205767
AEROBACTINSYN-PWY: aerobactin biosynthesis	4-hydroxyphenylpyruvate	160	0.1989	0.4152	0.6319	0.887341084666982	-0.1331	0.4174	0.7498	0.937479407960152
AEROBACTINSYN-PWY: aerobactin biosynthesis	4-imidazoleacetate	156	-0.2902	0.5243	0.58	0.880083270052334	-0.403	0.5095	0.429	0.896409804697489
AEROBACTINSYN-PWY: aerobactin biosynthesis	4-methyl-2-oxopentanoate	160	0.4365	0.6008	0.4676	0.860425134827848	0.4917	0.5927	0.4068	0.892522750358461
AEROBACTINSYN-PWY: aerobactin biosynthesis	4-methylcatechol sulfate	160	0.3162	0.2070	0.1265	0.728032123153615	0.3145	0.2042	0.1235	0.772048272062193
AEROBACTINSYN-PWY: aerobactin biosynthesis	4-vinylguaiacol sulfate	74	-0.0644	0.2335	0.7828	0.904849051506219	-0.0579	0.2273	0.7991	0.941893704532115
AEROBACTINSYN-PWY: aerobactin biosynthesis	4-vinylphenol sulfate	160	-0.2651	0.2217	0.2318	0.790438388430169	-0.2297	0.2175	0.291	0.861061633642455
AEROBACTINSYN-PWY: aerobactin biosynthesis	5-acetylamino-6-amino-3-methyluracil	158	0.1774	0.1975	0.3691	0.838204910630902	0.167	0.1918	0.3837	0.888209448947327
AEROBACTINSYN-PWY: aerobactin biosynthesis	5-acetylamino-6-formylamino-3-methyluracil	116	0.195	0.1790	0.2759	0.808892290990201	0.2066	0.1678	0.2184	0.831918752054195
AEROBACTINSYN-PWY: aerobactin biosynthesis	5-dodecenoate (12:1n7)	160	0.2904	0.3275	0.3752	0.839954711121185	0.3162	0.3193	0.3219	0.87105050492769
AEROBACTINSYN-PWY: aerobactin biosynthesis	5-HEPE	114	-0.6386	0.3206	0.0464	0.61329782806972	-0.6916	0.3152	0.0282	0.584195032024763
AEROBACTINSYN-PWY: aerobactin biosynthesis	5-hydroxyhexanoate	140	0.671	0.3426	0.0502	0.623323486071419	0.5798	0.3356	0.0841	0.72911336736788
AEROBACTINSYN-PWY: aerobactin biosynthesis	5-hydroxyindoleacetate	141	0.6617	0.4973	0.1833	0.765737705141275	0.5142	0.5020	0.3057	0.866136359717955
AEROBACTINSYN-PWY: aerobactin biosynthesis	5-hydroxylysine	159	0.2707	0.5182	0.6014	0.883243902161797	-0.0039	0.5306	0.9941	0.954843510717526
AEROBACTINSYN-PWY: aerobactin biosynthesis	5-methylthioadenosine (MTA)	159	0.0767	0.4630	0.8684	0.913634534012362	-0.3833	0.4845	0.4289	0.896409804697489
AEROBACTINSYN-PWY: aerobactin biosynthesis	5-methyluridine (ribothymidine)	160	0.2688	0.7342	0.7143	0.897103211021657	0.3477	0.7145	0.6265	0.924893252149856
AEROBACTINSYN-PWY: aerobactin biosynthesis	5-oxoproline	160	-0.0343	0.9237	0.9704	0.921723987446445	-0.0437	0.8884	0.9608	0.953701429544915
AEROBACTINSYN-PWY: aerobactin biosynthesis	5,6-dihydrothymine	157	0.4235	0.8033	0.598	0.882860075162573	0.1129	0.7840	0.8855	0.948654263904973
AEROBACTINSYN-PWY: aerobactin biosynthesis	5alpha-androstan-3alpha,17beta-diol monosulfate (1)	114	-0.0731	0.2662	0.7837	0.90497850367278	-0.1162	0.2511	0.6435	0.926931501217739
AEROBACTINSYN-PWY: aerobactin biosynthesis	5alpha-androstan-3beta,17alpha-diol disulfate	82	-0.0733	0.2466	0.7664	0.90321635933867	-0.0625	0.2373	0.7923	0.941207942488706
AEROBACTINSYN-PWY: aerobactin biosynthesis	5alpha-androstan-3beta,17beta-diol disulfate	145	-0.0949	0.1910	0.6193	0.885629585059293	-0.0835	0.1857	0.6527	0.927793526283782
AEROBACTINSYN-PWY: aerobactin biosynthesis	5alpha-pregnan-3beta,20alpha-diol disulfate	132	0.1246	0.2490	0.6167	0.885394881746804	0.1503	0.2423	0.535	0.914330445118314
AEROBACTINSYN-PWY: aerobactin biosynthesis	5alpha-pregnan-3beta,20alpha-diol monosulfate (2)	146	0.0257	0.2687	0.9237	0.918197299485158	0.0881	0.2629	0.7377	0.936128516278811
AEROBACTINSYN-PWY: aerobactin biosynthesis	5alpha-pregnan-3beta,20beta-diol monosulfate (1)	125	0.0133	0.3115	0.9659	0.921521985718104	-0.0213	0.3048	0.9442	0.953130579328602
AEROBACTINSYN-PWY: aerobactin biosynthesis	6-oxopiperidine-2-carboxylic acid	158	0.0752	0.4068	0.8534	0.911814031580571	-0.1549	0.4007	0.6992	0.932281757011413
AEROBACTINSYN-PWY: aerobactin biosynthesis	7-alpha-hydroxy-3-oxo-4-cholestenoate (7-Hoca)	160	-0.8048	0.5923	0.1742	0.760839573884984	-0.7558	0.5750	0.1887	0.818089514891405
AEROBACTINSYN-PWY: aerobactin biosynthesis	7-methylguanine	160	-1.2085	0.9686	0.2122	0.780886120256798	-1.3157	0.9476	0.165	0.803324253056195
AEROBACTINSYN-PWY: aerobactin biosynthesis	7-methylurate	58	-0.2412	0.4137	0.5598	0.877231848948693	-0.4733	0.3995	0.2361	0.839974016528062
AEROBACTINSYN-PWY: aerobactin biosynthesis	7-methylxanthine	159	0.035	0.2204	0.8737	0.914110238107976	0.0285	0.2136	0.8937	0.949104654005682
AEROBACTINSYN-PWY: aerobactin biosynthesis	acetylcarnitine	159	-0.1961	0.4852	0.6861	0.89348903129277	-0.0933	0.4721	0.8433	0.945365180284312
AEROBACTINSYN-PWY: aerobactin biosynthesis	adenine	160	-0.3606	0.7450	0.6284	0.887028512401953	-1.0942	0.7612	0.1506	0.793365550053142
AEROBACTINSYN-PWY: aerobactin biosynthesis	adenosine	135	0.0576	0.2069	0.7806	0.904559831511432	-0.0049	0.2086	0.9814	0.954843510717526
AEROBACTINSYN-PWY: aerobactin biosynthesis	adrenate (22:4n6)	160	0.9129	0.3840	0.0174	0.497084711746878	0.6851	0.3846	0.0749	0.71391643774857
AEROBACTINSYN-PWY: aerobactin biosynthesis	alanine	160	0.1712	0.9663	0.8593	0.912333298455395	-0.7758	0.9875	0.4321	0.896738906691762
AEROBACTINSYN-PWY: aerobactin biosynthesis	allantoin	159	0.6545	0.4703	0.164	0.754878793170619	0.3464	0.4702	0.4613	0.902360255734753
AEROBACTINSYN-PWY: aerobactin biosynthesis	alliin	61	0.0739	0.2365	0.7547	0.901892473561156	0.1099	0.2313	0.6346	0.925873656439673
AEROBACTINSYN-PWY: aerobactin biosynthesis	alpha-glutamylglycine	120	0.0111	0.2207	0.9598	0.921183640776556	-0.0272	0.2120	0.8979	0.949628036829263
AEROBACTINSYN-PWY: aerobactin biosynthesis	alpha-glutamyltyrosine	147	-0.2435	0.2691	0.3654	0.837104514460791	0.0215	0.2788	0.9385	0.952466717375175
AEROBACTINSYN-PWY: aerobactin biosynthesis	alpha-hydroxyisocaproate	160	0.7796	0.5613	0.1649	0.755615789771344	0.9875	0.5582	0.0769	0.717562439528359
AEROBACTINSYN-PWY: aerobactin biosynthesis	alpha-hydroxyisovalerate	159	0.3271	0.5420	0.5461	0.87492027479613	0.3267	0.5330	0.5399	0.915380546203168
AEROBACTINSYN-PWY: aerobactin biosynthesis	alpha-ketoglutarate	159	1.3882	0.5322	0.0091	0.418916358938337	1.1768	0.5290	0.0261	0.575204153570435
AEROBACTINSYN-PWY: aerobactin biosynthesis	alpha-tocopherol	160	0.5366	0.5682	0.345	0.83311224193141	0.4895	0.5553	0.3781	0.886659373389159
AEROBACTINSYN-PWY: aerobactin biosynthesis	andro steroid monosulfate (1)*	110	-0.3088	0.2598	0.2346	0.791604510476056	-0.2382	0.2563	0.3527	0.878821952407454
AEROBACTINSYN-PWY: aerobactin biosynthesis	androsterone sulfate	158	0.004	0.1803	0.9824	0.922485854772853	0.024	0.1718	0.889	0.948906317642537
AEROBACTINSYN-PWY: aerobactin biosynthesis	anthranilate	109	0.1662	0.4786	0.7284	0.898993118993974	0.1258	0.4671	0.7877	0.940792541945154
AEROBACTINSYN-PWY: aerobactin biosynthesis	arabitol/xylitol	159	0.3711	0.6591	0.5734	0.879172975158623	0.0921	0.6451	0.8865	0.948745939324614
AEROBACTINSYN-PWY: aerobactin biosynthesis	arabonate/xylonate	159	0.4145	0.4606	0.3681	0.837872140930458	0.2385	0.4529	0.5984	0.921853692204419
AEROBACTINSYN-PWY: aerobactin biosynthesis	arachidate (20:0)	160	0.3998	0.5795	0.4902	0.864733724104633	0.3985	0.5619	0.4782	0.905509913618069
AEROBACTINSYN-PWY: aerobactin biosynthesis	arachidonate (20:4n6)	160	1.1734	0.6315	0.0631	0.64870421392619	1.1631	0.6162	0.0591	0.687510381265098
AEROBACTINSYN-PWY: aerobactin biosynthesis	arginine	160	-3.8689	1.1466	0.00074	0.150139009246637	-3.8891	1.1435	0.000672	0.114748228703535
AEROBACTINSYN-PWY: aerobactin biosynthesis	ascorbate (Vitamin C)	91	0.1703	0.1342	0.2046	0.778183247434852	0.1651	0.1267	0.1925	0.818886109520679
AEROBACTINSYN-PWY: aerobactin biosynthesis	asparagine	160	-1.8744	1.2964	0.1482	0.743346846969952	-1.4983	1.3277	0.2591	0.847819232625209
AEROBACTINSYN-PWY: aerobactin biosynthesis	aspartate	160	-0.0294	0.4707	0.9503	0.920459891487515	-0.0712	0.4657	0.8785	0.948126754165623
AEROBACTINSYN-PWY: aerobactin biosynthesis	aspartylphenylalanine	140	0.2629	0.2287	0.2504	0.798642741176495	0.1966	0.2259	0.3842	0.888373262188212
AEROBACTINSYN-PWY: aerobactin biosynthesis	azelate (nonanedioate)	155	0.3441	0.3559	0.3336	0.829572760648551	0.1414	0.3635	0.6972	0.931953858137687
AEROBACTINSYN-PWY: aerobactin biosynthesis	behenoyl sphingomyelin (d18:1/22:0)*	159	0.1168	0.6635	0.8603	0.912522747414081	0.2927	0.6456	0.6503	0.927606162216281
AEROBACTINSYN-PWY: aerobactin biosynthesis	benzoate	152	-0.0161	0.3349	0.9617	0.921208031405941	-0.0439	0.3322	0.8949	0.949273273692857
AEROBACTINSYN-PWY: aerobactin biosynthesis	beta-alanine	160	-0.6799	0.5470	0.2139	0.781838461021826	-0.9228	0.5337	0.0838	0.728624616209371
AEROBACTINSYN-PWY: aerobactin biosynthesis	beta-hydroxyisovalerate	159	0.2608	0.6692	0.6968	0.894931691479326	0.1504	0.6499	0.817	0.943496569040888
AEROBACTINSYN-PWY: aerobactin biosynthesis	betaine	160	-2.2567	0.8077	0.0052	0.355628385096802	-2.0936	0.7872	0.0078	0.396790896197933
AEROBACTINSYN-PWY: aerobactin biosynthesis	betonicine	132	0.0549	0.1408	0.6964	0.894931541883493	0.0809	0.1379	0.5575	0.917166773883328
AEROBACTINSYN-PWY: aerobactin biosynthesis	bilirubin (E,E)*	160	-0.2135	0.3265	0.5132	0.868554738732796	-0.041	0.3242	0.8994	0.949815208958856
AEROBACTINSYN-PWY: aerobactin biosynthesis	bilirubin (E,Z or Z,E)*	153	0.6794	0.5857	0.2461	0.797175690539289	0.8447	0.5698	0.1382	0.784346322642733
AEROBACTINSYN-PWY: aerobactin biosynthesis	bilirubin (Z,Z)	159	0.3145	0.4257	0.46	0.858809162596387	0.5907	0.4200	0.1595	0.799337625361859
AEROBACTINSYN-PWY: aerobactin biosynthesis	biliverdin	154	0.0387	0.3440	0.9104	0.917381826340402	0.1665	0.3365	0.6207	0.924238946828905
AEROBACTINSYN-PWY: aerobactin biosynthesis	butyrylcarnitine	159	-0.2606	0.3125	0.4044	0.847303735355793	-0.3017	0.3045	0.3217	0.87105050492769
AEROBACTINSYN-PWY: aerobactin biosynthesis	C-glycosyltryptophan	153	0.0057	1.5536	0.9971	0.923759826995254	-0.2952	0.6633	0.6563	0.928232883620334
AEROBACTINSYN-PWY: aerobactin biosynthesis	caffeine	157	0.1444	0.1396	0.3011	0.817955175209386	0.0952	0.1373	0.4882	0.907273042164585
AEROBACTINSYN-PWY: aerobactin biosynthesis	caprate (10:0)	160	0.1255	0.4363	0.7737	0.904009457343636	0.1478	0.4231	0.7268	0.934992710647213
AEROBACTINSYN-PWY: aerobactin biosynthesis	caproate (6:0)	159	-0.1524	0.4353	0.7263	0.898624303303448	0.0038	0.4300	0.993	0.954843510717526
AEROBACTINSYN-PWY: aerobactin biosynthesis	caprylate (8:0)	160	0.1466	0.4238	0.7295	0.899180204853824	0.1447	0.4102	0.7242	0.934725574233817
AEROBACTINSYN-PWY: aerobactin biosynthesis	carnitine	160	-1.6511	1.1449	0.1492	0.743984074016525	-1.3329	1.1193	0.2337	0.838850423663274
AEROBACTINSYN-PWY: aerobactin biosynthesis	catechol sulfate	160	-0.041	0.2947	0.8893	0.915454396455047	-0.0487	0.2900	0.8666	0.947195249036505
AEROBACTINSYN-PWY: aerobactin biosynthesis	chenodeoxycholate	160	-0.0433	0.2720	0.8736	0.914084174348112	-0.1463	0.2664	0.5829	0.920194230372672
AEROBACTINSYN-PWY: aerobactin biosynthesis	chiro-inositol	65	-0.3684	0.3054	0.2277	0.787970394676662	-0.3441	0.2960	0.2451	0.84295019576036
AEROBACTINSYN-PWY: aerobactin biosynthesis	cholate	146	0.1701	0.1272	0.181	0.764143120802265	0.151	0.1248	0.2262	0.835507354720152
AEROBACTINSYN-PWY: aerobactin biosynthesis	cholesterol	160	-0.0831	0.6710	0.9014	0.916466601177294	0.0897	0.6513	0.8905	0.948966746959404
AEROBACTINSYN-PWY: aerobactin biosynthesis	choline	160	-0.4478	1.0143	0.6589	0.890601891160391	-0.4933	0.9871	0.6172	0.923776690119975
AEROBACTINSYN-PWY: aerobactin biosynthesis	choline phosphate	156	0.4765	0.3811	0.2112	0.780727422041146	0.4791	0.3726	0.1985	0.822268123257212
[truncated: 295,194 more rows]
