# Supplementary material for: Interplay between the human gut microbiome and host metabolism
Source: Nat Commun. 2019 Oct 3;10:4505. doi: 10.1038/s41467-019-12476-z (PMC6776654; doi:10.1038/s41467-019-12476-z)
Supplement: Supplementary file 17 — Supplementary Dataset 14 [file 41467_2019_12476_MOESM17_ESM.txt]

Pathway	Metabolite	N.faeces	Beta.faeces	SE.faeces	P.faeces	N.blood	Beta.blood	SE.blood	P.blood
1CMET2-PWY: <i>N</i><sup>10</sup>-formyl-tetrahydrofolate biosynthesis	5-hydroxyhexanoate	424	-0.3289	0.0911	0.000308	740	-0.6222	0.1581	8.34e-05
1CMET2-PWY: <i>N</i><sup>10</sup>-formyl-tetrahydrofolate biosynthesis	sebacate (decanedioate)	462	-0.684	0.1568	1.29e-05	831	-0.3809	0.0791	1.46e-06
1CMET2-PWY: <i>N</i><sup>10</sup>-formyl-tetrahydrofolate biosynthesis	threonate	452	0.4301	0.1138	0.000157	857	-0.6099	0.1273	1.65e-06
ANAGLYCOLYSIS-PWY: glycolysis III (from glucose)	threonate	453	0.3832	0.1149	0.000857	858	-0.5513	0.126	1.22e-05
ARGININE-SYN4-PWY: L-ornithine biosynthesis II	cystine	373	0.441	0.143	0.002	852	-0.4688	0.0916	3.08e-07
ARGININE-SYN4-PWY: L-ornithine biosynthesis II	glycerate	470	0.4935	0.1612	0.0022	858	0.9691	0.2407	5.65e-05
ARGININE-SYN4-PWY: L-ornithine biosynthesis II	sebacate (decanedioate)	463	-0.9093	0.1609	1.58e-08	832	-0.5362	0.0801	2.2e-11
ARGININE-SYN4-PWY: L-ornithine biosynthesis II	threonate	453	0.4875	0.117	3.07e-05	858	-0.6188	0.1294	1.72e-06
ASPASN-PWY: superpathway of L-aspartate and L-asparagine biosynthesis	cystine	373	0.6557	0.14	2.84e-06	852	-0.3452	0.0889	0.000103
ASPASN-PWY: superpathway of L-aspartate and L-asparagine biosynthesis	sebacate (decanedioate)	463	-0.8525	0.1655	2.61e-07	832	-0.3434	0.0789	1.35e-05
BRANCHED-CHAIN-AA-SYN-PWY: superpathway of branched chain amino acid biosynthesis	sebacate (decanedioate)	463	0.9375	0.161	5.78e-09	830	0.3073	0.08	0.000122
CENTFERM-PWY: pyruvate fermentation to butanoate	ursodeoxycholate	296	-0.3408	0.1197	0.0044	631	-0.296	0.0847	0.000472
COLANSYN-PWY: colanic acid building blocks biosynthesis	sebacate (decanedioate)	455	-0.5359	0.1631	0.001	818	-0.3124	0.0795	8.5e-05
DENOVOPURINE2-PWY: superpathway of purine nucleotides <i>de novo</i> biosynthesis II	3-phenylpropionate (hydrocinnamate)	435	0.3299	0.1006	0.001	828	0.4145	0.0966	1.77e-05
FAO-PWY: fatty acid &beta;-oxidation I	5-hydroxyhexanoate	419	0.3005	0.0921	0.0011	725	0.7579	0.1584	1.71e-06
FAO-PWY: fatty acid &beta;-oxidation I	p-cresol sulfate	454	-0.4049	0.0933	1.42e-05	842	0.3945	0.1041	0.000151
FAO-PWY: fatty acid &beta;-oxidation I	sebacate (decanedioate)	455	0.7236	0.1495	1.3e-06	816	0.2872	0.0806	0.000369
FAO-PWY: fatty acid &beta;-oxidation I	threonate	446	-0.5099	0.1067	1.78e-06	841	0.5748	0.1281	7.23e-06
FUCCAT-PWY: fucose degradation	p-cresol sulfate	461	-0.4212	0.0961	1.17e-05	857	0.3849	0.1035	0.000199
GLCMANNANAUT-PWY: superpathway of <i>N</i>-acetylglucosamine, <i>N</i>-acetylmannosamine and <i>N</i>-acetylneuraminate degradation	sebacate (decanedioate)	462	-0.7218	0.1603	6.68e-06	831	0.2826	0.0803	0.000432
GLYCOGENSYNTH-PWY: glycogen biosynthesis I (from ADP-D-Glucose)	2-hydroxybutyrate/2-hydroxyisobutyrate	462	0.3855	0.1129	0.000642	854	0.8624	0.2043	2.43e-05
GLYCOGENSYNTH-PWY: glycogen biosynthesis I (from ADP-D-Glucose)	N6-acetyllysine	462	0.7345	0.1767	3.21e-05	848	-1.2478	0.295	2.34e-05
GLYCOLYSIS-TCA-GLYOX-BYPASS: superpathway of glycolysis, pyruvate dehydrogenase, TCA, and glyoxylate bypass	glucuronate	389	-0.4868	0.1388	0.000451	735	0.6972	0.1914	0.00027
HISDEG-PWY: L-histidine degradation I	arginine	447	-0.2775	0.0856	0.0012	859	2.0207	0.5677	0.000372
HISDEG-PWY: L-histidine degradation I	cystine	373	-0.4451	0.1325	0.000779	852	-0.429	0.0894	1.61e-06
HISDEG-PWY: L-histidine degradation I	sebacate (decanedioate)	463	0.7801	0.1622	1.5e-06	832	-0.3459	0.0799	1.51e-05
HOMOSER-METSYN-PWY: L-methionine biosynthesis I	cystine	372	-0.4805	0.1403	0.000613	851	0.3217	0.0896	0.000328
HOMOSER-METSYN-PWY: L-methionine biosynthesis I	glycerate	469	-0.495	0.1625	0.0023	857	-0.9395	0.2379	7.87e-05
HOMOSER-METSYN-PWY: L-methionine biosynthesis I	sebacate (decanedioate)	462	0.9318	0.166	1.97e-08	831	0.3593	0.079	5.38e-06
HOMOSER-METSYN-PWY: L-methionine biosynthesis I	threonate	452	-0.4542	0.1203	0.00016	857	0.4508	0.1275	0.000405
HSERMETANA-PWY: L-methionine biosynthesis III	imidazole propionate	452	-0.2615	0.0897	0.0036	727	-0.4801	0.1143	2.66e-05
HSERMETANA-PWY: L-methionine biosynthesis III	p-cresol sulfate	459	-0.4243	0.1032	3.96e-05	855	0.5241	0.1029	3.55e-07
MET-SAM-PWY: superpathway of <i>S</i>-adenosyl-L-methionine biosynthesis	sebacate (decanedioate)	463	1.0287	0.1646	4.13e-10	832	0.32	0.079	5.09e-05
METHANOGENESIS-PWY: methanogenesis from H<SUB>2</SUB> and CO<SUB>2</SUB>	threonate	199	-0.7307	0.1802	5.03e-05	393	0.9286	0.1819	3.3e-07
METSYN-PWY: superpathway of L-homoserine and L-methionine biosynthesis	sebacate (decanedioate)	463	1.0186	0.1665	9.45e-10	832	0.3463	0.0788	1.11e-05
NONMEVIPP-PWY: methylerythritol phosphate pathway I	p-cresol sulfate	462	0.2694	0.0951	0.0046	857	-0.3878	0.1033	0.000175
NONMEVIPP-PWY: methylerythritol phosphate pathway I	threonate	453	0.338	0.1077	0.0017	856	-0.5221	0.1265	3.65e-05
P108-PWY: pyruvate fermentation to propanoate I	p-cresol sulfate	450	-0.3494	0.1054	0.000918	838	0.669	0.1041	1.32e-10
P108-PWY: pyruvate fermentation to propanoate I	phenylacetylglutamine	202	0.3586	0.1161	0.002	838	0.7049	0.1311	7.59e-08
P164-PWY: purine nucleobases degradation I (anaerobic)	citrate	454	-0.5334	0.139	0.000124	838	-1.1586	0.3141	0.000226
P42-PWY: incomplete reductive TCA cycle	imidazole propionate	454	-0.2452	0.0855	0.0041	727	-0.4421	0.1128	8.92e-05
PANTO-PWY: phosphopantothenate biosynthesis I	p-cresol sulfate	461	0.3648	0.0962	0.00015	858	-0.4006	0.1021	8.67e-05
PANTO-PWY: phosphopantothenate biosynthesis I	sebacate (decanedioate)	462	-0.4919	0.1515	0.0012	831	-0.3477	0.0792	1.13e-05
PANTO-PWY: phosphopantothenate biosynthesis I	threonate	452	0.4518	0.1107	4.49e-05	857	-0.6106	0.1265	1.38e-06
PRPP-PWY: superpathway of histidine, purine, and pyrimidine biosynthesis	3-phenylpropionate (hydrocinnamate)	436	0.3304	0.1059	0.0018	831	0.3723	0.0973	0.000131
PWY-2941: L-lysine biosynthesis II	cystine	372	-0.4428	0.1396	0.0015	851	0.3188	0.0903	0.000416
PWY-2941: L-lysine biosynthesis II	p-cresol sulfate	461	-0.295	0.1033	0.0043	858	0.4401	0.1029	1.88e-05
PWY-2941: L-lysine biosynthesis II	sebacate (decanedioate)	462	0.8398	0.1622	2.23e-07	831	0.358	0.0799	7.51e-06
PWY-3841: folate transformations II	5-hydroxyhexanoate	425	-0.3477	0.0915	0.000146	741	-0.5756	0.1586	0.000285
PWY-3841: folate transformations II	sebacate (decanedioate)	463	-0.633	0.1576	5.9e-05	832	-0.3579	0.0786	5.32e-06
PWY-3841: folate transformations II	threonate	453	0.4996	0.113	9.77e-06	858	-0.6523	0.1263	2.42e-07
PWY-4702: phytate degradation I	homocitrulline	439	-0.737	0.1223	1.69e-09	824	0.5753	0.1646	0.000473
PWY-4702: phytate degradation I	p-cresol sulfate	437	-0.4544	0.1002	5.75e-06	824	0.4833	0.1043	3.6e-06
PWY-5100: pyruvate fermentation to acetate and lactate II	sebacate (decanedioate)	463	0.8925	0.154	6.78e-09	832	0.4358	0.0793	3.82e-08
PWY-5100: pyruvate fermentation to acetate and lactate II	threonate	453	-0.4469	0.111	5.65e-05	858	0.5629	0.1272	9.64e-06
PWY-5103: L-isoleucine biosynthesis III	sebacate (decanedioate)	463	0.9236	0.1605	8.78e-09	830	0.3435	0.0801	1.78e-05
PWY-5104: L-isoleucine biosynthesis IV	indolepropionate	448	-0.4404	0.1114	7.68e-05	855	0.4382	0.1129	0.000103
PWY-5104: L-isoleucine biosynthesis IV	threonate	452	-0.5168	0.1144	6.25e-06	857	0.487	0.1278	0.000139
PWY-5121: superpathway of geranylgeranyl diphosphate biosynthesis II (via MEP)	threonate	452	-0.5326	0.1139	2.92e-06	855	0.4575	0.1256	0.000271
PWY-5177: glutaryl-CoA degradation	3-phenylpropionate (hydrocinnamate)	436	0.5514	0.1041	1.17e-07	830	0.4129	0.0965	1.87e-05
PWY-5177: glutaryl-CoA degradation	deoxycholate	439	-0.4174	0.1177	0.000391	847	-0.5812	0.132	1.07e-05
PWY-5177: glutaryl-CoA degradation	sebacate (decanedioate)	462	0.9883	0.1575	3.49e-10	831	0.3004	0.0795	0.000159
PWY-5189: tetrapyrrole biosynthesis II (from glycine)	threonate	450	-0.4461	0.1104	5.32e-05	855	0.5397	0.1282	2.56e-05
PWY-5198: factor 420 biosynthesis	threonate	209	-0.6869	0.1804	0.000141	400	0.9373	0.1808	2.16e-07
PWY-5345: superpathway of L-methionine biosynthesis (by sulfhydrylation)	p-cresol sulfate	460	-0.3182	0.1045	0.0023	856	0.4071	0.1031	7.86e-05
PWY-5347: superpathway of L-methionine biosynthesis (transsulfuration)	sebacate (decanedioate)	463	0.9404	0.165	1.21e-08	832	0.3141	0.079	6.92e-05
PWY-5347: superpathway of L-methionine biosynthesis (transsulfuration)	threonate	453	-0.3954	0.1197	0.000958	858	0.452	0.1273	0.000385
PWY-5367: petroselinate biosynthesis	p-cresol sulfate	440	0.3762	0.1078	0.000482	822	-0.439	0.1037	2.3e-05
PWY-5367: petroselinate biosynthesis	phenylacetate	441	0.5935	0.208	0.0043	768	-0.5344	0.1449	0.000227
PWY-5505: L-glutamate and L-glutamine biosynthesis	p-cresol sulfate	413	-0.3536	0.1107	0.0014	775	0.3705	0.1062	0.000483
PWY-5667: CDP-diacylglycerol biosynthesis I	indoleacetate	465	0.4177	0.0849	8.73e-07	859	-0.8064	0.1769	5.16e-06
PWY-5667: CDP-diacylglycerol biosynthesis I	N6-acetyllysine	464	1.0283	0.1704	1.58e-09	851	-1.2747	0.2944	1.5e-05
PWY-5667: CDP-diacylglycerol biosynthesis I	p-cresol sulfate	462	0.4122	0.0962	1.84e-05	859	-0.6155	0.1023	1.81e-09
PWY-5686: UMP biosynthesis I	threonate	452	0.3924	0.1085	3e-04	855	-0.5053	0.126	6.07e-05
PWY-5695: inosine 5'-phosphate degradation	cystine	373	0.4747	0.1461	0.0012	852	-0.4841	0.0931	1.99e-07
PWY-5695: inosine 5'-phosphate degradation	glycerate	470	0.5974	0.1628	0.000244	858	1.1116	0.2425	4.56e-06
PWY-5695: inosine 5'-phosphate degradation	threonate	453	0.4117	0.1186	0.00052	858	-0.5364	0.1309	4.19e-05
PWY-5973: <i>cis</i>-vaccenate biosynthesis	glycerate	470	0.6116	0.1527	6.22e-05	858	0.8428	0.238	0.000399
PWY-5973: <i>cis</i>-vaccenate biosynthesis	p-cresol sulfate	462	0.4397	0.1002	1.14e-05	859	-0.542	0.1022	1.14e-07
PWY-5973: <i>cis</i>-vaccenate biosynthesis	threonate	453	0.4989	0.1119	8.28e-06	858	-0.5974	0.1264	2.29e-06
PWY-6151: <i>S</i>-adenosyl-L-methionine cycle I	indoleacetate	464	0.4091	0.0884	3.68e-06	857	-0.7489	0.1762	2.13e-05
PWY-6151: <i>S</i>-adenosyl-L-methionine cycle I	N6-acetyllysine	463	1.0865	0.1764	7.24e-10	849	-1.1999	0.295	4.74e-05
PWY-6151: <i>S</i>-adenosyl-L-methionine cycle I	p-cresol sulfate	461	0.3699	0.099	0.000186	857	-0.6358	0.1026	5.81e-10
PWY-6165: chorismate biosynthesis II (archaea)	p-cresol sulfate	149	-0.4938	0.1712	0.0039	290	0.8886	0.2075	1.84e-05
PWY-6167: flavin biosynthesis II (archaea)	threonate	184	-0.5907	0.1928	0.0022	367	0.9038	0.1865	1.25e-06
PWY-621: sucrose degradation III (sucrose invertase)	N6-acetyllysine	464	0.8731	0.1741	5.33e-07	851	-1.2277	0.2935	2.89e-05
PWY-6270: isoprene biosynthesis I	p-cresol sulfate	462	-0.2994	0.1035	0.0038	858	0.4379	0.1035	2.34e-05
PWY-6305: putrescine biosynthesis IV	sebacate (decanedioate)	459	0.9329	0.1588	4.25e-09	827	0.4048	0.0788	2.81e-07
PWY-6305: putrescine biosynthesis IV	threonate	449	-0.4767	0.1154	3.64e-05	852	0.4938	0.1277	0.000111
PWY-6317: D-galactose degradation I (Leloir pathway)	phenylacetate	463	0.5956	0.1975	0.0026	799	-0.8276	0.1411	4.5e-09
PWY-6317: D-galactose degradation I (Leloir pathway)	tyrosine	465	0.9849	0.2798	0.000431	859	2.0235	0.4714	1.77e-05
PWY-6527: stachyose degradation	phenylacetate	463	0.5963	0.1939	0.0021	799	-0.8367	0.1399	2.2e-09
PWY-6527: stachyose degradation	tyrosine	465	0.7917	0.2762	0.0041	859	1.8721	0.4666	6.02e-05
PWY-6531: mannitol cycle	N-acetylaspartate (NAA)	422	0.41	0.1424	0.004	766	-0.8733	0.2432	0.00033
PWY-6531: mannitol cycle	sebacate (decanedioate)	419	-0.7831	0.1814	1.58e-05	750	-0.322	0.0827	9.91e-05
PWY-6531: mannitol cycle	threonate	410	0.4212	0.1274	0.000944	773	-0.5426	0.1351	5.88e-05
PWY-6590: superpathway of <i>Clostridium acetobutylicum</i> acidogenic fermentation	ursodeoxycholate	296	-0.3405	0.1195	0.0044	631	-0.2986	0.0848	0.000427
PWY-6700: queuosine biosynthesis	glycerate	469	0.4835	0.1515	0.0014	856	1.0569	0.2404	1.11e-05
PWY-6700: queuosine biosynthesis	p-cresol sulfate	461	0.3247	0.0977	0.000891	857	-0.3675	0.1038	0.000398
PWY-6700: queuosine biosynthesis	phenylacetate	462	-0.5679	0.194	0.0034	798	-0.545	0.1428	0.000135
PWY-6700: queuosine biosynthesis	threonate	452	0.4406	0.1108	7.03e-05	856	-0.5153	0.1284	5.99e-05
PWY-6703: preQ<sub>0</sub> biosynthesis	glycerate	470	0.4518	0.1538	0.0033	858	1.189	0.2396	6.93e-07
PWY-6703: preQ<sub>0</sub> biosynthesis	sebacate (decanedioate)	463	-0.5388	0.1586	0.000679	832	-0.4423	0.0786	1.85e-08
PWY-6703: preQ<sub>0</sub> biosynthesis	threonate	453	0.3992	0.114	0.00046	858	-0.5859	0.1277	4.5e-06
PWY-6859: <i>all-trans</i>-farnesol biosynthesis	p-cresol sulfate	412	-0.3465	0.1036	0.000822	776	0.4148	0.1092	0.000146
PWY-6936: seleno-amino acid biosynthesis (plants)	glycerate	469	-0.5006	0.1649	0.0024	857	-1.0799	0.238	5.7e-06
PWY-6936: seleno-amino acid biosynthesis (plants)	sebacate (decanedioate)	462	0.5419	0.1697	0.0014	831	0.4549	0.0789	8.05e-09
PWY-6936: seleno-amino acid biosynthesis (plants)	threonate	452	-0.3993	0.1218	0.001	857	0.5854	0.1276	4.48e-06
PWY-7187: pyrimidine deoxyribonucleotides <i>de novo</i> biosynthesis II	3-phenylpropionate (hydrocinnamate)	437	0.4074	0.1051	0.000106	831	0.4042	0.0966	2.84e-05
PWY-7221: guanosine ribonucleotides <i>de novo</i> biosynthesis	glucuronate	454	0.4917	0.1265	0.000101	854	-0.655	0.1872	0.000467
PWY-7254: TCA cycle VII (acetate-producers)	glucuronate	393	-0.4391	0.1315	0.000839	735	0.6606	0.1891	0.000478
PWY-7286: 7-(3-amino-3-carboxypropyl)-wyosine biosynthesis	3-phenylpropionate (hydrocinnamate)	226	-0.5054	0.158	0.0014	435	0.5209	0.148	0.000434
PWY-7286: 7-(3-amino-3-carboxypropyl)-wyosine biosynthesis	threonate	225	-0.6066	0.1692	0.000336	443	0.8547	0.1709	5.69e-07
PWY-7323: superpathway of GDP-mannose-derived O-antigen building blocks biosynthesis	sebacate (decanedioate)	454	-0.7852	0.1659	2.22e-06	815	-0.3615	0.0783	3.94e-06
PWY-7560: methylerythritol phosphate pathway II	indoleacetate	465	-0.2625	0.092	0.0043	858	0.6267	0.1792	0.000472
PWY-7560: methylerythritol phosphate pathway II	p-cresol sulfate	462	-0.305	0.1033	0.0031	858	0.4502	0.1035	1.35e-05
PWY-7663: gondoate biosynthesis (anaerobic)	glycerate	470	0.5416	0.1621	0.000835	858	0.9289	0.2415	0.00012
PWY-7663: gondoate biosynthesis (anaerobic)	p-cresol sulfate	462	0.3806	0.1052	0.000295	859	-0.5262	0.1029	3.14e-07
PWY-7663: gondoate biosynthesis (anaerobic)	phenylacetate	463	-0.6746	0.2073	0.0011	799	-0.5754	0.1426	5.46e-05
PWY-7663: gondoate biosynthesis (anaerobic)	sebacate (decanedioate)	463	-0.6538	0.1661	8.3e-05	832	-0.3158	0.0818	0.000112
PWY-7663: gondoate biosynthesis (anaerobic)	threonate	453	0.5318	0.118	6.61e-06	858	-0.51	0.1291	7.8e-05
PWY-821: superpathway of sulfur amino acid biosynthesis (<i>Saccharomyces cerevisiae</i>)	p-cresol sulfate	443	-0.2998	0.0987	0.0024	835	0.5827	0.103	1.53e-08
PWY0-1296: purine ribonucleosides degradation	sebacate (decanedioate)	463	0.4722	0.1589	0.003	832	0.3724	0.0798	3.1e-06
PWY0-1319: CDP-diacylglycerol biosynthesis II	indoleacetate	465	0.4178	0.0849	8.65e-07	859	-0.8061	0.177	5.24e-06
PWY0-1319: CDP-diacylglycerol biosynthesis II	N6-acetyllysine	464	1.0281	0.1704	1.6e-09	851	-1.2749	0.2945	1.5e-05
PWY0-1319: CDP-diacylglycerol biosynthesis II	p-cresol sulfate	462	0.4121	0.0962	1.85e-05	859	-0.6155	0.1023	1.81e-09
PWY0-845: superpathway of pyridoxal 5'-phosphate biosynthesis and salvage	methyl indole-3-acetate	268	-0.5742	0.1968	0.0035	733	-0.7941	0.1913	3.3e-05
PWY0-845: superpathway of pyridoxal 5'-phosphate biosynthesis and salvage	sebacate (decanedioate)	463	-0.5752	0.1597	0.000316	832	-0.3646	0.0809	6.54e-06
PWY66-399: gluconeogenesis III	7-methylxanthine	261	-0.5254	0.1631	0.0013	851	-0.3515	0.0977	0.000322
PWY66-409: superpathway of purine nucleotide salvage	glycerate	469	-0.4836	0.1503	0.0013	857	-0.8804	0.2363	0.000195
PWY66-422: D-galactose degradation V (Leloir pathway)	phenylacetate	463	0.5933	0.1976	0.0027	799	-0.8246	0.1404	4.24e-09
PWY66-422: D-galactose degradation V (Leloir pathway)	tyrosine	465	1.0132	0.2797	0.000292	859	2.0149	0.4695	1.77e-05
PYRIDNUCSYN-PWY: NAD <i>de novo</i> biosynthesis I (from aspartate)	imidazole propionate	454	-0.2507	0.0882	0.0045	728	-0.4444	0.1147	0.000107
PYRIDNUCSYN-PWY: NAD <i>de novo</i> biosynthesis I (from aspartate)	p-cresol sulfate	462	-0.525	0.1009	1.94e-07	858	0.5089	0.1032	8.13e-07
PYRIDOXSYN-PWY: pyridoxal 5'-phosphate biosynthesis I	sebacate (decanedioate)	463	-0.7709	0.1617	1.86e-06	832	-0.3834	0.0799	1.61e-06
PYRIDOXSYN-PWY: pyridoxal 5'-phosphate biosynthesis I	threonate	453	0.3626	0.1166	0.0019	858	-0.5315	0.1275	3.07e-05
RHAMCAT-PWY: L-rhamnose degradation I	5-hydroxyhexanoate	424	-0.3052	0.0952	0.0013	739	-0.6755	0.1565	1.59e-05
RHAMCAT-PWY: L-rhamnose degradation I	p-cresol sulfate	460	0.3398	0.1056	0.0013	857	-0.6142	0.1042	3.69e-09
SER-GLYSYN-PWY: superpathway of L-serine and glycine biosynthesis I	3-phenylpropionate (hydrocinnamate)	437	0.3362	0.1072	0.0017	831	0.3506	0.0981	0.000352
SER-GLYSYN-PWY: superpathway of L-serine and glycine biosynthesis I	sebacate (decanedioate)	463	0.811	0.1582	2.97e-07	832	0.2875	0.0792	0.000286
TCA-GLYOX-BYPASS: superpathway of glyoxylate bypass and TCA	glucuronate	389	-0.4709	0.1365	0.00056	735	0.6871	0.1914	0.000331
TRNA-CHARGING-PWY: tRNA charging	3-(3-hydroxyphenyl)propionate	455	-0.3114	0.06	2.1e-07	714	-0.2833	0.0786	0.000315
TRNA-CHARGING-PWY: tRNA charging	3-phenylpropionate (hydrocinnamate)	436	0.3545	0.1038	0.000638	831	0.5963	0.0971	8.26e-10
TRNA-CHARGING-PWY: tRNA charging	imidazole propionate	454	-0.3434	0.0845	4.78e-05	728	-0.6742	0.1121	1.81e-09
TRNA-CHARGING-PWY: tRNA charging	ursodeoxycholate	315	-0.5504	0.1093	4.77e-07	660	-0.3263	0.0849	0.000121
