# Supplementary material for: Interplay between the human gut microbiome and host metabolism
Source: Nat Commun. 2019 Oct 3;10:4505. doi: 10.1038/s41467-019-12476-z (PMC6776654; doi:10.1038/s41467-019-12476-z)
Supplement: Supplementary file 19 — Supplementary Dataset 16 [file 41467_2019_12476_MOESM19_ESM.txt]

Pathway	Faecal_metabolite	Blood_metabolite	Nobs	P.gain
ARGININE-SYN4-PWY: L-ornithine biosynthesis II	sebacate (decanedioate)	tartronate (hydroxymalonate)	529	9569523.83
PWY-6151: <i>S</i>-adenosyl-L-methionine cycle I	4-acetamidobutanoate	p-cresol-glucuronide*	500	4961045.19
ARGININE-SYN4-PWY: L-ornithine biosynthesis II	xanthosine	sebacate (decanedioate)	398	4893125.64
PWY-6151: <i>S</i>-adenosyl-L-methionine cycle I	2'-deoxycytidine	phenylacetylglutamine	517	4531073.64
PWY-6151: <i>S</i>-adenosyl-L-methionine cycle I	asparagine	p-cresol-glucuronide*	479	4005409.17
ANAGLYCOLYSIS-PWY: glycolysis III (from glucose)	pyridoxine (Vitamin B6)	tartronate (hydroxymalonate)	527	3730856.39
PWY-6151: <i>S</i>-adenosyl-L-methionine cycle I	asparagine	phenylacetylglutamine	505	3087569.69
PWY0-1319: CDP-diacylglycerol biosynthesis II	4-acetamidobutanoate	p-cresol-glucuronide*	501	3032856.33
PWY-5667: CDP-diacylglycerol biosynthesis I	4-acetamidobutanoate	p-cresol-glucuronide*	501	2997306.96
PWY0-1319: CDP-diacylglycerol biosynthesis II	asparagine	p-cresol-glucuronide*	480	2263414.96
GLUCUROCAT-PWY: superpathway of &beta;-D-glucuronosides degradation	1-methyladenine	p-cresol sulfate	533	2258349.81
PWY-5667: CDP-diacylglycerol biosynthesis I	asparagine	p-cresol-glucuronide*	480	2241366.41
ANAGLYCOLYSIS-PWY: glycolysis III (from glucose)	methylpalmitate (15 or 2)	tartronate (hydroxymalonate)	505	1517885.94
PWY-6151: <i>S</i>-adenosyl-L-methionine cycle I	sedoheptulose	phenylacetylglutamine	529	1405935.28
PWY-5100: pyruvate fermentation to acetate and lactate II	nicotianamine	sebacate (decanedioate)	488	1045098.43
ARGININE-SYN4-PWY: L-ornithine biosynthesis II	suberate (octanedioate)	tartronate (hydroxymalonate)	535	1026665.34
PWY-7663: gondoate biosynthesis (anaerobic)	octadecanedioate (C18)	tartronate (hydroxymalonate)	478	884852.1
PWY0-1319: CDP-diacylglycerol biosynthesis II	oleoyl ethanolamide	p-cresol-glucuronide*	482	805965.99
PWY-5667: CDP-diacylglycerol biosynthesis I	oleoyl ethanolamide	p-cresol-glucuronide*	482	796731.24
PWY-5100: pyruvate fermentation to acetate and lactate II	ferulate	sebacate (decanedioate)	504	687583.15
TRNA-CHARGING-PWY: tRNA charging	phytosphingosine	cinnamoylglycine	519	612336.41
GLUCUROCAT-PWY: superpathway of &beta;-D-glucuronosides degradation	maltose	p-cresol sulfate	512	541743.56
PWY-6151: <i>S</i>-adenosyl-L-methionine cycle I	1-methyladenine	phenylacetylglutamine	532	531286
ARGININE-SYN4-PWY: L-ornithine biosynthesis II	adipate	tartronate (hydroxymalonate)	530	523027.36
PWY-5100: pyruvate fermentation to acetate and lactate II	gluconate	sebacate (decanedioate)	459	515948.37
PWY0-1319: CDP-diacylglycerol biosynthesis II	2'-deoxycytidine	p-cresol-glucuronide*	493	458558.01
PWY-5667: CDP-diacylglycerol biosynthesis I	2'-deoxycytidine	p-cresol-glucuronide*	493	453726.06
GALACT-GLUCUROCAT-PWY: superpathway of hexuronide and hexuronate degradation	N-alpha-acetylornithine	p-cresol sulfate	531	449854.21
GLUCUROCAT-PWY: superpathway of &beta;-D-glucuronosides degradation	N-alpha-acetylornithine	p-cresol sulfate	531	449491.02
PWY-6151: <i>S</i>-adenosyl-L-methionine cycle I	asparagine	phenylacetate	460	407246.8
PWY-5667: CDP-diacylglycerol biosynthesis I	stearoyl ethanolamide	p-cresol-glucuronide*	507	405680.22
PWY0-1319: CDP-diacylglycerol biosynthesis II	stearoyl ethanolamide	p-cresol-glucuronide*	507	403723.58
PWY-6151: <i>S</i>-adenosyl-L-methionine cycle I	cis-4-hydroxycyclohexylacetic acid	phenylacetylglutamine	507	402621.72
GLUCUROCAT-PWY: superpathway of &beta;-D-glucuronosides degradation	N-alpha-acetylornithine	phenylacetylglutamine	531	394054.85
PWY-5103: L-isoleucine biosynthesis III	nicotianamine	sebacate (decanedioate)	488	374795.07
ANAGLYCOLYSIS-PWY: glycolysis III (from glucose)	nicotinate ribonucleoside	cysteine s-sulfate	479	352118.71
PWY0-1319: CDP-diacylglycerol biosynthesis II	palmitoyl ethanolamide	p-cresol-glucuronide*	505	349171.87
ARGININE-SYN4-PWY: L-ornithine biosynthesis II	N-acetylmuramate	tartronate (hydroxymalonate)	527	347729.3
ARGININE-SYN4-PWY: L-ornithine biosynthesis II	2-oxo-1-pyrrolidinepropionate	tartronate (hydroxymalonate)	529	346156.53
PWY-5667: CDP-diacylglycerol biosynthesis I	palmitoyl ethanolamide	p-cresol-glucuronide*	505	344804.2
PWY-6151: <i>S</i>-adenosyl-L-methionine cycle I	N2-acetyllysine	phenylacetylglutamine	533	328328.07
TRNA-CHARGING-PWY: tRNA charging	eicosapentaenoate (EPA; 20:5n3)	cinnamoylglycine	488	327836.91
GALACT-GLUCUROCAT-PWY: superpathway of hexuronide and hexuronate degradation	1-methyladenine	p-cresol sulfate	533	314573.39
PWY0-1319: CDP-diacylglycerol biosynthesis II	linoleoyl ethanolamide	p-cresol-glucuronide*	487	301792.42
PWY-5667: CDP-diacylglycerol biosynthesis I	linoleoyl ethanolamide	p-cresol-glucuronide*	487	298821.79
PWY-6151: <i>S</i>-adenosyl-L-methionine cycle I	2'-deoxycytidine	p-cresol-glucuronide*	492	298421.96
PWY-6151: <i>S</i>-adenosyl-L-methionine cycle I	sedoheptulose	phenylacetate	484	292301.62
PWY-5103: L-isoleucine biosynthesis III	gluconate	sebacate (decanedioate)	459	288898.18
PWY-5100: pyruvate fermentation to acetate and lactate II	taurine	sebacate (decanedioate)	510	265736.04
TRNA-CHARGING-PWY: tRNA charging	mevalonate	cinnamoylglycine	455	265232.09
PWY-6151: <i>S</i>-adenosyl-L-methionine cycle I	glycerate	phenylacetylglutamine	535	263498.06
ARGININE-SYN4-PWY: L-ornithine biosynthesis II	azelate (nonanedioate; C9)	tartronate (hydroxymalonate)	525	260978.48
PWY-6151: <i>S</i>-adenosyl-L-methionine cycle I	cis-4-hydroxycyclohexylacetic acid	p-cresol sulfate	507	255631.8
PWY-5100: pyruvate fermentation to acetate and lactate II	N-acetylputrescine	sebacate (decanedioate)	508	253826.3
PWY-5667: CDP-diacylglycerol biosynthesis I	2'-deoxycytidine	phenylacetylglutamine	519	243204.31
PWY0-1319: CDP-diacylglycerol biosynthesis II	2'-deoxycytidine	phenylacetylglutamine	519	243062.59
PWY-5103: L-isoleucine biosynthesis III	xylose	sebacate (decanedioate)	449	232134.26
PWY-5667: CDP-diacylglycerol biosynthesis I	2-hydroxybutyrate/2-hydroxyisobutyrate	p-cresol-glucuronide*	507	224908.5
PWY0-1319: CDP-diacylglycerol biosynthesis II	2-hydroxybutyrate/2-hydroxyisobutyrate	p-cresol-glucuronide*	507	223589.64
TRNA-CHARGING-PWY: tRNA charging	dimethylarginine (ADMA + SDMA)	cinnamoylglycine	452	220592.31
PWY-6151: <i>S</i>-adenosyl-L-methionine cycle I	uracil	phenylacetylglutamine	528	211054.44
PWY-6151: <i>S</i>-adenosyl-L-methionine cycle I	N-methylalanine	phenylacetylglutamine	515	209406.63
PWY0-1319: CDP-diacylglycerol biosynthesis II	pseudouridine	phenylacetylglutamine	533	204906.07
PWY-5667: CDP-diacylglycerol biosynthesis I	pseudouridine	phenylacetylglutamine	533	204541.55
PWY-6151: <i>S</i>-adenosyl-L-methionine cycle I	glycerate	phenylacetate	489	198169.2
PWY0-1319: CDP-diacylglycerol biosynthesis II	thymidine	p-cresol-glucuronide*	496	192835.28
PWY-5667: CDP-diacylglycerol biosynthesis I	thymidine	p-cresol-glucuronide*	496	192813.9
PWY0-1319: CDP-diacylglycerol biosynthesis II	fructose	phenylacetate	474	191931.85
PWY-5667: CDP-diacylglycerol biosynthesis I	fructose	phenylacetate	474	190898.13
PWY-5100: pyruvate fermentation to acetate and lactate II	homocitrulline	sebacate (decanedioate)	516	186903.18
ANAGLYCOLYSIS-PWY: glycolysis III (from glucose)	biotin	tartronate (hydroxymalonate)	502	186229.33
PWY-5100: pyruvate fermentation to acetate and lactate II	N6,N6,N6-trimethyllysine	sebacate (decanedioate)	499	181277.69
PWY-6151: <i>S</i>-adenosyl-L-methionine cycle I	2'-deoxycytidine	phenylacetate	471	180556.27
PWY0-1319: CDP-diacylglycerol biosynthesis II	N-methylalanine	p-cresol-glucuronide*	490	176286.04
PWY-5667: CDP-diacylglycerol biosynthesis I	N-methylalanine	p-cresol-glucuronide*	490	175660.02
PWY-5100: pyruvate fermentation to acetate and lactate II	1-palmitoyl-GPE (16:0)	sebacate (decanedioate)	470	174660.7
TRNA-CHARGING-PWY: tRNA charging	stearoyl ethanolamide	3-phenylpropionate (hydrocinnamate)	518	166258.55
PWY-5100: pyruvate fermentation to acetate and lactate II	xylose	sebacate (decanedioate)	449	165594.68
ARGININE-SYN4-PWY: L-ornithine biosynthesis II	ferulate	sebacate (decanedioate)	504	163185.06
PWY-5667: CDP-diacylglycerol biosynthesis I	pyrraline	p-cresol-glucuronide*	501	155742.15
PWY0-1319: CDP-diacylglycerol biosynthesis II	pyrraline	p-cresol-glucuronide*	501	155388.6
PWY-6151: <i>S</i>-adenosyl-L-methionine cycle I	riboflavin (Vitamin B2)	phenylacetylglutamine	535	144278.08
GLUCUROCAT-PWY: superpathway of &beta;-D-glucuronosides degradation	3-phenylpropionate (hydrocinnamate)	p-cresol sulfate	500	143010.27
PWY-7663: gondoate biosynthesis (anaerobic)	sebacate (decanedioate)	tartronate (hydroxymalonate)	529	139875.6
PWY0-1319: CDP-diacylglycerol biosynthesis II	N-methylalanine	phenylacetylglutamine	517	139391.77
TRNA-CHARGING-PWY: tRNA charging	homocitrulline	cinnamoylglycine	521	139285.06
PWY0-1319: CDP-diacylglycerol biosynthesis II	7-methylguanine	p-cresol-glucuronide*	500	139242.97
PWY-5667: CDP-diacylglycerol biosynthesis I	N-methylalanine	phenylacetylglutamine	517	139222.04
PWY-5667: CDP-diacylglycerol biosynthesis I	7-methylguanine	p-cresol-glucuronide*	500	136678.54
TRNA-CHARGING-PWY: tRNA charging	1-palmitoyl-GPE (16:0)	cinnamoylglycine	476	133994.87
TRNA-CHARGING-PWY: tRNA charging	gluconate	cinnamoylglycine	466	133799.44
PWY0-1319: CDP-diacylglycerol biosynthesis II	5-methyluridine (ribothymidine)	p-cresol-glucuronide*	469	132619.46
PWY-5667: CDP-diacylglycerol biosynthesis I	5-methyluridine (ribothymidine)	p-cresol-glucuronide*	469	131300.05
ARGININE-SYN4-PWY: L-ornithine biosynthesis II	coprostanol	tartronate (hydroxymalonate)	499	129934.46
PWY-5100: pyruvate fermentation to acetate and lactate II	threonate	sebacate (decanedioate)	501	128204.69
TRNA-CHARGING-PWY: tRNA charging	1-palmitoyl-GPE (16:0)	3-phenylpropionate (hydrocinnamate)	470	127624.58
TRNA-CHARGING-PWY: tRNA charging	stearoyl ethanolamide	cinnamoylglycine	524	124426.71
GLUCUROCAT-PWY: superpathway of &beta;-D-glucuronosides degradation	N-acetylaspartate (NAA)	phenylacetylglutamine	530	124369.68
PWY-6151: <i>S</i>-adenosyl-L-methionine cycle I	pyridoxamine	phenylacetylglutamine	534	123358.81
GLUCUROCAT-PWY: superpathway of &beta;-D-glucuronosides degradation	mannose	phenylacetylglutamine	510	123321.11
PWY-5667: CDP-diacylglycerol biosynthesis I	6-hydroxynicotinate	p-cresol-glucuronide*	495	121724.25
PWY0-1319: CDP-diacylglycerol biosynthesis II	6-hydroxynicotinate	p-cresol-glucuronide*	495	120040.93
TRNA-CHARGING-PWY: tRNA charging	D-urobilin	cinnamoylglycine	491	119295.96
PWY-5100: pyruvate fermentation to acetate and lactate II	maltose	sebacate (decanedioate)	497	109713.34
ARGININE-SYN4-PWY: L-ornithine biosynthesis II	sitostanol	tartronate (hydroxymalonate)	468	106887.72
TRNA-CHARGING-PWY: tRNA charging	cholesterol	3-phenylpropionate (hydrocinnamate)	504	103587.39
PWY-6151: <i>S</i>-adenosyl-L-methionine cycle I	2-hydroxybutyrate/2-hydroxyisobutyrate	p-cresol-glucuronide*	506	101163.39
PWY-5100: pyruvate fermentation to acetate and lactate II	docosapentaenoate (DPA; 22:5n3)	sebacate (decanedioate)	492	97689.38
TRNA-CHARGING-PWY: tRNA charging	arachidonate (20:4n6)	cinnamoylglycine	514	96369.85
PWY-6151: <i>S</i>-adenosyl-L-methionine cycle I	N-methylalanine	p-cresol-glucuronide*	489	94119.72
TRNA-CHARGING-PWY: tRNA charging	cholesterol	cinnamoylglycine	510	93173.55
TRNA-CHARGING-PWY: tRNA charging	docosahexaenoate (DHA; 22:6n3)	3-phenylpropionate (hydrocinnamate)	502	90798.85
PWY-5100: pyruvate fermentation to acetate and lactate II	arachidonate (20:4n6)	sebacate (decanedioate)	509	86321.22
ARGININE-SYN4-PWY: L-ornithine biosynthesis II	13-HODE + 9-HODE	sebacate (decanedioate)	493	86314.51
PWY0-1319: CDP-diacylglycerol biosynthesis II	N-acetylarginine	p-cresol-glucuronide*	508	86243.03
PWY-5667: CDP-diacylglycerol biosynthesis I	N-acetylarginine	p-cresol-glucuronide*	508	85243.32
GLUCUROCAT-PWY: superpathway of &beta;-D-glucuronosides degradation	N-acetylmuramate	p-cresol sulfate	526	85055.47
PWY-5100: pyruvate fermentation to acetate and lactate II	salicylate	sebacate (decanedioate)	394	83554.27
GLUCUROCAT-PWY: superpathway of &beta;-D-glucuronosides degradation	glucose	p-cresol sulfate	518	83542.95
TRNA-CHARGING-PWY: tRNA charging	phytosphingosine	3-phenylpropionate (hydrocinnamate)	513	83310.27
HOMOSER-METSYN-PWY: L-methionine biosynthesis I	sebacate (decanedioate)	tartronate (hydroxymalonate)	528	82456.38
PWY-5100: pyruvate fermentation to acetate and lactate II	beta-alanine	sebacate (decanedioate)	497	82170.86
BRANCHED-CHAIN-AA-SYN-PWY: superpathway of branched chain amino acid biosynthesis	nicotianamine	sebacate (decanedioate)	488	80710.49
TRNA-CHARGING-PWY: tRNA charging	docosahexaenoate (DHA; 22:6n3)	cinnamoylglycine	508	80660.03
PWY-6151: <i>S</i>-adenosyl-L-methionine cycle I	N6-acetyllysine	phenylacetylglutamine	533	80548.02
PWY0-1319: CDP-diacylglycerol biosynthesis II	N6,N6,N6-trimethyllysine	p-cresol-glucuronide*	488	79542.57
PWY-5667: CDP-diacylglycerol biosynthesis I	N6,N6,N6-trimethyllysine	p-cresol-glucuronide*	488	78878.59
PWY-6151: <i>S</i>-adenosyl-L-methionine cycle I	fructose	phenylacetate	473	76669.25
PWY0-1319: CDP-diacylglycerol biosynthesis II	N-acetylarginine	phenylacetylglutamine	535	76598.33
PWY-5667: CDP-diacylglycerol biosynthesis I	N-acetylarginine	phenylacetylglutamine	535	76458.26
PYRIDNUCSYN-PWY: NAD <i>de novo</i> biosynthesis I (from aspartate)	glycerol	cinnamoylglycine	511	75797.95
GALACT-GLUCUROCAT-PWY: superpathway of hexuronide and hexuronate degradation	N-alpha-acetylornithine	phenylacetylglutamine	531	74002.38
PWY-6151: <i>S</i>-adenosyl-L-methionine cycle I	1-methyladenine	phenylacetate	486	72451.44
GALACT-GLUCUROCAT-PWY: superpathway of hexuronide and hexuronate degradation	maltose	p-cresol sulfate	512	71433.36
PWY-5695: inosine 5'-phosphate degradation	N6-carboxymethyllysine	sebacate (decanedioate)	431	69914.34
PWY0-1319: CDP-diacylglycerol biosynthesis II	pseudouridine	phenylacetate	487	69869.49
PWY-5667: CDP-diacylglycerol biosynthesis I	pseudouridine	phenylacetate	487	69377.83
PWY-6151: <i>S</i>-adenosyl-L-methionine cycle I	homocitrulline	p-cresol-glucuronide*	505	68944.87
ANAGLYCOLYSIS-PWY: glycolysis III (from glucose)	octadecanedioate (C18)	tartronate (hydroxymalonate)	478	68351.48
ANAGLYCOLYSIS-PWY: glycolysis III (from glucose)	pentadecanoate (15:0)	tartronate (hydroxymalonate)	416	68120.94
PWY-6151: <i>S</i>-adenosyl-L-methionine cycle I	3-phenylpropionate (hydrocinnamate)	phenylacetate	459	67702.95
PWY-6151: <i>S</i>-adenosyl-L-methionine cycle I	uracil	phenylacetate	482	66238.53
TRNA-CHARGING-PWY: tRNA charging	N-acetylputrescine	3-phenylpropionate (hydrocinnamate)	507	65555.62
TRNA-CHARGING-PWY: tRNA charging	arachidonate (20:4n6)	3-phenylpropionate (hydrocinnamate)	508	65276.34
PWY-5667: CDP-diacylglycerol biosynthesis I	N-acetylmethionine	p-cresol-glucuronide*	500	63769.21
PWY0-1319: CDP-diacylglycerol biosynthesis II	N-acetylmethionine	p-cresol-glucuronide*	500	63348.64
PWY-5100: pyruvate fermentation to acetate and lactate II	1-palmitoyl-3-linoleoyl-glycerol (16:0/18:2)*	sebacate (decanedioate)	438	62233.78
GLCMANNANAUT-PWY: superpathway of <i>N</i>-acetylglucosamine, <i>N</i>-acetylmannosamine and <i>N</i>-acetylneuraminate degradation	alanylleucine	p-cresol sulfate	533	59814.53
PWY-6151: <i>S</i>-adenosyl-L-methionine cycle I	N-acetylmethionine	phenylacetylglutamine	525	59646.42
PYRIDNUCSYN-PWY: NAD <i>de novo</i> biosynthesis I (from aspartate)	maltose	cinnamoylglycine	502	59554.3
PWY-6151: <i>S</i>-adenosyl-L-methionine cycle I	pyrraline	p-cresol-glucuronide*	500	58968.58
BRANCHED-CHAIN-AA-SYN-PWY: superpathway of branched chain amino acid biosynthesis	gluconate	sebacate (decanedioate)	459	58592.22
GALACTUROCAT-PWY: D-galacturonate degradation I	1-methyladenine	p-cresol sulfate	533	58218.62
HISDEG-PWY: L-histidine degradation I	4-imidazoleacetate	cinnamoylglycine	511	57646.09
PWY-6507: 4-deoxy-L-<i>threo</i>-hex-4-enopyranuronate degradation	1-methyladenine	p-cresol sulfate	533	57165.15
PWY-5103: L-isoleucine biosynthesis III	ferulate	sebacate (decanedioate)	504	56742.25
PWY-5667: CDP-diacylglycerol biosynthesis I	pseudouridine	p-cresol-glucuronide*	506	56598.85
PWY0-1319: CDP-diacylglycerol biosynthesis II	pseudouridine	p-cresol-glucuronide*	506	56481.23
TRNA-CHARGING-PWY: tRNA charging	homocitrulline	3-phenylpropionate (hydrocinnamate)	516	56360.03
HOMOSER-METSYN-PWY: L-methionine biosynthesis I	isovalerate (C5)	tartronate (hydroxymalonate)	516	55967.16
GLUCUROCAT-PWY: superpathway of &beta;-D-glucuronosides degradation	N-acetylaspartate (NAA)	p-cresol-glucuronide*	503	55659.99
PWY-6151: <i>S</i>-adenosyl-L-methionine cycle I	tyrosine	phenylacetate	485	55603.74
ARGININE-SYN4-PWY: L-ornithine biosynthesis II	docosapentaenoate (DPA; 22:5n3)	sebacate (decanedioate)	492	55543.28
PWY-6703: preQ<sub>0</sub> biosynthesis	azelate (nonanedioate; C9)	tartronate (hydroxymalonate)	525	55414.03
PWY-5100: pyruvate fermentation to acetate and lactate II	sphingosine	sebacate (decanedioate)	505	55202.17
PWY-5100: pyruvate fermentation to acetate and lactate II	13-HODE + 9-HODE	sebacate (decanedioate)	493	54868.2
GLCMANNANAUT-PWY: superpathway of <i>N</i>-acetylglucosamine, <i>N</i>-acetylmannosamine and <i>N</i>-acetylneuraminate degradation	leucylglycine	p-cresol sulfate	519	54769.19
PWY-5100: pyruvate fermentation to acetate and lactate II	6-hydroxynicotinate	sebacate (decanedioate)	506	54273.76
ANAGLYCOLYSIS-PWY: glycolysis III (from glucose)	1-methyladenine	cysteine s-sulfate	479	53988.45
PWY-7663: gondoate biosynthesis (anaerobic)	adipate	tartronate (hydroxymalonate)	530	53621.92
BRANCHED-CHAIN-AA-SYN-PWY: superpathway of branched chain amino acid biosynthesis	xylose	sebacate (decanedioate)	449	53583.69
TRNA-CHARGING-PWY: tRNA charging	N6-carboxymethyllysine	cinnamoylglycine	433	53498.62
GLUCUROCAT-PWY: superpathway of &beta;-D-glucuronosides degradation	pyrraline	p-cresol-glucuronide*	500	53190.46
GLUCUROCAT-PWY: superpathway of &beta;-D-glucuronosides degradation	hypoxanthine	phenylacetylglutamine	522	52732.21
PWY0-1319: CDP-diacylglycerol biosynthesis II	2'-deoxycytidine	phenylacetate	472	52720.9
PWY-5667: CDP-diacylglycerol biosynthesis I	2'-deoxycytidine	phenylacetate	472	52477.01
PWY-7663: gondoate biosynthesis (anaerobic)	coprostanol	tartronate (hydroxymalonate)	499	52255.81
PWY0-1319: CDP-diacylglycerol biosynthesis II	N-methylalanine	phenylacetate	470	51704.64
PWY-5667: CDP-diacylglycerol biosynthesis I	N-methylalanine	phenylacetate	470	51435.81
PWY-5973: <i>cis</i>-vaccenate biosynthesis	galacturonate	3-phenylpropionate (hydrocinnamate)	508	51309.37
PWY-5667: CDP-diacylglycerol biosynthesis I	pyridoxamine	phenylacetylglutamine	536	50900.05
PWY0-1319: CDP-diacylglycerol biosynthesis II	pyridoxamine	phenylacetylglutamine	536	50889.56
ANAGLYCOLYSIS-PWY: glycolysis III (from glucose)	guanine	cysteine s-sulfate	470	50281.33
PWY-6151: <i>S</i>-adenosyl-L-methionine cycle I	N-acetylhistidine	phenylacetate	487	50198.15
PWY-5973: <i>cis</i>-vaccenate biosynthesis	N-methylalanine	phenylacetylglutamine	517	49828.16
PWY-6151: <i>S</i>-adenosyl-L-methionine cycle I	N-acetylmethionine	p-cresol-glucuronide*	499	49534.23
TRNA-CHARGING-PWY: tRNA charging	N6-carboxymethyllysine	3-phenylpropionate (hydrocinnamate)	427	48443.69
GLUCUROCAT-PWY: superpathway of &beta;-D-glucuronosides degradation	cytidine	p-cresol sulfate	501	48400.66
PWY-6151: <i>S</i>-adenosyl-L-methionine cycle I	N-formylphenylalanine	phenylacetate	489	47162.39
GLUCUROCAT-PWY: superpathway of &beta;-D-glucuronosides degradation	3-phenylpropionate (hydrocinnamate)	phenylacetylglutamine	500	46917.64
PWY-6151: <i>S</i>-adenosyl-L-methionine cycle I	N-acetylhistidine	phenylacetylglutamine	533	46607.52
PWY-6507: 4-deoxy-L-<i>threo</i>-hex-4-enopyranuronate degradation	N-acetylmuramate	p-cresol sulfate	526	45724.82
PYRIDNUCSYN-PWY: NAD <i>de novo</i> biosynthesis I (from aspartate)	dodecanedioate (C12)	glycoursodeoxycholate	511	44589.86
PWY-5103: L-isoleucine biosynthesis III	glycolithocholate sulfate*	sebacate (decanedioate)	420	44358.42
PWY-5103: L-isoleucine biosynthesis III	1-palmitoylglycerol (16:0)	sebacate (decanedioate)	453	43793.65
PWY0-1319: CDP-diacylglycerol biosynthesis II	glycylisoleucine	phenylacetate	483	43554.13
HOMOSER-METSYN-PWY: L-methionine biosynthesis I	argininosuccinate	sebacate (decanedioate)	115	43547.07
PWY-5100: pyruvate fermentation to acetate and lactate II	palmitoylcarnitine (C16)	sebacate (decanedioate)	372	43442.21
PWY-5667: CDP-diacylglycerol biosynthesis I	asparagine	phenylacetylglutamine	507	43383.3
PWY0-1319: CDP-diacylglycerol biosynthesis II	asparagine	phenylacetylglutamine	507	43322.61
PWY-5667: CDP-diacylglycerol biosynthesis I	glycylisoleucine	phenylacetate	483	43318.26
PWY-5100: pyruvate fermentation to acetate and lactate II	1-palmitoylglycerol (16:0)	sebacate (decanedioate)	454	42840.74
PYRIDNUCSYN-PWY: NAD <i>de novo</i> biosynthesis I (from aspartate)	eicosapentaenoate (EPA; 20:5n3)	cinnamoylglycine	488	42395.88
TRNA-CHARGING-PWY: tRNA charging	N6-carboxyethyllysine	cinnamoylglycine	466	42380.46
TRNA-CHARGING-PWY: tRNA charging	lactosyl-N-palmitoyl-sphingosine	cinnamoylglycine	331	41996.44
PWY-5100: pyruvate fermentation to acetate and lactate II	2-oleoylglycerol (18:1)	sebacate (decanedioate)	348	41632.13
PYRIDNUCSYN-PWY: NAD <i>de novo</i> biosynthesis I (from aspartate)	galacturonate	cinnamoylglycine	515	41351.65
PWY0-1319: CDP-diacylglycerol biosynthesis II	fructose	phenylacetylglutamine	520	41209.16
PWY-5667: CDP-diacylglycerol biosynthesis I	fructose	phenylacetylglutamine	520	41171.23
PWY-5103: L-isoleucine biosynthesis III	mevalonolactone	sebacate (decanedioate)	396	41106.48
PWY-6936: seleno-amino acid biosynthesis (plants)	sebacate (decanedioate)	tartronate (hydroxymalonate)	528	41072.48
TRNA-CHARGING-PWY: tRNA charging	gluconate	3-phenylpropionate (hydrocinnamate)	460	41053.63
FAO-PWY: fatty acid &beta;-oxidation I	2-oxindole-3-acetate	3-phenylpropionate (hydrocinnamate)	436	40495.65
PWY-5100: pyruvate fermentation to acetate and lactate II	trigonelline (N'-methylnicotinate)	sebacate (decanedioate)	497	40298.33
GLUCUROCAT-PWY: superpathway of &beta;-D-glucuronosides degradation	N-acetylarginine	p-cresol sulfate	534	40254.19
GLUCUROCAT-PWY: superpathway of &beta;-D-glucuronosides degradation	glycerophosphoglycerol	p-cresol sulfate	491	40019.67
PWY-6151: <i>S</i>-adenosyl-L-methionine cycle I	N-formylphenylalanine	phenylacetylglutamine	534	39042.84
TRNA-CHARGING-PWY: tRNA charging	4-imidazoleacetate	cinnamoylglycine	510	38788.21
PWY-6151: <i>S</i>-adenosyl-L-methionine cycle I	homocitrulline	phenylacetylglutamine	530	38407.19
PWY-5100: pyruvate fermentation to acetate and lactate II	stachydrine	sebacate (decanedioate)	485	38364.96
GALACT-GLUCUROCAT-PWY: superpathway of hexuronide and hexuronate degradation	mannose	phenylacetylglutamine	510	38201.34
ARGININE-SYN4-PWY: L-ornithine biosynthesis II	guanosine	sebacate (decanedioate)	490	37716.5
GLUCUROCAT-PWY: superpathway of &beta;-D-glucuronosides degradation	cytosine	p-cresol sulfate	525	37686.72
PWY-6151: <i>S</i>-adenosyl-L-methionine cycle I	gamma-glutamyl-epsilon-lysine	phenylacetylglutamine	524	37592.46
PWY-6151: <i>S</i>-adenosyl-L-methionine cycle I	lysine	phenylacetate	485	37462.46
PWY0-1319: CDP-diacylglycerol biosynthesis II	guanosine	p-cresol-glucuronide*	481	36754.57
HOMOSER-METSYN-PWY: L-methionine biosynthesis I	N-acetylglutamate	tartronate (hydroxymalonate)	533	36677.06
PWY-5667: CDP-diacylglycerol biosynthesis I	guanosine	p-cresol-glucuronide*	481	36467.67
PWY-6151: <i>S</i>-adenosyl-L-methionine cycle I	uridine	phenylacetate	467	35954.68
PWY-5100: pyruvate fermentation to acetate and lactate II	tyramine	sebacate (decanedioate)	507	34725.63
PWY-5695: inosine 5'-phosphate degradation	ferulate	sebacate (decanedioate)	504	34685.92
PYRIDNUCSYN-PWY: NAD <i>de novo</i> biosynthesis I (from aspartate)	ferulate	cinnamoylglycine	510	34314.05
PWY0-1319: CDP-diacylglycerol biosynthesis II	guanine	p-cresol-glucuronide*	497	33808.01
PWY-5667: CDP-diacylglycerol biosynthesis I	guanine	p-cresol-glucuronide*	497	33726.69
PYRIDOXSYN-PWY: pyridoxal 5'-phosphate biosynthesis I	ribitol	tartronate (hydroxymalonate)	501	33439.84
PWY-6151: <i>S</i>-adenosyl-L-methionine cycle I	N2-acetyllysine	phenylacetate	488	32666.26
GLUCUROCAT-PWY: superpathway of &beta;-D-glucuronosides degradation	N6-dimethylallyladenine	p-cresol sulfate	479	32475.37
PWY-6151: <i>S</i>-adenosyl-L-methionine cycle I	cytidine	phenylacetate	455	32389.56
TRNA-CHARGING-PWY: tRNA charging	histidine	3-phenylpropionate (hydrocinnamate)	514	32286.5
GLUCUROCAT-PWY: superpathway of &beta;-D-glucuronosides degradation	cytosine	phenylacetylglutamine	525	32081.37
PWY-5100: pyruvate fermentation to acetate and lactate II	malonate	sebacate (decanedioate)	520	32063.8
PWY0-1319: CDP-diacylglycerol biosynthesis II	xanthine	phenylacetate	483	31721.52
PWY-6151: <i>S</i>-adenosyl-L-methionine cycle I	lysine	phenylacetylglutamine	531	31717.95
FAO-PWY: fatty acid &beta;-oxidation I	indolepropionate	3-phenylpropionate (hydrocinnamate)	490	31682.71
PWY0-1319: CDP-diacylglycerol biosynthesis II	thymidine	phenylacetylglutamine	520	31552.32
PWY-5667: CDP-diacylglycerol biosynthesis I	thymidine	phenylacetylglutamine	520	31537.04
PWY-5667: CDP-diacylglycerol biosynthesis I	xanthine	phenylacetate	483	31522.01
PWY-5667: CDP-diacylglycerol biosynthesis I	4-acetamidobutanoate	phenylacetate	481	31162.71
PWY0-1319: CDP-diacylglycerol biosynthesis II	4-acetamidobutanoate	phenylacetate	481	31014.2
TRNA-CHARGING-PWY: tRNA charging	dodecanedioate (C12)	glycoursodeoxycholate	511	30773.93
GLUCUROCAT-PWY: superpathway of &beta;-D-glucuronosides degradation	N-alpha-acetylornithine	p-cresol-glucuronide*	504	30629.92
PWY0-1319: CDP-diacylglycerol biosynthesis II	xylose	p-cresol-glucuronide*	438	30594.72
GLUCUROCAT-PWY: superpathway of &beta;-D-glucuronosides degradation	ribose	p-cresol sulfate	414	30475.44
PWY-5667: CDP-diacylglycerol biosynthesis I	N6-carboxymethyllysine	p-cresol-glucuronide*	418	30454.8
GLUCUROCAT-PWY: superpathway of &beta;-D-glucuronosides degradation	N-acetylaspartate (NAA)	p-cresol sulfate	530	30370.92
PWY-5667: CDP-diacylglycerol biosynthesis I	xylose	p-cresol-glucuronide*	438	30277.22
ANAGLYCOLYSIS-PWY: glycolysis III (from glucose)	sedoheptulose	cysteine s-sulfate	477	30070.46
ANAGLYCOLYSIS-PWY: glycolysis III (from glucose)	cytosine	cysteine s-sulfate	472	30039.04
ARGININE-SYN4-PWY: L-ornithine biosynthesis II	uridine	sebacate (decanedioate)	497	30027.44
PWY0-1319: CDP-diacylglycerol biosynthesis II	N6-carboxymethyllysine	p-cresol-glucuronide*	418	29924.85
PWY-6703: preQ<sub>0</sub> biosynthesis	sebacate (decanedioate)	tartronate (hydroxymalonate)	529	29767.09
PWY-5100: pyruvate fermentation to acetate and lactate II	glucose	sebacate (decanedioate)	503	29472.11
ARGININE-SYN4-PWY: L-ornithine biosynthesis II	threonate	sebacate (decanedioate)	501	29106.26
TRNA-CHARGING-PWY: tRNA charging	serine	3-phenylpropionate (hydrocinnamate)	514	28696.3
HOMOSER-METSYN-PWY: L-methionine biosynthesis I	5-oxoproline	tartronate (hydroxymalonate)	529	28648.72
PWY-6151: <i>S</i>-adenosyl-L-methionine cycle I	erythronate*	phenylacetate	475	28598.19
PWY0-1319: CDP-diacylglycerol biosynthesis II	guanine	phenylacetylglutamine	524	28494.19
PWY-5667: CDP-diacylglycerol biosynthesis I	guanine	phenylacetylglutamine	524	28493.57
GLUCUROCAT-PWY: superpathway of &beta;-D-glucuronosides degradation	N-delta-acetylornithine	p-cresol-glucuronide*	508	28406.63
PWY-5103: L-isoleucine biosynthesis III	13-HODE + 9-HODE	sebacate (decanedioate)	493	28203.39
PWY-5100: pyruvate fermentation to acetate and lactate II	p-cresol sulfate	sebacate (decanedioate)	513	28199.74
PWY-5347: superpathway of L-methionine biosynthesis (transsulfuration)	N2-acetyllysine	tartronate (hydroxymalonate)	535	28154.22
PWY-5100: pyruvate fermentation to acetate and lactate II	N-palmitoyl-sphinganine (d18:0/16:0)	sebacate (decanedioate)	514	27708.64
PYRIDNUCSYN-PWY: NAD <i>de novo</i> biosynthesis I (from aspartate)	threonate	cinnamoylglycine	506	27509.72
PWY-6507: 4-deoxy-L-<i>threo</i>-hex-4-enopyranuronate degradation	3-phenylpropionate (hydrocinnamate)	p-cresol sulfate	500	27288.54
PWY-5667: CDP-diacylglycerol biosynthesis I	maltose	p-cresol-glucuronide*	486	27271.94
PWY-5973: <i>cis</i>-vaccenate biosynthesis	octadecanedioate (C18)	tartronate (hydroxymalonate)	478	27221.1
HOMOSER-METSYN-PWY: L-methionine biosynthesis I	adipate	tartronate (hydroxymalonate)	529	27080.07
PWY-6151: <i>S</i>-adenosyl-L-methionine cycle I	pyridoxamine	phenylacetate	488	27066.91
PWY0-1319: CDP-diacylglycerol biosynthesis II	maltose	p-cresol-glucuronide*	486	26846.79
PWY-5103: L-isoleucine biosynthesis III	1-palmitoyl-3-linoleoyl-glycerol (16:0/18:2)*	sebacate (decanedioate)	437	26354.96
TRNA-CHARGING-PWY: tRNA charging	palmitoyl ethanolamide	cinnamoylglycine	522	26243.55
GLUCUROCAT-PWY: superpathway of &beta;-D-glucuronosides degradation	mannose	p-cresol sulfate	510	26109.85
PWY-621: sucrose degradation III (sucrose invertase)	pyridoxamine	phenylacetate	489	26071.78
ARGININE-SYN4-PWY: L-ornithine biosynthesis II	1-palmitoyl-GPE (16:0)	sebacate (decanedioate)	470	25998.84
PYRIDNUCSYN-PWY: NAD <i>de novo</i> biosynthesis I (from aspartate)	p-cresol sulfate	p-cresol sulfate	528	25883.8
PWY-5695: inosine 5'-phosphate degradation	mannose	sebacate (decanedioate)	495	25812.12
PWY-6151: <i>S</i>-adenosyl-L-methionine cycle I	cytidine	phenylacetylglutamine	500	25699.77
PWY-5100: pyruvate fermentation to acetate and lactate II	citrate	sebacate (decanedioate)	517	25639.73
PWY-7663: gondoate biosynthesis (anaerobic)	2-oxo-1-pyrrolidinepropionate	tartronate (hydroxymalonate)	529	25510.75
PWY-5100: pyruvate fermentation to acetate and lactate II	1-methylurate	sebacate (decanedioate)	336	25495.37
PWY0-1319: CDP-diacylglycerol biosynthesis II	glycerophosphoglycerol	p-cresol-glucuronide*	466	25450.97
PWY-6151: <i>S</i>-adenosyl-L-methionine cycle I	N-acetylmuramate	p-cresol sulfate	525	25408.83
PWY-5667: CDP-diacylglycerol biosynthesis I	glycerophosphoglycerol	p-cresol-glucuronide*	466	25263.15
PWY-6737: starch degradation V	glycerol 3-phosphate	phenylacetate	488	25023.36
PWY-6703: preQ<sub>0</sub> biosynthesis	coprostanol	tartronate (hydroxymalonate)	499	24593.78
PWY-5103: L-isoleucine biosynthesis III	palmitoylcarnitine (C16)	sebacate (decanedioate)	371	24525.84
ARGININE-SYN4-PWY: L-ornithine biosynthesis II	p-cresol sulfate	sebacate (decanedioate)	513	24514.55
GALACT-GLUCUROCAT-PWY: superpathway of hexuronide and hexuronate degradation	nicotinate	p-cresol sulfate	529	24397.05
ANAGLYCOLYSIS-PWY: glycolysis III (from glucose)	2'-deoxycytidine	cysteine s-sulfate	467	24291.12
PWY-6151: <i>S</i>-adenosyl-L-methionine cycle I	uridine	phenylacetylglutamine	511	24281.42
TRNA-CHARGING-PWY: tRNA charging	mevalonate	3-phenylpropionate (hydrocinnamate)	449	23861.28
GLUCUROCAT-PWY: superpathway of &beta;-D-glucuronosides degradation	1-methyladenine	phenylacetylglutamine	533	23607.13
GLUCUROCAT-PWY: superpathway of &beta;-D-glucuronosides degradation	indolepropionate	p-cresol sulfate	512	23500.52
HOMOSER-METSYN-PWY: L-methionine biosynthesis I	dodecanedioate (C12)	tartronate (hydroxymalonate)	528	22920.9
PWY-5177: glutaryl-CoA degradation	dodecanedioate (C12)	p-cresol-glucuronide*	501	22838.66
PWY-621: sucrose degradation III (sucrose invertase)	tryptophan	phenylacetate	482	22807.32
ARGININE-SYN4-PWY: L-ornithine biosynthesis II	inosine	sebacate (decanedioate)	466	22800.21
PWY-5100: pyruvate fermentation to acetate and lactate II	1-palmitoyl-GPC (16:0)	sebacate (decanedioate)	498	22666.46
PWY-6703: preQ<sub>0</sub> biosynthesis	suberate (octanedioate)	tartronate (hydroxymalonate)	535	22493.56
GLUCUROCAT-PWY: superpathway of &beta;-D-glucuronosides degradation	glycerophosphoglycerol	phenylacetylglutamine	491	22244.79
GLUCUROCAT-PWY: superpathway of &beta;-D-glucuronosides degradation	hypoxanthine	p-cresol sulfate	522	22207.06
PWY-5100: pyruvate fermentation to acetate and lactate II	sulfate*	sebacate (decanedioate)	510	22177.79
FAO-PWY: fatty acid &beta;-oxidation I	glycerol	3-phenylpropionate (hydrocinnamate)	497	22163.18
PWY-5686: UMP biosynthesis I	2'-deoxycytidine	phenylacetate	471	22083.51
PWY0-1319: CDP-diacylglycerol biosynthesis II	3-phenylpropionate (hydrocinnamate)	phenylacetylglutamine	501	21953.77
PWY-5667: CDP-diacylglycerol biosynthesis I	3-phenylpropionate (hydrocinnamate)	phenylacetylglutamine	501	21924.92
FAO-PWY: fatty acid &beta;-oxidation I	threonate	3-phenylpropionate (hydrocinnamate)	493	21890.66
PWY0-1319: CDP-diacylglycerol biosynthesis II	fructose	p-cresol-glucuronide*	494	21851.24
TRNA-CHARGING-PWY: tRNA charging	sphinganine	cinnamoylglycine	508	21640.24
PWY-5667: CDP-diacylglycerol biosynthesis I	fructose	p-cresol-glucuronide*	494	21630.75
PWY-5177: glutaryl-CoA degradation	azelate (nonanedioate; C9)	p-cresol-glucuronide*	498	21458.84
GLUCUROCAT-PWY: superpathway of &beta;-D-glucuronosides degradation	trimethylamine N-oxide	phenylacetylglutamine	532	21250.42
PWY0-1319: CDP-diacylglycerol biosynthesis II	N-acetylalanine	phenylacetylglutamine	533	21079.56
PWY-5100: pyruvate fermentation to acetate and lactate II	dihomolinoleate (20:2n6)	sebacate (decanedioate)	511	21033.65
PWY-5667: CDP-diacylglycerol biosynthesis I	N-acetylalanine	phenylacetylglutamine	533	21011.16
TRNA-CHARGING-PWY: tRNA charging	dihomolinolenate (20:3n3 or 3n6)	cinnamoylglycine	505	20932.98
PWY-5100: pyruvate fermentation to acetate and lactate II	galactonate	sebacate (decanedioate)	463	20892.9
TRNA-CHARGING-PWY: tRNA charging	N-palmitoyl-sphingosine (d18:1/16:0)	cinnamoylglycine	521	20734.61
GLUCUROCAT-PWY: superpathway of &beta;-D-glucuronosides degradation	N-acetylmuramate	phenylacetylglutamine	526	20727.23
PWY-6151: <i>S</i>-adenosyl-L-methionine cycle I	3-phenylpropionate (hydrocinnamate)	phenylacetylglutamine	499	20555.6
FAO-PWY: fatty acid &beta;-oxidation I	thioproline	3-phenylpropionate (hydrocinnamate)	506	20538.29
ARGININE-SYN4-PWY: L-ornithine biosynthesis II	mannose	sebacate (decanedioate)	495	20328.86
TRNA-CHARGING-PWY: tRNA charging	2'-deoxycytidine	glycoursodeoxycholate	502	20249.8
PWY-5177: glutaryl-CoA degradation	dodecanedioate (C12)	imidazole propionate	450	20219.95
PWY-5100: pyruvate fermentation to acetate and lactate II	dihydroferulic acid	sebacate (decanedioate)	504	20182.57
PYRIDNUCSYN-PWY: NAD <i>de novo</i> biosynthesis I (from aspartate)	N-delta-acetylornithine	cinnamoylglycine	525	19926.62
GLUCUROCAT-PWY: superpathway of &beta;-D-glucuronosides degradation	maltose	p-cresol-glucuronide*	485	19880.57
METSYN-PWY: superpathway of L-homoserine and L-methionine biosynthesis	5-oxoproline	tartronate (hydroxymalonate)	530	19858.34
PWY-7111: pyruvate fermentation to isobutanol (engineered)	2'-deoxycytidine	phenylacetate	472	19599.9
PWY-621: sucrose degradation III (sucrose invertase)	3-phenylpropionate (hydrocinnamate)	phenylacetate	460	19507.25
PWY-5100: pyruvate fermentation to acetate and lactate II	7-methylguanine	sebacate (decanedioate)	510	19314.4
PWY-6151: <i>S</i>-adenosyl-L-methionine cycle I	galacturonate	phenylacetate	477	19226.39
HOMOSER-METSYN-PWY: L-methionine biosynthesis I	pimelate (heptanedioate)	tartronate (hydroxymalonate)	343	19210.85
PWY-5667: CDP-diacylglycerol biosynthesis I	7-methylguanine	phenylacetylglutamine	527	19179.03
PWY-7663: gondoate biosynthesis (anaerobic)	azelate (nonanedioate; C9)	tartronate (hydroxymalonate)	525	19176.78
PWY0-1319: CDP-diacylglycerol biosynthesis II	homocitrulline	phenylacetate	485	18994.73
PWY-621: sucrose degradation III (sucrose invertase)	homocitrulline	p-cresol-glucuronide*	506	18944.59
PWY0-1319: CDP-diacylglycerol biosynthesis II	glycerate	phenylacetate	490	18926.61
PWY-5667: CDP-diacylglycerol biosynthesis I	homocitrulline	phenylacetate	485	18867.32
PWY-5667: CDP-diacylglycerol biosynthesis I	4-acetamidobutanoate	phenylacetylglutamine	528	18841.47
PWY0-1319: CDP-diacylglycerol biosynthesis II	4-acetamidobutanoate	phenylacetylglutamine	528	18832.04
PWY0-1319: CDP-diacylglycerol biosynthesis II	guanine	phenylacetate	478	18828.51
PWY-6151: <i>S</i>-adenosyl-L-methionine cycle I	uridine	p-cresol-glucuronide*	485	18785.02
PWY-5667: CDP-diacylglycerol biosynthesis I	glycerate	phenylacetate	490	18778.06
PWY-6151: <i>S</i>-adenosyl-L-methionine cycle I	N6-acetyllysine	p-cresol-glucuronide*	507	18766.29
PWY-5667: CDP-diacylglycerol biosynthesis I	guanine	phenylacetate	478	18745.22
PWY0-1319: CDP-diacylglycerol biosynthesis II	7-methylguanine	phenylacetylglutamine	527	18688.52
PWY0-1319: CDP-diacylglycerol biosynthesis II	N2-acetyllysine	phenylacetylglutamine	535	18577.82
PWY-5667: CDP-diacylglycerol biosynthesis I	N2-acetyllysine	phenylacetylglutamine	535	18575.5
PWY0-1319: CDP-diacylglycerol biosynthesis II	N-acetylmethionine	phenylacetylglutamine	527	18115.26
PWY-5667: CDP-diacylglycerol biosynthesis I	N-acetylmethionine	phenylacetylglutamine	527	18110.81
TRNA-CHARGING-PWY: tRNA charging	threonine	cinnamoylglycine	519	18031.41
PWY-5695: inosine 5'-phosphate degradation	maltose	sebacate (decanedioate)	497	18017.86
ANAGLYCOLYSIS-PWY: glycolysis III (from glucose)	mannose	cysteine s-sulfate	457	17987.19
BRANCHED-CHAIN-AA-SYN-PWY: superpathway of branched chain amino acid biosynthesis	glycolithocholate sulfate*	sebacate (decanedioate)	420	17746.62
PWY-7242: D-fructuronate degradation	glucose	p-cresol sulfate	518	17481.65
PWY-5100: pyruvate fermentation to acetate and lactate II	sphinganine	sebacate (decanedioate)	503	17467.32
PWY-5100: pyruvate fermentation to acetate and lactate II	mevalonate	sebacate (decanedioate)	451	17458.45
PWY-5100: pyruvate fermentation to acetate and lactate II	linoleoyl ethanolamide	sebacate (decanedioate)	496	17293.12
PWY0-1319: CDP-diacylglycerol biosynthesis II	cis-4-hydroxycyclohexylacetic acid	phenylacetylglutamine	509	17163.05
PWY-7663: gondoate biosynthesis (anaerobic)	galacturonate	3-phenylpropionate (hydrocinnamate)	508	17130.42
PWY-5667: CDP-diacylglycerol biosynthesis I	glycylleucine	p-cresol-glucuronide*	504	17107.38
TRNA-CHARGING-PWY: tRNA charging	tryptophan	3-phenylpropionate (hydrocinnamate)	512	17096.95
PWY-5667: CDP-diacylglycerol biosynthesis I	cis-4-hydroxycyclohexylacetic acid	phenylacetylglutamine	509	17093.13
PWY0-1319: CDP-diacylglycerol biosynthesis II	glycylleucine	p-cresol-glucuronide*	504	17042.18
PWY-6151: <i>S</i>-adenosyl-L-methionine cycle I	glucose	phenylacetate	471	16922.87
PYRIDNUCSYN-PWY: NAD <i>de novo</i> biosynthesis I (from aspartate)	pimelate (heptanedioate)	glycoursodeoxycholate	334	16918.61
PWY-6151: <i>S</i>-adenosyl-L-methionine cycle I	cis-4-hydroxycyclohexylacetic acid	phenylacetate	464	16895.44
PWY-5100: pyruvate fermentation to acetate and lactate II	fumarate	sebacate (decanedioate)	511	16883.89
HOMOSER-METSYN-PWY: L-methionine biosynthesis I	N-acetylcitrulline	tartronate (hydroxymalonate)	464	16872.91
PWY-7242: D-fructuronate degradation	1-methyladenine	p-cresol sulfate	533	16633.45
PWY-7663: gondoate biosynthesis (anaerobic)	gamma-tocotrienol	tartronate (hydroxymalonate)	527	16495.3
PWY-5667: CDP-diacylglycerol biosynthesis I	thymidine	phenylacetate	475	16425.2
PWY0-1319: CDP-diacylglycerol biosynthesis II	thymidine	phenylacetate	475	16370.03
RHAMCAT-PWY: L-rhamnose degradation I	1-palmitoylglycerol (16:0)	p-cresol sulfate	468	16228.8
PWY0-1061: superpathway of L-alanine biosynthesis	10-heptadecenoate (17:1n7)	glycolithocholate sulfate*	521	16219.61
TRNA-CHARGING-PWY: tRNA charging	D-urobilin	3-phenylpropionate (hydrocinnamate)	486	16186.85
PWY-5100: pyruvate fermentation to acetate and lactate II	cystine	sebacate (decanedioate)	408	15881.61
PWY-6151: <i>S</i>-adenosyl-L-methionine cycle I	riboflavin (Vitamin B2)	phenylacetate	489	15870.23
ANAGLYCOLYSIS-PWY: glycolysis III (from glucose)	N-acetylarginine	cysteine s-sulfate	480	15864.49
PWY0-1319: CDP-diacylglycerol biosynthesis II	xanthine	phenylacetylglutamine	529	15861.77
PWY-5667: CDP-diacylglycerol biosynthesis I	xanthine	phenylacetylglutamine	529	15850.32
PWY-621: sucrose degradation III (sucrose invertase)	nicotinate ribonucleoside	p-cresol-glucuronide*	506	15675.83
PWY0-1319: CDP-diacylglycerol biosynthesis II	3-phenylpropionate (hydrocinnamate)	phenylacetate	460	15672.03
ARGININE-SYN4-PWY: L-ornithine biosynthesis II	1-methylurate	sebacate (decanedioate)	336	15631.14
PWY-5667: CDP-diacylglycerol biosynthesis I	3-phenylpropionate (hydrocinnamate)	phenylacetate	460	15615.43
ANAGLYCOLYSIS-PWY: glycolysis III (from glucose)	ribulose/xylulose	cysteine s-sulfate	412	15530.26
PWY0-1319: CDP-diacylglycerol biosynthesis II	5-methyluridine (ribothymidine)	phenylacetylglutamine	493	15475.54
PWY-5667: CDP-diacylglycerol biosynthesis I	5-methyluridine (ribothymidine)	phenylacetylglutamine	493	15473.24
PWY-621: sucrose degradation III (sucrose invertase)	N-acetylmuramate	p-cresol sulfate	527	15442.96
BRANCHED-CHAIN-AA-SYN-PWY: superpathway of branched chain amino acid biosynthesis	mevalonolactone	sebacate (decanedioate)	396	15431.37
PWY-6151: <i>S</i>-adenosyl-L-methionine cycle I	gamma-glutamyl-epsilon-lysine	phenylacetate	478	15390.18
PWY-6151: <i>S</i>-adenosyl-L-methionine cycle I	glycylvaline	phenylacetate	483	15345.93
TRNA-CHARGING-PWY: tRNA charging	pimelate (heptanedioate)	4-hydroxyhippurate	343	15324.79
TRNA-CHARGING-PWY: tRNA charging	2-oxo-1-pyrrolidinepropionate	imidazole propionate	449	15309.17
PWY-6151: <i>S</i>-adenosyl-L-methionine cycle I	fructose	p-cresol-glucuronide*	493	15256.69
GLUCUROCAT-PWY: superpathway of &beta;-D-glucuronosides degradation	hypoxanthine	p-cresol-glucuronide*	495	15149.91
PWY-5347: superpathway of L-methionine biosynthesis (transsulfuration)	gamma-glutamylisoleucine*	tartronate (hydroxymalonate)	522	14937.32
PWY0-1319: CDP-diacylglycerol biosynthesis II	tryptophan	phenylacetate	482	14864.39
HISDEG-PWY: L-histidine degradation I	gamma-glutamyl-epsilon-lysine	cinnamoylglycine	516	14836.77
PWY-5667: CDP-diacylglycerol biosynthesis I	tryptophan	phenylacetate	482	14753.77
PWY-6386: UDP-<i>N</i>-acetylmuramoyl-pentapeptide biosynthesis II (lysine-containing)	2'-deoxycytidine	phenylacetate	472	14725.49
PWY-5667: CDP-diacylglycerol biosynthesis I	N6-acetyllysine	p-cresol-glucuronide*	508	14674.8
PWY0-1319: CDP-diacylglycerol biosynthesis II	N6-acetyllysine	p-cresol-glucuronide*	508	14651.68
PWY-5100: pyruvate fermentation to acetate and lactate II	dihomolinolenate (20:3n3 or 3n6)	sebacate (decanedioate)	500	14594.51
TRNA-CHARGING-PWY: tRNA charging	sarcosine	3-phenylpropionate (hydrocinnamate)	179	14561.34
GLUCUROCAT-PWY: superpathway of &beta;-D-glucuronosides degradation	nicotinate	p-cresol sulfate	529	14491.06
PWY-6936: seleno-amino acid biosynthesis (plants)	gluconate	sebacate (decanedioate)	458	14432.41
ILEUSYN-PWY: L-isoleucine biosynthesis I (from threonine)	2'-deoxycytidine	phenylacetate	472	14430.65
VALSYN-PWY: L-valine biosynthesis	2'-deoxycytidine	phenylacetate	472	14430.65
PWY-621: sucrose degradation III (sucrose invertase)	sedoheptulose	phenylacetate	485	14367.08
PWY-6151: <i>S</i>-adenosyl-L-methionine cycle I	threonate	p-cresol-glucuronide*	489	14353.26
PWY-5189: tetrapyrrole biosynthesis II (from glycine)	dehydrolithocholate	tartronate (hydroxymalonate)	511	14231.83
PWY-7663: gondoate biosynthesis (anaerobic)	phenylacetate	tartronate (hydroxymalonate)	530	14218.86
PWY-5103: L-isoleucine biosynthesis III	p-cresol sulfate	sebacate (decanedioate)	513	14180.77
PYRIDNUCSYN-PWY: NAD <i>de novo</i> biosynthesis I (from aspartate)	glycerol	p-cresol sulfate	520	14169.31
PWY-6151: <i>S</i>-adenosyl-L-methionine cycle I	N-acetylarginine	phenylacetylglutamine	533	14158.67
PWY-2941: L-lysine biosynthesis II	salicylate	sebacate (decanedioate)	393	14141.63
PWY0-1319: CDP-diacylglycerol biosynthesis II	homocitrulline	p-cresol-glucuronide*	506	14139.39
PWY-6151: <i>S</i>-adenosyl-L-methionine cycle I	glucuronate	phenylacetate	475	14101.81
PWY-5695: inosine 5'-phosphate degradation	fructose	sebacate (decanedioate)	504	14085.24
GLUCUROCAT-PWY: superpathway of &beta;-D-glucuronosides degradation	maltose	phenylacetylglutamine	512	14059.01
PWY-5100: pyruvate fermentation to acetate and lactate II	N-acetyl-cadaverine	sebacate (decanedioate)	449	14025.08
PWY-621: sucrose degradation III (sucrose invertase)	N-acetylmethionine	p-cresol-glucuronide*	500	13995.41
P42-PWY: incomplete reductive TCA cycle	leucylglycine	p-cresol sulfate	519	13942.91
PWY-5100: pyruvate fermentation to acetate and lactate II	12-dehydrocholate	sebacate (decanedioate)	321	13912.41
PWY-5347: superpathway of L-methionine biosynthesis (transsulfuration)	5-oxoproline	tartronate (hydroxymalonate)	530	13902.76
PWY-5667: CDP-diacylglycerol biosynthesis I	homocitrulline	p-cresol-glucuronide*	506	13897.99
ARGININE-SYN4-PWY: L-ornithine biosynthesis II	dimethylarginine (ADMA + SDMA)	sebacate (decanedioate)	448	13888.74
PWY-621: sucrose degradation III (sucrose invertase)	2-hydroxybutyrate/2-hydroxyisobutyrate	p-cresol-glucuronide*	507	13887.01
PWY0-1319: CDP-diacylglycerol biosynthesis II	ornithine	phenylacetate	477	13837.5
PWY-5667: CDP-diacylglycerol biosynthesis I	ornithine	phenylacetate	477	13793.83
PWY-5100: pyruvate fermentation to acetate and lactate II	N-formylmethionine	sebacate (decanedioate)	513	13785.03
PWY-6151: <i>S</i>-adenosyl-L-methionine cycle I	N6-acetyllysine	phenylacetate	487	13753.61
ARGININE-SYN4-PWY: L-ornithine biosynthesis II	sulfate*	sebacate (decanedioate)	510	13611.22
PWY-5667: CDP-diacylglycerol biosynthesis I	ornithine	p-cresol-glucuronide*	497	13547.62
PWY0-1319: CDP-diacylglycerol biosynthesis II	ornithine	p-cresol-glucuronide*	497	13541.72
ARGININE-SYN4-PWY: L-ornithine biosynthesis II	glucose	sebacate (decanedioate)	503	13528.79
GALACT-GLUCUROCAT-PWY: superpathway of hexuronide and hexuronate degradation	N-delta-acetylornithine	phenylacetylglutamine	535	13485.03
PWY0-1319: CDP-diacylglycerol biosynthesis II	asparagine	phenylacetate	461	13375.48
PWY-5667: CDP-diacylglycerol biosynthesis I	asparagine	phenylacetate	461	13329.47
RHAMCAT-PWY: L-rhamnose degradation I	1-palmitoylglycerol (16:0)	cinnamoylglycine	460	13327.53
ANAGLYCOLYSIS-PWY: glycolysis III (from glucose)	galacturonate	cysteine s-sulfate	471	13324.47
PWY0-845: superpathway of pyridoxal 5'-phosphate biosynthesis and salvage	ribitol	tartronate (hydroxymalonate)	501	13137.88
TRNA-CHARGING-PWY: tRNA charging	1-palmitoylglycerol (16:0)	3-phenylpropionate (hydrocinnamate)	454	13085.57
PWY-5667: CDP-diacylglycerol biosynthesis I	cytosine	p-cresol-glucuronide*	499	13054
PWY-5695: inosine 5'-phosphate degradation	glucose	sebacate (decanedioate)	503	13005
PWY0-1319: CDP-diacylglycerol biosynthesis II	cytosine	p-cresol-glucuronide*	499	12980.33
PWY-5083: NAD/NADH phosphorylation and dephosphorylation	2'-deoxycytidine	tyramine O-sulfate	290	12977.65
BRANCHED-CHAIN-AA-SYN-PWY: superpathway of branched chain amino acid biosynthesis	ferulate	sebacate (decanedioate)	504	12967.5
ARGININE-SYN4-PWY: L-ornithine biosynthesis II	palmitoylcarnitine (C16)	sebacate (decanedioate)	372	12967.23
PWY-5103: L-isoleucine biosynthesis III	N-acetylputrescine	sebacate (decanedioate)	507	12936.35
BRANCHED-CHAIN-AA-SYN-PWY: superpathway of branched chain amino acid biosynthesis	1-palmitoylglycerol (16:0)	sebacate (decanedioate)	453	12928.02
PWY-5100: pyruvate fermentation to acetate and lactate II	inosine	sebacate (decanedioate)	466	12893.31
PWY-5103: L-isoleucine biosynthesis III	stachydrine	sebacate (decanedioate)	485	12864.07
TRNA-CHARGING-PWY: tRNA charging	ferulate	cinnamoylglycine	510	12843.72
PWY0-1319: CDP-diacylglycerol biosynthesis II	mannose	p-cresol-glucuronide*	485	12822.71
PWY-5667: CDP-diacylglycerol biosynthesis I	mannose	p-cresol-glucuronide*	485	12658.66
PWY-5100: pyruvate fermentation to acetate and lactate II	guanosine	sebacate (decanedioate)	490	12655.24
PWY-5667: CDP-diacylglycerol biosynthesis I	malonate	p-cresol-glucuronide*	509	12623.61
NONMEVIPP-PWY: methylerythritol phosphate pathway I	2'-deoxycytidine	phenylacetate	472	12610.64
PWY0-1319: CDP-diacylglycerol biosynthesis II	malonate	p-cresol-glucuronide*	509	12549.35
PWY-5695: inosine 5'-phosphate degradation	sulfate*	sebacate (decanedioate)	510	12506.16
GALACT-GLUCUROCAT-PWY: superpathway of hexuronide and hexuronate degradation	1-methyladenine	phenylacetylglutamine	533	12488.35
PWY-6527: stachyose degradation	2'-deoxycytidine	phenylacetate	472	12400.84
PWY-5667: CDP-diacylglycerol biosynthesis I	stearoyl ethanolamide	phenylacetylglutamine	534	12345.01
PWY-6151: <i>S</i>-adenosyl-L-methionine cycle I	N-acetylmethionine	phenylacetate	479	12334.8
PWY0-1319: CDP-diacylglycerol biosynthesis II	N-acetylarginine	phenylacetate	488	12324.93
PWY0-1319: CDP-diacylglycerol biosynthesis II	beta-alanine	p-cresol-glucuronide*	487	12296.74
PWY-621: sucrose degradation III (sucrose invertase)	N-acetylalanine	phenylacetate	486	12284.19
PWY-5667: CDP-diacylglycerol biosynthesis I	N-acetylarginine	phenylacetate	488	12246.46
PWY0-1319: CDP-diacylglycerol biosynthesis II	stearoyl ethanolamide	phenylacetylglutamine	534	12234.96
GALACT-GLUCUROCAT-PWY: superpathway of hexuronide and hexuronate degradation	N-acetylarginine	p-cresol sulfate	534	12200.92
PWY0-845: superpathway of pyridoxal 5'-phosphate biosynthesis and salvage	sebacate (decanedioate)	tartronate (hydroxymalonate)	529	12182.11
PWY-5667: CDP-diacylglycerol biosynthesis I	beta-alanine	p-cresol-glucuronide*	487	12149.51
HOMOSER-METSYN-PWY: L-methionine biosynthesis I	azelate (nonanedioate; C9)	tartronate (hydroxymalonate)	524	12066.43
PWY-5100: pyruvate fermentation to acetate and lactate II	docosahexaenoate (DHA; 22:6n3)	sebacate (decanedioate)	502	12008.31
PWY-5103: L-isoleucine biosynthesis III	maltose	sebacate (decanedioate)	497	11988.46
PWY0-845: superpathway of pyridoxal 5'-phosphate biosynthesis and salvage	valerate (5:0)	tartronate (hydroxymalonate)	514	11890.34
PWY0-1319: CDP-diacylglycerol biosynthesis II	glycerophosphoglycerol	phenylacetate	448	11819.15
PWY-7663: gondoate biosynthesis (anaerobic)	suberate (octanedioate)	tartronate (hydroxymalonate)	535	11789.79
PWY-5667: CDP-diacylglycerol biosynthesis I	glycerophosphoglycerol	phenylacetate	448	11756.61
PWY-5100: pyruvate fermentation to acetate and lactate II	succinate	sebacate (decanedioate)	511	11734.16
PWY-5667: CDP-diacylglycerol biosynthesis I	dihydroferulic acid	p-cresol-glucuronide*	493	11723.78
METSYN-PWY: superpathway of L-homoserine and L-methionine biosynthesis	N2-acetyllysine	tartronate (hydroxymalonate)	535	11664.17
PWY-621: sucrose degradation III (sucrose invertase)	methionine	phenylacetate	483	11627.92
PWY0-1319: CDP-diacylglycerol biosynthesis II	dihydroferulic acid	p-cresol-glucuronide*	493	11604.73
TRNA-CHARGING-PWY: tRNA charging	threonine	3-phenylpropionate (hydrocinnamate)	513	11596.42
PWY-6703: preQ<sub>0</sub> biosynthesis	sitostanol	tartronate (hydroxymalonate)	468	11576.05
PWY-5177: glutaryl-CoA degradation	N-acetylglutamate	imidazole propionate	454	11565.64
PWY0-1319: CDP-diacylglycerol biosynthesis II	mannose	phenylacetylglutamine	511	11561.88
PWY-5667: CDP-diacylglycerol biosynthesis I	mannose	phenylacetylglutamine	511	11540.18
PWY-7221: guanosine ribonucleotides <i>de novo</i> biosynthesis	2'-deoxycytidine	phenylacetate	471	11501.79
PWY-6527: stachyose degradation	pseudouridine	phenylacetate	487	11458.75
GLUCUROCAT-PWY: superpathway of &beta;-D-glucuronosides degradation	N6,N6,N6-trimethyllysine	p-cresol sulfate	514	11438.04
GLUCUROCAT-PWY: superpathway of &beta;-D-glucuronosides degradation	mannose	p-cresol-glucuronide*	484	11370.37
PWY-5695: inosine 5'-phosphate degradation	homocitrulline	sebacate (decanedioate)	516	11310.64
GALACTUROCAT-PWY: D-galacturonate degradation I	N-alpha-acetylornithine	p-cresol sulfate	531	11297.56
GALACT-GLUCUROCAT-PWY: superpathway of hexuronide and hexuronate degradation	N6-dimethylallyladenine	p-cresol sulfate	479	11292.7
PWY-6151: <i>S</i>-adenosyl-L-methionine cycle I	maltose	p-cresol-glucuronide*	485	11256.73
PWY-5100: pyruvate fermentation to acetate and lactate II	N-palmitoyl-sphingosine (d18:1/16:0)	sebacate (decanedioate)	515	11222.46
PWY-7242: D-fructuronate degradation	N-alpha-acetylornithine	p-cresol sulfate	531	11164.68
PWY-5667: CDP-diacylglycerol biosynthesis I	2-hydroxybutyrate/2-hydroxyisobutyrate	phenylacetate	487	11157.27
TRNA-CHARGING-PWY: tRNA charging	caffeine	cinnamoylglycine	410	11102.16
PWY-5030: L-histidine degradation III	galactonate	sebacate (decanedioate)	462	11074.03
PWY0-1319: CDP-diacylglycerol biosynthesis II	2-hydroxybutyrate/2-hydroxyisobutyrate	phenylacetate	487	11055.49
FAO-PWY: fatty acid &beta;-oxidation I	4-acetamidobutanoate	3-phenylpropionate (hydrocinnamate)	503	11015.86
PWY-6527: stachyose degradation	N-acetyltyrosine	phenylacetate	488	10997.07
TRNA-CHARGING-PWY: tRNA charging	serine	cinnamoylglycine	520	10984.83
PWY-5695: inosine 5'-phosphate degradation	xylose	sebacate (decanedioate)	449	10930.02
ARGININE-SYN4-PWY: L-ornithine biosynthesis II	docosahexaenoate (DHA; 22:6n3)	sebacate (decanedioate)	502	10862.35
PWY-6151: <i>S</i>-adenosyl-L-methionine cycle I	N-formylmethionine	p-cresol-glucuronide*	501	10833.18
PWY0-1319: CDP-diacylglycerol biosynthesis II	threonate	phenylacetate	470	10816.34
PWY-5667: CDP-diacylglycerol biosynthesis I	threonate	phenylacetate	470	10766.27
TRNA-CHARGING-PWY: tRNA charging	homocitrulline	1-(1-enyl-oleoyl)-GPC (P-18:1)*	528	10697.44
P108-PWY: pyruvate fermentation to propanoate I	4-acetamidobutanoate	p-cresol sulfate	516	10695.85
BRANCHED-CHAIN-AA-SYN-PWY: superpathway of branched chain amino acid biosynthesis	1-palmitoyl-3-linoleoyl-glycerol (16:0/18:2)*	sebacate (decanedioate)	437	10675.75
ANAGLYCOLYSIS-PWY: glycolysis III (from glucose)	N-acetylarginine	phenylacetylglutamine	535	10643.51
PWY-5100: pyruvate fermentation to acetate and lactate II	acisoga	sebacate (decanedioate)	503	10560.57
RHAMCAT-PWY: L-rhamnose degradation I	choline	3-phenylpropionate (hydrocinnamate)	509	10550.54
PWY-6527: stachyose degradation	nicotinate ribonucleoside	p-cresol-glucuronide*	506	10539.18
PWY0-1319: CDP-diacylglycerol biosynthesis II	cis-4-hydroxycyclohexylacetic acid	p-cresol sulfate	509	10509.98
PWY-5695: inosine 5'-phosphate degradation	stearoyl ethanolamide	sebacate (decanedioate)	517	10496.27
ARGININE-SYN4-PWY: L-ornithine biosynthesis II	spermidine	sebacate (decanedioate)	473	10481.09
PWY-5667: CDP-diacylglycerol biosynthesis I	cis-4-hydroxycyclohexylacetic acid	p-cresol sulfate	509	10471.83
PWY0-1319: CDP-diacylglycerol biosynthesis II	spermidine	p-cresol-glucuronide*	464	10469.78
PWY-5100: pyruvate fermentation to acetate and lactate II	N6-carboxymethyllysine	sebacate (decanedioate)	431	10469.03
PYRIDNUCSYN-PWY: NAD <i>de novo</i> biosynthesis I (from aspartate)	dihomolinoleate (20:2n6)	p-cresol sulfate	526	10404.75
PWY-5667: CDP-diacylglycerol biosynthesis I	spermidine	p-cresol-glucuronide*	464	10374.13
PWY-6305: putrescine biosynthesis IV	pimelate (heptanedioate)	imidazole propionate	291	10360.48
RHAMCAT-PWY: L-rhamnose degradation I	1-palmitoyl-GPC (16:0)	cinnamoylglycine	505	10242.56
HOMOSER-METSYN-PWY: L-methionine biosynthesis I	suberate (octanedioate)	tartronate (hydroxymalonate)	534	10207.7
PWY-5667: CDP-diacylglycerol biosynthesis I	N6-acetyllysine	phenylacetate	488	10206.02
PWY0-1319: CDP-diacylglycerol biosynthesis II	N6-acetyllysine	phenylacetate	488	10168.94
PWY-6527: stachyose degradation	cis-4-hydroxycyclohexylacetic acid	phenylacetate	465	10167.45
ANAGLYCOLYSIS-PWY: glycolysis III (from glucose)	fructose	cysteine s-sulfate	467	10007.79
GALACT-GLUCUROCAT-PWY: superpathway of hexuronide and hexuronate degradation	glucose	p-cresol sulfate	518	9995.18
ARGININE-SYN4-PWY: L-ornithine biosynthesis II	methylpalmitate (15 or 2)	tartronate (hydroxymalonate)	505	9979.19
PYRIDOXSYN-PWY: pyridoxal 5'-phosphate biosynthesis I	phenylacetate	tartronate (hydroxymalonate)	530	9931.52
PWY-6936: seleno-amino acid biosynthesis (plants)	coprostanol	prolylproline	489	9909.14
PWY-5103: L-isoleucine biosynthesis III	docosapentaenoate (DPA; 22:5n3)	sebacate (decanedioate)	491	9827.02
ARGININE-SYN4-PWY: L-ornithine biosynthesis II	N-acetylputrescine	sebacate (decanedioate)	508	9812.17
PWY-6527: stachyose degradation	N-acetylmuramate	phenylacetate	482	9782.8
TRNA-CHARGING-PWY: tRNA charging	glycosyl-N-palmitoyl-sphingosine	cinnamoylglycine	327	9764.1
PWY-7663: gondoate biosynthesis (anaerobic)	sitostanol	tartronate (hydroxymalonate)	468	9730.82
PWY-5845: superpathway of menaquinol-9 biosynthesis	phenethylamine	1,5-anhydroglucitol (1,5-AG)	311	9708.3
PWY-5896: superpathway of menaquinol-10 biosynthesis	phenethylamine	1,5-anhydroglucitol (1,5-AG)	311	9708.3
PWY-6387: UDP-<i>N</i>-acetylmuramoyl-pentapeptide biosynthesis I (<i>meso</i>-diaminopimelate containing)	2'-deoxycytidine	phenylacetate	472	9661.33
PWY-6151: <i>S</i>-adenosyl-L-methionine cycle I	dihydroferulic acid	p-cresol-glucuronide*	492	9650.98
FAO-PWY: fatty acid &beta;-oxidation I	glycerate	3-phenylpropionate (hydrocinnamate)	512	9623.33
PWY-5103: L-isoleucine biosynthesis III	spermidine	sebacate (decanedioate)	473	9590.94
PWY-821: superpathway of sulfur amino acid biosynthesis (<i>Saccharomyces cerevisiae</i>)	2'-deoxycytidine	p-cresol sulfate	502	9565.13
PWY-6151: <i>S</i>-adenosyl-L-methionine cycle I	stearoyl ethanolamide	p-cresol-glucuronide*	506	9537.84
PWY66-422: D-galactose degradation V (Leloir pathway)	N-acetylphenylalanine	phenylacetate	490	9516.81
PWY0-1319: CDP-diacylglycerol biosynthesis II	cytosine	phenylacetate	479	9468.34
PWY0-1296: purine ribonucleosides degradation	ribitol	tartronate (hydroxymalonate)	501	9462.52
PWY-5100: pyruvate fermentation to acetate and lactate II	3-(4-hydroxyphenyl)propionate	sebacate (decanedioate)	495	9460.85
PWY-621: sucrose degradation III (sucrose invertase)	tyrosine	phenylacetate	486	9458.99
PWY-5667: CDP-diacylglycerol biosynthesis I	cytosine	phenylacetate	479	9419.09
PWY-5100: pyruvate fermentation to acetate and lactate II	N6-carboxymethyllysine	threonate	443	9414.22
PWY-621: sucrose degradation III (sucrose invertase)	N6-acetyllysine	phenylacetate	488	9403.97
TRNA-CHARGING-PWY: tRNA charging	sarcosine	indolepropionate	183	9355.09
PWY-7323: superpathway of GDP-mannose-derived O-antigen building blocks biosynthesis	gluconate	3-phenylpropionate (hydrocinnamate)	452	9346.91
PWY-621: sucrose degradation III (sucrose invertase)	N-acetylhistidine	phenylacetate	488	9326.26
TRNA-CHARGING-PWY: tRNA charging	N-acetylputrescine	cinnamoylglycine	513	9323.47
P42-PWY: incomplete reductive TCA cycle	fructose	cinnamoylglycine	509	9298.35
TRNA-CHARGING-PWY: tRNA charging	betaine	3-phenylpropionate (hydrocinnamate)	515	9284.81
GLUCUROCAT-PWY: superpathway of &beta;-D-glucuronosides degradation	arabonate/xylonate	phenylacetylglutamine	531	9273.12
GLUCUROCAT-PWY: superpathway of &beta;-D-glucuronosides degradation	cytosine	p-cresol-glucuronide*	498	9202.26
PYRIDNUCSYN-PWY: NAD <i>de novo</i> biosynthesis I (from aspartate)	gluconate	cinnamoylglycine	465	9197.5
PWY0-1319: CDP-diacylglycerol biosynthesis II	glucuronate	phenylacetate	476	9194.38
PWY-5667: CDP-diacylglycerol biosynthesis I	glucuronate	phenylacetate	476	9146.74
PWY-6317: D-galactose degradation I (Leloir pathway)	N-acetylphenylalanine	phenylacetate	490	9031.62
PWY0-1319: CDP-diacylglycerol biosynthesis II	methionine	phenylacetate	483	8981.15
GLUCUROCAT-PWY: superpathway of &beta;-D-glucuronosides degradation	N-acetylmuramate	p-cresol-glucuronide*	500	8966.77
PYRIDNUCSYN-PWY: NAD <i>de novo</i> biosynthesis I (from aspartate)	galactonate	p-cresol sulfate	478	8960.37
PWY-5667: CDP-diacylglycerol biosynthesis I	N6,N6,N6-trimethyllysine	phenylacetate	468	8938.01
PWY-5667: CDP-diacylglycerol biosynthesis I	methionine	phenylacetate	483	8913.67
TRNA-CHARGING-PWY: tRNA charging	N6-carboxyethyllysine	3-phenylpropionate (hydrocinnamate)	459	8886.84
PWY0-1319: CDP-diacylglycerol biosynthesis II	N6,N6,N6-trimethyllysine	phenylacetate	468	8882.08
PWY0-1061: superpathway of L-alanine biosynthesis	pyridoxine (Vitamin B6)	glycolithocholate sulfate*	514	8851.92
PWY-5667: CDP-diacylglycerol biosynthesis I	glycylisoleucine	phenylacetylglutamine	530	8829.37
PWY-5100: pyruvate fermentation to acetate and lactate II	gamma-glutamyl-epsilon-lysine	sebacate (decanedioate)	510	8829.24
PWY0-1319: CDP-diacylglycerol biosynthesis II	glycylisoleucine	phenylacetylglutamine	530	8822.57
PWY-5100: pyruvate fermentation to acetate and lactate II	ornithine	sebacate (decanedioate)	507	8817.92
PWY-5189: tetrapyrrole biosynthesis II (from glycine)	coprostanol	tartronate (hydroxymalonate)	496	8779.18
PYRIDNUCSYN-PWY: NAD <i>de novo</i> biosynthesis I (from aspartate)	sphinganine	p-cresol sulfate	517	8773.23
PWY-7242: D-fructuronate degradation	nicotinate	p-cresol sulfate	529	8749.74
GALACTUROCAT-PWY: D-galacturonate degradation I	3-phenylpropionate (hydrocinnamate)	p-cresol sulfate	500	8744.33
PWY-5100: pyruvate fermentation to acetate and lactate II	1-linoleoylglycerol (18:2)	sebacate (decanedioate)	458	8740.76
TRNA-CHARGING-PWY: tRNA charging	N-acetylglutamate	imidazole propionate	454	8690.38
GALACT-GLUCUROCAT-PWY: superpathway of hexuronide and hexuronate degradation	3-phenylpropionate (hydrocinnamate)	p-cresol sulfate	500	8679.81
PWY-841: superpathway of purine nucleotides <i>de novo</i> biosynthesis I	dimethylarginine (ADMA + SDMA)	3-phenylpropionate (hydrocinnamate)	446	8620.66
GLUCUROCAT-PWY: superpathway of &beta;-D-glucuronosides degradation	galacturonate	p-cresol sulfate	524	8585.07
GLUCUROCAT-PWY: superpathway of &beta;-D-glucuronosides degradation	arabonate/xylonate	p-cresol-glucuronide*	504	8580.96
GLUCUROCAT-PWY: superpathway of &beta;-D-glucuronosides degradation	malate	p-cresol-glucuronide*	500	8568.34
PWY-621: sucrose degradation III (sucrose invertase)	N-acetylmuramate	phenylacetylglutamine	527	8562.61
TRNA-CHARGING-PWY: tRNA charging	pimelate (heptanedioate)	imidazole propionate	294	8465.82
METSYN-PWY: superpathway of L-homoserine and L-methionine biosynthesis	N-acetylleucine	tartronate (hydroxymalonate)	531	8459.2
PWY-6151: <i>S</i>-adenosyl-L-methionine cycle I	erythronate*	phenylacetylglutamine	521	8396.97
PWY-5667: CDP-diacylglycerol biosynthesis I	pyridoxamine	phenylacetate	489	8385.03
PWY0-1319: CDP-diacylglycerol biosynthesis II	tyrosine	phenylacetate	486	8384.8
PWY0-1319: CDP-diacylglycerol biosynthesis II	pyridoxamine	phenylacetate	489	8376.48
RHAMCAT-PWY: L-rhamnose degradation I	arginine	cinnamoylglycine	499	8361.84
METSYN-PWY: superpathway of L-homoserine and L-methionine biosynthesis	N-acetylglutamate	tartronate (hydroxymalonate)	534	8359.92
PWY-5667: CDP-diacylglycerol biosynthesis I	tyrosine	phenylacetate	486	8333.38
PWY0-1319: CDP-diacylglycerol biosynthesis II	ribose	p-cresol-glucuronide*	397	8247.71
PWY-621: sucrose degradation III (sucrose invertase)	3,7-dimethylurate	p-cresol-glucuronide*	421	8240.82
TRNA-CHARGING-PWY: tRNA charging	N-palmitoyl-sphingosine (d18:1/16:0)	3-phenylpropionate (hydrocinnamate)	515	8227.32
PWY-5667: CDP-diacylglycerol biosynthesis I	ribose	p-cresol-glucuronide*	397	8189.99
PWY-621: sucrose degradation III (sucrose invertase)	7-methylguanine	p-cresol-glucuronide*	500	8142.64
PWY0-1319: CDP-diacylglycerol biosynthesis II	N-formylmethionine	p-cresol-glucuronide*	502	8138.84
PWY0-1319: CDP-diacylglycerol biosynthesis II	mannose	phenylacetate	464	8132.51
RHAMCAT-PWY: L-rhamnose degradation I	maltose	cinnamoylglycine	502	8131.32
GLUCUROCAT-PWY: superpathway of &beta;-D-glucuronosides degradation	glycerate	phenylacetylglutamine	536	8131.29
PYRIDNUCSYN-PWY: NAD <i>de novo</i> biosynthesis I (from aspartate)	cis-urocanate	cinnamoylglycine	519	8104.89
PWY-5100: pyruvate fermentation to acetate and lactate II	erythronate*	sebacate (decanedioate)	506	8094.81
PWY0-1297: superpathway of purine deoxyribonucleosides degradation	10-heptadecenoate (17:1n7)	1-nonadecanoyl-GPC (19:0)	514	8077.13
PWY-5667: CDP-diacylglycerol biosynthesis I	mannose	phenylacetate	464	8073.35
PWY-5667: CDP-diacylglycerol biosynthesis I	N-propionylmethionine	p-cresol-glucuronide*	474	8032.81
PWY-5667: CDP-diacylglycerol biosynthesis I	N-formylmethionine	p-cresol-glucuronide*	502	8032.16
PWY-6151: <i>S</i>-adenosyl-L-methionine cycle I	galacturonate	phenylacetylglutamine	523	7991.27
GLUCUROCAT-PWY: superpathway of &beta;-D-glucuronosides degradation	pyrraline	phenylacetylglutamine	527	7987.01
PWY0-1319: CDP-diacylglycerol biosynthesis II	N-propionylmethionine	p-cresol-glucuronide*	474	7960.18
PWY-5667: CDP-diacylglycerol biosynthesis I	3-phenylpropionate (hydrocinnamate)	p-cresol-glucuronide*	477	7944.51
FAO-PWY: fatty acid &beta;-oxidation I	galacturonate	3-phenylpropionate (hydrocinnamate)	500	7936.07
PWY-5103: L-isoleucine biosynthesis III	12-dehydrocholate	sebacate (decanedioate)	321	7934.01
PWY0-1319: CDP-diacylglycerol biosynthesis II	3-phenylpropionate (hydrocinnamate)	p-cresol-glucuronide*	477	7924.79
PWY-5103: L-isoleucine biosynthesis III	6-hydroxynicotinate	sebacate (decanedioate)	506	7913.11
PYRIDNUCSYN-PWY: NAD <i>de novo</i> biosynthesis I (from aspartate)	caffeine	cinnamoylglycine	409	7892.44
TRNA-CHARGING-PWY: tRNA charging	1-methylurate	cinnamoylglycine	334	7882.9
GLUCUROCAT-PWY: superpathway of &beta;-D-glucuronosides degradation	N-delta-acetylornithine	phenylacetylglutamine	535	7882.03
GALACT-GLUCUROCAT-PWY: superpathway of hexuronide and hexuronate degradation	indolepropionate	p-cresol sulfate	512	7852.62
PWY-621: sucrose degradation III (sucrose invertase)	alanine	phenylacetate	489	7821.13
PWY-6151: <i>S</i>-adenosyl-L-methionine cycle I	N6,N6,N6-trimethyllysine	p-cresol-glucuronide*	487	7815.91
HOMOSER-METSYN-PWY: L-methionine biosynthesis I	coprostanol	tartronate (hydroxymalonate)	498	7810.3
ARGININE-SYN4-PWY: L-ornithine biosynthesis II	dihomolinolenate (20:3n3 or 3n6)	sebacate (decanedioate)	500	7784.27
GLUCUROCAT-PWY: superpathway of &beta;-D-glucuronosides degradation	N-acetylarginine	p-cresol-glucuronide*	507	7751.27
PWY-5695: inosine 5'-phosphate degradation	threonate	sebacate (decanedioate)	501	7748.84
PWY-5347: superpathway of L-methionine biosynthesis (transsulfuration)	N-acetylleucine	tartronate (hydroxymalonate)	531	7725.34
ANAGLYCOLYSIS-PWY: glycolysis III (from glucose)	cytidine	cysteine s-sulfate	452	7725.08
TRNA-CHARGING-PWY: tRNA charging	palmitoylcarnitine (C16)	cinnamoylglycine	375	7710.8
TRNA-CHARGING-PWY: tRNA charging	arachidonate (20:4n6)	5alpha-androstan-3beta,17alpha-diol disulfate	261	7688.16
RHAMCAT-PWY: L-rhamnose degradation I	glycerophosphoinositol*	3-phenylpropionate (hydrocinnamate)	485	7669.49
PWY-5695: inosine 5'-phosphate degradation	12,13-DiHOME	sebacate (decanedioate)	461	7623.85
PWY-5667: CDP-diacylglycerol biosynthesis I	tyrosine	phenylacetylglutamine	533	7606.25
PWY66-422: D-galactose degradation V (Leloir pathway)	gamma-glutamylisoleucine*	phenylacetate	476	7600.42
PWY0-1319: CDP-diacylglycerol biosynthesis II	tyrosine	phenylacetylglutamine	533	7597.37
PWY-6531: mannitol cycle	sulfate*	3-phenylpropionate (hydrocinnamate)	464	7570.45
GLCMANNANAUT-PWY: superpathway of <i>N</i>-acetylglucosamine, <i>N</i>-acetylmannosamine and <i>N</i>-acetylneuraminate degradation	glycylleucine	p-cresol sulfate	530	7532.49
PWY-6700: queuosine biosynthesis	biotin	tartronate (hydroxymalonate)	501	7531.44
HISDEG-PWY: L-histidine degradation I	4-imidazoleacetate	3-phenylpropionate (hydrocinnamate)	505	7525.38
PWY-621: sucrose degradation III (sucrose invertase)	riboflavin (Vitamin B2)	phenylacetate	490	7522.75
PWY-6151: <i>S</i>-adenosyl-L-methionine cycle I	3-phenylpropionate (hydrocinnamate)	p-cresol-glucuronide*	476	7512.91
ANAGLYCOLYSIS-PWY: glycolysis III (from glucose)	N2-acetyllysine	cysteine s-sulfate	480	7507.38
PWY-6151: <i>S</i>-adenosyl-L-methionine cycle I	glycerophosphoglycerol	p-cresol-glucuronide*	465	7504.35
PWY66-422: D-galactose degradation V (Leloir pathway)	N-acetylmuramate	phenylacetate	482	7482.32
RHAMCAT-PWY: L-rhamnose degradation I	choline	cinnamoylglycine	516	7480.96
TRNA-CHARGING-PWY: tRNA charging	1-palmitoylglycerol (16:0)	cinnamoylglycine	460	7438.2
PYRIDNUCSYN-PWY: NAD <i>de novo</i> biosynthesis I (from aspartate)	adipate	glycoursodeoxycholate	512	7433.88
PWY-621: sucrose degradation III (sucrose invertase)	gamma-glutamyl-epsilon-lysine	phenylacetate	479	7432.5
PWY-5667: CDP-diacylglycerol biosynthesis I	stearoyl ethanolamide	phenylacetate	488	7405.18
PWY-6123: inosine-5'-phosphate biosynthesis I	N-acetylhistidine	phenylacetate	487	7371.16
PWY0-1319: CDP-diacylglycerol biosynthesis II	stearoyl ethanolamide	phenylacetate	488	7350.33
ANAGLYCOLYSIS-PWY: glycolysis III (from glucose)	2'-deoxycytidine	phenylacetylglutamine	519	7337.47
PWY-5667: CDP-diacylglycerol biosynthesis I	palmitoyl ethanolamide	indoleacetate	531	7269.69
PWY-5100: pyruvate fermentation to acetate and lactate II	4-acetamidobutanoate	sebacate (decanedioate)	512	7221.7
PWY0-1319: CDP-diacylglycerol biosynthesis II	palmitoyl ethanolamide	indoleacetate	531	7219.76
PWY-6507: 4-deoxy-L-<i>threo</i>-hex-4-enopyranuronate degradation	N-acetylmuramate	p-cresol-glucuronide*	500	7207.97
PWY-6527: stachyose degradation	guanine	phenylacetate	478	7203.03
PWY66-422: D-galactose degradation V (Leloir pathway)	cis-4-hydroxycyclohexylacetic acid	phenylacetate	465	7186.15
PWY-621: sucrose degradation III (sucrose invertase)	N-acetyltyrosine	phenylacetate	488	7182.15
PWY-5100: pyruvate fermentation to acetate and lactate II	1,3-propanediol	sebacate (decanedioate)	442	7172.18
PWY-5083: NAD/NADH phosphorylation and dephosphorylation	10-heptadecenoate (17:1n7)	1-stearyl-GPC (O-18:0)*	484	7169.85
P42-PWY: incomplete reductive TCA cycle	threonate	cinnamoylglycine	506	7162.58
ARGININE-SYN4-PWY: L-ornithine biosynthesis II	arachidonate (20:4n6)	sebacate (decanedioate)	509	7160.45
TRNA-CHARGING-PWY: tRNA charging	dimethylarginine (ADMA + SDMA)	3-phenylpropionate (hydrocinnamate)	446	7150.79
GALACT-GLUCUROCAT-PWY: superpathway of hexuronide and hexuronate degradation	malate	p-cresol-glucuronide*	500	7100.03
PWY-5973: <i>cis</i>-vaccenate biosynthesis	fructose	3-phenylpropionate (hydrocinnamate)	503	7050.18
PWY-5100: pyruvate fermentation to acetate and lactate II	pyrraline	sebacate (decanedioate)	511	7020.27
PWY-5189: tetrapyrrole biosynthesis II (from glycine)	lanosterol	tartronate (hydroxymalonate)	474	7019.58
HOMOSER-METSYN-PWY: L-methionine biosynthesis I	N-acetylmuramate	tartronate (hydroxymalonate)	526	7004.08
PWY-5695: inosine 5'-phosphate degradation	malonate	sebacate (decanedioate)	520	6990.45
PWY-841: superpathway of purine nucleotides <i>de novo</i> biosynthesis I	beta-alanine	hippurate	513	6985.57
GLUCUROCAT-PWY: superpathway of &beta;-D-glucuronosides degradation	trimethylamine N-oxide	p-cresol-glucuronide*	505	6981.74
PWY-5860: superpathway of demethylmenaquinol-6 biosynthesis I	2'-deoxycytidine	tyramine O-sulfate	208	6940.56
GALACT-GLUCUROCAT-PWY: superpathway of hexuronide and hexuronate degradation	3-phenylpropionate (hydrocinnamate)	phenylacetylglutamine	500	6917.62
METSYN-PWY: superpathway of L-homoserine and L-methionine biosynthesis	N-acetylcitrulline	tartronate (hydroxymalonate)	465	6910
PWY-5100: pyruvate fermentation to acetate and lactate II	oleoyl ethanolamide	sebacate (decanedioate)	491	6878.77
PWY-621: sucrose degradation III (sucrose invertase)	2-hydroxybutyrate/2-hydroxyisobutyrate	phenylacetate	487	6861.63
TRNA-CHARGING-PWY: tRNA charging	docosapentaenoate (DPA; 22:5n3)	cinnamoylglycine	497	6860.04
PYRIDNUCSYN-PWY: NAD <i>de novo</i> biosynthesis I (from aspartate)	glycerol	3-phenylpropionate (hydrocinnamate)	505	6845.04
PYRIDNUCSYN-PWY: NAD <i>de novo</i> biosynthesis I (from aspartate)	glycerate	cinnamoylglycine	526	6831.04
PWY-6317: D-galactose degradation I (Leloir pathway)	gamma-glutamylisoleucine*	phenylacetate	476	6829.34
PWY-5897: superpathway of menaquinol-11 biosynthesis	1-palmitoylglycerol (16:0)	taurolithocholate 3-sulfate	425	6813.05
PWY-5898: superpathway of menaquinol-12 biosynthesis	1-palmitoylglycerol (16:0)	taurolithocholate 3-sulfate	425	6813.05
PWY-5899: superpathway of menaquinol-13 biosynthesis	1-palmitoylglycerol (16:0)	taurolithocholate 3-sulfate	425	6813.05
GLUCUROCAT-PWY: superpathway of &beta;-D-glucuronosides degradation	N6-dimethylallyladenine	phenylacetylglutamine	479	6802.01
PWY-6628: superpathway of L-phenylalanine biosynthesis	betaine	1-(1-enyl-oleoyl)-GPC (P-18:1)*	507	6792.12
PWY-5695: inosine 5'-phosphate degradation	N6-carboxymethyllysine	cysteine s-sulfate	400	6780.07
GLUTORN-PWY: L-ornithine biosynthesis I	10-heptadecenoate (17:1n7)	ergothioneine	534	6775.73
PWY-5667: CDP-diacylglycerol biosynthesis I	palmitoyl ethanolamide	phenylacetylglutamine	532	6774.57
PWY-5695: inosine 5'-phosphate degradation	inosine	sebacate (decanedioate)	466	6773.88
PWY-5667: CDP-diacylglycerol biosynthesis I	13-HODE + 9-HODE	p-cresol-glucuronide*	483	6742.56
PWY-6527: stachyose degradation	N-acetylmuramate	p-cresol-glucuronide*	501	6727.58
PWY0-1319: CDP-diacylglycerol biosynthesis II	palmitoyl ethanolamide	phenylacetylglutamine	532	6709.95
PWY-7242: D-fructuronate degradation	indolepropionate	p-cresol sulfate	512	6704.72
FAO-PWY: fatty acid &beta;-oxidation I	erythronate*	3-phenylpropionate (hydrocinnamate)	498	6677.69
TRNA-CHARGING-PWY: tRNA charging	malonate	1-(1-enyl-oleoyl)-GPC (P-18:1)*	532	6674.96
PWY-6317: D-galactose degradation I (Leloir pathway)	cis-4-hydroxycyclohexylacetic acid	phenylacetate	465	6668.73
PWY-5103: L-isoleucine biosynthesis III	tyramine	sebacate (decanedioate)	507	6655.04
PYRIDOXSYN-PWY: pyridoxal 5'-phosphate biosynthesis I	sebacate (decanedioate)	tartronate (hydroxymalonate)	529	6654.36
PWY0-1319: CDP-diacylglycerol biosynthesis II	13-HODE + 9-HODE	p-cresol-glucuronide*	483	6647.78
PYRIDOXSYN-PWY: pyridoxal 5'-phosphate biosynthesis I	valerate (5:0)	tartronate (hydroxymalonate)	514	6641.22
PWY-5695: inosine 5'-phosphate degradation	N-acetylputrescine	sebacate (decanedioate)	508	6613.36
GLUCUROCAT-PWY: superpathway of &beta;-D-glucuronosides degradation	choline	phenylacetate	479	6600.24
PWY-5973: <i>cis</i>-vaccenate biosynthesis	pantothenate (Vitamin B5)	3-phenylpropionate (hydrocinnamate)	506	6589.86
PWY-621: sucrose degradation III (sucrose invertase)	N-acetyltyrosine	phenylacetylglutamine	534	6582.92
PWY-621: sucrose degradation III (sucrose invertase)	isoleucine	phenylacetate	486	6539.44
FAO-PWY: fatty acid &beta;-oxidation I	glucose	3-phenylpropionate (hydrocinnamate)	494	6539.06
PWY0-1319: CDP-diacylglycerol biosynthesis II	N-acetylhistidine	phenylacetate	488	6521.98
P108-PWY: pyruvate fermentation to propanoate I	dihomolinolenate (20:3n3 or 3n6)	p-cresol sulfate	503	6512.87
PWY0-1319: CDP-diacylglycerol biosynthesis II	isoleucylglycine	phenylacetylglutamine	532	6487.58
PWY-5667: CDP-diacylglycerol biosynthesis I	N-acetylhistidine	phenylacetate	488	6482.13
PWY-5667: CDP-diacylglycerol biosynthesis I	isoleucylglycine	phenylacetylglutamine	532	6476.91
ARGININE-SYN4-PWY: L-ornithine biosynthesis II	N6-carboxymethyllysine	sebacate (decanedioate)	431	6448.02
PYRIDNUCSYN-PWY: NAD <i>de novo</i> biosynthesis I (from aspartate)	1-palmitoylglycerol (16:0)	cinnamoylglycine	460	6425.37
METSYN-PWY: superpathway of L-homoserine and L-methionine biosynthesis	isovalerate (C5)	tartronate (hydroxymalonate)	517	6416.28
RHAMCAT-PWY: L-rhamnose degradation I	glycerol	3-phenylpropionate (hydrocinnamate)	504	6413.5
PWY-5177: glutaryl-CoA degradation	azelate (nonanedioate; C9)	imidazole propionate	445	6406.79
GLYCOLYSIS-TCA-GLYOX-BYPASS: superpathway of glycolysis, pyruvate dehydrogenase, TCA, and glyoxylate bypass	10-heptadecenoate (17:1n7)	1-(1-enyl-oleoyl)-GPC (P-18:1)*	458	6398.61
HISDEG-PWY: L-histidine degradation I	trans-urocanate	3-phenylpropionate (hydrocinnamate)	512	6388.31
BRANCHED-CHAIN-AA-SYN-PWY: superpathway of branched chain amino acid biosynthesis	13-HODE + 9-HODE	sebacate (decanedioate)	493	6378.58
TRNA-CHARGING-PWY: tRNA charging	glycocholenate sulfate*	cinnamoylglycine	305	6376.99
PRPP-PWY: superpathway of histidine, purine, and pyrimidine biosynthesis	N-palmitoyl-sphinganine (d18:0/16:0)	indolepropionate	527	6373.73
PWY66-422: D-galactose degradation V (Leloir pathway)	N-acetyltyrosine	phenylacetate	488	6370.45
P42-PWY: incomplete reductive TCA cycle	leucylglycine	5alpha-androstan-3beta,17alpha-diol disulfate	263	6369.3
ANAGLYCOLYSIS-PWY: glycolysis III (from glucose)	glycylvaline	cysteine s-sulfate	476	6366.71
MET-SAM-PWY: superpathway of <i>S</i>-adenosyl-L-methionine biosynthesis	N2-acetyllysine	tartronate (hydroxymalonate)	535	6359.63
PWY-6317: D-galactose degradation I (Leloir pathway)	N-acetylphenylalanine	p-cresol-glucuronide*	510	6341.84
PWY-7560: methylerythritol phosphate pathway II	glycerol	phenylacetylglutamine	521	6325.2
PWY-7663: gondoate biosynthesis (anaerobic)	biotin	tartronate (hydroxymalonate)	502	6322.79
PWY-5695: inosine 5'-phosphate degradation	dimethylarginine (ADMA + SDMA)	sebacate (decanedioate)	448	6314.24
PWY-5103: L-isoleucine biosynthesis III	threonate	sebacate (decanedioate)	501	6305.06
PWY-6527: stachyose degradation	N-acetyltyrosine	p-cresol-glucuronide*	507	6304.73
PWY-5667: CDP-diacylglycerol biosynthesis I	nicotinamide riboside	p-cresol-glucuronide*	430	6299.56
PWY-5103: L-isoleucine biosynthesis III	oleoyl ethanolamide	sebacate (decanedioate)	490	6291.77
PWY-5100: pyruvate fermentation to acetate and lactate II	1-oleoyl-3-linoleoyl-glycerol (18:1/18:2)	sebacate (decanedioate)	447	6275.39
PWY-841: superpathway of purine nucleotides <i>de novo</i> biosynthesis I	pyrraline	hippurate	528	6272.98
PWY-5667: CDP-diacylglycerol biosynthesis I	pyrraline	phenylacetylglutamine	528	6267.41
PWY0-1296: purine ribonucleosides degradation	ribitol	gamma-glutamylglycine	501	6266.24
ANAGLYCOLYSIS-PWY: glycolysis III (from glucose)	dihydroferulic acid	cysteine s-sulfate	466	6263.53
PWY0-1319: CDP-diacylglycerol biosynthesis II	nicotinamide riboside	p-cresol-glucuronide*	430	6250.92
PWY0-1319: CDP-diacylglycerol biosynthesis II	pyrraline	phenylacetylglutamine	528	6250.53
PWY-5695: inosine 5'-phosphate degradation	p-cresol sulfate	sebacate (decanedioate)	513	6241.81
GALACT-GLUCUROCAT-PWY: superpathway of hexuronide and hexuronate degradation	mannose	p-cresol sulfate	510	6192.2
PWY-5100: pyruvate fermentation to acetate and lactate II	taurodeoxycholate	sebacate (decanedioate)	299	6189.74
PWY-5177: glutaryl-CoA degradation	1-methyladenine	imidazole propionate	453	6188.22
TRNA-CHARGING-PWY: tRNA charging	dodecanedioate (C12)	imidazole propionate	450	6168.17
PWY-5686: UMP biosynthesis I	pseudouridine	phenylacetate	486	6165.01
PYRIDNUCSYN-PWY: NAD <i>de novo</i> biosynthesis I (from aspartate)	4-acetamidobutanoate	cinnamoylglycine	517	6158.08
PWY-6305: putrescine biosynthesis IV	13-HODE + 9-HODE	sebacate (decanedioate)	489	6126.87
ANAGLYCOLYSIS-PWY: glycolysis III (from glucose)	N-methylglutamate	cysteine s-sulfate	411	6090.24
PWY-6703: preQ<sub>0</sub> biosynthesis	stearate (18:0)	tartronate (hydroxymalonate)	527	6084.79
PWY-5667: CDP-diacylglycerol biosynthesis I	N6,N6,N6-trimethyllysine	phenylacetylglutamine	515	6080.11
PWY-6317: D-galactose degradation I (Leloir pathway)	N-acetylmuramate	phenylacetate	482	6071.27
TRNA-CHARGING-PWY: tRNA charging	5-acetylamino-6-amino-3-methyluracil	imidazole propionate	437	6058.87
PWY0-1319: CDP-diacylglycerol biosynthesis II	N6,N6,N6-trimethyllysine	phenylacetylglutamine	515	6048.11
PWY-5177: glutaryl-CoA degradation	pseudouridine	imidazole propionate	451	6038.82
FUCCAT-PWY: fucose degradation	homocitrulline	phenylacetylglutamine	531	6036.25
PWY-5030: L-histidine degradation III	glycerol 3-phosphate	sebacate (decanedioate)	516	6036.03
PYRIDNUCSYN-PWY: NAD <i>de novo</i> biosynthesis I (from aspartate)	deoxycarnitine	p-cresol sulfate	521	6034.52
PWY0-845: superpathway of pyridoxal 5'-phosphate biosynthesis and salvage	N-acetylphenylalanine	tartronate (hydroxymalonate)	537	6033.12
PWY-5100: pyruvate fermentation to acetate and lactate II	dimethylarginine (ADMA + SDMA)	sebacate (decanedioate)	448	5996.18
PWY-5083: NAD/NADH phosphorylation and dephosphorylation	10-heptadecenoate (17:1n7)	1-(1-enyl-oleoyl)-GPC (P-18:1)*	487	5992.71
PWY-6527: stachyose degradation	pyridoxamine	phenylacetate	489	5988.74
PWY0-1319: CDP-diacylglycerol biosynthesis II	N2-acetyllysine	p-cresol-glucuronide*	508	5963.22
PWY-5667: CDP-diacylglycerol biosynthesis I	N2-acetyllysine	p-cresol-glucuronide*	508	5953.5
GLUCUROCAT-PWY: superpathway of &beta;-D-glucuronosides degradation	fructose	p-cresol sulfate	519	5936.09
PWY-5973: <i>cis</i>-vaccenate biosynthesis	2'-deoxycytidine	3-phenylpropionate (hydrocinnamate)	502	5920.93
P42-PWY: incomplete reductive TCA cycle	3-methylglutaconate	hippurate	372	5917.53
PWY-5198: factor 420 biosynthesis	glucose	threonate	233	5908.92
PWY0-1319: CDP-diacylglycerol biosynthesis II	1-methyladenine	phenylacetate	487	5891.39
PWY-5667: CDP-diacylglycerol biosynthesis I	1-methyladenine	phenylacetate	487	5864.01
PWY-5973: <i>cis</i>-vaccenate biosynthesis	citrate	3-phenylpropionate (hydrocinnamate)	516	5855.46
PWY-6317: D-galactose degradation I (Leloir pathway)	N-acetyltyrosine	phenylacetate	488	5842.82
PWY-5667: CDP-diacylglycerol biosynthesis I	N-formylphenylalanine	indoleacetate	535	5835.28
COA-PWY: coenzyme A biosynthesis I (prokaryotic)	gluconate	sebacate (decanedioate)	457	5824.88
PWY-621: sucrose degradation III (sucrose invertase)	histidine	p-cresol-glucuronide*	504	5820.63
FUCCAT-PWY: fucose degradation	2'-deoxycytidine	3-phenylpropionate (hydrocinnamate)	501	5815.71
PWY-5973: <i>cis</i>-vaccenate biosynthesis	N-acetylarginine	3-phenylpropionate (hydrocinnamate)	518	5805.99
PWY0-1319: CDP-diacylglycerol biosynthesis II	uracil	phenylacetate	483	5803.04
PWY0-1319: CDP-diacylglycerol biosynthesis II	N-formylphenylalanine	indoleacetate	535	5797.49
PWY0-1319: CDP-diacylglycerol biosynthesis II	galacturonate	phenylacetate	478	5787.49
PWY-6305: putrescine biosynthesis IV	xylose	sebacate (decanedioate)	446	5775.04
PWY-5667: CDP-diacylglycerol biosynthesis I	uracil	phenylacetate	483	5760.97
PWY-5667: CDP-diacylglycerol biosynthesis I	galacturonate	phenylacetate	478	5758.61
PWY-5695: inosine 5'-phosphate degradation	spermidine	sebacate (decanedioate)	473	5756.84
ARGININE-SYN4-PWY: L-ornithine biosynthesis II	N6,N6,N6-trimethyllysine	sebacate (decanedioate)	499	5748.73
PWY66-422: D-galactose degradation V (Leloir pathway)	N-acetylphenylalanine	p-cresol-glucuronide*	510	5743.64
GLCMANNANAUT-PWY: superpathway of <i>N</i>-acetylglucosamine, <i>N</i>-acetylmannosamine and <i>N</i>-acetylneuraminate degradation	N-palmitoyl-sphingosine (d18:1/16:0)	p-cresol sulfate	531	5740.13
PWY-6123: inosine-5'-phosphate biosynthesis I	cytosine	phenylacetate	478	5738.72
PWY-5103: L-isoleucine biosynthesis III	pyridoxine (Vitamin B6)	sebacate (decanedioate)	512	5722.23
PWY-5100: pyruvate fermentation to acetate and lactate II	palmitoyl ethanolamide	sebacate (decanedioate)	515	5720.7
PWY-621: sucrose degradation III (sucrose invertase)	phenylalanine	phenylacetate	484	5711.99
PWY-5667: CDP-diacylglycerol biosynthesis I	12,13-DiHOME	phenylacetylglutamine	476	5710.16
PWY-5103: L-isoleucine biosynthesis III	2-oleoylglycerol (18:1)	sebacate (decanedioate)	347	5705.71
GALACT-GLUCUROCAT-PWY: superpathway of hexuronide and hexuronate degradation	trimethylamine N-oxide	phenylacetylglutamine	532	5700.84
PWY-6317: D-galactose degradation I (Leloir pathway)	N-acetylmuramate	p-cresol-glucuronide*	501	5697.01
PWY0-1319: CDP-diacylglycerol biosynthesis II	12,13-DiHOME	phenylacetylglutamine	476	5657.34
PWY-841: superpathway of purine nucleotides <i>de novo</i> biosynthesis I	4-acetamidobutanoate	3-phenylpropionate (hydrocinnamate)	511	5646.47
PWY-5667: CDP-diacylglycerol biosynthesis I	glycylleucine	phenylacetylglutamine	531	5628.3
HISDEG-PWY: L-histidine degradation I	12,13-DiHOME	3-phenylpropionate (hydrocinnamate)	460	5602.81
PWY0-1319: CDP-diacylglycerol biosynthesis II	glycylleucine	phenylacetylglutamine	531	5601.29
PWY-5845: superpathway of menaquinol-9 biosynthesis	pyridoxine (Vitamin B6)	1,5-anhydroglucitol (1,5-AG)	321	5594.85
PWY-5896: superpathway of menaquinol-10 biosynthesis	pyridoxine (Vitamin B6)	1,5-anhydroglucitol (1,5-AG)	321	5594.85
P108-PWY: pyruvate fermentation to propanoate I	maltose	p-cresol sulfate	502	5588.33
RHAMCAT-PWY: L-rhamnose degradation I	1-linoleoylglycerol (18:2)	cinnamoylglycine	463	5567.42
ARGININE-SYN4-PWY: L-ornithine biosynthesis II	dihydroferulic acid	sebacate (decanedioate)	504	5565.63
METSYN-PWY: superpathway of L-homoserine and L-methionine biosynthesis	pimelate (heptanedioate)	tartronate (hydroxymalonate)	344	5565.58
PWY-5100: pyruvate fermentation to acetate and lactate II	5-aminovalerate	sebacate (decanedioate)	517	5557.75
PWY-6151: <i>S</i>-adenosyl-L-methionine cycle I	N-methylalanine	phenylacetate	469	5527.12
PWY-5103: L-isoleucine biosynthesis III	guanosine	sebacate (decanedioate)	490	5489.52
PWY-5347: superpathway of L-methionine biosynthesis (transsulfuration)	N-acetylglutamate	tartronate (hydroxymalonate)	534	5442.61
PWY-5667: CDP-diacylglycerol biosynthesis I	N-acetylaspartate (NAA)	indoleacetate	530	5437.68
GLUCUROCAT-PWY: superpathway of &beta;-D-glucuronosides degradation	fumarate	p-cresol-glucuronide*	499	5425.57
NONMEVIPP-PWY: methylerythritol phosphate pathway I	2'-deoxycytidine	tyramine O-sulfate	310	5424.71
PWY-5347: superpathway of L-methionine biosynthesis (transsulfuration)	N-acetylcitrulline	tartronate (hydroxymalonate)	465	5407.38
METSYN-PWY: superpathway of L-homoserine and L-methionine biosynthesis	dodecanedioate (C12)	tartronate (hydroxymalonate)	529	5403.61
ANAGLYCOLYSIS-PWY: glycolysis III (from glucose)	pantothenate (Vitamin B5)	cysteine s-sulfate	469	5402.39
PWY0-1319: CDP-diacylglycerol biosynthesis II	N-acetylaspartate (NAA)	indoleacetate	530	5401.84
PWY66-422: D-galactose degradation V (Leloir pathway)	N-acetylleucine	p-cresol-glucuronide*	504	5396.7
ARGININE-SYN4-PWY: L-ornithine biosynthesis II	O-sulfo-L-tyrosine	sebacate (decanedioate)	388	5357.09
PWY-6527: stachyose degradation	2'-deoxycytidine	p-cresol-glucuronide*	493	5356.74
PWY-5100: pyruvate fermentation to acetate and lactate II	phenethylamine	sebacate (decanedioate)	497	5351.33
PWY-5667: CDP-diacylglycerol biosynthesis I	glycerol	phenylacetylglutamine	521	5332.58
PWY-621: sucrose degradation III (sucrose invertase)	lysine	phenylacetate	486	5321.66
PWY-5667: CDP-diacylglycerol biosynthesis I	stearoyl ethanolamide	indoleacetate	533	5298.88
PWY-6628: superpathway of L-phenylalanine biosynthesis	betaine	1-stearyl-GPC (O-18:0)*	505	5297.57
RHAMCAT-PWY: L-rhamnose degradation I	glycerophosphoinositol*	cinnamoylglycine	491	5295.11
PWY-5103: L-isoleucine biosynthesis III	taurochenodeoxycholate	sebacate (decanedioate)	316	5289.55
PWY-5097: L-lysine biosynthesis VI	2'-deoxycytidine	phenylacetate	470	5270.89
PWY-621: sucrose degradation III (sucrose invertase)	beta-hydroxyisovalerate	p-cresol-glucuronide*	354	5265.89
PWY0-1319: CDP-diacylglycerol biosynthesis II	stearoyl ethanolamide	indoleacetate	533	5262.88
GLUCUROCAT-PWY: superpathway of &beta;-D-glucuronosides degradation	gamma-aminobutyrate (GABA)	phenylacetate	412	5254.74
PWY-6936: seleno-amino acid biosynthesis (plants)	13-HODE + 9-HODE	sebacate (decanedioate)	492	5250.12
PWY0-1319: CDP-diacylglycerol biosynthesis II	glycerol	phenylacetylglutamine	521	5249.21
PWY-621: sucrose degradation III (sucrose invertase)	N-acetyltyrosine	p-cresol-glucuronide*	507	5206.73
TRNA-CHARGING-PWY: tRNA charging	betaine	cinnamoylglycine	521	5206.11
HOMOSER-METSYN-PWY: L-methionine biosynthesis I	N-acetylglycine	tartronate (hydroxymalonate)	534	5206.02
P42-PWY: incomplete reductive TCA cycle	9,10-DiHOME	cinnamoylglycine	462	5190.95
PYRIDNUCSYN-PWY: NAD <i>de novo</i> biosynthesis I (from aspartate)	eicosapentaenoate (EPA; 20:5n3)	p-cresol sulfate	498	5188.13
PWY-6151: <i>S</i>-adenosyl-L-methionine cycle I	glycylvaline	p-cresol-glucuronide*	503	5166.4
TRNA-CHARGING-PWY: tRNA charging	palmitoylcarnitine (C16)	3-phenylpropionate (hydrocinnamate)	369	5162.61
GLUCUROCAT-PWY: superpathway of &beta;-D-glucuronosides degradation	N-alpha-acetylornithine	phenylacetate	484	5161.89
PWY-2941: L-lysine biosynthesis II	coprostanol	tartronate (hydroxymalonate)	498	5156.91
ARGININE-SYN4-PWY: L-ornithine biosynthesis II	stearoyl ethanolamide	sebacate (decanedioate)	517	5154.41
PWY-6527: stachyose degradation	4-ureidobutyrate	p-cresol-glucuronide*	503	5153.48
GALACT-GLUCUROCAT-PWY: superpathway of hexuronide and hexuronate degradation	3-ureidopropionate	phenylacetylglutamine	521	5152.26
RHAMCAT-PWY: L-rhamnose degradation I	guanosine	cinnamoylglycine	496	5144.82
PWY-6527: stachyose degradation	N-acetyltyrosine	gamma-glutamylglycine	534	5128.9
PWY-5695: inosine 5'-phosphate degradation	2-oxo-1-pyrrolidinepropionate	tartronate (hydroxymalonate)	529	5120.69
PWY-621: sucrose degradation III (sucrose invertase)	nicotinate ribonucleoside	phenylacetate	486	5083.9
NONMEVIPP-PWY: methylerythritol phosphate pathway I	sedoheptulose	phenylacetate	485	5078.78
PWY-6527: stachyose degradation	N-acetylmethionine sulfoxide	gamma-glutamylglycine	533	5072.87
PWY66-422: D-galactose degradation V (Leloir pathway)	N-acetylmuramate	p-cresol-glucuronide*	501	5049.24
COBALSYN-PWY: superpathway of adenosylcobalamin salvage from cobinamide I	1-methyladenine	phenylacetylglutamine	530	5036.92
PWY0-1296: purine ribonucleosides degradation	taurodeoxycholate	sebacate (decanedioate)	299	5035.22
FUC-RHAMCAT-PWY: superpathway of fucose and rhamnose degradation	2'-deoxycytidine	tyramine O-sulfate	294	5027.12
ARGININE-SYN4-PWY: L-ornithine biosynthesis II	glycerol	cysteine s-sulfate	467	5019.7
HOMOSER-METSYN-PWY: L-methionine biosynthesis I	sitostanol	tartronate (hydroxymalonate)	467	5011.97
PWY0-1319: CDP-diacylglycerol biosynthesis II	N6-acetyllysine	phenylacetylglutamine	535	5000.75
PWY-5667: CDP-diacylglycerol biosynthesis I	N6-acetyllysine	phenylacetylglutamine	535	5000.69
P108-PWY: pyruvate fermentation to propanoate I	glycylvaline	p-cresol sulfate	518	4998
MET-SAM-PWY: superpathway of <i>S</i>-adenosyl-L-methionine biosynthesis	5-oxoproline	tartronate (hydroxymalonate)	530	4978.64
PWY-5177: glutaryl-CoA degradation	4-ureidobutyrate	imidazole propionate	448	4976.14
P108-PWY: pyruvate fermentation to propanoate I	stachydrine	p-cresol sulfate	489	4959.88
PWY-5695: inosine 5'-phosphate degradation	fructose	cysteine s-sulfate	467	4957.8
PWY-6123: inosine-5'-phosphate biosynthesis I	citrulline	phenylacetylglutamine	535	4957.56
PWY-6936: seleno-amino acid biosynthesis (plants)	galactonate	sebacate (decanedioate)	462	4938.41
FAO-PWY: fatty acid &beta;-oxidation I	9,10-DiHOME	3-phenylpropionate (hydrocinnamate)	452	4931.32
PWY-5100: pyruvate fermentation to acetate and lactate II	tryptamine	sebacate (decanedioate)	439	4929.52
RHAMCAT-PWY: L-rhamnose degradation I	glycerol	cinnamoylglycine	511	4911.98
PWY-5100: pyruvate fermentation to acetate and lactate II	pheophorbide A	sebacate (decanedioate)	449	4911.53
PWY-621: sucrose degradation III (sucrose invertase)	valerate (5:0)	p-cresol-glucuronide*	488	4908.99
PWY-5100: pyruvate fermentation to acetate and lactate II	thioproline	sebacate (decanedioate)	515	4903.47
P108-PWY: pyruvate fermentation to propanoate I	myristoleate (14:1n5)	cinnamoylglycine	502	4871.27
ARGININE-SYN4-PWY: L-ornithine biosynthesis II	stearate (18:0)	tartronate (hydroxymalonate)	527	4866.43
PWY-5695: inosine 5'-phosphate degradation	arachidonate (20:4n6)	sebacate (decanedioate)	509	4853.78
RHAMCAT-PWY: L-rhamnose degradation I	inosine	cinnamoylglycine	471	4851.12
PWY-6305: putrescine biosynthesis IV	adipate	imidazole propionate	448	4845.63
P108-PWY: pyruvate fermentation to propanoate I	histidine	p-cresol sulfate	518	4835.55
PWY-6151: <i>S</i>-adenosyl-L-methionine cycle I	fructose	phenylacetylglutamine	518	4823.82
PWY-5850: superpathway of menaquinol-6 biosynthesis I	2'-deoxycytidine	tyramine O-sulfate	208	4822.42
PYRIDNUCSYN-PWY: NAD <i>de novo</i> biosynthesis I (from aspartate)	sulfate*	cinnamoylglycine	516	4816.58
PWY-6270: isoprene biosynthesis I	glycerol	phenylacetylglutamine	521	4800.74
ARGININE-SYN4-PWY: L-ornithine biosynthesis II	glycerol	sebacate (decanedioate)	505	4771.9
GLYCOGENSYNTH-PWY: glycogen biosynthesis I (from ADP-D-Glucose)	pantothenate (Vitamin B5)	4-hydroxyhippurate	521	4770.75
PWY-5667: CDP-diacylglycerol biosynthesis I	N-acetylaspartate (NAA)	p-cresol-glucuronide*	504	4765.42
PWY-621: sucrose degradation III (sucrose invertase)	N-acetylarginine	phenylacetylglutamine	535	4759.55
GLUCUROCAT-PWY: superpathway of &beta;-D-glucuronosides degradation	glycerophosphoinositol*	p-cresol-glucuronide*	474	4757.07
PWY0-1319: CDP-diacylglycerol biosynthesis II	N-acetylaspartate (NAA)	p-cresol-glucuronide*	504	4754.67
RHAMCAT-PWY: L-rhamnose degradation I	galactonate	3-phenylpropionate (hydrocinnamate)	464	4751.09
RHAMCAT-PWY: L-rhamnose degradation I	1-palmitoyl-GPC (16:0)	3-phenylpropionate (hydrocinnamate)	498	4748.33
TRNA-CHARGING-PWY: tRNA charging	N-acetyl-cadaverine	cinnamoylglycine	451	4743.78
PWY-6151: <i>S</i>-adenosyl-L-methionine cycle I	4-acetamidobutanoate	phenylacetylglutamine	526	4742.04
PWY-6527: stachyose degradation	3-phenylpropionate (hydrocinnamate)	phenylacetate	460	4727.7
TRNA-CHARGING-PWY: tRNA charging	lactosyl-N-palmitoyl-sphingosine	1-(1-enyl-oleoyl)-GPC (P-18:1)*	337	4727.19
TRNA-CHARGING-PWY: tRNA charging	glutamine	1-(1-enyl-oleoyl)-GPC (P-18:1)*	527	4726.82
PWY-2941: L-lysine biosynthesis II	sitostanol	tartronate (hydroxymalonate)	467	4725.98
PWY66-422: D-galactose degradation V (Leloir pathway)	guanine	phenylacetate	478	4724.76
PYRIDNUCSYN-PWY: NAD <i>de novo</i> biosynthesis I (from aspartate)	1,3-propanediol	cinnamoylglycine	447	4708.38
GALACT-GLUCUROCAT-PWY: superpathway of hexuronide and hexuronate degradation	mannose	p-cresol-glucuronide*	484	4691.14
PWY-7323: superpathway of GDP-mannose-derived O-antigen building blocks biosynthesis	ferulate	sebacate (decanedioate)	495	4682.59
PWY-7242: D-fructuronate degradation	gamma-aminobutyrate (GABA)	p-cresol-glucuronide*	428	4675.05
PWY-6151: <i>S</i>-adenosyl-L-methionine cycle I	N-acetylalanine	phenylacetylglutamine	531	4673.24
PWY0-1319: CDP-diacylglycerol biosynthesis II	N-formylmethionine	phenylacetate	483	4663.3
HISDEG-PWY: L-histidine degradation I	cis-urocanate	3-phenylpropionate (hydrocinnamate)	513	4642.85
PWY-621: sucrose degradation III (sucrose invertase)	N-acetylphenylalanine	phenylacetylglutamine	537	4641.07
TRNA-CHARGING-PWY: tRNA charging	7-ketodeoxycholate	cinnamoylglycine	382	4640.82
PWY-621: sucrose degradation III (sucrose invertase)	5-oxoproline	phenylacetate	484	4636.74
PWY-5667: CDP-diacylglycerol biosynthesis I	N-formylmethionine	phenylacetate	483	4636.58
PWY-5667: CDP-diacylglycerol biosynthesis I	pseudouridine	indoleacetate	532	4634.18
PWY-7560: methylerythritol phosphate pathway II	indolin-2-one	tartronate (hydroxymalonate)	504	4631.12
PWY66-422: D-galactose degradation V (Leloir pathway)	pseudouridine	phenylacetate	487	4625.48
PWY-6305: putrescine biosynthesis IV	dodecanedioate (C12)	imidazole propionate	447	4623.81
PYRIDNUCSYN-PWY: NAD <i>de novo</i> biosynthesis I (from aspartate)	trigonelline (N'-methylnicotinate)	cinnamoylglycine	502	4617.1
TRNA-CHARGING-PWY: tRNA charging	tyrosine	1-(1-enyl-oleoyl)-GPC (P-18:1)*	529	4610.08
PWY-6936: seleno-amino acid biosynthesis (plants)	ferulate	sebacate (decanedioate)	503	4604.63
PWY-5103: L-isoleucine biosynthesis III	prolylglycine	sebacate (decanedioate)	368	4603.4
PWY0-1319: CDP-diacylglycerol biosynthesis II	pseudouridine	indoleacetate	532	4600.37
PWY-5667: CDP-diacylglycerol biosynthesis I	glycerol	phenylacetate	476	4589.3
BRANCHED-CHAIN-AA-SYN-PWY: superpathway of branched chain amino acid biosynthesis	stachydrine	sebacate (decanedioate)	485	4579.53
PWY-5100: pyruvate fermentation to acetate and lactate II	9,10-DiHOME	sebacate (decanedioate)	454	4577.92
TRNA-CHARGING-PWY: tRNA charging	eicosapentaenoate (EPA; 20:5n3)	3-phenylpropionate (hydrocinnamate)	482	4566.65
PWY-5100: pyruvate fermentation to acetate and lactate II	1-palmitoyl-GPE (16:0)	threonate	484	4560.95
GALACT-GLUCUROCAT-PWY: superpathway of hexuronide and hexuronate degradation	galacturonate	p-cresol sulfate	524	4553.98
PWY-7242: D-fructuronate degradation	N-alpha-acetylornithine	p-cresol-glucuronide*	504	4551.66
PWY-7323: superpathway of GDP-mannose-derived O-antigen building blocks biosynthesis	N-acetylputrescine	sebacate (decanedioate)	499	4549.45
METSYN-PWY: superpathway of L-homoserine and L-methionine biosynthesis	adipate	tartronate (hydroxymalonate)	530	4548.63
PWY-5695: inosine 5'-phosphate degradation	guanosine	sebacate (decanedioate)	490	4548.56
PWY-5837: 2-carboxy-1,4-naphthoquinol biosynthesis	10-heptadecenoate (17:1n7)	taurolithocholate 3-sulfate	482	4536.83
PWY-4041: &gamma;-glutamyl cycle	2'-deoxycytidine	tyramine O-sulfate	256	4535.3
GLUCUROCAT-PWY: superpathway of &beta;-D-glucuronosides degradation	N6,N6,N6-trimethyllysine	phenylacetylglutamine	514	4534.46
PWY-5667: CDP-diacylglycerol biosynthesis I	N-acetylhistidine	phenylacetylglutamine	535	4534.33
PWY-2941: L-lysine biosynthesis II	sebacate (decanedioate)	tartronate (hydroxymalonate)	528	4533.25
PWY0-1319: CDP-diacylglycerol biosynthesis II	N-acetylhistidine	phenylacetylglutamine	535	4532.19
PWY-6151: <i>S</i>-adenosyl-L-methionine cycle I	hydroxyproline	p-cresol-glucuronide*	506	4529.05
GALACT-GLUCUROCAT-PWY: superpathway of hexuronide and hexuronate degradation	glycerophosphoglycerol	phenylacetylglutamine	491	4527.57
TRNA-CHARGING-PWY: tRNA charging	oleoylcarnitine (C18)	cinnamoylglycine	213	4514.14
PWY0-1319: CDP-diacylglycerol biosynthesis II	glycerol	phenylacetate	476	4510.3
PWY-6700: queuosine biosynthesis	phenylacetate	tartronate (hydroxymalonate)	528	4505.82
HISDEG-PWY: L-histidine degradation I	gamma-glutamyl-epsilon-lysine	3-phenylpropionate (hydrocinnamate)	509	4496.54
GALACT-GLUCUROCAT-PWY: superpathway of hexuronide and hexuronate degradation	glycerophosphoglycerol	p-cresol sulfate	491	4494
PWY-5100: pyruvate fermentation to acetate and lactate II	aspartate	sebacate (decanedioate)	514	4482.72
HISDEG-PWY: L-histidine degradation I	N-acetylarginine	cinnamoylglycine	525	4480.89
PWY-6527: stachyose degradation	N-acetylphenylalanine	p-cresol-glucuronide*	510	4469.63
PWY-5695: inosine 5'-phosphate degradation	arginine	sebacate (decanedioate)	493	4456.47
TRNA-CHARGING-PWY: tRNA charging	7-ketodeoxycholate	3-phenylpropionate (hydrocinnamate)	377	4453.16
GLUCUROCAT-PWY: superpathway of &beta;-D-glucuronosides degradation	ornithine	p-cresol-glucuronide*	496	4450.34
PWY-6531: mannitol cycle	4-acetamidobutanoate	3-phenylpropionate (hydrocinnamate)	465	4439.2
GALACT-GLUCUROCAT-PWY: superpathway of hexuronide and hexuronate degradation	N-delta-acetylornithine	p-cresol-glucuronide*	508	4423.04
PRPP-PWY: superpathway of histidine, purine, and pyrimidine biosynthesis	N-palmitoyl-sphingosine (d18:1/16:0)	indolepropionate	528	4421.01
PWY0-1319: CDP-diacylglycerol biosynthesis II	2'-deoxycytidine	p-cresol sulfate	519	4417.98
PWY-5667: CDP-diacylglycerol biosynthesis I	2'-deoxycytidine	p-cresol sulfate	519	4412.35
PWY-5347: superpathway of L-methionine biosynthesis (transsulfuration)	N-acetylserine	tartronate (hydroxymalonate)	535	4409.59
GLUCUROCAT-PWY: superpathway of &beta;-D-glucuronosides degradation	gamma-aminobutyrate (GABA)	p-cresol-glucuronide*	428	4409.23
P108-PWY: pyruvate fermentation to propanoate I	12,13-DiHOME	p-cresol sulfate	465	4404.31
PWY-7111: pyruvate fermentation to isobutanol (engineered)	1-methyladenine	phenylacetate	487	4395.66
BRANCHED-CHAIN-AA-SYN-PWY: superpathway of branched chain amino acid biosynthesis	palmitoylcarnitine (C16)	sebacate (decanedioate)	371	4394.3
PWY-5667: CDP-diacylglycerol biosynthesis I	2-hydroxybutyrate/2-hydroxyisobutyrate	phenylacetylglutamine	534	4390.48
PWY-5100: pyruvate fermentation to acetate and lactate II	glycerate	sebacate (decanedioate)	521	4389.91
PWY-5103: L-isoleucine biosynthesis III	sulfate*	sebacate (decanedioate)	510	4383.1
PWY-6936: seleno-amino acid biosynthesis (plants)	1-palmitoyl-3-linoleoyl-glycerol (16:0/18:2)*	sebacate (decanedioate)	437	4373.7
PWY-5100: pyruvate fermentation to acetate and lactate II	N6-carboxyethyllysine	sebacate (decanedioate)	461	4373.63
PWY-6317: D-galactose degradation I (Leloir pathway)	pseudouridine	phenylacetate	487	4369.33
GALACT-GLUCUROCAT-PWY: superpathway of hexuronide and hexuronate degradation	pantothenate (Vitamin B5)	p-cresol sulfate	522	4356.09
PWY0-1319: CDP-diacylglycerol biosynthesis II	2-hydroxybutyrate/2-hydroxyisobutyrate	phenylacetylglutamine	534	4351.62
PYRIDNUCSYN-PWY: NAD <i>de novo</i> biosynthesis I (from aspartate)	galactonate	3-phenylpropionate (hydrocinnamate)	465	4348.74
FAO-PWY: fatty acid &beta;-oxidation I	1,3-propanediol	3-phenylpropionate (hydrocinnamate)	437	4304.92
PWY-621: sucrose degradation III (sucrose invertase)	citrulline	phenylacetylglutamine	536	4291.4
TRNA-CHARGING-PWY: tRNA charging	glycerol 3-phosphate	glycoursodeoxycholate	516	4279.29
PWY-5695: inosine 5'-phosphate degradation	galactonate	sebacate (decanedioate)	463	4272.13
GLUCUROCAT-PWY: superpathway of &beta;-D-glucuronosides degradation	glycerate	phenylacetate	489	4257.35
PWY-7187: pyrimidine deoxyribonucleotides <i>de novo</i> biosynthesis II	gluconate	3-phenylpropionate (hydrocinnamate)	460	4247.96
GLUCUROCAT-PWY: superpathway of &beta;-D-glucuronosides degradation	fructose	phenylacetylglutamine	519	4238.54
PWY-5103: L-isoleucine biosynthesis III	linoleoyl ethanolamide	sebacate (decanedioate)	495	4229.58
PWY-6151: <i>S</i>-adenosyl-L-methionine cycle I	glucuronate	phenylacetylglutamine	521	4227.06
PWY-621: sucrose degradation III (sucrose invertase)	cis-urocanate	phenylacetate	483	4222.11
PWY-5667: CDP-diacylglycerol biosynthesis I	guanosine	phenylacetylglutamine	507	4206.82
PWY-5667: CDP-diacylglycerol biosynthesis I	N-formylmethionine	indoleacetate	528	4205.58
PWY0-1319: CDP-diacylglycerol biosynthesis II	guanosine	phenylacetylglutamine	507	4204.97
PYRIDNUCSYN-PWY: NAD <i>de novo</i> biosynthesis I (from aspartate)	N-palmitoyl-sphingosine (d18:1/16:0)	p-cresol sulfate	531	4195.59
GLUCUROCAT-PWY: superpathway of &beta;-D-glucuronosides degradation	arabonate/xylonate	phenylacetate	485	4193.29
PWY-5347: superpathway of L-methionine biosynthesis (transsulfuration)	N-acetyltyrosine	tartronate (hydroxymalonate)	534	4193.14
PWY0-1319: CDP-diacylglycerol biosynthesis II	N-formylmethionine	indoleacetate	528	4175.05
PWY-5103: L-isoleucine biosynthesis III	deoxycarnitine	sebacate (decanedioate)	506	4169.43
PWY-6629: superpathway of L-tryptophan biosynthesis	pyridoxine (Vitamin B6)	1,5-anhydroglucitol (1,5-AG)	350	4156.96
PWY-4981: L-proline biosynthesis II (from arginine)	2,3-dimethylsuccinate	3-methylglutaconate	502	4155.04
TRNA-CHARGING-PWY: tRNA charging	3-hydroxystearate	glycoursodeoxycholate	428	4154.33
PWY-621: sucrose degradation III (sucrose invertase)	N-acetylmethionine	phenylacetate	480	4148.61
PWY0-1296: purine ribonucleosides degradation	guanine	tartronate (hydroxymalonate)	524	4148.01
PWY-5686: UMP biosynthesis I	sedoheptulose	phenylacetate	484	4147.45
ANAGLYCOLYSIS-PWY: glycolysis III (from glucose)	lysine	cysteine s-sulfate	478	4144.68
PWY-621: sucrose degradation III (sucrose invertase)	beta-hydroxyisovalerate	phenylacetate	344	4123.99
PWY-7560: methylerythritol phosphate pathway II	octadecanedioate (C18)	tartronate (hydroxymalonate)	478	4118.32
PWY-5100: pyruvate fermentation to acetate and lactate II	caffeine	sebacate (decanedioate)	405	4116.71
PWY-5154: L-arginine biosynthesis III (via <i>N</i>-acetyl-L-citrulline)	10-heptadecenoate (17:1n7)	taurolithocholate 3-sulfate	519	4101.18
PWY-6531: mannitol cycle	maltose	3-phenylpropionate (hydrocinnamate)	450	4092.16
GLUCUROCAT-PWY: superpathway of &beta;-D-glucuronosides degradation	erythronate*	phenylacetylglutamine	522	4083.42
PWY-5100: pyruvate fermentation to acetate and lactate II	nicotianamine	threonate	504	4081.53
PYRIDOXSYN-PWY: pyridoxal 5'-phosphate biosynthesis I	N-acetylphenylalanine	tartronate (hydroxymalonate)	537	4071.73
PWY-5100: pyruvate fermentation to acetate and lactate II	N-acetyltaurine	sebacate (decanedioate)	256	4068.24
PWY-841: superpathway of purine nucleotides <i>de novo</i> biosynthesis I	homocitrulline	hippurate	532	4060.5
GLUCUROCAT-PWY: superpathway of &beta;-D-glucuronosides degradation	glycerate	p-cresol-glucuronide*	509	4049.66
GALACT-GLUCUROCAT-PWY: superpathway of hexuronide and hexuronate degradation	N-acetylarginine	p-cresol-glucuronide*	507	4048.69
TRNA-CHARGING-PWY: tRNA charging	methionine	cinnamoylglycine	519	4043.01
GLYCOGENSYNTH-PWY: glycogen biosynthesis I (from ADP-D-Glucose)	adipate	4-hydroxyhippurate	529	4037.06
ARGININE-SYN4-PWY: L-ornithine biosynthesis II	glucose	cysteine s-sulfate	465	4030.51
TRNA-CHARGING-PWY: tRNA charging	dihomolinolenate (20:3n3 or 3n6)	3-phenylpropionate (hydrocinnamate)	499	4021.99
GLYCOGENSYNTH-PWY: glycogen biosynthesis I (from ADP-D-Glucose)	adipate	p-cresol-glucuronide*	502	4016.22
GALACT-GLUCUROCAT-PWY: superpathway of hexuronide and hexuronate degradation	cytosine	phenylacetylglutamine	525	4012.82
PYRIDNUCSYN-PWY: NAD <i>de novo</i> biosynthesis I (from aspartate)	galactonate	cinnamoylglycine	468	4003.32
GLUCUROCAT-PWY: superpathway of &beta;-D-glucuronosides degradation	malate	phenylacetate	481	4001.48
TRNA-CHARGING-PWY: tRNA charging	leucine	1-(1-enyl-oleoyl)-GPC (P-18:1)*	528	4000.67
PWY-5667: CDP-diacylglycerol biosynthesis I	N-acetylputrescine	p-cresol-glucuronide*	497	3999.12
FUCCAT-PWY: fucose degradation	asparagine	phenylacetylglutamine	506	3998.89
P42-PWY: incomplete reductive TCA cycle	picolinate	cinnamoylglycine	519	3994.59
PWY-6151: <i>S</i>-adenosyl-L-methionine cycle I	cis-4-hydroxycyclohexylacetic acid	p-cresol-glucuronide*	485	3991.48
PWY-5103: L-isoleucine biosynthesis III	1-linoleoylglycerol (18:2)	sebacate (decanedioate)	457	3987.01
ARGININE-SYN4-PWY: L-ornithine biosynthesis II	taurine	sebacate (decanedioate)	510	3980.09
PWY-5198: factor 420 biosynthesis	ferulate	threonate	235	3967.52
PWY-5100: pyruvate fermentation to acetate and lactate II	leucylglycine	sebacate (decanedioate)	504	3958.75
TRNA-CHARGING-PWY: tRNA charging	N-acetylglutamate	glycoursodeoxycholate	516	3958.7
GLUCUROCAT-PWY: superpathway of &beta;-D-glucuronosides degradation	myo-inositol	phenylacetate	474	3950.36
PWY-5198: factor 420 biosynthesis	erythronate*	threonate	233	3949.92
TRNA-CHARGING-PWY: tRNA charging	valine	1-(1-enyl-oleoyl)-GPC (P-18:1)*	530	3944.3
PWY-6151: <i>S</i>-adenosyl-L-methionine cycle I	uracil	p-cresol-glucuronide*	502	3943.06
GLUCUROCAT-PWY: superpathway of &beta;-D-glucuronosides degradation	glucose	phenylacetylglutamine	518	3942.83
PWY-6628: superpathway of L-phenylalanine biosynthesis	10-heptadecenoate (17:1n7)	1-(1-enyl-oleoyl)-GPC (P-18:1)*	510	3942.07
PWY-6151: <i>S</i>-adenosyl-L-methionine cycle I	N-formylphenylalanine	p-cresol-glucuronide*	508	3941.87
PWY-5100: pyruvate fermentation to acetate and lactate II	N-acetylglucosaminylasparagine	sebacate (decanedioate)	509	3933.94
PWY0-1319: CDP-diacylglycerol biosynthesis II	N-acetylputrescine	p-cresol-glucuronide*	497	3924.7
ARGININE-SYN4-PWY: L-ornithine biosynthesis II	glucuronate	cysteine s-sulfate	469	3924.57
PWY-841: superpathway of purine nucleotides <i>de novo</i> biosynthesis I	4-acetamidobutanoate	hippurate	528	3919.84
NONMEVIPP-PWY: methylerythritol phosphate pathway I	2'-deoxycytidine	phenylacetylglutamine	519	3917.04
PWY-5100: pyruvate fermentation to acetate and lactate II	7-methylurate	sebacate (decanedioate)	289	3915.64
PWY-5103: L-isoleucine biosynthesis III	dihomolinoleate (20:2n6)	sebacate (decanedioate)	510	3914.6
PWY-2941: L-lysine biosynthesis II	nicotianamine	sebacate (decanedioate)	487	3910.25
PWY-6270: isoprene biosynthesis I	indolin-2-one	tartronate (hydroxymalonate)	504	3909.38
PWY66-422: D-galactose degradation V (Leloir pathway)	pyridoxamine	phenylacetate	489	3901.6
PWY-5100: pyruvate fermentation to acetate and lactate II	12,13-DiHOME	sebacate (decanedioate)	461	3890.08
PWY-6151: <i>S</i>-adenosyl-L-methionine cycle I	N-acetylvaline	p-cresol-glucuronide*	505	3889.49
NONMEVIPP-PWY: methylerythritol phosphate pathway I	N-acetylmuramate	phenylacetylglutamine	527	3884.26
PWY66-422: D-galactose degradation V (Leloir pathway)	3-phenylpropionate (hydrocinnamate)	phenylacetate	460	3878.24
TRNA-CHARGING-PWY: tRNA charging	cystine	3-phenylpropionate (hydrocinnamate)	406	3876.97
PWY-5667: CDP-diacylglycerol biosynthesis I	maltose	phenylacetylglutamine	513	3872.57
PWY0-1319: CDP-diacylglycerol biosynthesis II	maltose	phenylacetylglutamine	513	3869.61
PWY-621: sucrose degradation III (sucrose invertase)	gamma-glutamylphenylalanine	phenylacetylglutamine	525	3868.46
METHANOGENESIS-PWY: methanogenesis from H<SUB>2</SUB> and CO<SUB>2</SUB>	ferulate	threonate	226	3859.51
PWY-6531: mannitol cycle	glucuronate	sebacate (decanedioate)	462	3856.21
RHAMCAT-PWY: L-rhamnose degradation I	galacturonate	3-phenylpropionate (hydrocinnamate)	507	3846.11
ARGININE-SYN4-PWY: L-ornithine biosynthesis II	xylose	sebacate (decanedioate)	449	3836.93
PWY-7242: D-fructuronate degradation	N-delta-acetylornithine	p-cresol-glucuronide*	508	3834.51
PEPTIDOGLYCANSYN-PWY: peptidoglycan biosynthesis I (<I>meso</I>-diaminopimelate containing)	2'-deoxycytidine	phenylacetate	472	3826.02
PWY-6305: putrescine biosynthesis IV	octadecanedioate (C18)	imidazole propionate	405	3821.97
PWY-5667: CDP-diacylglycerol biosynthesis I	1-methyladenine	phenylacetylglutamine	534	3820.3
PWY-5667: CDP-diacylglycerol biosynthesis I	glycylleucine	phenylacetate	484	3814.35
PWY0-1319: CDP-diacylglycerol biosynthesis II	1-methyladenine	phenylacetylglutamine	534	3814.08
PWY0-1319: CDP-diacylglycerol biosynthesis II	13-HODE + 9-HODE	p-cresol sulfate	510	3813.84
PWY-5667: CDP-diacylglycerol biosynthesis I	13-HODE + 9-HODE	p-cresol sulfate	510	3813.2
PWY-6527: stachyose degradation	N-acetylphenylalanine	gamma-glutamylglycine	537	3806.58
PWY0-1319: CDP-diacylglycerol biosynthesis II	glycylisoleucine	p-cresol-glucuronide*	503	3803.44
ARGININE-SYN4-PWY: L-ornithine biosynthesis II	sulfate*	cysteine s-sulfate	472	3802.44
PWY-6527: stachyose degradation	alanine	gamma-glutamylglycine	536	3801.89
GLUCUROCAT-PWY: superpathway of &beta;-D-glucuronosides degradation	ribose	phenylacetylglutamine	414	3799.5
PWY0-1319: CDP-diacylglycerol biosynthesis II	glycylleucine	phenylacetate	484	3788.75
PWY-5347: superpathway of L-methionine biosynthesis (transsulfuration)	sebacate (decanedioate)	tartronate (hydroxymalonate)	529	3786.33
PWY-5367: petroselinate biosynthesis	N-methylproline	p-cresol-glucuronide*	436	3783.32
PWY-621: sucrose degradation III (sucrose invertase)	1-methyladenine	phenylacetate	487	3781.44
PWY0-1319: CDP-diacylglycerol biosynthesis II	1-methyladenine	p-cresol-glucuronide*	507	3778.22
PWY-5103: L-isoleucine biosynthesis III	trigonelline (N'-methylnicotinate)	sebacate (decanedioate)	496	3777.27
PWY-5667: CDP-diacylglycerol biosynthesis I	1-methyladenine	p-cresol-glucuronide*	507	3766.64
PWY-5667: CDP-diacylglycerol biosynthesis I	cis-4-hydroxycyclohexylacetic acid	indoleacetate	508	3761.48
PWY-5667: CDP-diacylglycerol biosynthesis I	glycylisoleucine	p-cresol-glucuronide*	503	3760.89
PWY-6151: <i>S</i>-adenosyl-L-methionine cycle I	N-acetylmethionine sulfoxide	phenylacetylglutamine	531	3755.89
PWY-6317: D-galactose degradation I (Leloir pathway)	gamma-glutamylalanine	phenylacetate	483	3752.96
ARGININE-SYN4-PWY: L-ornithine biosynthesis II	N-acetylhistidine	cysteine s-sulfate	480	3752.12
GLYCOLYSIS-TCA-GLYOX-BYPASS: superpathway of glycolysis, pyruvate dehydrogenase, TCA, and glyoxylate bypass	betaine	1-(1-enyl-oleoyl)-GPC (P-18:1)*	456	3751.29
GLUCUROCAT-PWY: superpathway of &beta;-D-glucuronosides degradation	linoleoyl ethanolamide	p-cresol-glucuronide*	486	3747.48
PWY-2941: L-lysine biosynthesis II	biotin	tartronate (hydroxymalonate)	501	3742.77
PYRIDNUCSYN-PWY: NAD <i>de novo</i> biosynthesis I (from aspartate)	5-acetylamino-6-amino-3-methyluracil	glycoursodeoxycholate	497	3738.03
PWY0-1319: CDP-diacylglycerol biosynthesis II	cis-4-hydroxycyclohexylacetic acid	indoleacetate	508	3732.07
GALACT-GLUCUROCAT-PWY: superpathway of hexuronide and hexuronate degradation	methylphosphate	glycodeoxycholate	505	3728.15
ANAGLYCOLYSIS-PWY: glycolysis III (from glucose)	asparagine	cysteine s-sulfate	453	3712.48
TRNA-CHARGING-PWY: tRNA charging	mevalonolactone	cinnamoylglycine	400	3711.63
PWY-7198: pyrimidine deoxyribonucleotides <i>de novo</i> biosynthesis IV	stearoyl ethanolamide	p-cresol sulfate	459	3693.94
ANAGLYCOLYSIS-PWY: glycolysis III (from glucose)	asparagine	phenylacetylglutamine	507	3683.52
PWY-5198: factor 420 biosynthesis	galacturonate	threonate	235	3680.82
TRNA-CHARGING-PWY: tRNA charging	glutamine	cinnamoylglycine	520	3675.48
PWY66-422: D-galactose degradation V (Leloir pathway)	4-ureidobutyrate	p-cresol-glucuronide*	503	3673.09
PWY-5667: CDP-diacylglycerol biosynthesis I	cis-urocanate	indoleacetate	529	3661.89
GLUCUROCAT-PWY: superpathway of &beta;-D-glucuronosides degradation	fructose	phenylacetate	473	3659.16
TRNA-CHARGING-PWY: tRNA charging	4-hydroxybenzoate	1-(1-enyl-oleoyl)-GPC (P-18:1)*	302	3651.65
PWY0-1319: CDP-diacylglycerol biosynthesis II	cis-urocanate	indoleacetate	529	3640.9
PWY-621: sucrose degradation III (sucrose invertase)	5-oxoproline	p-cresol-glucuronide*	503	3621.84
PWY-5100: pyruvate fermentation to acetate and lactate II	lactate	sebacate (decanedioate)	516	3619.6
ARGININE-SYN4-PWY: L-ornithine biosynthesis II	argininosuccinate	sebacate (decanedioate)	116	3613.11
PWY-5862: superpathway of demethylmenaquinol-9 biosynthesis	phenethylamine	1,5-anhydroglucitol (1,5-AG)	312	3600.82
PWY-6531: mannitol cycle	ferulate	3-phenylpropionate (hydrocinnamate)	460	3595.07
BRANCHED-CHAIN-AA-SYN-PWY: superpathway of branched chain amino acid biosynthesis	p-cresol sulfate	sebacate (decanedioate)	513	3589.97
PWY-5897: superpathway of menaquinol-11 biosynthesis	pyridoxine (Vitamin B6)	taurolithocholate 3-sulfate	475	3589.67
PWY-5898: superpathway of menaquinol-12 biosynthesis	pyridoxine (Vitamin B6)	taurolithocholate 3-sulfate	475	3589.67
PWY-5899: superpathway of menaquinol-13 biosynthesis	pyridoxine (Vitamin B6)	taurolithocholate 3-sulfate	475	3589.67
TRNA-CHARGING-PWY: tRNA charging	N-formylmethionine	1-(1-enyl-oleoyl)-GPC (P-18:1)*	525	3586.24
PWY-5837: 2-carboxy-1,4-naphthoquinol biosynthesis	1-palmitoylglycerol (16:0)	taurolithocholate 3-sulfate	425	3581.95
P42-PWY: incomplete reductive TCA cycle	2-hydroxybutyrate/2-hydroxyisobutyrate	cinnamoylglycine	523	3580.95
PWY-5104: L-isoleucine biosynthesis IV	tyrosol	hippurate	490	3578.38
GLUCUROCAT-PWY: superpathway of &beta;-D-glucuronosides degradation	lysine	p-cresol sulfate	532	3578.31
PWY-6151: <i>S</i>-adenosyl-L-methionine cycle I	phenyllactate (PLA)	p-cresol-glucuronide*	491	3569.41
PWY-6151: <i>S</i>-adenosyl-L-methionine cycle I	spermidine	p-cresol-glucuronide*	463	3567.03
ANAGLYCOLYSIS-PWY: glycolysis III (from glucose)	tyrosine	cysteine s-sulfate	478	3552.02
PWY-5667: CDP-diacylglycerol biosynthesis I	linoleoyl ethanolamide	phenylacetylglutamine	513	3527.62
PWY0-1319: CDP-diacylglycerol biosynthesis II	N-acetylhistidine	p-cresol-glucuronide*	508	3521.77
PWY0-1319: CDP-diacylglycerol biosynthesis II	glycylvaline	phenylacetate	484	3521.1
PWY-841: superpathway of purine nucleotides <i>de novo</i> biosynthesis I	phytosphingosine	hippurate	529	3507.72
PYRIDNUCSYN-PWY: NAD <i>de novo</i> biosynthesis I (from aspartate)	glycosyl-N-palmitoyl-sphingosine	cinnamoylglycine	327	3505.78
PWY0-1319: CDP-diacylglycerol biosynthesis II	linoleoyl ethanolamide	phenylacetylglutamine	513	3500.75
PWY-5667: CDP-diacylglycerol biosynthesis I	glycylvaline	phenylacetate	484	3495.16
PWY-6317: D-galactose degradation I (Leloir pathway)	2-hydroxybutyrate/2-hydroxyisobutyrate	p-cresol-glucuronide*	507	3494.97
TRNA-CHARGING-PWY: tRNA charging	histidine	cinnamoylglycine	520	3490.89
TRNA-CHARGING-PWY: tRNA charging	ribitol	imidazole propionate	427	3486.9
P108-PWY: pyruvate fermentation to propanoate I	homocitrulline	p-cresol sulfate	519	3486.1
PWY-5667: CDP-diacylglycerol biosynthesis I	N-acetylhistidine	p-cresol-glucuronide*	508	3481.03
P42-PWY: incomplete reductive TCA cycle	diethanolamine	p-cresol sulfate	490	3464.74
P108-PWY: pyruvate fermentation to propanoate I	stearoyl ethanolamide	p-cresol sulfate	521	3459.61
PWY66-422: D-galactose degradation V (Leloir pathway)	gamma-glutamylalanine	phenylacetate	483	3455.77
PWY-6527: stachyose degradation	cytosine	phenylacetate	479	3450.64
PWY-5973: <i>cis</i>-vaccenate biosynthesis	N-methylalanine	phenylacetate	470	3449.88
PANTO-PWY: phosphopantothenate biosynthesis I	sedoheptulose	3-phenylpropionate (hydrocinnamate)	514	3446.84
GALACT-GLUCUROCAT-PWY: superpathway of hexuronide and hexuronate degradation	maltose	phenylacetylglutamine	512	3433.06
GALACT-GLUCUROCAT-PWY: superpathway of hexuronide and hexuronate degradation	glucose	phenylacetylglutamine	518	3430.42
RHAMCAT-PWY: L-rhamnose degradation I	fructose	cinnamoylglycine	509	3428.48
METSYN-PWY: superpathway of L-homoserine and L-methionine biosynthesis	2'-deoxyadenosine	tartronate (hydroxymalonate)	498	3427.85
TRNA-CHARGING-PWY: tRNA charging	dimethylarginine (ADMA + SDMA)	1-(1-enyl-oleoyl)-GPC (P-18:1)*	459	3427.45
PWY-5667: CDP-diacylglycerol biosynthesis I	pyrraline	phenylacetate	481	3426.9
PWY-6317: D-galactose degradation I (Leloir pathway)	pyridoxamine	phenylacetate	489	3420.98
PWY0-1319: CDP-diacylglycerol biosynthesis II	pyrraline	phenylacetate	481	3420.19
PWY-5100: pyruvate fermentation to acetate and lactate II	10-heptadecenoate (17:1n7)	sebacate (decanedioate)	517	3409.72
GLUCUROCAT-PWY: superpathway of &beta;-D-glucuronosides degradation	malate	phenylacetylglutamine	527	3405.11
PYRIDNUCSYN-PWY: NAD <i>de novo</i> biosynthesis I (from aspartate)	3b-hydroxy-5-cholenoic acid	glycoursodeoxycholate	446	3403.32
PWY-5695: inosine 5'-phosphate degradation	2-isopropylmalate	sebacate (decanedioate)	507	3401.79
PWY-5103: L-isoleucine biosynthesis III	N6,N6,N6-trimethyllysine	sebacate (decanedioate)	499	3395.05
PWY-5100: pyruvate fermentation to acetate and lactate II	D-urobilin	sebacate (decanedioate)	486	3390.43
PWY-5686: UMP biosynthesis I	asparagine	p-cresol-glucuronide*	479	3390.15
PYRIDNUCSYN-PWY: NAD <i>de novo</i> biosynthesis I (from aspartate)	N-delta-acetylornithine	3-phenylpropionate (hydrocinnamate)	519	3389.34
GALACT-GLUCUROCAT-PWY: superpathway of hexuronide and hexuronate degradation	gamma-aminobutyrate (GABA)	p-cresol-glucuronide*	428	3384.37
TRNA-CHARGING-PWY: tRNA charging	1-methylurate	3-phenylpropionate (hydrocinnamate)	330	3377.21
PWY-5103: L-isoleucine biosynthesis III	4-acetamidobutanoate	sebacate (decanedioate)	512	3372.89
PWY-5189: tetrapyrrole biosynthesis II (from glycine)	biotin	tartronate (hydroxymalonate)	499	3361.9
GALACT-GLUCUROCAT-PWY: superpathway of hexuronide and hexuronate degradation	malate	phenylacetylglutamine	527	3357.19
TRNA-CHARGING-PWY: tRNA charging	glycosyl-N-palmitoyl-sphingosine	hippurate	335	3356.8
GALACT-GLUCUROCAT-PWY: superpathway of hexuronide and hexuronate degradation	methylphosphate	p-cresol-glucuronide*	493	3351.02
METHANOGENESIS-PWY: methanogenesis from H<SUB>2</SUB> and CO<SUB>2</SUB>	galacturonate	threonate	226	3347.34
PWY-5198: factor 420 biosynthesis	4-acetamidobutanoate	threonate	238	3340.77
PWY-2941: L-lysine biosynthesis II	palmitoylcarnitine (C16)	sebacate (decanedioate)	371	3338.65
PWY-5667: CDP-diacylglycerol biosynthesis I	2-hydroxybutyrate/2-hydroxyisobutyrate	indoleacetate	533	3338.61
HISDEG-PWY: L-histidine degradation I	4-acetamidobutanoate	cinnamoylglycine	518	3332.36
PWY0-1319: CDP-diacylglycerol biosynthesis II	2-hydroxybutyrate/2-hydroxyisobutyrate	indoleacetate	533	3319.17
PWY-6531: mannitol cycle	p-cresol sulfate	3-phenylpropionate (hydrocinnamate)	464	3315.66
HISDEG-PWY: L-histidine degradation I	lysine	cinnamoylglycine	523	3312.7
PWY-5103: L-isoleucine biosynthesis III	dimethylarginine (ADMA + SDMA)	sebacate (decanedioate)	448	3304.98
GALACT-GLUCUROCAT-PWY: superpathway of hexuronide and hexuronate degradation	cytosine	p-cresol sulfate	525	3304.5
PYRIDNUCSYN-PWY: NAD <i>de novo</i> biosynthesis I (from aspartate)	nicotianamine	cinnamoylglycine	495	3302.53
PWY-6386: UDP-<i>N</i>-acetylmuramoyl-pentapeptide biosynthesis II (lysine-containing)	2'-deoxycytidine	p-cresol-glucuronide*	493	3299.86
PWY-7242: D-fructuronate degradation	galacturonate	p-cresol sulfate	524	3290.09
GLUCUROCAT-PWY: superpathway of &beta;-D-glucuronosides degradation	N-formylmethionine	phenylacetylglutamine	528	3285.7
PWY-5177: glutaryl-CoA degradation	ribitol	imidazole propionate	427	3283.23
PWY-841: superpathway of purine nucleotides <i>de novo</i> biosynthesis I	ferulate	cinnamoylglycine	511	3278.99
HISDEG-PWY: L-histidine degradation I	7-methylguanine	cinnamoylglycine	517	3278.09
PWY-6386: UDP-<i>N</i>-acetylmuramoyl-pentapeptide biosynthesis II (lysine-containing)	asparagine	p-cresol-glucuronide*	480	3272.05
PYRIDNUCSYN-PWY: NAD <i>de novo</i> biosynthesis I (from aspartate)	gluconate	p-cresol sulfate	475	3271.31
PWY-621: sucrose degradation III (sucrose invertase)	leucine	phenylacetate	485	3266.1
PWY-621: sucrose degradation III (sucrose invertase)	N-acetylphenylalanine	p-cresol-glucuronide*	510	3264.5
PWY0-1319: CDP-diacylglycerol biosynthesis II	3,7-dimethylurate	p-cresol sulfate	446	3263.25
PWY-5667: CDP-diacylglycerol biosynthesis I	3,7-dimethylurate	p-cresol sulfate	446	3262.93
PWY66-422: D-galactose degradation V (Leloir pathway)	N6-acetyllysine	phenylacetate	488	3262.14
PWY-621: sucrose degradation III (sucrose invertase)	dihydroferulic acid	p-cresol-glucuronide*	493	3256.07
GLCMANNANAUT-PWY: superpathway of <i>N</i>-acetylglucosamine, <i>N</i>-acetylmannosamine and <i>N</i>-acetylneuraminate degradation	1-oleoyl-GPE (18:1)	p-cresol sulfate	359	3254.86
TRNA-CHARGING-PWY: tRNA charging	palmitoyl ethanolamide	3-phenylpropionate (hydrocinnamate)	516	3248.94
PWY-5347: superpathway of L-methionine biosynthesis (transsulfuration)	dodecanedioate (C12)	tartronate (hydroxymalonate)	529	3243.56
PWY-7221: guanosine ribonucleotides <i>de novo</i> biosynthesis	N-acetylmuramate	phenylacetate	481	3239.48
GLUCUROCAT-PWY: superpathway of &beta;-D-glucuronosides degradation	linoleoyl ethanolamide	phenylacetylglutamine	512	3237.22
PWY-7242: D-fructuronate degradation	maltose	p-cresol sulfate	512	3229.27
PWY-4981: L-proline biosynthesis II (from arginine)	N-methylpipecolate	3-methylglutaconate	519	3226.17
PWY-5104: L-isoleucine biosynthesis IV	leucylglycine	5alpha-androstan-3beta,17alpha-diol disulfate	263	3224.94
FAO-PWY: fatty acid &beta;-oxidation I	ornithine	3-phenylpropionate (hydrocinnamate)	499	3222.95
PWY-5347: superpathway of L-methionine biosynthesis (transsulfuration)	isovalerate (C5)	tartronate (hydroxymalonate)	517	3220.32
PWY-6151: <i>S</i>-adenosyl-L-methionine cycle I	palmitoyl ethanolamide	p-cresol-glucuronide*	504	3216.9
METSYN-PWY: superpathway of L-homoserine and L-methionine biosynthesis	sebacate (decanedioate)	tartronate (hydroxymalonate)	529	3215.71
HOMOSER-METSYN-PWY: L-methionine biosynthesis I	N-acetylserine	tartronate (hydroxymalonate)	534	3213.55
PWY0-1319: CDP-diacylglycerol biosynthesis II	sedoheptulose	phenylacetate	485	3212.45
PWY-6628: superpathway of L-phenylalanine biosynthesis	10-heptadecenoate (17:1n7)	1-stearyl-GPC (O-18:0)*	508	3202.57
PWY-5667: CDP-diacylglycerol biosynthesis I	N6,N6,N6-trimethyllysine	indoleacetate	514	3202.46
PWY0-1297: superpathway of purine deoxyribonucleosides degradation	10-heptadecenoate (17:1n7)	1-stearyl-GPC (O-18:0)*	529	3200.18
GLUCOSE1PMETAB-PWY: glucose and glucose-1-phosphate degradation	10-heptadecenoate (17:1n7)	1-(1-enyl-oleoyl)-GPC (P-18:1)*	474	3194.46
TRNA-CHARGING-PWY: tRNA charging	hyocholate	cinnamoylglycine	462	3188.76
PWY-5667: CDP-diacylglycerol biosynthesis I	sedoheptulose	phenylacetate	485	3187.84
PWY0-1319: CDP-diacylglycerol biosynthesis II	cytosine	phenylacetylglutamine	526	3184.73
PWY0-1319: CDP-diacylglycerol biosynthesis II	N6,N6,N6-trimethyllysine	indoleacetate	514	3183.54
PWY-5667: CDP-diacylglycerol biosynthesis I	cytosine	phenylacetylglutamine	526	3182.28
PWY-6317: D-galactose degradation I (Leloir pathway)	3-phenylpropionate (hydrocinnamate)	phenylacetate	460	3162.8
PWY-5973: <i>cis</i>-vaccenate biosynthesis	biotin	tartronate (hydroxymalonate)	502	3160.58
PWY-5695: inosine 5'-phosphate degradation	palmitoyl ethanolamide	sebacate (decanedioate)	515	3156.18
FUCCAT-PWY: fucose degradation	galacturonate	3-phenylpropionate (hydrocinnamate)	507	3151.96
PWY-5973: <i>cis</i>-vaccenate biosynthesis	maltose	3-phenylpropionate (hydrocinnamate)	496	3149.04
TRNA-CHARGING-PWY: tRNA charging	nicotianamine	taurolithocholate 3-sulfate	490	3145.89
PWY-6317: D-galactose degradation I (Leloir pathway)	2'-deoxycytidine	phenylacetate	472	3143.74
HISDEG-PWY: L-histidine degradation I	cis-urocanate	cinnamoylglycine	520	3143.69
TRNA-CHARGING-PWY: tRNA charging	sarcosine	cinnamoylglycine	183	3142.29
PWY0-1319: CDP-diacylglycerol biosynthesis II	histidine	p-cresol-glucuronide*	504	3137.92
PWY-5667: CDP-diacylglycerol biosynthesis I	sulfate*	p-cresol-glucuronide*	500	3134.34
PWY-5667: CDP-diacylglycerol biosynthesis I	histidine	p-cresol-glucuronide*	504	3132.27
PWY0-1319: CDP-diacylglycerol biosynthesis II	sulfate*	p-cresol-glucuronide*	500	3130.62
FUCCAT-PWY: fucose degradation	glycerate	phenylacetylglutamine	536	3130.2
PWY66-422: D-galactose degradation V (Leloir pathway)	2-hydroxybutyrate/2-hydroxyisobutyrate	p-cresol-glucuronide*	507	3130.09
PWY-5973: <i>cis</i>-vaccenate biosynthesis	cytidine	3-phenylpropionate (hydrocinnamate)	485	3117.01
TRNA-CHARGING-PWY: tRNA charging	homocitrulline	1-stearyl-GPC (O-18:0)*	526	3109.95
PWY-5103: L-isoleucine biosynthesis III	1-oleoyl-3-linoleoyl-glycerol (18:1/18:2)	sebacate (decanedioate)	446	3108.25
PWY-5695: inosine 5'-phosphate degradation	galacturonate	sebacate (decanedioate)	509	3107.92
GALACT-GLUCUROCAT-PWY: superpathway of hexuronide and hexuronate degradation	glucose	p-cresol-glucuronide*	491	3104.85
PWY-6123: inosine-5'-phosphate biosynthesis I	cytidine	phenylacetate	455	3102.12
PWY-5667: CDP-diacylglycerol biosynthesis I	guanine	indoleacetate	523	3100.61
PWY-7242: D-fructuronate degradation	maltose	p-cresol-glucuronide*	485	3087.56
P42-PWY: incomplete reductive TCA cycle	leucylglycine	cinnamoylglycine	510	3085.28
PWY-5347: superpathway of L-methionine biosynthesis (transsulfuration)	N-acetylglycine	tartronate (hydroxymalonate)	535	3084.79
PWY-7323: superpathway of GDP-mannose-derived O-antigen building blocks biosynthesis	galactonate	3-phenylpropionate (hydrocinnamate)	457	3083.24
PWY0-1319: CDP-diacylglycerol biosynthesis II	guanine	indoleacetate	523	3082.51
PWY66-422: D-galactose degradation V (Leloir pathway)	2'-deoxycytidine	phenylacetate	472	3080.13
GLUCUROCAT-PWY: superpathway of &beta;-D-glucuronosides degradation	uracil	phenylacetylglutamine	529	3079.57
ASPASN-PWY: superpathway of L-aspartate and L-asparagine biosynthesis	betaine	p-cresol sulfate	531	3068.92
PWY-6317: D-galactose degradation I (Leloir pathway)	guanine	phenylacetate	478	3068.9
PYRIDNUCSYN-PWY: NAD <i>de novo</i> biosynthesis I (from aspartate)	methylpalmitate (15 or 2)	glycoursodeoxycholate	487	3061.81
PYRIDNUCSYN-PWY: NAD <i>de novo</i> biosynthesis I (from aspartate)	xylose	cinnamoylglycine	454	3061.39
PWY-621: sucrose degradation III (sucrose invertase)	pyridoxamine	phenylacetylglutamine	536	3060.39
PWY-6527: stachyose degradation	lysine	gamma-glutamylglycine	533	3059.48
PWY-5100: pyruvate fermentation to acetate and lactate II	glycocholenate sulfate*	sebacate (decanedioate)	304	3051.39
METHANOGENESIS-PWY: methanogenesis from H<SUB>2</SUB> and CO<SUB>2</SUB>	N6-dimethylallyladenine	threonate	203	3048.3
PWY-6151: <i>S</i>-adenosyl-L-methionine cycle I	tyrosine	phenylacetylglutamine	531	3037.74
HOMOSER-METSYN-PWY: L-methionine biosynthesis I	1,3-dimethylurate	tartronate (hydroxymalonate)	494	3032.5
PWY-6317: D-galactose degradation I (Leloir pathway)	4-ureidobutyrate	p-cresol-glucuronide*	503	3031.78
PWY-5347: superpathway of L-methionine biosynthesis (transsulfuration)	adipate	tartronate (hydroxymalonate)	530	3027.9
PWY-6151: <i>S</i>-adenosyl-L-methionine cycle I	beta-hydroxyisovalerate	phenylacetylglutamine	373	3025.86
PYRIDNUCSYN-PWY: NAD <i>de novo</i> biosynthesis I (from aspartate)	gamma-glutamyl-epsilon-lysine	cinnamoylglycine	515	3016.45
PWY-5667: CDP-diacylglycerol biosynthesis I	cysteine s-sulfate	phenylacetate	404	3015.25
PWY-5103: L-isoleucine biosynthesis III	N6-carboxyethyllysine	sebacate (decanedioate)	460	3013.19
PWY-5862: superpathway of demethylmenaquinol-9 biosynthesis	pyridoxine (Vitamin B6)	1,5-anhydroglucitol (1,5-AG)	322	3007.61
PWY-621: sucrose degradation III (sucrose invertase)	gamma-glutamylmethionine	phenylacetate	480	3005.78
PWY-6527: stachyose degradation	sedoheptulose	phenylacetate	485	3001.47
PWY-6628: superpathway of L-phenylalanine biosynthesis	10-heptadecenoate (17:1n7)	glycolithocholate sulfate*	502	2999.14
PWY-6317: D-galactose degradation I (Leloir pathway)	N-acetylleucine	p-cresol-glucuronide*	504	2993.3
GLCMANNANAUT-PWY: superpathway of <i>N</i>-acetylglucosamine, <i>N</i>-acetylmannosamine and <i>N</i>-acetylneuraminate degradation	ornithine	p-cresol sulfate	523	2989.67
PWY-5667: CDP-diacylglycerol biosynthesis I	homocitrulline	indoleacetate	531	2979.44
BRANCHED-CHAIN-AA-SYN-PWY: superpathway of branched chain amino acid biosynthesis	N-acetylputrescine	sebacate (decanedioate)	507	2977.49
RHAMCAT-PWY: L-rhamnose degradation I	N-acetylarginine	cinnamoylglycine	524	2977.19
PWY0-1319: CDP-diacylglycerol biosynthesis II	cysteine s-sulfate	phenylacetate	404	2976.38
PWY-6151: <i>S</i>-adenosyl-L-methionine cycle I	N-acetylarginine	phenylacetate	487	2976.17
PWY-6151: <i>S</i>-adenosyl-L-methionine cycle I	indolepropionate	phenylacetylglutamine	511	2975.22
PWY0-1319: CDP-diacylglycerol biosynthesis II	xanthine	p-cresol-glucuronide*	502	2974.9
GALACT-GLUCUROCAT-PWY: superpathway of hexuronide and hexuronate degradation	maltose	p-cresol-glucuronide*	485	2974.51
PWY-5667: CDP-diacylglycerol biosynthesis I	xanthine	p-cresol-glucuronide*	502	2973.95
ANAGLYCOLYSIS-PWY: glycolysis III (from glucose)	glucose	cysteine s-sulfate	465	2967.02
PWY0-1319: CDP-diacylglycerol biosynthesis II	homocitrulline	indoleacetate	531	2962.42
RHAMCAT-PWY: L-rhamnose degradation I	ribulose/xylulose	3-phenylpropionate (hydrocinnamate)	444	2961.89
ARGININE-SYN4-PWY: L-ornithine biosynthesis II	ferulate	cysteine s-sulfate	465	2956.25
PWY-5686: UMP biosynthesis I	1-methyladenine	phenylacetate	486	2953.88
PWY-5667: CDP-diacylglycerol biosynthesis I	12,13-DiHOME	p-cresol-glucuronide*	451	2952.37
PWY66-422: D-galactose degradation V (Leloir pathway)	N-acetylleucine	phenylacetate	485	2950.42
PWY-5897: superpathway of menaquinol-11 biosynthesis	10-heptadecenoate (17:1n7)	taurolithocholate 3-sulfate	482	2946.89
PWY-5898: superpathway of menaquinol-12 biosynthesis	10-heptadecenoate (17:1n7)	taurolithocholate 3-sulfate	482	2946.89
PWY-5899: superpathway of menaquinol-13 biosynthesis	10-heptadecenoate (17:1n7)	taurolithocholate 3-sulfate	482	2946.89
GALACT-GLUCUROCAT-PWY: superpathway of hexuronide and hexuronate degradation	N6-dimethylallyladenine	phenylacetylglutamine	479	2942.63
PWY-841: superpathway of purine nucleotides <i>de novo</i> biosynthesis I	7-methylguanine	hippurate	527	2942.62
PWY-6123: inosine-5'-phosphate biosynthesis I	citrulline	phenylacetate	488	2935.31
PWY-5667: CDP-diacylglycerol biosynthesis I	indoleacetate	indoleacetate	532	2933.76
PWY-5695: inosine 5'-phosphate degradation	mevalonate	sebacate (decanedioate)	451	2933.53
PWY-621: sucrose degradation III (sucrose invertase)	asparagine	p-cresol-glucuronide*	480	2928.3
PWY0-1319: CDP-diacylglycerol biosynthesis II	12,13-DiHOME	p-cresol-glucuronide*	451	2926.33
PWY-5177: glutaryl-CoA degradation	glycerol 3-phosphate	imidazole propionate	453	2925.39
PWY0-1319: CDP-diacylglycerol biosynthesis II	indoleacetate	indoleacetate	532	2925.34
PWY-5103: L-isoleucine biosynthesis III	arachidonate (20:4n6)	sebacate (decanedioate)	508	2924.67
TRNA-CHARGING-PWY: tRNA charging	O-sulfo-L-tyrosine	cinnamoylglycine	391	2923.94
BRANCHED-CHAIN-AA-SYN-PWY: superpathway of branched chain amino acid biosynthesis	tyramine	sebacate (decanedioate)	507	2921.92
P42-PWY: incomplete reductive TCA cycle	trigonelline (N'-methylnicotinate)	cinnamoylglycine	502	2921.89
PWY-2941: L-lysine biosynthesis II	threonate	sebacate (decanedioate)	500	2920.95
HISDEG-PWY: L-histidine degradation I	trans-urocanate	cinnamoylglycine	519	2918.01
P42-PWY: incomplete reductive TCA cycle	alanylleucine	cinnamoylglycine	523	2917.04
ANAGLYCOLYSIS-PWY: glycolysis III (from glucose)	nicotinate	cysteine s-sulfate	476	2909.69
GLUCUROCAT-PWY: superpathway of &beta;-D-glucuronosides degradation	ornithine	phenylacetate	476	2906.88
PWY-6270: isoprene biosynthesis I	octadecanedioate (C18)	tartronate (hydroxymalonate)	478	2906.61
TRNA-CHARGING-PWY: tRNA charging	prolylglycine	1-(1-enyl-oleoyl)-GPC (P-18:1)*	375	2904.69
PWY-5103: L-isoleucine biosynthesis III	N-acetyl-cadaverine	sebacate (decanedioate)	449	2904.45
PWY-6936: seleno-amino acid biosynthesis (plants)	threonate	sebacate (decanedioate)	500	2903.55
HOMOSER-METSYN-PWY: L-methionine biosynthesis I	lanosterol	tartronate (hydroxymalonate)	475	2903.26
PWY0-1297: superpathway of purine deoxyribonucleosides degradation	10-heptadecenoate (17:1n7)	1-(1-enyl-palmitoyl)-GPC (P-16:0)*	530	2901.62
TRNA-CHARGING-PWY: tRNA charging	2'-deoxycytidine	4-hydroxyhippurate	518	2900.77
PWY-5973: <i>cis</i>-vaccenate biosynthesis	coprostanol	tartronate (hydroxymalonate)	499	2890.35
PWY-841: superpathway of purine nucleotides <i>de novo</i> biosynthesis I	glucose	hippurate	519	2890.16
TRNA-CHARGING-PWY: tRNA charging	N-formylmethionine	cinnamoylglycine	518	2882.81
RHAMCAT-PWY: L-rhamnose degradation I	hydroxyproline	3-phenylpropionate (hydrocinnamate)	516	2870.47
TRNA-CHARGING-PWY: tRNA charging	1,3,7-trimethylurate	glycoursodeoxycholate	481	2870.2
TRNA-CHARGING-PWY: tRNA charging	phytosphingosine	1-(1-enyl-oleoyl)-GPC (P-18:1)*	525	2865.8
PWY-6859: <i>all-trans</i>-farnesol biosynthesis	isoleucylglycine	phenylacetylglutamine	475	2862.13
PWY-6151: <i>S</i>-adenosyl-L-methionine cycle I	N-propionylmethionine	p-cresol-glucuronide*	473	2861.76
GLCMANNANAUT-PWY: superpathway of <i>N</i>-acetylglucosamine, <i>N</i>-acetylmannosamine and <i>N</i>-acetylneuraminate degradation	sphingosine	p-cresol sulfate	520	2858.14
PWY-841: superpathway of purine nucleotides <i>de novo</i> biosynthesis I	pyrraline	cinnamoylglycine	518	2856.16
ANAGLYCOLYSIS-PWY: glycolysis III (from glucose)	margarate (17:0)	tartronate (hydroxymalonate)	498	2852.8
PWY-6527: stachyose degradation	ribitol	p-cresol-glucuronide*	476	2851.46
PWY-6936: seleno-amino acid biosynthesis (plants)	1-methylurate	sebacate (decanedioate)	335	2847.47
PWY-5686: UMP biosynthesis I	uracil	phenylacetate	482	2847.14
DTDPRHAMSYN-PWY: dTDP-L-rhamnose biosynthesis	2'-deoxycytidine	phenylacetate	472	2842.48
ANAGLYCOLYSIS-PWY: glycolysis III (from glucose)	N6-dimethylallyladenine	cysteine s-sulfate	429	2841.69
PWY-6151: <i>S</i>-adenosyl-L-methionine cycle I	N-acetylmuramate	p-cresol-glucuronide*	500	2840.15
PWY-5667: CDP-diacylglycerol biosynthesis I	ferulate	p-cresol-glucuronide*	494	2837.51
TRNA-CHARGING-PWY: tRNA charging	adipate	glycoursodeoxycholate	512	2837.07
TRNA-CHARGING-PWY: tRNA charging	N-palmitoyl-sphingosine (d18:1/16:0)	1-(1-enyl-oleoyl)-GPC (P-18:1)*	528	2833.5
PWY-5667: CDP-diacylglycerol biosynthesis I	inosine	p-cresol-glucuronide*	455	2831.06
PWY-6151: <i>S</i>-adenosyl-L-methionine cycle I	gamma-glutamylmethionine	phenylacetylglutamine	524	2827.96
MET-SAM-PWY: superpathway of <i>S</i>-adenosyl-L-methionine biosynthesis	N-acetylleucine	tartronate (hydroxymalonate)	531	2827.56
COLANSYN-PWY: colanic acid building blocks biosynthesis	N-acetylputrescine	sebacate (decanedioate)	500	2825.72
ARGININE-SYN4-PWY: L-ornithine biosynthesis II	N6-carboxymethyllysine	cysteine s-sulfate	400	2822.51
PWY-7242: D-fructuronate degradation	N-acetylarginine	p-cresol sulfate	534	2818.79
PWY-6700: queuosine biosynthesis	coprostanol	tartronate (hydroxymalonate)	498	2816.75
PWY-621: sucrose degradation III (sucrose invertase)	5-oxoproline	phenylacetylglutamine	530	2813.78
PWY-7323: superpathway of GDP-mannose-derived O-antigen building blocks biosynthesis	O-sulfo-L-tyrosine	sebacate (decanedioate)	380	2810.99
PWY0-1319: CDP-diacylglycerol biosynthesis II	inosine	p-cresol-glucuronide*	455	2804
TRNA-CHARGING-PWY: tRNA charging	methionine	1-(1-enyl-oleoyl)-GPC (P-18:1)*	526	2803.18
TRNA-CHARGING-PWY: tRNA charging	glycylvaline	1-(1-enyl-oleoyl)-GPC (P-18:1)*	527	2803.12
PWY-6151: <i>S</i>-adenosyl-L-methionine cycle I	urate	p-cresol sulfate	529	2803.01
TRNA-CHARGING-PWY: tRNA charging	4-imidazoleacetate	3-phenylpropionate (hydrocinnamate)	505	2802.59
PWY-5177: glutaryl-CoA degradation	N2-acetyllysine	imidazole propionate	453	2799.54
PWY0-1319: CDP-diacylglycerol biosynthesis II	ferulate	p-cresol-glucuronide*	494	2793.96
PWY-841: superpathway of purine nucleotides <i>de novo</i> biosynthesis I	linoleoyl ethanolamide	hippurate	513	2792.82
PWY-621: sucrose degradation III (sucrose invertase)	N2-acetyllysine	phenylacetate	489	2790.37
P42-PWY: incomplete reductive TCA cycle	4-acetamidobutanoate	5alpha-androstan-3beta,17alpha-diol disulfate	265	2782.85
PWY-6151: <i>S</i>-adenosyl-L-methionine cycle I	linoleoyl ethanolamide	p-cresol-glucuronide*	486	2780.74
GALACT-GLUCUROCAT-PWY: superpathway of hexuronide and hexuronate degradation	N-acetylaspartate (NAA)	phenylacetylglutamine	530	2778.82
PWY-5103: L-isoleucine biosynthesis III	1-methylurate	sebacate (decanedioate)	336	2778.7
PWY-6123: inosine-5'-phosphate biosynthesis I	2'-deoxycytidine	phenylacetylglutamine	518	2769.26
GLUCUROCAT-PWY: superpathway of &beta;-D-glucuronosides degradation	N-acetylphenylalanine	phenylacetate	489	2768.95
PYRIDNUCSYN-PWY: NAD <i>de novo</i> biosynthesis I (from aspartate)	maltose	p-cresol sulfate	512	2767.62
PWY-621: sucrose degradation III (sucrose invertase)	N-acetylvaline	phenylacetylglutamine	533	2757.97
PWY0-1319: CDP-diacylglycerol biosynthesis II	histidine	phenylacetate	484	2734.05
PWY-5104: L-isoleucine biosynthesis IV	alanylleucine	5alpha-androstan-3beta,17alpha-diol disulfate	267	2734.02
PWY-6151: <i>S</i>-adenosyl-L-methionine cycle I	6-hydroxynicotinate	p-cresol-glucuronide*	494	2732.5
PWY-5667: CDP-diacylglycerol biosynthesis I	histidine	phenylacetate	484	2727.62
PWY66-422: D-galactose degradation V (Leloir pathway)	riboflavin (Vitamin B2)	phenylacetate	490	2720.92
PWY-5667: CDP-diacylglycerol biosynthesis I	3,7-dimethylurate	p-cresol-glucuronide*	421	2714.32
PWY0-1319: CDP-diacylglycerol biosynthesis II	xylose	phenylacetate	420	2711.88
HISDEG-PWY: L-histidine degradation I	thymidine	cinnamoylglycine	512	2709.94
PWY-6527: stachyose degradation	uracil	phenylacetate	483	2704.43
PYRIDNUCSYN-PWY: NAD <i>de novo</i> biosynthesis I (from aspartate)	caffeine	3-phenylpropionate (hydrocinnamate)	404	2703.39
PWY-6703: preQ<sub>0</sub> biosynthesis	5-hydroxyhexanoate	tartronate (hydroxymalonate)	483	2700.04
PWY-5667: CDP-diacylglycerol biosynthesis I	xylose	phenylacetate	420	2699.45
PWY-5103: L-isoleucine biosynthesis III	homocitrulline	sebacate (decanedioate)	516	2698.6
PWY-6317: D-galactose degradation I (Leloir pathway)	N6-acetyllysine	phenylacetate	488	2698.23
PYRIDNUCSYN-PWY: NAD <i>de novo</i> biosynthesis I (from aspartate)	ornithine	cinnamoylglycine	513	2696.2
PWY-6123: inosine-5'-phosphate biosynthesis I	histidine	phenylacetate	483	2695.51
PWY-7111: pyruvate fermentation to isobutanol (engineered)	sedoheptulose	phenylacetate	485	2687.79
GLUCUROCAT-PWY: superpathway of &beta;-D-glucuronosides degradation	uracil	p-cresol-glucuronide*	502	2686.84
PWY0-1319: CDP-diacylglycerol biosynthesis II	3,7-dimethylurate	p-cresol-glucuronide*	421	2686.48
PWY-5103: L-isoleucine biosynthesis III	12,13-DiHOME	sebacate (decanedioate)	460	2684.05
PWY-5100: pyruvate fermentation to acetate and lactate II	N-acetylsphingosine	sebacate (decanedioate)	211	2681.63
HISDEG-PWY: L-histidine degradation I	2'-deoxyuridine	cinnamoylglycine	512	2675.08
PWY-5100: pyruvate fermentation to acetate and lactate II	indole	sebacate (decanedioate)	187	2672.96
BRANCHED-CHAIN-AA-SYN-PWY: superpathway of branched chain amino acid biosynthesis	docosapentaenoate (DPA; 22:5n3)	sebacate (decanedioate)	491	2672.42
PYRIDOXSYN-PWY: pyridoxal 5'-phosphate biosynthesis I	N-acetyltyrosine	tartronate (hydroxymalonate)	534	2665.9
TRNA-CHARGING-PWY: tRNA charging	glycosyl-N-palmitoyl-sphingosine	3-phenylpropionate (hydrocinnamate)	322	2663.87
PWY-5101: L-isoleucine biosynthesis II	xanthosine	sebacate (decanedioate)	397	2661.29
PWY-6527: stachyose degradation	cytidine	p-cresol-glucuronide*	476	2660.9
TRNA-CHARGING-PWY: tRNA charging	glutamine	3-phenylpropionate (hydrocinnamate)	514	2660.26
PWY-5189: tetrapyrrole biosynthesis II (from glycine)	azelate (nonanedioate; C9)	tartronate (hydroxymalonate)	522	2659.97
GLUCUROCAT-PWY: superpathway of &beta;-D-glucuronosides degradation	glycylvaline	phenylacetylglutamine	530	2658.38
ARGININE-SYN4-PWY: L-ornithine biosynthesis II	7-methylguanine	sebacate (decanedioate)	510	2658.31
GLCMANNANAUT-PWY: superpathway of <i>N</i>-acetylglucosamine, <i>N</i>-acetylmannosamine and <i>N</i>-acetylneuraminate degradation	3-phenylpropionate (hydrocinnamate)	p-cresol sulfate	500	2657.91
PWY0-1297: superpathway of purine deoxyribonucleosides degradation	10-heptadecenoate (17:1n7)	1-margaroyl-GPC (17:0)	534	2656.81
PWY-841: superpathway of purine nucleotides <i>de novo</i> biosynthesis I	2-oleoylglycerol (18:1)	cinnamoylglycine	353	2656.25
PWY-5667: CDP-diacylglycerol biosynthesis I	aspartate	indoleacetate	529	2655.19
RHAMCAT-PWY: L-rhamnose degradation I	gluconate	p-cresol sulfate	474	2647.63
ARGININE-SYN4-PWY: L-ornithine biosynthesis II	3-(3-hydroxyphenyl)propionate	sebacate (decanedioate)	507	2647.37
PWY-5667: CDP-diacylglycerol biosynthesis I	sedoheptulose	indoleacetate	530	2645.96
PWY-5667: CDP-diacylglycerol biosynthesis I	cysteine s-sulfate	p-cresol-glucuronide*	422	2643.06
PWY-5667: CDP-diacylglycerol biosynthesis I	uridine	phenylacetylglutamine	513	2639.37
PWY0-1319: CDP-diacylglycerol biosynthesis II	aspartate	indoleacetate	529	2639.32
METHGLYUT-PWY: superpathway of methylglyoxal degradation	2'-deoxycytidine	tyramine O-sulfate	247	2639.17
PWY0-1319: CDP-diacylglycerol biosynthesis II	uridine	phenylacetylglutamine	513	2638.1
TRNA-CHARGING-PWY: tRNA charging	7-methylurate	taurolithocholate 3-sulfate	284	2631.8
METHANOGENESIS-PWY: methanogenesis from H<SUB>2</SUB> and CO<SUB>2</SUB>	glucose	threonate	224	2630.46
ARGININE-SYN4-PWY: L-ornithine biosynthesis II	erythronate*	sebacate (decanedioate)	506	2628.6
P108-PWY: pyruvate fermentation to propanoate I	N6-carboxymethyllysine	p-cresol sulfate	433	2627.84
GALACT-GLUCUROCAT-PWY: superpathway of hexuronide and hexuronate degradation	ribose	p-cresol sulfate	414	2626.65
GLYCOGENSYNTH-PWY: glycogen biosynthesis I (from ADP-D-Glucose)	gamma-glutamyl-epsilon-lysine	4-hydroxyhippurate	524	2625.89
PWY0-1319: CDP-diacylglycerol biosynthesis II	sedoheptulose	indoleacetate	530	2625.43
TRNA-CHARGING-PWY: tRNA charging	aspartate	1-(1-enyl-oleoyl)-GPC (P-18:1)*	526	2623.8
PWY-6305: putrescine biosynthesis IV	glycerol	3-phenylpropionate (hydrocinnamate)	501	2622.59
PWY-6527: stachyose degradation	N-acetylphenylalanine	phenylacetate	490	2621.81
PWY-5667: CDP-diacylglycerol biosynthesis I	N-acetylmethionine	phenylacetate	480	2619.94
PWY0-1319: CDP-diacylglycerol biosynthesis II	cysteine s-sulfate	p-cresol-glucuronide*	422	2618.59
GLUCUROCAT-PWY: superpathway of &beta;-D-glucuronosides degradation	trimethylamine N-oxide	p-cresol sulfate	532	2618.1
ARGININE-SYN4-PWY: L-ornithine biosynthesis II	3-(4-hydroxyphenyl)propionate	sebacate (decanedioate)	495	2616.18
PWY-621: sucrose degradation III (sucrose invertase)	gamma-glutamylmethionine	phenylacetylglutamine	526	2610.65
PWY-5189: tetrapyrrole biosynthesis II (from glycine)	dodecanedioate (C12)	tartronate (hydroxymalonate)	525	2601.31
PWY0-1319: CDP-diacylglycerol biosynthesis II	N-acetylmethionine	phenylacetate	480	2599.24
PWY-5103: L-isoleucine biosynthesis III	citrate	sebacate (decanedioate)	517	2596.33
PWY-6737: starch degradation V	2'-deoxycytidine	p-cresol-glucuronide*	493	2587.14
PWY-3841: folate transformations II	valerate (5:0)	tartronate (hydroxymalonate)	514	2581.38
GLUCUROCAT-PWY: superpathway of &beta;-D-glucuronosides degradation	palmitoyl ethanolamide	phenylacetylglutamine	531	2578.82
PWY-5667: CDP-diacylglycerol biosynthesis I	malonate	indoleacetate	535	2573.99
P42-PWY: incomplete reductive TCA cycle	leucylglycine	hippurate	519	2568.72
PWY-6700: queuosine biosynthesis	azelate (nonanedioate; C9)	tartronate (hydroxymalonate)	523	2564.83
PWY-5100: pyruvate fermentation to acetate and lactate II	N-acetyl-1-methylhistidine*	sebacate (decanedioate)	328	2559.55
GLUCUROCAT-PWY: superpathway of &beta;-D-glucuronosides degradation	malate	p-cresol sulfate	527	2559.23
PWY0-1319: CDP-diacylglycerol biosynthesis II	malonate	indoleacetate	535	2558.81
PWY0-1319: CDP-diacylglycerol biosynthesis II	N-formylmethionine	phenylacetylglutamine	529	2546.94
PWY-5667: CDP-diacylglycerol biosynthesis I	N-formylmethionine	phenylacetylglutamine	529	2544.9
PWY-6270: isoprene biosynthesis I	acisoga	phenylacetylglutamine	519	2542.69
PWY-5667: CDP-diacylglycerol biosynthesis I	glycerate	indoleacetate	536	2535.28
GALACT-GLUCUROCAT-PWY: superpathway of hexuronide and hexuronate degradation	glycerophosphoinositol*	p-cresol-glucuronide*	474	2526.07
GLUCUROCAT-PWY: superpathway of &beta;-D-glucuronosides degradation	fumarate	phenylacetylglutamine	526	2520.5
PWY-5667: CDP-diacylglycerol biosynthesis I	glycerol	p-cresol-glucuronide*	495	2519.45
METSYN-PWY: superpathway of L-homoserine and L-methionine biosynthesis	4-ureidobutyrate	tartronate (hydroxymalonate)	530	2518.06
PWY-5100: pyruvate fermentation to acetate and lactate II	2-hydroxybutyrate/2-hydroxyisobutyrate	sebacate (decanedioate)	518	2517.67
PWY0-1319: CDP-diacylglycerol biosynthesis II	glycerate	indoleacetate	536	2516.87
PWY-6527: stachyose degradation	gamma-glutamylphenylalanine	gamma-glutamylglycine	525	2516.84
PWY-5100: pyruvate fermentation to acetate and lactate II	pantothenate (Vitamin B5)	sebacate (decanedioate)	507	2515.42
PWY-5667: CDP-diacylglycerol biosynthesis I	N-acetyltyrosine	indoleacetate	533	2512.19
HOMOSER-METSYN-PWY: L-methionine biosynthesis I	undecanedioate	tartronate (hydroxymalonate)	530	2505.24
PWY-5897: superpathway of menaquinol-11 biosynthesis	galactonate	taurolithocholate 3-sulfate	435	2501.09
PWY-5898: superpathway of menaquinol-12 biosynthesis	galactonate	taurolithocholate 3-sulfate	435	2501.09
PWY-5899: superpathway of menaquinol-13 biosynthesis	galactonate	taurolithocholate 3-sulfate	435	2501.09
TRNA-CHARGING-PWY: tRNA charging	serine	1-(1-enyl-oleoyl)-GPC (P-18:1)*	527	2499.68
PWY0-1319: CDP-diacylglycerol biosynthesis II	N-acetyltyrosine	indoleacetate	533	2498.27
PWY-6151: <i>S</i>-adenosyl-L-methionine cycle I	glucuronate	p-cresol-glucuronide*	495	2498.13
PWY-5973: <i>cis</i>-vaccenate biosynthesis	glycerol	3-phenylpropionate (hydrocinnamate)	505	2495.69
PYRIDNUCSYN-PWY: NAD <i>de novo</i> biosynthesis I (from aspartate)	1,3,7-trimethylurate	glycoursodeoxycholate	481	2488.24
PWY0-1319: CDP-diacylglycerol biosynthesis II	glycerol	p-cresol-glucuronide*	495	2484.08
PWY-6936: seleno-amino acid biosynthesis (plants)	N-acetylputrescine	sebacate (decanedioate)	507	2479.86
P42-PWY: incomplete reductive TCA cycle	paraxanthine	cinnamoylglycine	444	2475.22
GLUCUROCAT-PWY: superpathway of &beta;-D-glucuronosides degradation	uracil	p-cresol sulfate	529	2471.94
GLUCUROCAT-PWY: superpathway of &beta;-D-glucuronosides degradation	N-acetylarginine	phenylacetylglutamine	534	2470.57
PWY0-1338: polymyxin resistance	ectoine	phenylacetylglutamine	359	2467.07
ASPASN-PWY: superpathway of L-aspartate and L-asparagine biosynthesis	N-acetylarginine	p-cresol sulfate	535	2466.17
PWY-5667: CDP-diacylglycerol biosynthesis I	alanine	indoleacetate	535	2463.78
TRNA-CHARGING-PWY: tRNA charging	7-methylguanine	cinnamoylglycine	516	2455.58
GLUCUROCAT-PWY: superpathway of &beta;-D-glucuronosides degradation	trigonelline (N'-methylnicotinate)	phenylacetate	465	2453.14
GLUCUROCAT-PWY: superpathway of &beta;-D-glucuronosides degradation	serine	phenylacetylglutamine	530	2451.18
PWY-7560: methylerythritol phosphate pathway II	acisoga	phenylacetylglutamine	519	2449.84
PWY-7315: dTDP-<i>N</i>-acetylthomosamine biosynthesis	phenethylamine	1,5-anhydroglucitol (1,5-AG)	406	2447.38
PWY0-1319: CDP-diacylglycerol biosynthesis II	alanine	indoleacetate	535	2445.93
GLUCUROCAT-PWY: superpathway of &beta;-D-glucuronosides degradation	lysine	phenylacetylglutamine	532	2441.78
PWY-5103: L-isoleucine biosynthesis III	malonate	sebacate (decanedioate)	520	2437.65
PWY-5667: CDP-diacylglycerol biosynthesis I	palmitoyl ethanolamide	phenylacetate	486	2432.9
P42-PWY: incomplete reductive TCA cycle	fumarate	cinnamoylglycine	517	2432.76
ANAGLYCOLYSIS-PWY: glycolysis III (from glucose)	N6-acetyllysine	cysteine s-sulfate	480	2432.09
PWY-7242: D-fructuronate degradation	N-acetylaspartate (NAA)	p-cresol-glucuronide*	503	2430.77
P42-PWY: incomplete reductive TCA cycle	galacturonate	cinnamoylglycine	515	2428.5
GLUCUROCAT-PWY: superpathway of &beta;-D-glucuronosides degradation	glycerate	p-cresol sulfate	536	2427.4
PWY-5973: <i>cis</i>-vaccenate biosynthesis	nicotinate	3-phenylpropionate (hydrocinnamate)	513	2424.93
PWY0-1319: CDP-diacylglycerol biosynthesis II	p-cresol sulfate	p-cresol sulfate	529	2416.4
HISDEG-PWY: L-histidine degradation I	N-acetylalanine	3-phenylpropionate (hydrocinnamate)	516	2415.99
PWY-5667: CDP-diacylglycerol biosynthesis I	p-cresol sulfate	p-cresol sulfate	529	2415.9
PWY0-1319: CDP-diacylglycerol biosynthesis II	palmitoyl ethanolamide	phenylacetate	486	2412.08
PWY-7242: D-fructuronate degradation	glycerophosphoglycerol	p-cresol sulfate	491	2409.56
PWY0-1061: superpathway of L-alanine biosynthesis	10-heptadecenoate (17:1n7)	1-dihomo-linoleoyl-GPC (20:2)*	532	2403.23
GLUCUROCAT-PWY: superpathway of &beta;-D-glucuronosides degradation	trimethylamine N-oxide	phenylacetate	485	2401.87
ARGININE-SYN4-PWY: L-ornithine biosynthesis II	p-cresol sulfate	cysteine s-sulfate	475	2396.89
PWY-7663: gondoate biosynthesis (anaerobic)	citrate	3-phenylpropionate (hydrocinnamate)	516	2396.33
PWY-5695: inosine 5'-phosphate degradation	hydroxyproline	cysteine s-sulfate	479	2393.65
PWY-6527: stachyose degradation	riboflavin (Vitamin B2)	gamma-glutamylglycine	537	2388.89
PWY-6151: <i>S</i>-adenosyl-L-methionine cycle I	beta-hydroxyisovalerate	p-cresol-glucuronide*	353	2387.75
GLYCOGENSYNTH-PWY: glycogen biosynthesis I (from ADP-D-Glucose)	nicotinate	4-hydroxyhippurate	528	2383.11
PWY-5189: tetrapyrrole biosynthesis II (from glycine)	isovalerate (C5)	tartronate (hydroxymalonate)	513	2382.72
PWY-6151: <i>S</i>-adenosyl-L-methionine cycle I	4-acetamidobutanoate	phenylacetate	480	2379.94
TRNA-CHARGING-PWY: tRNA charging	docosapentaenoate (DPA; 22:5n3)	3-phenylpropionate (hydrocinnamate)	491	2378.58
PWY-5667: CDP-diacylglycerol biosynthesis I	2-oxindole-3-acetate	p-cresol-glucuronide*	434	2378.53
PWY0-1319: CDP-diacylglycerol biosynthesis II	glycerate	phenylacetylglutamine	537	2378.33
ANAGLYCOLYSIS-PWY: glycolysis III (from glucose)	N-acetylhistidine	cysteine s-sulfate	480	2377.85
HISDEG-PWY: L-histidine degradation I	N-acetylarginine	3-phenylpropionate (hydrocinnamate)	518	2372.81
PWY-5667: CDP-diacylglycerol biosynthesis I	glycerate	phenylacetylglutamine	537	2372.32
PWY0-1319: CDP-diacylglycerol biosynthesis II	2-oxindole-3-acetate	p-cresol-glucuronide*	434	2368.03
TRNA-CHARGING-PWY: tRNA charging	7-methylguanine	1-(1-enyl-oleoyl)-GPC (P-18:1)*	523	2366.71
PWY-841: superpathway of purine nucleotides <i>de novo</i> biosynthesis I	glycylvaline	hippurate	531	2364.45
PYRIDNUCSYN-PWY: NAD <i>de novo</i> biosynthesis I (from aspartate)	cis-urocanate	p-cresol sulfate	529	2360.82
PWY-5667: CDP-diacylglycerol biosynthesis I	glutamate	phenylacetylglutamine	537	2359.69
PWY-5100: pyruvate fermentation to acetate and lactate II	ferulate	threonate	519	2359.5
PWY-6317: D-galactose degradation I (Leloir pathway)	riboflavin (Vitamin B2)	phenylacetate	490	2359.13
ARGININE-SYN4-PWY: L-ornithine biosynthesis II	glucuronate	sebacate (decanedioate)	507	2357.87
PWY0-1319: CDP-diacylglycerol biosynthesis II	glutamate	phenylacetylglutamine	537	2352.91
LPSSYN-PWY: superpathway of lipopolysaccharide biosynthesis	cytosine	tyramine O-sulfate	118	2352.61
PWY0-1319: CDP-diacylglycerol biosynthesis II	isoleucylglycine	p-cresol-glucuronide*	505	2350.27
PWY-2941: L-lysine biosynthesis II	gluconate	sebacate (decanedioate)	458	2348.6
PWY-5667: CDP-diacylglycerol biosynthesis I	isoleucylglycine	p-cresol-glucuronide*	505	2346.67
PWY0-1319: CDP-diacylglycerol biosynthesis II	methionine	p-cresol-glucuronide*	503	2345.85
PWY-6386: UDP-<i>N</i>-acetylmuramoyl-pentapeptide biosynthesis II (lysine-containing)	2'-deoxycytidine	phenylacetylglutamine	519	2342.64
GLUCUROCAT-PWY: superpathway of &beta;-D-glucuronosides degradation	sulfate*	p-cresol-glucuronide*	499	2341.77
PWY-5667: CDP-diacylglycerol biosynthesis I	7-methylguanine	phenylacetate	481	2339.89
PWY0-1319: CDP-diacylglycerol biosynthesis II	xylose	phenylacetylglutamine	464	2337.58
PWY-841: superpathway of purine nucleotides <i>de novo</i> biosynthesis I	N6-carboxymethyllysine	3-phenylpropionate (hydrocinnamate)	427	2336.47
COA-PWY: coenzyme A biosynthesis I (prokaryotic)	galactonate	sebacate (decanedioate)	461	2336.02
PWY-5667: CDP-diacylglycerol biosynthesis I	xylose	phenylacetylglutamine	464	2335.11
PWY-5177: glutaryl-CoA degradation	sebacate (decanedioate)	imidazole propionate	449	2332.7
PWY-5845: superpathway of menaquinol-9 biosynthesis	betaine	1,5-anhydroglucitol (1,5-AG)	323	2329.21
PWY-5896: superpathway of menaquinol-10 biosynthesis	betaine	1,5-anhydroglucitol (1,5-AG)	323	2329.21
PYRIDNUCSYN-PWY: NAD <i>de novo</i> biosynthesis I (from aspartate)	ribulose/xylulose	cinnamoylglycine	449	2328.85
GLUCOSE1PMETAB-PWY: glucose and glucose-1-phosphate degradation	betaine	1-(1-enyl-oleoyl)-GPC (P-18:1)*	472	2327.34
TRNA-CHARGING-PWY: tRNA charging	phenethylamine	1-(1-enyl-oleoyl)-GPC (P-18:1)*	510	2327.31
PYRIDNUCSYN-PWY: NAD <i>de novo</i> biosynthesis I (from aspartate)	caffeine	p-cresol sulfate	416	2326.87
PWY-5695: inosine 5'-phosphate degradation	serine	4-hydroxybenzoate	528	2324.14
GLUCUROCAT-PWY: superpathway of &beta;-D-glucuronosides degradation	glycylvaline	p-cresol sulfate	530	2317.69
PWY-5667: CDP-diacylglycerol biosynthesis I	acisoga	p-cresol-glucuronide*	492	2315.26
PWY-5667: CDP-diacylglycerol biosynthesis I	cysteine	indoleacetate	534	2312.37
PWY-5667: CDP-diacylglycerol biosynthesis I	methionine	p-cresol-glucuronide*	503	2311.43
PWY-5103: L-isoleucine biosynthesis III	putrescine	sebacate (decanedioate)	339	2310.17
PWY-6386: UDP-<i>N</i>-acetylmuramoyl-pentapeptide biosynthesis II (lysine-containing)	asparagine	phenylacetate	461	2309.69
PWY-5667: CDP-diacylglycerol biosynthesis I	N-acetylalanine	indoleacetate	532	2306.18
ANAGLYCOLYSIS-PWY: glycolysis III (from glucose)	indolepropionate	cysteine s-sulfate	459	2305.53
GALACT-GLUCUROCAT-PWY: superpathway of hexuronide and hexuronate degradation	cytosine	p-cresol-glucuronide*	498	2304.63
HISDEG-PWY: L-histidine degradation I	mevalonate	3-phenylpropionate (hydrocinnamate)	449	2304.62
PWY-6151: <i>S</i>-adenosyl-L-methionine cycle I	glucose	phenylacetylglutamine	517	2300.39
PWY0-1319: CDP-diacylglycerol biosynthesis II	acisoga	p-cresol-glucuronide*	492	2300
PWY0-1319: CDP-diacylglycerol biosynthesis II	cysteine	indoleacetate	534	2298.61
PWY0-1319: CDP-diacylglycerol biosynthesis II	glucose	phenylacetate	472	2292.32
PWY0-1319: CDP-diacylglycerol biosynthesis II	N-acetylalanine	indoleacetate	532	2291.84
RHAMCAT-PWY: L-rhamnose degradation I	maltose	3-phenylpropionate (hydrocinnamate)	495	2287.48
PWY-841: superpathway of purine nucleotides <i>de novo</i> biosynthesis I	threonate	hippurate	517	2282.56
PWY0-1319: CDP-diacylglycerol biosynthesis II	7-methylguanine	phenylacetate	481	2280.93
PYRIDNUCSYN-PWY: NAD <i>de novo</i> biosynthesis I (from aspartate)	mevalonate	cinnamoylglycine	455	2280.16
REDCITCYC: TCA cycle VIII (Helicobacter)	pyridoxine (Vitamin B6)	1-stearyl-GPC (O-18:0)*	495	2280.1
GLCMANNANAUT-PWY: superpathway of <i>N</i>-acetylglucosamine, <i>N</i>-acetylmannosamine and <i>N</i>-acetylneuraminate degradation	cis-urocanate	p-cresol sulfate	529	2279.13
PWY-7663: gondoate biosynthesis (anaerobic)	coprostanol	prolylproline	490	2278.79
PWY0-1296: purine ribonucleosides degradation	N-acetylmuramate	gamma-glutamylglycine	527	2278.02
PWY-841: superpathway of purine nucleotides <i>de novo</i> biosynthesis I	homocitrulline	3-phenylpropionate (hydrocinnamate)	516	2278
PWY-5667: CDP-diacylglycerol biosynthesis I	glucose	phenylacetate	472	2275.64
HISDEG-PWY: L-histidine degradation I	2-hydroxydecanoate	cinnamoylglycine	477	2272.94
PWY-5667: CDP-diacylglycerol biosynthesis I	ornithine	phenylacetylglutamine	524	2269.3
PWY-6936: seleno-amino acid biosynthesis (plants)	1-linoleoyl-GPC (18:2)	sebacate (decanedioate)	371	2268.21
PWY0-1319: CDP-diacylglycerol biosynthesis II	ornithine	phenylacetylglutamine	524	2268.02
PWY-5100: pyruvate fermentation to acetate and lactate II	galactonate	3-phenylpropionate (hydrocinnamate)	465	2264.04
COBALSYN-PWY: superpathway of adenosylcobalamin salvage from cobinamide I	trimethylamine N-oxide	p-cresol-glucuronide*	502	2263.52
PWY-6527: stachyose degradation	N-acetylvaline	gamma-glutamylglycine	533	2257.24
ARGININE-SYN4-PWY: L-ornithine biosynthesis II	stearoyl ethanolamide	cysteine s-sulfate	479	2257.14
PWY-5667: CDP-diacylglycerol biosynthesis I	13-HODE + 9-HODE	indoleacetate	509	2255.94
PWY-6151: <i>S</i>-adenosyl-L-methionine cycle I	glutamate	phenylacetylglutamine	535	2255.48
PWY-841: superpathway of purine nucleotides <i>de novo</i> biosynthesis I	dimethylarginine (ADMA + SDMA)	hippurate	463	2255.02
TRNA-CHARGING-PWY: tRNA charging	betaine	1-(1-enyl-oleoyl)-GPC (P-18:1)*	527	2252.56
P108-PWY: pyruvate fermentation to propanoate I	N-formylmethionine	p-cresol sulfate	517	2250.25
GLUCUROCAT-PWY: superpathway of &beta;-D-glucuronosides degradation	palmitoyl ethanolamide	p-cresol-glucuronide*	504	2248.13
RHAMCAT-PWY: L-rhamnose degradation I	1-palmitoyl-GPC (16:0)	p-cresol sulfate	513	2247.52
TRNA-CHARGING-PWY: tRNA charging	4-imidazoleacetate	hippurate	519	2247.45
GLUCUROCAT-PWY: superpathway of &beta;-D-glucuronosides degradation	cis-urocanate	phenylacetylglutamine	529	2244.93
PWY-6527: stachyose degradation	N6-acetyllysine	gamma-glutamylglycine	535	2243.29
PWY-5347: superpathway of L-methionine biosynthesis (transsulfuration)	pimelate (heptanedioate)	tartronate (hydroxymalonate)	344	2243.24
PWY0-1319: CDP-diacylglycerol biosynthesis II	13-HODE + 9-HODE	indoleacetate	509	2241.5
TRNA-CHARGING-PWY: tRNA charging	ribitol	glycoursodeoxycholate	484	2237.5
PWY-6151: <i>S</i>-adenosyl-L-methionine cycle I	glycylvaline	phenylacetylglutamine	529	2236.8
PYRIDNUCSYN-PWY: NAD <i>de novo</i> biosynthesis I (from aspartate)	ferulate	3-phenylpropionate (hydrocinnamate)	504	2236.69
GLUCUROCAT-PWY: superpathway of &beta;-D-glucuronosides degradation	histidine	phenylacetate	483	2232.44
PWY-7221: guanosine ribonucleotides <i>de novo</i> biosynthesis	1-methyladenine	phenylacetate	486	2223.19
RHAMCAT-PWY: L-rhamnose degradation I	fructose	p-cresol sulfate	518	2221.53
TRNA-CHARGING-PWY: tRNA charging	4-ureidobutyrate	imidazole propionate	448	2221.13
HEME-BIOSYNTHESIS-II: heme <i>b</i> biosynthesis I (aerobic)	sebacate (decanedioate)	glycoursodeoxycholate	481	2218.55
PWY-621: sucrose degradation III (sucrose invertase)	N-acetylarginine	p-cresol-glucuronide*	508	2218.31
PWY-621: sucrose degradation III (sucrose invertase)	glutamate	phenylacetate	490	2216.79
RHAMCAT-PWY: L-rhamnose degradation I	ribulose/xylulose	cinnamoylglycine	449	2215.94
PWY-621: sucrose degradation III (sucrose invertase)	N-acetylphenylalanine	phenylacetate	490	2214.77
P108-PWY: pyruvate fermentation to propanoate I	cis-urocanate	phenylacetylglutamine	517	2213.49
PWY-6151: <i>S</i>-adenosyl-L-methionine cycle I	N-acetylhistidine	p-cresol-glucuronide*	507	2202.21
PWY-6531: mannitol cycle	N-acetylhistidine	3-phenylpropionate (hydrocinnamate)	470	2197.21
TRNA-CHARGING-PWY: tRNA charging	1-palmitoyl-GPC (16:0)	taurolithocholate 3-sulfate	499	2192.39
PWY-5695: inosine 5'-phosphate degradation	sulfate*	cysteine s-sulfate	472	2190.27
PWY-5103: L-isoleucine biosynthesis III	docosahexaenoate (DHA; 22:6n3)	sebacate (decanedioate)	501	2186.78
PWY-7242: D-fructuronate degradation	N6-dimethylallyladenine	p-cresol sulfate	479	2183.3
TRNA-CHARGING-PWY: tRNA charging	eicosapentaenoate (EPA; 20:5n3)	1-(1-enyl-oleoyl)-GPC (P-18:1)*	495	2181.78
BRANCHED-CHAIN-AA-SYN-PWY: superpathway of branched chain amino acid biosynthesis	12-dehydrocholate	sebacate (decanedioate)	321	2178.1
GLCMANNANAUT-PWY: superpathway of <i>N</i>-acetylglucosamine, <i>N</i>-acetylmannosamine and <i>N</i>-acetylneuraminate degradation	leucylglutamine*	p-cresol sulfate	479	2170.14
PWY0-1319: CDP-diacylglycerol biosynthesis II	cis-4-hydroxycyclohexylacetic acid	p-cresol-glucuronide*	486	2167.58
PYRIDNUCSYN-PWY: NAD <i>de novo</i> biosynthesis I (from aspartate)	oleoyl ethanolamide	cinnamoylglycine	498	2167.5
PWY-2941: L-lysine biosynthesis II	maltotriose	sebacate (decanedioate)	379	2167.3
RHAMCAT-PWY: L-rhamnose degradation I	mannose	cinnamoylglycine	501	2164.23
HSERMETANA-PWY: L-methionine biosynthesis III	spermidine	cinnamoylglycine	477	2163.27
PWY-5667: CDP-diacylglycerol biosynthesis I	cis-4-hydroxycyclohexylacetic acid	p-cresol-glucuronide*	486	2158.94
MET-SAM-PWY: superpathway of <i>S</i>-adenosyl-L-methionine biosynthesis	N-acetylcitrulline	tartronate (hydroxymalonate)	465	2157.32
PWY-621: sucrose degradation III (sucrose invertase)	2-hydroxybutyrate/2-hydroxyisobutyrate	phenylacetylglutamine	534	2149.41
P108-PWY: pyruvate fermentation to propanoate I	palmitoyl ethanolamide	p-cresol sulfate	520	2149.16
PWY-5198: factor 420 biosynthesis	thioproline	threonate	240	2146.31
FAO-PWY: fatty acid &beta;-oxidation I	sphingosine	3-phenylpropionate (hydrocinnamate)	496	2144.32
PWY-6151: <i>S</i>-adenosyl-L-methionine cycle I	indolepropionate	phenylacetate	465	2141.51
GLUCUROCAT-PWY: superpathway of &beta;-D-glucuronosides degradation	cytosine	phenylacetate	478	2141
RHAMCAT-PWY: L-rhamnose degradation I	gluconate	cinnamoylglycine	465	2137.14
TRNA-CHARGING-PWY: tRNA charging	suberate (octanedioate)	imidazole propionate	454	2135.7
PWY-6527: stachyose degradation	gamma-glutamylisoleucine*	gamma-glutamylglycine	522	2135.5
PWY-5177: glutaryl-CoA degradation	indolin-2-one	imidazole propionate	425	2134.07
PWY-5695: inosine 5'-phosphate degradation	4-guanidinobutanoate	sebacate (decanedioate)	516	2130.6
PWY-6527: stachyose degradation	sedoheptulose	gamma-glutamylglycine	531	2129.06
PWY-5862: superpathway of demethylmenaquinol-9 biosynthesis	2'-deoxycytidine	tyramine O-sulfate	200	2126.78
PWY-5667: CDP-diacylglycerol biosynthesis I	N-methylalanine	indoleacetate	516	2123.33
GLUCUROCAT-PWY: superpathway of &beta;-D-glucuronosides degradation	nicotianamine	phenylacetate	458	2122.94
HISDEG-PWY: L-histidine degradation I	mevalonate	cinnamoylglycine	456	2117.16
PWY0-1319: CDP-diacylglycerol biosynthesis II	N-methylalanine	indoleacetate	516	2109.15
P42-PWY: incomplete reductive TCA cycle	cytidine	cinnamoylglycine	491	2104.55
PWY0-1296: purine ribonucleosides degradation	glycerophosphoglycerol	tartronate (hydroxymalonate)	492	2100.41
GALACTUROCAT-PWY: D-galacturonate degradation I	N-alpha-acetylornithine	p-cresol-glucuronide*	504	2098.92
RHAMCAT-PWY: L-rhamnose degradation I	N-acetylarginine	p-cresol sulfate	533	2096.71
BRANCHED-CHAIN-AA-SYN-PWY: superpathway of branched chain amino acid biosynthesis	spermidine	sebacate (decanedioate)	473	2093.04
COLANSYN-PWY: colanic acid building blocks biosynthesis	O-sulfo-L-tyrosine	sebacate (decanedioate)	381	2091.81
PYRIDNUCSYN-PWY: NAD <i>de novo</i> biosynthesis I (from aspartate)	6-hydroxynicotinate	p-cresol sulfate	521	2089.89
PWY-6151: <i>S</i>-adenosyl-L-methionine cycle I	xanthine	phenylacetate	482	2087.61
P108-PWY: pyruvate fermentation to propanoate I	fructose	cinnamoylglycine	499	2086.97
PWY0-1296: purine ribonucleosides degradation	3-phenylpropionate (hydrocinnamate)	tartronate (hydroxymalonate)	501	2086.49
ARGININE-SYN4-PWY: L-ornithine biosynthesis II	galacturonate	sebacate (decanedioate)	509	2084.53
PYRIDOXSYN-PWY: pyridoxal 5'-phosphate biosynthesis I	adipate	tartronate (hydroxymalonate)	530	2081.02
ARGININE-SYN4-PWY: L-ornithine biosynthesis II	1-palmitoyl-GPE (16:0)	cysteine s-sulfate	437	2080.48
PWY-621: sucrose degradation III (sucrose invertase)	thioproline	phenylacetate	484	2079.91
PWY-5100: pyruvate fermentation to acetate and lactate II	glycosyl-N-palmitoyl-sphingosine	threonate	335	2077.63
RHAMCAT-PWY: L-rhamnose degradation I	1,2-dilinoleoyl-galactosylglycerol (18:2/18:2)*	cinnamoylglycine	294	2075.56
PWY-2941: L-lysine biosynthesis II	2-oleoylglycerol (18:1)	sebacate (decanedioate)	348	2075.06
GLUCUROCAT-PWY: superpathway of &beta;-D-glucuronosides degradation	N-acetylhistidine	phenylacetate	487	2072.78
GLUCUROCAT-PWY: superpathway of &beta;-D-glucuronosides degradation	N6,N6,N6-trimethyllysine	p-cresol-glucuronide*	487	2071.28
PWY-621: sucrose degradation III (sucrose invertase)	valerate (5:0)	phenylacetylglutamine	514	2069.15
PWY-5030: L-histidine degradation III	2-keto-3-deoxy-gluconate	sebacate (decanedioate)	483	2066.92
HSERMETANA-PWY: L-methionine biosynthesis III	galactonate	cinnamoylglycine	466	2065.66
GLUCUROCAT-PWY: superpathway of &beta;-D-glucuronosides degradation	mannose	phenylacetate	463	2064.82
PWY-841: superpathway of purine nucleotides <i>de novo</i> biosynthesis I	dimethylarginine (ADMA + SDMA)	cinnamoylglycine	453	2062.63
PWY-5083: NAD/NADH phosphorylation and dephosphorylation	betaine	1-stearyl-GPC (O-18:0)*	481	2061.86
PWY-5667: CDP-diacylglycerol biosynthesis I	nicotinamide riboside	phenylacetylglutamine	453	2059.86
PWY-5860: superpathway of demethylmenaquinol-6 biosynthesis I	phenethylamine	1,5-anhydroglucitol (1,5-AG)	325	2059.18
HOMOSER-METSYN-PWY: L-methionine biosynthesis I	2-oxo-1-pyrrolidinepropionate	tartronate (hydroxymalonate)	528	2058.49
PWY-5667: CDP-diacylglycerol biosynthesis I	trimethylamine N-oxide	p-cresol-glucuronide*	506	2056.53
PWY0-1319: CDP-diacylglycerol biosynthesis II	nicotinamide riboside	phenylacetylglutamine	453	2056.52
PWY-6608: guanosine nucleotides degradation III	coprostanol	1,5-anhydroglucitol (1,5-AG)	496	2054.44
PWY0-1319: CDP-diacylglycerol biosynthesis II	trimethylamine N-oxide	p-cresol-glucuronide*	506	2054.08
PWY-6527: stachyose degradation	cytidine	phenylacetate	456	2048.15
FUCCAT-PWY: fucose degradation	sedoheptulose	3-phenylpropionate (hydrocinnamate)	514	2043.27
PWY-5861: superpathway of demethylmenaquinol-8 biosynthesis I	2'-deoxycytidine	tyramine O-sulfate	249	2042.32
GLUCUROCAT-PWY: superpathway of &beta;-D-glucuronosides degradation	sulfate*	phenylacetate	479	2041.49
PWY-5104: L-isoleucine biosynthesis IV	threonate	hippurate	516	2040.23
HISDEG-PWY: L-histidine degradation I	4-imidazoleacetate	tartronate (hydroxymalonate)	520	2039.7
PYRIDNUCSYN-PWY: NAD <i>de novo</i> biosynthesis I (from aspartate)	linoleoyl ethanolamide	cinnamoylglycine	502	2037.21
PWY-6151: <i>S</i>-adenosyl-L-methionine cycle I	1-methyladenine	p-cresol-glucuronide*	506	2035.96
FAO-PWY: fatty acid &beta;-oxidation I	fructose	3-phenylpropionate (hydrocinnamate)	495	2035.28
TRNA-CHARGING-PWY: tRNA charging	octadecanedioate (C18)	imidazole propionate	408	2034.14
PWY-7111: pyruvate fermentation to isobutanol (engineered)	N-acetylmuramate	phenylacetate	482	2030.86
ARGININE-SYN4-PWY: L-ornithine biosynthesis II	homocitrulline	cysteine s-sulfate	479	2028.93
PWY-6703: preQ<sub>0</sub> biosynthesis	stearoyl ethanolamide	tyramine O-sulfate	320	2028.56
PWY-621: sucrose degradation III (sucrose invertase)	cis-urocanate	p-cresol-glucuronide*	503	2022.59
BRANCHED-CHAIN-AA-SYN-PWY: superpathway of branched chain amino acid biosynthesis	pyridoxine (Vitamin B6)	sebacate (decanedioate)	512	2008.96
PWY-5083: NAD/NADH phosphorylation and dephosphorylation	pyridoxine (Vitamin B6)	1-(1-enyl-oleoyl)-GPC (P-18:1)*	482	2008.86
PWY-6859: <i>all-trans</i>-farnesol biosynthesis	N-methylalanine	phenylacetylglutamine	463	2007.13
PYRIDNUCSYN-PWY: NAD <i>de novo</i> biosynthesis I (from aspartate)	arachidonate (20:4n6)	cinnamoylglycine	514	2006.35
HOMOSER-METSYN-PWY: L-methionine biosynthesis I	4-ureidobutyrate	tartronate (hydroxymalonate)	529	2005.18
REDCITCYC: TCA cycle VIII (Helicobacter)	betaine	1-stearyl-GPC (O-18:0)*	498	2003.18
GALACT-GLUCUROCAT-PWY: superpathway of hexuronide and hexuronate degradation	pyrraline	p-cresol-glucuronide*	500	2003.15
PWY-6151: <i>S</i>-adenosyl-L-methionine cycle I	indoleacetate	p-cresol-glucuronide*	505	2002.33
PWY-621: sucrose degradation III (sucrose invertase)	N6-acetyllysine	p-cresol-glucuronide*	508	2000.95
ANAGLYCOLYSIS-PWY: glycolysis III (from glucose)	homocitrulline	cysteine s-sulfate	479	1999.45
METHANOGENESIS-PWY: methanogenesis from H<SUB>2</SUB> and CO<SUB>2</SUB>	erythronate*	threonate	224	1998.83
PYRIDNUCSYN-PWY: NAD <i>de novo</i> biosynthesis I (from aspartate)	indolepropionate	cinnamoylglycine	502	1998.77
PWY-6531: mannitol cycle	nicotinate	3-phenylpropionate (hydrocinnamate)	466	1995.43
PWY-5667: CDP-diacylglycerol biosynthesis I	N-alpha-acetylornithine	phenylacetate	485	1994.98
PYRIDNUCSYN-PWY: NAD <i>de novo</i> biosynthesis I (from aspartate)	undecanedioate	glycoursodeoxycholate	513	1994.73
HSERMETANA-PWY: L-methionine biosynthesis III	glycerol	p-cresol sulfate	518	1992.95
DENOVOPURINE2-PWY: superpathway of purine nucleotides <i>de novo</i> biosynthesis II	N6-carboxymethyllysine	3-phenylpropionate (hydrocinnamate)	426	1992.04
PWY0-1319: CDP-diacylglycerol biosynthesis II	N-alpha-acetylornithine	phenylacetate	485	1990.5
RHAMCAT-PWY: L-rhamnose degradation I	arginine	3-phenylpropionate (hydrocinnamate)	494	1989.66
PWY-7323: superpathway of GDP-mannose-derived O-antigen building blocks biosynthesis	xylose	sebacate (decanedioate)	439	1988.46
PWY-7111: pyruvate fermentation to isobutanol (engineered)	N2-acetyllysine	phenylacetate	489	1986.02
PWY-6151: <i>S</i>-adenosyl-L-methionine cycle I	riboflavin (Vitamin B2)	p-cresol-glucuronide*	509	1984.42
PWY-621: sucrose degradation III (sucrose invertase)	cis-4-hydroxycyclohexylacetic acid	phenylacetylglutamine	509	1981.06
METHANOGENESIS-PWY: methanogenesis from H<SUB>2</SUB> and CO<SUB>2</SUB>	thioproline	threonate	232	1980.67
HSERMETANA-PWY: L-methionine biosynthesis III	glycerophosphoinositol*	cinnamoylglycine	489	1974.78
ILEUSYN-PWY: L-isoleucine biosynthesis I (from threonine)	N-acetylmuramate	phenylacetate	482	1972.88
VALSYN-PWY: L-valine biosynthesis	N-acetylmuramate	phenylacetate	482	1972.88
P42-PWY: incomplete reductive TCA cycle	alanylleucine	3-phenylpropionate (hydrocinnamate)	516	1967.11
TRNA-CHARGING-PWY: tRNA charging	caproate (6:0)	glycoursodeoxycholate	458	1965.94
PWY-6527: stachyose degradation	pseudouridine	p-cresol-glucuronide*	506	1965.32
DENOVOPURINE2-PWY: superpathway of purine nucleotides <i>de novo</i> biosynthesis II	dimethylarginine (ADMA + SDMA)	3-phenylpropionate (hydrocinnamate)	445	1962.37
BRANCHED-CHAIN-AA-SYN-PWY: superpathway of branched chain amino acid biosynthesis	2-oleoylglycerol (18:1)	sebacate (decanedioate)	347	1961.31
PWY-5104: L-isoleucine biosynthesis IV	ferulate	3-phenylpropionate (hydrocinnamate)	503	1960.11
PWY-5973: <i>cis</i>-vaccenate biosynthesis	N-methylalanine	3-phenylpropionate (hydrocinnamate)	500	1959.94
PWY66-422: D-galactose degradation V (Leloir pathway)	N-acetylmethionine sulfoxide	p-cresol-glucuronide*	506	1956.52
RHAMCAT-PWY: L-rhamnose degradation I	galacturonate	cinnamoylglycine	515	1955.83
PYRIDNUCSYN-PWY: NAD <i>de novo</i> biosynthesis I (from aspartate)	N6-carboxymethyllysine	cinnamoylglycine	433	1953.4
PWY-5667: CDP-diacylglycerol biosynthesis I	beta-hydroxyisovalerate	p-cresol-glucuronide*	354	1953.09
PWY0-1319: CDP-diacylglycerol biosynthesis II	beta-hydroxyisovalerate	p-cresol-glucuronide*	354	1953.08
GALACT-GLUCUROCAT-PWY: superpathway of hexuronide and hexuronate degradation	ornithine	p-cresol-glucuronide*	496	1949.98
GLUCUROCAT-PWY: superpathway of &beta;-D-glucuronosides degradation	N-acetylaspartate (NAA)	phenylacetate	483	1948.67
PYRIDNUCSYN-PWY: NAD <i>de novo</i> biosynthesis I (from aspartate)	dimethylarginine (ADMA + SDMA)	cinnamoylglycine	452	1948.11
ARGININE-SYN4-PWY: L-ornithine biosynthesis II	N-acetyl-1-methylhistidine*	sebacate (decanedioate)	328	1947.64
PWY-7323: superpathway of GDP-mannose-derived O-antigen building blocks biosynthesis	1,2-dilinoleoyl-galactosylglycerol (18:2/18:2)*	sebacate (decanedioate)	286	1946.03
PWY-5973: <i>cis</i>-vaccenate biosynthesis	glucose	3-phenylpropionate (hydrocinnamate)	502	1945.45
TRNA-CHARGING-PWY: tRNA charging	lactosyl-N-palmitoyl-sphingosine	3-phenylpropionate (hydrocinnamate)	327	1942.44
PWY0-1319: CDP-diacylglycerol biosynthesis II	5-methyluridine (ribothymidine)	phenylacetate	452	1942.1
GLYCOGENSYNTH-PWY: glycogen biosynthesis I (from ADP-D-Glucose)	uracil	4-hydroxyhippurate	528	1940.31
PWY-6527: stachyose degradation	pantothenate (Vitamin B5)	gamma-glutamylglycine	523	1939.77
PWY-5667: CDP-diacylglycerol biosynthesis I	5-methyluridine (ribothymidine)	phenylacetate	452	1937.69
PWY-6317: D-galactose degradation I (Leloir pathway)	N-acetylleucine	phenylacetate	485	1936.47
PYRIDNUCSYN-PWY: NAD <i>de novo</i> biosynthesis I (from aspartate)	1-methylguanidine	imidazole propionate	451	1934.87
PWY-7560: methylerythritol phosphate pathway II	coprostanol	tartronate (hydroxymalonate)	499	1932.45
PWY-6317: D-galactose degradation I (Leloir pathway)	N-acetylmethionine sulfoxide	p-cresol-glucuronide*	506	1931.78
GLUCUROCAT-PWY: superpathway of &beta;-D-glucuronosides degradation	xanthine	phenylacetate	482	1929.83
RHAMCAT-PWY: L-rhamnose degradation I	sulfate*	3-phenylpropionate (hydrocinnamate)	509	1929.7
PWY66-422: D-galactose degradation V (Leloir pathway)	N-acetylisoleucine	p-cresol-glucuronide*	505	1929.25
GLYCOLYSIS-TCA-GLYOX-BYPASS: superpathway of glycolysis, pyruvate dehydrogenase, TCA, and glyoxylate bypass	pyridoxine (Vitamin B6)	1-(1-enyl-oleoyl)-GPC (P-18:1)*	452	1928.58
PWY-5897: superpathway of menaquinol-11 biosynthesis	2-oxo-1-pyrrolidinepropionate	tyramine O-sulfate	296	1927.94
PWY-5898: superpathway of menaquinol-12 biosynthesis	2-oxo-1-pyrrolidinepropionate	tyramine O-sulfate	296	1927.94
PWY-5899: superpathway of menaquinol-13 biosynthesis	2-oxo-1-pyrrolidinepropionate	tyramine O-sulfate	296	1927.94
ARGININE-SYN4-PWY: L-ornithine biosynthesis II	succinate	sebacate (decanedioate)	511	1926.57
RHAMCAT-PWY: L-rhamnose degradation I	glycerophosphorylcholine (GPC)	3-phenylpropionate (hydrocinnamate)	377	1923.37
PWY-5104: L-isoleucine biosynthesis IV	N6-carboxymethyllysine	3-phenylpropionate (hydrocinnamate)	426	1919.26
PWY-5686: UMP biosynthesis I	3-phenylpropionate (hydrocinnamate)	tyramine O-sulfate	293	1918.78
PWY-5177: glutaryl-CoA degradation	3-phenylpropionate (hydrocinnamate)	imidazole propionate	428	1913.45
PWY0-1298: superpathway of pyrimidine deoxyribonucleosides degradation	2-hydroxydecanoate	1,5-anhydroglucitol (1,5-AG)	484	1912.02
PWY0-1319: CDP-diacylglycerol biosynthesis II	nicotinamide riboside	p-cresol sulfate	453	1906.11
PWY-4702: phytate degradation I	N-acetylmethionine sulfoxide	phenylacetylglutamine	505	1906.03
PWY-5667: CDP-diacylglycerol biosynthesis I	nicotinamide riboside	p-cresol sulfate	453	1903.99
PWY-6151: <i>S</i>-adenosyl-L-methionine cycle I	beta-alanine	p-cresol-glucuronide*	486	1900.45
ASPASN-PWY: superpathway of L-aspartate and L-asparagine biosynthesis	1-palmitoylglycerol (16:0)	p-cresol sulfate	470	1898.06
PWY-6936: seleno-amino acid biosynthesis (plants)	sulfate*	sebacate (decanedioate)	509	1897.12
ARGININE-SYN4-PWY: L-ornithine biosynthesis II	aspartate	cysteine s-sulfate	475	1897.1
PWY-7663: gondoate biosynthesis (anaerobic)	glucose	3-phenylpropionate (hydrocinnamate)	502	1894.7
GALACT-GLUCUROCAT-PWY: superpathway of hexuronide and hexuronate degradation	gamma-aminobutyrate (GABA)	phenylacetylglutamine	452	1893.91
P108-PWY: pyruvate fermentation to propanoate I	glycerophosphoglycerol	cinnamoylglycine	470	1891.05
PWY-5347: superpathway of L-methionine biosynthesis (transsulfuration)	4-ureidobutyrate	tartronate (hydroxymalonate)	530	1890.83
COMPLETE-ARO-PWY: superpathway of aromatic amino acid biosynthesis	N-acetylmuramate	phenylacetate	481	1890.71
PYRIDOXSYN-PWY: pyridoxal 5'-phosphate biosynthesis I	2-oxo-1-pyrrolidinepropionate	tartronate (hydroxymalonate)	529	1889.51
GLUCUROCAT-PWY: superpathway of &beta;-D-glucuronosides degradation	trigonelline (N'-methylnicotinate)	p-cresol-glucuronide*	486	1887.65
P42-PWY: incomplete reductive TCA cycle	fructose	hippurate	519	1882.75
PWY-5189: tetrapyrrole biosynthesis II (from glycine)	dehydrolithocholate	prolylproline	502	1875.17
ARGININE-SYN4-PWY: L-ornithine biosynthesis II	erythronate*	cysteine s-sulfate	470	1874.38
PWY-5103: L-isoleucine biosynthesis III	7-methylguanine	sebacate (decanedioate)	510	1874.14
PWY-621: sucrose degradation III (sucrose invertase)	cis-urocanate	phenylacetylglutamine	530	1872.17
PWY-7663: gondoate biosynthesis (anaerobic)	docosadienoate (22:2n6)	tartronate (hydroxymalonate)	504	1868.03
PWY66-422: D-galactose degradation V (Leloir pathway)	sedoheptulose	phenylacetate	485	1867.39
PWY-5695: inosine 5'-phosphate degradation	stearoyl ethanolamide	4-hydroxybenzoate	531	1866.1
PWY-5177: glutaryl-CoA degradation	octadecanedioate (C18)	p-cresol-glucuronide*	456	1862.15
PWY-5100: pyruvate fermentation to acetate and lactate II	O-sulfo-L-tyrosine	sebacate (decanedioate)	388	1859.97
TRNA-CHARGING-PWY: tRNA charging	phenylalanine	1-(1-enyl-oleoyl)-GPC (P-18:1)*	527	1859.13
HISDEG-PWY: L-histidine degradation I	2'-deoxyuridine	3-phenylpropionate (hydrocinnamate)	505	1852.2
KETOGLUCONMET-PWY: ketogluconate metabolism	2'-deoxycytidine	phenylacetylglutamine	405	1849.43
GLUCOSE1PMETAB-PWY: glucose and glucose-1-phosphate degradation	pyridoxine (Vitamin B6)	1-(1-enyl-oleoyl)-GPC (P-18:1)*	469	1848.22
PWY-5695: inosine 5'-phosphate degradation	beta-alanine	sebacate (decanedioate)	497	1847.85
PWY-5100: pyruvate fermentation to acetate and lactate II	7-ketodeoxycholate	sebacate (decanedioate)	376	1847.82
PWY-6151: <i>S</i>-adenosyl-L-methionine cycle I	gamma-glutamyl-epsilon-lysine	p-cresol-glucuronide*	498	1845.53
METSYN-PWY: superpathway of L-homoserine and L-methionine biosynthesis	1,3,7-trimethylurate	prolylproline	489	1841.55
PWY-6123: inosine-5'-phosphate biosynthesis I	2'-deoxycytidine	phenylacetate	471	1841.53
GLUCUROCAT-PWY: superpathway of &beta;-D-glucuronosides degradation	cis-urocanate	p-cresol sulfate	529	1839.63
PWY-2941: L-lysine biosynthesis II	suberate (octanedioate)	tartronate (hydroxymalonate)	534	1838.92
PYRIDNUCSYN-PWY: NAD <i>de novo</i> biosynthesis I (from aspartate)	docosahexaenoate (DHA; 22:6n3)	cinnamoylglycine	508	1838.15
PWY-621: sucrose degradation III (sucrose invertase)	N-acetylhistidine	p-cresol-glucuronide*	508	1833.97
RHAMCAT-PWY: L-rhamnose degradation I	fructose	3-phenylpropionate (hydrocinnamate)	502	1830.54
PWY-6527: stachyose degradation	2-hydroxybutyrate/2-hydroxyisobutyrate	p-cresol-glucuronide*	507	1829.35
PWY-7323: superpathway of GDP-mannose-derived O-antigen building blocks biosynthesis	1-palmitoyl-GPE (16:0)	sebacate (decanedioate)	459	1825.61
PYRIDNUCSYN-PWY: NAD <i>de novo</i> biosynthesis I (from aspartate)	erythronate*	cinnamoylglycine	512	1824.78
PWY0-1319: CDP-diacylglycerol biosynthesis II	glutamine	indoleacetate	530	1823.86
PWY-5667: CDP-diacylglycerol biosynthesis I	glutamine	indoleacetate	530	1823.07
PWY-5695: inosine 5'-phosphate degradation	stachydrine	sebacate (decanedioate)	485	1817.29
PWY-6703: preQ<sub>0</sub> biosynthesis	palmitate (16:0)	tartronate (hydroxymalonate)	528	1817.13
ANAGLYCOLYSIS-PWY: glycolysis III (from glucose)	cytidine	threonate	501	1815.99
PWY-6151: <i>S</i>-adenosyl-L-methionine cycle I	cytidine	p-cresol-glucuronide*	475	1813.77
PWY-841: superpathway of purine nucleotides <i>de novo</i> biosynthesis I	4-acetamidobutanoate	cinnamoylglycine	518	1811.42
PWY0-1296: purine ribonucleosides degradation	D-urobilin	sebacate (decanedioate)	486	1810.67
ANAGLYCOLYSIS-PWY: glycolysis III (from glucose)	ferulate	cysteine s-sulfate	465	1809.45
PWY-6151: <i>S</i>-adenosyl-L-methionine cycle I	glutamate	phenylacetate	489	1808.41
METSYN-PWY: superpathway of L-homoserine and L-methionine biosynthesis	1,3,7-trimethylurate	tartronate (hydroxymalonate)	498	1805.34
PWY-6527: stachyose degradation	N-acetylalanine	gamma-glutamylglycine	533	1805.08
METSYN-PWY: superpathway of L-homoserine and L-methionine biosynthesis	indolin-2-one	tartronate (hydroxymalonate)	504	1804.36
TRNA-CHARGING-PWY: tRNA charging	glucose	cinnamoylglycine	508	1802.47
DTDPRHAMSYN-PWY: dTDP-L-rhamnose biosynthesis	guanine	phenylacetate	478	1801.56
TRNA-CHARGING-PWY: tRNA charging	N-acetylmuramate	imidazole propionate	447	1799.2
PYRIDNUCSYN-PWY: NAD <i>de novo</i> biosynthesis I (from aspartate)	gluconate	3-phenylpropionate (hydrocinnamate)	460	1798.06
PWY-5189: tetrapyrrole biosynthesis II (from glycine)	sitostanol	tartronate (hydroxymalonate)	464	1797.54
PWY-5667: CDP-diacylglycerol biosynthesis I	9,10-DiHOME	p-cresol-glucuronide*	447	1795.17
FAO-PWY: fatty acid &beta;-oxidation I	N-formylmethionine	3-phenylpropionate (hydrocinnamate)	504	1792.69
PWY0-1319: CDP-diacylglycerol biosynthesis II	9,10-DiHOME	p-cresol-glucuronide*	447	1791.88
RHAMCAT-PWY: L-rhamnose degradation I	1,3-propanediol	3-phenylpropionate (hydrocinnamate)	441	1790.01
ANAGLYCOLYSIS-PWY: glycolysis III (from glucose)	N-acetylmethionine	cysteine s-sulfate	472	1787.48
PWY-5973: <i>cis</i>-vaccenate biosynthesis	sulfate*	3-phenylpropionate (hydrocinnamate)	510	1787.21
GLYOXYLATE-BYPASS: glyoxylate cycle	2'-deoxycytidine	tyramine O-sulfate	280	1786.11
PWY-5667: CDP-diacylglycerol biosynthesis I	glycine	indoleacetate	534	1780.29
PWY0-1319: CDP-diacylglycerol biosynthesis II	glycine	indoleacetate	534	1779.92
TRNA-CHARGING-PWY: tRNA charging	N-acetylputrescine	1-(1-enyl-oleoyl)-GPC (P-18:1)*	520	1778.22
HISDEG-PWY: L-histidine degradation I	7-methylguanine	3-phenylpropionate (hydrocinnamate)	510	1778.01
RHAMCAT-PWY: L-rhamnose degradation I	1-linoleoyl-GPC (18:2)	cinnamoylglycine	375	1776.41
PYRIDNUCSYN-PWY: NAD <i>de novo</i> biosynthesis I (from aspartate)	N-formylmethionine	cinnamoylglycine	518	1774.67
PWY-7323: superpathway of GDP-mannose-derived O-antigen building blocks biosynthesis	sulfate*	3-phenylpropionate (hydrocinnamate)	500	1773.62
NONMEVIPP-PWY: methylerythritol phosphate pathway I	2'-deoxycytidine	p-cresol-glucuronide*	493	1772.66
PWY-5667: CDP-diacylglycerol biosynthesis I	N6-dimethylallyladenine	indoleacetate	479	1771.48
PWY-841: superpathway of purine nucleotides <i>de novo</i> biosynthesis I	stearoyl ethanolamide	hippurate	534	1771.06
PWY-6531: mannitol cycle	acisoga	3-phenylpropionate (hydrocinnamate)	455	1769.33
ANAGLYCOLYSIS-PWY: glycolysis III (from glucose)	thymidine	cysteine s-sulfate	467	1769.14
PWY0-1319: CDP-diacylglycerol biosynthesis II	uracil	p-cresol-glucuronide*	503	1767.09
PYRIDNUCSYN-PWY: NAD <i>de novo</i> biosynthesis I (from aspartate)	tyrosine	p-cresol sulfate	532	1766.79
ARGININE-SYN4-PWY: L-ornithine biosynthesis II	N-acetyl-cadaverine	sebacate (decanedioate)	449	1766.75
PWY-5897: superpathway of menaquinol-11 biosynthesis	gluconate	taurolithocholate 3-sulfate	437	1765.96
PWY-5898: superpathway of menaquinol-12 biosynthesis	gluconate	taurolithocholate 3-sulfate	437	1765.96
PWY-5899: superpathway of menaquinol-13 biosynthesis	gluconate	taurolithocholate 3-sulfate	437	1765.96
GLUCOSE1PMETAB-PWY: glucose and glucose-1-phosphate degradation	10-heptadecenoate (17:1n7)	1-stearyl-GPC (O-18:0)*	471	1765.41
PWY0-1319: CDP-diacylglycerol biosynthesis II	N2-acetyllysine	phenylacetate	489	1763.11
PWY-5198: factor 420 biosynthesis	N-acetylputrescine	threonate	237	1762.4
GLUCUROCAT-PWY: superpathway of &beta;-D-glucuronosides degradation	cis-urocanate	phenylacetate	482	1762.13
PWY-6151: <i>S</i>-adenosyl-L-methionine cycle I	N-acetylmuramate	phenylacetylglutamine	525	1761.63
PWY-5667: CDP-diacylglycerol biosynthesis I	N2-acetyllysine	phenylacetate	489	1760.9
PWY-621: sucrose degradation III (sucrose invertase)	pyridoxamine	p-cresol-glucuronide*	509	1760.41
PWY-5667: CDP-diacylglycerol biosynthesis I	sphingosine	p-cresol-glucuronide*	495	1759.93
PWY0-1319: CDP-diacylglycerol biosynthesis II	N6-dimethylallyladenine	indoleacetate	479	1759.36
GALACT-GLUCUROCAT-PWY: superpathway of hexuronide and hexuronate degradation	N-acetylaspartate (NAA)	p-cresol-glucuronide*	503	1757.76
PWY-7560: methylerythritol phosphate pathway II	N-acetylcitrulline	tartronate (hydroxymalonate)	465	1755.95
PWY-2941: L-lysine biosynthesis II	N-acetylputrescine	sebacate (decanedioate)	507	1754.37
PWY-5100: pyruvate fermentation to acetate and lactate II	glucose	threonate	518	1754.36
PWY0-1319: CDP-diacylglycerol biosynthesis II	sphingosine	p-cresol-glucuronide*	495	1752.57
PYRIDNUCSYN-PWY: NAD <i>de novo</i> biosynthesis I (from aspartate)	6-hydroxynicotinate	cinnamoylglycine	512	1752.44
PWY0-1319: CDP-diacylglycerol biosynthesis II	2'-deoxyuridine	phenylacetylglutamine	522	1751.73
PWY-6507: 4-deoxy-L-<i>threo</i>-hex-4-enopyranuronate degradation	maltose	p-cresol-glucuronide*	485	1748.86
PWY-5667: CDP-diacylglycerol biosynthesis I	2'-deoxyuridine	phenylacetylglutamine	522	1748.47
PWY-621: sucrose degradation III (sucrose invertase)	histidine	phenylacetate	484	1746.23
PWY-6151: <i>S</i>-adenosyl-L-methionine cycle I	xanthine	phenylacetylglutamine	527	1746.2
PWY-5667: CDP-diacylglycerol biosynthesis I	uracil	p-cresol-glucuronide*	503	1744.27
HSERMETANA-PWY: L-methionine biosynthesis III	galactonate	p-cresol sulfate	476	1742.33
PWY-7560: methylerythritol phosphate pathway II	isovalerate (C5)	tartronate (hydroxymalonate)	517	1740.84
PWY-621: sucrose degradation III (sucrose invertase)	3-phenylpropionate (hydrocinnamate)	phenylacetylglutamine	501	1736.37
METSYN-PWY: superpathway of L-homoserine and L-methionine biosynthesis	coprostanol	tartronate (hydroxymalonate)	499	1735.88
PWY-5667: CDP-diacylglycerol biosynthesis I	isoleucine	indoleacetate	532	1735.83
TRNA-CHARGING-PWY: tRNA charging	4-hydroxybenzoate	1-(1-enyl-palmitoyl)-GPC (P-16:0)*	304	1732.5
PWY-5973: <i>cis</i>-vaccenate biosynthesis	glycerophosphoinositol*	3-phenylpropionate (hydrocinnamate)	486	1732.23
PWY-5686: UMP biosynthesis I	cytosine	tyramine O-sulfate	314	1731.75
PWY-6151: <i>S</i>-adenosyl-L-methionine cycle I	2'-deoxycytidine	p-cresol sulfate	517	1725.72
PWY-4702: phytate degradation I	4-acetamidobutanoate	phenylacetylglutamine	500	1724.54
PWY0-1319: CDP-diacylglycerol biosynthesis II	isoleucine	indoleacetate	532	1724.52
GLUCUROCAT-PWY: superpathway of &beta;-D-glucuronosides degradation	erythronate*	p-cresol-glucuronide*	495	1724.43
PWY-5695: inosine 5'-phosphate degradation	ornithine	cysteine s-sulfate	470	1722.01
PWY0-1061: superpathway of L-alanine biosynthesis	betaine	1-dihomo-linoleoyl-GPC (20:2)*	529	1720.81
PWY-2941: L-lysine biosynthesis II	pimelate (heptanedioate)	tartronate (hydroxymalonate)	343	1720.4
P108-PWY: pyruvate fermentation to propanoate I	N-acetylhistidine	cinnamoylglycine	513	1717.3
PWY-7221: guanosine ribonucleotides <i>de novo</i> biosynthesis	sedoheptulose	phenylacetate	484	1717.04
PWY-621: sucrose degradation III (sucrose invertase)	glycine	p-cresol-glucuronide*	508	1715.55
GALACTUROCAT-PWY: D-galacturonate degradation I	methylphosphate	glycodeoxycholate	505	1714.51
METSYN-PWY: superpathway of L-homoserine and L-methionine biosynthesis	undecanedioate	tartronate (hydroxymalonate)	531	1713.65
PWY0-1319: CDP-diacylglycerol biosynthesis II	picolinate	p-cresol sulfate	530	1712.95
PWY-7198: pyrimidine deoxyribonucleotides <i>de novo</i> biosynthesis IV	palmitoyl ethanolamide	1-(1-enyl-palmitoyl)-2-arachidonoyl-GPE (P-16:0/20:4)*	458	1712.51
PWY-5667: CDP-diacylglycerol biosynthesis I	picolinate	p-cresol sulfate	530	1711.32
GLYCOGENSYNTH-PWY: glycogen biosynthesis I (from ADP-D-Glucose)	3-phenylpropionate (hydrocinnamate)	4-hydroxyhippurate	500	1711.1
PWY-6527: stachyose degradation	nicotinate ribonucleoside	phenylacetate	486	1710.98
GALACT-GLUCUROCAT-PWY: superpathway of hexuronide and hexuronate degradation	ornithine	phenylacetylglutamine	523	1704.16
PWY-621: sucrose degradation III (sucrose invertase)	valine	phenylacetate	487	1703.21
PWY-5667: CDP-diacylglycerol biosynthesis I	glutamate	indoleacetate	536	1701.54
MET-SAM-PWY: superpathway of <i>S</i>-adenosyl-L-methionine biosynthesis	N-acetylserine	tartronate (hydroxymalonate)	535	1698.63
METSYN-PWY: superpathway of L-homoserine and L-methionine biosynthesis	N-acetylglycine	tartronate (hydroxymalonate)	535	1697.87
PYRIDNUCSYN-PWY: NAD <i>de novo</i> biosynthesis I (from aspartate)	1,3-propanediol	3-phenylpropionate (hydrocinnamate)	442	1696.82
GALACTUROCAT-PWY: D-galacturonate degradation I	maltose	p-cresol-glucuronide*	485	1696.52
GALACT-GLUCUROCAT-PWY: superpathway of hexuronide and hexuronate degradation	N-alpha-acetylornithine	p-cresol-glucuronide*	504	1693.48
PWY0-1319: CDP-diacylglycerol biosynthesis II	N-acetylalanine	p-cresol-glucuronide*	506	1693.44
BRANCHED-CHAIN-AA-SYN-PWY: superpathway of branched chain amino acid biosynthesis	1-linoleoylglycerol (18:2)	sebacate (decanedioate)	457	1691.68
METHANOGENESIS-PWY: methanogenesis from H<SUB>2</SUB> and CO<SUB>2</SUB>	choline	threonate	229	1691.24
PWY0-1319: CDP-diacylglycerol biosynthesis II	glutamate	indoleacetate	536	1689.44
PWY-5667: CDP-diacylglycerol biosynthesis I	N-acetylalanine	p-cresol-glucuronide*	506	1689.33
PWY-7210: pyrimidine deoxyribonucleotides biosynthesis from CTP	serine	1-(1-enyl-palmitoyl)-2-arachidonoyl-GPE (P-16:0/20:4)*	458	1688.12
HOMOSER-METSYN-PWY: L-methionine biosynthesis I	1-linoleoyl-GPC (18:2)	sebacate (decanedioate)	371	1687.29
TRNA-CHARGING-PWY: tRNA charging	1-palmitoyl-GPE (16:0)	1-(1-enyl-oleoyl)-GPC (P-18:1)*	481	1686.17
RHAMCAT-PWY: L-rhamnose degradation I	mannose	3-phenylpropionate (hydrocinnamate)	494	1685.21
P42-PWY: incomplete reductive TCA cycle	alanylleucine	p-cresol sulfate	533	1682.56
COMPLETE-ARO-PWY: superpathway of aromatic amino acid biosynthesis	sedoheptulose	phenylacetate	484	1682.18
PWY0-1061: superpathway of L-alanine biosynthesis	10-heptadecenoate (17:1n7)	1-(1-enyl-oleoyl)-GPC (P-18:1)*	529	1681
PWY-5083: NAD/NADH phosphorylation and dephosphorylation	phenethylamine	1-(1-enyl-oleoyl)-GPC (P-18:1)*	466	1679.75
PWY-5103: L-isoleucine biosynthesis III	eicosapentaenoate (EPA; 20:5n3)	sebacate (decanedioate)	483	1676.79
PWY-6123: inosine-5'-phosphate biosynthesis I	galacturonate	phenylacetate	477	1670.98
PWY-5103: L-isoleucine biosynthesis III	4-hydroxyphenylacetate	sebacate (decanedioate)	448	1668.81
PWY-5850: superpathway of menaquinol-6 biosynthesis I	phenethylamine	1,5-anhydroglucitol (1,5-AG)	324	1668.79
PWY-5103: L-isoleucine biosynthesis III	3-(4-hydroxyphenyl)propionate	sebacate (decanedioate)	495	1668.11
PWY-6151: <i>S</i>-adenosyl-L-methionine cycle I	tryptophan	p-cresol-glucuronide*	501	1666.64
ANAGLYCOLYSIS-PWY: glycolysis III (from glucose)	riboflavin (Vitamin B2)	cysteine s-sulfate	482	1665.45
GLUCUROCAT-PWY: superpathway of &beta;-D-glucuronosides degradation	riboflavin (Vitamin B2)	p-cresol sulfate	536	1665.37
PWY0-1319: CDP-diacylglycerol biosynthesis II	sedoheptulose	phenylacetylglutamine	531	1664.83
PYRIDNUCSYN-PWY: NAD <i>de novo</i> biosynthesis I (from aspartate)	eicosapentaenoate (EPA; 20:5n3)	3-phenylpropionate (hydrocinnamate)	482	1664.73
PWY-6936: seleno-amino acid biosynthesis (plants)	mevalonate	sebacate (decanedioate)	450	1663.33
ASPASN-PWY: superpathway of L-aspartate and L-asparagine biosynthesis	sulfate*	glycolithocholate sulfate*	516	1662.02
PWY-5667: CDP-diacylglycerol biosynthesis I	sedoheptulose	phenylacetylglutamine	531	1660.85
RHAMCAT-PWY: L-rhamnose degradation I	citrate	3-phenylpropionate (hydrocinnamate)	515	1660.17
FUCCAT-PWY: fucose degradation	cytidine	phenylacetylglutamine	501	1659.77
PWY-5667: CDP-diacylglycerol biosynthesis I	3,7-dimethylurate	4-ethylphenylsulfate	446	1659.18
MET-SAM-PWY: superpathway of <i>S</i>-adenosyl-L-methionine biosynthesis	dodecanedioate (C12)	tartronate (hydroxymalonate)	529	1658.2
RHAMCAT-PWY: L-rhamnose degradation I	galactonate	p-cresol sulfate	477	1657.52
PWY0-1319: CDP-diacylglycerol biosynthesis II	3,7-dimethylurate	4-ethylphenylsulfate	446	1656.79
MET-SAM-PWY: superpathway of <i>S</i>-adenosyl-L-methionine biosynthesis	isovalerate (C5)	tartronate (hydroxymalonate)	517	1655.44
TRNA-CHARGING-PWY: tRNA charging	oleoylcarnitine (C18)	3-phenylpropionate (hydrocinnamate)	208	1654.29
PWY-5083: NAD/NADH phosphorylation and dephosphorylation	pyridoxine (Vitamin B6)	1-stearyl-GPC (O-18:0)*	479	1653.99
TRNA-CHARGING-PWY: tRNA charging	docosahexaenoate (DHA; 22:6n3)	5alpha-androstan-3beta,17alpha-diol disulfate	258	1650.78
GLUCUROCAT-PWY: superpathway of &beta;-D-glucuronosides degradation	tryptophan	phenylacetate	481	1650.69
PWY-5104: L-isoleucine biosynthesis IV	4-acetamidobutanoate	hippurate	527	1649.76
PWY-621: sucrose degradation III (sucrose invertase)	glycylisoleucine	p-cresol-glucuronide*	503	1648.67
PYRIDNUCSYN-PWY: NAD <i>de novo</i> biosynthesis I (from aspartate)	sulfate*	p-cresol sulfate	526	1648.28
ARGININE-SYN4-PWY: L-ornithine biosynthesis II	ornithine	cysteine s-sulfate	470	1648.25
PWY-6387: UDP-<i>N</i>-acetylmuramoyl-pentapeptide biosynthesis I (<i>meso</i>-diaminopimelate containing)	2'-deoxycytidine	p-cresol-glucuronide*	493	1648.25
PWY-6527: stachyose degradation	N-acetylisoleucine	gamma-glutamylglycine	532	1645.87
GALACT-GLUCUROCAT-PWY: superpathway of hexuronide and hexuronate degradation	malate	p-cresol sulfate	527	1645.79
PWY-5100: pyruvate fermentation to acetate and lactate II	nicotinate	sebacate (decanedioate)	514	1644.88
GLUCUROCAT-PWY: superpathway of &beta;-D-glucuronosides degradation	glycerophosphoinositol*	phenylacetate	455	1643.61
GALACT-GLUCUROCAT-PWY: superpathway of hexuronide and hexuronate degradation	nicotinate ribonucleoside	p-cresol-glucuronide*	505	1643.29
PYRIDNUCSYN-PWY: NAD <i>de novo</i> biosynthesis I (from aspartate)	N-palmitoyl-sphingosine (d18:1/16:0)	cinnamoylglycine	521	1643.03
TRNA-CHARGING-PWY: tRNA charging	N-formylmethionine	1-stearyl-GPC (O-18:0)*	523	1642.28
METHANOGENESIS-PWY: methanogenesis from H<SUB>2</SUB> and CO<SUB>2</SUB>	dimethylarginine (ADMA + SDMA)	threonate	191	1641.35
PWY-5695: inosine 5'-phosphate degradation	glucose	cysteine s-sulfate	465	1639.17
PWY-6531: mannitol cycle	palmitoyl ethanolamide	3-phenylpropionate (hydrocinnamate)	468	1633.84
PWY-4702: phytate degradation I	p-cresol sulfate	p-cresol sulfate	501	1633.16
GLUCUROCAT-PWY: superpathway of &beta;-D-glucuronosides degradation	oleoyl ethanolamide	phenylacetylglutamine	507	1631.25
ARGININE-SYN4-PWY: L-ornithine biosynthesis II	1,3-propanediol	sebacate (decanedioate)	442	1629.64
PYRIDNUCSYN-PWY: NAD <i>de novo</i> biosynthesis I (from aspartate)	pyrraline	cinnamoylglycine	517	1628.86
RHAMCAT-PWY: L-rhamnose degradation I	glycosyl-N-palmitoyl-sphingosine	cinnamoylglycine	328	1626.08
PWY-6270: isoprene biosynthesis I	N-acetylcitrulline	tartronate (hydroxymalonate)	465	1625.96
PWY-6305: putrescine biosynthesis IV	1-methylurate	sebacate (decanedioate)	333	1625.15
PWY-621: sucrose degradation III (sucrose invertase)	phenyllactate (PLA)	p-cresol-glucuronide*	492	1625.01
RHAMCAT-PWY: L-rhamnose degradation I	1-linoleoylglycerol (18:2)	p-cresol sulfate	470	1624.64
GALACT-GLUCUROCAT-PWY: superpathway of hexuronide and hexuronate degradation	trimethylamine N-oxide	p-cresol-glucuronide*	505	1621.4
PWY-5686: UMP biosynthesis I	glucuronate	phenylacetate	475	1621.07
BRANCHED-CHAIN-AA-SYN-PWY: superpathway of branched chain amino acid biosynthesis	1-oleoyl-3-linoleoyl-glycerol (18:1/18:2)	sebacate (decanedioate)	446	1620.76
PWY0-1296: purine ribonucleosides degradation	cytidine	tartronate (hydroxymalonate)	502	1620.35
PYRIDNUCSYN-PWY: NAD <i>de novo</i> biosynthesis I (from aspartate)	N-palmitoyl-sphingosine (d18:1/16:0)	3-phenylpropionate (hydrocinnamate)	515	1615.4
PWY-6317: D-galactose degradation I (Leloir pathway)	valerate (5:0)	p-cresol-glucuronide*	488	1614.97
TRNA-CHARGING-PWY: tRNA charging	malonate	1-stearyl-GPC (O-18:0)*	530	1614.19
PWY-6163: chorismate biosynthesis from 3-dehydroquinate	asparagine	p-cresol-glucuronide*	480	1608.1
PWY-6151: <i>S</i>-adenosyl-L-methionine cycle I	gamma-glutamylmethionine	p-cresol-glucuronide*	498	1606.68
PWY-5667: CDP-diacylglycerol biosynthesis I	gamma-glutamylmethionine	phenylacetylglutamine	526	1606.63
PWY-5083: NAD/NADH phosphorylation and dephosphorylation	10-heptadecenoate (17:1n7)	1-dihomo-linoleoyl-GPC (20:2)*	489	1606.29
PWY-6151: <i>S</i>-adenosyl-L-methionine cycle I	homocitrulline	phenylacetate	484	1604.46
GLUCUROCAT-PWY: superpathway of &beta;-D-glucuronosides degradation	palmitoyl ethanolamide	phenylacetate	485	1603.67
TRNA-CHARGING-PWY: tRNA charging	N-acetylglucosaminylasparagine	1-(1-enyl-oleoyl)-GPC (P-18:1)*	521	1602.69
TRNA-CHARGING-PWY: tRNA charging	cystine	cinnamoylglycine	412	1602.64
PWY-5667: CDP-diacylglycerol biosynthesis I	N6-carboxyethyllysine	p-cresol-glucuronide*	448	1598.28
PWY-6151: <i>S</i>-adenosyl-L-methionine cycle I	N-acetylarginine	p-cresol-glucuronide*	507	1598.28
PWY-6151: <i>S</i>-adenosyl-L-methionine cycle I	2-hydroxydecanoate	3-indoxyl sulfate	483	1598.2
PWY-5104: L-isoleucine biosynthesis IV	ferulate	hippurate	519	1597.65
PWY0-1319: CDP-diacylglycerol biosynthesis II	gamma-glutamylmethionine	phenylacetylglutamine	526	1597.53
HISDEG-PWY: L-histidine degradation I	N6,N6,N6-trimethyllysine	cinnamoylglycine	505	1595.78
PWY-2941: L-lysine biosynthesis II	maltose	sebacate (decanedioate)	496	1594.42
PWY-5973: <i>cis</i>-vaccenate biosynthesis	azelate (nonanedioate; C9)	tartronate (hydroxymalonate)	525	1593.37
GALACTUROCAT-PWY: D-galacturonate degradation I	N6-dimethylallyladenine	p-cresol sulfate	479	1592.94
GLUCUROCAT-PWY: superpathway of &beta;-D-glucuronosides degradation	maltotriose	p-cresol-glucuronide*	368	1591.29
PWY-4702: phytate degradation I	N-acetylarginine	phenylacetylglutamine	507	1589.29
BRANCHED-CHAIN-AA-SYN-PWY: superpathway of branched chain amino acid biosynthesis	prolylglycine	sebacate (decanedioate)	368	1589.24
GLYOXYLATE-BYPASS: glyoxylate cycle	10-heptadecenoate (17:1n7)	1-stearyl-GPC (O-18:0)*	476	1587.8
TRNA-CHARGING-PWY: tRNA charging	N-acetylcitrulline	glycoursodeoxycholate	450	1587.14
GLUCUROCAT-PWY: superpathway of &beta;-D-glucuronosides degradation	choline	p-cresol-glucuronide*	499	1585.63
PWY0-1319: CDP-diacylglycerol biosynthesis II	N6-carboxyethyllysine	p-cresol-glucuronide*	448	1584.68
PWY-6113: superpathway of mycolate biosynthesis	3,5-dihydroxybenzoic acid	tyramine O-sulfate	219	1584.26
PWY-5104: L-isoleucine biosynthesis IV	indolepropionate	indolepropionate	510	1583.68
PWY-2941: L-lysine biosynthesis II	salicylate	p-cresol sulfate	407	1583.39
ARGININE-SYN4-PWY: L-ornithine biosynthesis II	12-hydroxystearate	tartronate (hydroxymalonate)	419	1583.37
PWY-7323: superpathway of GDP-mannose-derived O-antigen building blocks biosynthesis	gluconate	sebacate (decanedioate)	451	1581.29
PANTO-PWY: phosphopantothenate biosynthesis I	sphinganine	phenylacetylglutamine	517	1580.33
GLYCOLYSIS-E-D: superpathway of glycolysis and the Entner-Doudoroff pathway	10-heptadecenoate (17:1n7)	1-dihomo-linoleoyl-GPC (20:2)*	533	1578.82
PWY-5347: superpathway of L-methionine biosynthesis (transsulfuration)	argininosuccinate	sebacate (decanedioate)	116	1578.64
PWY-6317: D-galactose degradation I (Leloir pathway)	sedoheptulose	phenylacetate	485	1575.37
TRNA-CHARGING-PWY: tRNA charging	N6-carboxymethyllysine	1-(1-enyl-oleoyl)-GPC (P-18:1)*	440	1574.66
PWY-5667: CDP-diacylglycerol biosynthesis I	3-methylxanthine	p-cresol-glucuronide*	278	1574.15
PWY-5104: L-isoleucine biosynthesis IV	3-methylglutaconate	hippurate	371	1573.37
PWY-5097: L-lysine biosynthesis VI	fructose	phenylacetate	472	1571.62
PWY-6737: starch degradation V	ectoine	phenylacetate	473	1570.87
ARGININE-SYN4-PWY: L-ornithine biosynthesis II	mevalonate	sebacate (decanedioate)	451	1570.78
PWY-5198: factor 420 biosynthesis	maltose	threonate	228	1570.53
PWY-5695: inosine 5'-phosphate degradation	mannose	4-hydroxybenzoate	509	1570.06
PWY0-1319: CDP-diacylglycerol biosynthesis II	3-methylxanthine	p-cresol-glucuronide*	278	1569.9
ANAGLYCOLYSIS-PWY: glycolysis III (from glucose)	histidine	cysteine s-sulfate	476	1568.8
PWY-5973: <i>cis</i>-vaccenate biosynthesis	citrate	phenylacetate	486	1567.06
PWY-5667: CDP-diacylglycerol biosynthesis I	1-methyladenine	indoleacetate	533	1566.96
PWY-6737: starch degradation V	2'-deoxycytidine	phenylacetate	472	1566.81
PWY-6151: <i>S</i>-adenosyl-L-methionine cycle I	N2,N6-diacetyllysine	p-cresol sulfate	442	1563.38
PWY-2941: L-lysine biosynthesis II	octadecanedioate (C18)	tartronate (hydroxymalonate)	477	1563.09
PWY-5100: pyruvate fermentation to acetate and lactate II	methionine	sebacate (decanedioate)	514	1560.11
PWY66-422: D-galactose degradation V (Leloir pathway)	N-acetylmethionine	p-cresol-glucuronide*	500	1559.24
PWY-6531: mannitol cycle	malonate	3-phenylpropionate (hydrocinnamate)	471	1558.02
PWY-841: superpathway of purine nucleotides <i>de novo</i> biosynthesis I	glycylleucine	hippurate	531	1555.67
PWY0-1319: CDP-diacylglycerol biosynthesis II	1-methyladenine	indoleacetate	533	1553.98
P42-PWY: incomplete reductive TCA cycle	isoleucylglycine	p-cresol sulfate	531	1551.73
GLUCUROCAT-PWY: superpathway of &beta;-D-glucuronosides degradation	nicotinate ribonucleoside	p-cresol-glucuronide*	505	1549.98
PWY-621: sucrose degradation III (sucrose invertase)	thioproline	p-cresol-glucuronide*	504	1547.92
BRANCHED-CHAIN-AA-SYN-PWY: superpathway of branched chain amino acid biosynthesis	oleoyl ethanolamide	sebacate (decanedioate)	490	1546.53
TRNA-CHARGING-PWY: tRNA charging	undecanedioate	imidazole propionate	450	1545.79
METHANOGENESIS-PWY: methanogenesis from H<SUB>2</SUB> and CO<SUB>2</SUB>	4-acetamidobutanoate	threonate	229	1545.1
GALACT-GLUCUROCAT-PWY: superpathway of hexuronide and hexuronate degradation	N-acetylarginine	phenylacetylglutamine	534	1545.05
[truncated: 14,840 more rows]
