# Supplementary material for: Interplay between the human gut microbiome and host metabolism
Source: Nat Commun. 2019 Oct 3;10:4505. doi: 10.1038/s41467-019-12476-z (PMC6776654; doi:10.1038/s41467-019-12476-z)
Supplement: Supplementary file 23 — Supplementary Dataset 20 [file 41467_2019_12476_MOESM23_ESM.txt]

BIOCHEMICAL	PLATFORM
glutamine	LC/MS Pos Early
tryptophan	LC/MS Pos Early
beta-alanine	LC/MS Pos Early
cystine	LC/MS Polar
glutamate	LC/MS Pos Early
glycine	LC/MS Pos Early
histidine	LC/MS Pos Early
leucine	LC/MS Pos Early
cholesterol	LC/MS Pos Late
phenylalanine	LC/MS Pos Early
glutarate (pentanedioate)	LC/MS Polar
5-hydroxyindoleacetate	LC/MS Pos Early
aspartate	LC/MS Pos Early
spermidine	LC/MS Pos Early
asparagine	LC/MS Pos Early
creatinine	LC/MS Pos Early
cytidine	LC/MS Neg
lactate	LC/MS Polar
alpha-ketoglutarate	LC/MS Polar
3-hydroxy-3-methylglutarate	LC/MS Polar
4-hydroxyphenylacetate	LC/MS Neg
3-hydroxybutyrate (BHBA)	LC/MS Polar
cotinine	LC/MS Pos Early
adenine	LC/MS Pos Early
adenosine	LC/MS Pos Early
phenylpyruvate	LC/MS Neg
caffeine	LC/MS Pos Early
gluconate	LC/MS Polar
hypotaurine	LC/MS Pos Early
nicotinamide	LC/MS Pos Early
dihydroorotate	LC/MS Polar
thymine	LC/MS Neg
uracil	LC/MS Polar
uridine	LC/MS Pos Early
trans-urocanate	LC/MS Pos Early
linoleate (18:2n6)	LC/MS Neg
allantoin	LC/MS Polar
arachidonate (20:4n6)	LC/MS Neg
deoxycholate	LC/MS Neg
arachidate (20:0)	LC/MS Neg
margarate (17:0)	LC/MS Neg
inosine	LC/MS Neg
myo-inositol	LC/MS Polar
isoleucine	LC/MS Pos Early
alanine	LC/MS Pos Early
threonine	LC/MS Pos Early
tyrosine	LC/MS Pos Early
lysine	LC/MS Pos Early
methionine	LC/MS Pos Early
malate	LC/MS Polar
palmitate (16:0)	LC/MS Neg
nonadecanoate (19:0)	LC/MS Neg
stearate (18:0)	LC/MS Neg
myristate (14:0)	LC/MS Neg
kynurenate	LC/MS Neg
5,6-dihydrothymine	LC/MS Neg
5-methylthioadenosine (MTA)	LC/MS Pos Early
2-hydroxyphenylacetate	LC/MS Polar
succinate	LC/MS Polar
pipecolate	LC/MS Pos Early
ornithine	LC/MS Pos Early
5-oxoproline	LC/MS Neg
N6,N6,N6-trimethyllysine	LC/MS Pos Early
orotate	LC/MS Polar
pantothenate	LC/MS Neg
salicylate	LC/MS Polar
sucrose	LC/MS Polar
3-hydroxyisobutyrate	LC/MS Polar
erucate (22:1n9)	LC/MS Neg
4-acetamidobutanoate	LC/MS Neg
alpha-tocopherol	LC/MS Pos Late
chenodeoxycholate	LC/MS Neg
citrate	LC/MS Neg
3-aminoisobutyrate	LC/MS Pos Early
vanillylmandelate (VMA)	LC/MS Neg
glycerate	LC/MS Polar
guanosine	LC/MS Neg
methyl indole-3-acetate	LC/MS Pos Early
N-acetylalanine	LC/MS Polar
N-acetylleucine	LC/MS Neg
N-acetylmethionine	LC/MS Neg
N-acetylvaline	LC/MS Neg
urate	LC/MS Neg
ursodeoxycholate	LC/MS Neg
arginine	LC/MS Pos Early
caprate (10:0)	LC/MS Neg
fumarate	LC/MS Polar
heptanoate (7:0)	LC/MS Neg
laurate (12:0)	LC/MS Neg
serine	LC/MS Pos Early
valine	LC/MS Pos Early
4-hydroxyphenylpyruvate	LC/MS Neg
urea	LC/MS Pos Early
cortisol	LC/MS Neg
cortisone	LC/MS Neg
retinol (Vitamin A)	LC/MS Pos Late
riboflavin (Vitamin B2)	LC/MS Pos Early
cysteine	LC/MS Pos Early
proline	LC/MS Pos Early
quinolinate	LC/MS Polar
taurine	LC/MS Neg
citrulline	LC/MS Pos Early
biliverdin	LC/MS Pos Late
serotonin	LC/MS Pos Early
gamma-glutamylglutamine	LC/MS Pos Early
gamma-glutamyltyrosine	LC/MS Neg
thyroxine	LC/MS Neg
N-formylmethionine	LC/MS Neg
hypoxanthine	LC/MS Polar
betaine	LC/MS Pos Early
xanthine	LC/MS Polar
3-ureidopropionate	LC/MS Pos Early
anthranilate	LC/MS Pos Early
dimethylglycine	LC/MS Pos Early
2-aminoadipate	LC/MS Polar
3-methoxytyrosine	LC/MS Pos Early
4-acetamidophenol	LC/MS Neg
beta-hydroxyisovalerate	LC/MS Polar
taurodeoxycholate	LC/MS Neg
glycerol	LC/MS Neg
kynurenine	LC/MS Pos Early
tartarate	LC/MS Neg
glucuronate	LC/MS Polar
carnitine	LC/MS Pos Early
choline	LC/MS Pos Early
N1-methyladenosine	LC/MS Pos Early
2-isopropylmalate	LC/MS Polar
3-methyl-2-oxovalerate	LC/MS Neg
3-methylhistidine	LC/MS Neg
xanthurenate	LC/MS Pos Early
4-guanidinobutanoate	LC/MS Pos Early
5-hydroxylysine	LC/MS Pos Early
pimelate (heptanedioate)	LC/MS Polar
cystathionine	LC/MS Pos Early
imidazole lactate	LC/MS Pos Early
N-acetylglutamate	LC/MS Pos Early
suberate (octanedioate)	LC/MS Polar
4-acetamidophenylglucuronide	LC/MS Neg
methylsuccinate	LC/MS Polar
3-phenylpropionate (hydrocinnamate)	LC/MS Neg
hippurate	LC/MS Neg
ethylmalonate	LC/MS Polar
ribitol	LC/MS Polar
benzoate	LC/MS Neg
malonate	LC/MS Polar
phenylacetate	LC/MS Neg
glycerophosphorylcholine (GPC)	LC/MS Pos Early
sphingosine	LC/MS Pos Late
sphinganine	LC/MS Pos Late
ibuprofen	LC/MS Neg
dihomo-linoleate (20:2n6)	LC/MS Neg
2-hydroxystearate	LC/MS Neg
gamma-glutamylhistidine	LC/MS Pos Early
paraxanthine	LC/MS Neg
gentisate	LC/MS Neg
2-hydroxyhippurate (salicylurate)	LC/MS Neg
quinate	LC/MS Polar
indolelactate	LC/MS Neg
glycylvaline	LC/MS Pos Early
azelate (nonanedioate)	LC/MS Neg
cys-gly, oxidized	LC/MS Pos Early
gamma-glutamylleucine	LC/MS Pos Early
methionine sulfoxide	LC/MS Pos Early
theobromine	LC/MS Pos Early
theophylline	LC/MS Pos Early
eicosapentaenoate (EPA; 20:5n3)	LC/MS Neg
glycocholate	LC/MS Neg
glycodeoxycholate	LC/MS Neg
taurochenodeoxycholate	LC/MS Neg
taurocholate	LC/MS Neg
1,2-dimyristoyl-GPC (14:0/14:0)	LC/MS Pos Late
1,2-dipalmitoyl-GPC (16:0/16:0)	LC/MS Pos Late
1,2-distearoyl-GPC (18:0/18:0)	LC/MS Pos Late
1-myristoyl-2-palmitoyl-GPC (14:0/16:0)	LC/MS Pos Late
1-palmitoyl-2-oleoyl-GPE (16:0/18:1)	LC/MS Pos Late
2-arachidonoylglycerol (20:4)	LC/MS Neg
1-stearoyl-GPI (18:0)	LC/MS Neg
stearoyl sphingomyelin (d18:1/18:0)	LC/MS Pos Late
1-palmityl-GPC (O-16:0)	LC/MS Pos Late
1,5-anhydroglucitol (1,5-AG)	LC/MS Neg
maleate	LC/MS Polar
tartronate (hydroxymalonate)	LC/MS Neg
oxalate (ethanedioate)	LC/MS Neg
erythritol	LC/MS Polar
glycylglycine	LC/MS Polar
1-palmitoylglycerol (16:0)	LC/MS Neg
4-hydroxybenzoate	LC/MS Neg
saccharin	LC/MS Neg
1-oleoylglycerol (18:1)	LC/MS Neg
2-oleoylglycerol (18:1)	LC/MS Neg
3-hydroxyoctanoate	LC/MS Neg
2-hydroxyoctanoate	LC/MS Neg
3-hydroxydecanoate	LC/MS Neg
4-methyl-2-oxopentanoate	LC/MS Neg
phenyllactate (PLA)	LC/MS Neg
alpha-hydroxyisocaproate	LC/MS Neg
homoarginine	LC/MS Pos Early
homocitrulline	LC/MS Pos Early
alpha-glutamylglutamate	LC/MS Pos Early
aspartylphenylalanine	LC/MS Pos Early
cysteine s-sulfate	LC/MS Pos Early
N-acetylaspartate (NAA)	LC/MS Polar
pyroglutamylglutamine	LC/MS Neg
theanine	LC/MS Pos Early
cholate	LC/MS Neg
1-linoleoylglycerol (18:2)	LC/MS Neg
indoleacetate	LC/MS Pos Early
1-methylnicotinamide	LC/MS Pos Early
3-indoxyl sulfate	LC/MS Neg
N-acetylglycine	LC/MS Pos Early
creatine	LC/MS Pos Early
galactonate	LC/MS Polar
ribonate	LC/MS Polar
threonate	LC/MS Polar
1-methylhistidine	LC/MS Pos Early
pyroglutamylglycine	LC/MS Neg
N-(2-furoyl)glycine	LC/MS Neg
DSGEGDFXAEGGGVR*	LC/MS Neg
pyridoxate	LC/MS Polar
androsterone sulfate	LC/MS Neg
2-pyrrolidinone	LC/MS Pos Early
3-carboxy-4-methyl-5-propyl-2-furanpropanoate (CMPF)	LC/MS Neg
glycolithocholate	LC/MS Neg
2-methylbutyrylglycine	LC/MS Pos Early
propionylglycine	LC/MS Neg
2-hydroxyadipate	LC/MS Polar
5-hydroxyhexanoate	LC/MS Neg
3-hydroxysebacate	LC/MS Neg
3-(4-hydroxyphenyl)lactate	LC/MS Neg
acetylcarnitine	LC/MS Pos Early
trans-4-hydroxyproline	LC/MS Pos Early
hexanoylcarnitine	LC/MS Pos Early
glycochenodeoxycholate	LC/MS Neg
4-imidazoleacetate	LC/MS Pos Early
1-methylimidazoleacetate	LC/MS Pos Early
ascorbate (Vitamin C)	LC/MS Pos Early
N-acetylneuraminate	LC/MS Polar
dodecanedioate	LC/MS Neg
N-acetyltyrosine	LC/MS Neg
1,3-dimethylurate	LC/MS Neg
3-hydroxy-2-ethylpropionate	LC/MS Polar
sebacate (decanedioate)	LC/MS Neg
trigonelline (N'-methylnicotinate)	LC/MS Pos Early
indolepropionate	LC/MS Pos Early
butyrylcarnitine	LC/MS Pos Early
docosadienoate (22:2n6)	LC/MS Neg
myristoleate (14:1n5)	LC/MS Neg
dehydroisoandrosterone sulfate (DHEA-S)	LC/MS Neg
3-methylxanthine	LC/MS Neg
guanidinosuccinate	LC/MS Polar
propionylcarnitine	LC/MS Pos Early
3-hydroxylaurate	LC/MS Neg
caproate (6:0)	LC/MS Neg
caprylate (8:0)	LC/MS Neg
10-undecenoate (11:1n1)	LC/MS Neg
docosapentaenoate (n3 DPA; 22:5n3)	LC/MS Neg
2-linoleoylglycerol (18:2)	LC/MS Neg
phenol sulfate	LC/MS Neg
pregnen-diol disulfate*	LC/MS Neg
bilirubin (E,E)*	LC/MS Neg
glycocholenate sulfate*	LC/MS Neg
pregn steroid monosulfate*	LC/MS Neg
glycolithocholate sulfate*	LC/MS Neg
taurocholenate sulfate	LC/MS Neg
2-arachidonoyl-GPE (20:4)*	LC/MS Neg
andro steroid monosulfate (1)*	LC/MS Neg
HWESASXX*	LC/MS Pos Late
adrenate (22:4n6)	LC/MS Neg
2-methoxyacetaminophen glucuronide*	LC/MS Neg
2-hydroxyacetaminophen sulfate*	LC/MS Neg
1-arachidonoyl-GPC (20:4)*	LC/MS Pos Late
1-palmitoleoyl-GPC (16:1)*	LC/MS Pos Late
gamma-glutamylthreonine*	LC/MS Pos Early
salicyluric glucuronide*	LC/MS Neg
2-arachidonoyl-GPC (20:4)*	LC/MS Neg
2-palmitoylglycerol (16:0)	LC/MS Neg
gamma-glutamylphenylalanine	LC/MS Neg
isobutyrylcarnitine	LC/MS Pos Early
pseudouridine	LC/MS Pos Early
palmitoleate (16:1n7)	LC/MS Neg
eicosenoate (20:1)	LC/MS Neg
1-dihomo-linolenoyl-GPC (20:3n3 or 6)*	LC/MS Pos Late
1-docosahexaenoyl-GPC (22:6)*	LC/MS Pos Late
1-dihomo-linoleoyl-GPC (20:2)*	LC/MS Pos Late
gamma-glutamyl-epsilon-lysine	LC/MS Pos Early
piperine	LC/MS Pos Late
octanoylcarnitine	LC/MS Pos Late
decanoylcarnitine	LC/MS Pos Late
N-acetylasparagine	LC/MS Pos Early
N-acetylglutamine	LC/MS Polar
N-acetylhistidine	LC/MS Pos Early
gamma-glutamylglycine	LC/MS Pos Early
N-acetylphenylalanine	LC/MS Neg
myristoylcarnitine	LC/MS Pos Late
glycylphenylalanine	LC/MS Pos Early
1-palmitoyl-GPC (16:0)	LC/MS Pos Late
N-acetyltryptophan	LC/MS Neg
1-stearoyl-GPC (18:0)	LC/MS Pos Late
N-acetylisoleucine	LC/MS Neg
5-dodecenoate (12:1n7)	LC/MS Neg
stearidonate (18:4n3)	LC/MS Neg
10-heptadecenoate (17:1n7)	LC/MS Neg
10-nonadecenoate (19:1n9)	LC/MS Neg
epiandrosterone sulfate	LC/MS Neg
linolenate [alpha or gamma; (18:3n3 or 6)]	LC/MS Neg
1-arachidonoyl-GPI (20:4)*	LC/MS Neg
2-docosahexaenoyl-GPE (22:6)*	LC/MS Neg
3-(cystein-S-yl)acetaminophen*	LC/MS Pos Early
stachydrine	LC/MS Pos Early
1-methylxanthine	LC/MS Neg
7-methylxanthine	LC/MS Pos Early
1-margaroylglycerol (17:0)	LC/MS Neg
1-linolenoylglycerol (18:3)	LC/MS Neg
1-methylurate	LC/MS Pos Early
choline phosphate	LC/MS Pos Early
1-arachidonylglycerol (20:4)	LC/MS Neg
3,7-dimethylurate	LC/MS Neg
1,7-dimethylurate	LC/MS Neg
5-acetylamino-6-formylamino-3-methyluracil	LC/MS Polar
1,3,7-trimethylurate	LC/MS Neg
isovalerylcarnitine	LC/MS Pos Early
stearoylcarnitine	LC/MS Pos Late
1-linoleoyl-GPC (18:2)	LC/MS Pos Late
bradykinin, des-arg(9)	LC/MS Pos Late
5-acetylamino-6-amino-3-methyluracil	LC/MS Polar
1-palmitoyl-GPA (16:0)	LC/MS Polar
sphingosine 1-phosphate	LC/MS Polar
gamma-glutamylisoleucine*	LC/MS Pos Early
laurylcarnitine	LC/MS Pos Late
isovalerylglycine	LC/MS Neg
7-methylguanine	LC/MS Pos Early
phenylacetylglutamine	LC/MS Pos Early
pro-hydroxy-pro	LC/MS Pos Early
5-methyluridine (ribothymidine)	LC/MS Neg
N2,N2-dimethylguanosine	LC/MS Pos Early
1-docosahexaenoylglycerol (22:6)	LC/MS Neg
N6-carbamoylthreonyladenosine	LC/MS Neg
oleoylcarnitine	LC/MS Pos Late
orotidine	LC/MS Polar
1-arachidonoyl-GPE (20:4)*	LC/MS Pos Late
2-palmitoyl-GPC (16:0)*	LC/MS Neg
2-linoleoyl-GPC (18:2)*	LC/MS Neg
1-palmitoyl-GPI (16:0)*	LC/MS Neg
catechol sulfate	LC/MS Neg
hydroquinone sulfate	LC/MS Neg
tiglylcarnitine	LC/MS Pos Early
hexanoylglycine	LC/MS Neg
isobutyrylglycine	LC/MS Neg
2-methylmalonyl carnitine	LC/MS Pos Early
4-hydroxyhippurate	LC/MS Neg
1-myristoylglycerol (14:0)	LC/MS Neg
1-oleoyl-GPE (18:1)	LC/MS Pos Late
1-palmitoyl-GPE (16:0)	LC/MS Pos Late
3-(3-hydroxyphenyl)propionate	LC/MS Neg
cysteinylglycine	LC/MS Pos Early
tetradecanedioate	LC/MS Neg
2-hydroxypalmitate	LC/MS Neg
hexadecanedioate	LC/MS Neg
dihomo-linolenate (20:3n3 or n6)	LC/MS Neg
thymol sulfate	LC/MS Neg
4-vinylphenol sulfate	LC/MS Neg
4-ethylphenylsulfate	LC/MS Neg
p-cresol sulfate	LC/MS Neg
2-linoleoyl-GPE (18:2)*	LC/MS Neg
1-linoleoyl-GPI (18:2)*	LC/MS Neg
1-linoleoyl-GPE (18:2)*	LC/MS Pos Late
1-oleoyl-GPI (18:1)*	LC/MS Neg
N6-carboxymethyllysine	LC/MS Pos Early
gamma-glutamylglutamate	LC/MS Pos Early
2-hydroxy-3-methylvalerate	LC/MS Neg
deoxycarnitine	LC/MS Pos Early
3-methyladipate	LC/MS Polar
N6-acetyllysine	LC/MS Polar
octadecanedioate	LC/MS Neg
leucylleucine	LC/MS Pos Early
7-alpha-hydroxy-3-oxo-4-cholestenoate (7-Hoca)	LC/MS Neg
dimethylarginine (SDMA + ADMA)	LC/MS Pos Early
o-cresol sulfate	LC/MS Neg
taurolithocholate 3-sulfate	LC/MS Neg
succinylcarnitine	LC/MS Pos Early
gamma-glutamylalanine	LC/MS Pos Early
N-acetylserine	LC/MS Pos Early
gamma-glutamyl-2-aminobutyrate	LC/MS Pos Early
tryptophan betaine	LC/MS Pos Early
cyclo(leu-pro)	LC/MS Pos Early
chiro-inositol	LC/MS Polar
4-allylphenol sulfate	LC/MS Neg
5alpha-androstan-3alpha,17beta-diol monosulfate (1)	LC/MS Neg
5alpha-androstan-3beta,17alpha-diol disulfate	LC/MS Neg
5alpha-androstan-3beta,17beta-diol disulfate	LC/MS Neg
5alpha-pregnan-3beta,20beta-diol monosulfate (1)	LC/MS Neg
5alpha-pregnan-3beta,20alpha-diol disulfate	LC/MS Neg
5alpha-pregnan-3beta,20alpha-diol monosulfate (2)	LC/MS Neg
4-androsten-3beta,17beta-diol disulfate (1)	LC/MS Neg
4-androsten-3beta,17beta-diol disulfate (2)	LC/MS Neg
4-androsten-3alpha,17alpha-diol monosulfate (2)	LC/MS Neg
4-androsten-3alpha,17alpha-diol monosulfate (3)	LC/MS Neg
4-androsten-3beta,17beta-diol monosulfate (2)	LC/MS Neg
4-androsten-3beta,17beta-diol monosulfate (1)	LC/MS Neg
1-docosapentaenoyl-GPC (22:5n3)*	LC/MS Neg
5-HETE	LC/MS Neg
1-pentadecanoyl-GPC (15:0)*	LC/MS Pos Late
1-margaroyl-GPE (17:0)*	LC/MS Neg
N-methylproline	LC/MS Pos Early
N-acetyl-beta-alanine	LC/MS Neg
cysteine sulfinic acid	LC/MS Pos Early
glycerophosphoethanolamine	LC/MS Polar
ergothioneine	LC/MS Pos Early
4-acetaminophen sulfate	LC/MS Pos Early
N-acetylputrescine	LC/MS Pos Early
palmitoyl sphingomyelin (d18:1/16:0)	LC/MS Pos Late
sphingomyelin (d18:1/18:1, d18:2/18:0)	LC/MS Pos Late
leukotriene B4	LC/MS Neg
12-HETE	LC/MS Neg
13-HODE + 9-HODE	LC/MS Neg
betonicine	LC/MS Pos Early
oleoyl ethanolamide	LC/MS Neg
S-methylmethionine	LC/MS Pos Early
phenylalanylphenylalanine	LC/MS Neg
palmitoyl ethanolamide	LC/MS Neg
16a-hydroxy DHEA 3-sulfate	LC/MS Neg
pregnenolone sulfate	LC/MS Neg
cis-4-decenoyl carnitine	LC/MS Pos Late
2,3-dihydroxyisovalerate	LC/MS Polar
17-methylstearate	LC/MS Neg
cinnamoylglycine	LC/MS Neg
hydroxycotinine	LC/MS Pos Early
cotinine N-oxide	LC/MS Pos Early
3-methylglutaconate	LC/MS Polar
15-methylpalmitate	LC/MS Neg
2-stearoyl-GPI (18:0)*	LC/MS Neg
1-(1-enyl-palmitoyl)-GPE (P-16:0)*	LC/MS Polar
1-(1-enyl-stearoyl)-GPE (P-18:0)*	LC/MS Polar
glycoursodeoxycholate	LC/MS Neg
S-methylcysteine	LC/MS Neg
7-methylurate	LC/MS Pos Early
3-hydroxyhippurate	LC/MS Neg
ethyl glucuronide	LC/MS Pos Early
16-hydroxypalmitate	LC/MS Neg
quinine	LC/MS Pos Early
leucylalanine	LC/MS Pos Early
phenylalanylserine	LC/MS Neg
alpha-glutamyltyrosine	LC/MS Pos Early
isoleucylvaline	LC/MS Pos Early
phenylalanylleucine	LC/MS Neg
trimethylamine N-oxide	LC/MS Pos Early
N1-Methyl-2-pyridone-5-carboxamide	LC/MS Pos Early
hydantoin-5-propionic acid	LC/MS Polar
dihydroferulic acid	LC/MS Neg
diglycerol	LC/MS Pos Early
prolylglycine	LC/MS Pos Early
pregnanediol-3-glucuronide	LC/MS Neg
imidazole propionate	LC/MS Pos Early
prolylproline	LC/MS Pos Early
2-stearoyl-GPE (18:0)*	LC/MS Neg
phenylalanyltryptophan	LC/MS Neg
tyrosylglutamine	LC/MS Pos Early
alliin	LC/MS Pos Early
alpha-glutamylglycine	LC/MS Pos Early
succinimide	LC/MS Polar
histidyltryptophan	LC/MS Neg
lanthionine	LC/MS Pos Early
serylalanine	LC/MS Pos Early
valylarginine	LC/MS Neg
indoleacetylglutamine	LC/MS Neg
N-palmitoyl glycine	LC/MS Neg
phosphate	LC/MS Neg
2-aminobutyrate	LC/MS Pos Early
gamma-CEHC glucuronide*	LC/MS Neg
undecanedioate	LC/MS Neg
1-stearoyl-GPE (18:0)	LC/MS Pos Late
erythronate*	LC/MS Polar
1-palmitoyl-2-linoleoyl-GPC (16:0/18:2)	LC/MS Pos Late
1-stearoyl-2-oleoyl-GPE (18:0/18:1)	LC/MS Pos Late
1-palmitoyl-2-linoleoyl-GPE (16:0/18:2)	LC/MS Pos Late
1-stearoyl-2-arachidonoyl-GPC (18:0/20:4)	LC/MS Pos Late
sphingomyelin (d18:2/16:0, d18:1/16:1)*	LC/MS Pos Late
sphingomyelin (d18:1/14:0, d16:1/16:0)*	LC/MS Pos Late
2-hydroxydecanoate	LC/MS Neg
glycohyocholate	LC/MS Neg
dimethylmalonic acid	LC/MS Polar
6-oxopiperidine-2-carboxylic acid	LC/MS Neg
S-allylcysteine	LC/MS Pos Early
N-delta-acetylornithine	LC/MS Neg
N-acetyl-1-methylhistidine*	LC/MS Pos Early
N-acetyl-3-methylhistidine*	LC/MS Neg
hydroxybutyrylcarnitine*	LC/MS Pos Early
2-aminophenol sulfate	LC/MS Neg
2-hydroxyibuprofen	LC/MS Neg
carboxyibuprofen	LC/MS Neg
2-aminooctanoate	LC/MS Pos Late
2-piperidinone	LC/MS Pos Early
N-acetylcarnosine	LC/MS Pos Early
2-aminoheptanoate	LC/MS Pos Early
guanidinoacetate	LC/MS Pos Early
bilirubin (Z,Z)	LC/MS Pos Late
gamma-glutamylvaline	LC/MS Pos Early
glycerol 3-phosphate	LC/MS Pos Early
3-methyl-2-oxobutyrate	LC/MS Neg
1-eicosenoyl-GPC (20:1)*	LC/MS Pos Late
1-eicosapentaenoyl-GPC (20:5)*	LC/MS Pos Late
4-acetylphenol sulfate	LC/MS Neg
1-(1-enyl-oleoyl)-GPE (P-18:1)*	LC/MS Polar
1-dihomo-linolenoyl-GPE (20:3n3 or 6)*	LC/MS Neg
1-docosahexaenoyl-GPE (22:6)*	LC/MS Pos Late
isovalerate	LC/MS Neg
glutarylcarnitine (C5)	LC/MS Pos Early
docosahexaenoate (DHA; 22:6n3)	LC/MS Neg
palmitoylcarnitine	LC/MS Pos Late
1-margaroyl-GPC (17:0)	LC/MS Pos Late
gamma-glutamylmethionine	LC/MS Pos Early
gamma-CEHC	LC/MS Neg
N-palmitoyl-sphingosine (d18:1/16:0)	LC/MS Pos Late
methionine sulfone	LC/MS Pos Early
2-methylbutyrylcarnitine (C5)	LC/MS Pos Early
N-acetylalliin	LC/MS Neg
O-sulfo-L-tyrosine	LC/MS Neg
3-(3-hydroxyphenyl)propionate sulfate	LC/MS Neg
2-palmitoyl-GPE (16:0)*	LC/MS Neg
1-myristoyl-GPC (14:0)	LC/MS Pos Late
2-oleoyl-GPE (18:1)*	LC/MS Neg
1-arachidoyl-GPC (20:0)	LC/MS Pos Late
1-docosapentaenoyl-GPC (22:5n6)*	LC/MS Neg
3-(N-acetyl-L-cystein-S-yl) acetaminophen	LC/MS Pos Early
1-linolenoyl-GPC (18:3)*	LC/MS Pos Late
O-methylcatechol sulfate	LC/MS Neg
21-hydroxypregnenolone disulfate	LC/MS Neg
mannitol/sorbitol	LC/MS Polar
methyl glucopyranoside (alpha + beta)	LC/MS Pos Early
4-methylcatechol sulfate	LC/MS Neg
3-methyl catechol sulfate (2)	LC/MS Neg
3-methyl catechol sulfate (1)	LC/MS Neg
2-docosahexaenoyl-GPC (22:6)*	LC/MS Neg
linoleoylcarnitine*	LC/MS Pos Late
pyroglutamine*	LC/MS Polar
5-HEPE	LC/MS Neg
1-arachidonoyl-GPA (20:4)	LC/MS Polar
alpha-hydroxyisovalerate	LC/MS Polar
3-methylglutarylcarnitine (1)	LC/MS Pos Early
3-methylglutarylcarnitine (2)	LC/MS Pos Early
1-oleoyl-2-linoleoyl-glycerol (18:1/18:2)	LC/MS Pos Late
1-oleoyl-3-linoleoyl-glycerol (18:1/18:2)	LC/MS Pos Late
gulonic acid*	LC/MS Polar
sulfate*	LC/MS Neg
2-methoxyacetaminophen sulfate*	LC/MS Neg
citraconate/glutaconate	LC/MS Polar
1-nonadecanoyl-GPC (19:0)	LC/MS Pos Late
etiocholanolone glucuronide	LC/MS Neg
ferulic acid 4-sulfate	LC/MS Neg
2-palmitoleoyl-GPC (16:1)*	LC/MS Neg
sphingomyelin (d18:1/24:1, d18:2/24:0)*	LC/MS Pos Late
sphingomyelin (d18:2/14:0, d18:1/14:1)*	LC/MS Pos Late
glycerophosphoinositol*	LC/MS Polar
bilirubin (E,Z or Z,E)*	LC/MS Pos Late
1-eicosapentaenoyl-GPE (20:5)*	LC/MS Neg
7-hydroxycholesterol (alpha or beta)	LC/MS Pos Late
glucose	LC/MS Polar
mannose	LC/MS Polar
myristoleoylcarnitine*	LC/MS Pos Late
N-acetyltaurine	LC/MS Polar
fructose	LC/MS Polar
arabonate/xylonate	LC/MS Polar
1-oleoyl-GPC (18:1)	LC/MS Pos Late
2-oleoyl-GPC (18:1)*	LC/MS Neg
1-dihomo-linolenylglycerol (20:3)	LC/MS Neg
pregnanolone/allopregnanolone sulfate	LC/MS Neg
dopamine sulfate (2)	LC/MS Neg
tyramine O-sulfate	LC/MS Neg
pyrraline	LC/MS Neg
methyl-4-hydroxybenzoate sulfate	LC/MS Neg
N-formylphenylalanine	LC/MS Neg
N-acetylcitrulline	LC/MS Neg
4-hydroxychlorothalonil	LC/MS Neg
4-vinylguaiacol sulfate	LC/MS Neg
3-hydroxypyridine sulfate	LC/MS Neg
propyl 4-hydroxybenzoate sulfate	LC/MS Neg
5-KETE	LC/MS Neg
sphingomyelin (d18:1/20:0, d16:1/22:0)*	LC/MS Pos Late
sphingomyelin (d18:1/20:1, d18:2/20:0)*	LC/MS Pos Late
behenoyl sphingomyelin (d18:1/22:0)*	LC/MS Pos Late
2-acetamidophenol sulfate	LC/MS Neg
umbelliferone sulfate	LC/MS Neg
eugenol sulfate	LC/MS Neg
1,2,3-benzenetriol sulfate (2)	LC/MS Neg
3-methoxycatechol sulfate (1)	LC/MS Neg
C-glycosyltryptophan	LC/MS Pos Early
p-cresol-glucuronide*	LC/MS Neg
arabitol/xylitol	LC/MS Polar
pyruvate	LC/MS Polar
isoeugenol sulfate	LC/MS Neg
2-hydroxybutyrate/2-hydroxyisobutyrate	LC/MS Polar
2-methylcitrate/homocitrate	LC/MS Neg
oleate/vaccenate (18:1)	LC/MS Neg
2-hydroxyglutarate	LC/MS Pos Early
cis-aconitate	LC/MS Pos Early
leucylphenylalanine/isoleucylphenylalanine	LC/MS Neg
1-palmitoleoylglycerol (16:1)*	LC/MS Neg
sphingomyelin (d18:1/15:0, d16:1/17:0)*	LC/MS Pos Late
palmitoyl dihydrosphingomyelin (d18:0/16:0)*	LC/MS Pos Late
sphingomyelin (d18:2/23:0, d18:1/23:1, d17:1/24:1)*	LC/MS Pos Late
tricosanoyl sphingomyelin (d18:1/23:0)*	LC/MS Pos Late
sphingomyelin (d18:2/24:1, d18:1/24:2)*	LC/MS Pos Late
1-stearoyl-2-oleoyl-GPC (18:0/18:1)	LC/MS Pos Late
1-stearoyl-2-linoleoyl-GPE (18:0/18:2)*	LC/MS Pos Late
1-stearoyl-2-arachidonoyl-GPE (18:0/20:4)	LC/MS Pos Late
1-stearoyl-2-arachidonoyl-GPI (18:0/20:4)	LC/MS Polar
1-palmitoyl-2-linoleoyl-GPI (16:0/18:2)	LC/MS Polar
1-stearoyl-2-linoleoyl-GPC (18:0/18:2)*	LC/MS Pos Late
1-oleoyl-2-linoleoyl-GPC (18:1/18:2)*	LC/MS Pos Late
1-palmitoyl-2-dihomo-linolenoyl-GPC (16:0/20:3n3 or 6)*	LC/MS Pos Late
1-palmitoyl-2-oleoyl-GPC (16:0/18:1)	LC/MS Pos Late
1-palmitoyl-2-arachidonoyl-GPC (16:0/20:4)	LC/MS Pos Late
1-palmitoyl-2-eicosapentaenoyl-GPC (16:0/20:5)*	LC/MS Pos Late
1-palmitoyl-2-arachidonoyl-GPE (16:0/20:4)*	LC/MS Pos Late
1-palmitoyl-2-docosahexaenoyl-GPE (16:0/22:6)*	LC/MS Pos Late
1-stearoyl-2-docosahexaenoyl-GPE (18:0/22:6)*	LC/MS Pos Late
1-palmitoyl-2-arachidonoyl-GPI (16:0/20:4)*	LC/MS Polar
1-stearoyl-2-linoleoyl-GPI (18:0/18:2)	LC/MS Polar
1-palmitoyl-2-palmitoleoyl-GPC (16:0/16:1)*	LC/MS Pos Late
gamma-tocopherol/beta-tocopherol	LC/MS Pos Late
1-(1-enyl-palmitoyl)-GPC (P-16:0)*	LC/MS Pos Late
1-(1-enyl-stearoyl)-2-arachidonoyl-GPE (P-18:0/20:4)*	LC/MS Pos Late
1-(1-enyl-stearoyl)-2-docosahexaenoyl-GPE (P-18:0/22:6)*	LC/MS Pos Late
1-(1-enyl-palmitoyl)-2-oleoyl-GPE (P-16:0/18:1)*	LC/MS Pos Late
1-(1-enyl-palmitoyl)-2-oleoyl-GPC (P-16:0/18:1)*	LC/MS Pos Late
sphingomyelin (d18:1/21:0, d17:1/22:0, d16:1/23:0)*	LC/MS Pos Late
1-pentadecanoyl-2-linoleoyl-GPC (15:0/18:2)*	LC/MS Pos Late
1-pentadecanoyl-2-oleoyl-GPC (15:0/18:1)*	LC/MS Pos Late
1-margaroyl-2-oleoyl-GPC (17:0/18:1)*	LC/MS Pos Late
1-margaroyl-2-linoleoyl-GPC (17:0/18:2)*	LC/MS Pos Late
2'-deoxyuridine	LC/MS Neg
1,2-dilinoleoyl-GPC (18:2/18:2)	LC/MS Pos Late
sphinganine-1-phosphate	LC/MS Pos Late
1-palmitoyl-2-docosahexaenoyl-GPC (16:0/22:6)	LC/MS Pos Late
1-stearoyl-2-docosahexaenoyl-GPC (18:0/22:6)	LC/MS Pos Late
1-(1-enyl-stearoyl)-2-oleoyl-GPC (P-18:0/18:1)	LC/MS Pos Late
1-(1-enyl-stearoyl)-2-arachidonoyl-GPC (P-18:0/20:4)	LC/MS Pos Late
1-(1-enyl-stearoyl)-2-oleoyl-GPE (P-18:0/18:1)	LC/MS Pos Late
sphingomyelin (d18:1/17:0, d17:1/18:0, d19:1/16:0)	LC/MS Pos Late
1-palmitoyl-2-stearoyl-GPC (16:0/18:0)	LC/MS Pos Late
1-stearoyl-2-dihomo-linolenoyl-GPC (18:0/20:3n3 or 6)*	LC/MS Pos Late
1-(1-enyl-palmitoyl)-2-docosahexaenoyl-GPC (P-16:0/22:6)*	LC/MS Pos Late
1-palmitoleoyl-3-oleoyl-glycerol (16:1/18:1)*	LC/MS Pos Late
1-palmitoleoyl-2-oleoyl-glycerol (16:1/18:1)*	LC/MS Pos Late
1-palmitoyl-2-linoleoyl-glycerol (16:0/18:2)*	LC/MS Pos Late
1-palmitoyl-3-linoleoyl-glycerol (16:0/18:2)*	LC/MS Pos Late
1-palmitoyl-2-oleoyl-GPI (16:0/18:1)*	LC/MS Polar
1-(1-enyl-palmitoyl)-2-docosahexaenoyl-GPE (P-16:0/22:6)*	LC/MS Pos Late
1-(1-enyl-palmitoyl)-2-arachidonoyl-GPE (P-16:0/20:4)*	LC/MS Pos Late
1-(1-enyl-palmitoyl)-2-linoleoyl-GPE (P-16:0/18:2)*	LC/MS Pos Late
1-(1-enyl-palmitoyl)-2-linoleoyl-GPC (P-16:0/18:2)*	LC/MS Pos Late
1-palmitoleoyl-2-linoleoyl-GPC (16:1/18:2)*	LC/MS Pos Late
1-palmitoyl-2-linolenoyl-GPC (16:0/18:3)*	LC/MS Pos Late
1-(1-enyl-palmitoyl)-2-arachidonoyl-GPC (P-16:0/20:4)*	LC/MS Pos Late
1-linoleoyl-GPA (18:2)*	LC/MS Polar
1-oleoyl-2-docosahexaenoyl-GPC (18:1/22:6)*	LC/MS Pos Late
1-adrenoyl-GPC (22:4)*	LC/MS Pos Late
1-stearoyl-2-docosapentaenoyl-GPC (18:0/22:5n3)*	LC/MS Pos Late
1-stearoyl-2-docosapentaenoyl-GPC (18:0/22:5n6)*	LC/MS Pos Late
1-(1-enyl-oleoyl)-GPC (P-18:1)*	LC/MS Pos Late
1-(1-enyl-stearoyl)-GPC (P-18:0) *	LC/MS Pos Late
1-stearyl-GPC (O-18:0)*	LC/MS Pos Late
1-(1-enyl-stearoyl)-2-docosahexaenoyl-GPC (P-18:0/22:6)*	LC/MS Pos Late
1-oleoyl-2-dihomo-linolenoyl-GPC (18:1/20:3)*	LC/MS Pos Late
1-palmitoyl-2-adrenoyl-GPC (16:0/22:4)*	LC/MS Pos Late
1-myristoyl-2-linoleoyl-GPC (14:0/18:2)*	LC/MS Pos Late
1-linoleoyl-2-arachidonoyl-GPC (18:2/20:4)*	LC/MS Pos Late
1-oleoyl-2-eicosapentaenoyl-GPC (18:1/20:5)*	LC/MS Pos Late
1-(1-enyl-palmitoyl)-2-palmitoyl-GPC (P-16:0/16:0)*	LC/MS Pos Late
phosphocholine (16:0/22:5n3, 18:1/20:4)*	LC/MS Pos Late
phosphocholine (18:0/20:5, 16:0/22:5n6)*	LC/MS Pos Late
1-palmitoyl-2-meadoyl-GPC (16:0/20:3n9)*	LC/MS Pos Late
1-stearoyl-2-meadoyl-GPC (18:0/20:3n9)*	LC/MS Pos Late
